# Supplementary material for: Teasing out missing reactions in genome-scale metabolic networks through hypergraph learning
Source: Nat Commun. 2023 Apr 25;14:2375. doi: 10.1038/s41467-023-38110-7 (PMC10130184; doi:10.1038/s41467-023-38110-7)
Supplement: Supplementary file 4 — Source Data [file 41467_2023_38110_MOESM4_ESM.zip › Source Data/Figure 2/j-m/iECD_1391_cheshire.csv]

	0	0.1	0.1.1	0.1.1.1	0.1.1.1.1	0.1.1.1.1.1	0.1.1.1.1.1.1	0.1.1.1.1.1.1.1	0.1.1.1.1.1.1.1.1	0
1.0	0.9983448	0.9996511	0.9568881	0.93316257	0.997223	0.90391797	0.8626329	0.9599817	0.6171889	0.99279493
1.0	0.9982419	0.99960333	0.99932003	0.95537585	0.99660933	0.9998423	0.99333644	0.998164	0.9991423	0.99873215
1.0	0.9703791	0.9995214	0.9981546	0.9985953	0.20511363	0.9970919	0.9958478	0.9999434	0.9163643	0.99986756
1.0	0.99988174	0.999892	0.9972364	0.9209275	0.99837935	0.96030444	0.051099706	0.9952289	0.79213536	0.6073142
1.0	0.9695313	0.99780196	0.9985623	0.96260846	0.99935025	0.99960667	0.033411615	0.0045399377	0.99832016	0.99933076
1.0	0.02937597	0.07335022	0.998602	0.99945885	0.9995103	0.9999057	0.2642808	0.981254	0.97128314	0.0019336795
1.0	0.99651295	0.99887115	0.999589	0.8618536	0.9956929	0.9998086	0.99944705	0.12016732	0.9997601	0.996496
1.0	0.998804	0.999838	0.9992872	0.99715924	0.9995369	0.99998736	0.99953115	0.99950624	0.9995925	0.99661165
1.0	0.9998863	0.99835545	0.99951136	0.99561113	0.99776924	0.9724157	0.9991239	0.9999399	0.32326728	0.99796706
1.0	0.9990701	0.021342026	0.98945636	0.9958664	0.99845326	0.4666081	0.91550004	0.8135616	0.99846363	0.9988556
1.0	0.9972371	0.20522039	0.9998473	0.9983601	0.99971586	0.9737388	0.99962676	0.99967504	0.93862575	0.9962937
1.0	0.95470095	0.9988757	0.0007961114	0.9967548	0.0030474104	0.9989722	0.0038066455	0.9300566	0.999456	0.98981607
1.0	0.9456887	0.9933062	0.02859116	0.35282212	0.88682526	0.9998927	0.9997675	0.78589463	0.9988293	0.9691627
1.0	0.99999475	0.99861574	0.998988	0.99992764	0.99972206	0.44489843	0.9289122	0.99985933	0.999363	0.002618611
1.0	0.008851541	0.9144041	0.99454147	0.9990922	0.99957675	0.9218524	0.9915774	0.9997782	0.86085016	0.9999695
1.0	0.8570894	0.95513415	0.052651066	0.99877316	0.9999378	0.104709916	0.93251425	0.99941504	0.99993527	0.99790287
1.0	0.059875585	0.99839205	0.7708275	0.9568621	0.99953544	0.732762	0.056496747	0.9954123	0.9999933	0.42731574
1.0	0.20732604	0.99938667	0.997752	0.9985293	0.98769265	0.99991477	0.9627334	0.31452906	0.977164	0.00025136382
1.0	0.99692863	0.6050772	0.07692792	0.9984724	0.9118186	0.99993896	0.008913119	0.9997286	0.97703254	0.98266
1.0	0.9998247	0.61847514	0.9973781	0.0012827183	0.00017637157	0.9998747	0.98641485	0.90131885	0.6833057	0.043044806
1.0	0.99986124	0.99933296	0.99926525	0.010219612	0.99337196	0.9993795	0.53815454	0.9999113	0.9808065	0.99944
1.0	0.9945951	0.055337626	0.9998462	0.923607	0.99980336	0.06017259	0.9992624	0.9535603	0.99858034	0.99893075
1.0	0.99201995	0.9996063	0.9987311	0.9974081	0.99418193	0.9999306	0.30790806	0.99134266	0.88002473	0.73847413
1.0	0.7053074	0.004631399	0.0013057509	0.9999386	0.21094848	0.9998561	0.99976784	0.99970007	0.005399128	0.9644881
1.0	0.999876	0.964813	0.024882207	0.996843	0.9935282	0.999514	0.99547416	0.981254	0.99874794	0.9997013
1.0	0.99949765	0.982106	0.9974976	0.8481326	0.9994797	0.0038171497	0.9901446	0.99940383	0.99974924	0.997408
1.0	0.99777406	0.59292775	0.99781716	0.53320736	0.9998134	0.99937016	0.9996934	0.9925096	0.9977431	0.7872584
1.0	0.03476718	0.8976413	0.9986358	0.94458145	0.97374403	0.9976928	0.99831474	0.9994667	0.9972995	0.0059070997
1.0	0.0009244851	0.9997002	0.9624989	0.99952054	0.7358188	0.99988234	0.98337144	0.9816057	0.9838088	0.99887913
1.0	0.99906296	0.9986506	0.99771535	0.9990085	0.9990069	0.9999577	0.98789257	0.9994642	0.99942017	0.9990978
1.0	0.9984989	0.979353	0.9994411	0.7270954	0.870467	0.9995442	0.9995222	0.99910957	0.9829488	0.9971801
1.0	0.96309525	0.99914336	0.9992836	0.99561113	0.9982926	0.99981135	0.41251764	0.981254	0.99778736	0.9973884
1.0	0.999567	0.99959713	0.25036	0.34374687	0.046660826	0.99631065	0.9775768	0.53140926	0.46210867	0.4356808
1.0	0.99326926	0.72261804	0.97376966	0.5395341	0.0018524836	0.9999609	0.987889	0.9999366	0.296585	0.0740098
1.0	0.99987686	0.9992335	0.0007490526	0.9967796	0.8128198	0.99998724	0.026761321	0.99939156	0.1432493	0.9992262
1.0	0.9908655	0.99852115	0.7366218	0.99399465	0.9995515	0.9999	0.9924751	0.44349197	0.9992387	0.9983125
1.0	0.18167488	0.99562365	0.99968076	0.99562764	0.9981665	0.89606035	0.97275215	0.7983104	0.99275804	0.3061448
1.0	0.9991602	0.011840142	0.99781716	0.99994004	0.9977188	0.9997998	0.9976267	0.9956221	0.9997508	0.9998078
1.0	0.040046606	0.9999049	0.9759045	0.24736199	0.98871684	0.0045202496	0.98960996	0.99976665	0.9818979	0.17084394
1.0	0.99751043	0.6832374	0.9955401	0.45080876	0.0057581635	0.9996668	0.9983455	0.72643393	0.7429459	0.9842837
1.0	0.36694226	0.9998559	0.07312396	0.9992861	0.9994985	0.9440049	0.9775768	0.981292	0.9997905	0.9688007
1.0	0.9999194	0.14441223	0.75717294	0.90964353	0.9543185	0.48926005	0.0038622112	0.99166006	0.22967306	0.006211463
1.0	0.6625811	0.9999553	0.17864797	0.9046748	0.9995402	0.9573854	0.0010805113	0.9903273	0.9456161	0.99849117
1.0	0.14264987	0.9998233	0.9992519	0.9965586	0.99729913	0.99998033	0.99927324	0.9990796	0.9996283	0.9974606
1.0	0.9987142	0.7608077	0.9995136	0.66264707	0.9243369	0.9997595	0.99098796	0.9992016	0.99844164	0.052765407
1.0	0.99992657	0.99344975	0.997109	0.5320324	0.9999212	0.9608136	0.9956441	0.8784467	0.84567386	0.056129064
1.0	0.6480138	0.9990074	0.999843	0.9786124	0.9969041	0.9996526	0.98805594	0.99975044	0.99787724	0.9971578
1.0	0.99985373	0.8640808	0.99987984	0.99943084	0.9934324	0.9407199	0.9956201	0.9996635	0.97042173	0.99928373
1.0	0.98875463	0.982106	0.9970952	0.9643515	0.99948174	0.9997359	0.99660254	0.98580277	0.99936	0.99117005
1.0	0.6307022	0.9997962	0.6619641	0.91124004	0.9974341	0.999992	0.91064763	0.99980825	0.997514	0.22844893
1.0	0.9879809	0.99974746	0.9998896	0.99643964	0.9998265	0.9834542	0.9947889	0.99636745	0.99493706	0.99399084
1.0	0.5874069	0.9998667	0.9998977	0.25374097	0.9876087	0.99986744	0.9918926	0.9997093	0.78788894	0.98612857
1.0	0.51760405	0.99963224	0.1741167	0.99992657	0.9993204	0.9888066	0.9947825	0.9996729	0.99040097	0.9952893
1.0	0.99990153	0.99894196	0.99211556	0.48815387	0.13192448	0.9987429	0.98916864	0.9997009	0.88107145	0.89497197
1.0	0.7053074	0.9976726	0.9407268	0.8690579	0.99948585	0.99903893	0.9478545	0.9977836	0.25032672	0.2172225
1.0	0.9963213	0.21770276	0.99664825	0.9926322	0.9964573	0.996743	0.9861221	0.96249026	0.9741556	0.28701514
1.0	0.16845545	0.9878164	0.99723995	0.9971631	0.9959996	0.0013551441	0.99957556	0.9997428	0.9804715	0.52712864
1.0	0.9922915	0.6791195	0.99444205	0.33697653	0.9994572	0.999724	0.6577033	0.999811	0.99748766	0.9976114
1.0	0.9998802	0.9994622	0.8871266	0.99698454	0.9999577	0.9987048	0.99666303	0.12000785	0.99002725	0.9978071
1.0	0.9327965	0.44716048	0.99778557	0.9866328	0.99826306	0.99924004	0.99919134	0.99976856	0.99866045	0.99803406
1.0	0.0068753688	0.999808	0.9990858	0.9233569	0.99450725	0.9989235	0.99484324	0.772855	0.99991846	0.19539297
1.0	0.74630314	0.0035647696	0.9991986	0.9933382	0.99995065	0.99999034	0.9665228	0.99976474	0.99350244	0.4444565
1.0	0.9739489	0.9997595	0.9998281	0.0042394246	0.7472623	0.9999199	0.9989511	0.98427445	0.9998337	0.004713893
1.0	0.983142	0.9993839	0.00014230207	0.9723546	0.97374403	0.99998486	0.96259695	0.9878812	0.013188056	0.9492929
1.0	0.8991224	0.9992144	0.032940134	0.97338074	0.9998292	0.2870521	0.6680182	0.99914384	0.40031147	0.99732035
1.0	0.9976121	0.63645744	0.99905735	0.99378115	0.00094615936	0.99387026	0.9733506	0.019803308	0.98916084	0.96237755
1.0	0.99869365	0.99941254	0.8700843	0.9623241	0.9816491	0.99815124	0.09992162	0.99987507	0.9994615	0.9971374
1.0	0.991227	0.0009219153	0.9960284	0.9966085	0.7580334	0.0011769526	0.997767	0.9996773	0.999516	0.9970246
1.0	0.9996983	0.9988385	0.9977204	0.99467975	0.9898685	0.69087297	0.9581985	0.9999739	0.88011515	0.6933098
1.0	0.99992955	0.772391	0.2762425	0.99958795	0.9967604	0.5019838	0.9853125	0.9983394	0.40028435	0.33965826
1.0	0.004745943	0.94183016	0.9994935	0.99929965	0.9902782	0.98454446	0.9984092	0.99721897	0.993765	0.99057794
1.0	0.99666685	0.9983165	0.99938893	0.989631	0.7613896	0.9999043	0.28351808	0.99921834	0.998151	0.9974023
1.0	0.99930704	0.005009182	0.99901223	0.99949217	0.99502605	0.86904454	0.9775768	0.98220104	0.9978167	0.9658343
1.0	0.9997546	0.91024643	0.9990921	0.9990557	0.99919623	0.884887	0.99986327	0.044864133	0.03561826	0.99681985
1.0	0.29288447	0.9939977	0.999318	0.9951938	0.13654375	0.9392216	0.9995203	0.9870215	0.9404603	0.9966472
1.0	0.50078076	0.8398982	0.9968172	0.20682755	0.9962218	0.99996483	0.9999529	0.5686139	0.99943024	0.9163284
1.0	0.9995339	0.99335116	0.007609797	0.0021324442	0.991999	0.9985342	0.9940404	0.981254	0.9994479	0.10282855
1.0	0.9999243	0.05882085	0.99911326	0.99085593	0.9999361	0.9996524	0.9994837	0.999597	0.99979824	0.47733942
1.0	0.9842296	0.99888986	0.9902531	0.995235	0.99964297	0.9991898	0.98955554	0.9997129	0.8492792	0.124834016
1.0	0.99913114	0.9969289	0.9633572	0.8294613	0.9998549	0.9997974	0.9968736	0.981254	0.10941671	0.999218
1.0	0.9997557	0.9988103	0.99666685	0.99916995	0.9957306	0.977949	0.9994574	0.99947613	0.9848172	0.99551
1.0	0.99998116	0.99704844	0.9968765	0.0010057315	0.99977654	0.9997824	0.0034903965	0.99980015	0.9994356	0.9467903
1.0	0.9916732	0.077605024	0.7183666	0.99972445	0.9968823	0.9315292	0.024109384	0.9994537	0.9998085	0.99927074
1.0	0.9983438	0.9983405	0.8383403	0.99469674	0.013485932	0.9995689	0.96683425	0.99985516	0.97966194	0.0011485995
1.0	0.40235502	0.05211024	0.9995993	0.99985886	0.062159915	0.9944753	0.957767	0.9999938	0.99977225	0.99804026
1.0	0.80780303	0.9916905	0.77768743	0.9998859	0.9940181	0.98922193	0.9988986	0.8886034	0.9986058	0.9923362
1.0	0.99958223	0.99985695	0.66743636	0.9921159	0.9994704	0.99703515	0.96200716	0.99976104	0.19520368	0.99597365
1.0	0.99395895	0.99870825	0.99502903	0.99950445	0.9995271	0.99898356	0.27581942	0.39314336	0.9389302	0.9860904
1.0	0.99916184	0.9848203	0.99938893	0.94095445	0.9999076	0.9998197	0.9877893	0.99980086	0.9988451	0.9893946
1.0	0.9012867	0.99885106	0.99966514	0.00717572	0.9962457	0.9985789	0.07765092	0.0014624406	0.9993218	0.99791616
1.0	0.9991351	0.98559386	0.9998374	0.9998435	0.99542624	0.0031941482	0.99720424	0.99352914	0.9982324	0.9986474
1.0	0.9996761	0.982106	0.5477135	0.9990552	0.92174	0.99950945	0.9860832	0.53317326	0.7048013	0.99975604
1.0	0.9994423	0.9998672	0.006664434	0.9991534	0.9183963	0.99933916	0.99746954	0.9822322	0.1313585	0.9760768
1.0	0.89964527	0.9996495	0.99912006	0.99561113	0.998869	0.99992347	0.99953055	0.99995303	0.99955124	0.99069864
1.0	0.5966828	0.9753329	0.9998385	0.99979144	0.99587655	0.5096369	0.9925012	0.051652662	0.8603757	0.14556682
1.0	0.88911724	0.99886334	0.9994135	0.90092516	0.99961156	0.99966156	0.9987961	0.31851655	0.9969501	0.99887675
1.0	0.99970156	0.9946931	0.999395	0.2074739	0.5355161	0.9997805	0.98982984	0.9998542	0.98671585	0.94507855
1.0	0.9897289	0.9995566	0.9914302	0.9994387	0.99992585	0.99966955	0.42903003	0.4657018	0.9993259	0.9983429
1.0	0.8993595	0.99878937	0.95417243	0.99678147	0.9878001	0.9999405	0.0002918516	0.9998062	0.61780536	0.9978188
1.0	0.99972767	0.9958528	0.093300015	0.99873585	0.75133115	0.9998909	0.0116835795	0.95870245	0.069501355	0.99894017
1.0	0.99805105	0.99934334	0.060700487	0.9903211	0.05297388	0.7571504	0.32106745	0.9998429	0.9988397	0.96190643
1.0	0.9633044	0.99994624	0.0068882448	0.8517259	0.824506	0.00019146892	0.9920621	0.9912515	0.9835761	0.9968258
1.0	0.99890375	0.9871731	0.99737465	0.99468803	0.99977607	0.99921834	0.99601495	0.95107514	0.9025278	0.9178853
1.0	0.9912656	0.002452552	0.62050444	0.883285	0.9879401	0.995827	0.9984175	0.98695844	0.99950886	0.18122219
1.0	0.99987376	0.9973029	0.030871917	0.9213416	0.37542248	0.99784315	0.9865122	0.749744	0.9973826	0.99462646
1.0	0.9228171	0.99942315	0.9995265	0.99926144	0.9955397	0.999694	0.9971861	0.9999292	0.9987124	0.9425485
1.0	0.9979248	0.9183199	0.99280775	0.99879646	0.9996737	0.9650645	0.9933663	0.7465725	0.9983076	0.9893995
1.0	0.99847347	0.9998252	0.99880815	0.9984529	0.9995104	0.99999917	0.9797078	0.999962	0.99871886	0.97904074
1.0	0.014107417	0.9996197	0.08548283	0.99986875	0.92507005	0.99970216	0.8520527	0.9996086	0.5904452	0.99830437
1.0	0.25058627	0.08492955	0.998858	0.5246598	0.0005937922	0.9991253	0.42288572	0.99968326	0.9990134	0.4870052
1.0	0.99990976	0.9520347	0.16092303	0.8162144	0.99845064	0.99829966	0.74644375	0.99299353	0.9994166	0.9984504
1.0	0.95848656	0.81990045	0.9991424	0.99561113	0.9982033	0.9997385	0.99624145	0.99310017	0.93625885	0.31027165
1.0	0.99939656	0.88162804	0.7766586	0.96772367	0.041869573	0.9909322	0.99911255	0.99996734	0.99005556	0.9176345
1.0	0.9992847	0.20476125	0.9995559	0.99685425	0.9997857	0.9961743	0.9867458	0.9994056	0.98954016	0.99568594
1.0	0.9993781	0.98896784	0.9980579	0.9992441	0.99939287	0.0022240058	0.99906796	0.9914545	0.15541317	0.99723876
1.0	0.19782895	0.97816086	0.32163343	0.26386884	0.99946696	0.99986243	0.9996138	0.99792093	0.6995581	0.9163284
1.0	0.9922178	0.9961079	0.9966934	0.99992526	0.0013936423	0.977949	0.90024453	0.74808234	0.8597214	0.99942625
1.0	0.99757713	0.9996718	0.9990637	0.6152924	0.9975858	0.9996865	0.57388717	0.9184083	0.9937249	0.19539297
1.0	0.9957391	0.20853217	0.9975299	0.99292976	0.9997627	0.99976724	0.9995752	0.05933198	0.09009538	0.9163284
1.0	0.98998755	0.024656728	0.9977342	0.9700987	0.9968816	0.71174926	0.9998248	0.24829486	0.85490113	0.094740294
1.0	0.9903397	0.999721	0.99376935	0.9480381	0.9924056	0.99999213	0.998106	0.99965215	0.9647821	0.9999163
1.0	0.953669	0.9872643	0.9973463	0.98616934	0.999777	0.9999665	0.12178447	0.05059232	0.99928004	0.00011070804
1.0	0.9997004	0.9990971	0.9975321	0.98521394	0.99968004	0.991243	0.9900742	0.9997981	0.5099081	0.244597
1.0	0.9788493	0.94643366	0.9990227	0.99101263	0.65550464	0.18077388	0.98428863	0.76138854	0.9932156	0.99523264
1.0	0.76005256	0.9996797	0.6557927	0.9990264	0.96598554	0.99135244	0.98516965	0.9997392	0.570313	0.9998908
1.0	0.9728663	0.9791596	0.9961184	0.99850106	0.99976784	0.9220208	0.9995833	0.9763357	0.36610436	0.99852365
1.0	0.9998542	0.21714619	0.99273634	0.99986506	0.102863476	0.99977976	0.9370258	0.0068444093	0.0005674279	0.9548217
1.0	0.99905914	0.9912033	0.9993486	0.6639378	0.9995433	0.9713066	0.93979084	0.9916931	0.9992798	0.84916526
1.0	0.85953134	0.997027	0.9991986	0.971298	0.27577308	0.89693636	0.4511707	0.981254	0.9995171	0.89827704
1.0	0.013950915	0.7565714	0.9998462	0.9783172	0.9994368	0.99976724	0.9985953	0.99439657	0.9999405	0.8947928
1.0	0.8215772	0.9999478	0.8871266	0.99662554	0.99934334	0.9607471	0.93980855	0.9994611	0.9921119	0.99736625
1.0	0.9971614	0.99990773	0.99287885	0.9999291	0.9997677	0.9997429	0.99938154	0.1610289	0.75914615	0.466432
1.0	0.99867743	0.9910347	0.9998504	0.9991978	0.65144724	0.9995109	0.5931699	0.9997609	0.99937433	0.9971009
1.0	0.061216045	0.99975604	0.54565775	0.9975547	0.9965496	0.39919508	0.99675095	0.9997758	0.19241159	0.87577623
1.0	0.99995613	0.9995859	0.99011034	0.96117425	0.99081063	0.9966635	0.9999832	0.9960069	0.9944313	0.22084199
1.0	0.9998678	0.99987173	0.9993389	0.9988514	0.97856915	0.99997807	0.95369685	0.99948823	0.74752706	0.99951494
1.0	0.90220714	0.9998349	0.9906275	0.9963225	0.9989826	0.009213004	0.999587	0.557002	0.9997863	0.9936779
1.0	0.8286874	0.9718412	0.99970466	0.9965693	0.9707607	0.9994362	0.9775768	0.9991678	0.049697466	0.9965283
1.0	0.87913215	0.9261474	0.99983096	0.66961056	0.99936885	0.9991474	0.99895406	0.8102807	0.92110133	0.5865358
1.0	0.99690825	0.982106	0.9998292	0.7592734	0.9995289	0.99995434	0.99440986	0.5055878	0.9866267	0.0076300255
1.0	0.99973804	0.99863845	0.9997532	0.9977543	0.06515541	0.5420488	0.28371483	0.99870193	0.9994388	0.9948862
1.0	0.99720436	0.99627185	0.99973506	0.99610645	0.9988324	0.3442073	0.9980781	0.9999056	0.010807218	0.9989974
1.0	0.9945951	0.95140445	0.99867934	0.9691806	0.586538	0.96554935	0.91209173	0.9969938	0.99937963	0.037732445
1.0	0.999501	0.9815108	0.9924729	0.97539675	0.9989968	0.99964225	0.9996947	0.99974316	0.08556933	0.42157513
1.0	0.9970181	0.13102601	0.718089	0.019000044	0.15330164	0.9999871	0.99452233	0.2775762	0.9997663	0.8495886
1.0	0.20864291	0.9995778	0.105937086	0.045742657	0.9982344	0.95325255	0.9995913	0.99955183	0.998939	0.99908805
1.0	0.99990046	0.9974214	0.9970535	0.99288744	0.99869233	0.9999968	0.95728403	0.50840527	0.9986058	0.99974936
1.0	0.99994195	0.9998122	0.99942315	0.008550805	0.80375344	0.99989676	0.9997894	0.9997398	0.9995142	0.9854299
1.0	0.03755467	0.88590026	0.99894696	0.99849534	0.99788946	0.9999559	0.00023298785	0.96411175	0.9980124	0.99944586
1.0	0.8838072	0.9965634	0.98841864	0.9997837	0.9988476	0.9999393	0.9463326	0.99995136	0.99853075	0.9903239
1.0	0.9937913	0.9952866	0.99275124	0.99561113	0.9997677	0.9997229	0.99930644	0.99995804	0.0035461427	0.065889426
1.0	0.1718239	0.95979357	0.9993718	0.9835856	0.9976514	0.99973315	0.8576076	0.78225356	0.99857974	0.9798866
1.0	0.9999536	0.9996495	0.9779222	0.9994481	0.9998379	0.99666864	0.8163074	0.99961346	0.9996213	0.000379196
1.0	0.99987435	0.9998518	0.76699746	0.99678206	0.9855906	0.99965787	0.99603647	0.66546214	0.8805405	0.9970747
1.0	0.99700195	0.8892135	0.9994873	0.5660978	0.9995882	0.9964012	0.9994842	0.9996586	0.9992536	0.17743179
1.0	0.99766004	0.98887056	0.9526068	0.95510924	0.54156387	0.99973255	0.99079883	0.9919361	0.9996779	0.9808847
1.0	0.99430805	0.99986386	0.67916906	0.99481165	0.99937254	0.98999536	0.7541947	0.27092072	0.99809605	0.98332626
1.0	0.99891865	0.9988116	0.9997658	0.8428484	0.8919894	0.9997756	0.9981583	0.18118334	0.9998777	0.9116504
1.0	0.9971681	0.999458	0.6825199	0.97939414	0.69399804	0.9990752	0.9534663	0.98536706	0.9988392	0.83172446
1.0	0.9999753	0.97071123	0.99926597	0.98759776	0.99747723	0.99981695	0.997479	0.9997981	0.9994035	0.98917156
1.0	0.99351937	0.9998547	0.99766386	0.99940526	0.999931	0.9998541	0.9676013	0.052864067	0.9981548	0.9678698
1.0	0.9999671	0.99877554	0.9971322	0.9950647	0.89496106	0.9999641	0.010071249	0.99973863	0.0021432564	0.96435726
1.0	0.99935573	0.99948776	0.99947184	0.9998054	0.9995192	0.9998907	0.88359475	0.9977191	0.9274864	0.8139071
1.0	0.9957314	0.99921155	0.9971065	0.96803033	0.99379116	0.99994755	0.9261321	0.99968314	0.9997824	0.0023993615
1.0	0.8443562	0.99918836	0.99805546	0.99864143	0.9983486	0.9994349	0.99837023	0.9963387	0.987973	0.9974953
1.0	0.9999362	0.9993788	0.999749	0.7706195	0.99711007	0.15514469	0.045935888	0.9998122	0.99772877	0.89579195
1.0	0.9906634	0.9997588	0.6929351	0.99964476	0.9917846	0.72959757	0.99279964	0.9999895	0.06763432	0.91267556
1.0	0.061624072	0.9002727	0.107045144	0.99823004	0.36408934	0.9304953	0.9993894	0.9999018	0.9983133	0.94973665
1.0	0.99652135	0.9974909	0.9993476	0.9994824	0.9823085	0.999806	0.99649733	0.9997458	0.9990932	0.9989312
1.0	0.99645233	0.3140001	0.9981	0.99748176	0.97097033	0.9925579	0.9943019	0.99975306	0.6665925	0.012410324
1.0	0.9984609	0.9935294	0.09969104	0.0076221484	0.9998658	0.99743384	0.96643203	0.9998989	0.99964535	0.9888496
1.0	0.9516663	0.48523474	0.9811081	0.9990656	0.029538427	0.0010747014	0.999969	0.99975497	0.96424705	0.79775107
1.0	0.77698195	0.9693978	0.010016516	0.981042	0.37998086	0.9999945	0.01093546	0.45692015	0.9992669	0.9904542
1.0	0.9987471	0.97970563	0.7822041	0.999461	0.2118201	0.999987	0.95967	0.99945515	0.99984527	0.9905997
1.0	0.99069524	0.99604946	0.5127367	0.9953242	0.6785279	0.46375504	0.9779798	0.99950755	0.66864705	0.399144
1.0	0.99604493	0.95868975	0.48418143	0.9994548	0.1834837	0.11322183	0.5625984	0.9999131	0.59156543	0.51800793
1.0	0.93842864	0.9996623	0.7375316	0.96191216	0.97374403	0.99999607	0.542777	0.9997416	0.69873554	0.99826884
1.0	0.20484869	0.99994624	0.86857104	0.99500424	0.00051435	0.99971277	0.9491725	0.981254	0.985271	0.75991935
1.0	0.99895525	0.9984456	0.9992368	0.9990447	0.99861896	0.9998919	0.9984841	0.9996051	6.411403e-05	0.97997767
1.0	0.99175656	0.99978286	0.097362384	0.99847823	0.76265275	0.9995328	0.991593	0.20339887	0.99658835	0.9962603
1.0	0.99981374	0.99869955	0.9997712	0.9222495	0.9985241	0.9956535	0.99083006	0.9997993	0.9945674	0.99909806
1.0	0.9992884	0.9980642	0.999012	0.71815765	0.98641104	0.9996742	0.054263245	0.9686631	0.007867259	0.18624835
1.0	0.9999838	0.9988588	0.8871266	0.6189811	0.72144663	0.99976355	0.9276978	0.5340326	0.59499574	0.9965785
1.0	0.9838324	0.9923683	0.9995679	0.98794156	0.9983492	0.7129933	0.9998472	0.10364662	0.99996424	0.99954236
1.0	0.999276	0.13525066	0.060730923	0.9992662	0.99894077	0.9998721	0.9828752	0.99825984	0.3268175	0.9999486
1.0	0.9998821	0.24729802	0.99758816	0.9929356	0.002338808	0.9999771	0.98938936	0.9542381	0.9987619	0.34818274
1.0	0.99997354	0.9995828	0.9992686	0.9998871	0.95494944	0.9999405	0.8651967	0.999757	0.0015400713	0.9988127
1.0	0.99476045	0.9986506	0.9997695	0.971375	0.9996655	0.9981634	0.9997435	0.9996635	0.9987613	0.9996593
1.0	0.99991345	0.99903667	0.9994468	0.6468287	0.99960476	0.9992067	0.9996247	0.9980482	0.9982545	0.99907035
1.0	0.87478536	0.99987805	0.99993706	0.99926907	0.17963602	0.9998393	0.99988663	0.99794906	0.30276516	0.998524
1.0	0.9992624	0.982106	0.99978167	0.9485623	0.99907047	0.99967086	0.99841845	0.69832104	0.9865949	0.9890376
1.0	0.9888781	0.9994448	0.8871266	0.99737465	0.99169874	0.9999558	0.98342574	0.9997453	0.9994118	0.99896634
1.0	0.9987801	0.99934024	0.9923838	0.0010311297	0.99939954	0.99998283	0.99662775	0.8903574	0.99955493	0.9979165
1.0	0.9994344	0.9991321	0.996579	0.9708828	0.9994018	0.99995995	0.08004356	0.9997366	0.966143	0.041514684
1.0	0.9945951	0.9993382	0.00072659727	0.99954236	0.9957123	0.9845858	0.9999666	0.9943037	0.9998753	0.8027997
1.0	0.9965526	0.9999229	0.99854904	0.0033947984	0.00095171656	0.9964803	0.9970337	0.9997607	0.9648679	0.985149
1.0	0.99987364	0.99638075	0.44285297	0.67011946	0.97374403	0.10362886	0.99989974	0.00019037502	0.9940831	0.00014212824
1.0	0.9945951	0.92688626	0.7523905	0.39151895	0.00017983172	0.94449556	0.9993963	0.99702007	0.32378227	0.9992205
1.0	0.9998709	0.9994673	0.9966912	0.9936854	0.9980501	0.9889592	0.99392927	0.99976164	0.9936382	0.00069215335
1.0	0.9773981	0.9995617	0.99984896	0.99933666	0.99790514	0.05150864	0.99198407	0.99980766	0.11178549	0.99328655
1.0	0.99874425	0.9960167	0.97887075	0.9974023	0.9997477	0.9917368	0.9684686	0.02973718	0.9981316	0.9965283
1.0	0.999416	0.73903394	0.007865156	0.99942267	0.67818105	0.99073154	0.9919369	0.998326	0.99930406	0.99881893
1.0	0.99005884	0.999869	0.96565086	0.99233633	0.29303515	0.9997247	0.35736865	0.9888587	0.97703254	0.9965334
1.0	0.99993503	0.9995952	0.1452324	0.98176587	0.5468155	0.20490807	0.9961218	0.9994382	0.976344	0.01124649
1.0	0.9999858	0.99990404	0.71562463	0.8460759	0.9994599	0.99928015	0.9858336	0.9997428	0.9961125	0.9852239
1.0	0.9998913	0.99533457	0.99967754	0.9588701	0.010928082	0.99998105	0.9953551	0.99859446	0.071916424	0.03980576
1.0	0.009705208	0.99968004	0.6142322	0.9997371	0.99952245	0.9979013	0.9924213	0.76130074	0.00044833057	0.89387983
1.0	0.99736905	0.999592	0.998323	0.9963742	0.9999511	0.99980515	0.99499327	0.9995771	0.9922409	0.99918693
1.0	0.54052705	0.9216924	0.26248974	0.99982953	0.9985973	0.006282676	0.9996222	0.99989986	0.99829346	0.9523315
1.0	0.99988747	0.99487007	0.99767	0.9975478	0.003325709	0.99999475	0.06757253	0.9927545	0.9993144	0.99888235
1.0	0.23075609	0.85576814	0.9984579	0.84346926	0.0070621367	0.99597037	0.40619168	0.99888784	0.00041290434	0.9772948
1.0	0.411312	0.9958962	0.99960786	0.99989283	0.9984426	0.97317964	0.9963588	0.2652372	0.99944955	0.4561946
1.0	0.7911477	0.9996138	0.14295286	0.21530096	0.9875065	0.9994017	0.9854284	0.9997503	0.6079524	0.99733704
1.0	0.99859494	0.90990657	0.6359719	0.5445939	0.99957067	0.6464078	0.83216125	0.9888293	0.99932754	0.9998354
1.0	0.0026073707	0.9990171	0.9938113	0.5301649	0.99954826	0.999582	0.04760643	0.9810785	0.24397813	0.9991128
1.0	0.7054123	0.9998785	0.99961	0.99875057	0.9980981	0.9895013	0.9995334	0.9325298	0.99836487	0.997021
1.0	0.9998983	0.99974614	0.8645094	0.9912683	0.9925371	0.9992434	0.9995365	0.83186704	0.99818903	0.99808705
1.0	0.110271886	0.99892163	0.99930835	0.9999497	0.99947816	0.9932876	0.8944861	0.9979887	0.12346151	0.44022647
1.0	0.74557537	0.9698397	0.9965024	0.9998648	0.99747616	0.99926037	0.98915267	0.9997384	0.074649744	0.7810391
1.0	0.98700327	0.99979264	0.9993432	0.990348	0.48397902	0.9998958	0.9828287	0.981254	0.18356727	0.999605
1.0	0.999453	0.3501382	0.99936944	0.9961532	0.9980744	0.97437185	0.9991636	0.9997993	0.9960776	0.99781173
1.0	0.99991083	0.99906	0.9993594	0.9361621	0.96603394	0.8837479	0.95580924	0.9995542	0.9986179	0.9924213
1.0	0.8713295	0.81579405	0.7292831	0.99926835	0.99988997	0.99976283	0.17020996	0.0245719	0.46833742	0.009610587
1.0	0.9983121	0.9888341	0.9991014	0.03566812	0.9988727	0.9997688	0.99861073	0.9996629	0.11273636	0.9995732
1.0	0.9900034	0.999964	0.99905056	0.97198874	0.99994254	0.9999372	0.9967524	0.9944846	0.99937373	0.9865264
1.0	0.97264457	0.9993709	0.9972421	0.9230689	0.9994117	0.9999523	0.0044179335	0.9999678	0.98996234	0.9892167
1.0	0.9253805	0.9988424	0.99021786	0.9992238	0.97374403	0.99973947	0.9992022	0.9997141	0.027598716	0.5684435
1.0	0.99958915	0.9804673	0.99871147	0.41369277	0.99526113	0.99975556	0.9940257	0.8185155	0.99945635	0.996837
1.0	0.995159	0.8447122	0.9993729	0.9994617	0.9995652	0.9996904	0.9995241	0.9998976	0.0074142525	0.9991634
0.0	0.9945951	0.982106	0.8871266	0.99561113	0.97374403	0.977949	0.9775768	0.981254	0.97703254	0.9163284
0.0	0.9945951	0.982106	0.8871266	0.99561113	0.97374403	0.977949	0.9775768	0.981254	0.97703254	0.9163284
0.0	0.9945951	0.982106	0.8871266	0.99561113	0.97374403	0.977949	0.9775768	0.981254	0.97703254	0.9163284
0.0	0.9945951	0.982106	0.8871266	0.99561113	0.97374403	0.977949	0.9775768	0.981254	0.97703254	0.9163284
0.0	0.9945951	0.982106	0.8871266	0.99561113	0.97374403	0.977949	0.9775768	0.981254	0.97703254	0.9163284
0.0	0.9945951	0.982106	0.8871266	0.99561113	0.97374403	0.977949	0.9775768	0.981254	0.97703254	0.9163284
0.0	0.9982077	0.9982551	0.98931456	0.98851204	0.9975299	0.9988883	0.9956232	0.9985683	0.9796699	0.9769015
0.0	0.93642056	0.8107289	0.8079327	0.93576205	0.69427	0.9715666	0.93369716	0.9978119	0.65934277	0.862113
0.0	0.93642056	0.8107289	0.8079327	0.93576205	0.69427	0.9715666	0.93369716	0.9978119	0.65934277	0.862113
0.0	0.93642056	0.8107289	0.8079327	0.93576205	0.69427	0.9715666	0.93369716	0.9978119	0.65934277	0.862113
0.0	0.9955114	0.9986664	0.9961212	0.9960295	0.9868352	0.9995109	0.98049474	0.9993567	0.9947877	0.99568594
0.0	0.9975688	0.99863654	0.9982759	0.9960561	0.99830866	0.9997352	0.99178386	0.99949133	0.9972242	0.9956665
0.0	0.9961157	0.99795365	0.99781716	0.9950977	0.9970285	0.99961156	0.9881769	0.9992016	0.9965282	0.99328655
0.0	0.9889614	0.9971398	0.9951953	0.98217046	0.99190056	0.9971432	0.9252732	0.98957247	0.9900719	0.97995156
0.0	0.9961157	0.99795365	0.99781716	0.9950977	0.9970285	0.99961156	0.9881769	0.9992016	0.9965282	0.99328655
0.0	0.9961157	0.99795365	0.99781716	0.9950977	0.9970285	0.99961156	0.9881769	0.9992016	0.9965282	0.99328655
0.0	0.9889614	0.9971398	0.9951953	0.98217046	0.99190056	0.9971432	0.9252732	0.98957247	0.9900719	0.97995156
0.0	0.99985826	0.9995906	0.9990637	0.9992373	0.99934334	0.99964476	0.99939156	0.9997093	0.99930835	0.99880576
0.0	0.9945951	0.982106	0.8871266	0.99561113	0.97374403	0.977949	0.9775768	0.981254	0.97703254	0.9163284
0.0	0.9945951	0.982106	0.8871266	0.99561113	0.97374403	0.977949	0.9775768	0.981254	0.97703254	0.9163284
0.0	0.99985826	0.9995906	0.9990637	0.9992373	0.99934334	0.99964476	0.99939156	0.9997093	0.99930835	0.99880576
0.0	0.9945951	0.982106	0.8871266	0.99561113	0.97374403	0.977949	0.9775768	0.981254	0.97703254	0.9163284
0.0	0.9945951	0.982106	0.8871266	0.99561113	0.97374403	0.977949	0.9775768	0.981254	0.97703254	0.9163284
0.0	0.9961157	0.99795365	0.99781716	0.9950977	0.9970285	0.99961156	0.9881769	0.9992016	0.9965282	0.99328655
0.0	0.9889614	0.9971398	0.9951953	0.98217046	0.99190056	0.9971432	0.9252732	0.98957247	0.9900719	0.97995156
0.0	0.9955114	0.9986664	0.9961212	0.9960295	0.9868352	0.9995109	0.98049474	0.9993567	0.9947877	0.99568594
0.0	0.9961157	0.99795365	0.99781716	0.9950977	0.9970285	0.99961156	0.9881769	0.9992016	0.9965282	0.99328655
0.0	0.99985826	0.9995906	0.9990637	0.9992373	0.99934334	0.99964476	0.99939156	0.9997093	0.99930835	0.99880576
0.0	0.0025576476	0.00076976523	0.4802687	7.845996e-05	0.0004071157	0.0001345974	1.4319112e-05	0.00029893612	3.4189627e-05	0.00032334923
0.0	0.0021481426	0.008896135	0.12589405	0.0043542422	0.15597491	0.03914474	0.0005243579	0.01817617	0.7100272	0.031404607
0.0	0.99985826	0.9995906	0.9990637	0.9992373	0.99934334	0.99964476	0.99939156	0.9997093	0.99930835	0.99880576
0.0	0.9945951	0.982106	0.8871266	0.99561113	0.97374403	0.977949	0.9775768	0.981254	0.97703254	0.9163284
0.0	0.99985826	0.9995906	0.9990637	0.9992373	0.99934334	0.99964476	0.99939156	0.9997093	0.99930835	0.99880576
0.0	0.9945951	0.982106	0.8871266	0.99561113	0.97374403	0.977949	0.9775768	0.981254	0.97703254	0.9163284
0.0	0.9945951	0.982106	0.8871266	0.99561113	0.97374403	0.977949	0.9775768	0.981254	0.97703254	0.9163284
0.0	0.9945951	0.982106	0.8871266	0.99561113	0.97374403	0.977949	0.9775768	0.981254	0.97703254	0.9163284
0.0	0.9945951	0.982106	0.8871266	0.99561113	0.97374403	0.977949	0.9775768	0.981254	0.97703254	0.9163284
0.0	0.99985826	0.9995906	0.9990637	0.9992373	0.99934334	0.99964476	0.99939156	0.9997093	0.99930835	0.99880576
0.0	0.9955114	0.9986664	0.9961212	0.9960295	0.9868352	0.9995109	0.98049474	0.9993567	0.9947877	0.99568594
0.0	0.9955114	0.9986664	0.9961212	0.9960295	0.9868352	0.9995109	0.98049474	0.9993567	0.9947877	0.99568594
0.0	0.9961157	0.99795365	0.99781716	0.9950977	0.9970285	0.99961156	0.9881769	0.9992016	0.9965282	0.99328655
0.0	0.9961157	0.99795365	0.99781716	0.9950977	0.9970285	0.99961156	0.9881769	0.9992016	0.9965282	0.99328655
0.0	0.77880424	0.9757662	0.9913872	0.8807226	0.9851827	0.99162817	0.9598188	0.99166286	0.99352163	0.7507244
0.0	0.77569646	0.9793696	0.9906577	0.89044225	0.98577404	0.993067	0.96042615	0.99363315	0.99389255	0.7517124
0.0	0.7496749	0.9783796	0.98896563	0.8674716	0.9833156	0.9925234	0.9505106	0.9917092	0.9941187	0.7609721
0.0	0.76353675	0.9807765	0.9897462	0.89039254	0.9845894	0.9938164	0.9419124	0.99251634	0.994663	0.75899637
0.0	0.7053074	0.9698397	0.98870206	0.8316368	0.9771941	0.9888066	0.9276978	0.9863002	0.9925356	0.70463675
0.0	0.7053074	0.9698397	0.98870206	0.83163685	0.9771941	0.9888066	0.9276978	0.9863002	0.9925356	0.70463675
0.0	0.7053074	0.9698397	0.98870206	0.8316368	0.9771941	0.9888066	0.9276978	0.9863002	0.9925356	0.7046368
0.0	0.7053074	0.9698397	0.98870206	0.8316368	0.9771941	0.9888066	0.9276978	0.9863002	0.9925356	0.7046368
0.0	0.7053074	0.9698397	0.98870206	0.8316368	0.9771941	0.9888066	0.9276978	0.9863002	0.9925356	0.7046368
0.0	0.9889614	0.9971398	0.9951953	0.98217046	0.99190056	0.9971432	0.9252732	0.98957247	0.9900719	0.97995156
0.0	0.9961157	0.99795365	0.99781716	0.9950977	0.9970285	0.99961156	0.9881769	0.9992016	0.9965282	0.99328655
0.0	0.9971744	0.99928516	0.9981249	0.9977101	0.99514884	0.9998292	0.99268734	0.9996419	0.9968209	0.99677163
0.0	0.20732604	0.9384241	0.99647	0.97889566	0.9999763	0.89175373	0.16324288	0.5330554	0.9943099	0.9456352
0.0	0.9997316	0.99994826	0.9989441	0.9998234	0.9994072	0.99900335	0.9985214	0.44349197	0.9999198	0.9993299
0.0	0.9997316	0.99994826	0.9989441	0.9998234	0.9994072	0.99900335	0.9985214	0.44349197	0.9999198	0.9993299
0.0	0.9779304	0.9720415	0.9996412	0.97840184	0.99607605	0.9990903	0.19206236	0.44349197	0.5580163	0.7432619
0.0	0.9961157	0.99795365	0.99781716	0.9950977	0.9970285	0.99961156	0.9881769	0.9992016	0.9965282	0.99328655
0.0	0.005735756	0.001749577	0.5241787	0.0004838502	0.0010180145	0.00013109579	0.0025984948	0.00036746482	0.004144409	0.0016467276
0.0	0.9945951	0.982106	0.8871266	0.99561113	0.97374403	0.977949	0.9775768	0.981254	0.97703254	0.9163284
0.0	0.9945951	0.982106	0.8871266	0.99561113	0.97374403	0.977949	0.9775768	0.981254	0.97703254	0.9163284
0.0	0.99985826	0.9995906	0.9990637	0.9992373	0.99934334	0.99964476	0.99939156	0.9997093	0.99930835	0.99880576
0.0	0.9945951	0.982106	0.8871266	0.99561113	0.97374403	0.977949	0.9775768	0.981254	0.97703254	0.9163284
0.0	0.9989249	0.9997409	0.9984994	0.99902	0.99956673	0.9999279	0.99941444	0.99994886	0.99851316	0.99900573
0.0	0.033617858	0.003646224	0.023819633	0.023699261	0.03489741	0.0048620966	0.011421304	0.0027796254	0.11709084	0.0012250306
0.0	0.9904283	0.981415	0.9979984	0.95816225	0.9720426	0.9929749	0.9407005	0.99543697	0.830402	0.96893835
0.0	0.99985826	0.9995906	0.9990637	0.9992373	0.99934334	0.99964476	0.99939156	0.9997093	0.99930835	0.99880576
0.0	0.9945951	0.982106	0.8871266	0.99561113	0.97374403	0.977949	0.9775768	0.981254	0.97703254	0.9163284
0.0	0.9945951	0.982106	0.8871266	0.99561113	0.97374403	0.977949	0.9775768	0.981254	0.97703254	0.9163284
0.0	0.9945951	0.982106	0.8871266	0.99561113	0.97374403	0.977949	0.9775768	0.981254	0.97703254	0.9163284
0.0	0.9945951	0.982106	0.8871266	0.99561113	0.97374403	0.977949	0.9775768	0.981254	0.97703254	0.9163284
0.0	0.9945951	0.982106	0.8871266	0.99561113	0.97374403	0.977949	0.9775768	0.981254	0.97703254	0.9163284
0.0	0.99985826	0.9995906	0.9990637	0.9992373	0.99934334	0.99964476	0.99939156	0.9997093	0.99930835	0.99880576
0.0	0.99543697	0.9975967	0.99899703	0.99030787	0.998606	0.99950135	0.9967057	0.9994148	0.99815875	0.9863083
0.0	0.9979698	0.9985831	0.99676055	0.99326044	0.99431396	0.99867356	0.97542983	0.9989196	0.9951806	0.98594564
0.0	0.9994555	0.9986022	0.9993162	0.9969612	0.99519664	0.99970263	0.9906397	0.9991935	0.9977048	0.99557084
0.0	0.9945951	0.982106	0.8871266	0.99561113	0.97374403	0.977949	0.9775768	0.981254	0.97703254	0.9163284
0.0	0.9955114	0.9986664	0.9961212	0.9960295	0.9868352	0.9995109	0.98049474	0.9993567	0.9947877	0.99568594
0.0	0.9961157	0.99795365	0.99781716	0.9950977	0.9970285	0.99961156	0.9881769	0.9992016	0.9965282	0.99328655
0.0	0.9889614	0.9971398	0.9951953	0.98217046	0.99190056	0.9971432	0.9252732	0.98957247	0.9900719	0.97995156
0.0	0.9961157	0.99795365	0.99781716	0.9950977	0.9970285	0.99961156	0.9881769	0.9992016	0.9965282	0.99328655
0.0	0.9979698	0.9985831	0.99676055	0.99326044	0.99431396	0.99867356	0.9754297	0.9989196	0.9951806	0.98594564
0.0	0.9961157	0.99795365	0.99781716	0.9950977	0.9970285	0.99961156	0.9881769	0.9992016	0.9965282	0.99328655
0.0	0.99837273	0.9989563	0.99848264	0.9976878	0.99878424	0.99981993	0.99733365	0.9995938	0.9983677	0.9973279
0.0	0.9945951	0.982106	0.8871266	0.99561113	0.97374403	0.977949	0.9775768	0.981254	0.97703254	0.9163284
0.0	0.9945951	0.982106	0.8871266	0.99561113	0.97374403	0.977949	0.9775768	0.981254	0.97703254	0.9163284
0.0	0.9945951	0.982106	0.8871266	0.99561113	0.97374403	0.977949	0.9775768	0.981254	0.97703254	0.9163284
0.0	0.0015624826	0.0032110754	0.00087519584	0.09952188	0.0023442907	0.0016542997	0.001121958	0.0023192025	0.36523154	0.004218459
0.0	0.0015624826	0.0032110754	0.00087519584	0.09952188	0.0023442907	0.0016542997	0.001121958	0.0023192025	0.36523154	0.004218459
0.0	0.9945951	0.982106	0.8871266	0.99561113	0.97374403	0.977949	0.9775768	0.981254	0.97703254	0.9163284
0.0	0.9945951	0.982106	0.8871266	0.99561113	0.97374403	0.977949	0.9775768	0.981254	0.97703254	0.9163284
0.0	0.9945951	0.982106	0.8871266	0.99561113	0.97374403	0.977949	0.9775768	0.981254	0.97703254	0.9163284
0.0	0.9955114	0.9986664	0.9961212	0.9960295	0.9868352	0.9995109	0.98049474	0.9993567	0.9947877	0.99568594
0.0	0.9955114	0.9986664	0.9961212	0.9960295	0.9868352	0.9995109	0.98049474	0.9993567	0.9947877	0.99568594
0.0	0.9961157	0.99795365	0.99781716	0.9950977	0.9970285	0.99961156	0.9881769	0.9992016	0.9965282	0.99328655
0.0	0.9961157	0.99795365	0.99781716	0.9950977	0.9970285	0.99961156	0.9881769	0.9992016	0.9965282	0.99328655
0.0	0.9945951	0.982106	0.8871266	0.99561113	0.97374403	0.977949	0.9775768	0.981254	0.97703254	0.9163284
0.0	0.9889614	0.9971398	0.9951953	0.98217046	0.99190056	0.9971432	0.9252732	0.98957247	0.9900719	0.97995156
0.0	0.9889614	0.9971398	0.9951953	0.98217046	0.99190056	0.9971432	0.9252732	0.98957247	0.9900719	0.97995156
0.0	0.9961157	0.99795365	0.99781716	0.9950977	0.9970285	0.99961156	0.9881769	0.9992016	0.9965282	0.99328655
0.0	0.9961157	0.99795365	0.99781716	0.9950977	0.9970285	0.99961156	0.9881769	0.9992016	0.9965282	0.99328655
0.0	0.9945951	0.982106	0.8871266	0.99561113	0.97374403	0.977949	0.9775768	0.981254	0.97703254	0.9163284
0.0	0.9945951	0.982106	0.8871266	0.99561113	0.97374403	0.977949	0.9775768	0.981254	0.97703254	0.9163284
0.0	0.9945951	0.982106	0.8871266	0.99561113	0.97374403	0.977949	0.9775768	0.981254	0.97703254	0.9163284
0.0	0.9945951	0.982106	0.8871266	0.99561113	0.97374403	0.977949	0.9775768	0.981254	0.97703254	0.9163284
0.0	0.99985826	0.9995906	0.9990637	0.9992373	0.99934334	0.99964476	0.99939156	0.9997093	0.99930835	0.99880576
0.0	0.9945951	0.982106	0.8871266	0.99561113	0.97374403	0.977949	0.9775768	0.981254	0.97703254	0.9163284
0.0	0.9945951	0.982106	0.8871266	0.99561113	0.97374403	0.977949	0.9775768	0.981254	0.97703254	0.9163284
0.0	0.99985826	0.9995906	0.9990637	0.9992373	0.99934334	0.99964476	0.99939156	0.9997093	0.99930835	0.99880576
0.0	0.9945951	0.982106	0.8871266	0.99561113	0.97374403	0.977949	0.9775768	0.981254	0.97703254	0.9163284
0.0	0.9945951	0.982106	0.8871266	0.99561113	0.97374403	0.977949	0.9775768	0.981254	0.97703254	0.9163284
0.0	0.9999021	0.99966145	0.99919456	0.9993666	0.99960667	0.99970657	0.99948585	0.999775	0.9994505	0.99904436
0.0	0.9945951	0.982106	0.8871266	0.99561113	0.97374403	0.977949	0.9775768	0.981254	0.97703254	0.9163284
0.0	0.9945951	0.982106	0.8871266	0.99561113	0.97374403	0.977949	0.9775768	0.981254	0.97703254	0.9163284
0.0	0.9945951	0.982106	0.8871266	0.99561113	0.97374403	0.977949	0.9775768	0.981254	0.97703254	0.9163284
0.0	0.99985826	0.9995906	0.9990637	0.9992373	0.99934334	0.99964476	0.99939156	0.9997093	0.99930835	0.99880576
0.0	0.99985826	0.9995906	0.9990637	0.9992373	0.99934334	0.99964476	0.99939156	0.9997093	0.99930835	0.99880576
0.0	0.9945951	0.982106	0.8871266	0.99561113	0.97374403	0.977949	0.9775768	0.981254	0.97703254	0.9163284
0.0	0.9979698	0.9985831	0.99676055	0.99326044	0.99431396	0.99867356	0.9754297	0.9989196	0.9951806	0.98594564
0.0	0.00012063353	0.004222425	0.7026468	0.00011745796	0.0032989539	0.00023978973	0.0080452	0.0035214704	3.183763e-05	0.0018959127
0.0	0.9955114	0.9986664	0.9961212	0.9960295	0.9868352	0.9995109	0.98049474	0.9993567	0.9947877	0.99568594
0.0	0.9961157	0.99795365	0.99781716	0.9950977	0.9970285	0.99961156	0.9881769	0.9992016	0.9965282	0.99328655
0.0	0.9889614	0.9971398	0.9951953	0.98217046	0.99190056	0.9971432	0.9252732	0.98957247	0.9900719	0.97995156
0.0	0.9961157	0.99795365	0.99781716	0.9950977	0.9970285	0.99961156	0.9881769	0.9992016	0.9965282	0.99328655
0.0	0.99543697	0.9975967	0.99899703	0.99030787	0.998606	0.99950135	0.9967057	0.9994148	0.99815875	0.9863083
0.0	0.9955114	0.9986664	0.9961212	0.9960295	0.9868352	0.9995109	0.98049474	0.9993567	0.9947877	0.99568594
0.0	0.9955114	0.9986664	0.9961212	0.9960295	0.9868352	0.9995109	0.98049474	0.9993567	0.9947877	0.99568594
0.0	0.9961157	0.99795365	0.99781716	0.9950977	0.9970285	0.99961156	0.9881769	0.9992016	0.9965282	0.99328655
0.0	0.9961157	0.99795365	0.99781716	0.9950977	0.9970285	0.99961156	0.9881769	0.9992016	0.9965282	0.99328655
0.0	0.9961157	0.99795365	0.99781716	0.9950977	0.9970285	0.99961156	0.9881769	0.9992016	0.9965282	0.99328655
0.0	0.9961157	0.99795365	0.99781716	0.9950977	0.9970285	0.99961156	0.9881769	0.9992016	0.9965282	0.99328655
0.0	0.99985826	0.9995906	0.9990637	0.9992373	0.99934334	0.99964476	0.99939156	0.9997093	0.99930835	0.99880576
0.0	0.99985826	0.9995906	0.9990637	0.9992373	0.99934334	0.99964476	0.99939156	0.9997093	0.99930835	0.99880576
0.0	0.9955114	0.9986664	0.9961212	0.9960295	0.9868352	0.9995109	0.98049474	0.9993567	0.9947877	0.99568594
0.0	0.9961157	0.99795365	0.99781716	0.9950977	0.9970285	0.99961156	0.9881769	0.9992016	0.9965282	0.99328655
0.0	0.9961157	0.99795365	0.99781716	0.9950977	0.9970285	0.99961156	0.9881769	0.9992016	0.9965282	0.99328655
0.0	0.99985826	0.9995906	0.9990637	0.9992373	0.99934334	0.99964476	0.99939156	0.9997093	0.99930835	0.99880576
0.0	0.9945951	0.982106	0.8871266	0.99561113	0.97374403	0.977949	0.9775768	0.981254	0.97703254	0.9163284
0.0	0.9945951	0.982106	0.8871266	0.99561113	0.97374403	0.977949	0.9775768	0.981254	0.97703254	0.9163284
0.0	0.9945951	0.982106	0.8871266	0.99561113	0.97374403	0.977949	0.9775768	0.981254	0.97703254	0.9163284
0.0	0.9945951	0.982106	0.8871266	0.99561113	0.97374403	0.977949	0.9775768	0.981254	0.97703254	0.9163284
0.0	0.016889265	0.002438545	0.003429765	0.005097361	0.0021665515	0.061219018	0.0030293986	0.0012399205	0.001849174	0.004652446
0.0	0.016889274	0.002438545	0.003429765	0.005097361	0.0021665515	0.061219018	0.0030293986	0.0012399205	0.001849174	0.004652446
0.0	0.016889265	0.002438545	0.003429765	0.005097361	0.0021665515	0.061219018	0.0030293986	0.0012399205	0.001849174	0.004652446
0.0	0.016889265	0.0024385438	0.003429765	0.0050973585	0.0021665536	0.061219018	0.0030294	0.0012399195	0.001849174	0.004652446
0.0	0.016889265	0.002438545	0.003429765	0.005097361	0.0021665515	0.061219018	0.0030293986	0.0012399205	0.001849174	0.004652446
0.0	0.016889274	0.002438545	0.003429765	0.005097361	0.0021665515	0.061219018	0.0030293986	0.0012399205	0.001849174	0.004652446
0.0	0.016889274	0.002438545	0.003429765	0.005097361	0.0021665515	0.061219018	0.0030293986	0.0012399205	0.001849174	0.004652446
0.0	0.016889265	0.0024385438	0.003429765	0.0050973585	0.0021665525	0.061219018	0.0030294	0.0012399195	0.001849174	0.004652446
0.0	0.016889265	0.002438545	0.003429765	0.005097361	0.0021665515	0.061219018	0.0030293986	0.0012399205	0.001849174	0.004652446
0.0	0.016889265	0.002438545	0.003429765	0.005097361	0.0021665515	0.061219018	0.0030293986	0.0012399205	0.001849174	0.004652446
0.0	0.016889265	0.002438545	0.003429765	0.005097361	0.0021665515	0.061219018	0.0030293986	0.0012399205	0.001849174	0.004652446
0.0	0.016889265	0.0024385438	0.003429765	0.0050973585	0.0021665536	0.061219018	0.0030294	0.0012399195	0.0018491722	0.004652446
0.0	0.016889265	0.002438545	0.003429765	0.005097361	0.0021665515	0.061219018	0.0030293986	0.0012399205	0.001849174	0.004652446
0.0	0.9945951	0.982106	0.8871266	0.99561113	0.97374403	0.977949	0.9775768	0.981254	0.97703254	0.9163284
0.0	0.9945951	0.982106	0.8871266	0.99561113	0.97374403	0.977949	0.9775768	0.981254	0.97703254	0.9163284
0.0	0.9945951	0.982106	0.8871266	0.99561113	0.97374403	0.977949	0.9775768	0.981254	0.97703254	0.9163284
0.0	0.9945951	0.982106	0.8871266	0.99561113	0.97374403	0.977949	0.9775768	0.981254	0.97703254	0.9163284
0.0	0.9945951	0.982106	0.8871266	0.99561113	0.97374403	0.977949	0.9775768	0.981254	0.97703254	0.9163284
0.0	0.9945951	0.982106	0.8871266	0.99561113	0.97374403	0.977949	0.9775768	0.981254	0.97703254	0.9163284
0.0	0.9945951	0.982106	0.8871266	0.99561113	0.97374403	0.977949	0.9775768	0.981254	0.97703254	0.9163284
0.0	0.9945951	0.982106	0.8871266	0.99561113	0.97374403	0.977949	0.9775768	0.981254	0.97703254	0.9163284
0.0	0.9945951	0.982106	0.8871266	0.99561113	0.97374403	0.977949	0.9775768	0.981254	0.97703254	0.9163284
0.0	0.99985826	0.9995906	0.9990637	0.9992373	0.99934334	0.99964476	0.99939156	0.9997093	0.99930835	0.99880576
0.0	0.9945951	0.982106	0.8871266	0.99561113	0.97374403	0.977949	0.9775768	0.981254	0.97703254	0.9163284
0.0	0.9945951	0.982106	0.8871266	0.99561113	0.97374403	0.977949	0.9775768	0.981254	0.97703254	0.9163284
0.0	0.9945951	0.982106	0.8871266	0.99561113	0.97374403	0.977949	0.9775768	0.981254	0.97703254	0.9163284
0.0	0.9994555	0.9986022	0.9993162	0.9969612	0.99519664	0.99970263	0.9906397	0.9991935	0.9977048	0.99557084
0.0	0.99890506	0.9991448	0.99869823	0.99771774	0.99890554	0.99981505	0.9976642	0.9997563	0.9983058	0.9966883
0.0	0.9961157	0.99795365	0.99781716	0.9950977	0.9970285	0.99961156	0.9881769	0.9992016	0.9965282	0.99328655
0.0	0.9945951	0.982106	0.8871266	0.99561113	0.97374403	0.977949	0.9775768	0.981254	0.97703254	0.9163284
0.0	0.9979698	0.9985831	0.99676055	0.99326044	0.99431396	0.99867356	0.97542983	0.9989196	0.9951806	0.98594564
0.0	0.4133735	0.46825394	0.95704734	0.7620375	0.02733957	0.20890969	0.6365776	0.045820333	0.038554754	0.94486904
0.0	0.99936527	0.99922526	0.99947315	0.9952619	0.9970343	0.99962056	0.9923282	0.998988	0.99898654	0.9972589
0.0	0.9945951	0.982106	0.8871266	0.99561113	0.97374403	0.977949	0.9775768	0.981254	0.97703254	0.9163284
0.0	0.9945951	0.982106	0.8871266	0.99561113	0.97374403	0.977949	0.9775768	0.981254	0.97703254	0.9163284
0.0	0.9945951	0.982106	0.8871266	0.99561113	0.97374403	0.977949	0.9775768	0.981254	0.97703254	0.9163284
0.0	0.9945951	0.982106	0.8871266	0.99561113	0.97374403	0.977949	0.9775768	0.981254	0.97703254	0.9163284
0.0	0.9945951	0.982106	0.8871266	0.99561113	0.97374403	0.977949	0.9775768	0.981254	0.97703254	0.9163284
0.0	0.9996363	0.9991768	0.9994311	0.99807215	0.9983374	0.99973136	0.99703324	0.99946564	0.99957484	0.99782676
0.0	0.99985826	0.9995906	0.9990637	0.9992373	0.99934334	0.99964476	0.99939156	0.9997093	0.99930835	0.99880576
0.0	0.9945951	0.982106	0.8871266	0.99561113	0.97374403	0.977949	0.9775768	0.981254	0.97703254	0.9163284
0.0	0.9994555	0.9986022	0.9993162	0.9969612	0.99519664	0.99970263	0.9906397	0.9991935	0.9977048	0.99557084
0.0	0.9994555	0.9986022	0.9993162	0.9969612	0.99519664	0.99970263	0.9906397	0.9991935	0.9977048	0.99557084
0.0	0.9994555	0.9986022	0.9993162	0.9969612	0.99519664	0.99970263	0.9906397	0.9991935	0.9977048	0.99557084
0.0	0.9994555	0.9986022	0.9993162	0.9969612	0.99519664	0.99970263	0.9906397	0.9991935	0.9977048	0.99557084
0.0	0.9994555	0.9986022	0.9993162	0.9969612	0.99519664	0.99970263	0.9906397	0.9991935	0.9977048	0.99557084
0.0	0.013351523	0.01701417	0.035475325	0.003963661	0.00071092066	0.0051967953	0.0033006663	0.0075700628	0.0009957625	0.0032007715
0.0	0.0008978709	0.091275334	0.496859	0.091419764	0.0011417478	0.16458532	0.0035616322	0.001962216	0.004055455	0.006336111
0.0	0.9945951	0.982106	0.8871266	0.99561113	0.97374403	0.977949	0.9775768	0.981254	0.97703254	0.9163284
0.0	0.9945951	0.982106	0.8871266	0.99561113	0.97374403	0.977949	0.9775768	0.981254	0.97703254	0.9163284
0.0	0.57977897	0.21489953	0.2035307	0.021727446	0.03887035	0.25172162	0.06336484	0.074793845	0.6379569	0.08070741
0.0	0.99930954	0.9991321	0.99934214	0.9960368	0.9975051	0.9997899	0.99083626	0.99958485	0.9987477	0.9974112
0.0	0.9945951	0.982106	0.8871266	0.99561113	0.97374403	0.977949	0.9775768	0.981254	0.97703254	0.9163284
0.0	0.99690574	0.99809545	0.9978676	0.99590635	0.99756145	0.9996722	0.99165374	0.99928856	0.99710375	0.9954978
0.0	0.9945951	0.982106	0.8871266	0.99561113	0.97374403	0.977949	0.9775768	0.981254	0.97703254	0.9163284
0.0	0.9945951	0.982106	0.8871266	0.99561113	0.97374403	0.977949	0.9775768	0.981254	0.97703254	0.9163284
0.0	0.9945951	0.982106	0.8871266	0.99561113	0.97374403	0.977949	0.9775768	0.981254	0.97703254	0.9163284
0.0	0.9945951	0.982106	0.8871266	0.99561113	0.97374403	0.977949	0.9775768	0.981254	0.97703254	0.9163284
0.0	0.9945951	0.982106	0.8871266	0.99561113	0.97374403	0.977949	0.9775768	0.981254	0.97703254	0.9163284
0.0	0.9945951	0.982106	0.8871266	0.99561113	0.97374403	0.977949	0.9775768	0.981254	0.97703254	0.9163284
0.0	0.9945951	0.982106	0.8871266	0.99561113	0.97374403	0.977949	0.9775768	0.981254	0.97703254	0.9163284
0.0	0.9993185	0.99886036	0.99942267	0.99615425	0.9975944	0.9998292	0.99353105	0.99951553	0.99880207	0.9979011
0.0	0.9945951	0.982106	0.8871266	0.99561113	0.97374403	0.977949	0.9775768	0.981254	0.97703254	0.9163284
0.0	0.9945951	0.982106	0.8871266	0.99561113	0.97374403	0.977949	0.9775768	0.981254	0.97703254	0.9163284
0.0	0.9945951	0.982106	0.8871266	0.99561113	0.97374403	0.977949	0.9775768	0.981254	0.97703254	0.9163284
0.0	0.9945951	0.982106	0.8871266	0.99561113	0.97374403	0.977949	0.9775768	0.981254	0.97703254	0.9163284
0.0	0.9945951	0.982106	0.8871266	0.99561113	0.97374403	0.977949	0.9775768	0.981254	0.97703254	0.9163284
0.0	0.9996363	0.9991768	0.9994311	0.99807215	0.9983374	0.99973136	0.99703324	0.99946564	0.99957484	0.99782676
0.0	0.9945951	0.982106	0.8871266	0.99561113	0.97374403	0.977949	0.9775768	0.981254	0.97703254	0.9163284
0.0	0.9945951	0.982106	0.8871266	0.99561113	0.97374403	0.977949	0.9775768	0.981254	0.97703254	0.9163284
0.0	0.9945951	0.982106	0.8871266	0.99561113	0.97374403	0.977949	0.9775768	0.981254	0.97703254	0.9163284
0.0	0.9945951	0.982106	0.8871266	0.99561113	0.97374403	0.977949	0.9775768	0.981254	0.97703254	0.9163284
0.0	0.9945951	0.982106	0.8871266	0.99561113	0.97374403	0.977949	0.9775768	0.981254	0.97703254	0.9163284
0.0	0.9945951	0.982106	0.8871266	0.99561113	0.97374403	0.977949	0.9775768	0.981254	0.97703254	0.9163284
0.0	0.9987935	0.9991053	0.997463	0.99442333	0.99662054	0.999209	0.9822405	0.99944025	0.99689615	0.99042344
0.0	0.99819475	0.9993217	0.9977215	0.9982613	0.99714977	0.99978644	0.99471647	0.9998311	0.99771285	0.99718505
0.0	0.12859614	0.9802142	0.47697777	0.96031976	0.69800264	0.9832201	0.88427824	0.3523758	0.66161704	0.8575663
0.0	0.8073941	0.98560846	0.9933294	0.9928456	0.9643169	0.99472094	0.704125	0.8010869	0.851388	0.5711307
0.0	0.106466845	0.7997875	0.40187433	0.289664	0.41275325	0.6246012	0.45375055	0.36014038	0.1004583	0.56333447
0.0	0.8034128	0.79838717	0.9773588	0.9442338	0.909744	0.968526	0.15675843	0.50918895	0.104353674	0.24078809
0.0	0.5550875	0.9866246	0.41901875	0.77066904	0.76528156	0.99611664	0.104518354	0.2474671	0.7552328	0.7469336
0.0	0.9581968	0.954312	0.9906563	0.98538786	0.96923983	0.9968221	0.3552618	0.63665205	0.95770717	0.4863968
0.0	0.14268647	0.7302018	0.18314621	0.49055418	0.36875638	0.9882279	0.094192855	0.11558171	0.16177928	0.14447625
0.0	0.68897593	0.97114086	0.7908248	0.16093342	0.63503057	0.6958183	0.08013245	0.21445934	0.60829616	0.15638019
0.0	0.60807794	0.88191706	0.64660794	0.89967835	0.015996262	0.31374073	0.13527052	0.21257755	0.8171354	0.0032467414
0.0	0.99993527	0.9997626	0.9998493	0.9991365	0.9999101	0.9999597	0.99960095	0.99993706	0.99985266	0.9992848
0.0	0.0038459366	0.005040091	0.0028084833	0.0021983634	0.00097437843	0.0016200569	0.00028405094	0.0023371999	0.00027087092	0.0019593802
0.0	0.0040778765	0.0030341996	0.008764676	0.0034182293	0.009431196	0.0041026208	0.0003448606	0.004319515	0.018921161	0.0019440462
0.0	0.011733724	0.39374432	0.37501624	0.6093484	0.0036003445	0.11081709	0.5903097	0.005035029	0.10044888	0.045677945
0.0	0.8950957	0.49758723	0.25377774	0.9056204	0.94471985	0.9717378	0.9715138	0.83090967	0.83290005	0.82210565
0.0	0.9992574	0.99926	0.9978567	0.9974111	0.9984126	0.9991691	0.9909697	0.99966824	0.9980806	0.99443495
0.0	0.9986136	0.99892825	0.99851257	0.9981604	0.9991757	0.9997285	0.9956666	0.9996933	0.9984958	0.9975998
0.0	0.99580956	0.98337114	0.99242675	0.9822811	0.9808034	0.9977265	0.99035746	0.996849	0.98470324	0.9842179
0.0	0.9945951	0.982106	0.8871266	0.99561113	0.97374403	0.977949	0.9775768	0.981254	0.97703254	0.9163284
0.0	0.99929345	0.9996755	0.9993025	0.9983972	0.99909747	0.99975556	0.9982552	0.9996517	0.9973959	0.9965162
0.0	0.99872774	0.9986506	0.9991518	0.99353266	0.9954852	0.99967325	0.9846556	0.99929047	0.9975835	0.9965502
0.0	0.9945951	0.982106	0.8871266	0.99561113	0.97374403	0.977949	0.9775768	0.981254	0.97703254	0.9163284
0.0	0.9955114	0.9986664	0.9961212	0.9960295	0.9868352	0.9995109	0.98049474	0.9993567	0.9947877	0.99568594
0.0	0.99704295	0.96371907	0.99868983	0.9987889	0.9997341	0.99939394	0.99928385	0.9635216	0.9972179	0.42333072
0.0	0.998691	0.9996588	0.9992632	0.99770314	0.99878484	0.9999012	0.99906117	0.99923503	0.9991974	0.99498206
0.0	0.99928385	0.9997365	0.99954635	0.99858177	0.9997037	0.9999206	0.9995309	0.99946886	0.9995492	0.99722207
0.0	0.99886405	0.9993813	0.99806553	0.996516	0.997619	0.99928135	0.9897628	0.9995302	0.99697757	0.993421
0.0	0.009544111	0.041119643	0.035282295	0.0033947984	0.0037383314	0.031218758	0.003239398	0.010194003	0.0027480011	0.00890839
0.0	0.9981198	0.998808	0.99715483	0.9940183	0.99462515	0.9990798	0.9811029	0.99904174	0.9955883	0.9873311
0.0	0.009544111	0.041119654	0.035282288	0.0033947984	0.0037383314	0.031218758	0.003239398	0.010194003	0.0027480011	0.00890839
0.0	0.9981198	0.998808	0.99715483	0.9940183	0.99462515	0.9990798	0.9811029	0.99904174	0.9955883	0.9873311
0.0	0.9945951	0.982106	0.8871266	0.99561113	0.97374403	0.977949	0.9775768	0.981254	0.97703254	0.9163284
0.0	0.9945951	0.982106	0.8871266	0.99561113	0.97374403	0.977949	0.9775768	0.981254	0.97703254	0.9163284
0.0	0.9945951	0.982106	0.8871266	0.99561113	0.97374403	0.977949	0.9775768	0.981254	0.97703254	0.9163284
0.0	0.99985826	0.9995906	0.9990637	0.9992373	0.99934334	0.99964476	0.99939156	0.9997093	0.99930835	0.99880576
0.0	0.9945951	0.982106	0.8871266	0.99561113	0.97374403	0.977949	0.9775768	0.981254	0.97703254	0.9163284
0.0	0.9994555	0.9986022	0.9993162	0.9969612	0.99519664	0.99970263	0.9906397	0.9991935	0.9977048	0.99557084
0.0	0.9945951	0.982106	0.8871266	0.99561113	0.97374403	0.977949	0.9775768	0.981254	0.97703254	0.9163284
0.0	0.99985826	0.9995906	0.9990637	0.9992373	0.99934334	0.99964476	0.99939156	0.9997093	0.99930835	0.99880576
0.0	0.9945951	0.982106	0.8871266	0.99561113	0.97374403	0.977949	0.9775768	0.981254	0.97703254	0.9163284
0.0	0.0025576476	0.0007697648	0.4802687	7.845996e-05	0.0004071157	0.0001345974	1.4319112e-05	0.00029893612	3.4189627e-05	0.00032334923
0.0	0.9945951	0.982106	0.8871266	0.99561113	0.97374403	0.977949	0.9775768	0.981254	0.97703254	0.9163284
0.0	0.9945951	0.982106	0.8871266	0.99561113	0.97374403	0.977949	0.9775768	0.981254	0.97703254	0.9163284
0.0	0.99985826	0.9995906	0.9990637	0.9992373	0.99934334	0.99964476	0.99939156	0.9997093	0.99930835	0.99880576
0.0	0.9945951	0.982106	0.8871266	0.99561113	0.97374403	0.977949	0.9775768	0.981254	0.97703254	0.9163284
0.0	0.9991037	0.9995697	0.99970907	0.99900585	0.99968827	0.99988437	0.99902964	0.9998247	0.9977374	0.996188
0.0	0.99985826	0.9995906	0.9990637	0.9992373	0.99934334	0.99964476	0.99939156	0.9997093	0.99930835	0.99880576
0.0	0.9945951	0.982106	0.8871266	0.99561113	0.97374403	0.977949	0.9775768	0.981254	0.97703254	0.9163284
0.0	0.0025576476	0.00076976523	0.48026872	7.845996e-05	0.0004071157	0.0001345974	1.4319112e-05	0.00029893612	3.4189627e-05	0.00032334923
0.0	0.99876595	0.9992436	0.99786973	0.9966529	0.9977107	0.99906677	0.9882311	0.9996395	0.99734676	0.99331796
0.0	0.009544111	0.041119643	0.035282295	0.0033947984	0.0037383314	0.031218743	0.003239398	0.010194003	0.0027480011	0.00890839
0.0	0.10373728	0.14905119	0.8817543	0.047548067	0.49299097	0.67385614	0.0009823542	0.15125209	0.6298644	0.12952025
0.0	0.12904729	0.00982728	0.0069205086	0.021908205	0.060177065	0.0071601677	0.0049122674	0.11416905	0.0044250702	0.021551983
0.0	0.99690825	0.9988757	0.9978721	0.99808997	0.99578744	0.9998516	0.99757844	0.9996488	0.9980178	0.99691427
0.0	0.9945951	0.982106	0.8871266	0.99561113	0.97374403	0.977949	0.9775768	0.981254	0.97703254	0.9163284
0.0	0.9945951	0.982106	0.8871266	0.99561113	0.97374403	0.977949	0.9775768	0.981254	0.97703254	0.9163284
0.0	0.9945951	0.982106	0.8871266	0.99561113	0.97374403	0.977949	0.9775768	0.981254	0.97703254	0.9163284
0.0	0.9945951	0.982106	0.8871266	0.99561113	0.97374403	0.977949	0.9775768	0.981254	0.97703254	0.9163284
0.0	0.9945951	0.982106	0.8871266	0.99561113	0.97374403	0.977949	0.9775768	0.981254	0.97703254	0.9163284
0.0	0.9945951	0.982106	0.8871266	0.99561113	0.97374403	0.977949	0.9775768	0.981254	0.97703254	0.9163284
0.0	0.9945951	0.982106	0.8871266	0.99561113	0.97374403	0.977949	0.9775768	0.981254	0.97703254	0.9163284
0.0	0.99886405	0.9993813	0.99806553	0.996516	0.997619	0.99928135	0.9897628	0.9995302	0.99697757	0.993421
0.0	0.9945951	0.982106	0.8871266	0.99561113	0.97374403	0.977949	0.9775768	0.981254	0.97703254	0.9163284
0.0	0.99414104	0.9840438	0.9936609	0.9935348	0.99326104	0.9997578	0.99566525	0.99358255	0.9549367	0.91712534
0.0	0.99859565	0.99889	0.99737775	0.99392277	0.9955375	0.9990152	0.9822869	0.9991316	0.9962191	0.9887925
0.0	0.009544111	0.04111964	0.035282295	0.0033947984	0.0037383314	0.031218743	0.003239398	0.010194003	0.0027480011	0.008908385
0.0	0.009544111	0.04111964	0.035282295	0.0033947984	0.0037383314	0.031218743	0.003239398	0.010194003	0.0027480011	0.008908385
0.0	0.0042380905	0.002129817	0.011321495	0.002246502	0.005967868	0.004102619	0.00023914952	0.0021635331	0.013487803	0.0016920512
0.0	0.9945951	0.982106	0.8871266	0.99561113	0.97374403	0.977949	0.9775768	0.981254	0.97703254	0.9163284
0.0	0.009544106	0.04111964	0.035282288	0.0033947984	0.0037383314	0.03121875	0.003239398	0.010194003	0.0027480011	0.008908385
0.0	0.9955114	0.9986664	0.9961212	0.9960295	0.9868352	0.9995109	0.98049474	0.9993567	0.9947877	0.99568594
0.0	0.9945951	0.982106	0.8871266	0.99561113	0.97374403	0.977949	0.9775768	0.981254	0.97703254	0.9163284
0.0	0.9945951	0.982106	0.8871266	0.99561113	0.97374403	0.977949	0.9775768	0.981254	0.97703254	0.9163284
0.0	0.9945951	0.982106	0.8871266	0.99561113	0.97374403	0.977949	0.9775768	0.981254	0.97703254	0.9163284
0.0	0.9979698	0.9985831	0.99676055	0.99326044	0.99431396	0.99867356	0.9754297	0.9989196	0.9951806	0.98594564
0.0	0.9945951	0.982106	0.8871266	0.99561113	0.97374403	0.977949	0.9775768	0.981254	0.97703254	0.9163284
0.0	0.9945951	0.982106	0.8871266	0.99561113	0.97374403	0.977949	0.9775768	0.981254	0.97703254	0.9163284
0.0	0.9945951	0.982106	0.8871266	0.99561113	0.97374403	0.977949	0.9775768	0.981254	0.97703254	0.9163284
0.0	0.9945951	0.982106	0.8871266	0.99561113	0.97374403	0.977949	0.9775768	0.981254	0.97703254	0.9163284
0.0	0.8334514	0.8083823	0.918511	0.98370886	0.8819098	0.9985903	0.84013134	0.9467552	0.36054626	0.6038178
0.0	0.9945951	0.982106	0.8871266	0.99561113	0.97374403	0.977949	0.9775768	0.981254	0.97703254	0.9163284
0.0	0.9945951	0.982106	0.8871266	0.99561113	0.97374403	0.977949	0.9775768	0.981254	0.97703254	0.9163284
0.0	0.99981135	0.9997106	0.99912196	0.9985293	0.99827623	0.9996309	0.99653316	0.99955493	0.99967074	0.99806815
0.0	0.9945951	0.982106	0.8871266	0.99561113	0.97374403	0.977949	0.9775768	0.981254	0.97703254	0.9163284
0.0	0.0095441155	0.041119643	0.035282288	0.0033947984	0.0037383314	0.03121875	0.003239398	0.010194003	0.0027480011	0.00890839
0.0	0.9945951	0.982106	0.8871266	0.99561113	0.97374403	0.977949	0.9775768	0.981254	0.97703254	0.9163284
0.0	0.82464784	0.25105342	0.8341439	0.9862331	0.048602864	0.9879701	0.00501813	0.98906696	0.9201185	0.033084292
0.0	0.9945951	0.982106	0.8871266	0.99561113	0.97374403	0.977949	0.9775768	0.981254	0.97703254	0.9163284
0.0	0.009544111	0.041119643	0.035282295	0.0033947984	0.0037383314	0.03121875	0.003239398	0.010194003	0.0027480011	0.00890839
0.0	0.83345145	0.8083823	0.918511	0.98370886	0.8819098	0.9985903	0.84013134	0.9467552	0.36054626	0.6038178
0.0	0.9955114	0.9986664	0.9961212	0.9960295	0.9868352	0.9995109	0.98049474	0.9993567	0.9947877	0.99568594
0.0	0.9945951	0.982106	0.8871266	0.99561113	0.97374403	0.977949	0.9775768	0.981254	0.97703254	0.9163284
0.0	0.9961004	0.99870574	0.99644214	0.9963637	0.9890233	0.99961334	0.97993416	0.9993994	0.99522	0.99568594
0.0	0.00040635437	0.7059415	0.6287191	0.034295015	0.004215794	0.0011245576	0.33227795	0.017701002	0.008407943	0.0026632282
0.0	0.016575284	0.07828477	0.0735224	0.009659664	0.009088394	0.045037627	0.00607282	0.048767738	0.005291145	0.02051751
0.0	0.99909985	0.9991602	0.99949145	0.9960265	0.9974988	0.9997404	0.991045	0.9995702	0.99858165	0.9978817
0.0	0.9945951	0.982106	0.8871266	0.99561113	0.97374403	0.977949	0.9775768	0.981254	0.97703254	0.9163284
0.0	0.998691	0.9996588	0.9992632	0.99770314	0.99878484	0.9999012	0.99906117	0.99923503	0.9991974	0.99498206
0.0	0.9945951	0.982106	0.8871266	0.99561113	0.97374403	0.977949	0.9775768	0.981254	0.97703254	0.9163284
0.0	0.0040778765	0.0030341996	0.008764676	0.0034182293	0.009431192	0.0041026208	0.0003448606	0.004319515	0.018921161	0.0019440462
0.0	0.0042380923	0.002129816	0.011321485	0.002246502	0.005967868	0.004102619	0.00023914952	0.0021635313	0.013487803	0.0016920512
0.0	0.99954456	0.99973303	0.99943465	0.9988117	0.9993205	0.9997842	0.9986935	0.99973494	0.99791604	0.99732995
0.0	0.010591275	0.045210734	0.03740116	0.0033947984	0.0037383314	0.041349575	0.0036357658	0.010947076	0.0032229347	0.00890839
0.0	0.015688755	0.07003237	0.050918315	0.005114804	0.007378786	0.055338923	0.0053072744	0.022742262	0.003661415	0.010903196
0.0	0.9154755	0.9532483	0.561775	0.5538029	0.9633088	0.99284875	0.8656436	0.97241646	0.48167095	0.74269557
0.0	0.001215209	0.03810646	0.22653633	0.035683006	0.0042756214	0.5953162	0.31236726	0.0012818194	0.09292336	0.000790714
0.0	0.99414104	0.9840438	0.9936609	0.9935348	0.99326104	0.9997578	0.99566525	0.99358255	0.9549367	0.91712534
0.0	0.9945951	0.982106	0.8871266	0.99561113	0.97374403	0.977949	0.9775768	0.981254	0.97703254	0.9163284
0.0	0.8022311	0.8898365	0.97823524	0.6621973	0.8933729	0.9256447	0.80148715	0.41756672	0.70026666	0.7825915
0.0	0.9955114	0.9986664	0.9961212	0.9960295	0.9868352	0.9995109	0.98049474	0.9993567	0.9947877	0.99568594
0.0	0.99072987	0.9939454	0.99566084	0.9550661	0.98130083	0.99906844	0.9470641	0.991339	0.9690652	0.98854315
0.0	0.9945951	0.982106	0.8871266	0.99561113	0.97374403	0.977949	0.9775768	0.981254	0.97703254	0.9163284
0.0	0.9945951	0.982106	0.8871266	0.99561113	0.97374403	0.977949	0.9775768	0.981254	0.97703254	0.9163284
0.0	0.9945951	0.982106	0.8871266	0.99561113	0.97374403	0.977949	0.9775768	0.981254	0.97703254	0.9163284
0.0	0.99985826	0.9995906	0.9990637	0.9992373	0.99934334	0.99964476	0.99939156	0.9997093	0.99930835	0.99880576
0.0	0.9945951	0.982106	0.8871266	0.99561113	0.97374403	0.977949	0.9775768	0.981254	0.97703254	0.9163284
0.0	0.9945951	0.982106	0.8871266	0.99561113	0.97374403	0.977949	0.9775768	0.981254	0.97703254	0.9163284
0.0	0.9945951	0.982106	0.8871266	0.99561113	0.97374403	0.977949	0.9775768	0.981254	0.97703254	0.9163284
0.0	0.9979698	0.9985831	0.99676055	0.99326044	0.99431396	0.99867356	0.97542983	0.9989196	0.9951806	0.98594564
0.0	0.9945951	0.982106	0.8871266	0.99561113	0.97374403	0.977949	0.9775768	0.981254	0.97703254	0.9163284
0.0	0.9972639	0.99554896	0.99808574	0.98532003	0.9931907	0.9995535	0.9851745	0.9944411	0.98591876	0.961829
0.0	0.99695146	0.99833435	0.99809045	0.9950977	0.9977336	0.99968886	0.9917036	0.9993649	0.9972777	0.99455786
0.0	0.9945951	0.982106	0.8871266	0.99561113	0.97374403	0.977949	0.9775768	0.981254	0.97703254	0.9163284
0.0	0.99728274	0.9976109	0.99159956	0.98470044	0.9835276	0.9993383	0.9853682	0.9975707	0.94331694	0.9914792
0.0	0.038615216	0.77935153	0.86174196	0.9671225	0.96324545	0.9729076	0.96311593	0.8003356	0.9331741	0.8962749
0.0	0.4440744	0.7543677	0.9976404	0.001696609	0.44097355	0.89599067	0.99734026	0.9461711	0.09198436	0.99504906
0.0	0.00037198162	0.24959941	0.18828845	0.40656307	0.027912425	0.0019559844	0.0026903346	6.788972e-05	6.841184e-05	0.012150226
0.0	0.9945951	0.982106	0.8871266	0.99561113	0.97374403	0.977949	0.9775768	0.981254	0.97703254	0.9163284
0.0	0.9945951	0.982106	0.8871266	0.99561113	0.97374403	0.977949	0.9775768	0.981254	0.97703254	0.9163284
0.0	0.99872774	0.9986506	0.9991518	0.99353266	0.9954852	0.99967325	0.9846556	0.99929047	0.9975835	0.9965502
0.0	0.9998692	0.9996965	0.99964464	0.9990715	0.99951553	0.99989784	0.99912626	0.9998254	0.99982554	0.9993136
0.0	0.99981135	0.9997106	0.99912196	0.9985293	0.99827623	0.9996309	0.99653316	0.99955493	0.99967074	0.99806815
0.0	0.999678	0.99943966	0.9994349	0.99849975	0.998771	0.9998036	0.9965798	0.99966574	0.99964976	0.99855405
0.0	0.9945951	0.982106	0.8871266	0.99561113	0.97374403	0.977949	0.9775768	0.981254	0.97703254	0.9163284
0.0	0.009544111	0.041119654	0.035282295	0.0033947984	0.0037383314	0.031218743	0.0032393995	0.010194003	0.0027480011	0.008908385
0.0	0.0062936586	0.013979248	0.016832504	0.0025942964	0.0021430587	0.00978207	0.00046819908	0.003359628	0.00057151477	0.0043258932
0.0	0.7041605	0.97841644	0.9878021	0.88135487	0.9724782	0.9986078	0.97209495	0.60147905	0.9234801	0.80366385
0.0	0.0009891354	0.002329913	0.017157264	0.032989744	7.910168e-05	0.02715859	0.0009864165	0.00035724812	0.000294807	0.054201763
0.0	0.0009891354	0.002329913	0.017157264	0.032989744	7.910168e-05	0.02715859	0.0009864165	0.00035724812	0.000294807	0.054201763
0.0	0.99531627	0.98752755	0.9948319	0.9935348	0.99541557	0.9998222	0.9965772	0.99515474	0.9688685	0.93252087
0.0	0.06783397	0.89767414	0.004142467	0.78218377	0.0004942931	0.92123383	0.03029625	0.0005109298	0.2047465	0.0003622653
0.0	0.9945951	0.982106	0.8871266	0.99561113	0.97374403	0.977949	0.9775768	0.981254	0.97703254	0.9163284
0.0	0.9945951	0.982106	0.8871266	0.99561113	0.97374403	0.977949	0.9775768	0.981254	0.97703254	0.9163284
0.0	0.9945951	0.982106	0.8871266	0.99561113	0.97374403	0.977949	0.9775768	0.981254	0.97703254	0.9163284
0.0	0.0025576476	0.00076976523	0.48026872	7.845996e-05	0.0004071155	0.0001345974	1.4319112e-05	0.00029893612	3.4189627e-05	0.00032334923
0.0	0.0021481437	0.008896135	0.12589405	0.0043542422	0.15597491	0.03914474	0.0005243579	0.01817617	0.7100272	0.031404607
0.0	0.9945951	0.982106	0.8871266	0.99561113	0.97374403	0.977949	0.9775768	0.981254	0.97703254	0.9163284
0.0	0.9945951	0.982106	0.8871266	0.99561113	0.97374403	0.977949	0.9775768	0.981254	0.97703254	0.9163284
0.0	0.99985826	0.9995906	0.9990637	0.9992373	0.99934334	0.99964476	0.99939156	0.9997093	0.99930835	0.99880576
0.0	0.99414104	0.9840438	0.9936609	0.9935348	0.99326104	0.9997578	0.99566525	0.99358255	0.9549367	0.91712534
0.0	0.9976889	0.9993	0.99439853	0.9992956	0.9977748	0.9996587	0.9995223	0.999652	0.9993794	0.9929934
0.0	0.0021481437	0.0088961385	0.12589405	0.004354244	0.15597491	0.03914474	0.0005243579	0.01817617	0.7100272	0.031404614
0.0	0.4247677	0.24663056	0.105849996	0.50025845	0.7280418	0.7272057	0.35372257	0.612764	0.34319705	0.55858046
0.0	0.9945951	0.982106	0.8871266	0.99561113	0.97374403	0.977949	0.9775768	0.981254	0.97703254	0.9163284
0.0	0.9945951	0.982106	0.8871266	0.99561113	0.97374403	0.977949	0.9775768	0.981254	0.97703254	0.9163284
0.0	0.9945951	0.982106	0.8871266	0.99561113	0.97374403	0.977949	0.9775768	0.981254	0.97703254	0.9163284
0.0	0.009544106	0.041119643	0.035282295	0.0033947984	0.0037383314	0.03121875	0.003239398	0.010194003	0.0027480011	0.00890839
0.0	0.9945951	0.982106	0.8871266	0.99561113	0.97374403	0.977949	0.9775768	0.981254	0.97703254	0.9163284
0.0	0.009544111	0.04111964	0.035282295	0.0033947984	0.0037383314	0.03121875	0.003239398	0.010194003	0.0027480011	0.00890839
0.0	0.009340634	0.042430703	0.035282295	0.0033947984	0.0037383314	0.036436144	0.0039431774	0.013634508	0.0026741833	0.00890839
0.0	0.9945951	0.982106	0.8871266	0.99561113	0.97374403	0.977949	0.9775768	0.981254	0.97703254	0.9163284
0.0	0.003290839	0.14611916	0.05165913	0.6229655	0.0002404062	0.977949	0.9775768	0.98655903	0.095282316	0.033912145
0.0	0.01021224	0.044103447	0.03694994	0.0037137237	0.0040685358	0.03121875	0.0034563965	0.011962986	0.0028525246	0.009458856
0.0	0.9996363	0.9991768	0.9994311	0.99807215	0.9983374	0.99973136	0.99703324	0.99946564	0.99957484	0.99782676
0.0	0.9996363	0.9991768	0.9994311	0.99807215	0.9983374	0.99973136	0.99703324	0.99946564	0.99957484	0.99782676
0.0	0.99985826	0.9995906	0.9990637	0.9992373	0.99934334	0.99964476	0.99939156	0.9997093	0.99930835	0.99880576
0.0	0.0025576476	0.00076976523	0.48026863	7.845996e-05	0.0004071157	0.0001345974	1.4319112e-05	0.00029893612	3.4189627e-05	0.00032334923
0.0	0.0021481437	0.0088961385	0.12589405	0.0043542422	0.15597492	0.03914474	0.0005243579	0.01817617	0.7100272	0.031404607
0.0	0.99985826	0.9995906	0.9990637	0.9992373	0.99934334	0.99964476	0.99939156	0.9997093	0.99930835	0.99880576
0.0	0.0025576476	0.00076976523	0.48026863	7.845996e-05	0.0004071157	0.0001345974	1.4319112e-05	0.00029893612	3.4189627e-05	0.00032334923
0.0	0.0021481426	0.008896135	0.12589401	0.0043542422	0.15597491	0.03914474	0.0005243579	0.01817617	0.7100272	0.031404622
0.0	0.9996363	0.9991768	0.9994311	0.99807215	0.9983374	0.99973136	0.99703324	0.99946564	0.99957484	0.99782676
0.0	0.99985826	0.9995906	0.9990637	0.9992373	0.99934334	0.99964476	0.99939156	0.9997093	0.99930835	0.99880576
0.0	0.0025576476	0.00076976523	0.48026863	7.845996e-05	0.0004071157	0.0001345974	1.4319112e-05	0.00029893612	3.4189627e-05	0.00032334923
0.0	0.0021481426	0.0088961385	0.12589405	0.0043542422	0.15597491	0.03914474	0.0005243579	0.01817618	0.7100272	0.031404614
0.0	0.9996363	0.9991768	0.9994311	0.99807215	0.9983374	0.99973136	0.99703324	0.99946564	0.99957484	0.99782676
0.0	0.99985826	0.9995906	0.9990637	0.9992373	0.99934334	0.99964476	0.99939156	0.9997093	0.99930835	0.99880576
0.0	0.0025576476	0.00076976523	0.48026863	7.845996e-05	0.0004071155	0.00013459727	1.4319112e-05	0.00029893612	3.4189627e-05	0.00032334923
0.0	0.0021481437	0.008896135	0.12589404	0.0043542422	0.15597491	0.03914474	0.0005243579	0.01817617	0.7100272	0.031404614
0.0	0.9955114	0.9986664	0.9961212	0.9960295	0.9868352	0.9995109	0.98049474	0.9993567	0.9947877	0.99568594
0.0	0.9945951	0.982106	0.8871266	0.99561113	0.97374403	0.977949	0.9775768	0.981254	0.97703254	0.9163284
0.0	0.9945951	0.982106	0.8871266	0.99561113	0.97374403	0.977949	0.9775768	0.981254	0.97703254	0.9163284
0.0	0.9961157	0.99795365	0.99781716	0.9950977	0.9970285	0.99961156	0.9881769	0.9992016	0.9965282	0.99328655
0.0	0.009544111	0.050718863	0.039940037	0.003875012	0.0042548073	0.033162367	0.0035204047	0.013189273	0.0027090285	0.009635686
0.0	0.9945951	0.01545026	0.71031255	0.0022383002	0.0057628388	0.00045096618	0.0042694123	0.008964982	0.0023495248	0.00010690826
0.0	0.9994167	0.99906176	0.9995066	0.99850416	0.9976457	0.9998387	0.99723405	0.99959785	0.9981365	0.9945919
0.0	0.9945951	0.982106	0.8871266	0.99561113	0.97374403	0.977949	0.9775768	0.981254	0.97703254	0.9163284
0.0	0.89602536	0.83807594	0.9349099	0.9892306	0.92414993	0.99913484	0.8476855	0.95396465	0.42961565	0.69691545
0.0	0.8747429	0.8519575	0.93930393	0.9888713	0.92170095	0.9992488	0.85934	0.96782726	0.50755847	0.6602424
0.0	0.8868825	0.86432946	0.9358989	0.98917097	0.9335424	0.99888116	0.90473884	0.9637739	0.4779497	0.68008596
0.0	0.9392948	0.9111149	0.97239953	0.99272233	0.9541646	0.99958366	0.93366826	0.9848295	0.8586682	0.8073284
0.0	0.8928084	0.832219	0.9334371	0.9889948	0.9316067	0.99926275	0.8865054	0.9676473	0.46681824	0.6761621
0.0	0.8861833	0.85551953	0.94103223	0.9888982	0.9227492	0.9991653	0.89647424	0.969088	0.47501603	0.68162304
0.0	0.87090623	0.8503297	0.918511	0.99014986	0.9339554	0.9992711	0.9020798	0.9677546	0.45548138	0.68113804
0.0	0.99634546	0.9991327	0.99683654	0.9977597	0.99337196	0.99975187	0.9898108	0.9996729	0.9969428	0.99620026
0.0	0.9945951	0.982106	0.8871266	0.99561113	0.97374403	0.977949	0.9775768	0.981254	0.97703254	0.9163284
0.0	0.9945951	0.982106	0.8871266	0.99561113	0.97374403	0.977949	0.9775768	0.981254	0.97703254	0.9163284
0.0	0.9945951	0.982106	0.8871266	0.99561113	0.97374403	0.977949	0.9775768	0.981254	0.97703254	0.9163284
0.0	0.9945951	0.982106	0.8871266	0.99561113	0.97374403	0.977949	0.9775768	0.981254	0.97703254	0.9163284
0.0	0.99648166	0.99910647	0.99719596	0.9976332	0.99333066	0.99971575	0.9902186	0.99960834	0.9967456	0.99668616
0.0	0.9955114	0.9986664	0.9961212	0.9960295	0.9868352	0.9995109	0.98049474	0.9993567	0.9947877	0.99568594
0.0	0.9955114	0.9986664	0.9961212	0.9960295	0.9868352	0.9995109	0.98049474	0.9993567	0.9947877	0.99568594
0.0	0.9955114	0.9986664	0.9961212	0.9960295	0.9868352	0.9995109	0.98049474	0.9993567	0.9947877	0.99568594
0.0	0.9955114	0.9986664	0.9961212	0.9960295	0.9868352	0.9995109	0.98049474	0.9993567	0.9947877	0.99568594
0.0	0.99634546	0.9991327	0.99683654	0.9977597	0.99337196	0.99975187	0.9898108	0.9996729	0.9969428	0.99620026
0.0	0.9945951	0.982106	0.8871266	0.99561113	0.97374403	0.977949	0.9775768	0.981254	0.97703254	0.9163284
0.0	0.9945951	0.982106	0.8871266	0.99561113	0.97374403	0.977949	0.9775768	0.981254	0.97703254	0.9163284
0.0	0.9945951	0.982106	0.8871266	0.99561113	0.97374403	0.977949	0.9775768	0.981254	0.97703254	0.9163284
0.0	0.9969489	0.9991048	0.9970952	0.9977622	0.9911725	0.9996786	0.9926104	0.99963105	0.99707484	0.9962257
0.0	0.9945951	0.982106	0.8871266	0.99561113	0.97374403	0.977949	0.9775768	0.981254	0.97703254	0.9163284
0.0	0.9945951	0.982106	0.8871266	0.99561113	0.97374403	0.977949	0.9775768	0.981254	0.97703254	0.9163284
0.0	0.9945951	0.982106	0.8871266	0.99561113	0.97374403	0.977949	0.9775768	0.981254	0.97703254	0.9163284
0.0	0.9945951	0.982106	0.8871266	0.99561113	0.97374403	0.977949	0.9775768	0.981254	0.97703254	0.9163284
0.0	0.9964025	0.9933078	0.99738973	0.96962076	0.98547703	0.99916327	0.9735258	0.9884459	0.97057986	0.95096254
0.0	0.9961157	0.99795365	0.99781716	0.9950977	0.9970285	0.99961156	0.9881769	0.9992016	0.9965282	0.99328655
0.0	0.9945951	0.982106	0.8871266	0.99561113	0.97374403	0.977949	0.9775768	0.981254	0.97703254	0.9163284
0.0	0.9994167	0.99906176	0.9995066	0.99850416	0.9976457	0.9998387	0.99723405	0.99959785	0.9981365	0.9945919
0.0	0.9945951	0.982106	0.8871266	0.99561113	0.97374403	0.977949	0.9775768	0.981254	0.97703254	0.9163284
0.0	0.9945951	0.982106	0.8871266	0.99561113	0.97374403	0.977949	0.9775768	0.981254	0.97703254	0.9163284
0.0	0.99414104	0.9840438	0.9936609	0.9935348	0.99326104	0.9997578	0.99566525	0.99358255	0.9549367	0.91712534
0.0	0.10373728	0.14905113	0.8817543	0.047548067	0.49299097	0.673856	0.0009823542	0.15125209	0.6298643	0.1295202
0.0	0.9945951	0.982106	0.8871266	0.99561113	0.97374403	0.977949	0.9775768	0.981254	0.97703254	0.9163284
0.0	0.9945951	0.982106	0.8871266	0.99561113	0.97374403	0.977949	0.9775768	0.981254	0.97703254	0.9163284
0.0	0.9945951	0.982106	0.8871266	0.99561113	0.97374403	0.977949	0.9775768	0.981254	0.97703254	0.9163284
0.0	0.9945951	0.982106	0.8871266	0.99561113	0.97374403	0.977949	0.9775768	0.981254	0.97703254	0.9163284
0.0	0.9945951	0.982106	0.8871266	0.99561113	0.97374403	0.977949	0.9775768	0.981254	0.97703254	0.9163284
0.0	0.9945951	0.982106	0.8871266	0.99561113	0.97374403	0.977949	0.9775768	0.981254	0.97703254	0.9163284
0.0	0.9945951	0.982106	0.8871266	0.99561113	0.97374403	0.977949	0.9775768	0.981254	0.97703254	0.9163284
0.0	0.9945951	0.982106	0.8871266	0.99561113	0.97374403	0.977949	0.9775768	0.981254	0.97703254	0.9163284
0.0	0.9945951	0.982106	0.8871266	0.99561113	0.97374403	0.977949	0.9775768	0.981254	0.97703254	0.9163284
0.0	0.9945951	0.982106	0.8871266	0.99561113	0.97374403	0.977949	0.9775768	0.981254	0.97703254	0.9163284
0.0	0.9945951	0.982106	0.8871266	0.99561113	0.97374403	0.977949	0.9775768	0.981254	0.97703254	0.9163284
0.0	0.98189235	0.9895075	0.9823815	0.9948488	0.9837204	0.9981193	0.99053824	0.9974917	0.9833393	0.9674858
0.0	0.9945951	0.982106	0.8871266	0.99561113	0.97374403	0.977949	0.9775768	0.981254	0.97703254	0.9163284
0.0	0.9994555	0.9986022	0.9993162	0.9969612	0.99519664	0.99970263	0.9906397	0.9991935	0.9977048	0.99557084
0.0	0.99985826	0.9995906	0.9990637	0.9992373	0.99934334	0.99964476	0.99939156	0.9997093	0.99930835	0.99880576
0.0	0.9945951	0.982106	0.8871266	0.99561113	0.97374403	0.977949	0.9775768	0.981254	0.97703254	0.9163284
0.0	0.9947783	0.99910235	0.9989974	0.9959512	0.9971173	0.99971014	0.9878956	0.99866533	0.9902824	0.99533844
0.0	0.9945951	0.982106	0.8871266	0.99561113	0.97374403	0.977949	0.9775768	0.981254	0.97703254	0.9163284
0.0	0.9945951	0.982106	0.8871266	0.99561113	0.97374403	0.977949	0.9775768	0.981254	0.97703254	0.9163284
0.0	0.9979698	0.9985831	0.99676055	0.99326044	0.99431396	0.99867356	0.9754297	0.9989196	0.9951806	0.98594564
0.0	0.99807465	0.99885726	0.99846965	0.9973642	0.99826306	0.9997744	0.99538285	0.99952173	0.99801105	0.9963877
0.0	0.99985707	0.9997639	0.9992273	0.998857	0.9988462	0.999701	0.9977927	0.99965	0.99972695	0.9983973
0.0	0.19562326	0.9999045	0.9997807	0.9984005	0.6900712	0.9940539	0.9995777	0.9923151	0.99792296	0.8842993
0.0	0.99959344	0.99932027	0.9995765	0.9988794	0.9983896	0.9998772	0.99794716	0.9996898	0.9987313	0.9955918
0.0	0.99905175	0.999302	0.9976829	0.996815	0.9975591	0.99933356	0.9897669	0.99956495	0.9974099	0.9896444
0.0	0.9945951	0.982106	0.8871266	0.99561113	0.97374403	0.977949	0.9775768	0.981254	0.97703254	0.9163284
0.0	0.31542015	0.7514729	0.90800464	0.17329255	0.42361337	0.70371985	0.10825345	0.70796466	0.6376201	0.13899814
0.0	0.9997286	0.9993148	0.99947685	0.9984524	0.9988231	0.99975723	0.9979189	0.9995858	0.99965394	0.9984366
0.0	0.99896646	0.99701166	0.56823546	0.85188043	0.9501747	0.5722007	0.98201936	0.5427202	0.99421436	0.9943046
0.0	0.9812619	0.98085016	0.56823546	0.85188043	0.67157	0.5722007	0.9561195	0.6150762	0.9788223	0.99318945
0.0	0.9961157	0.99795365	0.99781716	0.9950977	0.9970285	0.99961156	0.9881769	0.9992016	0.9965282	0.99328655
0.0	0.99857044	0.9989969	0.99962914	0.9992086	0.9996693	0.9998035	0.99928194	0.9997155	0.9946032	0.9951166
0.0	0.9945951	0.982106	0.8871266	0.99561113	0.97374403	0.977949	0.9775768	0.981254	0.97703254	0.9163284
0.0	0.9945951	0.982106	0.8871266	0.99561113	0.97374403	0.977949	0.9775768	0.981254	0.97703254	0.9163284
0.0	0.9945951	0.982106	0.8871266	0.99561113	0.97374403	0.977949	0.9775768	0.981254	0.97703254	0.9163284
0.0	0.9945951	0.982106	0.8871266	0.99561113	0.97374403	0.977949	0.9775768	0.981254	0.97703254	0.9163284
0.0	0.9945951	0.982106	0.8871266	0.99561113	0.97374403	0.977949	0.9775768	0.981254	0.97703254	0.9163284
0.0	0.9945951	0.982106	0.8871266	0.99561113	0.97374403	0.977949	0.9775768	0.981254	0.97703254	0.9163284
0.0	0.9994167	0.99906176	0.9995066	0.99850416	0.9976457	0.9998387	0.99723405	0.99959785	0.9981365	0.9945919
0.0	0.99985826	0.9995906	0.9990637	0.9992373	0.99934334	0.99964476	0.99939156	0.9997093	0.99930835	0.99880576
0.0	0.9945951	0.982106	0.8871266	0.99561113	0.97374403	0.977949	0.9775768	0.981254	0.97703254	0.9163284
0.0	0.9945951	0.982106	0.8871266	0.99561113	0.97374403	0.977949	0.9775768	0.981254	0.97703254	0.9163284
0.0	0.9945951	0.982106	0.8871266	0.99561113	0.97374403	0.977949	0.9775768	0.981254	0.97703254	0.9163284
0.0	0.99985826	0.9995906	0.9990637	0.9992373	0.99934334	0.99964476	0.99939156	0.9997093	0.99930835	0.99880576
0.0	0.9945951	0.982106	0.8871266	0.99561113	0.97374403	0.977949	0.9775768	0.981254	0.97703254	0.9163284
0.0	0.0025576476	0.00076976523	0.48026863	7.845996e-05	0.0004071157	0.0001345974	1.4319112e-05	0.00029893612	3.4189627e-05	0.00032334923
0.0	0.9945951	0.982106	0.8871266	0.99561113	0.97374403	0.977949	0.9775768	0.981254	0.97703254	0.9163284
0.0	0.9994555	0.9986022	0.9993162	0.9969612	0.99519664	0.99970263	0.9906397	0.9991935	0.9977048	0.99557084
0.0	0.99985826	0.9995906	0.9990637	0.9992373	0.99934334	0.99964476	0.99939156	0.9997093	0.99930835	0.99880576
0.0	0.9945951	0.982106	0.8871266	0.99561113	0.97374403	0.977949	0.9775768	0.981254	0.97703254	0.9163284
0.0	0.9945951	0.982106	0.8871266	0.99561113	0.97374403	0.977949	0.9775768	0.981254	0.97703254	0.9163284
0.0	0.9947783	0.99910235	0.9989974	0.9959512	0.9971173	0.99971014	0.9878956	0.99866533	0.9902824	0.99533844
0.0	0.86606854	0.8382803	0.9793834	0.9061293	0.7969395	0.8637775	0.7692968	0.9621008	0.1523916	0.96680886
0.0	0.9236914	0.9948718	0.9361381	0.8884085	0.17734116	0.99821717	0.951938	0.9943973	0.96657914	0.9741407
0.0	0.9945951	0.982106	0.8871266	0.99561113	0.97374403	0.977949	0.9775768	0.981254	0.97703254	0.9163284
0.0	0.9945951	0.982106	0.8871266	0.99561113	0.97374403	0.977949	0.9775768	0.981254	0.97703254	0.9163284
0.0	0.99985826	0.9995906	0.9990637	0.9992373	0.99934334	0.99964476	0.99939156	0.9997093	0.99930835	0.99880576
0.0	0.9945951	0.982106	0.8871266	0.99561113	0.97374403	0.977949	0.9775768	0.981254	0.97703254	0.9163284
0.0	0.0025576476	0.00076976523	0.48026872	7.845996e-05	0.0004071155	0.00013459727	1.4319112e-05	0.00029893612	3.4189627e-05	0.00032334923
0.0	0.0021481437	0.008896135	0.12589401	0.0043542422	0.15597494	0.03914474	0.0005243579	0.01817617	0.7100272	0.031404614
0.0	0.4532934	0.9480936	0.95549774	0.46085247	0.5167136	0.86974436	0.20478296	0.64753616	0.36347666	0.6512018
0.0	0.343227	0.8928179	0.923249	0.33278596	0.3115006	0.819967	0.13584939	0.48839533	0.27361676	0.4705571
0.0	0.99981135	0.9997106	0.99912196	0.9985293	0.99827623	0.9996309	0.99653316	0.99955493	0.99967074	0.99806815
0.0	0.9945951	0.982106	0.8871266	0.99561113	0.97374403	0.977949	0.9775768	0.981254	0.97703254	0.9163284
0.0	0.9945951	0.982106	0.8871266	0.99561113	0.97374403	0.977949	0.9775768	0.981254	0.97703254	0.9163284
0.0	0.0095441155	0.041119654	0.035282288	0.0033947984	0.0037383314	0.031218758	0.003239398	0.010194003	0.0027479997	0.008908385
0.0	0.83345145	0.8083823	0.918511	0.98370886	0.8819098	0.9985903	0.84013134	0.9467551	0.36054626	0.60381776
0.0	0.9979698	0.9985831	0.99676055	0.99326044	0.99431396	0.99867356	0.9754297	0.9989196	0.9951806	0.98594564
0.0	0.99981135	0.9997106	0.99912196	0.9985293	0.99827623	0.9996309	0.99653316	0.99955493	0.99967074	0.99806815
0.0	0.99872774	0.9986506	0.9991518	0.99353266	0.9954852	0.99967325	0.9846556	0.99929047	0.9975835	0.9965502
0.0	0.18231547	0.05195134	0.07885099	0.0047750976	0.038870357	0.0770713	0.019790709	0.04446033	0.3123055	0.06542294
0.0	0.9945951	0.982106	0.8871266	0.99561113	0.97374403	0.977949	0.9775768	0.981254	0.97703254	0.9163284
0.0	0.9964025	0.9933078	0.99738973	0.96962076	0.98547703	0.99916327	0.9735258	0.9884459	0.97057986	0.9509624
0.0	0.99339676	0.9953799	0.9843687	0.96777	0.95022464	0.99884146	0.94316375	0.9951273	0.7984062	0.98246694
0.0	0.9945951	0.982106	0.8871266	0.99561113	0.97374403	0.977949	0.9775768	0.981254	0.97703254	0.9163284
0.0	0.9889614	0.9971398	0.9951953	0.98217046	0.99190056	0.9971432	0.9252732	0.98957247	0.9900719	0.97995156
0.0	0.9945951	0.982106	0.8871266	0.99561113	0.97374403	0.977949	0.9775768	0.981254	0.97703254	0.9163284
0.0	0.9945951	0.982106	0.8871266	0.99561113	0.97374403	0.977949	0.9775768	0.981254	0.97703254	0.9163284
0.0	0.9945951	0.982106	0.8871266	0.99561113	0.97374403	0.977949	0.9775768	0.981254	0.97703254	0.9163284
0.0	0.9961157	0.99795365	0.99781716	0.9950977	0.9970285	0.99961156	0.9881769	0.9992016	0.9965282	0.99328655
0.0	0.9945951	0.982106	0.8871266	0.99561113	0.97374403	0.977949	0.9775768	0.981254	0.97703254	0.9163284
0.0	0.996759	0.99679995	0.990346	0.97530884	0.9674239	0.99918324	0.97196287	0.99778026	0.9178142	0.99011046
0.0	0.0021481437	0.008896135	0.12589405	0.0043542422	0.15597492	0.03914474	0.0005243579	0.01817617	0.7100272	0.031404614
0.0	0.0003719818	0.24959944	0.18828845	0.40656316	0.027912425	0.0019559835	0.0026903346	6.788972e-05	6.841191e-05	0.012150226
0.0	0.005270431	0.032824133	0.111519955	0.024048533	0.0001617764	0.0009847648	0.016513696	0.019538134	0.10983023	0.21765462
0.0	0.9945951	0.982106	0.8871266	0.99561113	0.97374403	0.977949	0.9775768	0.981254	0.97703254	0.9163284
0.0	0.9979698	0.9985831	0.99676055	0.99326044	0.99431396	0.99867356	0.9754297	0.9989196	0.9951806	0.98594564
0.0	0.9973943	0.99948394	0.9993554	0.99774605	0.9986615	0.99979323	0.99370617	0.9994061	0.9936732	0.9977884
0.0	0.010952189	0.038122807	0.036757883	0.006462853	0.005857411	0.02081009	0.0009252033	0.008163384	0.0009783887	0.009642305
0.0	0.25776005	0.7039082	0.06620355	0.0012312381	0.3569963	0.0010159527	0.0018689941	0.9802493	0.61964345	0.1421369
0.0	0.99524647	0.9991942	0.9991146	0.9962966	0.9972012	0.9997526	0.99054986	0.9987205	0.9910199	0.9958171
0.0	0.9973943	0.99948394	0.9993554	0.99774605	0.9986615	0.99979323	0.99370617	0.9994061	0.9936732	0.9977884
0.0	0.0062389765	0.018589469	0.0011968873	0.0048093623	0.0012426149	0.16208942	0.43274778	0.0022937134	0.017062295	0.0008390017
0.0	0.0068461797	0.017649993	0.020036628	0.0028995934	0.002229848	0.015279205	0.00070912007	0.003944123	0.0006273997	0.0046200156
0.0	0.9945951	0.982106	0.8871266	0.99561113	0.97374403	0.977949	0.9775768	0.981254	0.97703254	0.9163284
0.0	0.99981135	0.9997106	0.99912196	0.9985293	0.99827623	0.9996309	0.99653316	0.99955493	0.99967074	0.99806815
0.0	0.999678	0.99943966	0.9994349	0.99849975	0.998771	0.9998036	0.9965798	0.99966574	0.99964976	0.99855405
0.0	0.99985826	0.9995906	0.9990637	0.9992373	0.99934334	0.99964476	0.99939156	0.9997093	0.99930835	0.99880576
0.0	0.9904283	0.981415	0.9979984	0.95816225	0.9720426	0.9929749	0.94070035	0.99543697	0.8304019	0.96893835
0.0	0.9945951	0.982106	0.8871266	0.99561113	0.97374403	0.977949	0.9775768	0.981254	0.97703254	0.9163284
0.0	0.9945951	0.982106	0.8871266	0.99561113	0.97374403	0.977949	0.9775768	0.981254	0.97703254	0.9163284
0.0	0.8961971	0.93438596	0.94429046	0.77627164	0.9244721	0.96368545	0.8641193	0.973931	0.65470123	0.87009555
0.0	0.9945951	0.982106	0.8871266	0.99561113	0.97374403	0.977949	0.9775768	0.981254	0.97703254	0.9163284
0.0	0.99932563	0.999783	0.99958557	0.99876606	0.99960726	0.9999443	0.9996093	0.99965775	0.9995915	0.9973431
0.0	0.9993311	0.99981505	0.99967563	0.9987429	0.99969184	0.9999417	0.999559	0.9997378	0.9996013	0.9974094
0.0	0.9993254	0.9997961	0.9996012	0.99861526	0.9996556	0.9999403	0.9994672	0.9995745	0.9995493	0.9973677
0.0	0.9990938	0.9997898	0.9994512	0.998582	0.9995881	0.99993587	0.9993911	0.9996464	0.99949956	0.9964645
0.0	0.9977223	0.9985208	0.9985164	0.997133	0.9981768	0.9997764	0.9932935	0.99951255	0.9978096	0.99662375
0.0	0.019392023	0.11063008	0.55802584	0.08647311	0.15827867	0.7466886	0.09741322	0.030659288	0.057585165	0.09320619
0.0	0.043848176	0.5069989	0.14648047	0.020904472	0.032810796	0.28994715	0.004032631	0.0387877	0.5826938	0.88443166
0.0	0.9945951	0.982106	0.8871266	0.99561113	0.97374403	0.977949	0.9775768	0.981254	0.97703254	0.9163284
0.0	0.9945951	0.982106	0.8871266	0.99561113	0.97374403	0.977949	0.9775768	0.981254	0.97703254	0.9163284
0.0	0.9969357	0.9983411	0.99812156	0.99614245	0.99771225	0.99970007	0.9890309	0.9994106	0.9972892	0.99465656
0.0	0.9945951	0.982106	0.8871266	0.99561113	0.97374403	0.977949	0.9775768	0.981254	0.97703254	0.9163284
0.0	0.9945951	0.982106	0.8871266	0.99561113	0.97374403	0.977949	0.9775768	0.981254	0.97703254	0.9163284
0.0	0.9961157	0.99795365	0.99781716	0.9950977	0.9970285	0.99961156	0.9881769	0.9992016	0.9965282	0.99328655
0.0	0.9961157	0.99795365	0.99781716	0.9950977	0.9970285	0.99961156	0.9881769	0.9992016	0.9965282	0.99328655
0.0	0.9961157	0.99795365	0.99781716	0.9950977	0.9970285	0.99961156	0.9881769	0.9992016	0.9965282	0.99328655
0.0	0.9961157	0.99795365	0.99781716	0.9950977	0.9970285	0.99961156	0.9881769	0.9992016	0.9965282	0.99328655
0.0	0.9961157	0.99795365	0.99781716	0.9950977	0.9970285	0.99961156	0.9881769	0.9992016	0.9965282	0.99328655
0.0	0.99807465	0.99885726	0.99846965	0.9973642	0.99826306	0.9997744	0.99538285	0.99952173	0.99801105	0.9963877
0.0	0.9945951	0.982106	0.8871266	0.99561113	0.97374403	0.977949	0.9775768	0.981254	0.97703254	0.9163284
0.0	0.9945951	0.982106	0.8871266	0.99561113	0.97374403	0.977949	0.9775768	0.981254	0.97703254	0.9163284
0.0	0.9945951	0.982106	0.8871266	0.99561113	0.97374403	0.977949	0.9775768	0.981254	0.97703254	0.9163284
0.0	0.9961157	0.99795365	0.99781716	0.9950977	0.9970285	0.99961156	0.9881769	0.9992016	0.9965282	0.99328655
0.0	0.9945951	0.982106	0.8871266	0.99561113	0.97374403	0.977949	0.9775768	0.981254	0.97703254	0.9163284
0.0	0.9941468	0.9982565	0.99660325	0.9895169	0.99710184	0.9989335	0.97687507	0.9958568	0.992975	0.9898281
0.0	0.9945951	0.982106	0.8871266	0.99561113	0.97374403	0.977949	0.9775768	0.981254	0.97703254	0.9163284
0.0	0.9945951	0.982106	0.8871266	0.99561113	0.97374403	0.977949	0.9775768	0.981254	0.97703254	0.9163284
0.0	0.9962393	0.9987446	0.99805814	0.9947491	0.997837	0.9994319	0.99392927	0.99908996	0.9967933	0.9963581
0.0	0.9945951	0.982106	0.8871266	0.99561113	0.97374403	0.977949	0.9775768	0.981254	0.97703254	0.9163284
0.0	0.9889614	0.9971398	0.9951953	0.98217046	0.99190056	0.9971432	0.9252732	0.98957247	0.9900719	0.97995156
0.0	0.87507725	0.9231057	0.97861964	0.8696829	0.8247869	0.982428	0.77221155	0.92532974	0.638344	0.80593383
0.0	0.8750772	0.9231057	0.97861964	0.8696829	0.8247869	0.982428	0.7722116	0.9253296	0.63834405	0.80593383
0.0	0.8750772	0.92310584	0.97861964	0.8696829	0.8247868	0.982428	0.77221155	0.92532974	0.63834417	0.8059337
0.0	0.9945951	0.982106	0.8871266	0.99561113	0.97374403	0.977949	0.9775768	0.981254	0.97703254	0.9163284
0.0	0.9945951	0.982106	0.8871266	0.99561113	0.97374403	0.977949	0.9775768	0.981254	0.97703254	0.9163284
0.0	0.99399203	0.9980763	0.9955401	0.9899095	0.99603313	0.9985442	0.96624714	0.99450856	0.9944776	0.9875365
0.0	0.9945951	0.982106	0.8871266	0.99561113	0.97374403	0.977949	0.9775768	0.981254	0.97703254	0.9163284
0.0	0.9945951	0.982106	0.8871266	0.99561113	0.97374403	0.977949	0.9775768	0.981254	0.97703254	0.9163284
0.0	0.9945951	0.982106	0.8871266	0.99561113	0.97374403	0.977949	0.9775768	0.981254	0.97703254	0.9163284
0.0	0.99985826	0.9995906	0.9990637	0.9992373	0.99934334	0.99964476	0.99939156	0.9997093	0.99930835	0.99880576
0.0	0.0042380923	0.002129815	0.011321485	0.002246502	0.005967871	0.004102619	0.00023914952	0.0021635322	0.013487797	0.0016920512
0.0	0.9945951	0.982106	0.8871266	0.99561113	0.97374403	0.977949	0.9775768	0.981254	0.97703254	0.9163284
0.0	0.9945951	0.982106	0.8871266	0.99561113	0.97374403	0.977949	0.9775768	0.981254	0.97703254	0.9163284
0.0	0.9945951	0.982106	0.8871266	0.99561113	0.97374403	0.977949	0.9775768	0.981254	0.97703254	0.9163284
0.0	0.9945951	0.982106	0.8871266	0.99561113	0.97374403	0.977949	0.9775768	0.981254	0.97703254	0.9163284
0.0	0.9945951	0.982106	0.8871266	0.99561113	0.97374403	0.977949	0.9775768	0.981254	0.97703254	0.9163284
0.0	0.9945951	0.982106	0.8871266	0.99561113	0.97374403	0.977949	0.9775768	0.981254	0.97703254	0.9163284
0.0	0.9945951	0.982106	0.8871266	0.99561113	0.97374403	0.977949	0.9775768	0.981254	0.97703254	0.9163284
0.0	0.9945951	0.982106	0.8871266	0.99561113	0.97374403	0.977949	0.9775768	0.981254	0.97703254	0.9163284
0.0	0.9945951	0.982106	0.8871266	0.99561113	0.97374403	0.977949	0.9775768	0.981254	0.97703254	0.9163284
0.0	0.9945951	0.982106	0.8871266	0.99561113	0.97374403	0.977949	0.9775768	0.981254	0.97703254	0.9163284
0.0	0.9945951	0.982106	0.8871266	0.99561113	0.97374403	0.977949	0.9775768	0.981254	0.97703254	0.9163284
0.0	0.4133735	0.46825394	0.95704734	0.7620375	0.02733957	0.20890969	0.6365776	0.045820333	0.038554754	0.94486904
0.0	0.9889614	0.9971398	0.9951953	0.98217046	0.99190056	0.9971432	0.9252732	0.98957247	0.9900719	0.97995156
0.0	0.9945951	0.982106	0.8871266	0.99561113	0.97374403	0.977949	0.9775768	0.981254	0.97703254	0.9163284
0.0	0.99872774	0.9986506	0.9991518	0.99353266	0.9954852	0.99967325	0.9846556	0.99929047	0.9975835	0.9965502
0.0	0.9997398	0.9999342	0.99979395	0.99944395	0.99985874	0.9999808	0.9997845	0.99985516	0.99981993	0.99849904
0.0	0.016747883	0.07175491	0.05461642	0.0081195645	0.0068283738	0.049851596	0.0073026503	0.02071765	0.004889594	0.015434317
0.0	0.91904366	0.95099545	0.6169418	0.6387387	0.9556572	0.9925442	0.8897239	0.98078465	0.55247873	0.7740552
0.0	0.53284913	0.4332075	0.65026146	0.00037763128	0.007555324	0.003953895	0.00088942883	0.7948509	0.8196745	0.7798096
0.0	0.01629455	0.023365641	0.13082214	0.015267665	0.004554438	0.011431059	0.003008508	0.00568211	0.0016726211	0.12977049
0.0	0.9952349	0.991118	0.995138	0.9955764	0.9957569	0.99986196	0.99738604	0.99650985	0.97501504	0.94558585
0.0	0.9945951	0.982106	0.8871266	0.99561113	0.97374403	0.977949	0.9775768	0.981254	0.97703254	0.9163284
0.0	0.0002470168	0.0010927077	0.014364015	0.00020202906	0.00010839941	5.586494e-05	2.4407169e-05	7.5949145e-05	0.0015962739	0.0001071054
0.0	0.9963852	0.9992403	0.99910647	0.9971167	0.9979365	0.99978894	0.9917066	0.99902105	0.9922758	0.9963982
0.0	0.9963852	0.9992403	0.99910647	0.9971167	0.9979365	0.99978894	0.9917066	0.99902105	0.9922758	0.9963982
0.0	0.99740845	0.99471164	0.9976942	0.9802775	0.99059135	0.9994287	0.981358	0.9921078	0.98188883	0.9627018
0.0	0.947463	0.947211	0.96703666	0.81202644	0.8653971	0.98474485	0.31439474	0.87768596	0.4931783	0.8146187
0.0	0.9945951	0.982106	0.8871266	0.99561113	0.97374403	0.977949	0.9775768	0.981254	0.97703254	0.9163284
0.0	0.9979698	0.9985831	0.99676055	0.99326044	0.99431396	0.99867356	0.9754297	0.9989196	0.9951806	0.98594564
0.0	0.9998785	0.9995433	0.99964917	0.9976853	0.9990096	0.99987864	0.9982936	0.9997768	0.99946684	0.9984767
0.0	0.9945951	0.982106	0.8871266	0.99561113	0.97374403	0.977949	0.9775768	0.981254	0.97703254	0.9163284
0.0	0.9945951	0.982106	0.8871266	0.99561113	0.97374403	0.977949	0.9775768	0.981254	0.97703254	0.9163284
0.0	0.011422258	0.042949837	0.03909578	0.0035008558	0.003883637	0.032253202	0.003835838	0.010768296	0.003892768	0.010506472
0.0	0.99872774	0.9986506	0.9991518	0.99353266	0.9954852	0.99967325	0.9846556	0.99929047	0.9975835	0.9965502
0.0	0.9945951	0.982106	0.8871266	0.99561113	0.97374403	0.977949	0.9775768	0.981254	0.97703254	0.9163284
0.0	0.0021234874	0.08093692	0.0042491867	0.06293719	0.032431155	0.977949	0.0033102648	0.2158392	0.23181961	0.004433506
0.0	0.406754	0.5220795	0.8976314	0.28588083	0.20552939	0.58667403	0.17458454	0.9501382	0.034532733	0.42585164
0.0	0.9904283	0.981415	0.9979984	0.95816225	0.9720426	0.9929749	0.9407005	0.99543697	0.830402	0.96893835
0.0	0.9991503	0.99802387	0.99920326	0.9959519	0.9976508	0.9986112	0.9952106	0.99927944	0.99817073	0.99702793
0.0	0.9920547	0.9840305	0.9982425	0.95816225	0.977461	0.994524	0.95379347	0.9959487	0.86566293	0.97239244
0.0	0.9996363	0.9991768	0.9994311	0.99807215	0.9983374	0.99973136	0.99703324	0.99946564	0.99957484	0.99782676
0.0	0.9945951	0.982106	0.8871266	0.99561113	0.97374403	0.977949	0.9775768	0.981254	0.97703254	0.9163284
0.0	0.999871	0.9994918	0.99957556	0.99914527	0.9994369	0.9998907	0.99903905	0.999819	0.9998073	0.9994129
0.0	0.9999076	0.9996456	0.99932384	0.9994369	0.99963737	0.99978274	0.99965656	0.99977225	0.9994203	0.9991886
0.0	0.017941467	0.2150028	0.9710495	0.80824655	0.35470748	0.9711354	0.15813874	0.5071223	0.44558513	0.98586977
0.0	0.017941467	0.2150028	0.9710495	0.80824655	0.35470748	0.9711354	0.15813874	0.5071223	0.44558513	0.98586977
0.0	0.981177	0.99153465	0.9495079	0.913122	0.97705954	0.9941994	0.83673656	0.9599796	0.9619758	0.9124426
0.0	0.9945951	0.982106	0.8871266	0.99561113	0.97374403	0.977949	0.9775768	0.981254	0.97703254	0.9163284
0.0	0.99872774	0.9986506	0.9991518	0.99353266	0.9954852	0.99967325	0.9846556	0.99929047	0.9975835	0.9965502
0.0	0.0069132433	0.93798184	0.8871266	0.98363185	6.722033e-05	0.9238035	0.2417016	0.26829737	0.16046156	0.059511136
0.0	0.011856992	0.062091224	0.035282295	0.0053760144	0.0052874875	0.051401667	0.004851695	0.016393688	0.00392484	0.011583416
0.0	0.029462831	0.26282167	0.06917775	0.040682867	0.97374403	0.023392111	0.006756903	0.00018432738	0.97703254	0.0023108325
0.0	0.99985826	0.9995906	0.9990637	0.9992373	0.99934334	0.99964476	0.99939156	0.9997093	0.99930835	0.99880576
0.0	0.9945951	0.982106	0.8871266	0.99561113	0.97374403	0.977949	0.9775768	0.981254	0.97703254	0.9163284
0.0	0.9945951	0.982106	0.8871266	0.99561113	0.97374403	0.977949	0.9775768	0.981254	0.97703254	0.9163284
0.0	0.9945951	0.982106	0.8871266	0.99561113	0.97374403	0.977949	0.9775768	0.981254	0.97703254	0.9163284
0.0	0.99857044	0.9989969	0.99962914	0.9992086	0.9996693	0.9998035	0.99928194	0.9997155	0.9946032	0.9951166
0.0	0.9947783	0.99910235	0.9989974	0.9959512	0.9971173	0.99971014	0.9878956	0.99866533	0.9902824	0.99533844
0.0	0.99985826	0.9995906	0.9990637	0.9992373	0.99934334	0.99964476	0.99939156	0.9997093	0.99930835	0.99880576
0.0	0.88143575	0.8293738	0.98261154	0.87229383	0.9313072	0.845018	0.9925075	0.5100054	0.19550912	0.974225
0.0	0.9969522	0.99771523	0.9985065	0.9933908	0.99698	0.99956757	0.99261945	0.9977398	0.9908221	0.9950997
0.0	0.99295515	0.9952108	0.9973266	0.9871159	0.99290997	0.9982089	0.976549	0.99500704	0.974488	0.9910495
0.0	0.9998374	0.9997446	0.99920446	0.99872464	0.9986141	0.99967885	0.99734676	0.9996288	0.9997079	0.9984346
0.0	0.9945951	0.982106	0.8871266	0.99561113	0.97374403	0.977949	0.9775768	0.981254	0.97703254	0.9163284
0.0	0.9994555	0.9986022	0.9993162	0.9969612	0.99519664	0.99970263	0.9906397	0.9991935	0.9977048	0.99557084
0.0	0.9945951	0.982106	0.8871266	0.99561113	0.97374403	0.977949	0.9775768	0.981254	0.97703254	0.9163284
0.0	0.99985826	0.9995906	0.9990637	0.9992373	0.99934334	0.99964476	0.99939156	0.9997093	0.99930835	0.99880576
0.0	0.9945951	0.982106	0.8871266	0.99561113	0.97374403	0.977949	0.9775768	0.981254	0.97703254	0.9163284
0.0	0.0025576476	0.00076976523	0.48026863	7.845996e-05	0.0004071155	0.0001345974	1.4319112e-05	0.00029893612	3.4189627e-05	0.00032334923
0.0	0.9945951	0.982106	0.8871266	0.99561113	0.97374403	0.977949	0.9775768	0.981254	0.97703254	0.9163284
0.0	0.9991037	0.9995697	0.99970907	0.99900585	0.99968827	0.99988437	0.99902964	0.9998247	0.9977374	0.996188
0.0	0.9945951	0.982106	0.8871266	0.99561113	0.97374403	0.977949	0.9775768	0.981254	0.97703254	0.9163284
0.0	0.99985826	0.9995906	0.9990637	0.9992373	0.99934334	0.99964476	0.99939156	0.9997093	0.99930835	0.99880576
0.0	0.9945951	0.982106	0.8871266	0.99561113	0.97374403	0.977949	0.9775768	0.981254	0.97703254	0.9163284
0.0	0.0025576476	0.0007697648	0.4802687	7.845996e-05	0.0004071157	0.0001345974	1.4319112e-05	0.00029893612	3.4189627e-05	0.00032334923
0.0	0.9986462	0.9989648	0.99743915	0.9952356	0.99667263	0.99867356	0.98459387	0.9993781	0.9966252	0.98886836
0.0	0.99872774	0.9986506	0.9991518	0.99353266	0.9954852	0.99967325	0.9846556	0.99929047	0.9975835	0.9965502
0.0	0.9945951	0.982106	0.8871266	0.99561113	0.97374403	0.977949	0.9775768	0.981254	0.97703254	0.9163284
0.0	0.78849477	0.8602532	0.43000144	0.9223802	0.86251557	0.977949	0.38545546	0.9913599	0.836728	0.15744413
0.0	0.9945951	0.982106	0.8871266	0.99561113	0.97374403	0.977949	0.9775768	0.981254	0.97703254	0.9163284
0.0	0.9955114	0.9986664	0.9961212	0.9960295	0.9868352	0.9995109	0.98049474	0.9993567	0.9947877	0.99568594
0.0	0.9996525	0.9992466	0.9994623	0.9983082	0.9985409	0.9997608	0.9974865	0.9995028	0.99960333	0.99799013
0.0	0.9945951	0.982106	0.8871267	0.99561113	0.97374403	0.977949	0.9775768	0.981254	0.97703254	0.9163284
0.0	0.9945951	0.982106	0.8871266	0.99561113	0.97374403	0.977949	0.9775768	0.981254	0.97703254	0.9163284
0.0	0.07075432	0.10547103	0.24046066	0.014303975	0.010169169	0.04864555	0.0021081103	0.032288883	0.00857194	0.03345432
0.0	0.99883157	0.9989122	0.99927026	0.99437743	0.9960001	0.99974316	0.9877965	0.9993674	0.9979055	0.99689025
0.0	0.021243703	0.46856895	3.778346e-05	0.10909866	0.0002588118	0.0016375234	0.027143205	0.0020965552	0.0015393369	0.0034555194
0.0	0.9945951	0.982106	0.8871266	0.99561113	0.97374403	0.977949	0.9775768	0.981254	0.97703254	0.9163284
0.0	0.021243703	0.46856895	3.778346e-05	0.10909866	0.0002588118	0.0016375234	0.027143205	0.0020965552	0.0015393369	0.0034555194
0.0	0.9945951	0.982106	0.8871266	0.99561113	0.97374403	0.977949	0.9775768	0.981254	0.97703254	0.9163284
0.0	0.0007693725	0.002520164	0.002763728	0.00035234404	0.00026975936	0.0014226557	9.067469e-05	0.0005551833	0.00011294699	0.0008839163
0.0	0.99981135	0.9997106	0.99912196	0.9985293	0.99827623	0.9996309	0.99653316	0.99955493	0.99967074	0.99806815
0.0	0.9945951	0.982106	0.8871266	0.99561113	0.97374403	0.977949	0.9775768	0.981254	0.97703254	0.9163284
0.0	0.9945951	0.982106	0.8871266	0.99561113	0.97374403	0.977949	0.9775768	0.981254	0.97703254	0.9163284
0.0	0.9945951	0.982106	0.8871266	0.99561113	0.97374403	0.977949	0.9775768	0.981254	0.97703254	0.9163284
0.0	0.9945951	0.982106	0.8871266	0.99561113	0.97374403	0.977949	0.9775768	0.981254	0.97703254	0.9163284
0.0	0.99984574	0.9996574	0.99960965	0.99926287	0.99942434	0.99989045	0.9988341	0.9998109	0.99980265	0.99930763
0.0	0.9707398	0.9171903	0.9985857	0.6559923	0.41528586	0.99958545	0.95492214	0.13000624	0.9911016	0.92797047
0.0	0.99126256	0.9936698	0.9978315	0.9804421	0.9863549	0.998618	0.9583308	0.96202636	0.9616885	0.84088135
0.0	0.9997776	0.9995432	0.99891543	0.99798137	0.9978896	0.9995604	0.9964508	0.999258	0.9995239	0.9964535
0.0	0.99872774	0.9986506	0.9991518	0.99353266	0.9954852	0.99967325	0.9846556	0.99929047	0.9975835	0.9965502
0.0	0.999864	0.99965525	0.9991629	0.99854505	0.99880373	0.99968445	0.9981718	0.9995435	0.9996958	0.9980599
0.0	0.9945951	0.982106	0.8871266	0.99561113	0.97374403	0.977949	0.9775768	0.981254	0.97703254	0.9163284
0.0	0.99985826	0.9995906	0.9990637	0.9992373	0.99934334	0.99964476	0.99939156	0.9997093	0.99930835	0.99880576
0.0	0.9945951	0.982106	0.8871266	0.99561113	0.97374403	0.977949	0.9775768	0.981254	0.97703254	0.9163284
0.0	0.9945951	0.982106	0.8871266	0.99561113	0.97374403	0.977949	0.9775768	0.981254	0.97703254	0.9163284
0.0	0.001309572	0.005410504	0.024335673	0.0018921663	0.008931127	0.035012715	0.006568943	0.00027546682	0.04905219	0.07014071
0.0	0.99985826	0.9995906	0.9990637	0.9992373	0.99934334	0.99964476	0.99939156	0.9997093	0.99930835	0.99880576
0.0	0.9945951	0.982106	0.8871266	0.99561113	0.97374403	0.977949	0.9775768	0.981254	0.97703254	0.9163284
0.0	0.9945951	0.982106	0.8871266	0.99561113	0.97374403	0.977949	0.9775768	0.981254	0.97703254	0.9163284
0.0	0.9945951	0.982106	0.8871266	0.99561113	0.97374403	0.977949	0.9775768	0.981254	0.97703254	0.9163284
0.0	0.99929345	0.9996755	0.9993025	0.9983972	0.99909747	0.99975556	0.9982552	0.9996517	0.9973959	0.9965162
0.0	0.99857044	0.9989969	0.99962914	0.9992086	0.9996693	0.9998035	0.99928194	0.9997155	0.9946032	0.9951166
0.0	0.9945951	0.982106	0.8871266	0.99561113	0.97374403	0.977949	0.9775768	0.981254	0.97703254	0.9163284
0.0	0.1823155	0.05195132	0.07885103	0.0047750976	0.038870357	0.07707129	0.019790709	0.04446033	0.3123055	0.06542294
0.0	0.9955114	0.9986664	0.9961212	0.9960295	0.9868352	0.9995109	0.98049474	0.9993567	0.9947877	0.99568594
0.0	0.996675	0.6910596	0.7654378	0.91510475	0.9728263	0.9953819	0.99947184	0.06308546	0.5052961	0.973292
0.0	0.9999348	0.99986196	0.99982077	0.99974686	0.9996414	0.99993753	0.9994435	0.99982977	0.9998115	0.99921346
0.0	0.9955114	0.9986664	0.9961212	0.9960295	0.9868352	0.9995109	0.98049474	0.9993567	0.9947877	0.99568594
0.0	0.99579084	0.99871767	0.9961798	0.996265	0.98785377	0.9995109	0.98279	0.9994562	0.99457765	0.99568594
0.0	0.96073836	0.9936261	0.9583677	0.9446866	0.97540855	0.9965766	0.9278047	0.9687108	0.98841697	0.88423365
0.0	0.39986995	0.8973386	0.9308525	0.32721922	0.3861134	0.7940268	0.1260239	0.5090993	0.3040623	0.49866402
0.0	0.9955114	0.9986664	0.9961212	0.9960295	0.9868352	0.9995109	0.98049474	0.9993567	0.9947877	0.99568594
0.0	0.9889614	0.9971398	0.9951953	0.98217046	0.99190056	0.9971432	0.9252732	0.98957247	0.9900719	0.97995156
0.0	0.9961157	0.99795365	0.99781716	0.9950977	0.9970285	0.99961156	0.9881769	0.9992016	0.9965282	0.99328655
0.0	0.9961157	0.99795365	0.99781716	0.9950977	0.9970285	0.99961156	0.9881769	0.9992016	0.9965282	0.99328655
0.0	0.9979698	0.9985831	0.99676055	0.99326044	0.99431396	0.99867356	0.97542983	0.9989196	0.9951806	0.98594564
0.0	0.99981135	0.9997106	0.99912196	0.9985293	0.99827623	0.9996309	0.99653316	0.99955493	0.99967074	0.99806815
0.0	0.9964025	0.9933078	0.99738973	0.96962076	0.98547703	0.99916327	0.9735258	0.9884459	0.97057986	0.9509624
0.0	0.9889614	0.9971398	0.9951953	0.98217046	0.99190056	0.9971432	0.9252732	0.98957247	0.9900719	0.97995156
0.0	0.9889614	0.9971398	0.9951953	0.98217046	0.99190056	0.9971432	0.9252732	0.98957247	0.9900719	0.97995156
0.0	0.9965754	0.999281	0.99920064	0.99632996	0.99769443	0.9997812	0.9912509	0.99888355	0.9918783	0.99656373
0.0	0.009345674	0.019035356	0.02236429	0.004157148	0.0030352615	0.013662406	0.00063099386	0.0040935986	0.0007326949	0.0055036754
0.0	0.0009257628	0.09106133	0.003421237	0.032675855	0.0011029657	0.038665228	0.02430764	0.00038983012	0.00044273873	0.022473425
0.0	0.9945951	0.982106	0.8871266	0.99561113	0.97374403	0.977949	0.9775768	0.981254	0.97703254	0.9163284
0.0	0.9945951	0.982106	0.8871266	0.99561113	0.97374403	0.977949	0.9775768	0.981254	0.97703254	0.9163284
0.0	0.9945951	0.982106	0.8871266	0.99561113	0.97374403	0.977949	0.9775768	0.981254	0.97703254	0.9163284
0.0	0.9961157	0.99795365	0.99781716	0.9950977	0.9970285	0.99961156	0.9881769	0.9992016	0.9965282	0.99328655
0.0	0.9945951	0.982106	0.8871266	0.99561113	0.97374403	0.977949	0.9775768	0.981254	0.97703254	0.9163284
0.0	0.9961157	0.99795365	0.99781716	0.9950977	0.9970285	0.99961156	0.9881769	0.9992016	0.9965282	0.99328655
0.0	0.8100896	0.9929547	0.9903866	0.9743921	0.9872256	0.9979417	0.94776434	0.9750864	0.9881273	0.8824444
0.0	0.99645567	0.99564075	0.99840975	0.98602617	0.98509544	0.9984566	0.974496	0.99646324	0.9951224	0.97737837
0.0	0.9996363	0.9991768	0.9994311	0.99807215	0.9983374	0.99973136	0.99703324	0.99946564	0.99957484	0.99782676
0.0	0.998691	0.9996588	0.9992632	0.99770314	0.99878484	0.9999012	0.99906117	0.99923503	0.9991974	0.99498206
0.0	0.9945951	0.982106	0.8871266	0.99561113	0.97374403	0.977949	0.9775768	0.981254	0.97703254	0.9163284
0.0	0.0033794972	0.010972139	0.012328335	0.0023961233	0.002039214	0.009842135	0.0006807512	0.004505045	0.00027275935	0.0027672313
0.0	0.9945951	0.982106	0.8871266	0.99561113	0.97374403	0.977949	0.9775768	0.981254	0.97703254	0.9163284
0.0	0.9976063	0.9993917	0.9992483	0.9977192	0.9985667	0.99984777	0.99356115	0.9993906	0.99395317	0.9974005
0.0	0.9947783	0.99910235	0.9989974	0.9959512	0.9971173	0.99971014	0.9878956	0.99866533	0.9902824	0.99533844
0.0	0.9976063	0.9993917	0.9992483	0.9977192	0.9985667	0.99984777	0.99356115	0.9993906	0.99395317	0.9974005
0.0	0.9945951	0.982106	0.8871266	0.99561113	0.97374403	0.977949	0.9775768	0.981254	0.97703254	0.9163284
0.0	0.9945951	0.982106	0.8871266	0.99561113	0.97374403	0.977949	0.9775768	0.981254	0.97703254	0.9163284
0.0	0.9945951	0.982106	0.8871266	0.99561113	0.97374403	0.977949	0.9775768	0.981254	0.97703254	0.9163284
0.0	0.9945951	0.982106	0.8871266	0.99561113	0.97374403	0.977949	0.9775768	0.981254	0.97703254	0.9163284
0.0	0.9945951	0.982106	0.8871266	0.99561113	0.97374403	0.977949	0.9775768	0.981254	0.97703254	0.9163284
0.0	0.9945951	0.982106	0.8871266	0.99561113	0.97374403	0.977949	0.9775768	0.981254	0.97703254	0.9163284
0.0	0.0015591587	0.0076690163	0.029718459	0.006265958	0.038283385	0.0137867965	0.00011889789	0.003840502	0.4559716	0.050979644
0.0	0.9945951	0.982106	0.8871266	0.99561113	0.97374403	0.977949	0.9775768	0.981254	0.97703254	0.9163284
0.0	0.9945951	0.982106	0.8871266	0.99561113	0.97374403	0.977949	0.9775768	0.981254	0.97703254	0.9163284
0.0	0.9979698	0.9985831	0.99676055	0.99326044	0.99431396	0.99867356	0.97542983	0.9989196	0.9951806	0.98594564
0.0	0.9961157	0.99795365	0.99781716	0.9950977	0.9970285	0.99961156	0.9881769	0.9992016	0.9965282	0.99328655
0.0	0.9945951	0.982106	0.8871266	0.99561113	0.97374403	0.977949	0.9775768	0.981254	0.97703254	0.9163284
0.0	0.1823155	0.05195134	0.07885099	0.0047750976	0.038870357	0.07707129	0.019790709	0.04446033	0.3123055	0.06542294
0.0	0.9979698	0.9985831	0.99676055	0.99326044	0.99431396	0.99867356	0.97542983	0.9989196	0.9951806	0.98594564
0.0	0.9970758	0.9931358	0.99630225	0.99628854	0.99746156	0.9999131	0.997957	0.9972921	0.98290586	0.9641268
0.0	0.99414104	0.9840438	0.9936609	0.9935348	0.99326104	0.9997578	0.99566525	0.99358255	0.9549367	0.91712534
0.0	0.96073836	0.9936261	0.9583677	0.9446866	0.97540855	0.9965766	0.9278047	0.9687108	0.98841697	0.88423365
0.0	0.9945951	0.982106	0.8871266	0.99561113	0.97374403	0.977949	0.9775768	0.981254	0.97703254	0.9163284
0.0	0.9955114	0.9986664	0.9961212	0.9960295	0.9868352	0.9995109	0.98049474	0.9993567	0.9947877	0.99568594
0.0	0.99985826	0.9995906	0.9990637	0.9992373	0.99934334	0.99964476	0.99939156	0.9997093	0.99930835	0.99880576
0.0	0.0021481426	0.0088961385	0.12589404	0.0043542422	0.15597492	0.03914474	0.0005243579	0.01817618	0.7100272	0.031404614
0.0	0.009544106	0.04111964	0.035282295	0.0033947984	0.0037383314	0.03121875	0.003239398	0.010194003	0.0027480011	0.00890839
0.0	0.9945951	0.982106	0.8871266	0.99561113	0.97374403	0.977949	0.9775768	0.981254	0.97703254	0.9163284
0.0	0.9994555	0.9986022	0.9993162	0.9969612	0.99519664	0.99970263	0.9906397	0.9991935	0.9977048	0.99557084
0.0	0.9945951	0.982106	0.8871266	0.99561113	0.97374403	0.977949	0.9775768	0.981254	0.97703254	0.9163284
0.0	0.9945951	0.982106	0.8871266	0.99561113	0.97374403	0.977949	0.9775768	0.981254	0.97703254	0.9163284
0.0	0.99985826	0.9995906	0.9990637	0.9992373	0.99934334	0.99964476	0.99939156	0.9997093	0.99930835	0.99880576
0.0	0.9945951	0.982106	0.8871266	0.99561113	0.97374403	0.977949	0.9775768	0.981254	0.97703254	0.9163284
0.0	0.0021481426	0.0088961385	0.12589404	0.0043542422	0.15597494	0.03914474	0.0005243579	0.01817617	0.7100272	0.031404614
0.0	0.9945951	0.982106	0.8871266	0.99561113	0.97374403	0.977949	0.9775768	0.981254	0.97703254	0.9163284
0.0	0.0031782917	0.029712025	0.23483461	0.011262658	0.34058192	0.18756495	0.00052520324	0.01817617	0.890772	0.04154404
0.0	0.0003445929	0.56521857	0.24731624	0.42417145	0.004596418	0.31893682	0.47879288	0.981254	0.4057641	0.0019342022
0.0	0.9945951	0.982106	0.8871266	0.99561113	0.97374403	0.977949	0.9775768	0.981254	0.97703254	0.9163284
0.0	0.9945951	0.982106	0.8871266	0.99561113	0.97374403	0.977949	0.9775768	0.981254	0.97703254	0.9163284
0.0	0.99985826	0.9995906	0.9990637	0.9992373	0.99934334	0.99964476	0.99939156	0.9997093	0.99930835	0.99880576
0.0	0.9945951	0.982106	0.8871266	0.99561113	0.97374403	0.977949	0.9775768	0.981254	0.97703254	0.9163284
0.0	0.9945951	0.982106	0.8871266	0.99561113	0.97374403	0.977949	0.9775768	0.981254	0.97703254	0.9163284
0.0	0.9945951	0.982106	0.8871266	0.99561113	0.97374403	0.977949	0.9775768	0.981254	0.97703254	0.9163284
0.0	0.99985826	0.9995906	0.9990637	0.9992373	0.99934334	0.99964476	0.99939156	0.9997093	0.99930835	0.99880576
0.0	0.9945951	0.982106	0.8871266	0.99561113	0.97374403	0.977949	0.9775768	0.981254	0.97703254	0.9163284
0.0	0.0033794953	0.010972144	0.012328335	0.0023961256	0.0020392148	0.009842135	0.0006807512	0.004505045	0.00027275935	0.0027672313
0.0	0.9945951	0.982106	0.8871266	0.99561113	0.97374403	0.977949	0.9775768	0.981254	0.97703254	0.9163284
0.0	0.9945951	0.982106	0.8871266	0.99561113	0.97374403	0.977949	0.9775768	0.981254	0.97703254	0.9163284
0.0	0.9945951	0.982106	0.8871266	0.99561113	0.97374403	0.977949	0.9775768	0.981254	0.97703254	0.9163284
0.0	0.012279451	0.05616545	0.047261383	0.0047562993	0.005393012	0.04549542	0.005000868	0.01372991	0.003675637	0.011957835
0.0	0.012279445	0.056165464	0.04726139	0.0047562993	0.005393012	0.04549542	0.005000868	0.01372991	0.003675637	0.01195783
0.0	0.5670701	0.9360917	0.3839876	0.91884124	0.0024121408	0.0029188667	0.8135886	0.0005272648	0.011370244	0.18282369
0.0	0.5670701	0.9360917	0.3839876	0.91884124	0.0024121408	0.0029188667	0.8135886	0.0005272648	0.011370244	0.18282369
0.0	0.99986744	0.999597	0.9990889	0.9992373	0.99937516	0.9996438	0.9994429	0.9997228	0.999337	0.9988937
0.0	0.9945951	0.982106	0.8871266	0.99561113	0.97374403	0.977949	0.9775768	0.981254	0.97703254	0.9163284
0.0	0.9945951	0.982106	0.8871266	0.99561113	0.97374403	0.977949	0.9775768	0.981254	0.97703254	0.9163284
0.0	0.7207668	0.919778	0.68755484	0.7467351	0.12813082	0.7650821	0.57572985	0.47853306	0.2695582	0.013589236
0.0	0.99984264	0.9997781	0.99979085	0.9993544	0.9992804	0.99990344	0.9982097	0.999765	0.99970067	0.99929726
0.0	0.9945951	0.982106	0.8871266	0.99561113	0.97374403	0.977949	0.9775768	0.981254	0.97703254	0.9163284
0.0	0.99978286	0.9996189	0.9985519	0.99936146	0.9995777	0.99970067	0.9968316	0.99987245	0.99910563	0.9976417
0.0	0.9945951	0.982106	0.8871266	0.99561113	0.97374403	0.977949	0.9775768	0.981254	0.97703254	0.9163284
0.0	0.99985826	0.9995906	0.9990637	0.9992373	0.99934334	0.99964476	0.99939156	0.9997093	0.99930835	0.99880576
0.0	0.0062936586	0.013979248	0.016832504	0.0025942964	0.0021430587	0.00978207	0.00046819908	0.003359628	0.00057151477	0.0043258932
0.0	0.06629958	0.2554892	0.19777527	0.5400073	0.35508597	0.65887207	0.051130466	0.094436735	0.12581551	0.109322414
0.0	0.98643744	0.99417084	0.99424005	0.9135529	0.9603535	0.9932741	0.89017713	0.9867372	0.4628415	0.8968765
0.0	0.9945951	0.982106	0.8871266	0.99561113	0.97374403	0.977949	0.9775768	0.981254	0.97703254	0.9163284
0.0	0.012183626	0.05104542	0.047630973	0.005154679	0.005944131	0.045456324	0.0046666837	0.014642498	0.0038336106	0.010599524
0.0	0.00067578425	0.0012913794	0.94747007	0.0043015582	0.0036839936	0.0013509948	0.0003490918	0.0010318127	0.0029626498	0.0032867203
0.0	0.14761786	0.59202224	0.32270247	0.16124041	0.090879515	0.42203844	0.024487495	0.38967055	0.052092846	0.3018708
0.0	0.9945951	0.982106	0.8871266	0.99561113	0.97374403	0.977949	0.9775768	0.981254	0.97703254	0.9163284
0.0	0.9945951	0.982106	0.8871266	0.99561113	0.97374403	0.977949	0.9775768	0.981254	0.97703254	0.9163284
0.0	0.9989808	0.9978288	0.9973707	0.99320143	0.9944782	0.99923134	0.98417836	0.99843746	0.9954698	0.99522877
0.0	0.0018716351	0.01915682	0.027862446	0.3605976	0.0076594893	0.006107375	0.0064595807	0.03731068	0.00031070915	0.2624727
0.0	0.5597956	0.83842516	0.82243174	0.41236693	0.6410085	0.8778034	0.7009638	0.708147	0.24386305	0.3944325
0.0	0.9947783	0.99910235	0.9989974	0.9959512	0.9971173	0.99971014	0.9878956	0.99866533	0.9902824	0.99533844
0.0	0.9945951	0.982106	0.8871266	0.99561113	0.97374403	0.977949	0.9775768	0.981254	0.97703254	0.9163284
0.0	0.99817526	0.9978992	0.9993973	0.9904902	0.98154217	0.9986249	0.98135376	0.9982362	0.9833657	0.99006337
0.0	0.99981135	0.9997106	0.99912196	0.9985293	0.99827623	0.9996309	0.99653316	0.99955493	0.99967074	0.99806815
0.0	0.9945951	0.982106	0.8871266	0.99561113	0.97374403	0.977949	0.9775768	0.981254	0.97703254	0.9163284
0.0	0.006202923	0.0013811877	0.9163163	0.00020455351	0.000517883	8.746395e-05	0.009622427	9.640448e-05	0.0008454822	0.00027958493
0.0	0.9904283	0.981415	0.9979984	0.95816225	0.9720426	0.9929749	0.9407005	0.99543697	0.8304019	0.96893835
0.0	0.9991503	0.99802387	0.99920326	0.9959519	0.9976508	0.9986112	0.9952106	0.99927944	0.99817073	0.99702793
0.0	0.99985826	0.9995906	0.9990637	0.9992373	0.99934334	0.99964476	0.99939156	0.9997093	0.99930835	0.99880576
0.0	0.9945951	0.982106	0.8871266	0.99561113	0.97374403	0.977949	0.9775768	0.981254	0.97703254	0.9163284
0.0	0.99716175	0.9993777	0.99928856	0.99755174	0.99854505	0.9998253	0.9945693	0.9992305	0.9942472	0.9972149
0.0	0.4133735	0.46825394	0.95704734	0.7620375	0.02733957	0.20890969	0.6365776	0.045820333	0.038554754	0.94486904
0.0	0.99985826	0.9995906	0.9990637	0.9992373	0.99934334	0.99964476	0.99939156	0.9997093	0.99930835	0.99880576
0.0	0.99985826	0.9995906	0.9990637	0.9992373	0.99934334	0.99964476	0.99939156	0.9997093	0.99930835	0.99880576
0.0	0.9947783	0.99910235	0.9989974	0.9959512	0.9971173	0.99971014	0.9878956	0.99866533	0.9902824	0.99533844
0.0	0.86606854	0.8382803	0.9793834	0.9061293	0.79693955	0.8637775	0.7692968	0.9621008	0.1523916	0.96680886
0.0	0.9955114	0.9986664	0.9961212	0.9960295	0.9868352	0.9995109	0.98049474	0.9993567	0.9947877	0.99568594
0.0	0.9961157	0.99795365	0.99781716	0.9950977	0.9970285	0.99961156	0.9881769	0.9992016	0.9965282	0.99328655
0.0	0.9889614	0.9971398	0.9951953	0.98217046	0.99190056	0.9971432	0.9252732	0.98957247	0.9900719	0.97995156
0.0	0.0023610147	0.8412011	0.73399514	0.7829392	0.00011354566	0.23118956	0.19003542	0.5523111	0.046862822	0.007835615
0.0	0.9961157	0.99795365	0.99781716	0.9950977	0.9970285	0.99961156	0.9881769	0.9992016	0.9965282	0.99328655
0.0	0.7405666	0.60465217	0.11202606	0.827107	0.9293998	0.77486044	0.291221	0.56603086	0.49702105	0.010322885
0.0	0.0006374706	0.00038440566	0.00011967935	8.06094e-05	0.007757655	9.4135125e-05	0.00023320723	1.3806118e-05	0.000125098	0.0007392731
0.0	0.16248852	0.6581832	0.34433094	0.23100972	0.11981264	0.50980395	0.03190103	0.46865985	0.070165716	0.32191318
0.0	0.014310451	0.07874748	0.055282954	0.0056829723	0.0064227055	0.06521747	0.005887102	0.027233109	0.004404502	0.012357237
0.0	0.9945951	0.982106	0.8871266	0.99561113	0.97374403	0.977949	0.9775768	0.981254	0.97703254	0.9163284
0.0	0.9945951	0.982106	0.8871266	0.99561113	0.97374403	0.977949	0.9775768	0.981254	0.97703254	0.9163284
0.0	0.9945951	0.982106	0.8871266	0.99561113	0.97374403	0.977949	0.9775768	0.981254	0.97703254	0.9163284
0.0	0.9945951	0.982106	0.8871266	0.99561113	0.97374403	0.977949	0.9775768	0.981254	0.97703254	0.9163284
0.0	0.9945951	0.982106	0.8871266	0.99561113	0.97374403	0.977949	0.9775768	0.981254	0.97703254	0.9163284
0.0	0.99985826	0.9995906	0.9990637	0.9992373	0.99934334	0.99964476	0.99939156	0.9997093	0.99930835	0.99880576
0.0	0.9996363	0.9991768	0.9994311	0.99807215	0.9983374	0.99973136	0.99703324	0.99946564	0.99957484	0.99782676
0.0	0.9945951	0.982106	0.8871266	0.99561113	0.97374403	0.977949	0.9775768	0.981254	0.97703254	0.9163284
0.0	0.99985826	0.9995906	0.9990637	0.9992373	0.99934334	0.99964476	0.99939156	0.9997093	0.99930835	0.99880576
0.0	0.0021481437	0.0088961385	0.12589404	0.0043542422	0.15597491	0.03914475	0.0005243579	0.01817617	0.7100272	0.031404607
0.0	0.9945951	0.982106	0.8871266	0.99561113	0.97374403	0.977949	0.9775768	0.981254	0.97703254	0.9163284
0.0	0.9945951	0.982106	0.8871266	0.99561113	0.97374403	0.977949	0.9775768	0.981254	0.97703254	0.9163284
0.0	0.9945951	0.982106	0.8871266	0.99561113	0.97374403	0.977949	0.9775768	0.981254	0.97703254	0.9163284
0.0	0.99985826	0.9995906	0.9990637	0.9992373	0.99934334	0.99964476	0.99939156	0.9997093	0.99930835	0.99880576
0.0	0.9945951	0.982106	0.8871266	0.99561113	0.97374403	0.977949	0.9775768	0.981254	0.97703254	0.9163284
0.0	0.9945951	0.982106	0.8871266	0.99561113	0.97374403	0.977949	0.9775768	0.981254	0.97703254	0.9163284
0.0	0.9945951	0.982106	0.8871266	0.99561113	0.97374403	0.977949	0.9775768	0.981254	0.97703254	0.9163284
0.0	0.9945951	0.982106	0.8871266	0.99561113	0.97374403	0.977949	0.9775768	0.981254	0.97703254	0.9163284
0.0	0.99985826	0.9995906	0.9990637	0.9992373	0.99934334	0.99964476	0.99939156	0.9997093	0.99930835	0.99880576
0.0	0.99985826	0.9995906	0.9990637	0.9992373	0.99934334	0.99964476	0.99939156	0.9997093	0.99930835	0.99880576
0.0	0.9945951	0.982106	0.8871266	0.99561113	0.97374403	0.977949	0.9775768	0.981254	0.97703254	0.9163284
0.0	0.9945951	0.982106	0.8871266	0.99561113	0.97374403	0.977949	0.9775768	0.981254	0.97703254	0.9163284
0.0	0.9945951	0.982106	0.8871266	0.99561113	0.97374403	0.977949	0.9775768	0.981254	0.97703254	0.9163284
0.0	0.9945951	0.982106	0.8871266	0.99561113	0.97374403	0.977949	0.9775768	0.981254	0.97703254	0.9163284
0.0	0.9945951	0.982106	0.8871266	0.99561113	0.97374403	0.977949	0.9775768	0.981254	0.97703254	0.9163284
0.0	0.9945951	0.982106	0.8871266	0.99561113	0.97374403	0.977949	0.9775768	0.981254	0.97703254	0.9163284
0.0	0.9994555	0.9986022	0.9993162	0.9969612	0.99519664	0.99970263	0.9906397	0.9991935	0.9977048	0.99557084
0.0	0.99985826	0.9995906	0.9990637	0.9992373	0.99934334	0.99964476	0.99939156	0.9997093	0.99930835	0.99880576
0.0	0.9945951	0.982106	0.8871266	0.99561113	0.97374403	0.977949	0.9775768	0.981254	0.97703254	0.9163284
0.0	0.9945951	0.982106	0.8871266	0.99561113	0.97374403	0.977949	0.9775768	0.981254	0.97703254	0.9163284
0.0	0.73245233	0.72784036	0.8276676	0.1506594	0.4108827	0.54958075	0.044222	0.5464981	0.32313752	0.25392905
0.0	0.99929345	0.9996755	0.9993025	0.9983972	0.99909747	0.99975556	0.9982552	0.9996517	0.9973959	0.9965162
0.0	0.00025872374	0.001013265	0.00034233442	0.0011572868	0.00015933508	0.004405903	0.00021139962	0.005239562	0.000426469	0.0010769669
0.0	0.9945951	0.982106	0.8871266	0.99561113	0.97374403	0.977949	0.9775768	0.981254	0.97703254	0.9163284
0.0	0.9945951	0.982106	0.8871266	0.99561113	0.97374403	0.977949	0.9775768	0.981254	0.97703254	0.9163284
0.0	0.99985826	0.9995906	0.9990637	0.9992373	0.99934334	0.99964476	0.99939156	0.9997093	0.99930835	0.99880576
0.0	0.9945951	0.982106	0.8871266	0.99561113	0.97374403	0.977949	0.9775768	0.981254	0.97703254	0.9163284
0.0	0.9945951	0.982106	0.8871266	0.99561113	0.97374403	0.977949	0.9775768	0.981254	0.97703254	0.9163284
0.0	0.0025576476	0.00076976523	0.48026863	7.845996e-05	0.0004071155	0.0001345974	1.4319112e-05	0.00029893612	3.4189627e-05	0.00032334923
0.0	0.9945951	0.982106	0.8871266	0.99561113	0.97374403	0.977949	0.9775768	0.981254	0.97703254	0.9163284
0.0	0.9994555	0.9986022	0.9993162	0.9969612	0.99519664	0.99970263	0.9906397	0.9991935	0.9977048	0.99557084
0.0	0.9945951	0.982106	0.8871266	0.99561113	0.97374403	0.977949	0.9775768	0.981254	0.97703254	0.9163284
0.0	0.9945951	0.982106	0.8871266	0.99561113	0.97374403	0.977949	0.9775768	0.981254	0.97703254	0.9163284
0.0	0.9994555	0.9986022	0.9993162	0.9969612	0.99519664	0.99970263	0.9906397	0.9991935	0.9977048	0.99557084
0.0	0.99985826	0.9995906	0.9990637	0.9992373	0.99934334	0.99964476	0.99939156	0.9997093	0.99930835	0.99880576
0.0	0.9945951	0.982106	0.8871267	0.99561113	0.97374403	0.977949	0.9775768	0.981254	0.97703254	0.9163284
0.0	0.9945951	0.982106	0.8871266	0.99561113	0.97374403	0.977949	0.9775768	0.981254	0.97703254	0.9163284
0.0	0.99981886	0.9995989	0.99895775	0.9984182	0.9983752	0.9995586	0.9977937	0.999574	0.9996568	0.99827826
0.0	0.99872774	0.9986506	0.9991518	0.99353266	0.9954852	0.99967325	0.9846556	0.99929047	0.9975835	0.9965502
0.0	0.9945951	0.982106	0.8871266	0.99561113	0.97374403	0.977949	0.9775768	0.981254	0.97703254	0.9163284
0.0	0.9945951	0.982106	0.8871266	0.99561113	0.97374403	0.977949	0.9775768	0.981254	0.97703254	0.9163284
0.0	0.9994555	0.9986022	0.9993162	0.9969612	0.99519664	0.99970263	0.9906397	0.9991935	0.9977048	0.99557084
0.0	0.99985826	0.9995906	0.9990637	0.9992373	0.99934334	0.99964476	0.99939156	0.9997093	0.99930835	0.99880576
0.0	0.9945951	0.982106	0.8871266	0.99561113	0.97374403	0.977949	0.9775768	0.981254	0.97703254	0.9163284
0.0	0.9945951	0.982106	0.8871266	0.99561113	0.97374403	0.977949	0.9775768	0.981254	0.97703254	0.9163284
0.0	0.9945951	0.982106	0.8871266	0.99561113	0.97374403	0.977949	0.9775768	0.981254	0.97703254	0.9163284
0.0	0.9945951	0.982106	0.8871266	0.99561113	0.97374403	0.977949	0.9775768	0.981254	0.97703254	0.9163284
0.0	0.9955114	0.9986664	0.9961212	0.9960295	0.9868352	0.9995109	0.98049474	0.9993567	0.9947877	0.99568594
0.0	0.9955114	0.9986664	0.9961212	0.9960295	0.9868352	0.9995109	0.98049474	0.9993567	0.9947877	0.99568594
0.0	0.9961157	0.99795365	0.99781716	0.9950977	0.9970285	0.99961156	0.9881769	0.9992016	0.9965282	0.99328655
0.0	0.9961157	0.99795365	0.99781716	0.9950977	0.9970285	0.99961156	0.9881769	0.9992016	0.9965282	0.99328655
0.0	0.9994555	0.9986022	0.9993162	0.9969612	0.99519664	0.99970263	0.9906397	0.9991935	0.9977048	0.99557084
0.0	0.9945951	0.982106	0.8871266	0.99561113	0.97374403	0.977949	0.9775768	0.981254	0.97703254	0.9163284
0.0	0.99985826	0.9995906	0.9990637	0.9992373	0.99934334	0.99964476	0.99939156	0.9997093	0.99930835	0.99880576
0.0	0.9945951	0.982106	0.8871266	0.99561113	0.97374403	0.977949	0.9775768	0.981254	0.97703254	0.9163284
0.0	0.9945951	0.982106	0.8871266	0.99561113	0.97374403	0.977949	0.9775768	0.981254	0.97703254	0.9163284
0.0	0.9889614	0.9971398	0.9951953	0.98217046	0.99190056	0.9971432	0.9252732	0.98957247	0.9900719	0.97995156
0.0	0.9889614	0.9971398	0.9951953	0.98217046	0.99190056	0.9971432	0.9252732	0.98957247	0.9900719	0.97995156
0.0	0.8891952	0.81621873	0.5274812	0.33205768	0.23819666	0.9334873	0.27489886	0.831944	0.06415352	0.7162619
0.0	0.9945951	0.982106	0.8871266	0.99561113	0.97374403	0.977949	0.9775768	0.981254	0.97703254	0.9163284
0.0	0.9945951	0.982106	0.8871266	0.99561113	0.97374403	0.977949	0.9775768	0.981254	0.97703254	0.9163284
0.0	0.9961157	0.99795365	0.99781716	0.9950977	0.9970285	0.99961156	0.9881769	0.9992016	0.9965282	0.99328655
0.0	0.9961157	0.99795365	0.99781716	0.9950977	0.9970285	0.99961156	0.9881769	0.9992016	0.9965282	0.99328655
0.0	0.9945951	0.982106	0.8871266	0.99561113	0.97374403	0.977949	0.9775768	0.981254	0.97703254	0.9163284
0.0	0.9945951	0.982106	0.8871266	0.99561113	0.97374403	0.977949	0.9775768	0.981254	0.97703254	0.9163284
0.0	0.9945951	0.982106	0.8871266	0.99561113	0.97374403	0.977949	0.9775768	0.981254	0.97703254	0.9163284
0.0	0.9945951	0.982106	0.8871266	0.99561113	0.97374403	0.977949	0.9775768	0.981254	0.97703254	0.9163284
0.0	0.9945951	0.982106	0.8871266	0.99561113	0.97374403	0.977949	0.9775768	0.981254	0.97703254	0.9163284
0.0	0.99985826	0.9995906	0.9990637	0.9992373	0.99934334	0.99964476	0.99939156	0.9997093	0.99930835	0.99880576
0.0	0.56648743	0.8713759	0.8907403	0.6947942	0.68976355	0.93268985	0.6213401	0.9525976	0.33234185	0.83593076
0.0	0.08027385	0.4902653	0.22316794	0.060861122	0.04044945	0.21002741	0.006088443	0.21967763	0.022516115	0.13936023
0.0	0.01323808	0.058043648	0.046916503	0.0047583627	0.005886108	0.04241564	0.0046508214	0.014894136	0.0037216786	0.010825349
0.0	0.43541726	0.8174831	0.55362034	0.10489827	0.21503526	0.7948559	0.05879641	0.5242068	0.11151598	0.389686
0.0	0.08027385	0.49026525	0.22316794	0.060861092	0.04044945	0.21002738	0.006088443	0.21967763	0.022516115	0.13936026
0.0	0.99779934	0.9946515	0.99863607	0.96913993	0.98999923	0.9991398	0.97370017	0.9975732	0.98854184	0.98142886
0.0	0.9945951	0.982106	0.8871266	0.99561113	0.97374403	0.977949	0.9775768	0.981254	0.97703254	0.9163284
0.0	0.9945951	0.982106	0.8871266	0.99561113	0.97374403	0.977949	0.9775768	0.981254	0.97703254	0.9163284
0.0	0.99981135	0.9997106	0.99912196	0.9985293	0.99827623	0.9996309	0.99653316	0.99955493	0.99967074	0.99806815
0.0	0.99885094	0.998901	0.99865735	0.9965475	0.99916697	0.99941564	0.9965475	0.9992441	0.9974394	0.99450123
0.0	0.99985826	0.9995906	0.9990637	0.9992373	0.99934334	0.99964476	0.99939156	0.9997093	0.99930835	0.99880576
0.0	0.9945951	0.982106	0.8871266	0.99561113	0.97374403	0.977949	0.9775768	0.981254	0.97703254	0.9163284
0.0	0.9945951	0.982106	0.8871266	0.99561113	0.97374403	0.977949	0.9775768	0.981254	0.97703254	0.9163284
0.0	0.9945951	0.982106	0.8871266	0.99561113	0.97374403	0.977949	0.9775768	0.981254	0.97703254	0.9163284
0.0	0.99985826	0.9995906	0.9990637	0.9992373	0.99934334	0.99964476	0.99939156	0.9997093	0.99930835	0.99880576
0.0	0.99985826	0.9995906	0.9990637	0.9992373	0.99934334	0.99964476	0.99939156	0.9997093	0.99930835	0.99880576
0.0	0.9945951	0.982106	0.8871266	0.99561113	0.97374403	0.977949	0.9775768	0.981254	0.97703254	0.9163284
0.0	0.9945951	0.982106	0.8871266	0.99561113	0.97374403	0.977949	0.9775768	0.981254	0.97703254	0.9163284
0.0	0.9945951	0.982106	0.8871266	0.99561113	0.97374403	0.977949	0.9775768	0.981254	0.97703254	0.9163284
0.0	0.9945951	0.982106	0.8871266	0.99561113	0.97374403	0.977949	0.9775768	0.981254	0.97703254	0.9163284
0.0	0.9945951	0.982106	0.8871266	0.99561113	0.97374403	0.977949	0.9775768	0.981254	0.97703254	0.9163284
0.0	0.9945951	0.982106	0.8871266	0.99561113	0.97374403	0.977949	0.9775768	0.981254	0.97703254	0.9163284
0.0	0.99985826	0.9995906	0.9990637	0.9992373	0.99934334	0.99964476	0.99939156	0.9997093	0.99930835	0.99880576
0.0	0.0025576476	0.00076976523	0.48026863	7.845996e-05	0.0004071157	0.0001345974	1.4319112e-05	0.00029893612	3.4189627e-05	0.00032334923
0.0	0.0021481437	0.008896135	0.12589401	0.0043542422	0.15597492	0.03914474	0.0005243579	0.01817617	0.7100272	0.031404607
0.0	0.99985826	0.9995906	0.9990637	0.9992373	0.99934334	0.99964476	0.99939156	0.9997093	0.99930835	0.99880576
0.0	0.0025576476	0.00076976523	0.48026863	7.845996e-05	0.0004071155	0.0001345974	1.4319112e-05	0.00029893612	3.4189627e-05	0.00032334923
0.0	0.0021481437	0.0088961385	0.12589404	0.0043542422	0.15597491	0.03914475	0.0005243579	0.01817617	0.7100272	0.031404614
0.0	0.99985826	0.9995906	0.9990637	0.9992373	0.99934334	0.99964476	0.99939156	0.9997093	0.99930835	0.99880576
0.0	0.9945951	0.982106	0.8871266	0.99561113	0.97374403	0.977949	0.9775768	0.981254	0.97703254	0.9163284
0.0	0.9945951	0.982106	0.8871266	0.99561113	0.97374403	0.977949	0.9775768	0.981254	0.97703254	0.9163284
0.0	0.9945951	0.982106	0.8871266	0.99561113	0.97374403	0.977949	0.9775768	0.981254	0.97703254	0.9163284
0.0	0.9945951	0.982106	0.8871266	0.99561113	0.97374403	0.977949	0.9775768	0.981254	0.97703254	0.9163284
0.0	0.9945951	0.982106	0.8871266	0.99561113	0.97374403	0.977949	0.9775768	0.981254	0.97703254	0.9163284
0.0	0.9945951	0.982106	0.8871266	0.99561113	0.97374403	0.977949	0.9775768	0.981254	0.97703254	0.9163284
0.0	0.99985826	0.9995906	0.9990637	0.9992373	0.99934334	0.99964476	0.99939156	0.9997093	0.99930835	0.99880576
0.0	0.9945951	0.982106	0.8871266	0.99561113	0.97374403	0.977949	0.9775768	0.981254	0.97703254	0.9163284
0.0	0.99985826	0.9995906	0.9990637	0.9992373	0.99934334	0.99964476	0.99939156	0.9997093	0.99930835	0.99880576
0.0	0.0021481437	0.008896135	0.12589405	0.004354244	0.15597491	0.03914474	0.0005243579	0.01817617	0.7100272	0.031404607
0.0	0.9996363	0.9991768	0.9994311	0.99807215	0.9983374	0.99973136	0.99703324	0.99946564	0.99957484	0.99782676
0.0	0.9955114	0.9986664	0.9961212	0.9960295	0.9868352	0.9995109	0.98049474	0.9993567	0.9947877	0.99568594
0.0	0.9961157	0.99795365	0.99781716	0.9950977	0.9970285	0.99961156	0.9881769	0.9992016	0.9965282	0.99328655
0.0	0.9515946	0.96271724	0.9425206	0.85016924	0.8881893	0.8919436	0.33729795	0.91167915	0.83821803	0.5720353
0.0	0.9870839	0.99673647	0.99280024	0.97885877	0.9879083	0.99537057	0.96348065	0.9880754	0.9639701	0.94516075
0.0	0.9889614	0.9971398	0.9951953	0.98217046	0.99190056	0.9971432	0.9252732	0.98957247	0.9900719	0.97995156
0.0	0.9961157	0.99795365	0.99781716	0.9950977	0.9970285	0.99961156	0.9881769	0.9992016	0.9965282	0.99328655
0.0	0.9997577	0.99929297	0.9995333	0.9986059	0.99873453	0.9997737	0.9983271	0.99964356	0.9996573	0.99861896
0.0	0.9945951	0.982106	0.8871266	0.99561113	0.97374403	0.977949	0.9775768	0.981254	0.97703254	0.9163284
0.0	0.9945951	0.982106	0.8871266	0.99561113	0.97374403	0.977949	0.9775768	0.981254	0.97703254	0.9163284
0.0	0.9945951	0.982106	0.8871266	0.99561113	0.97374403	0.977949	0.9775768	0.981254	0.97703254	0.9163284
0.0	0.013116197	0.05194116	0.06482152	0.009454943	0.0057965606	0.036945637	0.009457404	0.019010223	0.002760451	0.013440838
0.0	0.9955114	0.9986664	0.9961212	0.9960295	0.9868352	0.9995109	0.98049474	0.9993567	0.9947877	0.99568594
0.0	0.9955114	0.9986664	0.9961212	0.9960295	0.9868352	0.9995109	0.98049474	0.9993567	0.9947877	0.99568594
0.0	0.9961157	0.99795365	0.99781716	0.9950977	0.9970285	0.99961156	0.9881769	0.9992016	0.9965282	0.99328655
0.0	0.9961157	0.99795365	0.99781716	0.9950977	0.9970285	0.99961156	0.9881769	0.9992016	0.9965282	0.99328655
0.0	0.9926415	0.9978829	0.9960055	0.9851715	0.99516714	0.9982285	0.9443853	0.99310887	0.99195415	0.9855606
0.0	0.9961157	0.99795365	0.99781716	0.9950977	0.9970285	0.99961156	0.9881769	0.9992016	0.9965282	0.99328655
0.0	0.9889614	0.9971398	0.9951953	0.98217046	0.99190056	0.9971432	0.9252732	0.98957247	0.9900719	0.97995156
0.0	0.9961157	0.99795365	0.99781716	0.9950977	0.9970285	0.99961156	0.9881769	0.9992016	0.9965282	0.99328655
0.0	0.9955114	0.9986664	0.9961212	0.9960295	0.9868352	0.9995109	0.98049474	0.9993567	0.9947877	0.99568594
0.0	0.9961157	0.99795365	0.99781716	0.9950977	0.9970285	0.99961156	0.9881769	0.9992016	0.9965282	0.99328655
0.0	0.9961157	0.99795365	0.99781716	0.9950977	0.9970285	0.99961156	0.9881769	0.9992016	0.9965282	0.99328655
0.0	0.9889614	0.9971398	0.9951953	0.98217046	0.99190056	0.9971432	0.9252732	0.98957247	0.9900719	0.97995156
0.0	0.9945951	0.982106	0.8871266	0.99561113	0.97374403	0.977949	0.9775768	0.981254	0.97703254	0.9163284
0.0	0.9963813	0.9955057	0.9972224	0.9822036	0.99822325	0.99941254	0.99904627	0.9904749	0.9897954	0.9879397
0.0	0.000113842616	0.0015496447	0.0007471926	0.00014056212	0.00023467735	0.00050303125	8.12212e-05	9.3036746e-05	0.00023212288	0.00034867122
0.0	0.9999256	0.86957544	0.9816213	0.9992317	0.99805886	0.99984086	0.9998103	0.98315614	0.99494874	0.98758566
0.0	0.6580913	0.94659257	0.97185045	0.4076255	0.84246707	0.91501623	0.6817098	0.95443344	0.90725505	0.19539297
0.0	0.6580912	0.94659257	0.97185045	0.4076255	0.84246707	0.91501623	0.6817098	0.95443344	0.90725505	0.19539297
0.0	0.9945951	0.982106	0.8871266	0.99561113	0.97374403	0.977949	0.9775768	0.981254	0.97703254	0.9163284
0.0	0.9945951	0.982106	0.8871266	0.99561113	0.97374403	0.977949	0.9775768	0.981254	0.97703254	0.9163284
0.0	0.9945951	0.982106	0.8871266	0.99561113	0.97374403	0.977949	0.9775768	0.981254	0.97703254	0.9163284
0.0	0.9945951	0.982106	0.8871266	0.99561113	0.97374403	0.977949	0.9775768	0.981254	0.97703254	0.9163284
0.0	0.58772993	0.9463288	0.96515155	0.5493929	0.103703275	0.97655964	0.40646243	0.9539649	0.38227212	0.5090465
0.0	0.9984705	0.84902453	0.988917	0.99167657	0.99795604	0.99788034	0.98365533	0.97487396	0.9707742	0.99257255
0.0	0.09938414	0.6221021	0.7045988	0.020428196	0.010085953	0.07141539	0.00811381	0.21318151	0.0432423	0.025822569
0.0	0.9945951	0.982106	0.8871266	0.99561113	0.97374403	0.977949	0.9775768	0.981254	0.97703254	0.9163284
0.0	0.999567	0.99976784	0.9995091	0.99899024	0.9994867	0.99982375	0.9990926	0.9998276	0.9984242	0.9975975
0.0	0.99929345	0.9996755	0.9993025	0.9983972	0.99909747	0.99975556	0.9982552	0.9996517	0.9973959	0.9965162
0.0	0.9994241	0.99919707	0.99854964	0.9958715	0.9939985	0.9993679	0.99385566	0.99968886	0.99830973	0.97678316
0.0	0.32415143	0.6570759	0.49558473	0.15467784	0.126762	0.56958586	0.068809755	0.72196025	0.14325583	0.46605584
0.0	0.88880825	0.9675963	0.9615978	0.91999364	0.8470756	0.99570197	0.9627481	0.9972512	0.7911044	0.9575585
0.0	0.9829427	0.9849557	0.9976574	0.95245206	0.89509803	0.9968246	0.91370475	0.99291223	0.9304752	0.97098273
0.0	0.9937921	0.9996691	0.99906164	0.9988896	0.9988695	0.9999261	0.99926215	0.9998859	0.9920575	0.94345635
0.0	0.9975667	0.9980009	0.99856997	0.99653864	0.9980002	0.99976486	0.99205035	0.99936193	0.9974139	0.9952656
0.0	0.9991659	0.9991843	0.99976295	0.9995353	0.9998087	0.999905	0.99952304	0.99980134	0.9968706	0.9967866
0.0	0.9988771	0.99941945	0.9995146	0.9991099	0.9994492	0.9997255	0.99756634	0.9993649	0.99632674	0.994562
0.0	0.9989083	0.999488	0.9995478	0.9992052	0.9994992	0.9997578	0.99779177	0.99943155	0.99671316	0.9947743
0.0	0.9997875	0.99944824	0.9997048	0.9985972	0.99829704	0.99971825	0.99746466	0.9996953	0.9989109	0.99696153
0.0	0.37955824	0.8372591	0.81612706	0.6956989	0.0023154577	0.74589014	0.6041337	0.3097024	0.02331142	0.70867044
0.0	0.37955824	0.8372591	0.81612706	0.6956989	0.0023154577	0.74589014	0.6041337	0.3097024	0.02331142	0.70867044
0.0	0.9994555	0.9986022	0.9993162	0.9969612	0.99519664	0.99970263	0.9906397	0.9991935	0.9977048	0.99557084
0.0	0.9937921	0.9996691	0.99906164	0.9988896	0.9988695	0.9999261	0.99926215	0.9998859	0.9920575	0.94345635
0.0	0.996132	0.9995061	0.9995876	0.997678	0.9990109	0.9997365	0.99905056	0.9997192	0.99837023	0.9940289
0.0	0.5465084	0.92779565	0.78709084	0.676636	0.48806924	0.94410694	0.3664136	0.7536906	0.5916984	0.7538569
0.0	0.99741685	0.999491	0.9994153	0.9980052	0.99856853	0.99983644	0.99317497	0.99945706	0.99455404	0.9976228
0.0	0.9987488	0.99906546	0.9974668	0.9958611	0.9966863	0.999171	0.9870423	0.99937624	0.9971539	0.99096984
0.0	0.9945951	0.982106	0.8871266	0.99561113	0.97374403	0.977949	0.9775768	0.981254	0.97703254	0.9163284
0.0	0.9995492	0.9997174	0.99939454	0.99879223	0.9992962	0.9997887	0.99879766	0.9997446	0.9980818	0.99751675
0.0	0.9998203	0.9996635	0.99970657	0.9994023	0.9998597	0.9998864	0.9995277	0.9998808	0.9997061	0.9995371
0.0	0.9998387	0.9997881	0.9995177	0.9994691	0.99979657	0.9998361	0.99936956	0.9998406	0.99964845	0.99946755
0.0	0.99981135	0.9997106	0.99912196	0.9985293	0.99827623	0.9996309	0.99653316	0.99955493	0.99967074	0.99806815
0.0	0.9945951	0.982106	0.8871266	0.99561113	0.97374403	0.977949	0.9775768	0.981254	0.97703254	0.9163284
0.0	0.999678	0.99943966	0.9994349	0.99849975	0.998771	0.9998036	0.9965798	0.99966574	0.99964976	0.99855405
0.0	0.9993166	0.998711	0.99700576	0.9926173	0.9926334	0.998428	0.9748516	0.9976782	0.99803907	0.9890786
0.0	0.98189235	0.9895075	0.9823815	0.9948488	0.9837204	0.9981193	0.99053824	0.9974917	0.9833394	0.9674858
0.0	0.9964766	0.9987859	0.99663335	0.9969163	0.99160516	0.99962866	0.9875786	0.9994785	0.99562114	0.9961637
0.0	0.9964766	0.9987859	0.99663335	0.9969163	0.99160516	0.99962866	0.9875786	0.9994785	0.99562114	0.9961637
0.0	0.9945951	0.982106	0.8871266	0.99561113	0.97374403	0.977949	0.9775768	0.981254	0.97703254	0.9163284
0.0	0.9538748	0.9915489	0.99037653	0.8587606	0.9488513	0.9875975	0.86264354	0.9638782	0.7807754	0.9632209
0.0	0.10685515	0.57410324	0.29793832	0.08468189	0.06706116	0.25853413	0.011583067	0.2459486	0.031193523	0.16182859
0.0	0.99970263	0.99895585	0.9984674	0.99784744	0.99925894	0.9998192	0.9979601	0.999723	0.9902289	0.99864346
0.0	0.007879629	0.23938353	0.009611309	0.011100458	0.021924386	0.00031748213	0.0011458227	0.0019518946	0.0004655196	0.016918037
0.0	0.99929345	0.9996755	0.9993025	0.9983972	0.99909747	0.99975556	0.9982552	0.9996517	0.9973959	0.9965162
0.0	0.9998029	0.9998167	0.99971265	0.99948704	0.9996393	0.999846	0.9992824	0.9998654	0.9989692	0.9989064
0.0	0.009544111	0.041119643	0.035282288	0.0033947984	0.0037383314	0.03121875	0.003239398	0.010194003	0.0027479997	0.008908385
0.0	0.9945951	0.982106	0.8871266	0.99561113	0.97374403	0.977949	0.9775768	0.981254	0.97703254	0.9163284
0.0	0.9945951	0.982106	0.8871266	0.99561113	0.97374403	0.977949	0.9775768	0.981254	0.97703254	0.9163284
0.0	0.9945951	0.982106	0.8871266	0.99561113	0.97374403	0.977949	0.9775768	0.981254	0.97703254	0.9163284
0.0	0.9945951	0.982106	0.8871266	0.99561113	0.97374403	0.977949	0.9775768	0.981254	0.97703254	0.9163284
0.0	0.9945951	0.982106	0.8871266	0.99561113	0.97374403	0.977949	0.9775768	0.981254	0.97703254	0.9163284
0.0	0.9945951	0.982106	0.8871266	0.99561113	0.97374403	0.977949	0.9775768	0.981254	0.97703254	0.9163284
0.0	0.9945951	0.982106	0.8871266	0.99561113	0.97374403	0.977949	0.9775768	0.981254	0.97703254	0.9163284
0.0	0.9945951	0.982106	0.8871266	0.99561113	0.97374403	0.977949	0.9775768	0.981254	0.97703254	0.9163284
0.0	0.9945951	0.982106	0.8871266	0.99561113	0.97374403	0.977949	0.9775768	0.981254	0.97703254	0.9163284
0.0	0.9945951	0.982106	0.8871266	0.99561113	0.97374403	0.977949	0.9775768	0.981254	0.97703254	0.9163284
0.0	0.9945951	0.982106	0.8871266	0.99561113	0.97374403	0.977949	0.9775768	0.981254	0.97703254	0.9163284
0.0	0.9945951	0.982106	0.8871266	0.99561113	0.97374403	0.977949	0.9775768	0.981254	0.97703254	0.9163284
0.0	0.9945951	0.982106	0.8871266	0.99561113	0.97374403	0.977949	0.9775768	0.981254	0.97703254	0.9163284
0.0	0.9945951	0.982106	0.8871266	0.99561113	0.97374403	0.977949	0.9775768	0.981254	0.97703254	0.9163284
0.0	0.9945951	0.982106	0.8871266	0.99561113	0.97374403	0.977949	0.9775768	0.981254	0.97703254	0.9163284
0.0	0.9945951	0.982106	0.8871266	0.99561113	0.97374403	0.977949	0.9775768	0.981254	0.97703254	0.9163284
0.0	0.9945951	0.982106	0.8871266	0.99561113	0.97374403	0.977949	0.9775768	0.981254	0.97703254	0.9163284
0.0	0.9945951	0.982106	0.8871266	0.99561113	0.97374403	0.977949	0.9775768	0.981254	0.97703254	0.9163284
0.0	0.9945951	0.982106	0.8871266	0.99561113	0.97374403	0.977949	0.9775768	0.981254	0.97703254	0.9163284
0.0	0.9413856	0.9891668	0.9652457	0.9578667	0.98212284	0.99888533	0.9678518	0.95437264	0.9454304	0.8730467
0.0	0.9945951	0.982106	0.8871266	0.99561113	0.97374403	0.977949	0.9775768	0.981254	0.97703254	0.9163284
0.0	0.99865913	0.9990183	0.9974022	0.9945496	0.99668366	0.99921703	0.9859219	0.99924135	0.9967715	0.98905003
0.0	0.99865913	0.9990183	0.9974022	0.9945496	0.99668366	0.99921703	0.9859219	0.99924135	0.9967715	0.98905003
0.0	0.9984438	0.9989353	0.99722797	0.9951362	0.9955047	0.99894494	0.9831014	0.9992218	0.9951806	0.9884962
0.0	0.9945951	0.982106	0.8871266	0.99561113	0.97374403	0.977949	0.9775768	0.981254	0.97703254	0.9163284
0.0	0.009544111	0.04111964	0.035282288	0.0033947984	0.0037383314	0.031218743	0.003239398	0.010194003	0.0027479997	0.00890839
0.0	0.9945951	0.982106	0.8871266	0.99561113	0.97374403	0.977949	0.9775768	0.981254	0.97703254	0.9163284
0.0	0.9945951	0.982106	0.8871266	0.99561113	0.97374403	0.977949	0.9775768	0.981254	0.97703254	0.9163284
0.0	0.9945951	0.982106	0.8871266	0.99561113	0.97374403	0.977949	0.9775768	0.981254	0.97703254	0.9163284
0.0	0.028826607	0.075521514	0.082871266	0.011441922	0.010853336	0.10153066	0.018605156	0.03891442	0.009004143	0.03060314
0.0	0.017959893	0.020633569	0.03263373	0.0048849024	0.004778598	0.023456283	0.0017184223	0.010667543	0.0012768577	0.014359548
0.0	0.021559013	0.0130701335	0.92276406	0.3586192	0.71200234	0.81879395	0.007694824	0.12484597	0.8839537	0.584902
0.0	0.9934818	0.99568033	0.9832735	0.94543177	0.99394614	0.9992526	0.9964858	0.995259	0.9905565	0.97878224
0.0	0.9945951	0.982106	0.8871266	0.99561113	0.97374403	0.977949	0.9775768	0.981254	0.97703254	0.9163284
0.0	0.9937888	0.9951911	0.9938704	0.88333297	0.9947866	0.9986885	0.99661666	0.99137795	0.9856241	0.9616537
0.0	0.9946068	0.9943889	0.98930573	0.9506977	0.9962081	0.9987048	0.99799794	0.9960069	0.99174577	0.9837436
0.0	0.9946466	0.9935361	0.9907608	0.94516844	0.99458534	0.9993591	0.99779165	0.99140733	0.98997235	0.9744452
0.0	0.9945951	0.982106	0.8871266	0.99561113	0.97374403	0.977949	0.9775768	0.981254	0.97703254	0.9163284
0.0	0.9999193	0.9994717	0.99972016	0.9996525	0.9998834	0.9999846	0.9998654	0.9999604	0.9997154	0.9990989
0.0	0.9999193	0.9994717	0.99972016	0.9996525	0.9998834	0.9999846	0.9998654	0.9999604	0.9997154	0.9990989
0.0	0.9945951	0.982106	0.8871266	0.99561113	0.97374403	0.977949	0.9775768	0.981254	0.97703254	0.9163284
0.0	0.9945951	0.982106	0.8871266	0.99561113	0.97374403	0.977949	0.9775768	0.981254	0.97703254	0.9163284
0.0	0.9945951	0.982106	0.8871266	0.99561113	0.97374403	0.977949	0.9775768	0.981254	0.97703254	0.9163284
0.0	0.9945951	0.982106	0.8871266	0.99561113	0.97374403	0.977949	0.9775768	0.981254	0.97703254	0.9163284
0.0	0.9945951	0.982106	0.8871266	0.99561113	0.97374403	0.977949	0.9775768	0.981254	0.97703254	0.9163284
0.0	0.98438174	0.9901344	0.9649447	0.804261	0.9809543	0.99633646	0.9894582	0.9651613	0.97383183	0.9349579
0.0	0.9945951	0.982106	0.8871266	0.99561113	0.97374403	0.977949	0.9775768	0.981254	0.97703254	0.9163284
0.0	0.9945951	0.982106	0.8871266	0.99561113	0.97374403	0.977949	0.9775768	0.981254	0.97703254	0.9163284
0.0	0.97757494	0.9906098	0.95731145	0.8082076	0.983622	0.99602485	0.9924745	0.97364014	0.9724931	0.9375476
0.0	0.9945951	0.982106	0.8871266	0.99561113	0.97374403	0.977949	0.9775768	0.981254	0.97703254	0.9163284
0.0	0.9945951	0.982106	0.8871266	0.99561113	0.97374403	0.977949	0.9775768	0.981254	0.97703254	0.9163284
0.0	0.9964144	0.99711275	0.9952997	0.9143174	0.99757844	0.9993699	0.9981408	0.996427	0.99203265	0.9854408
0.0	0.9945951	0.982106	0.8871266	0.99561113	0.97374403	0.977949	0.9775768	0.981254	0.97703254	0.9163284
0.0	0.9959288	0.99160224	0.9945314	0.9090442	0.99497825	0.99913245	0.9968058	0.9919173	0.9921129	0.97538394
0.0	0.9959288	0.99160224	0.9945314	0.9090442	0.99497825	0.99913245	0.9968058	0.9919173	0.9921129	0.9753838
0.0	0.99132395	0.99637824	0.9815594	0.9528747	0.9957579	0.9987405	0.99837315	0.9926018	0.98958206	0.97522867
0.0	0.9945951	0.982106	0.8871266	0.99561113	0.97374403	0.977949	0.9775768	0.981254	0.97703254	0.9163284
0.0	0.9945951	0.982106	0.8871266	0.99561113	0.97374403	0.977949	0.9775768	0.981254	0.97703254	0.9163284
0.0	0.98981994	0.6832374	0.9564197	0.9664198	0.9567883	0.99320084	0.97784024	0.99245983	0.98080933	0.3110847
0.0	0.017764833	0.055347476	0.06205464	0.0070602978	0.008038167	0.06425452	0.0062588155	0.019098548	0.006178922	0.012334392
0.0	0.009169119	0.018702181	0.024719022	0.003619401	0.0042081643	0.018182775	0.0007789507	0.006371176	0.00083033496	0.005629336
0.0	0.9988716	0.6832374	0.3577685	0.42032632	0.74967253	0.010546552	0.9693282	0.9864092	0.40603253	0.00021672045
0.0	0.7958636	0.80323446	0.98184067	0.7220766	0.42064026	0.9876365	0.26678166	0.8651297	0.49583846	0.8814139
0.0	0.8864645	0.9211787	0.74714816	0.055453453	0.75351256	0.99490863	0.08710998	0.96082836	0.96285343	0.07564492
0.0	0.8993595	0.9211787	0.966162	0.7462925	0.9593672	0.9981634	0.93237513	0.9919565	0.97195756	0.56035525
0.0	0.8864645	0.9211787	0.74714816	0.055453453	0.75351256	0.99490863	0.08710998	0.96082836	0.96285343	0.07564492
0.0	0.8864645	0.9211787	0.74714816	0.055453453	0.75351256	0.99490863	0.08710998	0.96082836	0.96285343	0.07564492
0.0	0.8864645	0.9211787	0.74714816	0.055453453	0.75351256	0.99490863	0.08710998	0.96082836	0.96285343	0.07564492
0.0	0.977817	0.98745584	0.95325035	0.73879606	0.97363245	0.9948224	0.9857379	0.9483793	0.96589315	0.89658624
0.0	0.9992478	0.99980515	0.9995407	0.99837434	0.99962294	0.9999404	0.9995127	0.9996941	0.9995109	0.99680376
0.0	0.99547297	0.9991872	0.9981464	0.99481034	0.9979311	0.99937904	0.99768	0.9979457	0.99124277	0.9833462
0.0	0.72138894	0.9099875	0.7629461	0.4577777	0.6753637	0.91512984	0.5482737	0.58481944	0.26705953	0.31896856
0.0	0.9769931	0.9969445	0.99856657	0.98635834	0.9872491	0.99931026	0.9719925	0.98241735	0.9886779	0.9673683
0.0	0.9998253	0.9997665	0.99979085	0.9993042	0.9992281	0.99989283	0.9978732	0.999754	0.9996655	0.99918574
0.0	0.12887412	0.6418123	0.7141174	0.024669886	0.013775657	0.091802254	0.0062170075	0.20060301	0.052485973	0.03346828
0.0	0.9801633	0.99377865	0.9973506	0.99413717	0.98952043	0.99841	0.26794073	0.9982418	0.9877396	0.94055235
0.0	0.9945951	0.982106	0.8871266	0.99561113	0.97374403	0.977949	0.9775768	0.981254	0.97703254	0.9163284
0.0	0.9945951	0.982106	0.8871266	0.99561113	0.97374403	0.977949	0.9775768	0.981254	0.97703254	0.9163284
0.0	0.9945951	0.982106	0.8871266	0.99561113	0.97374403	0.977949	0.9775768	0.981254	0.97703254	0.9163284
0.0	0.9999193	0.9994717	0.99972016	0.9996525	0.9998834	0.9999846	0.9998654	0.9999604	0.9997154	0.9990989
0.0	0.7511021	0.119268894	0.3293802	0.85475373	0.15372702	0.91759634	0.986673	0.9441303	0.3652859	0.026349267
0.0	0.7511021	0.119268894	0.3293802	0.85475373	0.15372702	0.91759634	0.986673	0.9441303	0.3652859	0.026349267
0.0	0.7511021	0.119268894	0.3293802	0.85475373	0.15372702	0.91759634	0.986673	0.9441303	0.3652859	0.026349267
0.0	0.7511021	0.119268894	0.3293802	0.85475373	0.15372702	0.91759634	0.986673	0.9441303	0.3652859	0.026349267
0.0	0.0310611	0.04288942	0.18049164	0.005982382	0.005970878	0.02782392	0.0015233171	0.006246979	0.002593492	0.008682214
0.0	0.9081835	0.94428176	0.96555835	0.66782004	0.63237935	0.9138158	0.22338374	0.8648795	0.61934334	0.71062917
0.0	0.9994167	0.99906176	0.9995066	0.99850416	0.9976457	0.9998387	0.99723405	0.99959785	0.9981365	0.9945919
0.0	0.90387803	0.95471454	0.9835967	0.7398524	0.79541945	0.99080867	0.8917071	0.9428326	0.5534062	0.78064215
0.0	0.9945951	0.982106	0.8871266	0.99561113	0.97374403	0.977949	0.9775768	0.981254	0.97703254	0.9163284
0.0	0.9945951	0.982106	0.8871266	0.99561113	0.97374403	0.977949	0.9775768	0.981254	0.97703254	0.9163284
0.0	0.9945951	0.982106	0.8871266	0.99561113	0.97374403	0.977949	0.9775768	0.981254	0.97703254	0.9163284
0.0	0.9945951	0.982106	0.8871266	0.99561113	0.97374403	0.977949	0.9775768	0.981254	0.97703254	0.9163284
0.0	0.9945951	0.982106	0.8871266	0.99561113	0.97374403	0.977949	0.9775768	0.981254	0.97703254	0.9163284
0.0	0.9945951	0.982106	0.8871266	0.99561113	0.97374403	0.977949	0.9775768	0.981254	0.97703254	0.9163284
0.0	0.9945951	0.982106	0.8871266	0.99561113	0.97374403	0.977949	0.9775768	0.981254	0.97703254	0.9163284
0.0	0.0095441155	0.041119643	0.035282295	0.0033947984	0.0037383314	0.03121875	0.003239398	0.010194003	0.0027479997	0.00890839
0.0	0.0062936586	0.013979248	0.016832504	0.0025942964	0.0021430587	0.00978207	0.00046819908	0.003359628	0.00057151477	0.0043258932
0.0	0.9945951	0.982106	0.8871266	0.99561113	0.97374403	0.977949	0.9775768	0.981254	0.97703254	0.9163284
0.0	0.9945951	0.982106	0.8871266	0.99561113	0.97374403	0.977949	0.9775768	0.981254	0.97703254	0.9163284
0.0	0.9945951	0.982106	0.8871266	0.99561113	0.97374403	0.977949	0.9775768	0.981254	0.97703254	0.9163284
0.0	0.9945951	0.982106	0.8871266	0.99561113	0.97374403	0.977949	0.9775768	0.981254	0.97703254	0.9163284
0.0	0.9945951	0.982106	0.8871266	0.99561113	0.97374403	0.977949	0.9775768	0.981254	0.97703254	0.9163284
0.0	0.9945951	0.982106	0.8871266	0.99561113	0.97374403	0.977949	0.9775768	0.981254	0.97703254	0.9163284
0.0	0.9945951	0.982106	0.8871266	0.99561113	0.97374403	0.977949	0.9775768	0.981254	0.97703254	0.9163284
0.0	0.9945951	0.982106	0.8871266	0.99561113	0.97374403	0.977949	0.9775768	0.981254	0.97703254	0.9163284
0.0	0.9945951	0.982106	0.8871266	0.99561113	0.97374403	0.977949	0.9775768	0.981254	0.97703254	0.9163284
0.0	0.9945951	0.982106	0.8871266	0.99561113	0.97374403	0.977949	0.9775768	0.981254	0.97703254	0.9163284
0.0	0.9945951	0.982106	0.8871266	0.99561113	0.97374403	0.977949	0.9775768	0.981254	0.97703254	0.9163284
0.0	0.9945951	0.982106	0.8871266	0.99561113	0.97374403	0.977949	0.9775768	0.981254	0.97703254	0.9163284
0.0	0.9945951	0.982106	0.8871266	0.99561113	0.97374403	0.977949	0.9775768	0.981254	0.97703254	0.9163284
0.0	0.99929345	0.9996755	0.9993025	0.9983972	0.99909747	0.99975556	0.9982552	0.9996517	0.9973959	0.9965162
0.0	0.0010842873	0.0071016885	0.006082666	0.0008662067	0.0005337541	0.0019172792	0.0002315018	0.00163127	0.00020560552	0.001784969
0.0	0.9957431	0.9879034	0.9943045	0.98544574	0.99225205	0.99908614	0.9894371	0.9971723	0.98978066	0.98890483
0.0	0.99602795	0.9913237	0.99297416	0.98544574	0.9935742	0.9992889	0.9903358	0.9971723	0.9932765	0.99178106
0.0	0.9945951	0.982106	0.8871266	0.99561113	0.97374403	0.977949	0.9775768	0.981254	0.97703254	0.9163284
0.0	0.9945951	0.982106	0.8871266	0.99561113	0.97374403	0.977949	0.9775768	0.981254	0.97703254	0.9163284
0.0	0.0015766391	0.0020091943	0.0018258301	0.99561113	0.0062412266	0.06758791	0.002047218	0.981254	0.0008167685	0.8143646
0.0	0.40392098	0.2694508	0.03574714	0.98493004	0.0041487115	0.252255	0.6063529	0.0008239273	0.062612996	0.37157395
0.0	0.999509	0.99990153	0.99185646	0.9958626	0.99844366	0.9997769	0.9982199	0.9990534	0.9922219	0.9994342
0.0	0.99522626	0.9985454	0.9991849	0.9881967	0.98900664	0.9996619	0.99671483	0.99975413	0.9818017	0.9464167
0.0	0.99924207	0.95706743	0.74943614	0.9259252	0.9998215	0.9999559	0.9999913	0.9996172	0.9972024	0.41716456
0.0	0.97311866	0.9548257	0.896767	0.8451615	0.7715867	0.9601802	0.9649553	0.99133563	0.8789357	0.9811887
0.0	0.9982091	0.99552417	0.99838126	0.9942846	0.99933463	0.9998882	0.9990823	0.99948955	0.9976179	0.9939136
0.0	0.9964503	0.988252	0.85530865	0.8319604	0.97550845	0.9738783	0.96363163	0.9959858	0.80080324	0.9865697
0.0	0.9945951	0.982106	0.8871266	0.99561113	0.97374403	0.977949	0.9775768	0.981254	0.97703254	0.9163284
0.0	0.9945951	0.982106	0.8871266	0.99561113	0.97374403	0.977949	0.9775768	0.981254	0.97703254	0.9163284
0.0	0.9945951	0.982106	0.8871266	0.99561113	0.97374403	0.977949	0.9775768	0.981254	0.97703254	0.9163284
0.0	0.9945951	0.982106	0.8871266	0.99561113	0.97374403	0.977949	0.9775768	0.981254	0.97703254	0.9163284
0.0	0.9996146	0.9997409	0.999496	0.99902093	0.9994449	0.99982625	0.9988154	0.9997776	0.99802375	0.99738985
0.0	0.25182873	0.0004053527	0.42954916	0.19314216	0.05469228	0.8142331	0.9378827	0.63059336	0.021882374	0.0040209885
0.0	0.25182873	0.0004053527	0.42954916	0.19314216	0.05469228	0.8142331	0.9378827	0.63059336	0.021882374	0.0040209885
0.0	0.9945951	0.982106	0.8871266	0.99561113	0.97374403	0.977949	0.9775768	0.981254	0.97703254	0.9163284
0.0	0.9945951	0.982106	0.8871266	0.99561113	0.97374403	0.977949	0.9775768	0.981254	0.97703254	0.9163284
0.0	0.73515284	0.9527708	0.9357127	0.862254	0.69280285	0.99283046	0.8367578	0.989495	0.5920305	0.8761647
0.0	0.73515284	0.9527708	0.9357127	0.862254	0.69280285	0.99283046	0.8367577	0.989495	0.5920305	0.8761647
0.0	0.7351528	0.9527708	0.9357127	0.862254	0.69280285	0.99283046	0.8367577	0.989495	0.5920305	0.8761647
0.0	0.99984705	0.9997081	0.99954635	0.99903107	0.99962366	0.9999535	0.99910164	0.99991083	0.99871886	0.9982084
0.0	0.99984705	0.9997081	0.99954635	0.99903107	0.99962366	0.9999535	0.99910164	0.99991083	0.99871886	0.9982084
0.0	0.9945951	0.982106	0.8871266	0.99561113	0.97374403	0.977949	0.9775768	0.981254	0.97703254	0.9163284
0.0	0.0021731819	0.008097601	0.008434369	0.002473976	0.0011928169	0.0035303463	0.00033023962	0.0061883815	0.00042230898	0.0028252713
0.0	0.25210673	0.3928149	0.54732734	0.36677885	0.0024877908	0.0021799267	0.5103201	0.97410697	0.24969178	0.65029454
0.0	0.04402498	0.004065113	0.033896737	0.040960733	0.013318837	0.048635684	0.23747016	0.0018896206	0.7062509	0.35152867
0.0	0.9829427	0.9849557	0.9976574	0.95245206	0.89509803	0.9968246	0.91370475	0.99291223	0.9304752	0.97098273
0.0	0.9829427	0.9849557	0.9976574	0.95245206	0.89509803	0.9968246	0.91370475	0.99291223	0.9304752	0.97098273
0.0	0.98642194	0.9879688	0.99799144	0.9572307	0.9172859	0.99706095	0.9448001	0.99482274	0.949228	0.96997154
0.0	0.00040124074	0.0013655754	0.0048014745	0.0018771313	0.0014119954	0.003248899	0.0007029008	0.0006502827	0.0028660519	0.0034781084
0.0	0.9945951	0.982106	0.8871266	0.99561113	0.97374403	0.977949	0.9775768	0.981254	0.97703254	0.9163284
0.0	0.9945951	0.982106	0.8871266	0.99561113	0.97374403	0.977949	0.9775768	0.981254	0.97703254	0.9163284
0.0	0.9945951	0.982106	0.8871266	0.99561113	0.97374403	0.977949	0.9775768	0.981254	0.97703254	0.9163284
0.0	0.99985826	0.9995906	0.9990637	0.9992373	0.99934334	0.99964476	0.99939156	0.9997093	0.99930835	0.99880576
0.0	0.99985826	0.9995906	0.9990637	0.9992373	0.99934334	0.99964476	0.99939156	0.9997093	0.99930835	0.99880576
0.0	0.9945951	0.982106	0.8871266	0.99561113	0.97374403	0.977949	0.9775768	0.981254	0.97703254	0.9163284
0.0	0.9945951	0.982106	0.8871266	0.99561113	0.97374403	0.977949	0.9775768	0.981254	0.97703254	0.9163284
0.0	0.9945951	0.982106	0.8871266	0.99561113	0.97374403	0.977949	0.9775768	0.981254	0.97703254	0.9163284
0.0	0.9945951	0.982106	0.8871266	0.99561113	0.97374403	0.977949	0.9775768	0.981254	0.97703254	0.9163284
0.0	0.9991304	0.99949193	0.9986609	0.9980294	0.99815947	0.9998196	0.99863285	0.99907637	0.9954609	0.9867531
0.0	0.9332267	0.98949426	0.9649564	0.8647453	0.94826066	0.993064	0.95647955	0.95876884	0.94342726	0.70576626
0.0	0.9332267	0.98949426	0.9649564	0.8647452	0.9482608	0.993064	0.95647955	0.95876884	0.94342726	0.70576614
0.0	0.9332267	0.98949426	0.9649564	0.8647452	0.9482608	0.993064	0.95647955	0.95876884	0.94342726	0.70576614
0.0	0.99708	0.99935025	0.9992112	0.997437	0.99825746	0.9998124	0.9929507	0.9992539	0.9934454	0.9962649
0.0	0.9945951	0.982106	0.8871266	0.99561113	0.97374403	0.977949	0.9775768	0.981254	0.97703254	0.9163284
0.0	0.9945951	0.982106	0.8871266	0.99561113	0.97374403	0.977949	0.9775768	0.981254	0.97703254	0.9163284
0.0	0.9945951	0.982106	0.8871266	0.99561113	0.97374403	0.977949	0.9775768	0.981254	0.97703254	0.9163284
0.0	0.9959792	0.9985688	0.9967068	0.9721706	0.9920541	0.99958795	0.99303997	0.99747926	0.9961371	0.9943288
0.0	0.14671098	0.477111	0.10355884	0.43382058	0.09099007	0.9066325	0.09932956	0.5477425	0.062029768	0.22821842
0.0	8.6958324e-05	0.0018181249	0.0007509789	0.0001357932	0.00017587398	6.0490478e-05	9.365181e-05	5.764549e-05	3.6180107e-05	0.0008411654
0.0	0.9959792	0.9985688	0.9967068	0.9721706	0.9920541	0.99958795	0.99303997	0.99747926	0.9961371	0.9943288
0.0	0.9959792	0.9985688	0.9967068	0.9721706	0.9920541	0.99958795	0.99303997	0.99747926	0.9961371	0.9943288
0.0	0.14671095	0.477111	0.10355884	0.43382058	0.09099008	0.9066325	0.09932958	0.5477425	0.062029768	0.22821847
0.0	0.3753225	0.37867188	0.19835964	0.032159578	0.044837017	0.8627038	0.029701222	0.50874144	0.07168209	0.14909765
0.0	0.88975817	0.99011374	0.9729758	0.9679473	0.9584348	0.99755174	0.9654665	0.99829966	0.86091965	0.95591944
0.0	0.9945951	0.982106	0.8871266	0.99561113	0.97374403	0.977949	0.9775768	0.981254	0.97703254	0.9163284
0.0	0.9945951	0.982106	0.8871266	0.99561113	0.97374403	0.977949	0.9775768	0.981254	0.97703254	0.9163284
0.0	0.48083648	0.844956	0.93785244	0.23342052	0.614623	0.7907193	0.25523207	0.7549194	0.70650715	0.14794604
0.0	0.99666685	0.9945635	0.9956884	0.9929356	0.9962457	0.99959093	0.9975228	0.99793893	0.99541205	0.9923362
0.0	0.012163935	0.064771295	0.05159402	0.0043858397	0.0056322007	0.05701334	0.005904667	0.015641974	0.0037733407	0.01402324
0.0	0.9945951	0.982106	0.8871266	0.99561113	0.97374403	0.977949	0.9775768	0.981254	0.97703254	0.9163284
0.0	0.9945951	0.982106	0.8871266	0.99561113	0.97374403	0.977949	0.9775768	0.981254	0.97703254	0.9163284
0.0	0.9945951	0.982106	0.8871266	0.99561113	0.97374403	0.977949	0.9775768	0.981254	0.97703254	0.9163284
0.0	0.9945951	0.982106	0.8871266	0.99561113	0.97374403	0.977949	0.9775768	0.981254	0.97703254	0.9163284
0.0	0.99985826	0.9995906	0.9990637	0.9992373	0.99934334	0.99964476	0.99939156	0.9997093	0.99930835	0.99880576
0.0	0.99985826	0.9995906	0.9990637	0.9992373	0.99934334	0.99964476	0.99939156	0.9997093	0.99930835	0.99880576
0.0	0.9945951	0.982106	0.8871266	0.99561113	0.97374403	0.977949	0.9775768	0.981254	0.97703254	0.9163284
0.0	0.99985826	0.9995906	0.9990637	0.9992373	0.99934334	0.99964476	0.99939156	0.9997093	0.99930835	0.99880576
0.0	0.99985826	0.9995906	0.9990637	0.9992373	0.99934334	0.99964476	0.99939156	0.9997093	0.99930835	0.99880576
0.0	0.0033794953	0.010972144	0.012328335	0.0023961233	0.002039213	0.009842135	0.00068075093	0.004505045	0.00027275935	0.0027672327
0.0	0.9945951	0.982106	0.8871266	0.99561113	0.97374403	0.977949	0.9775768	0.981254	0.97703254	0.9163284
0.0	0.9945951	0.982106	0.8871266	0.99561113	0.97374403	0.977949	0.9775768	0.981254	0.97703254	0.9163284
0.0	0.99985826	0.9995906	0.9990637	0.9992373	0.99934334	0.99964476	0.99939156	0.9997093	0.99930835	0.99880576
0.0	0.99985826	0.9995906	0.9990637	0.9992373	0.99934334	0.99964476	0.99939156	0.9997093	0.99930835	0.99880576
0.0	0.9945951	0.982106	0.8871266	0.99561113	0.97374403	0.977949	0.9775768	0.981254	0.97703254	0.9163284
0.0	0.9945951	0.982106	0.8871266	0.99561113	0.97374403	0.977949	0.9775768	0.981254	0.97703254	0.9163284
0.0	0.9945951	0.982106	0.8871266	0.99561113	0.97374403	0.977949	0.9775768	0.981254	0.97703254	0.9163284
0.0	0.9945951	0.982106	0.8871266	0.99561113	0.97374403	0.977949	0.9775768	0.981254	0.97703254	0.9163284
0.0	0.9945951	0.982106	0.8871266	0.99561113	0.97374403	0.977949	0.9775768	0.981254	0.97703254	0.9163284
0.0	0.9945951	0.982106	0.8871266	0.99561113	0.97374403	0.977949	0.9775768	0.981254	0.97703254	0.9163284
0.0	0.9945951	0.982106	0.8871266	0.99561113	0.97374403	0.977949	0.9775768	0.981254	0.97703254	0.9163284
0.0	0.9945951	0.982106	0.8871266	0.99561113	0.97374403	0.977949	0.9775768	0.981254	0.97703254	0.9163284
0.0	0.9945951	0.982106	0.8871266	0.99561113	0.97374403	0.977949	0.9775768	0.981254	0.97703254	0.9163284
0.0	0.9945951	0.982106	0.8871266	0.99561113	0.97374403	0.977949	0.9775768	0.981254	0.97703254	0.9163284
0.0	0.9945951	0.982106	0.8871266	0.99561113	0.97374403	0.977949	0.9775768	0.981254	0.97703254	0.9163284
0.0	0.9945951	0.982106	0.8871266	0.99561113	0.97374403	0.977949	0.9775768	0.981254	0.97703254	0.9163284
0.0	0.9945951	0.982106	0.8871266	0.99561113	0.97374403	0.977949	0.9775768	0.981254	0.97703254	0.9163284
0.0	0.9945951	0.982106	0.8871266	0.99561113	0.97374403	0.977949	0.9775768	0.981254	0.97703254	0.9163284
0.0	0.9945951	0.982106	0.8871266	0.99561113	0.97374403	0.977949	0.9775768	0.981254	0.97703254	0.9163284
0.0	0.9945951	0.982106	0.8871266	0.99561113	0.97374403	0.977949	0.9775768	0.981254	0.97703254	0.9163284
0.0	0.9945951	0.982106	0.8871266	0.99561113	0.97374403	0.977949	0.9775768	0.981254	0.97703254	0.9163284
0.0	0.9945951	0.982106	0.8871266	0.99561113	0.97374403	0.977949	0.9775768	0.981254	0.97703254	0.9163284
0.0	0.99202335	0.99528754	0.9950664	0.9595315	0.9966138	0.9956618	0.9895957	0.9939169	0.99008685	0.9501378
0.0	0.99199283	0.9956247	0.9951357	0.96987456	0.9972958	0.99664044	0.9919303	0.99521744	0.9908179	0.95950776
0.0	0.9989993	0.9997212	0.9993994	0.9980909	0.9991742	0.99991083	0.99926037	0.9994599	0.9993243	0.99577636
0.0	0.010357819	0.023807973	0.021993462	0.0036634894	0.0032750086	0.01323709	0.0007218362	0.005287972	0.00074878964	0.0056870934
0.0	0.015165872	0.06669668	0.061982308	0.0048849536	0.0067484723	0.055202156	0.0041331556	0.014697169	0.0028215365	0.015984617
0.0	0.9961339	0.9882274	0.04555579	0.9715485	0.935232	0.667503	0.9685209	0.9960781	0.99862266	0.9081656
0.0	0.97205395	0.9824284	0.99290895	0.9715485	0.99968386	0.9995396	0.19133659	0.9838313	0.0075790053	0.99626297
0.0	0.9945951	0.982106	0.8871266	0.99561113	0.97374403	0.977949	0.9775768	0.981254	0.97703254	0.9163284
0.0	0.9945951	0.982106	0.8871266	0.99561113	0.97374403	0.977949	0.9775768	0.981254	0.97703254	0.9163284
0.0	0.9945951	0.982106	0.8871266	0.99561113	0.97374403	0.977949	0.9775768	0.981254	0.97703254	0.9163284
0.0	0.9945951	0.982106	0.8871266	0.99561113	0.97374403	0.977949	0.9775768	0.981254	0.97703254	0.9163284
0.0	0.16632926	0.9218072	0.8089489	0.8991727	0.7453272	0.871929	0.80865926	0.99094945	0.28622466	0.32134208
0.0	0.9961157	0.99795365	0.99781716	0.9950977	0.9970285	0.99961156	0.9881769	0.9992016	0.9965282	0.99328655
0.0	0.99417156	0.9961844	0.9959552	0.9624918	0.9973441	0.9954051	0.9921617	0.99531835	0.99017286	0.95659137
0.0	0.9945951	0.982106	0.8871266	0.99561113	0.97374403	0.977949	0.9775768	0.981254	0.97703254	0.9163284
0.0	0.9945951	0.982106	0.8871266	0.99561113	0.97374403	0.977949	0.9775768	0.981254	0.97703254	0.9163284
0.0	0.9990409	0.9992636	0.99864036	0.99703836	0.998162	0.9995497	0.9840665	0.9994599	0.9974452	0.9953127
0.0	0.6930269	0.9133814	0.9707748	0.95834416	0.50482976	0.95043516	0.06464285	0.9847655	0.886218	0.04327598
0.0	0.9945951	0.982106	0.8871266	0.99561113	0.97374403	0.977949	0.9775768	0.981254	0.97703254	0.9163284
0.0	0.69302696	0.9133814	0.9707748	0.9583441	0.50482976	0.95043516	0.06464285	0.9847655	0.886218	0.04327598
0.0	0.6930269	0.9133814	0.9707748	0.9583441	0.50482976	0.95043516	0.06464285	0.9847655	0.886218	0.04327597
0.0	0.6930269	0.9133814	0.9707748	0.95834416	0.5048298	0.95043516	0.06464285	0.9847655	0.886218	0.04327598
0.0	0.6930269	0.9133814	0.9707748	0.9583441	0.50482976	0.95043516	0.06464285	0.9847655	0.886218	0.04327598
0.0	0.6930269	0.9133814	0.9707748	0.95834416	0.5048298	0.95043516	0.06464285	0.9847655	0.886218	0.04327598
0.0	0.6930269	0.9133814	0.9707748	0.95834416	0.50482976	0.95043516	0.06464285	0.9847655	0.886218	0.04327598
0.0	0.69302696	0.9133814	0.9707748	0.95834416	0.5048298	0.95043516	0.06464285	0.9847655	0.886218	0.04327597
0.0	0.6930269	0.9133814	0.9707748	0.95834416	0.50482976	0.95043516	0.06464285	0.9847655	0.886218	0.04327597
0.0	0.69302696	0.9133814	0.9707748	0.95834416	0.50482965	0.95043516	0.06464282	0.9847655	0.886218	0.04327598
0.0	0.9945951	0.982106	0.8871266	0.99561113	0.97374403	0.977949	0.9775768	0.981254	0.97703254	0.9163284
0.0	0.9943856	0.9984848	0.9989229	0.99846435	0.99800855	0.99957174	0.32106742	0.99920976	0.9963685	0.99450994
0.0	0.0009184132	0.0012492613	0.0006497508	0.0010941823	0.00023488374	0.00054278166	4.095359e-05	7.44662e-05	0.00014030542	0.00080255425
0.0	0.99928445	0.9994331	0.99846905	0.9969829	0.9986241	0.99959856	0.9949326	0.9996414	0.99772197	0.9943656
0.0	0.99789643	0.9984919	0.99907446	0.992312	0.9922659	0.9997644	0.99538344	0.99742573	0.98244214	0.99386686
0.0	0.6930269	0.9133814	0.9707748	0.95834416	0.5048297	0.95043516	0.06464283	0.9847655	0.886218	0.04327596
0.0	0.69302696	0.9133814	0.9707748	0.95834416	0.5048297	0.95043516	0.06464282	0.9847655	0.886218	0.04327596
0.0	0.6930269	0.9133814	0.9707748	0.95834416	0.5048298	0.95043516	0.06464285	0.9847655	0.886218	0.04327598
0.0	0.9584629	0.9955238	0.9878632	0.98645765	0.7329922	0.99845624	0.24038517	0.9960647	0.9892442	0.1689401
0.0	0.9510965	0.99707115	0.98377866	0.9895862	0.76180196	0.9972295	0.67978615	0.9958099	0.9808446	0.1529343
0.0	0.6930269	0.9133814	0.9707748	0.95834416	0.5048297	0.95043516	0.06464282	0.9847655	0.886218	0.04327596
0.0	0.91840655	0.9896778	0.98856914	0.98713183	0.96355414	0.9951487	0.6077528	0.9980026	0.98153174	0.25794816
0.0	0.69302696	0.9133814	0.9707748	0.95834416	0.5048298	0.95043516	0.06464285	0.9847655	0.886218	0.04327598
0.0	0.6930269	0.9133814	0.9707748	0.95834416	0.5048298	0.95043516	0.06464285	0.9847655	0.886218	0.04327597
0.0	0.6930269	0.9133814	0.9707748	0.9583441	0.50482976	0.95043516	0.06464285	0.9847655	0.886218	0.04327598
0.0	0.9991235	0.9992605	0.99850523	0.997269	0.9978935	0.9994906	0.9936528	0.99951684	0.9972167	0.9952873
0.0	0.6930269	0.9133814	0.9707748	0.95834416	0.50482976	0.95043516	0.06464285	0.9847655	0.886218	0.04327597
0.0	0.6930269	0.9133814	0.9707748	0.9583441	0.5048298	0.95043516	0.06464285	0.9847655	0.886218	0.04327597
0.0	0.6930269	0.9133814	0.9707748	0.95834416	0.50482976	0.95043516	0.06464285	0.9847655	0.886218	0.04327598
0.0	0.69302696	0.9133814	0.9707748	0.95834416	0.50482976	0.95043516	0.06464282	0.9847655	0.886218	0.04327598
0.0	0.69302684	0.9133814	0.9707748	0.95834416	0.5048297	0.95043516	0.06464283	0.9847655	0.886218	0.04327596
0.0	0.9989335	0.9992906	0.99753124	0.99694186	0.99777645	0.99951124	0.9935295	0.99955636	0.9975555	0.99547076
0.0	0.99837446	0.99870384	0.99684227	0.9942697	0.99523866	0.9988462	0.9824866	0.99906236	0.995994	0.9900988
0.0	0.99911207	0.9994149	0.9980451	0.9972275	0.9981152	0.9994221	0.9933891	0.9995184	0.99750805	0.9943762
0.0	0.9979698	0.9985831	0.99676055	0.99326044	0.99431396	0.99867356	0.9754297	0.9989196	0.9951806	0.98594564
0.0	0.99932945	0.9993253	0.9985031	0.99761057	0.9986669	0.99961483	0.993316	0.99962974	0.99779224	0.99587244
0.0	0.9992207	0.9993754	0.9984688	0.9969054	0.99861646	0.9995278	0.99522626	0.99960107	0.9974885	0.99650985
0.0	0.9945951	0.982106	0.8871266	0.99561113	0.97374403	0.977949	0.9775768	0.981254	0.97703254	0.9163284
0.0	0.9945951	0.982106	0.8871266	0.99561113	0.97374403	0.977949	0.9775768	0.981254	0.97703254	0.9163284
0.0	0.049792845	0.003815123	0.025843082	0.011737164	0.0059048715	0.11334016	0.013302034	0.0033488139	0.0045262696	0.0174244
0.0	0.016889265	0.002438545	0.003429765	0.005097361	0.0021665515	0.061219018	0.0030293986	0.0012399205	0.001849174	0.004652446
0.0	0.016889265	0.002438545	0.003429765	0.005097361	0.0021665515	0.061219018	0.0030293986	0.0012399205	0.001849174	0.004652446
0.0	0.016889274	0.002438545	0.003429765	0.005097361	0.0021665515	0.061219018	0.0030293986	0.0012399205	0.001849174	0.004652446
0.0	0.016889274	0.002438545	0.003429765	0.005097361	0.0021665515	0.061219018	0.0030293986	0.0012399205	0.001849174	0.004652446
0.0	0.016889265	0.002438545	0.003429765	0.0050973585	0.0021665525	0.061219048	0.0030294	0.0012399195	0.001849174	0.004652446
0.0	0.04979286	0.0038151247	0.025843082	0.011737159	0.0059048715	0.11334011	0.01330204	0.0033488139	0.0045262678	0.0174244
0.0	0.016889274	0.002438545	0.003429765	0.005097361	0.0021665515	0.061219018	0.0030293986	0.0012399205	0.001849174	0.004652446
0.0	0.016889265	0.002438545	0.003429765	0.005097361	0.0021665515	0.061219018	0.0030293986	0.0012399205	0.001849174	0.004652446
0.0	0.016889265	0.002438545	0.003429765	0.005097361	0.0021665515	0.061219018	0.0030293986	0.0012399205	0.001849174	0.004652446
0.0	0.016889274	0.002438545	0.003429765	0.005097361	0.0021665515	0.061219018	0.0030293986	0.0012399205	0.001849174	0.004652446
0.0	0.016889265	0.0024385438	0.003429765	0.0050973585	0.0021665536	0.061219018	0.0030294	0.0012399195	0.0018491722	0.004652446
0.0	0.049792845	0.0038151247	0.025843086	0.011737159	0.0059048715	0.11334016	0.01330204	0.0033488139	0.004526272	0.01742441
0.0	0.016889265	0.002438545	0.003429765	0.005097361	0.0021665515	0.061219018	0.0030293986	0.0012399205	0.001849174	0.004652446
0.0	0.016889265	0.002438545	0.003429765	0.005097361	0.0021665515	0.061219018	0.0030293986	0.0012399205	0.001849174	0.004652446
0.0	0.016889265	0.002438545	0.003429765	0.005097361	0.0021665515	0.061219018	0.0030293986	0.0012399205	0.001849174	0.004652446
0.0	0.016889265	0.002438545	0.003429765	0.005097361	0.0021665515	0.061219018	0.0030293986	0.0012399205	0.001849174	0.004652446
0.0	0.016889274	0.0024385438	0.003429765	0.0050973585	0.0021665525	0.061219048	0.0030294	0.0012399195	0.001849174	0.0046524485
0.0	0.049792845	0.0038151247	0.025843082	0.011737159	0.0059048715	0.11334011	0.013302034	0.0033488139	0.0045262696	0.0174244
0.0	0.016889265	0.002438545	0.003429765	0.005097361	0.0021665515	0.061219018	0.0030293986	0.0012399205	0.001849174	0.004652446
0.0	0.016889265	0.002438545	0.003429765	0.005097361	0.0021665515	0.061219018	0.0030293986	0.0012399205	0.001849174	0.004652446
0.0	0.016889265	0.002438545	0.003429765	0.005097361	0.0021665515	0.061219018	0.0030293986	0.0012399205	0.001849174	0.004652446
0.0	0.016889265	0.002438545	0.003429765	0.005097361	0.0021665515	0.061219018	0.0030293986	0.0012399205	0.001849174	0.004652446
0.0	0.016889274	0.0024385438	0.003429765	0.0050973585	0.0021665525	0.061219018	0.0030294	0.0012399195	0.0018491722	0.004652446
0.0	0.049792845	0.003815123	0.025843086	0.011737159	0.005904874	0.11334011	0.013302034	0.0033488139	0.0045262696	0.0174244
0.0	0.016889265	0.002438545	0.003429765	0.005097361	0.0021665515	0.061219018	0.0030293986	0.0012399205	0.001849174	0.004652446
0.0	0.016889265	0.002438545	0.003429765	0.005097361	0.0021665515	0.061219018	0.0030293986	0.0012399205	0.001849174	0.004652446
0.0	0.016889265	0.002438545	0.003429765	0.005097361	0.0021665515	0.061219018	0.0030293986	0.0012399205	0.001849174	0.004652446
0.0	0.016889265	0.002438545	0.003429765	0.005097361	0.0021665515	0.061219018	0.0030293986	0.0012399205	0.001849174	0.004652446
0.0	0.016889274	0.0024385438	0.003429765	0.0050973585	0.0021665525	0.061219048	0.0030294	0.0012399195	0.0018491722	0.004652446
0.0	0.049792845	0.0038151247	0.025843095	0.011737159	0.0059048715	0.11334013	0.013302034	0.0033488139	0.0045262696	0.0174244
0.0	0.016889265	0.002438545	0.003429765	0.005097361	0.0021665515	0.061219018	0.0030293986	0.0012399205	0.001849174	0.004652446
0.0	0.016889274	0.002438545	0.003429765	0.005097361	0.0021665515	0.061219018	0.0030293986	0.0012399205	0.001849174	0.004652446
0.0	0.016889265	0.002438545	0.003429765	0.005097361	0.0021665515	0.061219018	0.0030293986	0.0012399205	0.001849174	0.004652446
0.0	0.016889265	0.002438545	0.003429765	0.005097361	0.0021665515	0.061219018	0.0030293986	0.0012399205	0.001849174	0.004652446
0.0	0.016889265	0.0024385438	0.003429765	0.0050973585	0.0021665536	0.061219018	0.0030294	0.0012399195	0.001849174	0.004652446
0.0	0.04979286	0.0038151247	0.025843095	0.011737159	0.0059048715	0.11334016	0.013302034	0.0033488139	0.0045262696	0.01742441
0.0	0.016889265	0.002438545	0.003429765	0.005097361	0.0021665515	0.061219018	0.0030293986	0.0012399205	0.001849174	0.004652446
0.0	0.016889265	0.002438545	0.003429765	0.005097361	0.0021665515	0.061219018	0.0030293986	0.0012399205	0.001849174	0.004652446
0.0	0.016889265	0.002438545	0.003429765	0.005097361	0.0021665515	0.061219018	0.0030293986	0.0012399205	0.001849174	0.004652446
0.0	0.016889265	0.002438545	0.003429765	0.005097361	0.0021665515	0.061219018	0.0030293986	0.0012399205	0.001849174	0.004652446
0.0	0.016889274	0.0024385438	0.003429765	0.0050973585	0.0021665525	0.061219018	0.0030294	0.0012399195	0.0018491722	0.004652446
0.0	0.016889274	0.0024385438	0.003429765	0.0050973585	0.0021665525	0.061219048	0.0030294	0.0012399195	0.0018491722	0.004652446
0.0	0.016889265	0.0024385438	0.003429765	0.0050973585	0.0021665536	0.061219018	0.0030294	0.0012399195	0.001849174	0.004652446
0.0	0.016889274	0.002438545	0.003429765	0.005097361	0.0021665515	0.061219018	0.0030293986	0.0012399205	0.001849174	0.004652446
0.0	0.016889265	0.0024385438	0.003429765	0.0050973585	0.0021665525	0.061219048	0.0030294	0.0012399195	0.0018491722	0.004652446
0.0	0.016889274	0.0024385438	0.003429765	0.0050973585	0.0021665525	0.061219018	0.0030294	0.0012399195	0.0018491722	0.004652446
0.0	0.016889265	0.002438545	0.003429765	0.005097361	0.0021665515	0.061219018	0.0030293986	0.0012399205	0.001849174	0.004652446
0.0	0.016889265	0.002438545	0.003429765	0.005097361	0.0021665515	0.061219018	0.0030293986	0.0012399205	0.001849174	0.004652446
0.0	0.016889274	0.002438545	0.003429765	0.005097361	0.0021665515	0.061219018	0.0030293986	0.0012399205	0.001849174	0.004652446
0.0	0.016889265	0.002438545	0.003429765	0.005097361	0.0021665515	0.061219018	0.0030293986	0.0012399205	0.001849174	0.004652446
0.0	0.016889265	0.002438545	0.003429765	0.005097361	0.0021665515	0.061219018	0.0030293986	0.0012399205	0.001849174	0.004652446
0.0	0.049792845	0.0038151247	0.025843086	0.011737159	0.0059048715	0.11334013	0.013302034	0.0033488139	0.004526272	0.0174244
0.0	0.016889274	0.0024385438	0.003429765	0.0050973585	0.0021665525	0.061219018	0.0030294	0.0012399195	0.001849174	0.004652446
0.0	0.032442953	0.010221194	0.006889804	0.010817893	0.0042180126	0.16837916	0.00398773	0.0014354159	0.0033233343	0.012091844
0.0	0.04979286	0.0038151247	0.025843095	0.011737164	0.0059048715	0.11334016	0.013302034	0.0033488139	0.004526272	0.01742441
0.0	0.016889265	0.002438545	0.003429765	0.005097361	0.0021665515	0.061219018	0.0030293986	0.0012399205	0.001849174	0.004652446
0.0	0.016889265	0.002438545	0.003429765	0.0050973585	0.0021665536	0.061219048	0.0030294	0.0012399195	0.0018491722	0.004652446
0.0	0.016889265	0.002438545	0.003429765	0.0050973585	0.0021665525	0.061219048	0.0030294	0.0012399195	0.0018491722	0.004652446
0.0	0.016889265	0.002438545	0.003429765	0.005097361	0.0021665515	0.061219018	0.0030293986	0.0012399205	0.001849174	0.004652446
0.0	0.016889265	0.002438545	0.003429765	0.005097361	0.0021665515	0.061219018	0.0030293986	0.0012399205	0.001849174	0.004652446
0.0	0.032442953	0.010221194	0.006889804	0.010817887	0.0042180126	0.16837913	0.00398773	0.0014354159	0.003323336	0.012091844
0.0	0.016889265	0.002438545	0.003429765	0.005097361	0.0021665515	0.061219018	0.0030293986	0.0012399205	0.001849174	0.004652446
0.0	0.016889265	0.002438545	0.003429765	0.005097361	0.0021665515	0.061219018	0.0030293986	0.0012399205	0.001849174	0.004652446
0.0	0.016889265	0.002438545	0.003429765	0.005097361	0.0021665515	0.061219018	0.0030293986	0.0012399205	0.001849174	0.004652446
0.0	0.027837511	0.004386181	0.008109337	0.01021831	0.0061059054	0.12957689	0.011078417	0.0032905855	0.0021590567	0.0061916406
0.0	0.04979286	0.0038151247	0.025843095	0.011737159	0.0059048715	0.11334011	0.01330204	0.0033488139	0.0045262678	0.0174244
0.0	0.031342145	0.00363253	0.0051173572	0.008267875	0.0057590343	0.08120571	0.00651765	0.0028060526	0.003111754	0.005848583
0.0	0.072622724	0.015855664	0.011321326	0.017689938	0.010973484	0.2702213	0.009010239	0.0036116128	0.007137688	0.014806984
0.0	0.031342145	0.00363253	0.005117355	0.008267875	0.0057590343	0.08120571	0.0065176534	0.0028060526	0.003111754	0.005848583
0.0	0.016889265	0.002438545	0.003429765	0.005097361	0.0021665515	0.061219018	0.0030293986	0.0012399205	0.001849174	0.004652446
0.0	0.03244294	0.010221198	0.006889804	0.010817887	0.0042180126	0.16837913	0.00398773	0.0014354159	0.0033233343	0.012091844
0.0	0.016889265	0.002438545	0.003429765	0.005097361	0.0021665515	0.061219018	0.0030293986	0.0012399205	0.001849174	0.004652446
0.0	0.04979286	0.0038151247	0.025843086	0.011737164	0.0059048715	0.11334013	0.01330204	0.0033488139	0.0045262696	0.0174244
0.0	0.016889274	0.002438545	0.003429765	0.005097361	0.0021665515	0.061219018	0.0030293986	0.0012399205	0.001849174	0.004652446
0.0	0.016889265	0.002438545	0.003429765	0.005097361	0.0021665515	0.061219018	0.0030293986	0.0012399205	0.001849174	0.004652446
0.0	0.049792845	0.003815123	0.025843095	0.011737159	0.0059048715	0.11334011	0.013302034	0.0033488139	0.0045262696	0.0174244
0.0	0.016889274	0.0024385438	0.003429765	0.0050973585	0.0021665525	0.061219048	0.0030294	0.0012399195	0.0018491722	0.004652446
0.0	0.016889274	0.002438545	0.003429765	0.005097361	0.0021665515	0.061219018	0.0030293986	0.0012399205	0.001849174	0.004652446
0.0	0.016889274	0.002438545	0.003429765	0.005097361	0.0021665515	0.061219018	0.0030293986	0.0012399205	0.001849174	0.004652446
0.0	0.032442953	0.010221194	0.006889804	0.010817893	0.0042180126	0.16837913	0.0039877286	0.0014354159	0.003323336	0.012091839
0.0	0.03244294	0.010221198	0.006889804	0.010817893	0.0042180126	0.16837907	0.00398773	0.0014354159	0.0033233343	0.012091844
0.0	0.016889274	0.0024385438	0.003429765	0.0050973585	0.0021665525	0.061219018	0.0030294	0.0012399195	0.001849174	0.0046524485
0.0	0.016889274	0.002438545	0.003429765	0.0050973585	0.0021665536	0.061219048	0.0030294	0.0012399195	0.0018491722	0.004652446
0.0	0.016889265	0.002438545	0.003429765	0.005097361	0.0021665515	0.061219018	0.0030293986	0.0012399205	0.001849174	0.004652446
0.0	0.016889265	0.002438545	0.003429765	0.005097361	0.0021665515	0.061219018	0.0030293986	0.0012399205	0.001849174	0.004652446
0.0	0.03244294	0.010221194	0.006889804	0.010817887	0.0042180126	0.16837911	0.00398773	0.0014354159	0.0033233343	0.012091839
0.0	0.016889265	0.002438545	0.003429765	0.005097361	0.0021665515	0.061219018	0.0030293986	0.0012399205	0.001849174	0.004652446
0.0	0.016889265	0.002438545	0.003429765	0.005097361	0.0021665515	0.061219018	0.0030293986	0.0012399205	0.001849174	0.004652446
0.0	0.04291517	0.004199695	0.009629991	0.030183619	0.0097226575	0.11592335	0.007386686	0.010646276	0.003887129	0.017507745
0.0	0.049792845	0.0038151247	0.025843095	0.011737159	0.005904874	0.11334013	0.01330204	0.0033488139	0.004526272	0.0174244
0.0	0.032442953	0.010221194	0.006889804	0.010817893	0.0042180126	0.16837907	0.00398773	0.0014354159	0.0033233343	0.012091844
0.0	0.049792845	0.003815123	0.025843086	0.011737159	0.0059048715	0.11334011	0.013302034	0.0033488139	0.004526272	0.01742441
0.0	0.04392456	0.014881178	0.011322067	0.04090136	0.0060785622	0.19186519	0.005946718	0.0018868186	0.005426117	0.012505554
0.0	0.016889265	0.0024385438	0.003429765	0.0050973585	0.0021665536	0.061219018	0.0030294	0.0012399195	0.001849174	0.004652446
0.0	0.016889265	0.002438545	0.003429765	0.005097361	0.0021665515	0.061219018	0.0030293986	0.0012399205	0.001849174	0.004652446
0.0	0.03244294	0.010221194	0.006889804	0.010817887	0.0042180107	0.16837916	0.00398773	0.0014354159	0.0033233343	0.012091839
0.0	0.027837519	0.004386181	0.008109337	0.01021831	0.0061059054	0.12957685	0.011078417	0.0032905855	0.0021590567	0.0061916406
0.0	0.03244294	0.010221198	0.0068898075	0.010817893	0.0042180126	0.16837907	0.00398773	0.0014354159	0.0033233343	0.012091844
0.0	0.04979286	0.0038151247	0.025843082	0.011737159	0.0059048715	0.11334013	0.01330204	0.0033488139	0.004526272	0.0174244
0.0	0.04979286	0.0038151247	0.025843086	0.011737164	0.0059048715	0.11334011	0.013302034	0.0033488139	0.004526272	0.0174244
0.0	0.016889265	0.002438545	0.003429765	0.0050973585	0.0021665525	0.061219018	0.0030294	0.0012399195	0.0018491722	0.004652446
0.0	0.016889274	0.002438545	0.003429765	0.0050973585	0.0021665525	0.061219048	0.0030294	0.0012399195	0.001849174	0.004652446
0.0	0.016889274	0.002438545	0.003429765	0.005097361	0.0021665515	0.061219018	0.0030293986	0.0012399205	0.001849174	0.004652446
0.0	0.016889274	0.002438545	0.003429765	0.005097361	0.0021665515	0.061219018	0.0030293986	0.0012399205	0.001849174	0.004652446
0.0	0.016889274	0.002438545	0.003429765	0.005097361	0.0021665515	0.061219018	0.0030293986	0.0012399205	0.001849174	0.004652446
0.0	0.04979286	0.0038151247	0.025843082	0.011737159	0.0059048715	0.11334013	0.013302034	0.0033488139	0.0045262696	0.0174244
0.0	0.016889265	0.002438545	0.003429765	0.005097361	0.0021665515	0.061219018	0.0030293986	0.0012399205	0.001849174	0.004652446
0.0	0.03244294	0.010221198	0.006889804	0.010817887	0.0042180126	0.16837911	0.0039877286	0.0014354159	0.0033233343	0.012091844
0.0	0.04979286	0.0038151247	0.025843095	0.011737159	0.0059048715	0.11334016	0.013302034	0.0033488139	0.004526272	0.0174244
0.0	0.04979286	0.0038151247	0.025843095	0.011737159	0.0059048715	0.11334016	0.01330204	0.0033488139	0.0045262696	0.0174244
0.0	0.025412446	0.0025945024	0.0075316173	0.008190319	0.0063461913	0.0681772	0.009131745	0.0060534184	0.0020592874	0.0059186164
0.0	0.025412437	0.0025945024	0.0075316173	0.008190319	0.0063461913	0.0681772	0.009131745	0.0060534184	0.0020592874	0.0059186164
0.0	0.076724395	0.0042546256	0.04776458	0.020549899	0.017213438	0.16356114	0.04004754	0.016342688	0.005792349	0.022334186
0.0	0.6930269	0.9133814	0.9707748	0.95834416	0.5048297	0.95043516	0.06464282	0.9847655	0.886218	0.04327596
0.0	0.9945951	0.982106	0.8871266	0.99561113	0.97374403	0.977949	0.9775768	0.981254	0.97703254	0.9163284
0.0	0.9945951	0.982106	0.8871266	0.99561113	0.97374403	0.977949	0.9775768	0.981254	0.97703254	0.9163284
0.0	0.9945951	0.982106	0.8871266	0.99561113	0.97374403	0.977949	0.9775768	0.981254	0.97703254	0.9163284
0.0	0.99789643	0.9984919	0.99907446	0.992312	0.9922659	0.9997644	0.99538344	0.99742573	0.98244214	0.99386686
0.0	0.9945951	0.982106	0.8871266	0.99561113	0.97374403	0.977949	0.9775768	0.981254	0.97703254	0.9163284
0.0	0.9999937	0.99998057	0.99995553	0.9999504	0.99997556	0.99999833	0.9999497	0.99999547	0.99998105	0.99990225
0.0	0.9945951	0.982106	0.8871266	0.99561113	0.97374403	0.977949	0.9775768	0.981254	0.97703254	0.9163284
0.0	0.9998679	0.99989974	0.99985695	0.99964213	0.9999199	0.99994445	0.9997912	0.9998934	0.9997271	0.99955827
0.0	0.9945951	0.982106	0.8871266	0.99561113	0.97374403	0.977949	0.9775768	0.981254	0.97703254	0.9163284
0.0	0.9945951	0.982106	0.8871266	0.99561113	0.97374403	0.977949	0.9775768	0.981254	0.97703254	0.9163284
0.0	0.9945951	0.982106	0.8871266	0.99561113	0.97374403	0.977949	0.9775768	0.981254	0.97703254	0.9163284
0.0	0.9945951	0.982106	0.8871266	0.99561113	0.97374403	0.977949	0.9775768	0.981254	0.97703254	0.9163284
0.0	0.9945951	0.982106	0.8871266	0.99561113	0.97374403	0.977949	0.9775768	0.981254	0.97703254	0.9163284
0.0	0.9945951	0.982106	0.8871266	0.99561113	0.97374403	0.977949	0.9775768	0.981254	0.97703254	0.9163284
0.0	0.9945951	0.982106	0.8871266	0.99561113	0.97374403	0.977949	0.9775768	0.981254	0.97703254	0.9163284
0.0	0.9945951	0.982106	0.8871266	0.99561113	0.97374403	0.977949	0.9775768	0.981254	0.97703254	0.9163284
0.0	0.9945951	0.982106	0.8871266	0.99561113	0.97374403	0.977949	0.9775768	0.981254	0.97703254	0.9163284
0.0	0.78527915	0.9597631	0.94021696	0.8702145	0.7265577	0.9934417	0.8715607	0.99233043	0.6548807	0.8725786
0.0	0.31812632	0.49845737	0.02142675	0.9913224	0.0013649773	0.98866534	0.92869127	0.03601935	0.00064661546	0.00047336202
0.0	0.840791	0.9831064	0.36859742	0.9633747	0.012728292	0.9852149	0.924861	0.5854538	0.27926496	0.0021180362
0.0	0.9814353	0.9857194	0.15864101	0.9999974	0.9357397	0.9999299	0.99724483	0.9178431	0.06388932	0.45250586
0.0	0.97508925	0.9950052	0.9568881	0.98980284	0.79063463	0.9985474	0.95369685	0.99659747	0.98807913	0.9804401
0.0	0.834575	0.34906435	0.3754197	0.03650506	0.30788645	0.52086586	0.5103385	0.56986874	0.41787153	0.3554377
0.0	0.05992605	0.17194769	0.28256226	0.0006501851	0.41992113	0.90538806	0.82364476	0.040209297	0.009839765	0.6570659
0.0	0.99686915	0.95874166	0.9933136	0.9946578	0.9894762	0.99918026	0.9627049	0.99972385	0.9909315	0.95814943
0.0	0.9973793	0.99943656	0.9978951	0.9979242	0.99701786	0.9998872	0.99763525	0.9998616	0.9974414	0.9964646
0.0	0.99621814	0.9987508	0.99665415	0.9969272	0.9926226	0.9996687	0.99125457	0.9995047	0.9960443	0.9947067
0.0	0.9945951	0.982106	0.8871266	0.99561113	0.97374403	0.977949	0.9775768	0.981254	0.97703254	0.9163284
0.0	0.8497017	0.016278384	0.026790924	0.0062139356	0.0013323862	0.0049132793	0.25410283	0.007182045	0.6657895	0.39407063
0.0	0.9945951	0.982106	0.8871266	0.99561113	0.97374403	0.977949	0.9775768	0.981254	0.97703254	0.9163284
0.0	0.9945951	0.982106	0.8871266	0.99561113	0.97374403	0.977949	0.9775768	0.981254	0.97703254	0.9163284
0.0	0.9930327	0.9360985	0.8956195	0.9834179	0.7010362	0.9986457	0.9974496	0.99599373	0.87587667	0.97201556
0.0	0.9999856	0.99999034	0.99998367	0.99992085	0.99999	0.99999905	0.9999949	0.99999094	0.99999106	0.9996611
0.0	0.018358696	0.0018081667	0.13117257	0.19747318	0.0046292106	0.00039259344	0.46376082	0.0041569467	0.0012214094	0.03893293
0.0	0.9906433	0.9941531	0.9973043	0.98962235	0.98972625	0.98584414	0.9243852	0.99090517	0.98928064	0.98356634
0.0	0.9995127	0.99975437	0.9997414	0.9995522	0.99971145	0.9998573	0.99907506	0.9997099	0.99854857	0.99814236
0.0	0.9934936	0.99316216	0.9877101	0.97896236	0.96813464	0.99838495	0.9545238	0.99302214	0.8936662	0.9620099
0.0	0.9945951	0.982106	0.8871266	0.99561113	0.97374403	0.977949	0.9775768	0.981254	0.97703254	0.9163284
0.0	0.9945951	0.982106	0.8871266	0.99561113	0.97374403	0.977949	0.9775768	0.981254	0.97703254	0.9163284
0.0	0.8368587	0.8698312	0.94078106	0.44450468	0.3466873	0.8074763	0.122448616	0.73470294	0.3465928	0.5529549
0.0	0.9998273	0.99963653	0.9997439	0.99949646	0.9994313	0.999951	0.99900275	0.99986637	0.99911624	0.9983728
0.0	0.96776885	0.93941075	0.97905743	0.9973953	0.98929405	0.9998385	0.9733686	0.99109757	0.5631736	0.8991527
0.0	0.9945951	0.982106	0.8871266	0.99561113	0.97374403	0.977949	0.9775768	0.981254	0.97703254	0.9163284
0.0	0.57919997	0.43434963	0.83134586	0.46073958	0.44641522	0.90230787	0.40218884	0.7136256	0.081412286	0.2928626
0.0	0.8689255	0.8698313	0.94761497	0.51352566	0.4162705	0.8490784	0.16504341	0.78819144	0.4145996	0.59183335
0.0	0.5929114	0.7411858	0.72739387	0.22776479	0.23131117	0.6941132	0.04716521	0.4202771	0.08641293	0.18617068
0.0	0.59291136	0.7411858	0.7273938	0.22776474	0.23131114	0.69411314	0.04716521	0.420277	0.08641292	0.18617065
0.0	0.59291136	0.7411857	0.7273938	0.22776474	0.23131114	0.69411314	0.04716521	0.4202771	0.08641292	0.18617065
0.0	0.59291136	0.7411857	0.72739387	0.22776479	0.23131114	0.6941132	0.04716521	0.420277	0.08641292	0.18617065
0.0	0.59291136	0.74118567	0.7273938	0.22776479	0.23131114	0.69411314	0.04716521	0.4202771	0.08641293	0.18617065
0.0	0.59291136	0.7411857	0.7273938	0.22776474	0.23131117	0.6941131	0.04716521	0.42027718	0.08641293	0.18617068
0.0	0.86873955	0.92354155	0.8366208	0.5545008	0.480035	0.95535475	0.25405824	0.830659	0.22970183	0.5805401
0.0	0.86873955	0.92354155	0.8366208	0.5545009	0.48003513	0.95535475	0.25405827	0.83065885	0.22970173	0.58054006
0.0	0.86873955	0.92354155	0.8366208	0.5545009	0.48003513	0.95535475	0.25405824	0.83065885	0.22970183	0.5805401
0.0	0.9997981	0.99947137	0.9995449	0.998572	0.99785906	0.9998247	0.98368293	0.9994299	0.99833494	0.99438715
0.0	0.0021481437	0.0088961385	0.12589405	0.0043542422	0.15597492	0.03914474	0.0005243579	0.01817617	0.7100272	0.031404614
0.0	0.9945951	0.982106	0.8871266	0.99561113	0.97374403	0.977949	0.9775768	0.981254	0.97703254	0.9163284
0.0	0.9945951	0.982106	0.8871266	0.99561113	0.97374403	0.977949	0.9775768	0.981254	0.97703254	0.9163284
0.0	0.9945951	0.982106	0.8871266	0.99561113	0.97374403	0.977949	0.9775768	0.981254	0.97703254	0.9163284
0.0	0.8036119	0.8010285	0.5783514	0.66675705	0.55115604	0.8614968	0.20686159	0.790073	0.097452514	0.47793555
0.0	0.99963355	0.99975616	0.99985087	0.9997515	0.9998692	0.99992716	0.9996332	0.99990225	0.9985061	0.9984681
0.0	0.99806625	0.9961266	0.9996364	0.99647325	0.9999144	0.99896765	0.9990349	0.99974686	0.9941624	0.9915418
0.0	0.031578757	0.09706887	0.38291684	0.11061926	0.014166391	0.8230291	0.0045602983	0.08777122	0.003290165	0.196032
0.0	0.21405531	0.33354726	0.084742695	0.026251685	0.018057846	0.47718918	0.015729165	0.21755643	0.0058327476	0.08903878
0.0	0.090463795	0.29985633	0.70721096	0.31362972	0.06740838	0.95316654	0.024570974	0.23886919	0.011594783	0.3332867
0.0	0.99339676	0.9953799	0.9843687	0.96777	0.95022464	0.99884146	0.94316375	0.9951273	0.7984062	0.98246694
0.0	0.99857044	0.9989969	0.99962914	0.9992086	0.9996693	0.9998035	0.99928194	0.9997155	0.9946032	0.9951165
0.0	0.99857044	0.9989969	0.99962914	0.9992086	0.9996693	0.9998035	0.99928194	0.9997155	0.9946032	0.9951166
0.0	0.99857044	0.9989969	0.99962914	0.9992086	0.9996693	0.9998035	0.99928194	0.9997155	0.9946032	0.9951165
0.0	0.99857044	0.9989969	0.99962914	0.9992086	0.9996693	0.9998035	0.99928194	0.9997155	0.9946032	0.9951166
0.0	0.99857044	0.9989969	0.99962914	0.9992086	0.9996693	0.9998035	0.99928194	0.9997155	0.9946032	0.9951166
0.0	0.99857044	0.9989969	0.99962914	0.9992086	0.9996693	0.9998035	0.99928194	0.9997155	0.9946032	0.9951166
0.0	0.99857044	0.9989969	0.99962914	0.9992086	0.9996693	0.9998035	0.99928194	0.9997155	0.9946032	0.9951165
0.0	0.99857044	0.9989969	0.99962914	0.9992086	0.9996693	0.9998035	0.99928194	0.9997155	0.9946032	0.9951166
0.0	0.99857044	0.9989969	0.99962914	0.9992086	0.9996693	0.9998035	0.99928194	0.9997155	0.9946032	0.9951166
0.0	0.99857044	0.9989969	0.99962914	0.9992086	0.9996693	0.9998035	0.99928194	0.9997155	0.9946032	0.9951166
0.0	0.99857044	0.9989969	0.99962914	0.9992086	0.9996693	0.9998035	0.99928194	0.9997155	0.9946032	0.9951166
0.0	0.99857044	0.9989969	0.99962914	0.9992086	0.9996693	0.9998035	0.99928194	0.9997155	0.9946032	0.9951166
0.0	0.99857044	0.9989969	0.99962914	0.9992086	0.9996693	0.9998035	0.99928194	0.9997155	0.9946032	0.9951166
0.0	0.99857044	0.9989969	0.99962914	0.9992086	0.9996693	0.9998035	0.99928194	0.9997155	0.9946032	0.9951166
0.0	0.99857044	0.9989969	0.99962914	0.9992086	0.9996693	0.9998035	0.99928194	0.9997155	0.9946032	0.9951165
0.0	0.99857044	0.9989969	0.99962914	0.9992086	0.9996693	0.9998035	0.99928194	0.9997155	0.9946032	0.9951165
0.0	0.99857044	0.9989969	0.99962914	0.9992086	0.9996693	0.9998035	0.99928194	0.9997155	0.9946032	0.9951166
0.0	0.99857044	0.9989969	0.99962914	0.9992086	0.9996693	0.9998035	0.99928194	0.9997155	0.9946032	0.9951166
0.0	0.99857044	0.9989969	0.99962914	0.9992086	0.9996693	0.9998035	0.99928194	0.9997155	0.9946032	0.9951166
0.0	0.99857044	0.9989969	0.99962914	0.9992086	0.9996693	0.9998035	0.99928194	0.9997155	0.9946032	0.9951166
0.0	0.99857044	0.9989969	0.99962914	0.9992086	0.9996693	0.9998035	0.99928194	0.9997155	0.9946032	0.9951166
0.0	0.99857044	0.9989969	0.99962914	0.9992086	0.9996693	0.9998035	0.99928194	0.9997155	0.9946032	0.9951166
0.0	0.99857044	0.9989969	0.99962914	0.9992086	0.9996693	0.9998035	0.99928194	0.9997155	0.9946032	0.9951165
0.0	0.99857044	0.9989969	0.99962914	0.9992086	0.9996693	0.9998035	0.99928194	0.9997155	0.9946032	0.9951165
0.0	0.99857044	0.9989969	0.99962914	0.9992086	0.9996693	0.9998035	0.99928194	0.9997155	0.9946032	0.9951166
0.0	0.99339676	0.9953799	0.9843687	0.96777	0.95022464	0.99884146	0.9431637	0.9951273	0.79840606	0.98246694
0.0	0.9999931	0.9999714	0.9999099	0.9999279	0.99997544	0.99999607	0.9999498	0.9999888	0.9999565	0.9999298
0.0	0.9945951	0.982106	0.8871266	0.99561113	0.97374403	0.977949	0.9775768	0.981254	0.97703254	0.9163284
0.0	0.9979698	0.9985831	0.99676055	0.99326044	0.99431396	0.99867356	0.97542983	0.9989196	0.9951806	0.98594564
0.0	0.9994241	0.99919707	0.99854964	0.9958715	0.9939985	0.9993679	0.99385566	0.99968886	0.99830973	0.97678316
0.0	0.11323547	0.14311804	0.067679994	0.13643977	0.029930867	0.12605484	0.032638345	0.055297013	0.08483705	0.021073407
0.0	0.9961157	0.99795365	0.99781716	0.9950977	0.9970285	0.99961156	0.9881769	0.9992016	0.9965282	0.99328655
0.0	0.99979013	0.999793	0.9997806	0.99977857	0.99969816	0.9999713	0.9998838	0.99974626	0.99838984	0.9996946
0.0	0.9945951	0.982106	0.8871266	0.99561113	0.97374403	0.977949	0.9775768	0.981254	0.97703254	0.9163284
0.0	0.9945951	0.982106	0.8871266	0.99561113	0.97374403	0.977949	0.9775768	0.981254	0.97703254	0.9163284
0.0	0.9998882	0.999607	0.99968696	0.9991831	0.9995757	0.99986565	0.9988674	0.999744	0.999793	0.99934536
0.0	0.99972767	0.99927753	0.9994954	0.9985008	0.9988022	0.9997651	0.9975128	0.9995894	0.9996611	0.9984956
0.0	0.99985826	0.9995906	0.9990637	0.9992373	0.99934334	0.99964476	0.99939156	0.9997093	0.99930835	0.99880576
0.0	0.99985826	0.9995906	0.9990637	0.9992373	0.99934334	0.99964476	0.99939156	0.9997093	0.99930835	0.99880576
0.0	0.9945951	0.982106	0.8871266	0.99561113	0.97374403	0.977949	0.9775768	0.981254	0.97703254	0.9163284
0.0	0.009544106	0.041119643	0.035282288	0.0033947984	0.0037383314	0.031218758	0.0032393995	0.010194003	0.0027480011	0.00890839
0.0	0.9945951	0.982106	0.8871266	0.99561113	0.97374403	0.977949	0.9775768	0.981254	0.97703254	0.9163284
0.0	0.99872774	0.9986506	0.9991518	0.99353266	0.9954852	0.99967325	0.9846556	0.99929047	0.9975835	0.9965502
0.0	0.9845276	0.99494594	0.9973869	0.94989604	0.88525695	0.9961372	0.98454434	0.9978631	0.93630195	0.892239
0.0	0.977817	0.98745584	0.95325035	0.7387962	0.97363245	0.9948224	0.9857379	0.9483793	0.96589315	0.89658624
0.0	0.9845276	0.99494594	0.9973869	0.94989604	0.88525695	0.9961372	0.98454434	0.9978631	0.93630195	0.8922391
0.0	0.977817	0.98745584	0.95325035	0.7387962	0.97363245	0.9948224	0.9857379	0.9483793	0.96589315	0.89658624
0.0	0.9945951	0.982106	0.8871266	0.99561113	0.97374403	0.977949	0.9775768	0.981254	0.97703254	0.9163284
0.0	0.9945951	0.982106	0.8871266	0.99561113	0.97374403	0.977949	0.9775768	0.981254	0.97703254	0.9163284
0.0	0.9945951	0.982106	0.8871266	0.99561113	0.97374403	0.977949	0.9775768	0.981254	0.97703254	0.9163284
0.0	0.99991703	0.99982965	0.9998029	0.99969137	0.9994863	0.9999341	0.9994112	0.9998791	0.9998185	0.9991708
0.0	0.9999536	0.9998766	0.9998611	0.99962854	0.99979395	0.9999434	0.9997414	0.99991906	0.99990153	0.99941564
0.0	0.9999536	0.9998766	0.9998611	0.99962854	0.99979395	0.9999434	0.9997414	0.99991906	0.99990153	0.99941564
0.0	0.9945951	0.982106	0.8871266	0.99561113	0.97374403	0.977949	0.9775768	0.981254	0.97703254	0.9163284
0.0	0.999887	0.9997836	0.9998733	0.9988549	0.9997137	0.99995327	0.99964285	0.9999492	0.99974245	0.9993874
0.0	0.2059457	0.40827137	0.63549846	0.24321935	0.12783383	0.898511	0.17065404	0.65939045	0.032906994	0.3033058
0.0	0.2899306	0.69160044	0.80257016	0.28105852	0.31814447	0.9567694	0.7849508	0.9132676	0.22862206	0.46920073
0.0	0.2899306	0.6916005	0.80257016	0.28105846	0.31814447	0.9567694	0.7849508	0.91326755	0.22862211	0.46920073
0.0	0.999887	0.9997836	0.9998733	0.9988549	0.9997137	0.99995327	0.99964285	0.9999492	0.99974245	0.9993874
0.0	0.776707	0.9022098	0.35513514	0.012530764	0.91912544	0.14582169	0.98685455	0.9887057	0.99354446	0.004112768
0.0	0.776707	0.9022098	0.35513514	0.012530764	0.91912544	0.14582169	0.98685455	0.9887057	0.99354446	0.004112768
0.0	0.776707	0.9022098	0.6126452	0.07503066	0.9406588	0.14582169	0.99177116	0.9934917	0.99491346	0.016878406
0.0	0.9996805	0.99980706	0.9995042	0.99936646	0.9995597	0.9998274	0.99908805	0.999826	0.9985494	0.99765885
0.0	0.98189247	0.9895075	0.9823815	0.9948488	0.9837204	0.9981193	0.99053824	0.9974917	0.9833394	0.9674858
0.0	0.02655969	0.130645	0.010307025	0.0808901	0.51646554	0.02599518	0.04057731	0.13853064	0.973558	0.6254323
0.0	0.99760973	0.9974476	0.9950832	0.99188024	0.9951775	0.99808794	0.9910279	0.9968381	0.9869985	0.97562826
0.0	0.9831066	0.9951062	0.9891873	0.95634633	0.9674942	0.99359107	0.93244916	0.9823799	0.9316092	0.93164355
0.0	0.53671247	0.81834865	0.6580365	0.23593928	0.36885864	0.74880785	0.24193446	0.29550675	0.102606066	0.18766306
0.0	0.9827299	0.99443203	0.98857415	0.95327884	0.9581802	0.99282235	0.9372562	0.97853786	0.9173252	0.9241729
0.0	0.99760973	0.9974476	0.9950832	0.99188024	0.9951775	0.99808794	0.9910279	0.9968381	0.9869985	0.9756284
0.0	0.9856586	0.99021333	0.9696388	0.95241135	0.97419286	0.9929525	0.96652347	0.9625127	0.9042389	0.77848774
0.0	0.99664426	0.99923074	0.9992648	0.9970811	0.9983176	0.9998042	0.9926928	0.99921346	0.99241203	0.99626786
0.0	0.9945951	0.982106	0.8871266	0.99561113	0.97374403	0.977949	0.9775768	0.981254	0.97703254	0.9163284
0.0	0.93845886	0.9602056	0.8693098	0.941912	0.51594865	0.9844864	0.97499406	0.98989666	0.9675395	0.91819173
0.0	0.06208552	0.31667656	0.3265427	0.033565592	0.11244627	0.5328949	0.051979776	0.081482254	0.04658026	0.12782566
0.0	0.8305467	0.9310119	0.8461127	0.9109185	0.4434372	0.9915794	0.94213265	0.9921508	0.8399066	0.8908114
0.0	0.9961157	0.99795365	0.99781716	0.9950977	0.9970285	0.99961156	0.9881769	0.9992016	0.9965282	0.99328655
0.0	0.9945951	0.982106	0.8871266	0.99561113	0.97374403	0.977949	0.9775768	0.981254	0.97703254	0.9163284
0.0	0.9945951	0.982106	0.8871266	0.99561113	0.97374403	0.977949	0.9775768	0.981254	0.97703254	0.9163284
0.0	0.9999393	0.999814	0.9996189	0.9997205	0.9997143	0.9999143	0.99943596	0.99994135	0.9996754	0.9992181
0.0	0.9945951	0.982106	0.8871266	0.99561113	0.97374403	0.977949	0.9775768	0.981254	0.97703254	0.9163284
0.0	0.9999937	0.99998605	0.9999509	0.9999844	0.99998975	0.99999726	0.9999641	0.9999908	0.99998796	0.9999641
0.0	0.99999654	0.99996614	0.99988234	0.9999441	0.99997437	0.99999297	0.999961	0.9999738	0.999977	0.9999603
0.0	0.9945951	0.982106	0.8871266	0.99561113	0.97374403	0.977949	0.9775768	0.981254	0.97703254	0.9163284
0.0	0.9996605	0.99973375	0.9926399	0.9996138	0.99808514	0.9996644	0.99971265	0.87714165	0.106875636	0.9990608
0.0	0.9945951	0.982106	0.8871266	0.99561113	0.97374403	0.977949	0.9775768	0.981254	0.97703254	0.9163284
0.0	0.9945951	0.982106	0.8871266	0.99561113	0.97374403	0.977949	0.9775768	0.981254	0.97703254	0.9163284
0.0	0.99934345	0.9997291	0.99937016	0.999482	0.9998642	0.9999709	0.99981207	0.99963856	0.9993123	0.9989041
0.0	0.68968785	0.9369519	0.9060598	0.62692815	0.93177456	0.9950145	0.9157722	0.9668714	0.40377477	0.6159594
0.0	0.3271606	0.97923535	0.36483225	0.9069125	0.014611186	0.99299437	0.8164798	0.99188024	0.7359166	0.40597454
0.0	0.027681561	0.122785084	0.094705194	0.014476187	0.016779974	0.22521055	0.025523884	0.03454544	0.01089024	0.027672175
0.0	0.999676	0.9994573	0.9996164	0.99760157	0.9989041	0.9999367	0.9984862	0.9997956	0.99941874	0.9988655
0.0	0.999676	0.9994573	0.9996164	0.99760157	0.9989041	0.9999367	0.9984862	0.9997956	0.99941874	0.9988655
0.0	0.012912187	0.12843923	0.5546949	0.043889407	0.59068656	0.72279173	0.00039428574	0.137264	0.3848681	0.056396388
0.0	0.012912187	0.12843922	0.5546949	0.043889415	0.5906865	0.72279185	0.00039428574	0.13726403	0.38486803	0.0563964
0.0	0.035281457	0.9090571	0.58762264	0.8380633	0.0022856884	0.99057686	0.850484	0.98232126	0.48756254	0.41407993
0.0	0.035281457	0.9090571	0.58762264	0.8380633	0.0022856884	0.99057686	0.850484	0.98232126	0.48756254	0.41407993
0.0	0.10327808	0.6363205	0.2883563	0.11133368	0.076828904	0.3651145	0.01027264	0.32430923	0.04138313	0.17400315
0.0	0.9827299	0.99443203	0.98857415	0.95327884	0.9581802	0.99282235	0.9372562	0.97853786	0.9173252	0.9241729
0.0	0.010121402	0.10916435	0.021382086	0.007990841	0.01798643	0.06836257	0.0025056647	0.016467124	0.002023866	0.008135929
0.0	0.008397712	0.08095156	0.017257813	0.006504482	0.011621749	0.046631332	0.0018815715	0.012732463	0.0016388133	0.006643818
0.0	0.030881664	0.33580706	0.036451	0.014920254	0.07103942	0.18436974	0.0053053387	0.04443622	0.005929503	0.013792654
0.0	0.99990463	0.9996371	0.9992772	0.99941564	0.99957234	0.99964106	0.9996117	0.99978274	0.9994573	0.99904484
0.0	0.99857044	0.9989969	0.99962914	0.9992086	0.9996693	0.9998035	0.99928194	0.9997155	0.9946032	0.9951165
0.0	0.9945951	0.982106	0.8871266	0.99561113	0.97374403	0.977949	0.9775768	0.981254	0.97703254	0.9163284
0.0	0.9945951	0.982106	0.8871266	0.99561113	0.97374403	0.977949	0.9775768	0.981254	0.97703254	0.9163284
0.0	0.9945951	0.982106	0.8871266	0.99561113	0.97374403	0.977949	0.9775768	0.981254	0.97703254	0.9163284
0.0	0.9945951	0.982106	0.8871266	0.99561113	0.97374403	0.977949	0.9775768	0.981254	0.97703254	0.9163284
0.0	0.8231063	0.9671632	0.94504267	0.84704715	0.74846727	0.9935429	0.93215775	0.9911629	0.61588764	0.8904323
0.0	0.98875284	0.9888347	0.9979234	0.9477681	0.91534	0.99709594	0.95492464	0.99385685	0.9388933	0.9720854
0.0	0.9999236	0.99989116	0.9998258	0.9997317	0.9998498	0.9999654	0.9997173	0.9999443	0.9997769	0.9989396
0.0	0.9994753	0.9997272	0.99966645	0.99908924	0.9994981	0.9999243	0.999171	0.9999087	0.9992003	0.9973761
0.0	0.9979698	0.9985831	0.99676055	0.99326044	0.99431396	0.99867356	0.97542983	0.9989196	0.9951806	0.98594564
0.0	0.9945951	0.982106	0.8871266	0.99561113	0.97374403	0.977949	0.9775768	0.981254	0.97703254	0.9163284
0.0	0.9979146	0.99943787	0.998271	0.9978815	0.99917823	0.9996499	0.99833435	0.9998977	0.9958197	0.9484797
0.0	0.9945951	0.982106	0.8871266	0.99561113	0.97374403	0.977949	0.9775768	0.981254	0.97703254	0.9163284
0.0	0.043661803	0.8311749	0.6597511	0.91291976	0.0050018122	0.36184353	0.8216996	0.9855605	0.18753403	0.67001325
0.0	0.94440114	0.93697315	0.74468285	0.50296384	0.4846859	0.97715	0.48588747	0.9722863	0.09412617	0.8499136
0.0	0.94440114	0.93697315	0.74468285	0.5029638	0.4846859	0.97715	0.4858874	0.9722863	0.094126195	0.8499136
0.0	0.9342581	0.932679	0.96187997	0.7551943	0.8181012	0.9795089	0.2463235	0.8446367	0.40744516	0.7855489
0.0	0.95952344	0.96992123	0.9097334	0.9729058	0.809592	0.98666954	0.9962494	0.998047	0.99768627	0.9634322
0.0	0.95952344	0.96992123	0.9097334	0.9729058	0.809592	0.98666954	0.9962494	0.998047	0.99768627	0.9634322
0.0	0.9945951	0.982106	0.8871266	0.99561113	0.97374403	0.977949	0.9775768	0.981254	0.97703254	0.9163284
0.0	0.04123772	0.008083981	0.00547292	0.035445884	0.0037144297	0.26764932	0.008668152	0.0056071696	0.002457853	0.010603975
0.0	0.9945951	0.982106	0.8871266	0.99561113	0.97374403	0.977949	0.9775768	0.981254	0.97703254	0.9163284
0.0	0.9945951	0.982106	0.8871266	0.99561113	0.97374403	0.977949	0.9775768	0.981254	0.97703254	0.9163284
0.0	0.99985826	0.9995906	0.9990637	0.9992373	0.99934334	0.99964476	0.99939156	0.9997093	0.99930835	0.99880576
0.0	0.99985826	0.9995906	0.9990637	0.9992373	0.99934334	0.99964476	0.99939156	0.9997093	0.99930835	0.99880576
0.0	0.9945951	0.982106	0.8871266	0.99561113	0.97374403	0.977949	0.9775768	0.981254	0.97703254	0.9163284
0.0	0.9945951	0.982106	0.8871266	0.99561113	0.97374403	0.977949	0.9775768	0.981254	0.97703254	0.9163284
0.0	0.99929345	0.9996755	0.9993025	0.9983972	0.99909747	0.99975556	0.9982552	0.9996517	0.9973959	0.9965162
0.0	0.14868584	0.098757625	0.24351628	0.047659382	0.18114866	0.33089316	0.034739215	0.5631145	0.0052173706	0.07160163
0.0	0.006968813	0.020554861	0.14721675	0.004551797	0.017638076	0.0749883	0.005407236	0.047687784	0.003426069	0.015922492
0.0	0.9945951	0.982106	0.8871266	0.99561113	0.97374403	0.977949	0.9775768	0.981254	0.97703254	0.9163284
0.0	0.9945951	0.982106	0.8871266	0.99561113	0.97374403	0.977949	0.9775768	0.981254	0.97703254	0.9163284
0.0	0.42476776	0.2466305	0.105849974	0.50025845	0.7280419	0.7272058	0.35372245	0.6127639	0.34319717	0.55858046
0.0	0.42476764	0.24663056	0.105849996	0.50025845	0.7280418	0.72720575	0.3537225	0.612764	0.34319702	0.55858046
0.0	0.99985826	0.9995906	0.9990637	0.9992373	0.99934334	0.99964476	0.99939156	0.9997093	0.99930835	0.99880576
0.0	0.9998585	0.99958533	0.9990637	0.9992187	0.9993649	0.9996413	0.9994068	0.9997093	0.99930465	0.99885416
0.0	0.99999654	0.9999833	0.9998735	0.99989307	0.99997795	0.9999956	0.9999832	0.9999956	0.9999716	0.9999119
0.0	0.08027389	0.49026543	0.22316802	0.060861092	0.04044947	0.21002744	0.0060884375	0.21967754	0.022516115	0.13936026
0.0	0.9945951	0.982106	0.8871266	0.99561113	0.97374403	0.977949	0.9775768	0.981254	0.97703254	0.9163284
0.0	0.99964	0.9996094	0.99938095	0.99819833	0.99874437	0.999723	0.99691147	0.9994893	0.99954283	0.9987318
0.0	0.9945951	0.982106	0.8871266	0.99561113	0.97374403	0.977949	0.9775768	0.981254	0.97703254	0.9163284
0.0	0.9945951	0.982106	0.8871266	0.99561113	0.97374403	0.977949	0.9775768	0.981254	0.97703254	0.9163284
0.0	0.9945951	0.982106	0.8871266	0.99561113	0.97374403	0.977949	0.9775768	0.981254	0.97703254	0.9163284
0.0	0.9945951	0.982106	0.8871266	0.99561113	0.97374403	0.977949	0.9775768	0.981254	0.97703254	0.9163284
0.0	0.9945951	0.982106	0.8871266	0.99561113	0.97374403	0.977949	0.9775768	0.981254	0.97703254	0.9163284
0.0	0.9945951	0.982106	0.8871266	0.99561113	0.97374403	0.977949	0.9775768	0.981254	0.97703254	0.9163284
0.0	0.9945951	0.982106	0.8871266	0.99561113	0.97374403	0.977949	0.9775768	0.981254	0.97703254	0.9163284
0.0	0.9945951	0.982106	0.8871266	0.99561113	0.97374403	0.977949	0.9775768	0.981254	0.97703254	0.9163284
0.0	0.9945951	0.982106	0.8871266	0.99561113	0.97374403	0.977949	0.9775768	0.981254	0.97703254	0.9163284
0.0	0.9945951	0.982106	0.8871266	0.99561113	0.97374403	0.977949	0.9775768	0.981254	0.97703254	0.9163284
0.0	0.9945951	0.982106	0.8871266	0.99561113	0.97374403	0.977949	0.9775768	0.981254	0.97703254	0.9163284
0.0	0.9945951	0.982106	0.8871266	0.99561113	0.97374403	0.977949	0.9775768	0.981254	0.97703254	0.9163284
0.0	0.9945951	0.982106	0.8871266	0.99561113	0.97374403	0.977949	0.9775768	0.981254	0.97703254	0.9163284
0.0	0.9945951	0.982106	0.8871266	0.99561113	0.97374403	0.977949	0.9775768	0.981254	0.97703254	0.9163284
0.0	0.9945951	0.982106	0.8871266	0.99561113	0.97374403	0.977949	0.9775768	0.981254	0.97703254	0.9163284
0.0	0.9945951	0.982106	0.8871266	0.99561113	0.97374403	0.977949	0.9775768	0.981254	0.97703254	0.9163284
0.0	0.9945951	0.982106	0.8871266	0.99561113	0.97374403	0.977949	0.9775768	0.981254	0.97703254	0.9163284
0.0	0.9945951	0.982106	0.8871266	0.99561113	0.97374403	0.977949	0.9775768	0.981254	0.97703254	0.9163284
0.0	0.9945951	0.982106	0.8871266	0.99561113	0.97374403	0.977949	0.9775768	0.981254	0.97703254	0.9163284
0.0	0.49881318	0.8790727	0.97240067	0.32948047	0.5638687	0.9041211	0.2594363	0.88151956	0.82375455	0.40771225
0.0	0.73515284	0.9527708	0.9357127	0.862254	0.69280285	0.99283046	0.8367577	0.989495	0.5920305	0.8761647
0.0	0.9945951	0.982106	0.8871266	0.99561113	0.97374403	0.977949	0.9775768	0.981254	0.97703254	0.9163284
0.0	0.0039759846	0.005159807	0.0020060532	0.0003276908	0.0005673214	0.0045029176	0.00012234048	0.00015756377	0.0007818424	0.008253402
0.0	0.99375486	0.9964218	0.99786276	0.99123657	0.99535745	0.9988611	0.98040754	0.99519193	0.98168176	0.9912958
0.0	0.0020656206	0.006471242	0.005126009	0.00062607485	0.0017647032	0.0015419908	0.0029142392	0.004833154	0.0037367388	0.01780645
0.0	0.9498769	0.9588575	0.98212	0.71400756	0.6874679	0.9154932	0.26168564	0.7827171	0.7075719	0.8579313
0.0	0.9498769	0.9588575	0.98212	0.71400744	0.68746793	0.9154932	0.26168555	0.7827172	0.707572	0.8579313
0.0	0.9996363	0.9991768	0.9994311	0.99807215	0.9983374	0.99973136	0.99703324	0.99946564	0.99957484	0.99782676
0.0	0.9996363	0.9991768	0.9994311	0.99807215	0.9983374	0.99973136	0.99703324	0.99946564	0.99957484	0.99782676
0.0	0.9498769	0.9588575	0.98212	0.7140075	0.687468	0.9154932	0.26168558	0.7827172	0.707572	0.8579313
0.0	0.9498769	0.9588575	0.98212	0.7140075	0.687468	0.9154932	0.26168558	0.7827172	0.707572	0.8579313
0.0	0.998691	0.9996588	0.9992632	0.99770314	0.99878484	0.9999012	0.99906117	0.99923503	0.9991974	0.99498206
0.0	0.998691	0.9996588	0.9992632	0.99770314	0.99878484	0.9999012	0.99906117	0.99923503	0.9991974	0.99498206
0.0	0.9961157	0.99795365	0.99781716	0.9950977	0.9970285	0.99961156	0.9881769	0.9992016	0.9965282	0.99328655
0.0	0.9961157	0.99795365	0.99781716	0.9950977	0.9970285	0.99961156	0.9881769	0.9992016	0.9965282	0.99328655
0.0	0.7626155	0.8093378	0.92391616	0.3201185	0.23080745	0.70805556	0.0730633	0.61476326	0.28883824	0.45906413
0.0	0.7626155	0.8093378	0.92391616	0.3201183	0.23080745	0.7080555	0.0730633	0.61476326	0.28883806	0.45906413
0.0	0.9995491	0.9994093	0.999572	0.99705064	0.9981743	0.9997292	0.99451536	0.9992261	0.9993142	0.9976464
0.0	0.00027078958	0.0003796143	0.0007462135	0.00074375246	9.964447e-05	0.0009358248	0.0001741364	0.00020777667	2.1135971e-05	8.549581e-05
0.0	0.9945951	0.982106	0.8871266	0.99561113	0.97374403	0.977949	0.9775768	0.981254	0.97703254	0.9163284
0.0	0.9999136	0.99971455	0.9993079	0.9995322	0.9995403	0.99976784	0.99952936	0.99977285	0.99948525	0.99898213
0.0	0.13914132	0.82886624	0.91470635	0.9952551	0.4958863	0.5354561	0.087761976	0.0017111958	0.75561064	0.0023119114
0.0	0.011662774	0.098974325	0.009518636	0.012102849	0.009868578	0.037044235	0.0028401185	0.01368122	0.008206988	0.0080269165
0.0	0.016889274	0.0024385438	0.0034297637	0.0050973585	0.0021665525	0.061219018	0.0030294	0.0012399195	0.001849174	0.004652446
0.0	0.02288694	0.19491366	0.018083619	0.012462153	0.037342723	0.3373113	0.0034507643	0.21072607	0.012814131	0.012858118
0.0	0.011662768	0.098974325	0.009518636	0.012102849	0.009868574	0.037044235	0.0028401185	0.01368122	0.008206988	0.0080269165
0.0	0.011662774	0.098974325	0.009518636	0.012102849	0.009868574	0.037044235	0.0028401169	0.01368122	0.008206988	0.0080269165
0.0	0.011662774	0.09897435	0.009518636	0.012102849	0.009868574	0.037044235	0.0028401169	0.01368122	0.0082069915	0.0080269165
0.0	0.011662768	0.098974325	0.009518636	0.012102849	0.009868578	0.037044235	0.0028401169	0.01368122	0.0082069915	0.0080269165
0.0	0.011662774	0.098974325	0.009518636	0.012102849	0.009868574	0.037044235	0.0028401185	0.01368122	0.0082069915	0.0080269165
0.0	0.011662768	0.09897435	0.009518636	0.012102854	0.009868574	0.037044235	0.0028401185	0.01368122	0.008206988	0.0080269165
0.0	0.011662768	0.098974325	0.009518636	0.012102849	0.009868574	0.037044235	0.0028401169	0.01368122	0.008206988	0.0080269165
0.0	0.27558035	0.27041355	0.6425471	0.15025166	0.11468509	0.659095	0.086852595	0.31203312	0.033772215	0.113206916
0.0	0.049792822	0.0038151266	0.025843082	0.011737164	0.0059048715	0.11334009	0.013302034	0.0033488139	0.0045262678	0.01742441
0.0	0.049792822	0.0038151266	0.025843082	0.011737159	0.0059048715	0.11334009	0.013302034	0.0033488139	0.0045262678	0.01742441
0.0	0.049792837	0.0038151266	0.025843082	0.011737159	0.0059048715	0.11334009	0.013302034	0.0033488139	0.0045262678	0.01742441
0.0	0.0338151	0.008408344	0.0040646675	0.016525658	0.0052919937	0.14740652	0.029634014	0.0032434082	0.0051326454	0.006047548
0.0	0.027837519	0.004386183	0.008109337	0.01021831	0.0061059054	0.12957685	0.011078417	0.0032905855	0.0021590567	0.0061916406
0.0	0.016889265	0.002438545	0.003429765	0.005097361	0.0021665515	0.061219018	0.0030293986	0.0012399205	0.001849174	0.004652446
0.0	0.027837511	0.004386183	0.008109337	0.01021831	0.0061059054	0.12957685	0.011078417	0.0032905843	0.0021590567	0.0061916406
0.0	0.016889265	0.002438545	0.003429765	0.005097361	0.0021665515	0.061219018	0.0030293986	0.0012399205	0.001849174	0.004652446
0.0	0.0338151	0.008408344	0.0040646694	0.016525658	0.0052919937	0.14740647	0.029634014	0.0032434065	0.0051326477	0.006047548
0.0	0.027837519	0.004386183	0.008109337	0.01021831	0.0061059054	0.12957685	0.011078412	0.0032905855	0.0021590567	0.0061916406
0.0	0.016889274	0.002438545	0.003429765	0.005097361	0.0021665515	0.061219018	0.0030293986	0.0012399205	0.001849174	0.004652446
0.0	0.016889265	0.0024385438	0.003429765	0.0050973585	0.0021665525	0.061219018	0.0030294	0.0012399195	0.0018491722	0.004652446
0.0	0.016889265	0.0024385438	0.003429765	0.0050973585	0.0021665525	0.061219048	0.0030294	0.0012399195	0.0018491722	0.0046524485
0.0	0.03381511	0.008408344	0.0040646694	0.016525658	0.0052919937	0.14740647	0.029634014	0.0032434082	0.0051326477	0.006047548
0.0	0.027837511	0.004386183	0.008109337	0.01021831	0.0061059054	0.12957689	0.011078417	0.0032905855	0.0021590567	0.0061916406
0.0	0.016889265	0.002438545	0.003429765	0.005097361	0.0021665515	0.061219018	0.0030293986	0.0012399205	0.001849174	0.004652446
0.0	0.0338151	0.008408341	0.0040646694	0.016525658	0.0052919937	0.14740647	0.029634014	0.0032434082	0.0051326454	0.006047545
0.0	0.027837511	0.004386181	0.008109337	0.01021831	0.0061059054	0.12957689	0.011078417	0.0032905855	0.0021590567	0.0061916406
0.0	0.016889265	0.0024385438	0.003429765	0.0050973585	0.0021665536	0.061219048	0.0030294	0.0012399195	0.001849174	0.0046524485
0.0	0.016889274	0.0024385438	0.003429765	0.0050973585	0.0021665525	0.061219018	0.0030294	0.0012399195	0.0018491722	0.004652446
0.0	0.027837511	0.004386181	0.008109337	0.01021831	0.0061059054	0.12957685	0.011078417	0.0032905855	0.0021590567	0.0061916406
0.0	0.016889274	0.002438545	0.003429765	0.005097361	0.0021665515	0.061219018	0.0030293986	0.0012399205	0.001849174	0.004652446
0.0	0.027837511	0.004386181	0.008109337	0.01021831	0.0061059054	0.12957685	0.011078412	0.0032905873	0.0021590567	0.0061916406
0.0	0.016889265	0.002438545	0.003429765	0.005097361	0.0021665515	0.061219018	0.0030293986	0.0012399205	0.001849174	0.004652446
0.0	0.027837526	0.004386183	0.008109337	0.01021831	0.0061059054	0.12957689	0.011078417	0.0032905855	0.0021590567	0.0061916406
0.0	0.016889265	0.002438545	0.003429765	0.005097361	0.0021665515	0.061219018	0.0030293986	0.0012399205	0.001849174	0.004652446
0.0	0.016889274	0.0024385438	0.003429765	0.0050973585	0.0021665525	0.061219048	0.0030294	0.0012399195	0.001849174	0.0046524485
0.0	0.016889265	0.002438545	0.003429765	0.0050973585	0.0021665525	0.061219048	0.0030294	0.0012399195	0.0018491722	0.004652446
0.0	0.049792822	0.0038151266	0.025843082	0.011737159	0.0059048687	0.11334013	0.013302034	0.0033488139	0.0045262678	0.01742441
0.0	0.027837511	0.004386181	0.008109337	0.01021831	0.0061059054	0.12957685	0.011078412	0.0032905855	0.0021590567	0.0061916406
0.0	0.016889265	0.002438545	0.003429765	0.005097361	0.0021665515	0.061219018	0.0030293986	0.0012399205	0.001849174	0.004652446
0.0	0.016889265	0.002438545	0.003429765	0.005097361	0.0021665515	0.061219018	0.0030293986	0.0012399205	0.001849174	0.004652446
0.0	0.016889274	0.002438545	0.003429765	0.0050973585	0.0021665525	0.061219048	0.0030294	0.0012399195	0.001849174	0.004652446
0.0	0.016889274	0.0024385438	0.003429765	0.0050973585	0.0021665525	0.061219018	0.0030294	0.0012399195	0.001849174	0.004652446
0.0	0.016889265	0.0024385438	0.003429765	0.0050973585	0.0021665536	0.061219018	0.0030294	0.0012399195	0.001849174	0.004652446
0.0	0.016889274	0.002438545	0.0034297637	0.0050973585	0.0021665536	0.061219048	0.0030294	0.0012399195	0.001849174	0.0046524485
0.0	0.016889265	0.002438545	0.003429765	0.005097361	0.0021665515	0.061219018	0.0030293986	0.0012399205	0.001849174	0.004652446
0.0	0.24829698	0.7026806	0.1779215	0.32189903	0.07828962	0.8853325	0.107153505	0.028538551	0.26460823	0.5101682
0.0	0.42154512	0.25368443	0.9319392	0.39978337	0.5198179	0.3209856	0.006577269	0.32481408	0.29648182	0.03545576
0.0	0.075953975	0.4787086	0.07386624	0.42328587	0.06660314	0.4089978	0.024334084	0.029150866	0.14717092	0.37025112
0.0	0.028796881	0.005048117	0.005024393	0.009617248	0.008127142	0.09161954	0.005926491	0.019229613	0.0028698973	0.008810651
0.0	0.028796881	0.005048117	0.005024393	0.009617248	0.008127142	0.09161952	0.005926491	0.019229613	0.0028698973	0.008810651
0.0	0.02227798	0.0035425187	0.009995147	0.008143813	0.005641451	0.09791879	0.018577233	0.001258788	0.002450397	0.005397871
0.0	0.08102689	0.011104792	0.03353966	0.022693897	0.024784395	0.4637351	0.09872934	0.005847992	0.0072902367	0.041703086
0.0	0.029038318	0.009219021	0.004641597	0.009149452	0.0071974327	0.20604575	0.02167669	0.0018135208	0.0023788456	0.009691821
0.0	0.029038318	0.009219021	0.004641597	0.009149452	0.0071974327	0.20604575	0.02167669	0.0018135208	0.0023788456	0.009691821
0.0	0.049792837	0.0038151266	0.025843082	0.011737159	0.0059048715	0.11334009	0.013302034	0.0033488139	0.0045262678	0.01742441
0.0	0.016889265	0.002438545	0.003429765	0.005097361	0.0021665515	0.061219018	0.0030293986	0.0012399205	0.001849174	0.004652446
0.0	0.016889265	0.002438545	0.003429765	0.005097361	0.0021665515	0.061219018	0.0030293986	0.0012399205	0.001849174	0.004652446
0.0	0.016889265	0.002438545	0.003429765	0.0050973585	0.0021665536	0.061219018	0.0030294	0.0012399195	0.0018491722	0.004652446
0.0	0.016889265	0.002438545	0.003429765	0.005097361	0.0021665515	0.061219018	0.0030293986	0.0012399205	0.001849174	0.004652446
0.0	0.032442946	0.010221198	0.006889804	0.010817887	0.0042180126	0.16837911	0.0039877286	0.0014354159	0.0033233343	0.012091844
0.0	0.042915158	0.004199695	0.009629991	0.030183619	0.0097226575	0.11592335	0.007386686	0.010646276	0.003887129	0.017507736
0.0	0.027837519	0.004386181	0.008109337	0.01021831	0.0061059054	0.12957685	0.011078417	0.0032905873	0.0021590567	0.0061916406
0.0	0.049792845	0.0038151266	0.025843082	0.011737159	0.0059048715	0.11334013	0.013302034	0.0033488139	0.0045262678	0.01742441
0.0	0.016889265	0.002438545	0.003429765	0.005097361	0.0021665515	0.061219018	0.0030293986	0.0012399205	0.001849174	0.004652446
0.0	0.016889274	0.002438545	0.003429765	0.0050973585	0.0021665536	0.061219018	0.0030294	0.0012399195	0.0018491722	0.0046524485
0.0	0.016889265	0.002438545	0.003429765	0.005097361	0.0021665515	0.061219018	0.0030293986	0.0012399205	0.001849174	0.004652446
0.0	0.03244294	0.010221198	0.006889804	0.010817887	0.0042180126	0.16837911	0.00398773	0.0014354159	0.0033233343	0.012091844
0.0	0.04291517	0.004199695	0.009629991	0.030183619	0.009722662	0.11592333	0.007386686	0.010646276	0.003887129	0.017507736
0.0	0.027837519	0.004386181	0.008109337	0.01021831	0.0061059054	0.12957689	0.011078412	0.0032905855	0.0021590567	0.0061916406
0.0	0.049792845	0.0038151266	0.025843082	0.011737159	0.0059048687	0.11334013	0.013302034	0.0033488139	0.0045262678	0.01742441
0.0	0.016889274	0.002438545	0.003429765	0.005097361	0.0021665515	0.061219018	0.0030293986	0.0012399205	0.001849174	0.004652446
0.0	0.0469928	0.0055658272	0.01013963	0.011055794	0.003602249	0.09124849	0.010070554	0.0018582632	0.0020089278	0.008297788
0.0	0.046992812	0.0055658272	0.010139625	0.011055794	0.003602249	0.091248505	0.010070549	0.0018582615	0.0020089278	0.008297788
0.0	0.5973885	0.20435417	0.07853382	0.107351065	0.097901925	0.93852377	0.20906049	0.017129248	0.10021998	0.30835152
0.0	0.12553488	0.008547228	0.028240163	0.06475092	0.020396344	0.21081886	0.027315345	0.017465243	0.0054371757	0.037159536
0.0	0.08424095	0.009076251	0.023589386	0.022054637	0.010922317	0.20260642	0.038695965	0.00542631	0.002559545	0.01308215
0.0	0.1432024	0.007396199	0.07403131	0.02029715	0.009921161	0.23935817	0.047179442	0.0059618484	0.006254517	0.03654383
0.0	0.046992812	0.005565825	0.01013963	0.011055794	0.0036022507	0.091248505	0.010070549	0.0018582615	0.0020089278	0.008297788
0.0	0.046992812	0.0055658272	0.010139625	0.011055794	0.003602249	0.091248505	0.010070549	0.0018582623	0.0020089278	0.008297792
0.0	0.016889265	0.002438545	0.003429765	0.005097361	0.0021665515	0.061219018	0.0030293986	0.0012399205	0.001849174	0.004652446
0.0	0.023170976	0.003920957	0.0042469883	0.009506923	0.0023994492	0.108428545	0.013869686	0.009053686	0.001980728	0.004201099
0.0	0.023170976	0.0039209514	0.0042469883	0.009506923	0.0023994483	0.108428545	0.013869686	0.009053689	0.001980728	0.004201097
0.0	0.04713571	0.016416017	0.009085038	0.018721206	0.0047970973	0.33133554	0.018087992	0.0110502215	0.0048328717	0.013819207
0.0	0.20982838	0.09880179	0.1196161	0.6478349	0.20041326	0.74298805	0.6884888	0.29904684	0.11939757	0.23214303
0.0	0.039670724	0.0063959016	0.010625984	0.017999083	0.008974001	0.22905077	0.05955275	0.026174737	0.0026421605	0.008276661
0.0	0.06723503	0.005608507	0.032329306	0.0209408	0.008180172	0.27168587	0.06974883	0.024180552	0.006605235	0.018130781
0.0	0.023170976	0.0039209514	0.0042469883	0.009506923	0.0023994483	0.10842857	0.013869686	0.009053689	0.001980728	0.004201097
0.0	0.016889265	0.002438545	0.003429765	0.0050973585	0.0021665536	0.061219048	0.0030294	0.0012399195	0.0018491722	0.0046524485
0.0	0.016889265	0.002438545	0.003429765	0.005097361	0.0021665515	0.061219018	0.0030293986	0.0012399205	0.001849174	0.004652446
0.0	0.032442946	0.010221198	0.006889804	0.010817887	0.0042180126	0.16837913	0.00398773	0.0014354159	0.0033233343	0.012091844
0.0	0.04291517	0.004199695	0.009629996	0.030183619	0.009722662	0.11592333	0.007386686	0.010646276	0.003887129	0.017507745
0.0	0.027837511	0.004386181	0.008109337	0.01021831	0.0061059054	0.12957685	0.011078417	0.0032905855	0.0021590567	0.0061916406
0.0	0.016889265	0.002438545	0.003429765	0.005097361	0.0021665515	0.061219018	0.0030293986	0.0012399205	0.001849174	0.004652446
0.0	0.028796881	0.0050481246	0.005024393	0.009617248	0.008127133	0.09161952	0.005926491	0.019229619	0.0028698973	0.008810647
0.0	0.028796881	0.005048117	0.005024393	0.009617248	0.008127142	0.09161952	0.005926491	0.01922961	0.0028698973	0.008810651
0.0	0.05485859	0.023623578	0.0101573	0.019055832	0.0078106136	0.29641166	0.007879439	0.021122757	0.00538349	0.014544865
0.0	0.077990875	0.00905088	0.014076711	0.05691969	0.061336532	0.21020393	0.016054587	0.14458843	0.006812782	0.04380941
0.0	0.050784115	0.009424632	0.011331476	0.017998874	0.032212842	0.20335428	0.023917528	0.047114085	0.003087362	0.009308021
0.0	0.5122095	0.018947113	0.4657565	0.40698725	0.52836466	0.79252076	0.42164192	0.7471969	0.11155177	0.6953099
0.0	0.028796881	0.005048117	0.005024393	0.009617248	0.008127142	0.09161952	0.005926491	0.01922961	0.0028698973	0.008810651
0.0	0.022277985	0.00354252	0.009995147	0.008143813	0.0056414567	0.09791879	0.018577237	0.0012587869	0.0024503958	0.005397871
0.0	0.022277985	0.0035425187	0.009995147	0.008143818	0.005641451	0.097918816	0.018577237	0.001258788	0.002450397	0.0053978683
0.0	0.044712286	0.013461175	0.022891738	0.015899273	0.00676068	0.30231938	0.023596536	0.0016330899	0.005784539	0.018667564
0.0	0.05871615	0.006317217	0.028969796	0.053957775	0.03494536	0.21512178	0.056052368	0.012281429	0.0071985773	0.026627123
0.0	0.038517833	0.006280506	0.023496019	0.016375897	0.019644696	0.20596609	0.077414006	0.0033440113	0.0033076748	0.009399447
0.0	0.067114614	0.005036226	0.07270084	0.019714285	0.01445537	0.22836335	0.09368926	0.003648352	0.00835811	0.022990065
0.0	0.13936804	0.032506354	0.022165105	0.04960023	0.07535882	0.63530326	0.07885851	0.07195495	0.011091799	0.19953233
0.0	0.0018010751	0.0029025145	0.0010622451	0.0001601657	0.0003030988	0.002889449	7.5573174e-05	0.00013258627	0.00041825825	0.0021078284
0.0	0.001548335	0.0040529575	0.0011210707	0.00014191412	0.00028758496	0.002590951	6.759366e-05	0.00015280549	0.0005363434	0.0017183962
0.0	0.99562585	0.98340446	0.98672825	0.76519483	0.9921612	0.9973205	0.97937316	0.9875957	0.97020286	0.94677013
0.0	0.9945951	0.982106	0.8871266	0.99561113	0.97374403	0.977949	0.9775768	0.981254	0.97703254	0.9163284
0.0	0.9945951	0.982106	0.8871266	0.99561113	0.97374403	0.977949	0.9775768	0.981254	0.97703254	0.9163284
0.0	0.9945951	0.982106	0.8871266	0.99561113	0.97374403	0.977949	0.9775768	0.981254	0.97703254	0.9163284
0.0	0.9945951	0.982106	0.8871266	0.99561113	0.97374403	0.977949	0.9775768	0.981254	0.97703254	0.9163284
0.0	0.9945951	0.982106	0.8871266	0.99561113	0.97374403	0.977949	0.9775768	0.981254	0.97703254	0.9163284
0.0	0.9267078	0.9953603	0.99601835	0.99992704	0.98056066	0.99997544	0.78323174	0.14948072	0.75561064	0.23314025
[truncated: 18,834 more rows]
