# Supplementary material for: Teasing out missing reactions in genome-scale metabolic networks through hypergraph learning
Source: Nat Commun. 2023 Apr 25;14:2375. doi: 10.1038/s41467-023-38110-7 (PMC10130184; doi:10.1038/s41467-023-38110-7)
Supplement: Supplementary file 4 — Source Data [file 41467_2023_38110_MOESM4_ESM.zip › Source Data/Figure 2/j-m/iNRG857_1313_node2vec.csv]

	0	0.1	0.1.1	0.1.1.1	0.1.1.1.1	0.1.1.1.1.1	0.1.1.1.1.1.1	0.1.1.1.1.1.1.1	0.1.1.1.1.1.1.1.1	0
1.0	0.5372176	0.53819925	0.5343651	0.5289683	0.5290179	0.5295352	0.51995677	0.0059962305	0.5181591	0.53315145
1.0	0.5363034	0.1972209	0.5338034	0.53078306	0.06296391	0.5281993	0.5225006	0.52247643	0.519472	0.536546
1.0	0.21507446	0.5369474	0.023008509	0.53018683	0.52999604	5.9951526e-05	0.5217664	0.52068585	0.51795214	0.5364266
1.0	0.00010075722	7.565704e-05	0.53868127	0.53104514	0.5303282	0.5284155	0.52246064	0.5230593	0.5177775	0.53663003
1.0	0.53653276	0.08660373	0.53377455	0.1484234	0.5296302	0.5291825	8.0545164e-05	0.13581523	0.51926863	0.53904396
1.0	0.5364034	0.5373289	0.5377897	0.14396356	0.5290873	0.5295715	0.52031326	0.52069354	0.51627153	0.5385452
1.0	0.5349109	0.53603464	0.5345618	0.531532	0.53014344	0.5273175	0.019901464	0.52090067	0.51585126	0.54010636
1.0	0.53644323	0.53847176	0.53383106	0.10833254	0.1662952	0.52697784	0.5227997	0.5233924	0.51601505	0.1530312
1.0	0.13105106	0.53776866	0.5348681	0.52979815	0.53179544	0.5274074	0.52163255	0.5232425	0.047271185	0.53705895
1.0	0.105999544	0.53649396	0.5359646	0.52763873	0.52865255	0.5285525	0.001806761	0.521512	0.518108	0.5359819
1.0	0.028596764	0.5389732	0.53608704	0.5301368	0.52824706	0.5280974	0.52637184	0.13938293	8.342093e-09	0.53848004
1.0	0.53715146	0.08120086	0.5348153	0.52982754	0.5280852	0.52830726	0.12580746	0.5222284	0.51825476	0.53632736
1.0	0.5354554	0.53752387	0.15620485	0.53010035	0.00014102501	0.52661806	0.5202498	0.52351654	0.5166373	0.53733486
1.0	0.5356311	0.53705746	0.5361762	0.027470741	0.5305235	0.093396544	2.1604207e-09	0.52255523	0.51758695	0.53520674
1.0	8.4043066e-05	0.00013482965	0.5373109	0.048446476	0.52956164	8.0320584e-05	0.521795	0.52348006	0.51771057	0.05116961
1.0	0.5353632	0.5392024	0.53445673	0.5295657	0.5307479	0.5286146	0.52042687	0.52378327	0.009785641	0.16666803
1.0	0.53767234	0.1635593	0.5369674	0.5302772	0.5296587	0.52922124	0.52219063	0.085657336	4.1623483e-05	0.11376652
1.0	0.5377261	0.53755766	0.5355942	0.5310964	0.5278481	0.52878916	0.52129096	0.5229635	0.51716363	0.53661597
1.0	0.53662014	0.53789085	0.534899	8.3763916e-05	0.5278579	0.52644885	0.52186185	0.5232483	0.5169186	0.53799146
1.0	0.5355812	0.09574361	0.53647506	0.5289612	0.057845205	0.528476	0.13980766	0.52167344	0.5176566	0.538336
1.0	0.5342113	0.537689	0.53666735	0.529133	0.52967036	0.52906394	0.116303064	0.5232713	0.04601256	0.5336124
1.0	0.53686017	0.53907144	0.5345091	0.5314863	0.5298807	0.53102106	0.5216535	0.52349764	0.1634481	0.0023381505
1.0	0.17069426	0.5393342	0.53529775	0.14777893	7.162178e-09	0.5292475	0.52075624	0.5220933	0.5180935	0.53750145
1.0	0.53818697	0.53703195	0.53658056	0.52934223	0.52810526	9.4276154e-05	0.5211957	0.52283704	0.5177605	0.08321368
1.0	0.5382049	0.02837029	0.047203425	0.52994865	0.00010413406	0.5294149	0.13612656	0.5235766	0.51702446	0.53857046
1.0	0.5357526	0.53864455	0.5358159	0.5298695	0.529414	0.5302764	0.5229031	0.5233415	0.51835465	0.099336095
1.0	0.13897602	0.5383146	0.53549266	0.005747311	0.527391	0.52938503	0.5226827	0.5241769	0.5183746	0.5383741
1.0	0.10100847	0.53740424	0.5351918	0.5296783	0.5298988	0.5281986	0.5217361	0.5233252	0.15302438	0.116190806
1.0	0.10289055	0.5370778	0.5354518	0.530551	0.012714032	0.21556607	0.5223017	0.00013170963	0.51790893	0.15047991
1.0	0.53717893	0.5367892	0.10652639	0.52858245	0.5300413	0.5284829	0.5220479	0.5216888	0.51504534	0.537451
1.0	0.53597283	0.53799635	0.10264053	0.5306354	0.16492438	0.52812	0.5208955	0.5227447	0.5169984	0.53629285
1.0	0.53630847	5.071107e-05	0.53608924	0.530401	0.52775484	0.02807255	0.5207939	0.5241866	0.5160551	0.16091073
1.0	0.53680766	0.53826547	0.030407976	0.5303038	0.10520809	0.5302737	0.52042013	0.5202256	0.51616573	0.53801054
1.0	0.53728515	0.5378035	0.534457	0.53152716	0.5277499	0.52776694	0.52099776	0.52270764	0.13781784	0.030168682
1.0	0.5385693	0.5356814	0.5364194	0.53002286	0.5289669	0.09006257	0.52039015	0.12734374	0.5169035	0.5374461
1.0	0.5353101	0.111039996	0.00020285869	0.5261615	0.5288161	0.5291353	0.5223213	0.06693928	0.10778248	0.15125836
1.0	0.15201114	0.53716916	0.5356821	0.52946603	0.5295755	0.52472717	0.20271994	0.52184206	0.009352943	0.53695744
1.0	0.13461803	0.53495437	0.5357458	0.53006124	0.09351753	0.5285166	0.5215481	0.19909304	0.5138518	0.5371339
1.0	0.53389305	0.5384403	0.53481364	0.08685203	0.5295012	0.52739364	0.52158403	0.52107054	0.51666886	0.5354612
1.0	0.04955247	0.53778845	0.53508633	0.5307331	0.012653673	0.52978706	0.5236028	0.52195984	0.51955897	0.012405808
1.0	0.5369932	0.5385618	0.53583133	0.52937657	0.5309676	0.0012834369	0.52128035	0.5230516	0.5150066	0.53777933
1.0	0.5373528	0.052037343	0.5360553	0.5310373	0.53055173	0.52807695	0.5225968	0.5225792	0.04193448	0.098975345
1.0	3.8331677e-10	0.53764075	0.53618884	0.5311337	0.53007925	0.5288801	0.52007586	0.18645017	0.51734614	0.5369736
1.0	0.5359417	0.5371396	0.5367244	0.0040940125	0.5304914	0.5288763	0.52399564	0.5231239	0.5171121	0.53733027
1.0	0.53749114	0.5379197	0.5344615	0.14692244	0.00017980053	0.5267677	0.52093095	0.14061537	0.51746976	0.5389484
1.0	0.16689171	0.5384243	0.53580874	0.5289594	0.10706943	0.5291204	0.52246296	0.025121579	0.16356209	0.16834638
1.0	0.5364017	0.5388506	0.53684914	0.53002423	0.5289874	0.52934504	0.5229939	0.03864572	0.07269755	0.5355649
1.0	0.5359682	0.54030883	0.15912955	0.53052294	0.5304658	0.5283015	0.52108794	0.12761377	0.5166924	0.53741705
1.0	0.5321032	0.53808904	0.53541344	0.53120464	0.5285666	0.073945366	0.52120584	0.52360094	0.04963173	0.030108802
1.0	0.5363051	0.5390948	0.5357328	0.52955925	0.53167117	0.5310762	0.5223899	0.5232397	0.5166593	0.12824325
1.0	0.14897095	0.5381252	0.53560793	0.52843964	0.030649362	0.52945644	0.52127016	0.5222237	0.028971914	0.53700286
1.0	0.5353564	0.5393069	0.5366006	0.532153	0.5302135	0.528707	0.0080453865	0.52220404	0.5173381	0.53656036
1.0	0.53733623	0.075538754	0.53515255	0.5281515	0.53055847	0.008693013	0.52091765	0.522347	0.5173348	0.53607583
1.0	0.5365951	5.12833e-09	0.08752708	0.023430482	0.5291442	0.52910084	0.5203923	0.52308404	0.517849	0.094847865
1.0	0.5366884	0.5388273	0.5367866	0.5302707	0.528723	0.18511793	0.5204648	0.041723512	0.09649801	7.094738e-05
1.0	0.53767365	0.53819615	0.00016829565	0.5297768	0.16711406	0.5285436	0.52130276	0.5245048	0.5172411	0.00018963369
1.0	0.2066003	0.5376559	8.368416e-05	0.52916485	0.5293377	0.5287016	0.51994485	0.52395356	0.51557225	0.5372345
1.0	0.53721786	0.536832	0.5368683	0.52921134	0.04336117	9.3432915e-05	0.07967038	0.000114857336	0.51803684	0.53765714
1.0	0.5369544	0.53704065	0.5352611	0.52879167	0.03249306	0.098394886	0.52145976	0.52233183	0.044497285	0.53746444
1.0	0.5370849	0.1530005	0.5346893	0.52994746	0.5297957	0.52814114	0.52220356	0.031356204	0.027786545	0.5390026
1.0	0.53676206	0.53815407	0.53633493	0.5305303	0.5274799	0.15154082	0.5224962	0.5219663	0.17833744	0.0009491737
1.0	0.537345	0.5374452	0.5354956	0.52889216	0.52816606	0.5290229	0.5226519	0.014143987	0.5178016	0.5362413
1.0	0.5352818	0.5381787	0.53577876	0.53028953	0.52860785	0.5288683	0.5216877	0.5223836	0.5167747	0.5374866
1.0	0.010141568	0.53723013	0.536184	0.026799219	0.529101	0.5282066	0.52133656	0.5250898	0.5169448	0.537982
1.0	0.051868737	0.5375313	0.53511316	0.5304629	0.5307734	0.52903426	0.5220869	0.006847159	0.08536557	0.00011610409
1.0	0.03752169	0.5386878	0.5364274	0.5301851	0.5295788	0.5278294	0.5200824	0.5232393	0.5157651	0.00011179105
1.0	0.53623813	0.025096068	0.53766537	0.52993125	0.05606652	0.52968806	0.5220021	0.52133185	0.51659906	0.5379506
1.0	0.53589696	0.5380672	0.53655535	0.53270984	0.11312776	0.16626772	0.52187437	0.0004336683	0.5185364	0.5389172
1.0	0.5367836	0.5381691	0.14551161	0.5313911	0.1579745	0.52739966	0.5246081	0.52421325	0.51766515	0.22659002
1.0	0.00054277934	0.53800845	0.5362099	0.52892643	0.00011393244	0.53054494	0.021278735	0.5231935	0.5158392	0.5382883
1.0	0.5371665	0.00012736423	0.5348671	0.14105074	0.52945143	0.033573274	0.007656073	0.5224981	0.5162649	0.2061032
1.0	0.5350942	0.5359005	0.5353831	0.5280133	0.52994883	0.5279003	0.52055275	0.52287674	0.51617056	0.5377152
1.0	0.5369711	0.5365628	0.5352156	0.53032756	0.10207568	0.5267068	0.5233589	0.52193135	0.12843199	0.5379026
1.0	0.1563371	0.54063874	0.53521067	0.14841585	9.380188e-05	0.1816835	0.52350277	0.5233934	0.1382695	0.5371542
1.0	0.5357747	0.08649385	0.53559935	0.5312784	0.5298131	0.52917975	0.52102345	0.095667206	0.00012636211	0.537919
1.0	0.5375046	0.5374438	0.53623825	0.5300986	0.5265895	0.1620007	0.5202866	0.04511753	0.5187747	0.5360896
1.0	0.5392848	0.53803045	0.53699046	0.5283794	0.5314048	0.52744585	0.5228381	0.52210826	0.51733804	0.5382126
1.0	0.030750895	0.53726524	0.0082593635	0.5294787	0.5307496	0.0048316265	0.5206208	0.5232434	0.5183177	0.5378839
1.0	0.5358616	0.5371463	0.5364225	0.0980786	0.047944684	0.52933556	0.025035994	0.5225882	0.5176237	0.53668106
1.0	0.53490883	0.53978926	0.53717285	0.5297545	0.529852	0.00088074175	0.0015464548	0.5224021	0.043845706	0.5373053
1.0	0.53711593	0.53861177	0.53523487	0.53029466	0.53069305	0.52748495	0.5195081	0.5223486	0.5194644	0.53621405
1.0	4.6914654e-05	0.5386406	0.5354873	0.1550333	0.52867305	0.52934444	0.5221147	0.52413714	0.5161027	0.5367072
1.0	0.5358876	0.5377871	0.5360449	0.5316303	0.52908087	0.52953285	0.007966987	0.52349496	0.5187983	0.00013185287
1.0	0.5361046	0.5375191	0.5351258	0.5310217	0.52796715	0.5287224	0.5212379	0.5246387	0.51615494	0.53736806
1.0	0.17647631	0.0022178718	0.53773767	9.075798e-05	0.00083180313	0.5289542	0.5214364	0.5226607	0.1518504	0.5360458
1.0	0.5365346	0.5376829	0.53547955	0.14384201	0.5300631	0.530101	0.5223799	0.52304655	0.5156147	0.53840894
1.0	0.5355882	8.3250765e-05	0.021573609	0.5293422	0.5295097	0.5317778	0.52170414	0.01732867	0.09921518	0.5376253
1.0	0.045339886	0.5363863	0.5358806	0.52920777	0.5290865	0.5285119	0.083414264	0.52319604	0.51774406	0.53539544
1.0	0.024825644	0.0066671437	0.00047873583	0.13297102	0.5277314	0.52996707	0.0017747822	0.52226204	0.5162091	0.537689
1.0	0.5386174	0.53873146	0.536139	0.5296185	0.5300543	0.5286304	0.5213601	0.5230403	0.5172669	0.53643864
1.0	0.5368674	0.5383469	0.53625655	0.5314512	0.52830136	0.5300142	0.52227646	0.5227706	0.5180938	0.53675276
1.0	0.5379313	0.53797054	0.53687423	0.09355977	0.057098858	0.52785563	0.5212554	0.5226519	0.51657945	0.5358518
1.0	0.5366611	0.11718913	0.16477017	0.5300831	0.00012788716	0.17191279	0.520409	0.5227082	0.51904964	0.5381601
1.0	0.016399287	0.5389689	0.04970168	0.52910036	0.53020906	0.528939	0.008118597	0.5199169	0.51854795	0.029730491
1.0	0.5358697	0.04077402	0.53578013	0.52962524	0.5282083	0.5289228	0.06744477	0.5233225	0.51604414	0.535784
1.0	0.53716123	0.5363352	0.5380042	0.10074443	0.01829117	0.14078778	0.047602966	0.52409965	0.51467	0.53779304
1.0	6.835055e-05	0.53793967	0.53419304	0.53133434	0.5302938	0.52937055	0.15067923	0.522282	0.5176306	0.5369374
1.0	0.53738624	5.754954e-05	0.5368211	0.52971786	0.5305798	0.21525176	0.5196284	0.5219357	0.51818967	0.53814644
1.0	0.00503351	9.4151554e-05	0.5336557	0.01599441	0.53029406	0.52796286	0.042147845	0.5223583	0.5175938	0.53782904
1.0	0.53722	0.10338702	0.5358939	0.52981716	0.52736	0.52771217	0.52175206	0.17420316	0.51629233	0.53707
1.0	0.53559667	0.53860587	0.5364681	0.52845	0.00016321192	0.5287705	0.5174705	0.5237595	0.02453925	0.04068052
1.0	0.535607	0.53946584	0.53607535	0.5304648	0.5283707	0.5289681	0.04133029	0.51927495	0.51732606	0.53862673
1.0	0.53654456	0.53742	0.5355449	0.20009056	0.53025186	0.5285099	0.52140486	0.040459964	0.5161316	0.161216
1.0	0.5371548	0.5365001	0.5352008	0.5297829	0.52843565	0.5263594	0.15474296	0.5228223	0.5161168	0.53635746
1.0	0.5360618	0.046722516	0.534902	0.5316548	0.5274986	0.5266663	0.5213512	0.5229931	0.5178124	0.0891477
1.0	0.536244	0.5402811	0.5335394	0.5326094	0.17077787	0.5296739	0.5212259	0.52238196	0.5157472	0.53546685
1.0	0.5360892	0.15308116	0.535961	0.18652344	0.53113085	0.52902466	0.5227399	0.52497107	0.09072707	0.094012536
1.0	0.53638744	0.0087507395	0.5346472	0.53052336	0.5282829	0.5294544	0.29999185	0.10953871	0.5171618	0.010889983
1.0	0.5375114	0.11185527	0.5349466	0.52976793	0.53075653	0.52987987	0.5222993	0.52055246	0.5142636	0.5355612
1.0	0.016896449	0.53742206	0.15618308	0.53066045	0.5303584	0.5297117	0.08378858	0.5235461	0.5176243	0.5334158
1.0	0.53710586	0.5387226	0.53664154	0.5320291	0.5294601	0.17161737	0.5222922	0.5235617	0.5152301	0.1632355
1.0	0.1873272	8.068947e-05	0.53527623	0.530074	0.5306383	0.011310298	0.5216579	0.5226918	0.08309742	0.5361887
1.0	0.5348373	0.5374023	0.53678006	0.52979594	0.528508	0.025971262	0.5207701	0.523497	0.0130622005	0.53763
1.0	0.5363041	0.5393145	0.5358974	0.53151983	0.5274244	0.52832264	0.52213067	0.5219529	0.5178298	0.00010758126
1.0	0.5373801	0.53822327	0.5365254	0.5312544	0.5309239	0.5286665	0.522518	0.5231114	0.5186532	0.53703076
1.0	0.00011499641	0.53689265	0.533756	0.14876528	0.5308345	0.08264012	7.576902e-05	0.002420102	0.5181534	0.5363233
1.0	0.53692406	0.5383243	0.53595996	0.5307311	0.53051895	0.52802855	0.5211548	0.5239093	0.51706296	0.5375289
1.0	0.53716284	0.19426274	0.53649896	0.53013045	0.05418364	0.52887094	0.20292751	0.22197843	0.17833787	0.011332805
1.0	0.53577054	0.5375234	0.5360634	0.094754934	0.5298037	0.52906764	0.00010150954	0.5222063	0.5189906	0.53771466
1.0	0.53681517	0.008760502	0.19801229	0.52893704	0.11062799	0.528549	0.52177006	0.5238356	0.51792204	0.5372455
1.0	0.53662384	0.5384801	0.18656874	0.529588	0.53040516	0.5286933	0.0023090788	0.52177787	6.116217e-05	0.5381945
1.0	0.5365005	0.53777415	0.5368572	0.531312	0.5288537	0.528743	0.5213794	0.124534175	0.5160489	0.5398061
1.0	0.0059606843	0.5361614	0.15960449	0.5297311	0.5300915	0.5299781	0.52318376	0.5225196	0.51936924	0.5375435
1.0	0.16037829	0.54004085	0.15397449	0.5312008	0.5278527	0.1719469	0.5208083	0.5222542	0.14379248	0.53708494
1.0	0.19594775	0.53671765	0.53649783	0.5295676	0.5302563	0.5268134	0.522891	0.52193654	0.13331296	0.53828984
1.0	0.5357574	0.53804743	8.8210596e-05	0.52966285	0.5286107	0.5292224	0.51914316	0.0016852008	0.5181475	0.15155661
1.0	0.53589606	0.53652245	0.5341818	0.5298351	0.52684724	0.13693829	0.52234024	0.5226319	0.10426137	0.53747094
1.0	0.5370858	0.5352567	0.15527882	0.15349165	0.16745305	0.52876514	0.083495185	0.5211889	0.5185633	0.5378043
1.0	0.5380714	0.0153735755	0.5346314	0.5308717	0.52792567	0.5272106	0.5206183	0.0027920548	0.5171846	0.046221618
1.0	0.5353309	0.53915393	0.53643364	0.52985793	0.5315368	5.5400942e-05	0.04158371	0.0049089915	0.5156358	0.53789777
1.0	0.5379544	0.53872675	0.00013639756	0.52978873	0.52869946	0.5270233	0.5220998	0.52279264	0.5177879	0.53542393
1.0	0.5368153	0.5379439	0.0026382066	0.5339446	0.5278781	0.5287199	0.52139133	0.09468504	0.5198614	0.05105032
1.0	0.16049558	0.53842026	0.5360005	0.53046125	0.52968407	0.5285661	0.040392958	0.52461284	0.5172508	0.53986025
1.0	0.024942411	0.5374295	0.00013874882	0.27841175	0.5282008	0.023166172	0.52058005	0.5234178	0.5162638	0.5375464
1.0	0.53570694	0.5376932	0.042360295	0.53021395	0.16571423	0.062780865	0.042130273	0.5247383	0.5169662	0.5359732
1.0	0.535677	0.53826725	0.5363658	0.5297266	0.5282697	0.023102814	0.5222316	0.0024765758	0.5165393	0.5374287
1.0	0.5369088	0.53694844	0.53556323	0.5296274	0.5276632	0.0019300653	0.52161366	0.52087027	0.5172855	0.53867507
1.0	0.5367774	0.5377458	0.53697014	0.529257	0.5292962	0.5305142	0.52200776	0.5236498	0.51593465	0.5376837
1.0	0.15430132	0.5376243	0.53644246	8.8580135e-05	0.52977544	0.5296578	0.07581936	0.5209877	0.16344197	0.09891615
1.0	0.5356293	0.53696436	0.5367733	0.5303925	0.5288953	0.5278201	0.5212236	0.52460074	0.51606244	0.09731602
1.0	8.710049e-05	8.7080305e-05	0.03159389	0.5294366	0.0001600103	0.2100781	0.5238257	0.52360946	0.51784116	0.53746915
1.0	0.53624934	0.5370293	0.5380753	0.064612985	0.52992386	0.5272149	0.5209248	0.5238157	0.51825625	0.10644396
1.0	0.5366378	0.15144591	0.53508574	0.001899607	0.5297403	0.527769	0.5214223	0.5249501	0.51593673	0.5368089
1.0	0.53622395	0.53783154	0.5351847	0.00076728984	0.007851211	0.5282658	0.52271754	0.019312713	0.51677126	0.043132894
1.0	0.5368428	0.011202455	0.08406576	0.024366308	0.52966374	0.52909356	0.52156913	0.52205276	9.380572e-05	0.53647393
1.0	0.16994813	0.53732824	0.53623545	0.5293396	0.5297896	0.52967215	0.5208888	0.08873336	0.51585793	0.5340314
1.0	2.345733e-05	0.5384324	0.5370217	0.52985126	0.5282197	0.5259464	0.5211308	0.52423155	6.4733045e-05	0.17320773
1.0	0.5357259	0.5379183	0.5355888	0.53073096	0.011302596	0.5279792	0.5229711	0.522417	0.07470993	0.53665394
1.0	0.53816116	0.0013605659	0.04926754	0.52873033	0.5292443	0.5284326	0.5201699	0.52254665	0.5168252	0.53687847
1.0	0.5380379	0.53607714	0.0072748377	0.5296829	0.11177644	0.52839154	0.52051044	0.52441216	0.5166825	0.53748935
1.0	0.53651386	0.538446	0.02954618	0.05150279	0.5294854	0.52926415	0.52268803	0.523895	0.053617023	0.5363798
1.0	0.5359774	0.5372328	0.53543043	0.04972956	0.5298459	0.5292907	0.52249384	0.00023691676	0.14917241	0.53769976
1.0	0.5359256	0.53799516	0.089586906	0.530947	0.52974194	0.52686244	0.52101487	0.19149308	0.5177053	0.5376693
1.0	0.53595036	0.5389041	0.53309983	0.53031033	0.52967685	0.5277683	0.07499258	0.52198845	0.5165358	0.5371242
1.0	0.5368143	0.14924493	0.53428435	9.008303e-05	0.5297056	0.5288832	0.52187	0.5223325	0.513779	0.5371616
1.0	0.5378556	0.54037327	0.5342708	0.5293662	0.5261692	0.5302758	0.52134603	0.15330791	0.5151693	0.53793865
1.0	0.5371089	0.5383042	0.536603	0.5288388	0.5271182	0.53010064	0.5221214	0.52425146	0.5168754	0.05885508
1.0	0.07001918	0.5366972	0.5364384	0.5316568	0.5289898	0.5289183	0.521502	0.5241256	0.026050067	0.53554094
1.0	0.5373512	0.5380759	0.53849334	0.53043514	0.53007257	0.5295358	0.09287014	0.002004308	0.5173423	0.5380159
1.0	0.5362497	0.5366765	0.5346405	0.5318194	0.52672946	0.5269289	0.52126604	0.05167183	0.5166287	0.537412
1.0	0.53490555	0.53869	0.533998	0.5305265	0.12047495	0.0010956784	0.52099615	0.5224236	0.5179542	0.53729266
1.0	0.13400036	0.5388288	0.5357961	0.531386	0.16566367	0.52918667	0.5222722	0.022410752	0.5174257	0.5368773
1.0	0.005723738	0.5386657	0.53609955	0.5293245	0.528533	0.15693113	0.5208155	0.52391994	0.51785123	0.5369091
1.0	0.5363131	0.53817725	0.53659016	0.53005636	0.5309303	0.5295004	0.52148914	0.011741258	0.5164063	0.53664035
1.0	0.53820413	0.53785765	0.05400287	0.052127715	0.038354803	0.08543584	0.5220595	0.52425	0.5181776	0.53556234
1.0	0.5347214	0.5391094	0.534868	0.000152882	0.5292938	0.5302502	0.51887876	0.5229932	0.5160952	0.537993
1.0	0.53868073	0.5380423	0.0030926645	0.5298961	0.145776	0.18170965	0.52271384	0.52611965	0.5171546	0.5385518
1.0	0.045116995	6.369987e-05	0.5365077	0.53192896	0.5298391	0.52803373	0.5217159	0.52149546	0.51833355	0.5351712
1.0	0.5368469	0.54039	0.15975933	0.5300962	0.5282703	0.5289389	0.5227633	0.10999325	0.5167362	0.5386258
1.0	0.5375265	0.53823525	0.53413635	0.52854264	0.15215471	0.52968913	0.084693424	0.5221119	0.16576105	0.53757644
1.0	0.53765595	0.53914046	0.5380009	0.5307512	0.530003	0.52855325	0.5214489	0.52279115	0.29207954	0.5366858
1.0	0.14166561	0.5376438	0.108392775	0.5306875	0.52827394	0.53074646	0.13755102	0.5231839	0.51759315	0.051338404
1.0	0.536563	0.19315374	0.53661615	0.06013428	0.52836406	0.5288293	0.09961908	0.5237787	0.51700926	0.53743744
1.0	0.537914	0.14878604	0.5360436	0.038521733	0.17253247	0.5283692	0.00011052398	0.5216624	0.51744574	0.53769785
1.0	0.010498815	0.0017365796	0.000107044034	0.52948636	0.52975786	0.52880913	0.52230924	0.52295375	0.5174259	0.5378651
1.0	0.1705425	0.53970593	0.047168497	0.00011408876	0.53004855	0.52602184	0.5193032	0.52337986	0.5164194	0.537907
1.0	0.53619295	0.5382956	0.5361137	0.5303312	0.530614	0.53018546	0.044304665	0.5225279	0.519194	0.1690403
1.0	0.5336338	0.53625584	0.53552115	0.5309883	0.5279358	0.52847505	0.020512555	0.52313673	0.517545	0.0011729476
1.0	0.5370037	0.5363203	0.53470975	0.52864313	0.52971196	0.52905285	0.12177756	0.52282345	0.5155084	0.5375756
1.0	0.5349255	0.53846836	0.5349378	0.52953345	0.53064257	0.5290739	0.00047928237	0.52216333	0.51760286	0.16909035
1.0	0.537022	0.5372656	0.5366192	0.5299462	0.16632654	0.52758986	0.5231634	0.5216578	0.5182961	0.10212058
1.0	0.5369555	0.04974733	0.5341229	0.5276236	0.52879494	0.52949345	0.08529427	0.52398396	0.5204496	0.5372265
1.0	0.5386703	0.5377975	0.53561133	0.5295747	0.5285366	0.52884734	0.13099444	0.19291128	0.5166908	0.53752863
1.0	0.14333388	0.013806742	0.53588563	0.5300079	0.5307101	0.105866924	0.5213337	0.52432656	0.51785237	0.53652674
1.0	0.5371837	0.53559595	0.53746843	0.5302188	0.52668077	0.5292732	0.5228675	0.52280813	0.5173693	0.5367845
1.0	0.5377175	0.53736794	0.5355563	0.033620097	0.5282714	0.5282996	0.52210665	0.5234409	0.51613367	0.1783244
1.0	0.08629033	0.11996309	0.5358544	0.19944677	0.5292401	0.14656147	0.52218586	0.5234899	0.51718235	0.5374883
1.0	0.02969183	0.5370671	0.535641	0.020784503	0.52998644	0.525853	0.5216657	0.5229651	0.03128809	0.11006754
1.0	0.14263265	0.5374333	0.010891771	0.5311442	0.060601283	0.52945715	0.52217895	0.5235269	0.5174629	0.110747635
1.0	0.1703166	0.53754795	0.1372428	0.060672365	0.5294119	0.52793497	0.20278214	0.52554744	0.5173118	0.5377561
1.0	0.5379212	0.5374497	0.5343944	0.5298252	0.16574939	0.16526155	0.5196907	0.52259403	0.51619965	0.5373512
1.0	0.53652453	8.43033e-05	0.53663236	0.53060025	0.529147	0.14944126	0.5207967	0.52392334	0.51864713	0.05118669
1.0	2.0109163e-09	0.53859043	0.53559715	0.52937275	0.20812684	0.5300177	0.5209672	0.52255344	0.5186513	0.5377895
1.0	0.5360248	0.5383072	0.018270671	0.5300507	0.53089625	0.52791584	0.5226335	0.1191689	0.51468474	0.0016952036
1.0	0.53563404	0.5365653	0.53546166	0.5305446	0.5284283	0.52976954	0.5198486	0.5211936	0.5178075	0.53735745
1.0	0.53789663	0.5386842	0.5366126	0.013619876	0.52848405	0.52867043	0.52103436	0.5230074	0.5173273	0.5366104
1.0	0.5350156	0.15761977	0.5358973	0.009765433	0.53159183	0.011443125	0.5218908	0.52449	0.51663285	0.5383032
1.0	0.02840884	0.5378643	0.5367065	0.52942526	0.5299138	0.05059571	0.52153826	0.52394015	0.51758975	0.5365576
1.0	0.5371968	0.5374827	0.53617597	0.5313538	0.5293437	0.026654096	0.522892	0.523643	0.5168377	0.5380334
1.0	0.11754722	0.12478036	0.5359294	0.53007776	0.5315031	0.027753346	0.5203188	0.5238719	0.20660672	0.5397116
1.0	0.5375184	0.048476107	0.53598446	0.530214	0.5290839	0.040582657	0.083797164	0.5227776	0.5171675	0.53916395
1.0	0.08822703	0.16823533	0.53582424	0.5297855	0.53002656	0.5273828	0.52024055	0.52388626	0.51711446	0.5366219
1.0	0.53767836	0.5386854	0.13629533	0.14447883	0.06608904	0.53038967	0.16253637	0.52100074	0.51698583	0.02904481
1.0	0.53672457	0.10149498	0.5366058	0.52948064	0.5303845	0.5290477	0.13956964	0.523033	0.5169166	0.53658307
1.0	0.5381055	8.395192e-05	0.53480154	0.5291984	0.5294696	0.53055686	0.52307284	0.52360755	0.101850785	0.5403545
1.0	0.537762	0.5370001	0.023820166	0.5309071	0.53005594	0.52714723	0.52301145	0.14075698	0.11820401	0.03604451
1.0	0.53784394	0.01003197	0.53632677	0.5300311	0.5302123	0.52812475	0.521924	0.5242192	0.114844956	9.551333e-05
1.0	0.5361812	0.53831345	0.5362264	0.5295403	0.5289715	0.5295516	0.5216052	0.5232543	0.516136	0.5380439
1.0	0.5365975	0.5350497	0.53644335	0.15970914	0.16475943	0.5279376	0.52129626	0.022258699	0.5178272	0.53556955
1.0	0.53717846	0.5361577	0.13598984	0.07105704	0.5294893	0.051658046	0.14683817	7.5217e-05	0.51696056	0.53690946
1.0	3.597406e-05	0.53831446	0.5351329	0.027898097	0.52557397	0.5272206	0.5219121	0.52303994	0.5165378	0.53754693
1.0	0.017109606	0.5352004	0.11323749	0.5311471	0.5300903	0.5286413	0.21011193	0.52227694	0.5168625	0.53598666
1.0	0.16122223	0.53784925	0.030337742	0.5316196	0.17213486	0.53006965	0.52193934	0.52316123	0.51788265	0.53659207
1.0	0.5386144	0.5386415	0.5352239	0.5295078	0.5285837	0.53073317	0.5241602	0.5236466	0.51573724	0.5370699
1.0	0.53613055	0.5391644	0.5378676	0.52958006	0.09764076	0.09532103	0.522629	0.01614597	0.5174614	0.15486789
1.0	0.535162	0.5377598	0.020286817	0.53028363	0.026581913	0.52806497	0.5223443	0.5225094	0.5168769	0.008408225
1.0	0.5355458	0.53657746	0.53350556	0.5300836	0.53046435	0.52854425	0.52184284	0.52354157	0.5158555	0.5369802
1.0	0.53772855	0.5373705	0.5371253	0.53069097	0.53040266	0.00901932	0.5232848	0.52399176	0.5188243	0.16845642
1.0	0.535829	0.53920174	0.5349765	0.53000045	0.5279272	0.5288612	0.15927045	0.5233633	0.5192554	0.5366833
1.0	0.5346331	0.5369174	0.53514326	0.5313809	0.16522601	0.5245445	0.52065694	0.5226204	0.51534384	0.5383459
1.0	0.53588206	0.53691715	0.04585531	0.5302378	0.16671449	0.52964765	0.5220259	0.5234764	0.5160151	0.15016454
1.0	0.5369843	4.9000937e-05	0.53437465	0.08669522	0.529642	0.15521705	0.5212824	0.5225206	0.5160397	0.18235578
1.0	0.09692864	0.14495772	0.53694713	0.5306649	0.5298595	0.5287903	0.52179956	0.22208963	0.51666486	0.53827083
1.0	0.53570324	0.53568697	0.5386699	0.53054476	0.5293898	0.52833426	0.52180487	0.523927	0.17785554	0.15660661
1.0	0.53675145	0.002679679	0.53567433	0.5291434	0.2046857	0.5272904	0.5203103	0.52215016	0.51782405	0.53697133
1.0	0.5362537	0.537805	0.5364614	0.53255457	0.054358702	0.5290089	0.52313524	0.5223417	0.5160748	0.53866315
1.0	0.535457	0.53858334	0.53582203	0.04319445	0.00015753477	0.026283536	0.103345044	0.5230275	0.5182672	0.53722227
1.0	0.5379806	0.53904873	0.14009522	0.5313576	0.529317	0.52807	0.52285373	0.52295846	0.5170741	0.5369656
0.0	0.013270123	0.011744661	0.013080796	0.011943506	0.01852214	0.012474806	0.009783798	0.010243543	0.009132461	0.011131777
0.0	0.013392194	0.011756284	0.013193426	0.012107	0.018470433	0.012462751	0.009819075	0.010166452	0.009220489	0.011105437
0.0	0.009900227	0.00932002	0.010597388	0.008592819	0.011244036	0.008602752	0.008666992	0.011543298	0.010891622	0.0124727795
0.0	0.009799863	0.00930883	0.010611076	0.0086349845	0.011186873	0.008498022	0.008662438	0.011475724	0.010870181	0.012338727
0.0	0.010595883	0.010844396	0.007154614	0.007690286	0.009050421	0.008783616	0.008164786	0.009846086	0.0061116056	0.01123383
0.0	0.010609389	0.010902029	0.007075517	0.0077085923	0.009051556	0.008766039	0.008195441	0.009833059	0.0060828705	0.011271795
0.0	0.0456006	0.042933974	0.050212085	0.047092833	0.061049886	0.045940317	0.038544036	0.045570005	0.039447535	0.053298526
0.0	0.009796472	0.010228616	0.0117387185	0.01301625	0.013856133	0.009818376	0.00821583	0.01061734	0.011166337	0.0129487645
0.0	0.009791122	0.010193662	0.011694602	0.012984911	0.01387478	0.009831333	0.008198503	0.0105624525	0.011089068	0.012890247
0.0	0.00976535	0.010147482	0.011794098	0.013133633	0.01383284	0.009748976	0.008179863	0.010488358	0.011127621	0.012906092
0.0	0.0018399906	0.0016579262	0.0019207534	0.0024277372	0.003286013	0.0019696644	0.0016846667	0.0021163276	0.0017267844	0.0021144052
0.0	0.029635113	0.022930948	0.026216518	0.027573671	0.029882975	0.023704182	0.025318148	0.021072704	0.021972869	0.022448037
0.0	0.021566372	0.020517226	0.023797784	0.022216156	0.034290552	0.021527361	0.020912003	0.023416182	0.020243935	0.027133549
0.0	0.0101122055	0.011039951	0.012649117	0.013370991	0.013690314	0.009176861	0.010150744	0.011243787	0.009391175	0.011428716
0.0	0.02433876	0.022929542	0.029900368	0.0250673	0.03389965	0.019475555	0.024002707	0.02269476	0.020193238	0.024868732
0.0	0.024760231	0.022730535	0.026004763	0.025030272	0.0319746	0.023978597	0.020683551	0.025594696	0.019506782	0.025639806
0.0	0.010908829	0.009795159	0.012017792	0.01151655	0.011880731	0.009816002	0.009708903	0.012970631	0.010051543	0.01280015
0.0	0.066697404	0.065992884	0.07749323	0.065704875	0.077473715	0.07008847	0.060798462	0.06312431	0.06412078	0.072192505
0.0	0.00919365	0.009272765	0.011696796	0.009134661	0.01023714	0.0099749025	0.008394687	0.0067545157	0.00753982	0.009072961
0.0	0.009154606	0.009253554	0.011684472	0.009128505	0.010211517	0.009944612	0.008440461	0.006771928	0.007514741	0.009085961
0.0	0.06450484	0.07018283	0.0732943	0.068826884	0.08705717	0.062424928	0.061173175	0.0633485	0.060166467	0.069930725
0.0	0.009346649	0.0108247725	0.009890838	0.012294601	0.01765507	0.007009488	0.008149308	0.008525551	0.008491544	0.009298589
0.0	0.0092695635	0.010881717	0.009880065	0.012310146	0.017568924	0.0069451076	0.008118993	0.008490123	0.008478531	0.009273593
0.0	0.02073708	0.024904992	0.02182284	0.02147286	0.02759141	0.020322368	0.018058531	0.023786401	0.0163054	0.028307816
0.0	0.0096166525	0.012239603	0.013059478	0.0137403235	0.012348405	0.011442926	0.009955228	0.013107065	0.010435036	0.013289235
0.0	0.0015024908	0.0020874736	0.0018628982	0.00211422	0.0035383196	0.0014982895	0.001510694	0.0018307135	0.0013117952	0.0016083416
0.0	0.021796783	0.027453942	0.022994628	0.02771858	0.032434814	0.021792853	0.022684453	0.023708995	0.020331185	0.025130644
0.0	0.0059008338	0.010241359	0.011401617	0.009423444	0.010766549	0.013181585	0.008439112	0.011791781	0.009448912	0.0101627335
0.0	0.005887998	0.01021762	0.011426776	0.00939503	0.010841348	0.013138708	0.008457479	0.01192929	0.009450715	0.010122195
0.0	0.07480876	0.06821964	0.066510856	0.06800747	0.08077726	0.06253057	0.06604281	0.08781696	0.06463332	0.071048774
0.0	0.010866367	0.0091061825	0.008715384	0.00928025	0.012665719	0.007925503	0.009052313	0.015238715	0.008751433	0.009796472
0.0	0.01090567	0.009040275	0.008686889	0.009299547	0.01265797	0.007935613	0.00897913	0.01523674	0.008741149	0.009783779
0.0	0.07260447	0.07589703	0.07637285	0.06725282	0.082663946	0.06941	0.06310636	0.06356661	0.06913852	0.069184214
0.0	0.2297728	0.24203065	0.21955493	0.2210013	0.24680701	0.2334595	0.21790473	0.20611681	0.21749192	0.2281085
0.0	0.06903613	0.06514889	0.06447706	0.06914292	0.09318997	0.070208915	0.061944444	0.06586443	0.059337996	0.071968086
0.0	7.7455785e-05	6.0853017e-05	5.9655882e-05	8.318102e-05	0.00025609529	8.8108114e-05	5.9629834e-05	7.4071366e-05	5.279285e-05	8.8692635e-05
0.0	0.53626317	0.53802454	0.5351777	0.5293209	0.5266563	0.52629703	0.52098924	0.5207345	0.51631063	0.5354428
0.0	0.007888748	0.009619082	0.008820288	0.009828718	0.013172954	0.011246427	0.00923252	0.011347235	0.008108869	0.011859596
0.0	8.132514e-05	6.573839e-05	8.189847e-05	8.616499e-05	0.00015004529	9.536952e-05	6.475286e-05	0.00013111178	4.6293353e-05	0.0001135146
0.0	0.06993674	0.06650566	0.07015893	0.069793925	0.08105714	0.07170059	0.063327104	0.07664301	0.057277095	0.0768217
0.0	0.0024017675	0.0027288054	0.0029082804	0.0020909153	0.0026173424	0.0019708439	0.001628025	0.0020346893	0.0024416556	0.002707502
0.0	0.0017533203	0.0020369203	0.003114927	0.0015968174	0.002450861	0.001207972	0.001953533	0.0013873086	0.0020099452	0.0018481577
0.0	0.024262192	0.022459486	0.028610285	0.020554788	0.027752735	0.020264614	0.022672106	0.024144469	0.021830745	0.026118927
0.0	0.026955193	0.027911277	0.026542516	0.02606974	0.03037411	0.021989759	0.022696044	0.025723636	0.023757529	0.025133938
0.0	0.024606168	0.02541468	0.024286598	0.025859736	0.031648245	0.02304335	0.020690646	0.023964455	0.021815218	0.025534585
0.0	0.023725754	0.02344396	0.02706833	0.02343418	0.031008687	0.022388283	0.01958071	0.021948965	0.02040102	0.028036717
0.0	0.026062155	0.025749695	0.026938833	0.019335426	0.029146101	0.024155306	0.020130217	0.024838684	0.023517298	0.025194226
0.0	0.024030717	0.02749801	0.02585591	0.025437567	0.030035647	0.025705919	0.022892667	0.021286553	0.027154049	0.028531117
0.0	0.027335618	0.022763005	0.023110257	0.023862366	0.035441086	0.02225912	0.02605711	0.028786879	0.021608593	0.02825608
0.0	0.024599852	0.019522803	0.026308695	0.025181146	0.030126715	0.024352448	0.022948774	0.021503765	0.019162497	0.0276999
0.0	0.025767365	0.024286501	0.025948444	0.025263783	0.02657815	0.028728405	0.02270291	0.023015536	0.026622266	0.02626723
0.0	0.020297425	0.022866853	0.024312386	0.028439038	0.027805135	0.02482678	0.023698274	0.030839738	0.02281998	0.030412618
0.0	0.024682494	0.023928367	0.027795978	0.024701187	0.03385029	0.026461888	0.022494417	0.024855323	0.021162778	0.021853114
0.0	0.012441438	0.011723638	0.013388949	0.012941104	0.013143772	0.010494953	0.009587721	0.01252326	0.011431442	0.013557863
0.0	0.025946913	0.029293763	0.033697367	0.023613945	0.027989741	0.019449439	0.022691607	0.022619626	0.028231876	0.026256947
0.0	0.0386496	0.049766794	0.048854575	0.045323584	0.063586526	0.049754113	0.03637889	0.03960935	0.04038322	0.048040487
0.0	6.988943e-05	7.445867e-05	9.367994e-05	5.7881858e-05	0.00017977977	0.00010044535	4.4708948e-05	5.8315116e-05	7.089199e-05	5.2071802e-05
0.0	8.037928e-05	7.056151e-05	0.00016959921	0.0001455687	9.306176e-05	5.7207995e-05	6.403356e-05	8.439394e-05	0.00010486837	0.00011282825
0.0	0.025423007	0.030617395	0.030364653	0.019408891	0.025918048	0.02483641	0.020475483	0.021223973	0.025385264	0.024703681
0.0	8.0661e-05	1.5438387e-05	0.000103414844	9.516975e-05	0.0001403014	6.3207975e-05	8.668296e-05	8.2165374e-05	7.873541e-05	0.00010744685
0.0	0.5355771	0.53847	0.53528976	0.5281216	0.52749133	0.52780473	0.5205521	0.5213291	0.5162534	0.5366081
0.0	0.53609926	0.53802574	0.5350664	0.5275324	0.528593	0.52763563	0.5197403	0.5217246	0.5160849	0.5365295
0.0	0.07274898	0.06321527	0.07233897	0.06956342	0.07707493	0.07088277	0.07143004	0.06633911	0.06711487	0.07703997
0.0	9.435117e-05	5.436843e-05	9.190779e-05	8.509937e-05	0.00012390464	9.1334645e-05	0.00010173466	7.609174e-05	8.3633495e-05	0.00011474229
0.0	0.04174792	0.04074283	0.05576796	0.045631375	0.06202557	0.04732704	0.04490417	0.05012968	0.046956103	0.05119317
0.0	0.03943207	0.05203669	0.045344397	0.04209938	0.04980555	0.047237918	0.04029243	0.042926088	0.028853731	0.05391968
0.0	0.19611631	0.19359314	0.20866382	0.1981576	0.17690843	0.18036221	0.17933513	0.18499409	0.17051052	0.18770422
0.0	0.066838585	0.07191954	0.07901342	0.07382628	0.06737244	0.06431562	0.06856424	0.062248163	0.0553728	0.07083092
0.0	0.00010646683	7.6888246e-05	0.00013920959	0.000112910486	0.00013252509	6.9503214e-05	6.816842e-05	8.522866e-05	6.462541e-05	8.39075e-05
0.0	7.006226e-05	7.616456e-05	0.00010336683	9.5204516e-05	0.0001732439	6.9048576e-05	8.364243e-05	5.735953e-05	4.9870756e-05	9.284097e-05
0.0	0.53561014	0.5376993	0.5355354	0.5277723	0.52776533	0.5272359	0.5205545	0.5218941	0.5161634	0.5365212
0.0	0.009834271	0.012095114	0.011204251	0.010457188	0.013313241	0.009484432	0.007768714	0.009262051	0.011917469	0.011693682
0.0	9.9070785e-05	7.645344e-05	0.0001357686	0.00011214959	0.00013395886	8.039645e-05	5.6432295e-05	8.000381e-05	0.00010954514	0.00011702397
0.0	0.07369546	0.069234885	0.08018658	0.074844725	0.078675866	0.06851953	0.06103567	0.0672319	0.072107546	0.07744101
0.0	0.00904807	0.012239955	0.010165089	0.010807432	0.011107841	0.011469614	0.009065543	0.009255438	0.008785834	0.012814625
0.0	0.08990607	0.088758476	0.1111361	0.095426366	0.11860151	0.09860033	0.09359249	0.10166254	0.09595132	0.104375646
0.0	0.026383504	0.027617214	0.026206708	0.028151227	0.025600875	0.025096465	0.02333269	0.02538701	0.030890776	0.031536948
0.0	0.011157148	0.009667737	0.01009935	0.009537424	0.008986554	0.008997618	0.008824679	0.010005405	0.014195982	0.012140626
0.0	0.010058767	0.007454689	0.011017431	0.009647647	0.010796584	0.008761942	0.01083915	0.008608798	0.00795637	0.009118784
0.0	0.002064519	0.0023450693	0.0024047557	0.0019483356	0.002433478	0.0020402418	0.0017278632	0.0020693985	0.002164461	0.0029621078
0.0	0.02119762	0.028495077	0.027685314	0.02152201	0.026680596	0.025080757	0.02194438	0.025846712	0.023783738	0.027719764
0.0	0.012352931	0.009991703	0.013965845	0.012932301	0.013383502	0.013513365	0.010187952	0.012586466	0.010128566	0.01383675
0.0	0.026186796	0.025324378	0.02974171	0.02589677	0.035573307	0.02908733	0.02356062	0.02598789	0.022816215	0.029378947
0.0	0.024268458	0.025028493	0.026502656	0.030806141	0.025797505	0.02555563	0.023196118	0.026509494	0.017043512	0.025037726
0.0	0.024236169	0.024902085	0.026553478	0.030576656	0.025826557	0.025384821	0.023198724	0.026611859	0.016925002	0.024987051
0.0	0.14261939	0.14800186	0.14321376	0.16574745	0.14606237	0.13624494	0.13739571	0.15064447	0.1332365	0.1464751
0.0	7.183101e-05	0.00011135251	0.00017548168	5.816572e-05	0.00013022216	9.9039615e-05	6.3050975e-05	9.211397e-05	5.469521e-05	0.0002063056
0.0	7.785173e-05	7.828836e-05	0.000115151015	0.00012685891	0.000102614846	6.491522e-05	5.6324443e-05	0.000106084066	6.935352e-05	0.00013774603
0.0	0.00012901524	9.037876e-05	0.00014729041	6.8868794e-05	0.00011702965	0.00011804712	5.9562713e-05	0.00014968876	0.00013371039	3.6140347e-05
0.0	0.0018220345	0.0018657419	0.0021303368	0.0016059506	0.0034378099	0.002329248	0.0014012693	0.0022163002	0.0023725757	0.002191056
0.0	0.0028899931	0.002129987	0.0020669342	0.0013045812	0.0029489456	0.001953706	0.0015938234	0.002504802	0.002005405	0.0023059708
0.0	0.5365911	0.5385684	0.53380615	0.5292489	0.5268831	0.5269919	0.52129835	0.52179533	0.5154904	0.53525466
0.0	0.5363579	0.53818154	0.5341091	0.52945584	0.52724004	0.52689755	0.52106297	0.5210111	0.51614994	0.53566515
0.0	0.009927969	0.0093852375	0.0081008	0.009450304	0.012657058	0.009202168	0.010825942	0.009659364	0.0067189652	0.010625107
0.0	0.0022004503	0.0016862658	0.0021509186	0.0020915114	0.0030950974	0.0014267163	0.0014411748	0.00216673	0.001970045	0.0029040922
0.0	0.0022046515	0.0017178924	0.002098707	0.0026466893	0.0027103531	0.002340904	0.0018140182	0.002797352	0.0021635487	0.0020545216
0.0	0.022553038	0.02166995	0.02310156	0.028869169	0.033044633	0.023211379	0.021729974	0.023480937	0.02504522	0.033699274
0.0	0.0249265	0.02330372	0.021662168	0.024080455	0.029642481	0.022759479	0.023089787	0.028357917	0.022541484	0.025276413
0.0	0.000117587064	8.4921834e-05	9.825622e-05	8.81984e-05	7.574886e-05	0.00010137267	7.738121e-05	7.8901285e-05	8.4321466e-05	7.31853e-05
0.0	0.014334652	0.010486593	0.013841658	0.01465282	0.011827651	0.011105531	0.009956973	0.012849635	0.012207719	0.01488698
0.0	0.012483696	0.011905846	0.013565601	0.015466173	0.013389908	0.01121168	0.010920303	0.011438719	0.0031776482	0.013540553
0.0	0.03206343	0.024519222	0.027505176	0.022193223	0.028096369	0.020569963	0.020682726	0.024616584	0.025025282	0.030605668
0.0	0.029473536	0.0231373	0.02660025	0.02971912	0.027775535	0.0279915	0.023762468	0.024635004	0.0051972517	0.024747197
0.0	0.53607523	0.53802294	0.5357232	0.5275969	0.52785486	0.52839583	0.52137476	0.5228543	0.5163249	0.53711617
0.0	0.53635633	0.53851384	0.5358287	0.5273302	0.52841955	0.5297802	0.52108383	0.5232773	0.5163006	0.53742003
0.0	0.00987826	0.013234679	0.011906127	0.010791732	0.012588617	0.014159089	0.011974371	0.00013521216	0.0063329474	0.009245907
0.0	8.915835e-05	0.00014370398	9.250313e-05	9.977359e-05	0.00012796914	0.00013641758	0.00011220071	1.0423242e-06	4.702749e-05	7.489256e-05
0.0	0.07166536	0.08179713	0.07246289	0.07256377	0.07773357	0.07881418	0.07330832	0.020428004	0.057520326	0.06880655
0.0	0.53602034	0.5386045	0.5357233	0.5276123	0.52708644	0.52929187	0.52053803	0.52249837	0.5164192	0.537237
0.0	0.008341598	0.009126517	0.0138297845	0.01062629	0.013163813	0.010398172	0.0075998898	0.011337877	0.008296054	0.011277712
0.0	0.011307574	0.071391754	0.08597764	0.07220402	0.08331929	0.02713922	0.06284823	0.067890555	0.07238762	0.07349625
0.0	1.11599796e-07	8.5812404e-05	0.00017716375	9.792043e-05	0.00016664865	2.7004867e-06	6.294266e-05	8.2985396e-05	0.00011115878	9.601247e-05
0.0	0.53626126	0.53766936	0.5353945	0.5272898	0.5276234	0.5277383	0.52001715	0.5224708	0.51627487	0.53685445
0.0	0.06878491	0.07967492	0.0786443	0.07430953	0.08520216	0.028340949	0.059837606	0.0757543	0.07297797	0.0807834
0.0	0.5358913	0.53819025	0.53564095	0.5275056	0.5283301	0.52862066	0.5202635	0.5223171	0.51613915	0.5368251
0.0	0.013825538	0.010421878	0.012462429	0.0124144275	0.015783634	0.009552143	0.008038247	0.012404504	0.0064374316	0.014203285
0.0	0.00013641707	6.48891e-05	0.00013826424	0.00010388363	0.00025271025	8.8866356e-05	6.002137e-05	0.00013150883	6.7183995e-05	0.00013608226
0.0	0.08018351	0.06627541	0.08057132	0.07334388	0.09286911	0.07036892	0.062053174	0.076704144	0.06330134	0.08057791
0.0	0.0111970585	0.02287275	0.026979962	0.073226005	0.07983325	0.070290245	0.06228651	0.06127989	0.019031353	0.07073256
0.0	1.0778625e-07	1.336651e-06	2.4641574e-06	0.000103254526	0.00014160444	8.8492925e-05	6.086799e-05	5.656537e-05	8.5172707e-07	8.308945e-05
0.0	0.15028508	0.1553272	0.14968371	0.14147912	0.15219936	0.14515093	0.12623976	0.12667407	0.121680625	0.15621069
0.0	0.0103795035	0.009318769	0.011293327	0.0106006535	0.011037228	0.010808094	0.0077302917	0.008738298	0.008881407	0.0126860095
0.0	0.0021370314	0.0016684073	0.0018226356	0.0023069463	0.0024101003	0.0015948194	0.0018935772	0.00013770426	0.001903908	0.0025612863
0.0	0.026337268	0.020427046	0.026922313	0.024953475	0.024460759	0.022030313	0.022439715	0.0044467496	0.022413397	0.030967759
0.0	0.010842069	0.013441306	0.014009968	0.013451445	0.012836136	0.010095217	0.010518709	0.01430288	0.008186075	0.015396689
0.0	0.029692257	0.025274746	0.028051501	0.024073703	0.02489749	0.024088833	0.023259679	0.03218717	0.023561	0.030881947
0.0	0.0964886	0.10468536	0.099788986	0.108273044	0.11627981	0.09866769	0.09559033	0.09596945	0.083972946	0.11940369
0.0	0.0029902149	0.000116558345	0.0016108971	0.0025229093	0.004279714	0.0021873948	0.0014963918	0.0022530025	0.0021112885	0.0027172896
0.0	0.002432234	0.002193692	0.0019031197	0.0018750062	0.0025523626	0.001866583	0.0016870542	0.0019738832	0.0014625061	0.002704194
0.0	0.033011153	0.0041459976	0.024971409	0.029357262	0.030909916	0.026318222	0.020506429	0.028800333	0.025823528	0.031999193
0.0	0.025694504	0.025050245	0.02466404	0.028708462	0.03161949	0.022859812	0.025739638	0.022018172	0.025244862	0.030659854
0.0	0.02560094	0.024796218	0.022957366	0.027400313	0.0381964	0.025139809	0.024522865	0.027620146	0.025797805	0.026779495
0.0	0.027907023	0.029315772	0.022661563	0.022615675	0.031029928	0.02822217	0.02049601	0.024557102	0.020484952	0.029998992
0.0	0.07062266	0.07516139	0.0711793	0.073371045	0.07734445	0.07431877	0.06714968	0.07258084	0.070675276	0.082516626
0.0	0.06899656	0.07085204	0.07171476	0.07406603	0.07803285	0.06681133	0.06291703	0.076639734	0.058943562	0.07910281
0.0	0.0019060975	0.0028692398	0.002617107	0.0022464243	0.0032078733	0.0022443219	0.0015208626	0.0021879298	0.0018308129	0.0020800706
0.0	0.020713892	0.0313249	0.025549443	0.029449793	0.039604247	0.023667453	0.024408542	0.024834506	0.0149786845	0.02786324
0.0	0.023123864	0.031120142	0.025364503	0.022092072	0.03109459	0.026985059	0.020411085	0.030527482	0.025866957	0.025860468
0.0	0.07109417	0.06798185	0.07806837	0.06315943	0.075910196	0.068616375	0.06891055	0.06456774	0.057630036	0.07755913
0.0	0.23938937	0.22676466	0.23808862	0.22738098	0.23955938	0.22302648	0.21553005	0.20336552	0.20578043	0.24315006
0.0	0.00012463138	0.00011848062	0.0001004443	8.761304e-05	0.00026237537	8.31926e-05	7.8325924e-05	0.00011622427	0.00013732072	0.00013545761
0.0	9.503354e-05	0.00010747217	5.8469195e-05	0.00018249289	0.00014083447	6.726502e-05	9.591666e-05	8.80107e-05	5.7450732e-05	0.0001460403
0.0	0.0120496405	0.01093115	0.007149444	0.01594668	0.011864274	0.0068331975	0.010063483	0.009942566	0.0060705906	0.014824941
0.0	0.09412736	0.105371125	0.09141863	0.08877851	0.106342256	0.10231016	0.09069745	0.095690474	0.0955438	0.115774944
0.0	0.09401361	0.10478779	0.09143429	0.088757254	0.105953254	0.10238417	0.09077452	0.096219644	0.0956168	0.116321966
0.0	0.094304405	0.104950815	0.09139463	0.088832855	0.10646154	0.10250482	0.09071777	0.095951796	0.095649794	0.11607774
0.0	0.094398566	0.105364785	0.09178256	0.08899138	0.106668554	0.1025456	0.09082074	0.09627913	0.09553234	0.11687982
0.0	0.097284965	0.11138671	0.1072408	0.097186826	0.105656885	0.105402775	0.09722385	0.10389163	0.09376684	0.105901055
0.0	0.097108416	0.11141476	0.107627936	0.09689571	0.1057143	0.10557485	0.09667005	0.104366355	0.09420199	0.106624626
0.0	0.097928144	0.11165968	0.10772254	0.097274244	0.106102705	0.10599262	0.09724509	0.10449284	0.09475917	0.10649084
0.0	0.09795302	0.111488335	0.10801212	0.09783589	0.10597155	0.105977535	0.09749059	0.10482316	0.09396821	0.10674039
0.0	0.11317348	0.114603855	0.10747333	0.098998465	0.09899953	0.10155768	0.09311994	0.09509613	0.10806988	0.10066042
0.0	0.11297662	0.114406906	0.107890666	0.099080876	0.09898311	0.101318344	0.09281471	0.09549383	0.10800429	0.10073858
0.0	0.11321421	0.11440166	0.10804757	0.099669814	0.098903656	0.10147559	0.093229584	0.0952682	0.10849226	0.10077529
0.0	0.11319535	0.11502808	0.10808867	0.09939252	0.09886507	0.101600915	0.09331743	0.09519429	0.10837368	0.10092606
0.0	0.10921568	0.09702683	0.094724655	0.09968822	0.115342185	0.09508497	0.09405769	0.07792286	0.094520524	0.109604634
0.0	7.169435e-05	0.00012907136	1.4029097e-08	9.6130185e-05	9.891603e-09	7.38404e-05	3.1322018e-09	0.00012620832	8.143269e-05	8.280123e-05
0.0	0.012329695	0.013671521	0.0002540682	0.011275155	0.000104274164	0.0074930075	7.075334e-05	0.015940644	0.009067158	0.012713429
0.0	0.53639776	0.53774476	0.53638685	0.5312937	0.5303326	0.52712435	0.52032596	0.5223121	0.5181267	0.5374193
0.0	0.012550592	0.012174557	5.2444815e-05	0.013981902	0.00016650966	0.007346129	4.3135064e-05	0.01037081	0.010593413	0.011297753
0.0	0.00010506355	6.785878e-05	1.3337953e-08	0.0001144108	1.6674365e-08	5.6373883e-05	2.0102298e-09	0.00011443022	8.72443e-05	0.00014385683
0.0	0.5368932	0.53804135	0.5355428	0.5302822	0.5288291	0.52801734	0.5194532	0.52118886	0.5175306	0.5371626
0.0	0.008525406	0.00016601884	0.00021731119	0.007765205	4.1560936e-05	0.007905339	0.00015365642	0.011135105	0.0106298495	0.009598635
0.0	7.849723e-05	2.2881753e-08	5.3185232e-08	5.747451e-05	1.8985702e-09	1.1952698e-06	3.664984e-08	8.340707e-05	1.338336e-06	0.000105043815
0.0	7.469528e-05	5.0055973e-09	4.0162536e-09	0.00011124212	5.268191e-09	1.2459085e-09	5.0609255e-08	9.664271e-09	1.2264008e-09	1.9522606e-06
0.0	0.068372674	0.0047207256	0.0044103353	0.07468412	0.0046850387	0.0030979058	0.008679308	0.005445139	0.0029827196	0.025401738
0.0	0.53668237	0.5377966	0.5344594	0.52965647	0.52750766	0.52673805	0.5207904	0.5211288	0.5162235	0.53549254
0.0	1.6388969e-05	0.000121978555	7.237468e-05	0.00016139077	6.212605e-05	0.00023362628	0.0002392008	0.00010837822	2.4764435e-05	0.00013881603
0.0	2.4145255e-10	1.6693967e-08	1.3416821e-08	2.4186164e-08	3.356762e-09	8.744991e-09	1.320191e-08	1.0538418e-08	5.4229093e-10	1.6727627e-08
0.0	0.000441587	0.0012687722	0.000926316	0.00071882055	0.000777162	0.00050216314	0.0014964311	0.0004764323	0.0005017792	0.0010528424
0.0	0.0128081	0.03249688	0.026556127	0.018894978	0.018337378	0.018030113	0.03731193	0.015968177	0.01541213	0.02966863
0.0	0.014107145	0.02702773	0.024264846	0.03710474	0.026472023	0.03026606	0.036435448	0.028556656	0.02183278	0.032835986
0.0	0.53651816	0.5385851	0.5343081	0.52939045	0.52816904	0.5275473	0.5219557	0.52249855	0.51498497	0.53632927
0.0	0.014126138	0.027164618	0.02421829	0.03738133	0.026442258	0.030468667	0.036431413	0.028447028	0.021984903	0.032902043
0.0	2.6382513e-05	0.00016891702	0.00022446645	0.00013501105	0.0001449218	4.6443442e-06	0.00020104193	0.00012135196	7.838861e-05	0.00014595703
0.0	0.0023106874	0.004989319	0.0066608023	0.00079707627	0.004065451	0.0026680352	0.006309687	0.0039433762	0.002302648	0.0036075758
0.0	0.010289593	0.012738884	0.010805827	0.012173106	0.017555999	0.010230789	0.0066394075	0.012760809	0.011252515	0.013092837
0.0	0.53636837	0.53716403	0.53634727	0.5305615	0.5292131	0.5280551	0.5219314	0.52360135	0.5162722	0.537058
0.0	0.5363765	0.537337	0.53681743	0.5308128	0.52910817	0.52763194	0.52260923	0.5239346	0.5171216	0.5374536
0.0	0.53591394	0.5379934	0.5359972	0.5307838	0.5290307	0.52810806	0.5223379	0.5227329	0.5165921	0.5361536
0.0	0.5364878	0.53727233	0.5368938	0.53148174	0.52894175	0.52731687	0.5222208	0.5239488	0.5167656	0.53680605
0.0	0.04719105	0.059680276	0.08961605	0.08199389	0.086649574	0.059252992	0.09154405	0.07654393	0.07413695	0.080238305
0.0	0.0021071506	0.0044892863	0.00837726	0.007657	0.007325046	0.0048725847	0.00873274	0.006004501	0.0036603927	0.0068170945
0.0	3.0180447e-10	4.194612e-09	3.8467576e-08	3.0055418e-08	2.5411989e-08	6.118043e-09	5.171799e-08	1.3635203e-08	2.516915e-09	1.8297914e-08
0.0	0.0042290627	0.009218542	0.02144579	0.0077829515	0.012379516	0.00700039	0.008171685	0.011684262	0.011106087	0.010882128
0.0	0.0003398	0.00076258235	0.0023091743	0.00090918335	0.0013051088	0.0007611836	0.0008299078	0.0012204255	0.0010593892	0.0012615258
0.0	0.0005982068	0.0010695761	0.0012788866	0.00062013854	0.0009424858	0.0014733115	0.0011209687	0.00043730316	0.00032635147	0.0006351564
0.0	0.00038450776	0.0011351159	0.0016757589	0.0007887366	0.0007328214	0.0013277883	0.00068721425	0.0012358233	0.0011792246	0.0006549456
0.0	0.0008414665	0.0010481311	0.0010145478	0.00078719214	0.00069486286	0.0016100017	0.0017831739	0.0005081224	0.000494537	0.0013202627
0.0	0.5390284	0.53814745	0.53341573	0.5314283	0.53108096	0.5294553	0.5204979	0.5232608	0.5166494	0.5378011
0.0	0.5380806	0.5384256	0.5319627	0.5282611	0.5264281	0.5298248	0.52316374	0.5249558	0.5168233	0.53850657
0.0	0.5355919	0.53802353	0.5361516	0.5291278	0.52646375	0.52875143	0.5190916	0.5207866	0.5170887	0.5350267
0.0	0.5385626	0.5374925	0.53582716	0.5311951	0.5293812	0.5283464	0.5228479	0.52364963	0.5165757	0.5393138
0.0	1.6917525e-05	6.385751e-05	8.4509025e-05	6.344833e-05	6.88019e-05	0.0001028728	4.3886237e-05	0.00016076074	0.00013377237	6.5299166e-05
0.0	2.9922381e-05	4.1833395e-05	7.038892e-05	8.647977e-05	0.00070630194	9.0384536e-05	4.7037134e-05	8.227318e-05	5.018932e-05	0.00013150345
0.0	2.215262e-10	6.9459665e-09	4.3108255e-09	3.0786815e-09	3.6355319e-09	1.5314506e-09	2.0686683e-09	2.1259978e-09	9.622518e-09	5.08169e-09
0.0	0.5379477	0.53791547	0.5355959	0.52963024	0.53066754	0.5286273	0.521964	0.52405334	0.5166809	0.53770345
0.0	6.926839e-05	3.0208511e-09	6.3624285e-08	3.3917424e-08	0.00016136753	1.0917242e-09	9.303315e-09	1.4896457e-08	0.00018796779	8.413585e-05
0.0	6.493877e-07	1.2975883e-08	7.3743685e-08	3.0578725e-08	4.4433497e-09	1.6419509e-09	4.2532406e-08	6.66568e-09	3.1068312e-09	1.4525114e-09
0.0	9.182054e-05	0.00011646635	0.00031233698	0.00017653663	0.0001286613	5.071963e-05	0.000222151	5.3543234e-05	0.00013050024	3.243615e-05
0.0	0.00010925772	1.2716552e-09	7.7090455e-08	2.7654782e-08	4.6032463e-07	4.3011585e-09	1.7015566e-08	1.6111244e-08	4.2111416e-05	6.6327304e-09
0.0	0.0117721055	2.8649027e-05	0.00030969534	0.00018864108	4.1286392e-05	0.00012545756	0.00013790083	0.0001719338	0.0060883164	5.2075924e-05
0.0	0.5362451	0.5366774	0.5360052	0.52980554	0.5293185	0.52787715	0.5217472	0.52367496	0.51619977	0.5366478
0.0	0.5364147	0.5372501	0.5372202	0.5305676	0.52890396	0.52786654	0.5225548	0.5234	0.51726127	0.5375649
0.0	0.010992167	0.009017101	0.010445199	0.00010570731	0.010301122	0.009306975	0.011457876	0.010807758	0.010461106	0.015309574
0.0	9.240871e-05	8.8784866e-05	0.00010694293	4.089381e-08	2.7143804e-07	8.630248e-05	0.0001034037	0.00010598104	9.2463e-05	9.5329066e-05
0.0	0.00013748869	9.497791e-05	9.040238e-05	8.561678e-09	0.0001502943	6.702644e-05	5.353731e-05	0.00011177559	5.184032e-05	0.000102815044
0.0	0.00013748869	9.497791e-05	9.040238e-05	8.561678e-09	0.0001502943	6.702644e-05	5.353731e-05	0.00011177559	5.184032e-05	0.000102815044
0.0	0.011472025	0.009968382	0.014208527	0.00020138343	0.012626531	0.009565943	0.0070897755	0.01144926	0.012182628	0.009122344
0.0	0.011472025	0.009968382	0.014208527	0.00020138343	0.012626531	0.009565943	0.0070897755	0.01144926	0.012182628	0.009122344
0.0	0.070599005	0.07978826	0.078155905	0.018198611	0.08288864	0.06592993	0.06743334	0.07866071	0.06864826	0.07205529
0.0	6.1044004e-05	0.00013289144	0.0001343817	2.8553475e-09	0.000119772514	6.794134e-05	0.00011994155	0.00010736441	6.382847e-05	6.573545e-05
0.0	6.1044004e-05	0.00013289144	0.0001343817	2.8553475e-09	0.000119772514	6.794134e-05	0.00011994155	0.00010736441	6.382847e-05	6.573545e-05
0.0	0.009156985	0.01156628	0.013065367	5.9155434e-05	0.010124207	0.0075183907	0.013016116	0.012108699	0.008447064	0.0078002224
0.0	0.009156985	0.01156628	0.013065367	5.9155434e-05	0.010124207	0.0075183907	0.013016116	0.012108699	0.008447064	0.0078002224
0.0	0.5357907	0.5375068	0.5356551	0.5300279	0.5291361	0.52793014	0.5221537	0.5228066	0.51651967	0.5357433
0.0	0.53652596	0.5371854	0.5372965	0.5312366	0.52873755	0.5275515	0.5221663	0.52341413	0.5169052	0.5369174
0.0	0.017243601	0.028592056	0.03682402	0.14836769	0.032782286	0.018090338	0.031162662	0.027457362	0.029065682	0.030274376
0.0	0.53620535	0.53768814	0.5346619	0.5306979	0.5295807	0.52851015	0.5212636	0.5222052	0.5179912	0.5372298
0.0	0.013852818	0.010848878	0.014688568	0.015032515	0.01135029	0.011217798	0.010847344	0.017445574	0.012880362	0.01390151
0.0	0.014947613	0.011753392	0.012462511	0.013992759	0.016733041	0.012257644	0.010561068	0.0129719	0.0134031605	0.016391657
0.0	0.013207861	0.015075269	0.013085285	0.019887865	0.013436685	0.011799997	0.010315877	0.012187334	0.01434106	0.014686712
0.0	0.015005499	0.0122616915	0.015438889	0.014504357	0.013388446	0.015459765	0.0101800645	0.012348411	0.012523119	0.012075286
0.0	0.012994117	0.012729676	0.015692223	0.016627029	0.0153045505	0.012289524	0.01251769	0.01291116	0.0123819765	0.015151321
0.0	0.014593532	0.012555067	0.016707068	0.014618438	0.0120968465	0.014321743	0.011837063	0.014186537	0.014007538	0.011951004
0.0	0.013777127	0.012104404	0.015915493	0.015938519	0.011825339	0.013563368	0.012589963	0.015035214	0.012581489	0.013886288
0.0	0.010448803	0.01221217	0.014688899	0.014233762	0.01389082	0.01362104	0.011430051	0.01375736	0.011294899	0.013868845
0.0	0.011739044	0.008680863	0.013885875	0.010280817	0.013904327	0.008356308	0.008814708	0.0141164195	0.0042586494	0.013115666
0.0	0.11446411	0.09842833	0.0988802	0.09384886	0.10922468	0.10025472	0.07859553	0.101784416	0.08512305	0.11043866
0.0	0.21282199	0.19420214	0.19442517	0.18703733	0.20298691	0.19392823	0.16757746	0.19558536	0.17321359	0.20753421
0.0	0.5376214	0.53780574	0.5361654	0.53085107	0.53005266	0.52788913	0.5204521	0.5243008	0.5178649	0.53787696
0.0	0.014133007	0.008488501	0.011200511	0.0076895826	0.011912328	0.008653549	0.012337437	0.00944951	0.006024529	0.0102631515
0.0	0.012376835	0.014795094	0.0127401855	0.011780052	0.015802313	0.009806427	0.008608916	0.009687805	0.008971911	0.017649423
0.0	0.042831216	0.042268373	0.045418866	0.054401282	0.047778852	0.04925775	0.03875891	0.07005379	0.040482577	0.053755872
0.0	0.16095437	0.14740497	0.12176176	0.14683305	0.17501168	0.14522499	0.13666463	0.15037248	0.15096237	0.16809326
0.0	0.16077015	0.14675355	0.12197239	0.14586931	0.1751786	0.14437285	0.1366782	0.15087903	0.15005477	0.16780284
0.0	0.010462923	0.011269101	0.012048972	0.0096634785	0.010820969	0.0110253515	0.008224087	0.008327072	0.009307054	0.014003904
0.0	0.00010055979	0.00014151967	8.4454005e-05	9.037867e-05	0.000102464655	0.00011403047	7.897445e-05	8.1972925e-05	5.1314335e-05	0.00015162723
0.0	0.023985265	0.02358222	0.021254776	0.02805377	0.03102793	0.023705538	0.023432096	0.028087512	0.025041535	0.031206653
0.0	0.014656725	0.009126383	0.008469536	0.011418323	0.014388218	0.011428791	0.008434182	0.010717908	0.010892094	0.01148775
0.0	0.00014153439	8.352295e-05	0.00012583808	0.00011927524	0.00013055887	6.906392e-05	6.547107e-05	8.473029e-05	9.438563e-05	0.00010923565
0.0	0.002212425	0.0023882906	0.0033519794	0.0024773697	0.0028755644	0.0003007852	0.0019009472	0.002447258	0.0018295445	0.0026121405
0.0	0.002215017	0.001954209	0.0037469333	0.0023877954	0.0024482743	0.0017445475	0.001379237	0.0026755445	0.0025381444	0.00094872614
0.0	0.009142862	0.013429588	0.018746996	0.011538794	0.008298843	0.008870295	0.007773406	0.011986224	0.012187495	0.012576443
0.0	0.010727215	0.010132301	0.013663478	0.009492073	0.012598935	0.0074021174	0.0082320245	0.009568587	0.009094216	0.012685836
0.0	0.10695458	0.08658181	0.114443965	0.084484346	0.107163794	0.07443816	0.08398884	0.10570276	0.08218804	0.08913758
0.0	0.02526943	0.02254845	0.029982546	0.024317386	0.03737954	0.02414931	0.021231482	0.026723027	0.021324612	0.014579154
0.0	0.007706229	0.011444582	0.012693578	0.00840656	0.012028214	0.008590179	0.008251478	0.010200453	0.008927461	0.010126133
0.0	0.02740205	0.03243521	0.028835453	0.02433736	0.029599797	0.025061829	0.028710138	0.027718881	0.022742193	0.022211613
0.0	0.0106200855	0.009718371	0.010653596	0.011078322	0.012566854	0.011826237	0.010512517	0.012837254	0.008000943	0.01265241
0.0	0.026790552	0.032333557	0.027468825	0.022413371	0.03033526	0.021767983	0.026955562	0.02536824	0.0172016	0.021864995
0.0	0.00010970057	0.000117031675	0.00011339862	4.448482e-05	0.00021966436	8.395704e-05	8.816409e-05	9.6807235e-05	3.1262014e-05	0.00010998086
0.0	0.5377363	0.5391995	0.53768104	0.53131825	0.5293338	0.52682203	0.5222099	0.5226337	0.51777804	0.53855944
0.0	0.008582864	0.010394139	0.013038757	0.010795362	0.011790336	0.008983289	0.0065841423	0.010060135	0.01041243	0.010710544
0.0	0.06646293	0.07544582	0.08692779	0.069245726	0.08471588	0.06695516	0.062792964	0.06972306	0.07335795	0.07935718
0.0	0.5369377	0.53848857	0.5354759	0.5303388	0.5273132	0.52673686	0.52298063	0.5214768	0.5169369	0.5361251
0.0	0.010861796	0.011250686	0.01249883	0.011263886	0.012583911	0.009307924	0.009453947	0.010741241	0.010628597	0.015539321
0.0	0.010241098	0.011035963	0.01196399	0.010273095	0.017471528	0.010928804	0.009594606	0.012686738	0.010791325	0.01930778
0.0	0.07631851	0.065750584	0.06633888	0.075843126	0.08438651	0.06943417	0.06695851	0.075073816	0.066964895	0.08307845
0.0	0.00011308687	6.2984625e-05	6.636645e-05	0.00011791774	0.00017495039	8.450548e-05	7.978348e-05	0.000121233075	8.29347e-05	0.0001528928
0.0	0.01128052	0.008503006	0.008673546	0.011374613	0.013751941	0.0096269855	0.009286829	0.011349033	0.009346512	0.013133799
0.0	0.5366374	0.5374488	0.535038	0.53046674	0.52851605	0.5282972	0.51976776	0.52269244	0.51703805	0.53662467
0.0	0.013085877	0.01324089	0.007211672	0.010068581	0.0074279574	0.014827448	0.007454156	0.008881389	0.0052632284	0.009639723
0.0	0.07805134	0.08942266	0.0704597	0.07150939	0.0664018	0.07782861	0.06062109	0.06774261	0.05974235	0.07293075
0.0	0.5364828	0.5375846	0.53492707	0.52996504	0.5272705	0.5269175	0.5211468	0.5225827	0.51564574	0.5356425
0.0	0.027079258	0.028118977	0.030257693	0.027884876	0.030057477	0.023790197	0.02405231	0.026561977	0.026219819	0.035912544
0.0	0.0753895	0.07540435	0.08130747	0.07002452	0.07096509	0.069331765	0.06875515	0.06965332	0.06734946	0.07682479
0.0	0.00010796161	0.00010549785	0.00014313657	8.724113e-05	9.068445e-05	8.4037776e-05	8.812273e-05	9.137751e-05	8.473554e-05	0.00011353192
0.0	0.011024749	0.010977428	0.012686821	0.009799244	0.0099387225	0.009600561	0.009755533	0.009867604	0.009446502	0.011338011
0.0	0.029117476	0.031564265	0.02247615	0.025658444	0.0370706	0.02855852	0.023546945	0.025262373	0.025232553	0.024450185
0.0	0.011896757	0.0119705405	0.010770054	0.010310689	0.013400186	0.009161958	0.009523061	0.013059435	0.011137878	0.009540204
0.0	0.5359936	0.53684163	0.5347979	0.5293758	0.5261654	0.5281883	0.5220525	0.5207695	0.5173589	0.5363409
0.0	0.5363373	0.5402602	0.5362756	0.53132415	0.52842176	0.5283203	0.52273905	0.522194	0.51838785	0.5385198
0.0	0.002279195	0.0019928082	0.0018458193	0.0020468992	0.0026124015	0.00097107404	0.0018229175	0.003497349	0.0023419177	0.003034302
0.0	0.0027374602	0.00015834288	0.00023014721	0.00013925672	0.0033499028	0.000102889775	0.00017965982	0.00010288282	0.0024208643	0.0031691531
0.0	0.0027374602	0.00015834288	0.00023014721	0.00013925672	0.0033499028	0.000102889775	0.00017965982	0.00010288282	0.0024208643	0.0031691531
0.0	0.0027374602	0.00015834288	0.00023014721	0.00013925672	0.0033499028	0.000102889775	0.00017965982	0.00010288282	0.0024208643	0.0031691531
0.0	0.00959698	0.00018551791	0.009779092	0.010565623	0.012107268	0.011432137	0.0070415325	0.007992439	0.011101133	0.01166505
0.0	0.000104814484	1.8832684e-06	9.0125475e-05	0.00010896931	0.00016886018	0.000116591575	3.6444777e-05	7.90256e-05	0.000105829946	0.00014896684
0.0	0.010745893	0.009528163	0.012303393	0.0090531465	0.010665177	0.008904775	0.0102510685	0.009476613	0.0071452246	0.0092007285
0.0	9.025327e-05	8.879096e-05	0.000120709024	7.0619266e-05	0.00012541044	9.849731e-05	7.313646e-05	9.839949e-05	6.7400506e-05	9.903008e-05
0.0	0.5375339	0.5379879	0.5358357	0.53171396	0.5297325	0.5275829	0.5196498	0.5226068	0.51619714	0.5367666
0.0	0.013025675	0.012983707	0.0064026956	0.010262357	0.012710208	0.010038005	0.007959788	0.021932466	0.0059676217	0.009302917
0.0	0.00011988963	0.000131331	5.6938963e-05	6.917901e-05	0.00013223615	5.7001824e-05	6.211923e-05	0.00020772498	5.5392706e-05	0.000101243604
0.0	0.02687107	0.019126471	0.028427161	0.024679674	0.036880102	0.021168834	0.02170051	0.027344923	0.023392666	0.014206369
0.0	8.050631e-05	4.643072e-05	0.00014574648	6.7730456e-05	0.00018984047	7.058406e-05	9.449009e-05	0.00015562774	8.299094e-05	8.243661e-05
0.0	0.53592074	0.53698385	0.5355254	0.5298758	0.52770203	0.52761996	0.52009606	0.5221653	0.5159624	0.53540015
0.0	0.53571975	0.5379062	0.5370475	0.52976316	0.52847344	0.52720344	0.5216411	0.5218169	0.5174515	0.53705704
0.0	0.5349251	0.53728026	0.5354016	0.52981424	0.52707714	0.5283106	0.51983464	0.5212772	0.51546377	0.5355931
0.0	0.53727275	0.5395424	0.53513145	0.5300291	0.5299068	0.5273149	0.5201628	0.52395934	0.51713085	0.5361604
0.0	0.010924166	0.012291462	0.011973028	0.0111695165	0.012866552	0.013756895	0.009874236	0.008809718	0.009903458	0.010355825
0.0	0.023366814	0.031149255	0.030820347	0.022454645	0.032012153	0.02078623	0.027483178	0.02579603	0.016453128	0.026650533
0.0	0.009421125	0.011481259	0.012150472	0.009689621	0.011625107	0.009908013	0.00850028	0.01161618	0.011894862	0.013772119
0.0	0.009421125	0.011481259	0.012150472	0.009689621	0.011625107	0.009908013	0.00850028	0.01161618	0.011894862	0.013772119
0.0	0.009421125	0.011481259	0.012150472	0.009689621	0.011625107	0.009908013	0.00850028	0.01161618	0.011894862	0.013772119
0.0	0.008149281	0.0070266877	0.011786792	0.009318426	0.01073456	0.011280158	0.009300013	0.0083746305	0.011298573	0.008792056
0.0	0.008293775	0.013732423	0.009860633	0.012031733	0.017460775	0.009912537	0.0018437955	0.013567712	0.009383273	0.0102549065
0.0	6.0228067e-05	0.00016710548	8.563493e-05	0.00013119382	0.00028060665	8.930402e-05	3.137755e-06	0.00017275612	8.359993e-05	9.225032e-05
0.0	0.00053636613	0.011747678	0.0019026452	0.009962478	0.013752167	0.0115809105	0.009107985	0.0014507973	0.007810743	0.0103759
0.0	0.058574606	0.045652833	0.049391363	0.054513488	0.05083825	0.04525438	0.043565758	0.042198513	0.05583523	0.039937325
0.0	0.5352996	0.5368064	0.5365041	0.52975327	0.52862364	0.52671325	0.5214869	0.5231358	0.5155915	0.5360011
0.0	8.437375e-05	6.8611895e-05	6.117045e-05	0.00012078478	0.00016857526	0.00012978604	8.304145e-05	0.00013419999	0.00014222001	6.595132e-05
0.0	0.010942997	0.008809806	0.00688484	0.0101967845	0.0120441355	0.010088005	0.010318244	0.009755561	0.010020465	0.009170225
0.0	0.024914216	0.029701963	0.030979324	0.02712662	0.025824098	0.025926143	0.018985558	0.0057604103	0.031844426	0.02808143
0.0	9.05348e-05	0.00010601096	6.7090965e-05	7.735318e-05	0.00014160214	8.854424e-05	4.1320818e-05	1.9693425e-06	0.00011006826	0.00015185236
0.0	0.5359195	0.5375841	0.5362816	0.5308787	0.52713656	0.5279286	0.5215506	0.5228834	0.5165384	0.53725916
0.0	0.009643243	0.011705431	0.018481618	0.010761329	0.009424797	0.009410376	0.007905242	0.010328922	0.012271339	0.010111083
0.0	0.53703344	0.5392723	0.53617114	0.53262085	0.5275766	0.5280212	0.5208936	0.52142537	0.51574606	0.5368384
0.0	0.0012495304	0.0011233938	0.0015377238	0.0014882605	0.0012012189	0.0009838949	0.0013356896	0.0015606084	0.0008889934	0.001609548
0.0	0.006090068	0.009736468	0.011558787	0.009608735	0.012113932	0.015343101	0.008173858	0.012908413	0.0056031668	0.011841487
0.0	8.906232e-05	2.0333255e-06	0.0002513454	0.00011317533	0.00016163455	9.773255e-05	0.00011737544	8.8676905e-05	8.676872e-05	0.00020726559
0.0	0.040655974	0.047231473	0.048303936	0.04564652	0.04720075	0.04726168	0.038652245	0.04636333	0.041481078	0.060875464
0.0	8.413512e-05	0.00011618016	0.00012353326	0.00010236279	0.000109930115	0.00012238866	5.0684725e-05	7.0779315e-05	8.376112e-05	0.00018936301
0.0	0.007777191	0.010847743	0.010702055	0.010191338	0.0097002145	0.012433138	0.008603753	0.008817641	0.01001584	0.015086615
0.0	0.010880409	0.009581054	0.010240861	0.010480731	0.011555318	0.008202944	0.00807308	0.011538457	0.0067993472	0.010565338
0.0	0.00011830721	5.7097026e-05	0.00014505244	7.365235e-05	0.00015241056	0.00015978496	6.216836e-05	9.2701994e-05	0.0001188878	0.00012520254
0.0	0.0117000425	0.007353073	0.013755168	0.006852505	0.012061261	0.012137836	0.0062011248	0.011095868	0.010760024	0.012049146
0.0	5.9332328e-05	0.000120102806	0.00013124925	0.00011172903	0.0001835268	8.5043306e-05	9.918469e-05	0.00011825938	6.831184e-05	8.365455e-05
0.0	0.008281699	0.009509366	0.013708174	0.010320191	0.010623523	0.009822159	0.008361327	0.012642258	0.008969545	0.009213652
0.0	0.011511546	0.011637791	0.013135709	0.006967503	0.012331611	0.009622577	0.0083246	0.012213147	0.008854399	0.012668188
0.0	0.007276722	0.008850412	0.010258434	0.00922272	0.012590395	0.008708856	0.0075731687	0.011589472	0.009807353	0.01424277
0.0	0.11712272	0.11641971	0.13244449	0.14576462	0.11305087	0.11934458	0.10813891	0.12671785	0.112405084	0.1281583
0.0	0.002662329	0.0013393136	0.0024600027	0.0021412536	0.0031838848	0.001269252	0.0022009728	0.0018404146	0.0015521832	0.0016130842
0.0	0.00012361021	8.875558e-05	8.09759e-05	6.892694e-05	5.4534775e-07	9.26647e-05	6.624896e-05	5.6400604e-05	3.350308e-05	0.00017958465
0.0	0.0126146395	0.010859989	0.012370827	0.0086822305	4.8757756e-05	0.009095208	0.006743102	0.0074176327	0.0093728015	0.013687148
0.0	0.002353534	0.0015386356	0.0022546784	0.0020067436	0.0020801658	0.001694913	0.0018297047	0.0020269097	0.0019861083	0.0027836107
0.0	0.00015779832	0.00014177251	0.00010079384	0.00012780719	0.0002478406	0.000115650066	5.083226e-05	7.5911565e-05	8.758422e-05	0.000107980864
0.0	0.013341251	0.012693077	0.0106876455	0.011886901	0.01641537	0.01127111	0.0074020186	0.009039515	0.009605315	0.011077257
0.0	0.012486165	0.01186878	0.009540321	0.009859515	0.017065357	0.0024605212	0.009177342	0.010498558	0.009311513	0.011516517
0.0	0.016203366	0.013938195	0.010361509	0.01098603	0.018897375	0.011813076	0.008196802	0.008296831	0.008699435	0.010128418
0.0	9.100567e-05	0.00010033441	8.476431e-05	0.000102298785	0.00019611382	4.8455413e-06	6.210644e-05	0.00012012422	9.934722e-05	0.00013791004
0.0	0.01632591	0.0141015025	0.010368866	0.011023334	0.019117527	0.011895832	0.008264829	0.008348851	0.008720349	0.0102347685
0.0	0.5371658	0.53922683	0.53541327	0.52965087	0.52978534	0.52930397	0.5211998	0.522892	0.51879036	0.5375141
0.0	0.004618297	0.014213959	0.016537845	0.012553115	0.013277554	0.008065413	0.00839529	0.011291363	0.012191147	0.009264569
0.0	0.5350549	0.5358824	0.5361841	0.53249186	0.5292972	0.5271119	0.5219854	0.522644	0.51605284	0.5369284
0.0	0.53649735	0.53697777	0.5368134	0.533454	0.52703303	0.530041	0.5206518	0.52165794	0.51541996	0.5359174
0.0	0.53717756	0.5381043	0.53512764	0.5300094	0.5271561	0.52733713	0.5209956	0.52222204	0.51733714	0.53648245
0.0	0.10432185	0.09090629	0.119234085	0.091025956	0.12006992	0.109680496	0.085941836	0.099110655	0.08556502	0.08232211
0.0	0.011966386	0.0013726491	0.013099239	0.009919667	0.01608436	0.012820659	0.008873913	0.010262425	0.009448188	0.008667361
0.0	0.011519019	0.008519532	0.015562639	0.008762497	0.016256286	0.013375748	0.0080394335	0.0108925365	0.008055131	0.0068649803
0.0	0.0022937898	0.0027239928	0.0075016115	0.002938121	0.0052929875	0.004762436	0.0027754635	0.0042709773	0.0049620145	0.0047493903
0.0	0.008681442	0.0109917885	0.0003401168	0.010474778	0.010223514	0.011646379	0.0102029275	0.011948684	0.009203402	0.01389178
0.0	0.0061444514	0.011262638	0.00027220757	0.010957831	0.011752956	0.010738541	0.012060482	0.010717706	0.009517279	0.014883638
0.0	0.011710899	0.009536915	0.013644983	0.00949475	0.015442109	0.010173258	0.00826497	0.011375836	0.011062891	0.012268537
0.0	0.010879279	0.010759843	0.010176966	0.010036333	0.013087077	0.010205778	0.008323159	0.010304628	0.012047036	0.010818255
0.0	0.00012119122	7.952962e-05	0.00016526766	8.115316e-05	0.00021889621	9.40107e-05	6.348513e-05	0.0001207857	0.00011652167	0.00013277098
0.0	0.000559492	0.0117510725	0.012654233	0.011520524	0.014536747	0.0021528546	0.0097540775	0.0014878275	0.009292766	0.010547533
0.0	0.00013679039	7.8035395e-05	0.00016917523	0.00017381126	0.00022210293	8.890933e-05	3.3974156e-06	0.00025148896	0.00012149114	9.329447e-05
0.0	0.014595822	0.01059118	0.012773702	0.015355396	0.016368749	0.012143497	0.0003592515	0.018126754	0.009630577	0.00855736
0.0	0.1344003	0.037478574	0.16437697	0.15213798	0.1942832	0.1438955	0.147397	0.14418235	0.13707623	0.15142286
0.0	0.0013192652	0.00299663	0.003386621	0.0020174042	0.0037278046	0.00021313614	0.001855844	0.001046015	0.0012873687	0.0021950598
0.0	0.19391352	0.19522512	0.19825642	0.18334247	0.21893269	0.16876161	0.20297812	0.18944803	0.19696112	0.18865791
0.0	0.5361323	0.537255	0.53531206	0.527183	0.52886695	0.5270668	0.5197426	0.5222895	0.5159949	0.5364426
0.0	0.011559762	0.0140612535	0.0055815103	0.012347876	0.00764276	0.00029726728	0.00033737774	0.009541204	0.008716261	0.010422882
0.0	0.000120059296	9.861422e-05	4.6368597e-05	9.75642e-05	0.00010838763	3.4484824e-06	3.7474276e-06	0.000120051736	7.596921e-05	0.00012210634
0.0	0.07753244	0.07407113	0.060268115	0.07213432	0.07439889	0.029045867	0.029080288	0.07487975	0.065415666	0.078313395
0.0	0.046457566	0.049616694	0.055514015	0.044430327	0.045769308	0.051967993	0.040720344	0.048995737	0.042192943	0.040222645
0.0	0.00014180402	0.000106011656	7.311686e-05	8.5889595e-05	0.00017226709	6.6419816e-05	0.00010185211	9.903339e-05	0.00014861528	7.9595404e-05
0.0	0.00011164467	0.000108066146	6.961744e-05	0.00010245165	0.00013869973	5.7324807e-05	9.0611844e-05	0.0001183476	0.000134179	9.997035e-05
0.0	4.9412793e-05	2.8409986e-05	0.00013441656	0.00017025477	0.00013878163	5.2199575e-05	6.9847985e-05	0.00010764416	3.619491e-05	0.00011999188
0.0	0.030680297	0.030987578	0.03282978	0.024564244	0.03278924	0.023608888	0.02134746	0.02661675	0.025302319	0.027931333
0.0	8.699822e-05	0.0001326729	0.000126335	4.931916e-05	0.00011876249	7.9151774e-05	7.357864e-05	0.00011797341	0.00014050116	0.00013200296
0.0	0.008939898	0.010297594	0.007550292	0.011924935	0.013868226	0.008693195	0.0061909477	0.009965809	0.010832613	0.007276829
0.0	0.026272284	0.024867028	0.032184467	0.024220172	0.03028045	0.023028139	0.0038552317	0.0229027	0.02286902	0.022344522
0.0	8.223051e-05	5.537137e-05	9.631995e-05	0.00011299676	0.00024464066	3.982326e-05	6.733837e-07	9.178377e-05	7.282288e-05	7.152643e-05
0.0	0.14333734	0.14009105	0.16311434	0.13667001	0.13879271	0.15890138	0.12852003	0.16634855	0.14323202	0.13199511
0.0	5.4327124e-05	6.162962e-05	0.00013849647	0.00010862218	5.159481e-05	0.00014649735	6.569991e-05	0.00018573596	7.251775e-05	6.8149435e-05
0.0	9.823739e-05	0.0001830195	0.00020287822	9.077461e-05	0.00014198708	0.000117383956	8.85716e-05	0.00012765396	6.953669e-05	0.00011733303
0.0	0.012826068	0.008986317	0.010218932	0.011272534	0.01419162	0.010882061	0.0078027872	0.009932976	0.009983033	0.013011963
0.0	0.00014592573	7.116143e-05	9.206164e-05	0.00011487278	0.00018658853	0.000107344546	5.6326055e-05	9.115506e-05	9.499929e-05	0.00015053325
0.0	8.1207654e-05	0.00010662705	0.00016753178	0.00010454887	0.00012315124	0.00011285128	9.335739e-05	9.516313e-05	4.432019e-05	0.00010850406
0.0	0.010800548	0.010758782	0.008890137	0.008867851	0.013757918	0.010578222	0.00764111	0.009056514	0.0068594916	0.011934703
0.0	0.0464072	0.049413063	0.055600073	0.044158198	0.04581138	0.051686198	0.040724088	0.04914968	0.041954532	0.040155828
0.0	0.048481032	0.034793988	0.05536034	0.05417218	0.06493732	0.04238557	0.040598553	0.045432556	0.03284183	0.050466657
0.0	0.0484286	0.034648955	0.055446163	0.053843744	0.06499583	0.04215343	0.04060229	0.04557585	0.032654457	0.05038374
0.0	0.5374308	0.539216	0.5349995	0.52895474	0.5270328	0.5280225	0.52114725	0.52205783	0.51688313	0.5366395
0.0	0.0075586606	0.008762352	0.013301027	0.009989426	0.012866957	0.0014025164	0.009848067	0.009745258	0.008713905	0.011702381
0.0	0.07657696	0.09304404	0.113063425	0.09743077	0.10893782	0.014285372	0.09408823	0.0988931	0.07064519	0.09645794
0.0	0.10293554	0.09703548	0.107713066	0.107920334	0.12148797	0.09353321	0.100981124	0.095483944	0.079817325	0.11561763
0.0	0.00011670137	8.9252935e-05	0.00013250715	0.0001061959	0.00018062325	9.7155884e-05	9.0406946e-05	8.443991e-05	7.714861e-05	0.000112006055
0.0	0.10251058	0.0972296	0.107965104	0.10779315	0.12137077	0.094286345	0.100900464	0.0952429	0.079765685	0.11550619
0.0	0.102467135	0.096844465	0.10746768	0.10782753	0.12189354	0.09417971	0.10087771	0.09544226	0.07986178	0.1153002
0.0	0.00013801371	9.976883e-05	0.0001422668	0.00015214397	0.00017603303	6.864841e-05	0.00012624083	0.00011545548	5.337505e-05	0.00015919369
0.0	0.011387474	0.012522624	0.012633108	0.011604825	0.01061424	0.010266049	0.009415476	0.00925431	0.010625457	0.008414024
0.0	0.017176822	0.012261477	0.00037120332	0.0069654407	0.013398604	0.010400174	0.011376405	0.017077368	0.0100804325	0.008904665
0.0	0.5363993	0.53851014	0.5347573	0.52988267	0.527072	0.527802	0.5208829	0.5216823	0.51630634	0.53519595
0.0	0.0067736474	0.012194817	0.010808457	0.009011558	0.014719945	0.011202967	0.012362003	0.010181626	0.0076445392	0.00028519012
0.0	6.163667e-05	0.00013468893	0.00010791847	8.668916e-05	0.0001541942	0.0001269998	0.000101299906	8.565143e-05	8.5962274e-05	3.2047808e-06
0.0	0.00835248	0.012386042	0.011034282	0.009768495	0.01292116	0.011776466	0.010452235	0.009556402	0.009513989	0.0019229541
0.0	0.008274736	0.009397742	0.011556902	0.010625147	0.013599179	0.007511968	0.012013541	0.010034628	0.012556633	0.013959562
0.0	0.5369341	0.5387177	0.53537923	0.52938926	0.5277716	0.52748734	0.52202517	0.52183795	0.5167508	0.5353252
0.0	0.014606223	0.005899175	0.01109468	0.007554145	0.013749619	0.00021497728	0.010106636	0.012099587	0.008617772	0.010167066
0.0	0.08062749	0.060981598	0.079132356	0.0673824	0.07859275	0.026371172	0.067713685	0.077471316	0.05442021	0.07363484
0.0	0.008079658	0.01116162	0.010215344	0.008890209	0.011273007	0.013907577	0.009775883	0.006823218	0.0065826834	0.013238074
0.0	0.5385899	0.53816175	0.5351716	0.5296186	0.5287077	0.5291751	0.5228341	0.5240705	0.51742876	0.53878844
0.0	0.010098253	0.009495131	0.00930014	0.006942953	0.013117512	0.0075798915	0.009328803	0.01207144	0.013165085	0.012071316
0.0	0.0931058	0.09289577	0.0927573	0.10006546	0.110523745	0.06810375	0.093870156	0.09910732	0.10241071	0.100869104
0.0	0.5368994	0.53831154	0.5357748	0.5316684	0.52915126	0.52884966	0.5217656	0.5228569	0.517121	0.538271
0.0	0.011889254	0.006739922	0.008705164	0.011517526	0.012406398	0.008119484	0.009920454	0.009130243	0.012392688	0.012799331
0.0	8.975291e-05	7.985853e-05	7.690372e-05	4.336318e-05	0.00015917547	5.2039584e-05	8.184281e-05	0.00013739249	0.00016620115	0.00012921974
0.0	0.010094422	0.009556425	0.009348062	0.0069581526	0.013197803	0.0075885984	0.009373758	0.012123618	0.013184401	0.012105318
0.0	0.009108402	0.009095372	0.008956593	0.0110593755	0.0136768315	0.0047885613	0.009860735	0.010903278	0.012117178	0.01068701
0.0	0.010868827	0.009395057	0.01029876	0.00937652	0.013992458	0.008497335	0.00846958	0.0015390627	0.008557769	0.012962105
0.0	0.008783787	0.00733898	0.011757297	0.013225093	0.0122104855	0.012173898	0.009484065	0.010532286	0.01120114	0.012667149
0.0	0.00010812181	0.00011121975	8.668081e-05	5.470011e-05	9.823327e-05	0.00018273458	6.540349e-05	0.00014503169	0.00012561641	6.724584e-05
0.0	0.00012824325	0.00010882975	9.322955e-05	6.4816246e-05	0.00013790939	0.00013812126	6.602022e-05	0.00016422679	9.725191e-05	7.167856e-05
0.0	0.016686134	0.012158367	0.011308907	0.0060222032	0.010546214	0.011674735	0.008663011	0.011215196	0.01522331	0.007874449
0.0	0.011745154	0.008403091	0.009654361	0.01002692	0.013386065	0.011180561	0.0064532063	0.009968999	0.0133797005	0.012839846
0.0	0.011732663	0.0083757425	0.009678892	0.010108688	0.013362081	0.011149506	0.0064484878	0.009901504	0.013348138	0.012936805
0.0	0.008307681	0.009775514	0.012650492	0.013920596	0.011558994	0.008314013	0.009412532	0.0075193085	0.009330887	0.0066295024
0.0	0.53626114	0.5374519	0.534837	0.52967805	0.5263975	0.5284251	0.5206942	0.5219884	0.51596487	0.5361894
0.0	0.011601407	0.008042925	0.017399168	0.008634393	0.0126597695	0.0061135436	0.0123879025	0.007004946	0.012638306	0.01319933
0.0	0.21509871	0.23687385	0.26359478	0.2318272	0.23369494	0.22446558	0.21405788	0.23389775	0.22241183	0.22120745
0.0	0.0571038	0.055513103	0.07609977	0.06864362	0.073928386	0.06297873	0.06384717	0.0672513	0.067451745	0.06621944
0.0	0.06381256	0.064779006	0.06640373	0.07877184	0.07503836	0.07035915	0.06546578	0.07444912	0.080714606	0.068259224
0.0	0.008081542	0.008271218	0.008689317	0.012211721	0.011030838	0.009867297	0.008906037	0.011173068	0.013248068	0.009091973
0.0	0.008110856	0.008211304	0.008660902	0.012237032	0.011024073	0.009879865	0.008834026	0.011171623	0.013232556	0.009080184
0.0	0.07188829	0.07484126	0.09232972	0.076320134	0.085016884	0.072055064	0.06139297	0.074132256	0.059400003	0.06594
0.0	0.010087087	0.010824507	0.016129777	0.011508936	0.013946258	0.010315526	0.007906782	0.011084331	0.0074855075	0.008525987
0.0	0.010123605	0.010746294	0.016077442	0.011532807	0.013937743	0.01032866	0.0078427885	0.011082901	0.007476691	0.008514933
0.0	0.21513909	0.25289968	0.24460685	0.23852822	0.25345644	0.23219058	0.20898725	0.19807084	0.20281377	0.25653607
0.0	0.064351514	0.08509304	0.085983835	0.079333246	0.08429165	0.08286075	0.065380715	0.045401316	0.0612696	0.083522186
0.0	0.008208583	0.013776738	0.0140965115	0.012375588	0.013722809	0.01340398	0.00888458	0.004484662	0.007926707	0.013266257
0.0	0.008238353	0.013677488	0.014050667	0.01240124	0.0137144225	0.0134209925	0.008812741	0.0044840784	0.007917375	0.01324914
0.0	0.23951627	0.21936512	0.24675445	0.21183786	0.2360203	0.22005908	0.2090412	0.20475881	0.23184411	0.23193133
0.0	0.07268816	0.06569747	0.0793876	0.0714469	0.0778419	0.06817999	0.06459336	0.05747969	0.066436484	0.07594357
0.0	0.010297651	0.008490248	0.012129703	0.010173599	0.0118153915	0.00930581	0.008687107	0.006912376	0.009209963	0.011095575
0.0	0.010334929	0.008428756	0.012090175	0.010194735	0.011808156	0.009317669	0.008616851	0.006911479	0.009199134	0.011081222
0.0	0.001465567	0.0014619853	0.0016692589	0.0017641027	0.0031550261	0.0019016603	0.0016514033	0.002626685	0.0016242161	0.002534934
0.0	0.537279	0.53782463	0.53635615	0.529302	0.5289117	0.5277246	0.52156895	0.52237993	0.5173967	0.53674215
0.0	0.53642625	0.5368555	0.5368378	0.53034633	0.529766	0.5278918	0.5222827	0.52342373	0.5166284	0.5367998
0.0	0.14413288	0.1521015	0.15828964	0.120760016	0.1667224	0.1568649	0.12702402	0.15281788	0.12666164	0.11564217
0.0	0.5350541	0.5376251	0.53581434	0.5300743	0.5276057	0.52766055	0.52067965	0.5207557	0.51539505	0.53541034
0.0	0.010409591	0.008330644	0.013412434	0.012010077	0.014460623	0.012166124	0.010389344	0.008333532	0.010572444	0.012937951
0.0	9.5505035e-05	6.0537055e-05	0.00015960803	0.00013050197	0.00019157774	0.00013498787	0.000100742334	6.442629e-05	0.00010631485	0.00014785341
0.0	0.1460544	0.16623947	0.16301465	0.14134872	0.17049459	0.15601608	0.14158092	0.15153982	0.12658726	0.15776516
0.0	5.2620602e-05	9.9805846e-05	0.00016109971	8.2950275e-05	0.00012707114	7.341337e-05	8.065477e-05	0.00010933881	0.000105982646	0.00010846548
0.0	0.01207994	0.0097959265	0.017029498	0.016549677	0.013648231	0.010278255	0.010769276	0.012076832	0.014588911	0.015707955
0.0	0.01283445	0.011693451	0.015278285	0.01575966	0.012701141	0.012713177	0.009914672	0.01446844	0.009171083	0.0132848965
0.0	0.014109944	0.01354567	0.014078095	0.014464972	0.014925176	0.012218475	0.010828726	0.013137273	0.0114911515	0.014939751
0.0	0.011259893	0.013248504	0.015483667	0.015823677	0.014305362	0.012797879	0.012741217	0.014088867	0.013067856	0.016247565
0.0	0.011683205	0.011242435	0.014463851	0.016269125	0.013014866	0.014734608	0.010227444	0.008961936	0.011099961	0.016510174
0.0	0.013284858	0.013451521	0.01479686	0.0155997425	0.012769812	0.012359227	0.010009931	0.013281559	0.015478187	0.015452398
0.0	0.011024743	0.012798102	0.012626828	0.0174392	0.015689585	0.01298025	0.012856085	0.014440413	0.013385253	0.013902582
0.0	0.53653926	0.5378139	0.5344464	0.5311505	0.5293216	0.52765083	0.5221711	0.5218334	0.5191116	0.537484
0.0	0.53752565	0.53838086	0.53489274	0.52962583	0.52901685	0.52945817	0.522485	0.5223716	0.51786125	0.53687394
0.0	0.5358243	0.53757316	0.5353575	0.5285029	0.5289982	0.5290473	0.5216655	0.52448046	0.5186709	0.53782624
0.0	0.53345096	0.53717357	0.5350017	0.5285253	0.5288485	0.5285924	0.5196642	0.5230764	0.5154494	0.5349025
0.0	0.5362293	0.5368775	0.5378995	0.5313956	0.52773446	0.5266849	0.5218399	0.52317685	0.51852804	0.5385266
0.0	0.53671795	0.53712475	0.5339673	0.5282902	0.5301349	0.52992654	0.5207159	0.5226455	0.51766384	0.53531873
0.0	0.5360277	0.53711504	0.53566164	0.5291415	0.5273501	0.52690876	0.5207426	0.52416843	0.51804835	0.5366836
0.0	0.5363375	0.53805524	0.5345325	0.5302001	0.5302146	0.52806973	0.52268225	0.5216895	0.5172714	0.53734666
0.0	0.04794554	0.050560597	0.05509492	0.0408458	0.06283353	0.054497555	0.047649436	0.04418208	0.03986617	0.047288034
0.0	0.5372565	0.5370299	0.53808296	0.5313489	0.5295838	0.526797	0.520822	0.52386624	0.5164667	0.5386617
0.0	0.5360318	0.53911954	0.53460497	0.52963483	0.52818805	0.52991146	0.5219953	0.52404463	0.51826125	0.5375629
0.0	0.53791803	0.5374016	0.5333711	0.5308407	0.529651	0.5288914	0.522896	0.5235607	0.51966125	0.53787273
0.0	0.039740678	0.05510644	0.045753915	0.03420194	0.041727792	0.037236515	0.034977492	0.06699774	0.045374036	0.05313736
0.0	0.054688323	0.044880696	0.06533205	0.05246302	0.059780117	0.06453736	0.046234798	0.05442465	0.041351635	0.061385136
0.0	0.043309033	0.043479368	0.051624324	0.047216807	0.056164123	0.051936876	0.035764404	0.038840145	0.049979158	0.041409355
0.0	0.03997076	0.053477477	0.045962412	0.041499622	0.06173667	0.036310907	0.049449373	0.055307303	0.053997464	0.05128149
0.0	0.5359178	0.53779435	0.53393376	0.528247	0.5286157	0.52876395	0.52014714	0.52298003	0.5175946	0.5369601
0.0	0.044970497	0.048539788	0.058162738	0.04519957	0.05603181	0.0477431	0.036820933	0.049318273	0.039134383	0.0562293
0.0	0.5361689	0.53778803	0.53457963	0.5295255	0.5287396	0.52875024	0.5221759	0.52222866	0.51733756	0.53675437
0.0	0.535428	0.5361386	0.53685725	0.5298169	0.5268875	0.52815115	0.5200448	0.5217612	0.5170082	0.53654337
0.0	0.5351027	0.537279	0.53457326	0.529414	0.5285526	0.5275368	0.52242225	0.5227781	0.51850986	0.53735214
0.0	0.5354217	0.5381536	0.53784007	0.5305581	0.5291261	0.52713823	0.519877	0.5218777	0.5166732	0.536005
0.0	0.53713864	0.5394432	0.5364242	0.53088695	0.5312365	0.52846813	0.52096707	0.5228181	0.5195731	0.53694123
0.0	0.05004252	0.0476834	0.05333649	0.035545427	0.06618306	0.0568133	0.047040828	0.04149709	0.052502897	0.057824288
0.0	0.53543764	0.53698796	0.535812	0.52979314	0.5290887	0.5287878	0.5215558	0.5240766	0.51676404	0.53693026
0.0	0.5350131	0.5376039	0.5350037	0.5284081	0.5285211	0.527749	0.5218665	0.5247557	0.516612	0.53750587
0.0	8.244973e-05	9.332223e-05	9.00182e-05	0.0001259913	0.00026688393	0.00011985305	6.597717e-05	0.00011118221	0.00011841488	3.172413e-05
0.0	0.008957338	0.0110941995	0.009110963	0.0095862085	0.018124865	0.0112323575	0.005622982	0.010630261	0.012159616	0.011954237
0.0	0.53583187	0.53834635	0.53517115	0.52851075	0.5284457	0.5287806	0.52218276	0.5251404	0.51678795	0.53730434
0.0	0.09563672	0.0971442	0.09809731	0.0787251	0.10154254	0.11215692	0.08512399	0.11226709	0.10928043	0.10462843
0.0	0.0143546825	0.024408853	0.023938572	0.029243082	0.02836849	0.025812786	0.025019927	0.0239707	0.0239583	0.028145775
0.0	0.53568137	0.5369551	0.53647965	0.530078	0.5286996	0.52830476	0.52010316	0.52367413	0.51767844	0.5365989
0.0	0.53548425	0.5371779	0.53626144	0.53062	0.5280406	0.52897245	0.5212608	0.523262	0.51568824	0.5368924
0.0	0.0082366625	0.015267184	0.011383438	0.010084125	0.013391746	0.010767133	0.009436085	0.010156764	0.006081395	0.01945754
0.0	0.0076576886	0.010594194	0.013184035	0.009650677	0.013398219	0.010099593	0.007904064	0.009608925	0.008497215	0.009663743
0.0	0.24707752	0.23546311	0.24376583	0.23487493	0.24262747	0.20463106	0.21268018	0.25588015	0.20906726	0.22356044
0.0	0.5359936	0.53684163	0.5347979	0.5293758	0.5261654	0.5281883	0.5220525	0.5207695	0.5173589	0.5363409
0.0	0.53415227	0.5363456	0.5355846	0.5293789	0.5288351	0.52828526	0.5193048	0.5229646	0.517757	0.53598756
0.0	0.015325513	0.005467633	0.012871858	0.015083745	0.016736932	0.009254035	0.009647711	0.009605732	0.009089833	0.012524594
0.0	0.00013396589	5.1698582e-05	0.000105704996	0.000108045846	0.00017190249	5.232881e-05	9.934817e-05	7.788715e-05	6.5423694e-05	6.4666536e-05
0.0	0.009961462	0.012534995	0.012894537	0.009723874	0.0128279505	0.011404714	0.009023469	0.010156601	0.005609797	0.010188356
0.0	7.477524e-05	0.000105348874	0.00013911219	6.561876e-05	0.00021384962	0.000105578765	8.241405e-05	4.1052557e-05	6.378782e-05	7.022808e-05
0.0	0.5382928	0.5391247	0.5368263	0.53018177	0.52993006	0.52735204	0.52026755	0.5231006	0.5182901	0.5387251
0.0	0.008943866	0.008656491	0.013400394	0.012421942	0.012448663	0.0056429035	0.00799952	0.009221866	0.010583713	0.0049068443
0.0	6.404516e-05	9.542948e-05	0.00015608294	0.00011322499	0.00013749393	5.578998e-05	6.1548686e-05	0.00015135018	0.00014587051	5.4162e-05
0.0	0.5350616	0.5371346	0.5362704	0.53124595	0.5279786	0.5275379	0.52130085	0.5224879	0.5160625	0.53577805
0.0	0.0001163508	7.692858e-05	0.00011128255	8.33472e-05	0.00019233915	0.00010446416	0.00010485997	0.0002006526	8.376767e-05	0.00016937926
0.0	0.010251718	0.010777697	0.013678171	0.010185913	0.011873333	0.013330898	0.009294224	0.0147224	0.0084585585	0.0141923465
0.0	0.07832955	0.07643875	0.09130178	0.09550559	0.10079028	0.098855354	0.089272864	0.08330483	0.0836838	0.060799822
0.0	0.53693783	0.537664	0.5354493	0.53024167	0.52697587	0.5282671	0.5221561	0.52182466	0.5171045	0.5371628
0.0	0.009828556	0.0130481	0.011088509	0.010288122	0.014810782	0.007889117	0.008280799	0.009164646	0.010706801	0.010912729
0.0	0.07423902	0.08338098	0.071710266	0.079061426	0.086423434	0.06888863	0.07077922	0.06412009	0.06573731	0.06860599
0.0	0.00877925	0.012044953	0.014316641	0.009216979	0.014907372	0.00787049	0.007632369	0.009760196	0.014822016	0.013698398
0.0	0.11569498	0.0923971	0.08045018	0.09343828	0.12244502	0.09777152	0.07498678	0.089929365	0.09434693	0.114268154
0.0	6.701654e-05	6.5439424e-05	6.332351e-05	9.220282e-05	0.0001683112	0.00011024557	8.039814e-05	5.1625077e-05	4.1273044e-05	4.835906e-05
0.0	0.011022388	0.00956476	0.009581732	0.010266635	0.016224928	0.010916868	0.0077130506	0.0049633374	0.005008155	0.00565241
0.0	0.02108024	0.030315334	0.03742757	0.028704219	0.030617764	0.027507622	0.020550955	0.02307672	0.017986458	0.026877493
0.0	0.010421446	0.010592999	0.011931515	0.0130761	0.010371019	0.008026598	0.007790077	0.010974472	0.00859537	0.008021648
0.0	0.5371644	0.53722245	0.53524584	0.5294411	0.52866256	0.5284806	0.52145934	0.52408534	0.5163759	0.5369318
0.0	0.04709737	0.044136345	0.05224061	0.047006607	0.04933326	0.046649132	0.044242907	0.042554684	0.03753781	0.05257243
0.0	0.0681922	0.071640596	0.09217323	0.070234634	0.068508185	0.07368228	0.05714903	0.085755475	0.0702552	0.05732553
0.0	9.5094e-05	9.8210505e-05	0.00012575532	0.00015564139	9.637057e-05	5.8027766e-05	5.607149e-05	0.000111729125	7.034115e-05	5.642648e-05
0.0	0.023414632	0.024769964	0.027609287	0.025920967	0.028060585	0.026904618	0.024168493	0.025268702	0.03137264	0.03186945
0.0	0.53887004	0.5385024	0.5355533	0.52970845	0.52706915	0.5281819	0.52169156	0.52325433	0.5183466	0.5373148
0.0	0.149925	0.14095978	0.15502083	0.14229016	0.15304196	0.13633755	0.14197125	0.13208422	0.15165083	0.16863754
0.0	4.868119e-05	8.156792e-05	0.00016153778	0.000103969745	0.00013763402	8.4123574e-05	5.8749432e-05	4.2319512e-05	8.554735e-05	0.00010528249
0.0	0.23208484	0.23818816	0.2491837	0.20605654	0.23318753	0.21811979	0.22221074	0.22729954	0.18044396	0.19569397
0.0	0.017283289	0.02378522	0.033816237	0.024260972	0.033417538	0.023975812	0.020919258	0.022774683	0.02420888	0.027298
0.0	0.06951432	0.072158374	0.08454858	0.063948534	0.079461195	0.069142215	0.065059006	0.06831004	0.057094753	0.059808142
0.0	0.0001107732	6.74612e-05	0.00014629145	9.844971e-05	0.0001267072	8.8105175e-05	7.330208e-05	8.39524e-05	0.000106594016	0.0001454566
0.0	0.010271026	0.008551068	0.0116738435	0.009186195	0.011523092	0.008107726	0.009660778	0.007830316	0.011858545	0.014521501
0.0	0.023625288	0.022452928	0.02765867	0.022186965	0.022476606	0.022102881	0.019909753	0.03681106	0.030551141	0.025237534
0.0	0.046017125	0.048867397	0.03873924	0.048730135	0.044536877	0.041381642	0.047887634	0.036485642	0.037611164	0.06447519
0.0	0.0122970445	0.01380556	0.0063497527	0.013382161	0.0077303792	0.004801691	0.010093898	0.007596535	0.0071494267	0.016044602
0.0	0.012189218	0.013738217	0.006360553	0.013231653	0.007772364	0.004769615	0.010056588	0.0076074423	0.0070784288	0.01592454
0.0	0.53636885	0.537942	0.53571266	0.5303881	0.5281608	0.5276068	0.52141076	0.5227546	0.5168252	0.5365321
0.0	0.5350575	0.53771335	0.5347586	0.5288176	0.5285445	0.5276755	0.52140796	0.52318394	0.51590174	0.536857
0.0	0.009328921	0.007929538	0.011151661	0.009956695	0.0058747744	0.010483154	0.010254872	0.014308461	0.008495881	0.011100976
0.0	0.0092505645	0.007849956	0.01119645	0.009958843	0.005856473	0.010483451	0.01025525	0.014157437	0.008515658	0.011101317
0.0	0.025754021	0.025619121	0.032777607	0.029481746	0.026008826	0.027795887	0.025755797	0.020927025	0.022139583	0.025736762
0.0	0.07108612	0.07410652	0.09095783	0.08161372	0.09297068	0.06487692	0.05996475	0.05112903	0.061413568	0.07512561
0.0	8.647292e-05	9.8792494e-05	0.00021991353	0.00015579328	0.00025377792	6.550535e-05	5.2831227e-05	2.8902645e-05	6.0005113e-05	0.000104310966
0.0	0.5365802	0.5388748	0.5352172	0.5292478	0.527703	0.5275589	0.521183	0.5218145	0.5166156	0.53551453
0.0	0.0078038797	0.008104889	0.008828738	0.008710021	0.011559752	0.014619537	0.01134746	0.006429428	0.0077089206	0.017010009
0.0	0.070407785	0.070766754	0.07329082	0.06742816	0.076444976	0.08188425	0.072895505	0.06285295	0.059249174	0.08396693
0.0	8.3405954e-05	8.3016195e-05	9.65562e-05	7.5693264e-05	0.00012010944	0.00015776898	0.000109833614	6.2176245e-05	5.2499305e-05	0.00015923088
0.0	0.009703027	0.009749768	0.010443435	0.009133765	0.011421111	0.013108274	0.01087894	0.008153595	0.007450446	0.013399687
0.0	5.3166208e-05	0.00010130174	0.00011793224	0.00010391444	7.8390935e-05	6.1095365e-05	9.499476e-05	6.547893e-05	4.3928987e-05	0.00011955513
0.0	0.011642691	0.008657857	0.008112602	0.011969261	0.007270125	0.010500644	0.009557914	0.009143497	0.0073581594	0.008625598
0.0	0.07863307	0.08259648	0.07826944	0.075265065	0.061525825	0.06847092	0.07045139	0.081439376	0.07129093	0.0732857
0.0	0.53870994	0.5387404	0.53842926	0.53071856	0.5303572	0.5279334	0.5227453	0.5223151	0.5179339	0.53882194
0.0	0.011668546	0.006927184	0.0062635303	0.011612605	0.011780884	0.010987005	0.00863072	0.0076644383	0.0058834385	0.009544796
0.0	0.09247507	0.105327986	0.11696175	0.08794369	0.09411959	0.10905643	0.08962732	0.08996527	0.0939132	0.10702533
0.0	0.021819849	0.026481647	0.0248936	0.022388848	0.026465727	0.029198365	0.025533114	0.020913035	0.023402344	0.029334985
0.0	0.00792527	0.009138275	0.0090621	0.01124857	0.016984904	0.0068350746	0.005141625	0.01026413	0.010793983	0.0092648
0.0	0.012098288	0.0055702263	0.008042244	0.008542246	0.010788246	0.0061245663	0.007572803	0.011816656	0.009661334	0.010766564
0.0	0.012186284	0.0055966107	0.008051276	0.0085526	0.010773306	0.006126964	0.007481392	0.01187617	0.009660449	0.010794924
0.0	0.07556995	0.051437482	0.07102091	0.06517823	0.07852194	0.059296146	0.066257305	0.06619254	0.06750235	0.07778698
0.0	0.000108943335	2.5291227e-05	8.575211e-05	6.665192e-05	0.00013296609	4.682919e-05	7.669566e-05	7.54635e-05	8.545978e-05	0.00011901995
0.0	0.011074207	0.00540489	0.009847694	0.00857571	0.012009767	0.007184027	0.009106986	0.008975286	0.009486394	0.011605695
0.0	0.010684782	0.0103651	0.008832937	0.009831694	0.011395303	0.010305693	0.0054030293	0.010389236	0.008318626	0.009507871
0.0	0.026316756	0.02110848	0.00707858	0.029404577	0.036905974	0.022829762	0.019237256	0.022518072	0.02155578	0.016446263
0.0	0.026876949	0.030956127	0.028818086	0.024713073	0.027367247	0.022295605	0.02776409	0.027043533	0.027560154	0.021152947
0.0	0.18558064	0.17424473	0.17989498	0.1907421	0.22005805	0.19518146	0.17824563	0.17988046	0.19730674	0.19476275
0.0	0.00013441988	0.00010542565	7.3192554e-05	0.00013291552	0.00017488652	0.000121142126	5.2090025e-05	6.31987e-05	8.640088e-05	0.00018856466
0.0	0.014889931	0.0092254	0.012489311	0.013608195	0.012481615	0.011942471	0.009110076	0.009263329	0.010154328	0.013244228
0.0	0.000120284814	2.8421151e-05	8.946469e-05	9.0835216e-05	0.00015202245	5.965816e-05	5.387728e-05	8.51994e-05	6.5159766e-05	5.928646e-05
0.0	0.010620327	0.009185353	0.010171559	0.00993202	0.009729124	0.0114871925	0.009667066	0.010622461	0.0064818915	0.013440496
0.0	0.11786446	0.11665243	0.13221662	0.14585806	0.113075495	0.119808845	0.109219894	0.12736635	0.11369282	0.12836342
0.0	0.53802586	0.5386777	0.5371387	0.5315998	0.5288037	0.5288584	0.5219938	0.52406955	0.51757413	0.53812534
0.0	0.024482599	0.026339	0.027828544	0.023919037	0.027994892	0.02253557	0.02052855	0.02354214	0.025127409	0.028116154
0.0	0.18924232	0.18683052	0.19566132	0.17136374	0.18827818	0.19015448	0.17435926	0.18638518	0.19233619	0.21000725
0.0	0.01171054	0.010650597	0.010379284	0.010732099	0.011738475	0.01069454	0.007751784	0.011484501	0.010317864	0.010540941
0.0	0.011639065	0.01058592	0.010338369	0.010706821	0.011579087	0.010641481	0.007695319	0.01144831	0.010294052	0.010504559
0.0	7.012121e-05	5.9408983e-05	0.00010799044	0.00011362799	5.4016444e-05	9.227662e-05	3.9379145e-05	5.561522e-05	2.1712965e-05	9.414203e-05
0.0	0.10930361	0.09649814	0.058062408	0.085836485	0.12504771	0.121124245	0.09098066	0.10893835	0.104105294	0.09746028
0.0	0.022271967	0.024112277	0.02946902	0.025085997	0.0316583	0.02677612	0.021478461	0.02618417	0.027216995	0.03074395
0.0	0.007784793	0.010181641	0.011732491	0.01124209	0.0125838	0.01343712	0.007523598	0.009380915	0.013944612	0.0137235
0.0	0.045312762	0.05662723	0.04604388	0.06296147	0.054028075	0.04800453	0.045961943	0.06432508	0.05185809	0.0572354
0.0	0.013109063	0.011941115	0.0051024486	0.01104671	0.016346222	0.011835914	0.014166311	0.011595078	0.009348385	0.014664585
0.0	0.5355805	0.537443	0.53620887	0.5316296	0.52848536	0.52813715	0.5210553	0.5230245	0.515885	0.53706586
0.0	4.5929082e-05	0.00011449844	0.000104216015	0.00010878264	0.0002666662	5.834805e-05	8.638194e-05	0.00011075599	0.000102971935	0.00014753218
0.0	0.008865697	0.013536738	0.011348481	0.008752373	0.017463883	0.012666864	0.007824635	0.0120265875	0.00866914	0.013414465
0.0	0.021749256	0.029425133	0.03129818	0.029033909	0.031033635	0.023061277	0.021173567	0.027043695	0.026482856	0.028934693
0.0	5.3795346e-05	9.062169e-05	0.00013311807	0.00011573853	9.439365e-05	6.2722516e-05	0.000101141995	8.6497916e-05	6.166024e-05	8.158037e-05
0.0	0.16083738	0.14259839	0.1415368	0.15324144	0.17278112	0.14194177	0.12767765	0.14970322	0.14269516	0.1526783
0.0	0.011948752	0.010548036	0.008664715	0.008526648	0.014527712	0.009642811	0.008900273	0.011424159	0.008877143	0.010459754
0.0	0.01193494	0.010569636	0.00870933	0.008542457	0.014532445	0.009670578	0.008959302	0.011515083	0.008875373	0.010456073
0.0	0.011958416	0.010574789	0.0086853625	0.00851842	0.014584559	0.009636255	0.008915933	0.011474902	0.008862379	0.010431453
0.0	9.760942e-05	7.584601e-05	0.0001812293	7.731808e-05	0.00014766883	9.131044e-05	8.685655e-05	0.000117364034	6.967077e-05	0.00015386815
0.0	0.1346709	0.16269672	0.12564735	0.14903842	0.17179433	0.12845531	0.1389379	0.13996516	0.11118592	0.16153777
0.0	0.012418895	0.0086053265	0.012662016	0.009656617	0.00087428687	0.00887682	0.0068011703	0.009443022	0.010024089	0.005869711
0.0	0.10626767	0.082275294	0.10938319	0.0985085	0.1164631	0.09016317	0.07975721	0.10340274	0.09705773	0.050952002
0.0	0.0001615763	6.245518e-05	0.00011571868	9.703219e-05	0.00020618328	9.2790695e-05	7.119102e-05	0.00013077378	8.782015e-05	2.7431273e-05
0.0	0.012118281	0.0068754954	0.012862264	0.010445456	0.0152043495	0.008611411	0.0068136016	0.011961572	0.010738921	0.0024833526
0.0	0.010188337	0.014354002	0.012156953	0.009083462	0.010313915	0.009330112	0.010373775	0.0096351905	0.010419263	0.009763055
0.0	0.009727714	0.008601488	0.011730374	0.01040414	0.012227094	0.010347999	0.007677621	0.010309658	0.010365261	0.0061471136
0.0	0.00010051243	0.00017587046	0.00015068073	7.9132005e-05	0.0001565414	6.4948406e-05	7.0745446e-05	9.72751e-05	7.0841445e-05	6.326846e-05
0.0	0.11072645	0.1305096	0.1131252	0.08732108	0.10015657	0.081971735	0.10509375	0.09706764	0.097140945	0.07902064
0.0	0.013389662	0.019045036	0.013880346	0.008061706	0.0109627	0.0070024454	0.012499189	0.01043039	0.010885891	0.00633936
0.0	0.013273263	0.019036816	0.013859678	0.008027221	0.010888417	0.0070026717	0.012438666	0.010409719	0.010759101	0.0063183093
0.0	3.6754256e-05	2.580138e-05	0.00015619727	6.0967326e-05	0.00021221956	7.059557e-05	2.3970395e-05	7.32098e-05	5.0000952e-05	0.00015480175
0.0	0.045757104	0.04549243	0.05460042	0.045543868	0.062899016	0.037937693	0.029881509	0.041526385	0.04262188	0.05125519
0.0	0.045707475	0.045304894	0.05468513	0.04526525	0.06295581	0.03772895	0.029884279	0.0416579	0.042381153	0.051171035
0.0	0.07095559	0.06866555	0.088222735	0.06289196	0.08960238	0.06975811	0.05552447	0.06454721	0.068899915	0.0641755
0.0	0.046123546	0.040819366	0.048537306	0.042626586	0.06471009	0.049103472	0.036160547	0.045792494	0.04809581	0.0458794
0.0	8.587625e-05	7.411687e-05	0.00019556354	5.8321293e-05	0.0002201615	8.599803e-05	3.970018e-05	6.8675785e-05	9.2297036e-05	5.7675843e-05
0.0	6.923649e-05	5.232806e-05	0.00010405862	0.00012018425	6.3047e-05	0.0001244587	8.270275e-05	6.978221e-05	0.0001244841	8.8417095e-05
0.0	0.53690916	0.5378073	0.5358179	0.52962136	0.5285443	0.5274033	0.5210115	0.5228403	0.5173628	0.536489
0.0	0.53605634	0.5368381	0.53629965	0.5306656	0.5293987	0.5275705	0.5217253	0.52388406	0.5165945	0.5365467
0.0	0.048454378	0.047885396	0.04335155	0.046352472	0.04918194	0.047707018	0.04168349	0.046920057	0.044787575	0.042879436
0.0	0.53743136	0.5379231	0.53618515	0.5297082	0.5281701	0.52966434	0.5217888	0.52322733	0.51648057	0.5372048
0.0	0.044110823	0.05226872	0.054777306	0.054185666	0.046614394	0.041348916	0.042934034	0.04231651	0.039937142	0.042887677
0.0	0.08447846	0.08702156	0.109085575	0.115301214	0.104733594	0.107725	0.09899855	0.10129945	0.09161486	0.11732362
0.0	0.07406846	0.096636005	0.07481594	0.0714638	0.10011567	0.09633922	0.07006825	0.07880697	0.06665916	0.08606787
0.0	0.094104156	0.10118009	0.09957408	0.10403767	0.101626255	0.10444299	0.09196433	0.10187981	0.088005915	0.07407698
0.0	0.10081119	0.07929063	0.10829696	0.09484831	0.11209746	0.105374746	0.100217834	0.09258902	0.10093635	0.111674145
0.0	0.028558878	0.027090037	0.028454436	0.029403903	0.03839745	0.0300341	0.024467496	0.02369749	0.027668476	0.015660856
0.0	0.15571825	0.14606167	0.1577222	0.15639924	0.17618275	0.15342695	0.13253033	0.123132594	0.14604469	0.0967527
0.0	0.097644396	0.095208146	0.10453906	0.10654859	0.12956135	0.10685419	0.06904247	0.08215312	0.07368118	0.08244845
0.0	0.5381289	0.5394054	0.5356622	0.52903336	0.5286803	0.52864516	0.52109295	0.523236	0.51846427	0.53803295
0.0	0.536296	0.5369124	0.535447	0.530205	0.5282937	0.5282291	0.5228728	0.52389604	0.51669246	0.5365986
0.0	0.53522694	0.53826123	0.53422755	0.52946407	0.52846605	0.5284468	0.5193663	0.5223888	0.51697046	0.5369607
0.0	0.025656333	0.021003116	0.033448204	0.016501589	0.024111992	0.024411852	0.022184197	0.028494505	0.017722772	0.02813396
0.0	0.5370082	0.53630567	0.5358244	0.5306264	0.5287931	0.52689004	0.5227473	0.5238692	0.51630664	0.5371047
0.0	0.53712034	0.5385313	0.53508306	0.52952206	0.5293373	0.52872634	0.52035606	0.52328867	0.51813513	0.53778
0.0	0.53787315	0.5377762	0.53609407	0.5299124	0.5279533	0.5286264	0.52304757	0.5246713	0.51798505	0.538088
0.0	0.5368596	0.53905135	0.53498596	0.52953416	0.52868575	0.528367	0.52125937	0.52260137	0.5174078	0.5389644
0.0	0.025167428	0.027913911	0.03028038	0.022579085	0.023181545	0.024586491	0.024805207	0.022138126	0.01693089	0.026901105
0.0	0.5364892	0.5372571	0.5364826	0.53144723	0.5282916	0.527355	0.5227657	0.52397096	0.5157469	0.53724116
0.0	0.5371305	0.53882104	0.53555727	0.5298811	0.52805406	0.5279944	0.5207391	0.5227251	0.5176162	0.538561
0.0	0.5371235	0.53909653	0.5351873	0.53027385	0.5288765	0.5294412	0.5211867	0.52343625	0.51822144	0.537988
0.0	0.023540841	0.030191666	0.024425607	0.01944958	0.022517674	0.02372432	0.017196264	0.030244619	0.019309238	0.031651355
0.0	0.029999888	0.023150913	0.031456385	0.028735938	0.031201735	0.031995557	0.026173558	0.027859116	0.026491629	0.035838854
0.0	0.024867374	0.025347695	0.03082582	0.02717041	0.033297278	0.029826317	0.01852063	0.024267973	0.029080259	0.011629633
0.0	0.022370808	0.03016222	0.026325312	0.022149526	0.034109928	0.017711287	0.022497874	0.024252068	0.02547186	0.027919916
0.0	0.53685254	0.5393059	0.53525215	0.5289324	0.5284468	0.5287503	0.52018756	0.52279955	0.5182353	0.5378344
0.0	0.1452491	0.15095508	0.1662643	0.14341559	0.16108458	0.14827637	0.12720965	0.15041518	0.13001086	0.16322836
0.0	0.5363456	0.5368655	0.53609014	0.53095937	0.52805275	0.5276014	0.52270335	0.52346855	0.5165215	0.53710955
0.0	0.5370032	0.5393021	0.5356396	0.5296994	0.5285212	0.5287421	0.52140486	0.5223487	0.5180811	0.53771096
0.0	0.5354418	0.53903466	0.5346983	0.5293141	0.5285279	0.52814215	0.52027494	0.5221141	0.517454	0.53669703
0.0	0.53565997	0.53728336	0.53517956	0.5317523	0.52802217	0.52779365	0.5219719	0.5227592	0.51511383	0.5354418
0.0	0.53709185	0.5387583	0.53468066	0.52957267	0.5301862	0.5284209	0.51991516	0.52278095	0.51780885	0.53756785
0.0	0.02986957	0.02766249	0.03179665	0.020797294	0.036335055	0.02858489	0.025487652	0.025564704	0.01816296	0.028873432
0.0	0.535907	0.5354629	0.5353983	0.5305106	0.5289362	0.5279909	0.5216254	0.5238166	0.5158472	0.5360685
0.0	0.5376991	0.5390592	0.53655374	0.5301014	0.52889097	0.5275672	0.52203625	0.5247978	0.51637214	0.537938
0.0	0.53496915	0.53710246	0.5358019	0.53058845	0.526849	0.5280706	0.5198671	0.5222437	0.51553744	0.53638947
0.0	0.05261925	0.04667227	0.06903123	0.044699732	0.048037656	0.05262679	0.050844934	0.06084955	0.047448076	0.06267528
0.0	0.53625244	0.538126	0.5359544	0.5307815	0.5283961	0.52816236	0.52102894	0.5239732	0.51661426	0.5379903
0.0	0.5350091	0.5369417	0.5352651	0.52948886	0.5279875	0.5276794	0.51967025	0.522492	0.51462036	0.535886
0.0	0.53674966	0.53829855	0.5360707	0.53094405	0.52803344	0.5283303	0.5217461	0.5237347	0.51633286	0.5375394
0.0	0.53556067	0.5375377	0.5354846	0.52956545	0.5272236	0.52809703	0.5201302	0.5224257	0.5165326	0.53707314
0.0	0.052700248	0.055122025	0.061770488	0.06117636	0.041724928	0.04888871	0.049344327	0.05218512	0.040615097	0.05951964
0.0	0.5369023	0.53840476	0.53579813	0.5306794	0.5282762	0.5280757	0.52129334	0.5231637	0.5162895	0.5379555
0.0	0.5346286	0.5371012	0.5351153	0.5293367	0.5267071	0.52721757	0.51900804	0.52200866	0.5157438	0.5362827
0.0	0.5374459	0.53863	0.53639996	0.5307701	0.52848494	0.5279531	0.5216241	0.5233168	0.51597786	0.53788126
0.0	0.5370641	0.5383122	0.5359606	0.53065777	0.5288346	0.52820754	0.5221584	0.5237023	0.5164729	0.53790045
0.0	0.05469662	0.05652971	0.056841094	0.059139982	0.049819678	0.057109065	0.042836376	0.054516353	0.042371504	0.06387985
0.0	0.20289226	0.18486378	0.1931129	0.1974037	0.19667108	0.19394687	0.1917808	0.18730617	0.20089826	0.21860218
0.0	0.19589056	0.19979054	0.21045774	0.1982915	0.21090235	0.20221305	0.16771445	0.19504476	0.19772887	0.11612037
0.0	0.18902625	0.20585105	0.19843505	0.18205746	0.20667788	0.16372055	0.1669688	0.16808501	0.17407244	0.19855006
0.0	0.5372446	0.53942084	0.5360107	0.5308319	0.5286997	0.5287378	0.52176154	0.5238607	0.51629287	0.5368722
0.0	0.53534096	0.538237	0.5357132	0.5304305	0.5278774	0.5281426	0.52045685	0.52341825	0.5157584	0.53736126
0.0	0.53599507	0.53814125	0.5354308	0.52958417	0.5286368	0.5281476	0.52146065	0.5236848	0.5157222	0.5364132
0.0	0.5353766	0.5370386	0.53473276	0.5303196	0.5268141	0.5286442	0.51960355	0.52283406	0.51606447	0.53605497
0.0	0.059153393	0.056399826	0.06524371	0.060926046	0.058697596	0.05399279	0.050790906	0.06048929	0.037607133	0.05708857
0.0	0.53610396	0.5381684	0.5352213	0.5304249	0.52867365	0.52756596	0.5209331	0.52295583	0.5151167	0.53659743
0.0	0.5350944	0.53736895	0.5357309	0.52910495	0.5273419	0.52778697	0.51885813	0.52286106	0.51555264	0.53591
0.0	0.5359672	0.5386078	0.5347342	0.52966636	0.5274471	0.5272717	0.52080494	0.52087975	0.51589257	0.5349381
0.0	0.009139454	0.008697688	0.012465715	0.008734544	0.013999044	0.008580795	0.008900432	0.0116445515	0.008866895	0.011707125
0.0	0.069406375	0.07093741	0.08029929	0.06976159	0.0843306	0.06027848	0.0600174	0.07399668	0.061103035	0.073798515
0.0	0.006767215	0.010025716	0.009792283	0.012381562	0.0096653085	0.010513419	0.009307361	0.010977785	0.005448936	0.013906799
0.0	0.53508997	0.5369495	0.5365939	0.5298351	0.52806437	0.528546	0.5209758	0.5229361	0.5165864	0.5361096
0.0	3.9974962e-05	8.841026e-05	8.44404e-05	0.00013903117	8.4649444e-05	0.00010058002	8.1158105e-05	0.00011251163	2.7970638e-05	0.00017089755
0.0	0.0050868043	0.011011146	0.01096331	0.013229674	0.013961729	0.0097181	0.00903685	0.010540658	0.006286047	0.013412988
0.0	7.575161e-05	0.00018458592	0.00020692871	0.00012609766	0.00019240133	9.728939e-05	8.1675804e-05	0.0001052312	1.8500283e-05	0.00012601701
0.0	0.008432165	0.012737169	0.020421594	0.010109757	0.013962214	0.008887445	0.009955031	0.009949355	0.005924769	0.013008032
0.0	0.5361312	0.538012	0.5351714	0.529193	0.5287488	0.5276529	0.52256495	0.5239547	0.51615083	0.53705734
0.0	0.5352555	0.5383458	0.5340823	0.5287048	0.5287775	0.5272574	0.5218	0.5235817	0.5156087	0.53804857
0.0	0.00010438977	0.00011311987	8.50061e-05	0.00014931639	0.00020812744	9.090211e-05	4.2194348e-05	0.00010887116	0.00016545829	0.00013453812
0.0	0.010111083	0.012738752	0.015511523	0.011915684	0.015114663	0.010923672	0.008371673	0.012627375	0.011067932	0.012759307
0.0	0.53578186	0.53761715	0.53513676	0.52856463	0.5290631	0.52775013	0.5215352	0.52422917	0.5160499	0.53702044
0.0	0.534695	0.5373477	0.53394026	0.52843314	0.5282867	0.5275019	0.52064824	0.52323496	0.5166381	0.53639436
0.0	0.002715259	0.0017561235	0.0025874462	0.0022081262	0.0035856124	0.001350102	0.00246776	0.0015438007	0.0034624722	0.001221129
0.0	0.012741085	0.0096860295	0.007911396	0.012506672	0.017296359	0.008420594	0.010085173	0.008978519	0.016271232	0.0034224275
0.0	0.044713195	0.05284301	0.05270439	0.07289197	0.059821464	0.053788055	0.05399716	0.056448825	0.044055756	0.05820525
0.0	6.0873565e-05	6.899118e-05	9.288073e-05	4.0740902e-05	0.00017333394	0.00014951543	5.0667855e-05	7.0451046e-05	7.16017e-05	7.508542e-05
0.0	0.009562289	0.008411251	0.011631706	0.013170847	0.015310552	0.011564983	0.0056893746	0.0086376425	0.006164938	0.007717051
0.0	0.06344318	0.08581935	0.08221927	0.108925514	0.10813734	0.08560391	0.09176179	0.111077175	0.07366605	0.09612023
0.0	0.0069710007	0.00808975	0.009577927	0.011815325	0.013915092	0.009068161	0.009056826	0.011481644	0.0062497533	0.009194511
0.0	0.0063410634	0.009841406	0.008552547	0.0093480935	0.010322982	0.00929469	0.007988055	0.012996577	0.006214822	0.009115648
0.0	0.0039711567	0.0075027198	0.006873601	0.013173953	0.01286201	0.0077973404	0.009435368	0.014190499	0.0058241105	0.009666249
0.0	4.25363e-05	5.7059257e-05	8.0769525e-05	0.00012625467	0.0001772021	7.453078e-05	7.635355e-05	0.00012306908	3.683092e-05	7.4114185e-05
0.0	0.0039697937	0.007470487	0.0068409713	0.013174045	0.012811748	0.0077446606	0.009431843	0.014234458	0.0058389837	0.009705108
0.0	0.07984055	0.108156435	0.08453523	0.0809146	0.09996224	0.09466987	0.080366984	0.09429329	0.081842035	0.11116314
0.0	0.0092215	0.0073832464	0.01392787	0.0114548905	0.013179985	0.008896677	0.008000118	0.01425027	0.009503678	0.0079544885
0.0	6.472663e-05	6.0949886e-05	0.00013310753	6.12527e-05	0.0001827215	7.646613e-05	7.665172e-05	2.901225e-05	3.193186e-05	5.285274e-05
0.0	0.109687895	0.09639035	0.11132817	0.10778906	0.093045086	0.06230277	0.0836175	0.0906305	0.07446425	0.10153389
0.0	0.11005885	0.09612811	0.111905225	0.10833735	0.09444152	0.062681854	0.084214576	0.09077438	0.07426878	0.10138415
0.0	0.11005885	0.09612811	0.111905225	0.10833735	0.09444152	0.062681854	0.084214576	0.09077438	0.07426878	0.10138415
0.0	0.10946093	0.09606005	0.111607395	0.108271286	0.093778536	0.06258327	0.08437295	0.090340056	0.074408025	0.10099559
0.0	0.028150268	0.025116803	0.025224322	0.029918037	0.027126992	0.01606871	0.0189668	0.01731828	0.018515686	0.025959866
0.0	0.53628975	0.537996	0.53549004	0.530717	0.5259576	0.52928305	0.5218707	0.5222796	0.5162535	0.5370735
0.0	0.53676194	0.537789	0.5347336	0.53165466	0.5293566	0.529396	0.5210534	0.5217365	0.51797414	0.53734535
0.0	0.14801241	0.14848873	0.13224377	0.15480006	0.15833324	0.13463064	0.12277814	0.10703163	0.13099098	0.14663777
0.0	0.53635764	0.5370075	0.5374224	0.5311811	0.5274508	0.52854705	0.52144206	0.5218052	0.5167828	0.53623635
0.0	2.383913e-05	3.4148536e-05	6.209738e-05	0.00012587121	9.6180986e-05	4.0868068e-05	0.00010912008	2.547527e-05	4.0676652e-05	9.619144e-05
0.0	0.006215175	0.010446974	0.007662194	0.008584045	0.010393375	0.008172988	0.0056481557	0.005086051	0.004313226	0.0095006265
0.0	0.009859557	0.008432707	0.008976131	0.008816658	0.015117183	0.011282796	0.009891524	0.011085701	0.012048148	0.0104857115
0.0	6.911182e-05	9.826868e-05	0.00014340816	8.895037e-05	0.00023130898	7.421744e-05	0.00010486658	8.052029e-05	0.00017045456	0.00011603414
0.0	0.00013075833	8.517763e-05	0.00013604917	8.7524444e-05	0.00016302172	7.943018e-05	0.00011191199	9.759974e-05	5.423162e-05	5.4819022e-05
0.0	0.21691628	0.20652203	0.21684319	0.19636701	0.21942516	0.18534848	0.17622298	0.18260193	0.1825359	0.19486085
0.0	0.21721448	0.20700414	0.21705313	0.19611664	0.21949254	0.1858999	0.17656402	0.18232185	0.18301845	0.19482423
0.0	0.28433692	0.2751416	0.28389654	0.2634698	0.28519762	0.25398108	0.24394214	0.24950293	0.24871993	0.2635939
0.0	0.19605026	0.21064122	0.2047938	0.19205147	0.19427606	0.19365738	0.18376914	0.17585644	0.17020723	0.18527448
0.0	0.19407123	0.21443333	0.22399253	0.18793331	0.20771055	0.19740039	0.18576986	0.21386452	0.18392643	0.2149086
0.0	0.065507464	0.067174576	0.09675133	0.06319367	0.07352083	0.065925814	0.06533135	0.062699504	0.05323736	0.06507428
0.0	7.061596e-05	8.4995474e-05	8.4976105e-05	5.3329615e-05	0.00012280158	4.2058e-05	8.0028534e-05	4.1953328e-05	0.000104108345	8.948081e-05
0.0	0.012526965	0.0057696807	0.0063917567	0.010325034	0.014802706	0.010481428	0.008779093	0.005561472	0.006900478	0.007033395
0.0	0.074978165	0.06809683	0.07127583	0.05834545	0.075758286	0.04563497	0.06754009	0.060976915	0.05894034	0.078326605
0.0	0.012469632	0.011333319	0.0059830006	0.004085236	0.011270159	0.007910494	0.008341291	0.00900722	0.0077243797	0.011515588
0.0	0.012410745	0.0113863945	0.00601172	0.0040909946	0.011262536	0.007887188	0.0083728405	0.009056454	0.007690478	0.011528519
0.0	0.007845319	0.00827141	0.0076976395	0.0056374725	0.012037147	0.0062014805	0.005551933	0.00929612	0.009059527	0.010194572
0.0	0.00010538363	4.0039056e-05	9.0346184e-05	4.3490778e-05	0.00013077329	6.9422065e-05	5.2985062e-05	7.1749884e-05	8.746621e-05	7.231107e-05
0.0	0.010224214	0.007434859	0.009299147	0.0053388407	0.011658043	0.005459373	0.006045078	0.008509903	0.011339545	0.008590288
0.0	6.5225475e-05	3.6391255e-05	5.28341e-05	8.973777e-05	0.00016351085	5.4107128e-05	4.1845004e-05	7.872166e-05	6.88726e-05	8.346348e-05
0.0	0.008618033	0.006471048	0.0077605946	0.00997948	0.013373966	0.0077367346	0.006720455	0.0092037935	0.00852689	0.009751775
0.0	0.0071819597	0.0073102904	0.009475795	0.009365773	0.012704896	0.007208942	0.007072707	0.0088123	0.00538071	0.0117751295
0.0	0.00010943081	4.532031e-05	3.649454e-05	8.5532345e-05	0.0002188113	8.421596e-05	4.49667e-05	6.055888e-05	2.8175897e-05	3.363369e-05
0.0	0.06957373	0.061698638	0.058576968	0.06584957	0.07638898	0.061805543	0.07036822	0.070585914	0.060096417	0.064928256
0.0	0.5357867	0.53876567	0.5344138	0.5293219	0.5268453	0.52690965	0.52084905	0.52095115	0.51600903	0.53532755
0.0	0.010144651	0.0078081978	0.0072981403	0.00704352	0.016755573	0.007054554	0.009248921	0.012142422	0.0069156764	0.007209846
0.0	7.974834e-05	4.9656686e-05	4.1709114e-05	6.925967e-05	0.00011977662	5.464829e-05	9.6154385e-05	9.6067866e-05	5.5348246e-05	6.0247883e-05
0.0	0.536925	0.5409634	0.53505987	0.5307231	0.5285256	0.52824664	0.5227516	0.52300996	0.5183389	0.53774613
0.0	0.009612008	0.008060622	0.011733995	0.010973525	0.0099800695	0.009042365	0.0073852492	0.0072595677	0.0068306867	0.00994174
0.0	0.066286795	0.07315037	0.070682764	0.06850563	0.08071072	0.075745806	0.060278017	0.053708486	0.06602697	0.07030215
0.0	0.046309482	0.040180076	0.035083883	0.048493464	0.041758385	0.031329054	0.03601518	0.045435663	0.04785815	0.05351454
0.0	0.0075500417	0.0073002237	0.0066557275	0.0115706315	0.014277136	0.008568459	0.008218371	0.010366826	0.0088136075	0.008823311
0.0	0.0075381035	0.00731273	0.0067028855	0.01159711	0.0143617885	0.008561034	0.0081964405	0.010445007	0.008773152	0.008803724
0.0	0.040269066	0.047551297	0.04616931	0.043504838	0.04987572	0.050016593	0.04059733	0.045681525	0.049393546	0.047024883
0.0	4.4577864e-05	0.00013935528	0.000121148136	0.00015240286	0.00010529172	8.350114e-05	5.989164e-05	4.8987247e-05	9.144515e-05	8.614306e-05
0.0	0.0096085	0.011073804	0.008558364	0.010744221	0.009912561	0.008128718	0.008129229	0.010674313	0.010100904	0.011348444
0.0	0.01109478	0.009313348	0.010481136	0.009429535	0.011045512	0.009972068	0.008950377	0.006785618	0.009243466	0.009702148
0.0	0.041146483	0.04603251	0.04773092	0.05230563	0.04962133	0.0395256	0.04069341	0.044165988	0.04297091	0.0463659
0.0	0.045143526	0.041174486	0.054327667	0.04811606	0.05317483	0.04508888	0.043295767	0.032949705	0.040581062	0.04191416
0.0	0.53712803	0.53831327	0.5344888	0.5293954	0.52713686	0.52650595	0.52232957	0.52176136	0.5170224	0.5358141
0.0	0.008966824	0.008180942	0.006604963	0.009366144	0.013464317	0.006495485	0.008645396	0.009795931	0.0087028155	0.01069506
0.0	0.010757132	0.009350655	0.008422669	0.010916152	0.012956963	0.008520603	0.010807652	0.01040525	0.0118886875	0.0103259105
0.0	0.07051484	0.07247184	0.06275533	0.07254281	0.09111043	0.0682806	0.07075949	0.072952874	0.06185216	0.07313801
0.0	8.388454e-05	9.081149e-05	5.391624e-05	9.966481e-05	0.00023476059	7.934842e-05	9.818307e-05	0.000108788656	6.16191e-05	9.425728e-05
0.0	0.009730552	0.010192738	0.007824413	0.010466765	0.015895968	0.009331372	0.010291827	0.010757162	0.008066691	0.010341154
0.0	0.53658915	0.53773856	0.5355519	0.5296133	0.5274289	0.52679324	0.5209186	0.5223656	0.51621056	0.5353767
0.0	0.023283718	0.021877725	0.018301675	0.02411469	0.031697325	0.017907271	0.02241502	0.024703031	0.022397656	0.026781544
0.0	0.0074903416	0.0070996042	0.00515826	0.007944993	0.013797732	0.0048448807	0.0068822876	0.009265615	0.006339793	0.010994738
0.0	0.059514556	0.06292811	0.06576364	0.061597228	0.094828665	0.057707846	0.055759363	0.06705323	0.05291775	0.074228525
0.0	4.4464636e-05	5.3451608e-05	6.423551e-05	5.3965006e-05	0.00027393026	4.233348e-05	4.0326147e-05	7.9209014e-05	3.4528854e-05	9.967773e-05
0.0	0.00710307	0.007838352	0.008534355	0.0077230753	0.017149417	0.0068328897	0.006620082	0.009193321	0.0060506845	0.01063124
0.0	0.025763761	0.020188436	0.026526345	0.021247234	0.028918732	0.022629738	0.0230115	0.029535811	0.02045947	0.022039032
0.0	0.009211155	0.008051082	0.009956573	0.010154223	0.010539315	0.007697548	0.008664297	0.009910913	0.011681124	0.007173502
0.0	6.3048145e-05	8.199545e-05	3.767379e-05	8.69949e-05	2.6259992e-05	4.0360617e-05	5.8740297e-05	3.4043027e-05	0.00013786179	5.652127e-05
0.0	6.157264e-05	5.075979e-05	0.00011982095	4.380303e-05	0.00011243516	6.183224e-05	5.1899828e-05	0.000101845595	6.192748e-05	8.883729e-05
0.0	7.9029975e-05	5.1680738e-05	7.1760354e-05	7.8919045e-05	0.0001643659	5.409217e-05	4.2681728e-05	6.9168054e-05	6.704108e-05	4.2393956e-05
0.0	0.028144574	0.0525273	0.048108537	0.03919506	0.065579295	0.043997515	0.04439084	0.051384717	0.028139004	0.039304007
0.0	0.06861414	0.06142904	0.057503242	0.06834613	0.09241278	0.06872711	0.05828769	0.073440775	0.06765085	0.065614745
0.0	0.53650916	0.5371497	0.5351514	0.52982724	0.527799	0.52747804	0.5217832	0.52274185	0.5175855	0.536576
0.0	0.5352671	0.5368199	0.53569496	0.53133404	0.52657115	0.52786934	0.52147347	0.522857	0.5164779	0.5364464
0.0	0.19054283	0.20025343	0.18241842	0.20990694	0.18464151	0.16815323	0.19675928	0.19266394	0.15591058	0.16634332
0.0	0.009851247	0.005078338	0.008055401	0.009507943	0.0140485605	0.010933124	0.006485762	0.0077629825	0.007152216	0.00708535
0.0	0.00013489909	4.9723687e-05	6.2159466e-05	8.8184104e-05	0.00015273789	7.047033e-05	3.703492e-05	9.596843e-05	8.2905746e-05	8.1999904e-05
0.0	0.00017896891	3.2751203e-05	8.7643464e-05	7.413384e-05	0.00010541037	9.273161e-05	3.8021037e-05	5.307108e-05	7.061422e-05	8.759784e-05
0.0	0.008540567	0.006231604	0.0067753736	0.010430183	0.016583875	0.009504486	0.0063947225	0.010345421	0.007773545	0.0068795243
0.0	0.00010676369	4.261978e-05	0.000169029	9.004009e-05	0.0001223588	7.069338e-05	5.726345e-05	7.5019576e-05	0.000112853435	0.00015205
0.0	0.0018527913	0.0042931237	0.0071393843	0.0067326985	0.0051358943	0.0024494624	0.0053535854	0.0032665099	0.0021569785	0.0030164046
0.0	0.19790679	0.18873668	0.20697133	0.18408976	0.2203781	0.18676467	0.18318549	0.18163906	0.16828418	0.20527767
0.0	0.53748375	0.5379379	0.5352746	0.5302172	0.52852505	0.52858037	0.52262354	0.52212393	0.5188153	0.5369179
0.0	0.008720852	0.0058181444	0.0122494595	0.010763197	0.012607094	0.0076757474	0.007605452	0.0059405225	0.0057232305	0.007959306
0.0	7.718886e-05	5.3111835e-05	0.000106235704	0.00010705801	0.00016940315	5.4538956e-05	4.7462032e-05	5.1583545e-05	5.36073e-05	5.344957e-05
0.0	0.537592	0.53828466	0.535928	0.529479	0.5280205	0.527109	0.51950747	0.5220147	0.5163526	0.53664416
0.0	0.04110164	0.045842867	0.04780551	0.051987886	0.04966674	0.039308473	0.04069715	0.044305474	0.042728294	0.046289377
0.0	6.1621395e-05	5.7043693e-05	0.00016084829	5.3432803e-05	0.00010564242	7.096098e-05	8.275e-05	0.00010480469	7.033182e-05	8.438026e-05
0.0	0.04579448	0.04823558	0.04800741	0.047119822	0.043308683	0.043930564	0.03930536	0.053148646	0.045037746	0.04372913
0.0	0.055984966	0.044747178	0.05213237	0.05129984	0.055615842	0.0449864	0.04013511	0.040139668	0.046209164	0.043585144
0.0	0.08326211	0.06909213	0.078125805	0.07708921	0.08243291	0.06930573	0.062314875	0.062395964	0.0703501	0.067383975
0.0	0.01124314	0.008831634	0.00857136	0.0076696007	0.012568908	0.011285073	0.01010366	0.006745616	0.0070154485	0.010289214
0.0	0.07605452	0.067032725	0.08124532	0.066948794	0.07091435	0.07579835	0.06450103	0.061883166	0.065646514	0.062085696
0.0	0.000110863235	6.802516e-05	6.446335e-05	5.2967986e-05	0.00014217025	0.00011545548	9.4760435e-05	4.185686e-05	4.671082e-05	9.325933e-05
0.0	0.066745974	0.064093426	0.08217786	0.07881337	0.08267814	0.065208	0.05771276	0.06524026	0.0601351	0.06793848
0.0	3.956355e-05	3.1796153e-05	0.00012902028	9.370148e-05	0.0001001144	7.5754426e-05	4.509312e-05	8.814737e-05	2.9808883e-05	8.4179264e-05
0.0	7.6245e-05	7.68513e-05	0.000101641366	0.00010910354	7.7130586e-05	4.9789545e-05	5.0168885e-05	5.5762433e-05	6.9474125e-05	6.2168125e-05
0.0	0.050369643	0.051525928	0.03755754	0.041276798	0.032460067	0.036475874	0.039031666	0.04436624	0.04470916	0.044070512
0.0	0.06947425	0.076592386	0.07279295	0.06509801	0.063705295	0.059474096	0.0637921	0.072413005	0.06560804	0.07110045
0.0	8.381194e-05	0.0001331347	5.5888657e-05	6.286378e-05	8.600861e-05	5.286731e-05	7.096984e-05	0.00014894255	8.263644e-05	0.00011590641
0.0	0.00011227617	0.000119635195	4.4660497e-05	6.312082e-05	3.0489547e-05	4.3672022e-05	5.7300156e-05	8.418617e-05	8.942349e-05	7.3372576e-05
0.0	0.011597241	0.012784643	0.005506291	0.008157348	0.00692002	0.007343327	0.0080573065	0.01134117	0.010057903	0.010708564
0.0	0.010982498	0.010770358	0.009236865	0.008605274	0.004876623	0.0065825586	0.007559019	0.008080904	0.0093552405	0.007850464
0.0	0.022768538	0.02698819	0.027241087	0.023982296	0.024100466	0.019225882	0.020090368	0.024375781	0.018733528	0.025382945
0.0	0.04930118	0.04070192	0.051795546	0.03943192	0.045511458	0.04284485	0.03837163	0.044462062	0.04560215	0.047229387
0.0	9.923038e-05	7.447963e-05	5.7257494e-05	7.486271e-05	0.00013920176	4.561559e-05	6.7990404e-05	0.000109760425	4.1803523e-05	0.00013461088
0.0	0.0090609435	0.0073756045	0.010007787	0.009554294	0.009517	0.00853938	0.0069173467	0.011311417	0.009306078	0.011388525
0.0	0.043433502	0.037671406	0.0367361	0.04630566	0.046026126	0.04775611	0.035579223	0.03698027	0.032587714	0.04683112
0.0	0.039708354	0.034164436	0.046786156	0.042874604	0.044494063	0.046687465	0.03849218	0.044021007	0.046440046	0.046174973
0.0	0.13491397	0.12508523	0.14795497	0.13963005	0.14401393	0.1467216	0.13042803	0.14022566	0.1439016	0.14727685
0.0	0.001064415	0.0011203357	0.0011692313	0.002218467	0.002609517	0.0013812904	0.0012689377	0.0023450817	0.0021515808	0.0009620686
0.0	0.038459096	0.038100906	0.044076886	0.042918164	0.052979287	0.047435258	0.03195311	0.03687325	0.042887628	0.028951025
0.0	0.046602678	0.03848729	0.05493426	0.045453932	0.040715575	0.041735407	0.050274685	0.048533984	0.050119445	0.038893692
0.0	0.024761999	0.029594516	0.031344607	0.027917145	0.03789718	0.02111415	0.027904972	0.025833994	0.016025523	0.024710637
0.0	0.0015395553	0.0015792346	0.0019244483	0.001557187	0.0030638508	0.0021609643	0.0017884311	0.0017905614	0.0023204454	0.001654554
0.0	0.01287987	0.009913698	0.013425102	0.011995387	0.014980147	0.010251727	0.01262423	0.01283468	0.011326348	0.014729845
0.0	0.016869983	0.01916563	0.031542484	0.023778452	0.030372435	0.02687243	0.022077434	0.017010279	0.024304293	0.021615293
0.0	0.02598833	0.017288515	0.02218201	0.022197565	0.034160078	0.02152098	0.022578144	0.02746759	0.029142136	0.020431694
0.0	0.022582848	0.027583541	0.026004508	0.022612268	0.022926636	0.022778438	0.023300141	0.02606405	0.020820836	0.027309423
0.0	0.19439441	0.19391073	0.21338758	0.17053576	0.18497089	0.18605039	0.17247438	0.18062149	0.18166432	0.19736896
0.0	0.06814715	0.10451115	0.06713761	0.101962805	0.11251583	0.0995127	0.091536686	0.09916452	0.10846533	0.11184022
0.0	0.010485519	0.007368737	0.0137216095	0.013723016	0.009817398	0.011300811	0.009602589	0.0135671	0.01070564	0.01156398
0.0	0.012692192	0.011419566	0.0091250725	0.011848391	0.011535808	0.010049631	0.010127695	0.0093299085	0.009814533	0.011329798
0.0	0.011836371	0.011222777	0.012231892	0.011181204	0.013584003	0.009076477	0.010456408	0.009735653	0.006101598	0.011622281
0.0	0.0943632	0.11258855	0.106233224	0.092567645	0.1141884	0.08093636	0.10316724	0.09608314	0.05860438	0.0984288
0.0	0.009409562	0.013614346	0.011995454	0.009101704	0.014599732	0.006874721	0.011958731	0.010233183	0.0036487454	0.010237213
0.0	7.1619594e-05	0.00013385939	8.799669e-05	5.4730794e-05	8.4425905e-05	4.6499445e-05	7.46317e-05	7.313277e-05	2.4633664e-05	0.00012064319
0.0	0.009331984	0.013675539	0.012056602	0.009115416	0.014550901	0.0068128146	0.01194138	0.010179791	0.0036278267	0.010189856
0.0	5.709126e-05	6.186362e-05	4.1992233e-05	6.429146e-05	7.400077e-05	2.3021674e-05	8.161002e-05	4.441382e-05	6.362343e-05	0.00017334832
0.0	0.008225631	0.0070160697	0.0077897343	0.010345552	0.00826152	0.0059508546	0.01005776	0.0038016364	0.008662913	0.013753441
0.0	0.008216715	0.00702019	0.007799396	0.010290894	0.008253467	0.0059231576	0.010071776	0.003825512	0.008632932	0.013708335
0.0	0.020732801	0.02070586	0.018512418	0.026173647	0.024516234	0.020476926	0.021447891	0.019290844	0.019340392	0.02225542
0.0	5.486222e-05	9.345483e-05	6.417202e-05	0.00011090532	7.243495e-05	0.000104254184	7.684852e-05	3.9053077e-05	5.2197687e-05	9.0345326e-05
0.0	0.023982057	0.028342364	0.024055904	0.02103396	0.022514509	0.023086274	0.020459283	0.025444524	0.025706027	0.025129931
0.0	0.022860067	0.016207563	0.031350594	0.017786486	0.024410665	0.020988947	0.026010264	0.020494038	0.023370352	0.023391072
0.0	0.24204573	0.24160387	0.2854539	0.26711452	0.28590518	0.24559392	0.24651988	0.27489138	0.23213352	0.26387167
0.0	0.060244992	0.05066956	0.08475414	0.06468724	0.07819065	0.059997614	0.0713848	0.07311061	0.06273561	0.07118453
0.0	0.008633356	0.010070165	0.007488069	0.0067337765	0.0111913	0.010018545	0.007147694	0.009188293	0.0089175	0.012129536
0.0	9.116723e-05	0.00011980997	0.00010901369	8.462854e-05	7.5605036e-05	5.678935e-05	6.201459e-05	8.6937514e-05	4.329983e-05	0.00012013441
0.0	0.025940046	0.029729009	0.022411035	0.023188584	0.02827333	0.024722103	0.020776454	0.022803692	0.017368762	0.026086777
0.0	6.761468e-05	7.40643e-05	5.6025154e-05	9.025466e-05	0.000112489324	9.998055e-05	5.4377033e-05	5.1732906e-05	5.449274e-05	8.3882696e-05
0.0	0.5386806	0.537891	0.5364245	0.53106415	0.5303468	0.5296599	0.52194977	0.5253854	0.516774	0.5380649
0.0	0.007502382	0.008840104	0.014158463	0.0102574425	0.011846275	0.0077239554	0.008273511	0.010409277	0.008635748	0.013556766
0.0	0.10252504	0.09342758	0.0904144	0.09895817	0.12405816	0.08733999	0.08966962	0.1044279	0.10065743	0.10219228
0.0	0.53763014	0.53840166	0.5362263	0.5299648	0.5274818	0.5275624	0.5228402	0.5217478	0.51739776	0.5367448
0.0	7.8120866e-05	4.3760738e-05	0.00013078189	7.6392156e-05	1.6814442e-05	6.7345376e-05	5.2447067e-05	5.482665e-05	4.081008e-05	8.7460954e-05
0.0	0.009917588	0.0104858	0.017023824	0.009995855	0.006518385	0.009191088	0.008838361	0.0076747234	0.0058545265	0.007190901
0.0	0.53691554	0.5381835	0.5341565	0.5294495	0.52715075	0.5268324	0.5210258	0.52191305	0.51556396	0.53508204
0.0	0.007443495	0.0066704666	0.011729816	0.012623475	0.007205291	0.011898108	0.009794354	0.008444988	0.006131722	0.009995308
0.0	5.2192856e-05	6.003666e-05	0.00010080932	0.0001212355	8.2337145e-05	0.00010974578	6.9890295e-05	4.203338e-05	5.4703556e-05	7.831398e-05
0.0	0.050646376	0.05151068	0.03751641	0.041405383	0.03250184	0.03663959	0.03928142	0.04447665	0.044797312	0.044256248
0.0	0.011126964	0.00911303	0.008440046	0.01041331	0.017248055	0.008016555	0.008762443	0.012068689	0.01166074	0.011014833
0.0	0.0067995437	0.008725553	0.011520882	0.011307942	0.011229795	0.008633463	0.0073817656	0.010177013	0.009177498	0.0099154245
0.0	0.02706475	0.025097616	0.025083514	0.022233382	0.029935148	0.023633596	0.019645754	0.021724416	0.019465774	0.023756295
0.0	0.027028825	0.024970872	0.02513169	0.022066312	0.029968716	0.023475328	0.019647967	0.021808717	0.019330744	0.02370815
0.0	0.00010773063	6.991403e-05	0.000118758755	0.00012856649	0.000116394294	0.0001100203	5.9770733e-05	2.1753794e-05	1.6751814e-05	4.7402867e-05
0.0	0.01063295	0.011097653	0.011246486	0.011291204	0.010865772	0.007930608	0.008247912	0.0072796643	0.008059597	0.007127682
0.0	0.022984907	0.02583786	0.022625089	0.02340601	0.028921017	0.019759009	0.006831	0.02478771	0.022457257	0.028437033
0.0	0.09913123	0.10902976	0.088466726	0.10703662	0.09332263	0.07969036	0.08703664	0.09757612	0.09105842	0.103550605
0.0	0.11288683	0.09316374	0.10641521	0.09507182	0.102997154	0.096187964	0.09506444	0.0640793	0.08391122	0.08974291
0.0	0.0010408766	0.0017214572	0.0016457989	0.0022860854	0.001559293	0.0014787384	0.0015291368	0.0017476627	0.0010766417	0.0013607487
0.0	3.5398927e-05	5.1795498e-05	8.221757e-05	7.818727e-05	9.589553e-05	0.00012747393	5.900681e-05	7.483459e-05	6.633e-05	1.0196958e-06
0.0	0.0017899461	0.002130407	0.0025399183	0.0022670988	0.0024512387	0.0028768608	0.0013345521	0.0026687535	0.0027571635	0.00018702706
0.0	0.061981045	0.066374816	0.07816527	0.071224265	0.05015847	0.07476952	0.059195656	0.052742567	0.06316706	0.079815194
0.0	0.009950924	0.009601872	0.007214858	0.008796105	0.010178095	0.01341579	0.0062023737	0.012724937	0.0068575363	0.008176696
0.0	0.009947148	0.009663848	0.0072521176	0.008815325	0.010240586	0.01343111	0.0062323576	0.012779903	0.006867663	0.008199822
0.0	0.00010574401	8.906555e-05	3.4494988e-05	6.574153e-05	0.00011049416	5.2311152e-05	8.3882056e-05	8.165446e-05	6.347738e-05	0.00010368678
0.0	0.09544709	0.091021895	0.07399423	0.09547025	0.10999953	0.09234982	0.101533994	0.104243666	0.10854439	0.112904385
0.0	0.5360335	0.5390956	0.5351232	0.5297655	0.52658236	0.5272342	0.52144057	0.52139014	0.5159793	0.5354449
0.0	0.009129463	0.007345517	0.0044645783	0.0059114248	0.011878773	0.0047930535	0.009158716	0.008000428	0.005757216	0.011038248
0.0	0.07309648	0.06284419	0.05174561	0.064012386	0.07067927	0.058150895	0.06586667	0.06561187	0.05290342	0.07517972
0.0	9.606375e-05	5.3185886e-05	2.6348744e-05	6.2299696e-05	8.931654e-05	4.355353e-05	7.5015e-05	7.301298e-05	3.4494296e-05	0.00010459543
0.0	0.005843661	0.007634782	0.011426259	0.004950498	0.00662658	0.008406329	0.007900437	0.012112807	0.0035870178	0.008528656
0.0	2.9800725e-05	5.143932e-05	0.000116580566	2.1958325e-05	4.0096867e-05	6.411201e-05	5.853151e-05	0.00013834718	1.2104059e-05	6.404705e-05
0.0	0.006953459	0.008231335	0.010473923	0.008307344	0.014168117	0.007972913	0.009960386	0.009118594	0.007872869	0.0070427726
0.0	4.228861e-05	5.9863374e-05	9.7770586e-05	6.2250525e-05	0.00018608535	5.7621364e-05	9.341785e-05	7.793529e-05	5.8810252e-05	4.3544518e-05
0.0	0.5358532	0.5385457	0.5342731	0.5292324	0.52711123	0.5265071	0.52036256	0.5214699	0.515864	0.53506297
0.0	0.0055637034	0.0054625324	0.011811016	0.011240553	0.012133274	0.0073000374	0.005362899	0.008995115	0.005878315	0.0050085257
0.0	0.055558246	0.050873604	0.07265198	0.0671876	0.082986094	0.061967317	0.05164983	0.06687415	0.04328384	0.057972252
0.0	3.4441047e-05	2.4283538e-05	9.3417235e-05	7.468503e-05	0.00016411925	5.5183868e-05	3.0382187e-05	7.8418445e-05	1.6494621e-05	3.948545e-05
0.0	9.583035e-05	6.4151645e-05	6.812455e-05	8.8473265e-05	0.00010105687	4.9576956e-05	7.020404e-05	3.7979833e-05	5.6288096e-05	6.716471e-05
0.0	0.012601895	0.009677265	0.008598146	0.011657037	0.014772223	0.006501931	0.008549956	0.007782362	0.008859054	0.008445751
0.0	0.064289555	0.057270154	0.072827846	0.060118124	0.07534454	0.0637967	0.06525248	0.044149805	0.05552269	0.074460156
0.0	0.0075260447	0.0070655346	0.010713101	0.005816192	0.009453983	0.009165724	0.0070247357	0.0044295155	0.006182733	0.009103949
0.0	0.017074326	0.019065155	0.027620388	0.03016113	0.031711817	0.018859982	0.020234654	0.021254946	0.025577767	0.024995603
0.0	4.5705638e-05	4.1557563e-05	7.3801464e-05	7.966602e-05	0.00014607956	4.9464375e-05	8.953459e-05	5.70339e-05	3.5491175e-05	6.441683e-05
0.0	3.6947575e-05	9.06013e-05	0.000107423395	0.00012251665	0.000105771134	5.4149143e-05	3.4814995e-05	7.644972e-05	5.7445195e-05	0.0001218271
0.0	0.0050372034	0.009410113	0.00962939	0.013429795	0.015986882	0.0090237325	0.007029846	0.00931131	0.012648664	0.01315767
0.0	0.009244985	0.0065000746	0.012689629	0.011352457	0.007831884	0.007290451	0.0048901974	0.00855403	0.0060175946	0.010127309
0.0	0.009244985	0.0065000746	0.012689629	0.011352457	0.007831884	0.007290451	0.0048901974	0.00855403	0.0060175946	0.010127309
0.0	0.010652923	0.0066547003	0.012494346	0.013019792	0.006349446	0.0110832965	0.0041844924	0.010034107	0.0059462027	0.011407159
0.0	0.01073809	0.006671048	0.01252585	0.012978838	0.0063497284	0.011170254	0.0042109704	0.0100500155	0.0059849126	0.011532715
0.0	0.058683176	0.07469256	0.086437084	0.07160461	0.06735473	0.06263434	0.05343692	0.06472178	0.057959665	0.0745264
0.0	5.699068e-05	8.3395615e-05	7.759499e-05	6.091781e-05	0.00010660895	4.7802754e-05	2.3751356e-05	5.7928468e-05	7.588073e-05	2.818979e-05
0.0	0.00016134922	7.162806e-05	4.461248e-05	4.6062076e-05	5.926328e-05	2.4710436e-05	5.078463e-05	8.142609e-05	4.0181847e-05	8.081668e-05
0.0	9.802478e-05	6.548037e-05	0.00010507909	6.0218194e-05	0.00021367312	7.59679e-05	3.4430344e-05	8.7643624e-05	3.78817e-05	8.387614e-05
0.0	0.030431055	0.029037302	0.03059232	0.0040285117	0.021559667	0.028784739	0.019978745	0.02579322	0.021261353	0.02367838
0.0	0.0083649615	0.006170331	0.007478638	0.01252661	0.011193109	0.006204522	0.009968904	0.00699872	0.007910277	0.008344683
0.0	0.1606414	0.13824953	0.15947312	0.15229471	0.16853552	0.14062753	0.13611306	0.1686517	0.11937262	0.14727451
0.0	0.53358465	0.5371141	0.53609735	0.5306841	0.52752435	0.5271504	0.5216851	0.5222702	0.5148567	0.535388
0.0	0.06685992	0.05438742	0.06638822	0.06254102	0.06441643	0.057024006	0.05751278	0.056134053	0.06509543	0.057858545
0.0	0.09539042	0.07540531	0.09811136	0.094328955	0.079592966	0.0795451	0.075504705	0.07869369	0.09857439	0.08257753
0.0	0.007064076	0.008553161	0.0076100174	0.0073667113	0.013011125	0.008038901	0.009904047	0.013005595	0.009907414	0.011775978
0.0	0.021830413	0.020029562	0.022344127	0.016820861	0.021484485	0.021241235	0.022625351	0.029847197	0.018819807	0.022485742
0.0	3.0695785e-05	0.0001023666	0.00010764273	2.5291201e-05	0.00013161208	5.9343365e-05	4.8752085e-05	0.00012247062	4.1436077e-05	0.000114996525
0.0	0.010191396	0.008374452	0.009342959	0.0116982125	0.01189419	0.0094123045	0.007948057	0.007789679	0.004288269	0.010809135
0.0	0.010152	0.008356703	0.009314435	0.011695964	0.0118475035	0.0093769375	0.0079171285	0.007772016	0.0042792223	0.010765071
0.0	0.010198363	0.008388537	0.009308922	0.0116560375	0.011922777	0.009398493	0.007935096	0.0077880644	0.0043083257	0.010815719
0.0	0.10433886	0.07323803	0.10130743	0.10734042	0.1167602	0.0927763	0.07635746	0.0752279	0.08229695	0.10152501
0.0	8.613895e-05	6.746609e-05	6.180371e-05	0.00012637331	6.429765e-05	4.60129e-05	6.87086e-05	0.00010622021	2.602929e-05	5.0653605e-05
0.0	0.008484216	0.005543376	0.0077958168	0.0148032	0.0056658504	0.009623885	0.008577019	0.008403452	0.00615967	0.006051539
0.0	0.26512542	0.24180907	0.26332366	0.24808514	0.27285826	0.26237413	0.23656388	0.22322053	0.2296255	0.2808159
0.0	0.048320666	0.035787046	0.048485685	0.041227896	0.056514286	0.049682643	0.036349144	0.029732734	0.034016255	0.05961138
0.0	0.14971186	0.12745772	0.15039924	0.13633382	0.16210671	0.15047432	0.12613606	0.11271731	0.1208574	0.16783965
0.0	0.105003305	0.10307781	0.096872434	0.06734341	0.11561255	0.09166114	0.090203874	0.087024175	0.06634971	0.10195372
0.0	6.572141e-05	6.0383973e-05	0.0001072089	4.6332352e-05	0.00020272682	0.00010350077	3.9399507e-05	9.877563e-05	1.5471387e-05	2.5640054e-05
0.0	0.040429775	0.038400162	0.03504932	0.052332852	0.030105628	0.042621538	0.044075172	0.0465819	0.032905914	0.04891586
0.0	0.040505987	0.038490616	0.035036	0.05253513	0.030156055	0.042874657	0.04401212	0.046491742	0.033034965	0.049099155
0.0	0.53647786	0.5375386	0.53543836	0.52884734	0.52728206	0.52737075	0.52186483	0.5224367	0.517381	0.5362591
0.0	0.007485348	0.0067461557	0.0064533716	0.012199798	0.009832168	0.010742914	0.008551977	0.012063948	0.009641508	0.0101425685
0.0	0.2071005	0.19043723	0.18810971	0.19032894	0.13950045	0.16940317	0.18286695	0.17806795	0.15010521	0.2012338
0.0	0.27519178	0.2598478	0.25735196	0.25810164	0.20883897	0.23826194	0.24990526	0.24548066	0.21691072	0.26951188
0.0	0.070087165	0.06388313	0.0669129	0.07317937	0.07182567	0.07089322	0.05563983	0.052541018	0.06238374	0.047235623
0.0	8.198528e-05	5.654639e-05	6.8545385e-05	0.0001030065	9.4899064e-05	9.1385526e-05	4.0006693e-05	3.1960102e-05	6.361858e-05	1.853076e-05
0.0	0.08169596	0.07255776	0.10329298	0.08379882	0.11319481	0.09204587	0.09048108	0.10123393	0.058508806	0.11086161
0.0	0.0022190665	0.0024522534	0.002196304	0.0014913098	0.0032881768	0.0015913139	0.001840497	0.0013446433	0.0009689227	0.0027091522
0.0	0.06364885	0.06349478	0.07645021	0.059030924	0.07290785	0.070806995	0.05507942	0.06794389	0.057835415	0.06916191
0.0	0.06364885	0.06349478	0.07645021	0.059030924	0.07290785	0.070806995	0.05507942	0.06794389	0.057835415	0.06916191
0.0	0.011125276	0.0073859976	0.008063715	0.01204648	0.008993573	0.009393801	0.007547127	0.007547859	0.00799039	0.010808289
0.0	0.023937223	0.021060623	0.024473557	0.023673771	0.023093412	0.021301782	0.018856935	0.020671751	0.021046128	0.023463465
0.0	0.002735685	0.0008569933	0.0019107478	0.0020706996	0.0035991117	0.0016982793	0.0010840188	0.0013945623	0.0014662001	0.0010851864
0.0	0.022105068	0.019462261	0.018068438	0.028326776	0.032122374	0.020376392	0.019203752	0.02467708	0.023252519	0.019770728
0.0	0.014836533	0.009023625	0.01613014	0.013549077	0.011043507	0.010920272	0.009649069	0.013203089	0.01008502	0.0108434195
0.0	7.1115435e-05	5.5356217e-05	8.275189e-05	5.362929e-05	9.1488495e-05	9.501614e-05	3.3398894e-05	3.3839045e-05	7.826858e-05	7.375089e-05
0.0	0.009237362	0.0063790022	0.010011241	0.010537237	0.0100701265	0.009763658	0.007298486	0.00465606	0.0077574896	0.00868248
0.0	0.009281193	0.0063990564	0.009961283	0.010581841	0.010099507	0.009771162	0.007299236	0.004686509	0.0077825836	0.008802851
0.0	0.03307316	0.021514514	0.03066777	0.02298023	0.026678639	0.022183074	0.019267678	0.023105558	0.018184375	0.022044215
0.0	8.1050224e-05	5.6268935e-05	6.723623e-05	5.7001384e-05	8.738001e-05	5.676526e-05	3.1188672e-05	6.0231567e-05	3.1493742e-05	0.000100450816
0.0	0.0095602125	0.008016949	0.008719315	0.007968061	0.009773058	0.007893198	0.0057846243	0.008041608	0.0057697413	0.010644624
0.0	0.009603894	0.0080475025	0.008714156	0.007940758	0.009835274	0.007911366	0.0057977806	0.008058217	0.0058089285	0.010694716
0.0	0.0119409915	0.010938241	0.006760142	0.010305271	0.005823481	0.00803868	0.0059906025	0.0093509555	0.004862394	0.010354573
0.0	0.008039783	0.0069645997	0.0072064367	0.01055038	0.008144996	0.0077492422	0.006854329	0.008873401	0.0048195105	0.007390865
0.0	0.00953193	0.009377703	0.006163545	0.011237077	0.0077049346	0.01036126	0.0049887937	0.007719645	0.004530279	0.01093065
0.0	0.53725076	0.5376178	0.5368788	0.5301488	0.5285745	0.52653605	0.5193848	0.5215743	0.51680535	0.536748
0.0	0.011640918	0.0062765405	0.008695212	0.014418157	0.010169903	0.009004795	0.010628511	0.010414101	0.011830283	0.008497938
0.0	8.8012304e-05	4.4907818e-05	4.1319712e-05	8.905213e-05	9.994365e-05	7.483916e-05	0.000103838865	9.191585e-05	0.00012025901	6.326816e-05
0.0	0.5368922	0.5382284	0.53574383	0.52984136	0.52753925	0.526726	0.52089834	0.5215798	0.516061	0.5355112
0.0	0.008842267	0.008922235	0.004826695	0.010315994	0.006446701	0.010436396	0.0071826326	0.013336425	0.0073685944	0.010107056
0.0	0.06270238	0.06204737	0.060076516	0.065477505	0.06030575	0.06443465	0.0651576	0.070004724	0.05052855	0.06311131
0.0	0.20124678	0.2504084	0.2040581	0.20248596	0.22975498	0.21423833	0.21095957	0.19722609	0.21850258	0.23052248
0.0	3.583443e-05	7.8743884e-05	4.7331363e-05	3.3149106e-05	0.00012489704	9.81871e-05	6.204783e-05	4.124676e-05	4.9303406e-05	6.643179e-05
0.0	0.08149318	0.062109344	0.07410707	0.07098628	0.0812068	0.051710363	0.061793156	0.049008757	0.06323647	0.076164246
0.0	0.008064952	0.007507578	0.012673766	0.008314646	0.013826662	0.005991372	0.0095224045	0.006528654	0.009822943	0.012459641
0.0	0.00011975241	5.5783916e-05	0.00012629994	0.00013896119	0.00019430948	5.0284798e-05	5.8253816e-05	8.363262e-05	5.8310394e-05	0.00016845508
0.0	0.008071691	0.0077502476	0.012817545	0.009960809	0.012605545	0.0058949767	0.006441523	0.010368499	0.0062578134	0.01049424
0.0	0.00811302	0.007784782	0.012727112	0.009981742	0.01264474	0.005906632	0.0064730477	0.010372414	0.0062646135	0.01056169
0.0	0.05336527	0.08024752	0.0592342	0.072253376	0.082652785	0.067657344	0.0620302	0.060334794	0.032111768	0.08034887
0.0	0.53613174	0.5386821	0.5346709	0.5299086	0.5267753	0.52694446	0.5210247	0.52091205	0.5163549	0.5356455
0.0	0.0039620968	0.014243648	0.007919511	0.00899418	0.013670839	0.008414585	0.008037859	0.011579316	0.001115807	0.013414472
0.0	2.967144e-05	0.00013360933	4.347618e-05	9.817277e-05	0.00016161837	7.666275e-05	5.9938437e-05	5.338233e-05	5.5703704e-06	0.00013461588
0.0	9.548609e-05	5.7143e-05	5.7232384e-05	0.00011489842	0.00018876433	4.066459e-05	5.665164e-05	0.00013596928	3.8670358e-05	5.2557814e-05
0.0	0.057929065	0.07082151	0.062112425	0.05467702	0.07536399	0.06282226	0.051726893	0.071029216	0.05696049	0.07357649
0.0	0.069839105	0.069222696	0.07061946	0.06545266	0.07655109	0.07130792	0.059797682	0.061183684	0.05222114	0.06847409
0.0	0.5365818	0.53796625	0.5361941	0.53006107	0.52936184	0.5272157	0.51943713	0.52283	0.51660776	0.5373057
0.0	0.011278797	0.0075635994	0.010068891	0.009948003	0.009494853	0.010558944	0.008247826	0.0066658333	0.008636189	0.009481171
0.0	8.089872e-05	7.640279e-05	8.3940635e-05	6.770876e-05	0.0001207424	9.3415714e-05	5.228532e-05	5.6235032e-05	3.287935e-05	7.354189e-05
0.0	0.5362235	0.53877765	0.535065	0.52950937	0.52735543	0.52654266	0.5214128	0.5216076	0.5158059	0.5357196
0.0	0.009508985	0.008457026	0.006519404	0.004959524	0.012415287	0.007174993	0.0064228727	0.0080391895	0.0062775454	0.009474421
0.0	4.021723e-05	8.325831e-05	5.188315e-05	3.4658107e-05	0.00011380311	5.80798e-05	3.0549825e-05	9.8360084e-05	4.5350662e-05	9.640926e-05
0.0	0.012144663	0.009745009	0.009321446	0.008535049	0.010768865	0.012035815	0.0063325036	0.005540514	0.009648258	0.009230404
0.0	0.07446195	0.08205525	0.07664335	0.066803165	0.075963914	0.07112702	0.06515951	0.047433853	0.071154326	0.05660881
0.0	0.5363021	0.53836304	0.53519684	0.52978706	0.52715164	0.527873	0.5214624	0.522208	0.5162427	0.5359249
0.0	0.012827934	0.007700925	0.008467621	0.008992913	0.0142725725	0.012798409	0.0046413615	0.008800313	0.0099366065	0.010853557
0.0	0.20329961	0.15366833	0.16463406	0.17487763	0.2067734	0.186522	0.17451382	0.18155268	0.15307191	0.16904779
0.0	0.5357653	0.5369379	0.53550637	0.529191	0.5291711	0.5287434	0.5226813	0.52393454	0.5172597	0.5389074
0.0	0.5363826	0.53673404	0.5353544	0.5313111	0.52801853	0.5271934	0.52070665	0.5222689	0.5169369	0.5377635
0.0	0.011333303	0.007981729	0.014074296	0.008630316	0.009713801	0.011552866	0.0077786264	0.013211204	0.01073251	0.00755889
0.0	0.011388348	0.007975377	0.014133371	0.008648085	0.009645419	0.011514823	0.007715255	0.013059472	0.010754859	0.007553862
0.0	0.06852334	0.0667736	0.078228585	0.070707805	0.08957652	0.06917617	0.05816107	0.07841105	0.060003154	0.063683555
0.0	0.010010045	0.0138972225	0.0135405725	0.010151952	0.015659112	0.009377629	0.006703285	0.010818653	0.010118121	0.012657231
0.0	7.531561e-05	6.673688e-05	0.00012359346	9.048923e-05	0.00021991771	8.333075e-05	4.7158042e-05	0.00014296074	5.5029206e-05	5.6040113e-05
0.0	0.009224846	0.008750449	0.01179943	0.009978209	0.015392988	0.009560473	0.0071550882	0.012312268	0.0076264953	0.007992481
0.0	0.00969857	0.0070651267	0.010696942	0.0120054	0.011209429	0.010043494	0.00738425	0.0056953984	0.006957411	0.013595873
0.0	0.009256378	0.0085762935	0.0085919695	0.011645088	0.008890095	0.008406623	0.008154648	0.006000216	0.0069024325	0.0090800505
0.0	0.00888836	0.010395759	0.0069270264	0.011288717	0.0069624437	0.0069465083	0.0090281945	0.0063179377	0.0067887874	0.0060626776
0.0	8.514352e-05	0.00011250166	5.175131e-05	9.635081e-05	6.482533e-05	5.131047e-05	7.378163e-05	4.7352627e-05	6.373432e-05	3.7348877e-05
0.0	0.009043309	0.009003523	0.011726307	0.010303656	0.010199625	0.0071219075	0.009039305	0.0102510685	0.006743999	0.009862313
0.0	0.07979355	0.07737909	0.08283854	0.078230076	0.08286744	0.055709362	0.06668485	0.084828995	0.06611218	0.07330437
0.0	0.5362713	0.5386711	0.53440803	0.5289006	0.52654344	0.5276693	0.5212725	0.5215311	0.5165227	0.5352148
0.0	0.0075490805	0.006223696	0.008365856	0.01091433	0.0060813227	0.009323978	0.0076953922	0.0056597525	0.006569201	0.011286446
0.0	0.26318806	0.2814232	0.26238763	0.26463187	0.24333104	0.25941128	0.23349941	0.2392702	0.23256283	0.26631632
0.0	0.008448858	0.011844589	0.009509335	0.009450282	0.009559124	0.008684833	0.007889734	0.00714559	0.007063498	0.011642148
0.0	4.077569e-05	0.000100708916	8.0288955e-05	6.943968e-05	0.00012421979	2.2442693e-05	7.688296e-05	4.201567e-05	5.141573e-05	0.0001321803
0.0	0.00012756088	0.000118322656	5.376293e-05	8.216593e-05	0.00015943841	5.6863162e-05	9.5147065e-05	6.256863e-05	0.00010649546	5.514352e-05
0.0	0.0067193415	0.011893086	0.0056973756	0.011369682	0.015647285	0.009763589	0.0078536	0.011461215	0.007105633	0.01239985
0.0	0.06723892	0.08373441	0.06785137	0.068076655	0.08747576	0.06831635	0.065891966	0.07015093	0.0557272	0.08083782
0.0	0.53671384	0.53856766	0.5357743	0.52933913	0.5273825	0.52667356	0.5216102	0.52172256	0.51618755	0.535498
0.0	0.005476698	0.0098183155	0.0046353536	0.010369918	0.017295832	0.008498427	0.006588086	0.0124746	0.011973942	0.011502791
0.0	3.3786648e-05	6.0874492e-05	5.1291e-05	0.00010971167	0.00021144601	6.783549e-05	8.077261e-05	7.4987176e-05	4.8836217e-05	9.77827e-05
0.0	0.006364816	0.010584642	0.0077580223	0.012008573	0.014270641	0.008834937	0.0094578415	0.008017589	0.0058988146	0.011578361
0.0	0.0017051322	0.001224126	0.0032765388	0.002725715	0.0033677537	0.0020314741	0.0017073236	0.0022584111	0.0017137349	0.0016680411
0.0	0.0022035148	0.0022547997	0.0012939052	0.0010677716	0.0012853831	0.0019393492	0.0017051038	0.0026756462	0.0016277629	0.0021538127
0.0	0.023057744	0.0136243915	0.031263497	0.028500933	0.031308353	0.026424916	0.025213046	0.028246243	0.020090973	0.0231497
0.0	0.026326206	0.030509524	0.017246358	0.019062577	0.022208331	0.020842524	0.024002662	0.026119534	0.025918981	0.023203852
0.0	0.009073218	0.010220987	0.006326973	0.011622631	0.015331961	0.014122274	0.009186335	0.008138662	0.0048046587	0.012629016
0.0	0.009528451	0.013051631	0.0090836035	0.011587811	0.015678661	0.014976869	0.00947767	0.008981626	0.002954788	0.014651067
0.0	0.07103021	0.07777823	0.063628584	0.08221293	0.08366909	0.07995477	0.06716049	0.05688875	0.048068963	0.082332864
0.0	0.008660166	0.008010974	0.0043704254	0.0116047645	0.014758883	0.013014504	0.008858681	0.0074099554	0.0076792715	0.010894191
0.0	5.6930763e-05	6.7287605e-05	2.459017e-05	6.509437e-05	0.00015939464	0.0001055213	6.731212e-05	6.2364015e-05	3.6588946e-05	6.5321954e-05
0.0	0.010751055	0.014217781	0.01402905	0.012280672	0.011457687	0.01298667	0.011440778	0.012246384	0.011629645	0.010301332
0.0	0.012839514	0.011093802	0.012144104	0.013824615	0.011946854	0.012518916	0.007916162	0.014438432	0.00993745	0.013652995
0.0	0.012796259	0.011357992	0.009620927	0.01004641	0.008453849	0.009577574	0.009183744	0.011397124	0.0030407854	0.008497684
0.0	0.00013165349	9.181125e-05	3.8012953e-05	8.585144e-05	6.607022e-05	7.277338e-05	8.223686e-05	3.30802e-05	1.0236446e-05	5.90488e-05
0.0	0.5363734	0.538499	0.5346707	0.5289332	0.52682775	0.5273187	0.52140325	0.5217701	0.5161474	0.535206
0.0	0.01988786	0.021045387	0.028984703	0.029170053	0.026152484	0.025842007	0.023942905	0.023484282	0.025805827	0.020843634
0.0	0.027734386	0.023026116	0.022464486	0.021100111	0.020647159	0.024864692	0.01653396	0.02995776	0.018041886	0.024848765
0.0	0.53692913	0.53808385	0.5356483	0.52907044	0.5286489	0.5262601	0.5192265	0.5217238	0.51705426	0.5364472
0.0	0.011044048	0.009465314	0.011396523	0.009138922	0.01477702	0.012659691	0.00777952	0.012387506	0.010472199	0.009933332
0.0	7.1395865e-05	9.80144e-05	0.00016924654	9.240342e-05	0.0001558331	9.2471026e-05	5.801432e-05	0.000105467676	9.379677e-05	8.500131e-05
0.0	0.53679085	0.53830326	0.5354818	0.5293466	0.5272558	0.527367	0.5210172	0.5219218	0.5160233	0.53567135
0.0	0.010557849	0.0075056385	0.017446693	0.013434548	0.012688679	0.010326925	0.006579435	0.011124935	0.009210632	0.01086321
0.0	0.068065085	0.06471378	0.082818076	0.07757745	0.08596315	0.06251857	0.048856627	0.071938716	0.054683454	0.079357095
0.0	0.5363418	0.53788674	0.535033	0.5296521	0.5286154	0.52813864	0.5198031	0.5211189	0.51702493	0.536604
0.0	0.53678614	0.5390181	0.5341564	0.5304015	0.5290184	0.5296793	0.5196712	0.5204721	0.51787704	0.5363512
0.0	0.0064945617	0.009753779	0.0072423327	0.008333414	0.0072437664	0.0107449405	0.008590284	0.011374763	0.012533443	0.011464835
0.0	0.010242887	0.006577444	0.013761864	0.0094186785	0.014164767	0.005751078	0.0067345197	0.013628883	0.009517819	0.008178483
0.0	0.096679285	0.100176685	0.08688718	0.09686882	0.09190745	0.089502014	0.08109221	0.098581806	0.11354633	0.10317626
0.0	0.09739162	0.10046804	0.087214015	0.096846506	0.09151219	0.0895639	0.08166763	0.09930655	0.11356733	0.103352115
0.0	0.0065117613	0.0981885	0.07748614	0.10668764	0.10352887	0.102422945	0.103636414	0.08808382	0.08272141	0.10998632
0.0	0.006514961	0.09820347	0.077352	0.10640678	0.1034198	0.10280968	0.10352923	0.088353425	0.0830299	0.11032998
0.0	0.536689	0.53872985	0.5353184	0.5290998	0.53024155	0.5286732	0.52216375	0.52283114	0.5181099	0.5366506
0.0	0.008589659	0.0116364425	0.008159127	0.0068054167	0.010822802	0.006316166	0.009701745	0.0056397207	0.007881001	0.011566934
0.0	0.008500151	0.011633262	0.008187999	0.006866697	0.010830866	0.0063118134	0.009666719	0.005608297	0.007784675	0.011558967
0.0	0.04963481	0.06450005	0.05421847	0.044324055	0.04436912	0.05072039	0.042471725	0.049840696	0.041788906	0.043739658
0.0	0.118467204	0.13285522	0.1391547	0.10774344	0.1425668	0.12927033	0.11597211	0.11630527	0.10751009	0.12061078
0.0	0.07014895	0.07536987	0.08613995	0.073841386	0.079269014	0.0792887	0.05768792	0.065107405	0.058804166	0.076091975
0.0	0.53611976	0.5384373	0.53487015	0.52932996	0.5271527	0.5267419	0.5213152	0.52179253	0.5157222	0.5357321
0.0	0.009474608	0.010579175	0.0134429885	0.0112113375	0.01278489	0.010358718	0.0064095547	0.0066430694	0.006587911	0.008424952
0.0	8.225765e-05	0.00010531532	0.00017844765	0.00010657074	0.00013783693	0.00013956486	4.5748504e-05	7.093297e-05	5.1047653e-05	0.00010948248
0.0	0.074021116	0.053392965	0.071339935	0.07241491	0.076294996	0.082943775	0.05537315	0.06788829	0.04563842	0.06915181
0.0	0.06912985	0.077135175	0.07946624	0.07015561	0.08255844	0.074918635	0.0585836	0.06783055	0.06295957	0.07559334
0.0	0.5367671	0.53744966	0.5363272	0.5306548	0.5280177	0.5268305	0.5191296	0.5219649	0.5173711	0.53673047
0.0	0.009599527	0.011003442	0.012819826	0.010644985	0.012013863	0.0110323	0.0058418023	0.0105573805	0.0100759035	0.009443723
0.0	7.785173e-05	0.000114969655	0.0001311882	8.785743e-05	0.00016091594	0.00011256818	4.844404e-05	8.2710394e-05	6.583903e-05	0.00010679026
0.0	0.53600705	0.5381665	0.5350169	0.53007776	0.52651227	0.5262047	0.52110606	0.52141416	0.5163714	0.535243
0.0	0.011843513	0.00606598	0.0072937817	0.009957729	0.01039593	0.013595368	0.009441764	0.009367569	0.007140152	0.009124146
0.0	0.000100735415	2.9028219e-05	8.7212604e-05	9.900355e-05	0.00011921896	0.00016569716	3.93007e-05	8.2974955e-05	2.0026411e-05	7.6315046e-05
0.0	0.070456766	0.060556598	0.06392691	0.07124151	0.08654285	0.07610329	0.059695836	0.06379764	0.051933542	0.069545195
0.0	0.009715607	0.007300341	0.00809731	0.010119114	0.0144223925	0.011425366	0.007507511	0.008382118	0.005845697	0.009413524
0.0	0.00975079	0.007247409	0.008070816	0.010140132	0.014413584	0.0114399	0.007446727	0.008381032	0.0058388063	0.009401321
0.0	0.06054787	0.064454	0.06959519	0.06696009	0.08325161	0.07119185	0.07089148	0.056629546	0.051961396	0.07931754
0.0	0.0073327017	0.008194383	0.009482381	0.009016244	0.013405539	0.010086153	0.010327635	0.0067251096	0.0058514527	0.012037964
0.0	0.00735932	0.008135022	0.009451399	0.0090350015	0.0133973425	0.010098992	0.010244249	0.0067242375	0.0058445497	0.012022401
0.0	0.06307457	0.07164795	0.06653839	0.07195608	0.08498035	0.06398941	0.06977893	0.062952004	0.07112325	0.069911666
0.0	5.5218345e-05	8.6978805e-05	6.711778e-05	9.665818e-05	0.00017970438	6.221545e-05	9.3158895e-05	6.254303e-05	0.00010401407	7.951718e-05
0.0	0.0076584895	0.0081774155	0.009528932	0.011393966	0.015662178	0.006098759	0.010747633	0.01169776	0.011080904	0.009928166
0.0	0.0087083625	0.005428125	0.013791525	0.01331826	0.012029534	0.0069696875	0.009725141	0.013484695	0.013869985	0.014575208
0.0	0.008709408	0.0054218476	0.013860799	0.013289648	0.012051735	0.0070689176	0.009691612	0.01359196	0.013773804	0.014592236
0.0	0.5364803	0.53906196	0.534736	0.52947634	0.5269881	0.5270907	0.52083266	0.5214536	0.5156109	0.53508216
0.0	0.013338188	0.009279575	0.007683506	0.00890986	0.011084881	0.013396252	0.008689086	0.0068566855	0.006819425	0.0087575745
0.0	0.07675144	0.07361493	0.061294664	0.069028646	0.07821729	0.07164022	0.058848985	0.054559365	0.058179248	0.07657233
0.0	0.000115537296	9.633887e-05	4.9380622e-05	8.266529e-05	0.0001310178	9.506735e-05	4.9265054e-05	3.6740552e-05	4.9060036e-05	0.00011212414
0.0	0.058998574	0.06885593	0.08153663	0.07948601	0.07487219	0.06110359	0.060165685	0.056670863	0.066726826	0.07682682
0.0	0.007015123	0.009197878	0.012712626	0.012446107	0.010978444	0.0076037	0.007555378	0.0067332815	0.009273953	0.011323904
0.0	0.054341607	0.057513643	0.078754626	0.067433596	0.082082964	0.060636953	0.061655525	0.06526351	0.06290501	0.06731769
0.0	0.0016314579	0.00092972105	0.0023248442	0.0026777976	0.003363168	0.0023735035	0.0015815964	0.0026025812	0.0007755964	0.0032802706
0.0	0.028916229	0.014802816	0.03008719	0.026968379	0.027873933	0.025345331	0.020638276	0.030042069	0.020443702	0.024739038
0.0	0.07478837	0.062302753	0.08143055	0.07170554	0.07038861	0.073418796	0.06417987	0.08509461	0.056258846	0.06477091
0.0	0.080401756	0.06535216	0.080711104	0.063665956	0.07194771	0.06830619	0.067738615	0.07907773	0.06289761	0.042363226
0.0	0.007253844	0.013394129	0.012789273	0.0085497005	0.013253649	0.012125971	0.012073682	0.011166863	0.011302953	0.010481393
0.0	0.017596895	0.022103794	0.02347616	0.02761987	0.03711137	0.02760744	0.02302508	0.026228294	0.016951649	0.022948977
0.0	0.20033851	0.21391413	0.26257142	0.23428181	0.23940454	0.21203525	0.22277272	0.18942937	0.19314405	0.21436442
0.0	5.408396e-05	1.16762985e-05	0.0001370144	0.00013507453	0.00015369688	4.843489e-05	0.00011705131	4.1311872e-05	1.7407776e-05	5.560573e-05
0.0	0.009171178	0.011722334	0.011676011	0.010932599	0.01652851	0.008450948	0.009252561	0.007975724	0.011748298	0.011493047
0.0	0.00918725	0.011537483	0.011693819	0.010927464	0.016621828	0.008513404	0.0093435105	0.008000913	0.011745951	0.011522218
0.0	0.006948114	0.010744723	0.010576001	0.01456671	0.016511597	0.005533661	0.010367555	0.0120953135	0.0056625227	0.008030403
0.0	0.00047756493	0.0023470002	0.0017969572	0.0025328093	0.0044388473	0.002075821	0.0010845383	0.0014114187	0.001358623	0.00047640802
0.0	0.0027684986	0.0011146984	0.0015933242	0.0013837472	0.0036067169	0.0014944631	0.0015914433	0.0013811706	0.0015420803	0.0018720957
0.0	0.018683393	0.027819756	0.023417126	0.023303133	0.042073656	0.024876527	0.019172147	0.028191874	0.021162536	0.024103757
0.0	0.028604731	0.01999129	0.02762883	0.016634326	0.03093921	0.021923367	0.023393685	0.023757188	0.024889093	0.026862418
0.0	0.009384248	0.01449556	0.015096765	0.012824945	0.013642012	0.013632744	0.010869822	0.009148043	0.010602684	0.012645675
0.0	0.02882762	0.029612804	0.022975354	0.026477596	0.033456072	0.02183688	0.017476285	0.019770285	0.021872804	0.021684837
0.0	0.011285264	0.011582101	0.013347165	0.012088228	0.015104822	0.0100837825	0.008198403	0.011101761	0.009965319	0.012521905
0.0	0.011705889	0.030879611	0.030552821	0.025852771	0.033994038	0.028065208	0.019684777	0.015241735	0.020255027	0.012818613
0.0	0.0014220874	0.0019606694	0.0017880439	0.0019748379	0.0031654555	0.0019749694	0.0014161032	0.0021324889	0.0019524568	0.0023314087
0.0	0.01464618	0.029136814	0.029388983	0.012673217	0.028805576	0.022517988	0.026870565	0.021439623	0.024817742	0.028209886
0.0	0.019194698	0.022457523	0.023174651	0.02614205	0.037343573	0.02726926	0.018333491	0.021065343	0.020864533	0.02038106
0.0	0.008387637	0.010655813	0.011912092	0.012243997	0.013745023	0.010759477	0.009134429	0.0098422095	0.008445499	0.011111755
0.0	0.53614396	0.53826547	0.5327835	0.528963	0.5282936	0.5299526	0.5198939	0.52366465	0.51730895	0.5372229
0.0	0.5392815	0.53866386	0.53686017	0.53141046	0.5296459	0.52851677	0.5216483	0.5228798	0.517166	0.538622
0.0	0.5362365	0.5369844	0.5354997	0.52856195	0.52836895	0.5286079	0.5217104	0.5232181	0.51749724	0.5378536
0.0	0.53813183	0.5380489	0.53521687	0.53029263	0.529363	0.5291846	0.5201636	0.5235486	0.51741076	0.5388788
0.0	0.10797235	0.103574194	0.07667103	0.06407244	0.10133626	0.086397685	0.08761635	0.09078355	0.08359361	0.10406599
0.0	0.5372379	0.53848666	0.53614223	0.52999645	0.5284844	0.52915496	0.5222249	0.523915	0.5172516	0.5366105
0.0	0.53687465	0.5367559	0.5354885	0.5296854	0.529227	0.52936083	0.5216082	0.52329457	0.5173963	0.53738207
0.0	0.5362957	0.5380053	0.5360537	0.5310467	0.5271575	0.5288467	0.52134085	0.52263904	0.51708436	0.536035
0.0	0.535921	0.5377464	0.53686285	0.53034574	0.5277855	0.52811736	0.520313	0.5244622	0.51690704	0.53672844
0.0	0.5358169	0.53788614	0.53708357	0.5313283	0.52919185	0.5285755	0.5212026	0.52154624	0.5167306	0.5361819
0.0	0.5361996	0.5379889	0.5366096	0.53108734	0.5294059	0.52936864	0.52113134	0.5225506	0.51696664	0.5366366
0.0	0.111985736	0.15699415	0.15032825	0.13304278	0.17493661	0.1411915	0.140503	0.15299833	0.10854399	0.13436761
0.0	0.10764465	0.10283594	0.07708495	0.06372996	0.101137884	0.08586073	0.08700455	0.090405904	0.08336438	0.10423463
0.0	0.5363305	0.536244	0.5357327	0.52976835	0.5292457	0.52763796	0.5224272	0.52247936	0.51625645	0.5359246
0.0	0.5341855	0.53557765	0.53551525	0.5309111	0.52759373	0.52596986	0.52153784	0.52160174	0.51426286	0.53514236
0.0	0.5366511	0.53836673	0.5360781	0.53068054	0.52949893	0.52862954	0.52173835	0.5230655	0.51685745	0.53824824
0.0	0.5358581	0.5380845	0.5366829	0.5306743	0.5295529	0.52891904	0.5212464	0.5223055	0.5165285	0.53792584
0.0	0.53737897	0.5383479	0.5344784	0.5302897	0.5288612	0.52992105	0.52182436	0.52259564	0.51804334	0.53805685
0.0	0.107660234	0.103359446	0.07666544	0.06369796	0.101752155	0.08671857	0.08741719	0.09080213	0.083785184	0.10447851
0.0	0.010262682	0.009765502	0.007836861	0.00669004	0.010978671	0.007321267	0.009429874	0.007509885	0.009154623	0.009749179
0.0	0.15116449	0.018835932	0.039836686	0.022586768	0.18261091	0.029435735	0.02008057	0.029807314	0.12347289	0.032685637
0.0	0.53651905	0.5378108	0.53533787	0.52907044	0.5287885	0.52937835	0.52189785	0.5243363	0.517597	0.5371527
0.0	0.13845842	0.17091887	0.15387516	0.14639549	0.16125539	0.14970578	0.14084646	0.14498335	0.11925803	0.18571004
0.0	0.5366716	0.5402277	0.53564584	0.5311744	0.52745533	0.5287433	0.5220051	0.52227795	0.5180143	0.53704196
0.0	0.5377327	0.5379188	0.53574824	0.53144354	0.52826226	0.5284796	0.5222991	0.5220555	0.5170937	0.5380089
0.0	0.5358441	0.5382142	0.53605366	0.53139687	0.52811474	0.5293659	0.5211644	0.52328813	0.51490265	0.53683627
0.0	0.5368639	0.5391633	0.5368875	0.5314108	0.52756196	0.52889985	0.52179104	0.5224996	0.5161629	0.53706455
0.0	0.5353647	0.5357796	0.5356985	0.5300834	0.52933025	0.5286925	0.5197505	0.5221217	0.51479095	0.53670526
0.0	0.53651744	0.53867507	0.53485286	0.53015494	0.52878153	0.52921337	0.5210223	0.52139544	0.5159171	0.53694427
0.0	0.5365259	0.5354624	0.5354696	0.53082216	0.5296646	0.52877504	0.52086323	0.5206953	0.515286	0.53702545
0.0	0.5347273	0.5363338	0.53738093	0.53128713	0.52913386	0.5289987	0.5210781	0.52358586	0.5142985	0.5366933
0.0	0.53864825	0.53641075	0.53524846	0.5311619	0.529578	0.5268646	0.52175117	0.5242366	0.5163419	0.53924686
0.0	0.538357	0.53694797	0.53579694	0.5309052	0.52895045	0.52780753	0.52182996	0.5234209	0.5161542	0.5385285
0.0	0.21520703	0.21547078	0.23083724	0.24361569	0.20848829	0.21581167	0.2032671	0.22259155	0.20728105	0.22654547
0.0	0.010844525	0.009292534	0.011497999	0.0141048245	0.013518191	0.012005767	0.008818717	0.012514253	0.010793585	0.011786914
0.0	0.53685915	0.5372683	0.5349439	0.52880216	0.5300931	0.5297616	0.52121824	0.52310544	0.51765376	0.53713936
0.0	0.53636837	0.5359228	0.5385024	0.530942	0.5280601	0.52649075	0.5232662	0.52269626	0.51653343	0.53682595
0.0	0.5375481	0.53647727	0.5389378	0.53166926	0.5285924	0.5266005	0.523604	0.5234093	0.5175153	0.5379805
0.0	0.5375503	0.53829104	0.53626496	0.5319088	0.5304413	0.5299197	0.5219941	0.52344865	0.51888883	0.53694355
0.0	0.53616136	0.537636	0.5341426	0.5294577	0.5272971	0.5296897	0.52072793	0.5231151	0.5168676	0.53640085
0.0	0.537399	0.5389541	0.535428	0.53084314	0.52655005	0.5285603	0.5214018	0.5215967	0.51651776	0.53695816
0.0	0.5371015	0.53772444	0.53555506	0.53037596	0.5283496	0.5285797	0.5213371	0.5233176	0.51737094	0.5363624
0.0	0.090890996	0.11058399	0.104171425	0.11137932	0.096467674	0.10834709	0.110497534	0.091471285	0.08686248	0.09169902
0.0	0.53758526	0.53903943	0.5340941	0.5296181	0.52931947	0.5304049	0.5210024	0.5234467	0.5181509	0.5377442
0.0	0.53848255	0.5382606	0.53474104	0.52855647	0.5303986	0.52980065	0.52183825	0.52452344	0.52005035	0.5393556
0.0	0.09511456	0.13600108	0.1636043	0.14773662	0.1613851	0.15011004	0.118564874	0.14704005	0.15130384	0.14315367
0.0	0.53675586	0.53924316	0.5355035	0.53074795	0.5294883	0.52866316	0.5219611	0.5235976	0.51706934	0.53689104
0.0	0.53696793	0.54004943	0.53519756	0.53194845	0.5293084	0.5297347	0.52194315	0.5229803	0.51817715	0.537214
0.0	0.53744864	0.5391577	0.5349597	0.531572	0.5301052	0.53022724	0.5215662	0.5230452	0.5186178	0.5373019
0.0	0.53673786	0.53767043	0.5349666	0.52896297	0.5279672	0.5278673	0.520132	0.5225242	0.51779354	0.5366215
0.0	0.5371659	0.5380823	0.53536767	0.529971	0.530345	0.52879864	0.5215901	0.5238682	0.5171408	0.5368713
0.0	0.537821	0.5384208	0.53562826	0.5311354	0.5273525	0.52759606	0.5233272	0.52334833	0.51637566	0.5380324
0.0	0.53717387	0.5384118	0.53500426	0.5311045	0.52960354	0.5302882	0.52163345	0.5230323	0.51782763	0.5371845
0.0	0.104259826	0.090981565	0.119122766	0.09072683	0.120427005	0.10978365	0.08591146	0.09941088	0.08474824	0.08237086
0.0	0.5355189	0.5380103	0.5342453	0.5284008	0.5290282	0.5290128	0.51995796	0.5213231	0.5175156	0.536597
0.0	0.5358002	0.53819555	0.53313816	0.5284838	0.5292446	0.5284791	0.52044225	0.52153164	0.51849055	0.5364958
0.0	0.54041034	0.53984296	0.5369896	0.53021485	0.52746403	0.5290735	0.5232126	0.5228803	0.51998955	0.54039043
0.0	0.53475624	0.5365396	0.5339014	0.52914494	0.5295869	0.5287841	0.5212891	0.5233121	0.5160831	0.53609395
0.0	0.53734094	0.53990877	0.5350309	0.5293345	0.5294645	0.5295714	0.52247316	0.5222972	0.5207546	0.53848743
0.0	0.15835315	0.16018146	0.16182065	0.14668019	0.15770689	0.1341367	0.122150324	0.1481204	0.11142186	0.16216229
0.0	0.53663224	0.5383371	0.53645116	0.5317239	0.52843904	0.52708244	0.52291024	0.522472	0.5169109	0.5369578
0.0	0.53702855	0.53740615	0.5364458	0.53166425	0.52988374	0.5293013	0.5218454	0.52298373	0.5165322	0.5377271
0.0	0.53623885	0.536713	0.5372706	0.5303271	0.52877086	0.5285073	0.5215164	0.5226793	0.516108	0.5373451
0.0	0.5363807	0.53842014	0.5364404	0.53068405	0.52844334	0.5283853	0.52245677	0.5232212	0.5171217	0.5367915
0.0	0.536654	0.53736275	0.53668344	0.5292305	0.5272543	0.52654785	0.5209075	0.5230583	0.51620317	0.5368677
0.0	0.53543586	0.5375063	0.5345692	0.5298554	0.5289652	0.5280558	0.5212009	0.52265364	0.5156169	0.5363898
0.0	0.5347094	0.5386487	0.5356705	0.53031075	0.5280465	0.5276335	0.5205589	0.5230469	0.516121	0.5357398
0.0	0.535123	0.5371196	0.5360464	0.53129935	0.5283946	0.5285744	0.51987356	0.52310324	0.51623684	0.5357387
0.0	0.534734	0.5393484	0.5357291	0.53122735	0.5274482	0.5293415	0.52083695	0.523547	0.5165792	0.53505737
0.0	0.53693205	0.53752136	0.53713214	0.5317732	0.52783173	0.5292334	0.5210287	0.5229129	0.5172885	0.53686017
0.0	0.5364111	0.536915	0.53665257	0.5309842	0.5287395	0.52832514	0.5222283	0.5231996	0.5172557	0.5371141
0.0	0.53572553	0.5361119	0.5349965	0.5308122	0.52787787	0.5280189	0.52115417	0.52287835	0.516219	0.5365267
0.0	0.535495	0.53749615	0.53584605	0.5310823	0.52816105	0.52796483	0.521613	0.52219236	0.5159135	0.5373324
0.0	0.536088	0.53712404	0.5360718	0.53109115	0.52975345	0.52834487	0.52175224	0.52223563	0.5161938	0.53762156
0.0	0.53463507	0.5367778	0.53521883	0.52999794	0.52797616	0.5284094	0.5194418	0.522507	0.51582575	0.53569263
0.0	0.53459877	0.5374324	0.5358972	0.5306152	0.5282234	0.5276349	0.5205864	0.5223199	0.51570386	0.5363156
0.0	0.5351783	0.53844327	0.5352258	0.5307152	0.52841246	0.52814	0.52093375	0.5221085	0.5168928	0.53650326
0.0	0.53485894	0.5373187	0.5354484	0.5305067	0.5278061	0.5283867	0.5212249	0.5228304	0.51552033	0.53611875
0.0	0.5353236	0.538004	0.5352214	0.5309024	0.5285715	0.52773374	0.52119726	0.5232416	0.51603514	0.53633094
0.0	0.5360018	0.5375408	0.53642476	0.53058845	0.5279411	0.5283787	0.5206377	0.52268	0.51691645	0.53688276
0.0	0.5358427	0.53830856	0.5366573	0.5307931	0.5283527	0.528781	0.52171516	0.523899	0.5174832	0.5364195
0.0	0.535433	0.5366154	0.5371001	0.5307626	0.5286317	0.5296763	0.52116215	0.5238917	0.5159298	0.5363529
0.0	0.5360965	0.5376612	0.536516	0.5312291	0.5281831	0.5278887	0.5208315	0.5228355	0.5169006	0.5366078
0.0	0.5357444	0.53757054	0.5360021	0.5302911	0.5291746	0.52854043	0.5228291	0.5243555	0.51680404	0.5366884
0.0	0.5359732	0.53849053	0.5370947	0.5295989	0.5279867	0.52659225	0.52243894	0.52156895	0.5161634	0.53596324
0.0	0.5370146	0.5377153	0.53627604	0.52981263	0.52790856	0.5268066	0.52112067	0.52244854	0.5166087	0.5368757
0.0	0.53584355	0.53830284	0.53675085	0.5297131	0.52755296	0.5274037	0.5227333	0.5231013	0.5168243	0.5369223
0.0	0.5371413	0.53924507	0.534864	0.53046244	0.5297791	0.5294642	0.5215856	0.5226524	0.51784426	0.5376588
0.0	0.53713524	0.5391223	0.53531766	0.53072405	0.530367	0.52893746	0.52160066	0.5222002	0.5177888	0.5374717
0.0	0.5379775	0.538537	0.53545254	0.5306255	0.5305949	0.53026855	0.5213765	0.5222299	0.51862854	0.5379163
0.0	0.5367782	0.5381429	0.5371615	0.53103983	0.53007054	0.5279029	0.52093506	0.52227557	0.5157022	0.53686994
0.0	0.5367445	0.538196	0.5368593	0.53101736	0.52958214	0.52849406	0.5216829	0.5225955	0.51675344	0.53715056
0.0	0.5365061	0.53787726	0.53552514	0.52648354	0.52958864	0.52805835	0.5206343	0.52444583	0.5159128	0.5370183
0.0	0.5382624	0.53607804	0.5345288	0.53078	0.53010654	0.52654505	0.52102655	0.52385587	0.51680887	0.53798276
0.0	0.5367395	0.53870094	0.5354401	0.52907264	0.52817774	0.5283454	0.52199644	0.52313787	0.5177003	0.5366211
0.0	0.011458401	0.009403102	0.005612242	0.0058634314	0.010187721	0.008808303	0.008261289	0.0104338555	0.009358653	0.010458273
0.0	0.10821299	0.10351301	0.077009864	0.064093955	0.1018585	0.08646164	0.087668516	0.09078782	0.08400452	0.10415778
0.0	0.011462739	0.009342782	0.005583363	0.0058506094	0.0101255495	0.008798209	0.008221622	0.010388883	0.009344888	0.01042885
0.0	0.11001332	0.10156033	0.10298286	0.10858853	0.13406223	0.096594945	0.08400775	0.09058998	0.09596138	0.11476353
0.0	0.536252	0.53839225	0.53527814	0.5318741	0.52733225	0.5282798	0.5219441	0.5215891	0.51570874	0.5367072
0.0	0.090468645	0.08694498	0.11122829	0.10845683	0.11145697	0.10847602	0.08649669	0.09268531	0.09119151	0.11485137
0.0	0.105999544	0.09920545	0.102223784	0.10189733	0.11775763	0.10019339	0.086633496	0.09940031	0.07852832	0.1036051
0.0	0.101744026	0.079045355	0.11453714	0.106650285	0.11177644	0.0982074	0.068522945	0.11204723	0.11108479	0.104905024
0.0	0.5355405	0.5388324	0.5352085	0.5297475	0.5285782	0.52889866	0.52200645	0.52275735	0.51609516	0.53704304
0.0	0.5362139	0.5370554	0.534467	0.5291443	0.5268117	0.52882797	0.52137965	0.5232145	0.5164664	0.53651124
0.0	0.5362139	0.5370554	0.534467	0.5291443	0.5268117	0.52882797	0.52137965	0.5232145	0.5164664	0.53651124
0.0	0.53736305	0.53944564	0.5371218	0.5293316	0.52961284	0.5301163	0.52114755	0.5235378	0.51699275	0.53892004
0.0	0.53754747	0.537653	0.53488797	0.53150636	0.5279544	0.52836746	0.52201694	0.5234926	0.5168175	0.5378253
0.0	0.5364683	0.5369629	0.5353608	0.52992624	0.52821016	0.5282048	0.5223364	0.52286	0.51684403	0.53625625
0.0	0.5346509	0.5378126	0.533491	0.5302633	0.52707577	0.5274746	0.5200108	0.521985	0.51583207	0.536156
0.0	0.5359477	0.53767055	0.5357912	0.5290146	0.53031844	0.52869403	0.52101445	0.52399653	0.515658	0.5363695
0.0	0.536352	0.5378602	0.535323	0.5302553	0.5282693	0.52757126	0.52069104	0.52183044	0.51590765	0.5361149
0.0	0.5356587	0.53790426	0.53585094	0.52924615	0.52929693	0.52818155	0.52245855	0.52253485	0.51592577	0.5364773
0.0	0.11008533	0.10138456	0.10345032	0.1084567	0.13397826	0.09661534	0.083969995	0.09060131	0.095980585	0.11472518
0.0	0.5353727	0.53796977	0.53634953	0.5308185	0.5290402	0.5274333	0.5214979	0.5227808	0.5161207	0.53609324
0.0	0.5366978	0.539074	0.5352908	0.530078	0.5293156	0.5285303	0.5221311	0.5234203	0.5163531	0.5374944
0.0	0.088741004	0.08715944	0.11310439	0.0949169	0.10981923	0.093837656	0.10137177	0.09110761	0.092410356	0.042532038
0.0	0.535878	0.5385871	0.5354476	0.5293178	0.5282292	0.52894783	0.5210829	0.52407444	0.516325	0.537004
0.0	0.53526103	0.53928524	0.535463	0.5299085	0.52790797	0.52886355	0.52172846	0.5220875	0.51776886	0.53607756
0.0	0.07038699	0.12214079	0.09769548	0.102778696	0.09476487	0.09478789	0.1087911	0.102360055	0.09817917	0.11739015
0.0	0.53563076	0.5376084	0.53538424	0.5284098	0.5289599	0.5273342	0.52028376	0.52310616	0.51600116	0.53731924
0.0	0.10409098	0.095237195	0.10619629	0.105196215	0.12340927	0.103138044	0.08564376	0.07752838	0.09783071	0.055563085
0.0	0.10409098	0.095237195	0.10619629	0.105196215	0.12340927	0.103138044	0.08564376	0.07752838	0.09783071	0.055563085
0.0	0.089041725	0.08699918	0.11293518	0.094926395	0.11004954	0.093396544	0.10086143	0.09114247	0.092242725	0.042549923
0.0	0.5361923	0.5387834	0.5362407	0.52939695	0.52875775	0.5290531	0.521968	0.52371293	0.5179833	0.536576
0.0	0.5366454	0.5386014	0.5353287	0.52939713	0.5284481	0.5291332	0.52169853	0.5242729	0.5183583	0.5366195
0.0	0.540148	0.5395622	0.5376073	0.53174645	0.5260534	0.5289771	0.5255968	0.5226689	0.5200791	0.53844523
0.0	0.53842986	0.53890574	0.5370822	0.53137076	0.5275738	0.52903116	0.52401394	0.52279216	0.51894194	0.53793824
0.0	0.535948	0.5380996	0.5371154	0.53059846	0.5286665	0.5278754	0.5227469	0.52223754	0.51610637	0.5361142
0.0	0.5364658	0.53895825	0.5376965	0.53041774	0.5278333	0.5251053	0.52283543	0.5209742	0.51662314	0.53566647
0.0	0.5388527	0.53942484	0.5367979	0.5310124	0.5293482	0.5288484	0.5237236	0.5228533	0.51910585	0.5368344
0.0	0.53718716	0.53769624	0.5354313	0.5303944	0.5292767	0.52908826	0.521346	0.5226156	0.5180796	0.5378128
0.0	0.5375105	0.5380594	0.53590447	0.52949405	0.5295078	0.529296	0.5228111	0.5225466	0.51886106	0.5397264
0.0	0.53688914	0.53590137	0.53502613	0.5308578	0.5282091	0.5283105	0.52169424	0.5218791	0.5185526	0.5378043
0.0	0.53916395	0.5378683	0.53433305	0.5315977	0.5292039	0.5294291	0.5225496	0.5240975	0.5194859	0.5392613
0.0	0.53928375	0.5376781	0.53425485	0.5302155	0.5287084	0.52815443	0.52189237	0.52172	0.5209984	0.5387451
0.0	0.53919274	0.5386104	0.536494	0.531778	0.527975	0.52827954	0.5218037	0.52155024	0.5202461	0.5380946
0.0	0.5355987	0.53767836	0.5334507	0.52769536	0.52947587	0.52978384	0.5212937	0.52404726	0.51629245	0.5359868
0.0	0.5374898	0.5384771	0.536333	0.53067553	0.5306262	0.5293755	0.5209537	0.52259505	0.5191056	0.5381842
0.0	0.536066	0.53830284	0.5350226	0.5286137	0.529664	0.52958876	0.5223052	0.52323747	0.51815844	0.5356149
0.0	0.53583103	0.5384923	0.5363348	0.5291773	0.5293393	0.52939767	0.5223011	0.52198184	0.5164615	0.5384423
0.0	0.536668	0.5371994	0.53490025	0.53093857	0.53049564	0.52777815	0.5201285	0.5222692	0.51690245	0.5371726
0.0	0.5366228	0.5373706	0.53520787	0.53087586	0.53116053	0.5286223	0.5207652	0.52269745	0.51722807	0.5373105
0.0	0.5360052	0.53946435	0.535086	0.52970254	0.53003305	0.53035957	0.5219599	0.5234094	0.5166585	0.5366536
0.0	0.08255868	0.11573756	0.06479367	0.10125331	0.10748353	0.09813609	0.093398795	0.09008443	0.08149866	0.11530365
0.0	0.5380226	0.5373959	0.5356252	0.5305017	0.5292686	0.527223	0.5222037	0.5240752	0.5169425	0.537857
0.0	0.5362083	0.53730917	0.5360493	0.53006834	0.5277946	0.5280971	0.5221444	0.5235563	0.51555896	0.53703636
0.0	0.5368825	0.5382636	0.5354839	0.5306601	0.52760094	0.5273672	0.5214726	0.5229671	0.51586884	0.5373424
0.0	0.5362139	0.5370554	0.534467	0.5291443	0.5268117	0.52882797	0.52137965	0.5232145	0.5164664	0.53651124
0.0	0.5367263	0.5356474	0.5344754	0.5287814	0.52927214	0.527527	0.52300763	0.5228006	0.5169993	0.5370686
0.0	0.5365916	0.5375832	0.53497	0.53059524	0.5289947	0.5286309	0.5215663	0.52320004	0.51702756	0.5369482
0.0	0.53725964	0.5360201	0.534978	0.5293784	0.52848643	0.5288379	0.5237094	0.5243329	0.5178546	0.537589
0.0	0.5383855	0.53727067	0.5375242	0.5304092	0.528153	0.5280436	0.52349555	0.5245042	0.5179504	0.538238
0.0	0.53709126	0.53697884	0.53752553	0.53067905	0.52964675	0.5291959	0.5237134	0.5242128	0.51716495	0.53679264
0.0	0.26775473	0.27652508	0.26589566	0.251431	0.25796473	0.2547027	0.23809746	0.25949538	0.25127196	0.28201735
0.0	0.538071	0.53760076	0.53743666	0.5311294	0.53084546	0.52976465	0.5232318	0.5228476	0.5190984	0.53864104
0.0	0.5357672	0.53667665	0.53600085	0.5308847	0.5287554	0.52811456	0.5220676	0.5232518	0.5165117	0.53648835
0.0	0.5355533	0.5359581	0.535917	0.5288327	0.5280253	0.5279583	0.5208707	0.52165055	0.51614374	0.53549135
0.0	0.53732324	0.53717625	0.53592306	0.5307393	0.52795786	0.52773654	0.522687	0.52259296	0.5163032	0.53626937
0.0	0.53557795	0.5376802	0.53508455	0.5287351	0.52995664	0.5294281	0.5198278	0.52253866	0.5180119	0.5367114
0.0	0.13579115	0.12788309	0.15963238	0.14189412	0.1621319	0.15455833	0.14100894	0.15048727	0.13928814	0.16382065
0.0	0.5365513	0.5372241	0.5342878	0.5305312	0.52785105	0.52681553	0.5224098	0.5215351	0.51662	0.5362305
0.0	0.5368231	0.53821844	0.5361695	0.53272766	0.5259744	0.52829206	0.52242565	0.5199961	0.5164833	0.53739464
0.0	0.5360936	0.5379192	0.5356077	0.5301191	0.5293635	0.5286048	0.52026707	0.5215643	0.5155463	0.53613335
0.0	0.53658855	0.53881836	0.536526	0.5308172	0.52854735	0.5274619	0.5216732	0.5231075	0.5151932	0.5376892
0.0	0.53774	0.5372571	0.53445554	0.5295132	0.52834886	0.52715063	0.52107835	0.52403766	0.5154099	0.53766805
0.0	0.5376507	0.53922534	0.5339517	0.53173965	0.5268869	0.5280203	0.5226249	0.5218476	0.5176647	0.5368695
0.0	0.5351386	0.53828096	0.535755	0.5292557	0.5285899	0.52726346	0.51968724	0.525512	0.51456875	0.5380334
0.0	0.5374169	0.5379086	0.53556234	0.5318155	0.5281925	0.52964795	0.523192	0.52247256	0.51759475	0.53686774
0.0	0.53609776	0.53767896	0.5349071	0.53129077	0.52813053	0.52941954	0.52227646	0.52336013	0.5163899	0.53679615
0.0	0.5381229	0.537568	0.5345675	0.53263587	0.5272912	0.5302107	0.5239532	0.5220296	0.517385	0.53630424
0.0	0.53709453	0.53774446	0.5359283	0.5291132	0.5302675	0.52728564	0.5229321	0.5237848	0.5157116	0.5374701
0.0	0.53543675	0.5346239	0.53122824	0.52703506	0.52673113	0.5272762	0.5240234	0.52139944	0.5168205	0.5345269
0.0	0.53775746	0.5378258	0.5343807	0.5288133	0.529438	0.52478236	0.5226132	0.5247062	0.51570565	0.5365177
0.0	0.5353217	0.5373393	0.5339883	0.5291875	0.5286307	0.5264965	0.52356744	0.5215154	0.5168659	0.5355445
0.0	0.53825885	0.5372878	0.53773445	0.5309551	0.52910215	0.52985775	0.5242368	0.5248088	0.5192055	0.5394939
0.0	0.5349847	0.53705895	0.53171074	0.5284795	0.5281833	0.52351403	0.5211545	0.5223937	0.51501405	0.53407156
0.0	0.53824615	0.53777623	0.5375102	0.53080106	0.5280683	0.5292853	0.5250948	0.52315104	0.5186423	0.5386822
0.0	0.5355834	0.5355159	0.53420156	0.52799886	0.527622	0.52632153	0.51816875	0.5229264	0.51623875	0.5341315
0.0	0.5360344	0.540101	0.5350882	0.5305701	0.5257793	0.5262499	0.5217411	0.5244287	0.5167395	0.53709424
0.0	0.53993857	0.5399591	0.53900015	0.53367686	0.52764577	0.5279876	0.52389914	0.5211731	0.51844853	0.54034215
0.0	0.5361863	0.53903604	0.53499424	0.5297485	0.5259238	0.5275939	0.5218978	0.52446336	0.51717263	0.53642076
0.0	0.5384611	0.5380324	0.53771555	0.5329339	0.5292194	0.5286667	0.5245492	0.52268213	0.5182656	0.5384077
0.0	0.5360588	0.53740996	0.53667045	0.53025854	0.5289603	0.52817863	0.52271956	0.5229831	0.5165217	0.53820854
0.0	0.5367367	0.5377303	0.5363151	0.5307891	0.52880573	0.52801013	0.52317685	0.52378446	0.5165299	0.53776014
0.0	0.5367891	0.5359066	0.53544915	0.5298607	0.52798605	0.5264308	0.5213602	0.5225205	0.5169982	0.53699696
0.0	0.5371557	0.5359463	0.53679204	0.52986115	0.52938855	0.526504	0.5225053	0.5227576	0.5174733	0.5380103
0.0	0.53579	0.53627723	0.535846	0.52966565	0.5279502	0.52608037	0.52331346	0.5212653	0.51494646	0.53710586
0.0	0.53462607	0.53514653	0.5365531	0.530251	0.5258216	0.5266021	0.52173024	0.5207174	0.5156536	0.5358734
0.0	0.5355556	0.5366075	0.53671	0.5292716	0.5282977	0.5274984	0.52297753	0.5214648	0.5145629	0.53721523
0.0	0.5349999	0.5368955	0.5360857	0.5302593	0.5258559	0.52685773	0.52246803	0.52179545	0.5175526	0.5364481
0.0	0.5364347	0.5388258	0.5385138	0.53250796	0.5293317	0.528172	0.5175886	0.5197293	0.5170642	0.53671134
0.0	0.53644717	0.536979	0.5345965	0.5288554	0.52940357	0.5296965	0.52197164	0.52326083	0.5169304	0.53711176
0.0	0.535382	0.53694993	0.53468657	0.52846587	0.5283982	0.52725697	0.52067184	0.5244206	0.5165427	0.5370009
0.0	0.5362862	0.53900075	0.53553903	0.53196216	0.5298263	0.528955	0.5196461	0.51947504	0.5181429	0.5367911
0.0	0.5367543	0.5364432	0.5367319	0.5294008	0.52977717	0.5267574	0.52061445	0.52357405	0.5176488	0.5373119
0.0	0.5379506	0.5387922	0.53766567	0.52994776	0.53013176	0.5286023	0.52002466	0.521398	0.5181062	0.5385899
0.0	0.5362108	0.5388409	0.5367989	0.528376	0.52843523	0.5265587	0.5209605	0.52201664	0.516008	0.537928
0.0	0.53578264	0.53778714	0.53646857	0.52872384	0.5257622	0.52666503	0.5230677	0.5227845	0.51557386	0.5369335
0.0	0.5355726	0.5393703	0.5362879	0.53169924	0.52655184	0.5292137	0.51886654	0.5210297	0.51565933	0.53642386
0.0	0.53589493	0.5362016	0.53848386	0.52797014	0.5258092	0.5278115	0.5220167	0.5223308	0.5160263	0.53730756
0.0	0.5358699	0.536913	0.53676695	0.5299163	0.5301256	0.52892727	0.5219825	0.5225953	0.51704973	0.5385273
0.0	0.5364907	0.5366209	0.5364841	0.5281768	0.5290182	0.52787685	0.5220155	0.52397555	0.51534617	0.5378109
0.0	0.5377423	0.5372322	0.53465784	0.5298703	0.5308294	0.529702	0.5210802	0.52328295	0.51820916	0.5388547
0.0	0.535234	0.53274	0.5348995	0.5275582	0.5272413	0.5282446	0.52059644	0.52144843	0.51558006	0.5370243
0.0	0.53822124	0.5384204	0.53605735	0.53216755	0.52928764	0.52846605	0.52194977	0.52377427	0.518827	0.53856856
0.0	0.5351718	0.53708154	0.53439015	0.53233963	0.52768636	0.5270938	0.52307814	0.52402264	0.51680046	0.537039
0.0	0.53846395	0.5371928	0.53520274	0.5325239	0.5294708	0.5284897	0.5214727	0.5219004	0.5187416	0.53866804
0.0	0.5352692	0.53661144	0.5347444	0.5287667	0.52660125	0.5279449	0.5193768	0.52026266	0.5160932	0.5354838
0.0	0.53596294	0.5374888	0.53518575	0.5296891	0.5277358	0.5283613	0.52127266	0.52033424	0.518032	0.53738546
0.0	0.5365997	0.5368867	0.5359939	0.5287037	0.5301661	0.53008145	0.5224063	0.52323705	0.5167653	0.53843
0.0	0.5365997	0.5368867	0.5359939	0.5287037	0.5301661	0.53008145	0.5224063	0.52323705	0.5167653	0.53843
0.0	0.53503716	0.5364055	0.5348712	0.52970856	0.5263064	0.5279797	0.52107966	0.5225196	0.5145732	0.53594524
0.0	0.0041538463	0.00416043	0.0047085695	0.004524201	0.0059256684	0.004146417	0.0035419953	0.0039707175	0.0032891082	0.0047282455
0.0	0.00085280306	0.0011060628	0.0011190829	0.00097131927	0.0014885815	0.000858195	0.00084514066	0.0009315676	0.0008440719	0.0011705195
0.0	0.53656244	0.5378841	0.53706783	0.53041315	0.52892303	0.52792865	0.5222452	0.52293915	0.5152176	0.53748626
0.0	0.5367861	0.5385842	0.534858	0.5286335	0.5266047	0.52612126	0.5215712	0.52350914	0.5170835	0.53577155
0.0	0.53627586	0.53691	0.5355422	0.5303078	0.5286232	0.52848315	0.52136916	0.52302057	0.51758194	0.5373012
0.0	0.535123	0.53649145	0.53536856	0.52959824	0.5291629	0.52805215	0.52032864	0.52131826	0.5169025	0.5364516
0.0	0.5361322	0.5378767	0.53488976	0.5298529	0.5303954	0.52886575	0.51973855	0.5220915	0.51781946	0.5376248
0.0	0.53598183	0.5362992	0.5357386	0.5303706	0.52671456	0.5269577	0.5197324	0.5218825	0.5160331	0.53593475
0.0	0.5362119	0.5366169	0.53444266	0.53013223	0.5271576	0.52741855	0.5216202	0.52366894	0.51566696	0.5373659
0.0	0.5375566	0.5370736	0.5353954	0.5311237	0.5252773	0.5264011	0.5214676	0.5232589	0.51583195	0.5376769
0.0	0.5349431	0.5373965	0.5345055	0.52985424	0.5275183	0.52826977	0.5220865	0.52309686	0.5150721	0.5356405
0.0	0.5390764	0.53627336	0.53354454	0.5299857	0.53020984	0.52974665	0.5212098	0.52370125	0.5171564	0.53869826
0.0	0.5384438	0.5372885	0.53287536	0.52968013	0.5297784	0.52881634	0.522525	0.52387387	0.5176228	0.53731614
0.0	0.5361476	0.53770447	0.535799	0.5292634	0.52953154	0.52938163	0.52166027	0.5226605	0.5174687	0.5371029
0.0	0.5361476	0.53770447	0.535799	0.5292634	0.52953154	0.52938163	0.52166027	0.5226605	0.5174687	0.5371029
0.0	0.5369995	0.53449285	0.5359011	0.53074497	0.52882904	0.5293675	0.5216845	0.52462375	0.5146559	0.53595173
0.0	0.53567684	0.5374515	0.53595173	0.52967167	0.5277091	0.5273043	0.52084756	0.52284104	0.5148805	0.5356483
0.0	0.5380777	0.53690654	0.536952	0.53191847	0.52714616	0.5319344	0.5222456	0.5205716	0.5168266	0.5364701
0.0	0.5374581	0.5381927	0.5357614	0.52920336	0.5270766	0.5291876	0.5213014	0.5221214	0.5174057	0.5375187
0.0	0.53569734	0.5377501	0.536297	0.52907056	0.5283193	0.52831316	0.5209404	0.5225201	0.5164242	0.5375889
0.0	0.010910327	0.008430997	0.01106635	0.00086352555	0.012146346	0.009374855	0.0071146856	0.01075211	0.009649023	0.014602345
0.0	0.10291868	0.08406469	0.10613654	0.09861145	0.12106649	0.10579593	0.09888645	0.10346288	0.09220535	0.11479617
0.0	0.08351717	0.097871795	0.10169346	0.09187651	0.10719434	0.09367339	0.08330198	0.103420824	0.07849425	0.11436717
0.0	0.53719634	0.5382358	0.53628874	0.529632	0.53019017	0.52925426	0.52146757	0.52434105	0.5166702	0.53871864
0.0	0.5354163	0.536684	0.5355454	0.5304459	0.5270265	0.5282568	0.5218746	0.52229095	0.51592755	0.53630847
0.0	0.5370582	0.53849167	0.5332316	0.53063947	0.5276987	0.5303152	0.5227505	0.5216842	0.51693314	0.53751934
0.0	0.5358376	0.536774	0.53476256	0.52966154	0.5268817	0.5284083	0.5218254	0.52383584	0.5174514	0.53612006
0.0	0.53622293	0.537034	0.53673846	0.5302107	0.52996504	0.5288751	0.521083	0.52353805	0.5155934	0.5378359
0.0	0.5351729	0.53741646	0.53716856	0.5299207	0.5273207	0.52786225	0.51956046	0.5226244	0.5149523	0.5376348
0.0	0.53551984	0.538492	0.53671366	0.5278476	0.52868164	0.528881	0.5202484	0.5228697	0.51633656	0.5373698
0.0	0.13060561	0.15406987	0.15049858	0.13417202	0.15260012	0.14029391	0.14472464	0.14236023	0.12563822	0.15726192
0.0	0.14786124	0.14593711	0.15732746	0.15005535	0.1601366	0.1581599	0.14496617	0.1470373	0.11840513	0.15986364
0.0	0.0824113	0.10299769	0.09989021	0.086107545	0.101237185	0.09120285	0.09552779	0.09346882	0.07993175	0.10553842
0.0	0.14745839	0.14619313	0.15747893	0.14997903	0.15941243	0.15806077	0.1445831	0.14675775	0.11843635	0.15977949
0.0	0.5367028	0.53745747	0.53622246	0.5303911	0.5283151	0.52932817	0.5221319	0.5232756	0.5158347	0.53711766
0.0	0.53602767	0.5385911	0.5358755	0.52915996	0.52882314	0.5284325	0.52098024	0.5214837	0.5185226	0.53703463
0.0	0.53627425	0.538291	0.53590953	0.52932996	0.53048176	0.52917916	0.522861	0.52179486	0.5185401	0.53714436
0.0	0.5361106	0.53690153	0.53365993	0.5291298	0.53019935	0.5282364	0.52251863	0.5214027	0.5155972	0.5350498
0.0	0.5360556	0.53763056	0.5352451	0.5289165	0.5296561	0.52835953	0.5214969	0.52347934	0.5160362	0.5369798
0.0	0.53727865	0.5357556	0.53649753	0.5318417	0.52897376	0.52649665	0.52050936	0.5230309	0.51791495	0.5374401
0.0	0.53665435	0.53815424	0.53675884	0.53112566	0.5289745	0.5277637	0.5208425	0.52287006	0.5176643	0.53716815
0.0	0.5361104	0.5382422	0.53595597	0.53022224	0.5299691	0.5280162	0.5187959	0.52116257	0.51701593	0.5366725
0.0	0.53625244	0.5359457	0.53576493	0.5303106	0.52758056	0.5289953	0.51980007	0.5229598	0.51725966	0.5355422
0.0	0.53785706	0.538337	0.5341697	0.5296402	0.52832544	0.52983356	0.5210277	0.5252481	0.51918566	0.5380942
0.0	0.53746057	0.5381488	0.5361309	0.53168875	0.52721834	0.5305568	0.52100736	0.5238036	0.51882	0.53787863
0.0	0.5364978	0.53832793	0.53579324	0.52949095	0.52993584	0.52954686	0.52141225	0.5235116	0.51814884	0.5380666
0.0	0.5364978	0.53832793	0.53579324	0.52949095	0.52993584	0.52954686	0.52141225	0.5235116	0.51814884	0.5380666
0.0	0.53651994	0.53776664	0.53594595	0.5315022	0.5306908	0.5299569	0.5194134	0.5221082	0.5196119	0.53687656
0.0	0.53600824	0.5380478	0.53616816	0.52991706	0.5299921	0.5295463	0.52096474	0.5232612	0.51737416	0.5378017
0.0	0.53600824	0.5380478	0.53616816	0.52991706	0.5299921	0.5295463	0.52096474	0.5232612	0.51737416	0.5378017
0.0	0.5377738	0.5379334	0.5355277	0.5299116	0.5278342	0.5285497	0.5229055	0.5232673	0.5184139	0.53695786
0.0	0.53780526	0.5360377	0.53474087	0.5286403	0.52846956	0.5256618	0.5212633	0.523646	0.5184119	0.5356612
0.0	0.5355575	0.5369837	0.5337006	0.5295558	0.53010553	0.52553076	0.5210155	0.5214036	0.5172233	0.5357515
0.0	0.53648293	0.53767115	0.5359563	0.5292053	0.529977	0.52835524	0.5214796	0.52305377	0.5179277	0.53737164
0.0	0.53648293	0.53767115	0.5359563	0.5292053	0.529977	0.52835524	0.5214796	0.52305377	0.5179277	0.53737164
0.0	0.53882545	0.53752875	0.5365169	0.5331635	0.5285934	0.5278731	0.52136236	0.52480096	0.5155765	0.5391015
0.0	0.539443	0.53769946	0.5348131	0.5289972	0.5305268	0.528283	0.5228954	0.5240628	0.51534516	0.53761876
0.0	0.53645843	0.5384915	0.53740716	0.52871764	0.527719	0.5289637	0.52015543	0.52233744	0.5163191	0.5355235
0.0	0.5374729	0.53766245	0.53366077	0.5296457	0.52867186	0.52868867	0.52249694	0.52097905	0.51541656	0.5358929
0.0	0.53634155	0.5397394	0.53472096	0.5320663	0.5252415	0.5266789	0.521562	0.52245414	0.51786155	0.5344529
0.0	0.534117	0.5380895	0.5331241	0.5297452	0.527293	0.5263879	0.52261704	0.5206535	0.5148112	0.5355417
0.0	0.53480625	0.5393559	0.53701407	0.52931374	0.5265218	0.5285328	0.52106494	0.5236252	0.51559293	0.5373973
0.0	0.53929	0.5390189	0.5360785	0.52940583	0.5294046	0.5288434	0.52204484	0.52194786	0.51629835	0.54050356
0.0	0.53710103	0.53904706	0.5373092	0.5311968	0.52611554	0.5268738	0.52357405	0.52333206	0.51596653	0.5382474
0.0	0.53600895	0.53876597	0.5360724	0.5303703	0.52918077	0.5281025	0.5205849	0.5209766	0.5175562	0.5372555
0.0	0.53769034	0.5374583	0.53525394	0.5293082	0.5298519	0.5298003	0.5225323	0.5230491	0.5173212	0.5396477
0.0	0.53780526	0.5394813	0.5365038	0.5298284	0.5289437	0.5261043	0.5185364	0.52191734	0.51788867	0.5370167
0.0	0.5377808	0.5376124	0.5356149	0.53041524	0.529751	0.52930766	0.5234463	0.5240951	0.5168621	0.5385825
0.0	0.5386358	0.5378693	0.5378695	0.52956975	0.52783924	0.5262963	0.52063316	0.52037007	0.51875407	0.53794914
0.0	0.5364941	0.5395081	0.5332872	0.52893263	0.5272596	0.52863085	0.5226128	0.52284545	0.5164759	0.5367676
0.0	0.539476	0.5387408	0.5357801	0.53141165	0.52968293	0.53051144	0.52604926	0.5227282	0.5172583	0.537875
0.0	0.5373307	0.537593	0.53440183	0.53111815	0.52923894	0.52682704	0.5231626	0.5237887	0.5171539	0.5381811
0.0	0.5385327	0.53878087	0.5362138	0.5302103	0.5298386	0.5305909	0.5232867	0.5248949	0.5174531	0.5387836
0.0	0.53688437	0.53758806	0.53680366	0.5310038	0.5301672	0.5283755	0.52112776	0.5231019	0.5175487	0.5369686
0.0	0.53731716	0.5381875	0.5373951	0.5302958	0.530764	0.527767	0.5205561	0.52204955	0.51860523	0.53730184
0.0	0.5362117	0.53844965	0.5357742	0.53014475	0.5303962	0.52960825	0.5219075	0.5233639	0.51706415	0.53795993
0.0	0.53619516	0.5359329	0.5349313	0.53056234	0.53077084	0.5299672	0.52192444	0.5233976	0.51651186	0.5372059
0.0	0.5364058	0.53706104	0.5349954	0.5308091	0.52803594	0.52821285	0.522573	0.52315354	0.51648265	0.5373274
0.0	0.53700656	0.5380058	0.5349485	0.53314674	0.5295411	0.5300491	0.52307945	0.5217607	0.51699686	0.5380935
0.0	0.53610086	0.53587246	0.533433	0.53062326	0.5269779	0.52734035	0.5227153	0.5233916	0.5151605	0.5372236
0.0	0.5376091	0.53636074	0.5366104	0.5312512	0.5292154	0.529909	0.52344126	0.5237159	0.51755637	0.5379893
0.0	0.5385855	0.53688884	0.5354898	0.52868456	0.5254152	0.5268748	0.52347493	0.52351725	0.5176893	0.53860366
0.0	0.5362717	0.5372425	0.5346236	0.5296128	0.5256951	0.52995896	0.5237453	0.5227315	0.51524717	0.5362091
0.0	0.53796446	0.5366024	0.53406304	0.52863955	0.52762204	0.52691835	0.52105254	0.52443844	0.5176138	0.5382072
0.0	0.53692746	0.5394723	0.5342379	0.5317524	0.52914745	0.5288195	0.5226048	0.5216687	0.5174225	0.5366869
0.0	0.5367278	0.53685987	0.5349043	0.52962506	0.52937603	0.5282002	0.5215491	0.5232248	0.5167619	0.5367381
0.0	0.5358698	0.53821087	0.5367874	0.53140324	0.5296969	0.5276705	0.5209972	0.5219678	0.5178543	0.53635085
0.0	0.535056	0.5373339	0.5369797	0.53110814	0.5292209	0.52635545	0.5214103	0.5221751	0.5167366	0.5362941
0.0	0.5360323	0.5356138	0.5369028	0.53054655	0.5292548	0.52629703	0.52147716	0.5217251	0.51736224	0.5362541
0.0	0.5361192	0.53511786	0.53641945	0.52952313	0.5292169	0.5289768	0.52025187	0.52296215	0.5160229	0.53726226
0.0	0.53687376	0.5375087	0.5363159	0.52953213	0.52919066	0.52840215	0.5196122	0.5232203	0.51599264	0.5372798
0.0	0.5355113	0.53732497	0.53698593	0.53170127	0.5276908	0.52938867	0.52051026	0.5217512	0.5166344	0.5361008
0.0	0.5348842	0.53608173	0.5367075	0.52925944	0.52880096	0.526996	0.519673	0.523609	0.51496524	0.5363206
0.0	0.5376692	0.5388613	0.53614527	0.5322556	0.5292561	0.5302543	0.5224901	0.5207726	0.5181667	0.537373
0.0	0.53722465	0.539078	0.53557074	0.53102756	0.5300705	0.52889043	0.5233244	0.52353466	0.5179599	0.5389231
0.0	0.53537196	0.5389451	0.5366298	0.5292743	0.52773154	0.52730906	0.521702	0.522338	0.5162852	0.53579885
0.0	0.5375695	0.53902876	0.5355994	0.53176993	0.52741426	0.52860874	0.52414215	0.52389973	0.51794213	0.5386223
0.0	0.53742015	0.53874046	0.5359413	0.5313949	0.5275713	0.52850074	0.52326083	0.5226568	0.51752657	0.5388261
0.0	0.5362631	0.5374172	0.53569907	0.5311594	0.52911043	0.5279745	0.52301604	0.5227473	0.5164621	0.53825665
0.0	0.5366915	0.5372177	0.535466	0.5311223	0.5284855	0.5285839	0.52259153	0.52275765	0.5174762	0.5384134
0.0	0.53737855	0.53872514	0.5364758	0.53215027	0.5295286	0.5294142	0.5240635	0.52396667	0.5174554	0.5395464
0.0	0.53703576	0.5395088	0.53457457	0.5305516	0.528679	0.5282138	0.5228975	0.52452517	0.51686305	0.53913224
0.0	0.53600204	0.5379958	0.53568566	0.5318354	0.53013176	0.52788764	0.52269536	0.5221963	0.5164215	0.5384813
0.0	0.53709936	0.5372382	0.5368282	0.53157043	0.529219	0.5264463	0.52315146	0.5230186	0.51621133	0.53883964
0.0	0.5366363	0.5372785	0.53632236	0.53231585	0.5294253	0.52747595	0.5234478	0.5227296	0.51669186	0.5382152
0.0	0.5356621	0.53647256	0.53623766	0.531041	0.5281387	0.5284469	0.5208869	0.5235695	0.5154643	0.5370698
0.0	0.53719705	0.5385574	0.53731877	0.5324272	0.5288173	0.52843547	0.52381665	0.52110904	0.5168165	0.53812015
0.0	0.53764355	0.53851914	0.53609484	0.5317296	0.5281483	0.52930266	0.5219812	0.521655	0.5173666	0.5373394
0.0	0.5383523	0.5392989	0.53558034	0.5313867	0.5290622	0.5300347	0.5224332	0.52299464	0.51978064	0.53775066
0.0	0.008105119	0.010094917	0.01225493	0.010679446	0.009866859	0.010364082	0.009801691	0.013482981	0.0061337044	0.010899278
0.0	0.008080744	0.010346465	0.009438666	0.00970547	0.011861937	0.00839058	0.007186313	0.011362319	0.008651348	0.0073140385
0.0	0.008905052	0.012739178	0.011312885	0.00876497	0.012089497	0.0070697404	0.007862157	0.008550691	0.007491036	0.00840716
0.0	0.53539056	0.53820765	0.5357443	0.53088063	0.5294975	0.52805156	0.5217149	0.5231037	0.51628685	0.53783894
0.0	0.53735	0.5393733	0.5351995	0.5305905	0.52993846	0.5271005	0.52278906	0.5232368	0.5168494	0.53914374
0.0	0.5358675	0.53812116	0.5365891	0.5307907	0.5291185	0.52782834	0.5230063	0.523801	0.5166359	0.53784114
0.0	0.53753364	0.5384005	0.53524345	0.5317399	0.52943605	0.52829975	0.52269226	0.52358925	0.5171419	0.5391139
0.0	0.53803617	0.53923833	0.53654456	0.5330372	0.528956	0.52808654	0.5235992	0.5236432	0.51817024	0.5394923
0.0	0.53767174	0.53900397	0.53668374	0.5323236	0.52800506	0.52965087	0.52259517	0.5231416	0.51638556	0.5387759
0.0	0.53630203	0.5389353	0.5355265	0.5313088	0.52768487	0.5275709	0.52289987	0.5239423	0.51684517	0.53800607
0.0	0.5357488	0.5380031	0.5364853	0.5320517	0.5293798	0.52892053	0.5233285	0.52200097	0.51593596	0.5386074
0.0	0.5376577	0.53933686	0.5350325	0.53130287	0.5298543	0.529621	0.522236	0.5222181	0.51876074	0.53821075
0.0	0.53698784	0.5400921	0.5366631	0.5308748	0.52945966	0.52862364	0.5220162	0.5218755	0.517812	0.53914815
0.0	0.53581727	0.53801215	0.535987	0.5308598	0.52810913	0.5285941	0.5229327	0.52367914	0.51683426	0.53857714
0.0	0.53598785	0.53858614	0.5346062	0.53047884	0.52876437	0.5283491	0.5232338	0.5230727	0.51702553	0.537941
0.0	0.5366437	0.53846776	0.5359915	0.53106374	0.52870715	0.5272502	0.52340853	0.52390677	0.5151479	0.5376991
0.0	0.5372127	0.5383029	0.5358224	0.53190446	0.5285515	0.52845544	0.5236819	0.5226992	0.5174359	0.5386841
0.0	0.53742135	0.5388234	0.5334242	0.5311395	0.5302203	0.5297207	0.5212543	0.52232945	0.51747304	0.5376398
0.0	0.5375675	0.53844017	0.53442967	0.53086805	0.53007615	0.52976733	0.5211563	0.5223569	0.51751727	0.5375647
0.0	0.5377839	0.53827524	0.5336522	0.53039354	0.52920264	0.5303067	0.521608	0.52272725	0.5184459	0.53798187
0.0	0.53704953	0.53900516	0.53488123	0.5312941	0.5297245	0.5310961	0.5220862	0.5233579	0.51924026	0.53848207
0.0	0.5378861	0.53821224	0.5352307	0.5315802	0.5284598	0.5290974	0.52145094	0.52245677	0.5191403	0.5375003
0.0	0.53660136	0.53854185	0.5344583	0.5315384	0.5292497	0.5302125	0.5214105	0.5211186	0.51886463	0.53599864
0.0	0.5367821	0.53775585	0.5370075	0.5303662	0.5275546	0.5286107	0.5215934	0.5227365	0.51555157	0.53607666
0.0	0.53611803	0.5372671	0.5359957	0.5289003	0.528336	0.52735066	0.5213317	0.5234501	0.51614916	0.5366489
0.0	0.094628684	0.078158624	0.08904199	0.09227818	0.099691816	0.09378366	0.07807662	0.10415712	0.081947245	0.09345252
0.0	0.0950427	0.078242764	0.0891128	0.092131205	0.09965528	0.09359559	0.078434706	0.10484105	0.08181915	0.09415759
0.0	0.094049074	0.078081496	0.08896726	0.09190331	0.099756286	0.093126066	0.078025356	0.103846654	0.08144856	0.09362441
0.0	0.094117105	0.07842285	0.08889625	0.09221694	0.0995202	0.09348004	0.078148246	0.104038626	0.08178594	0.09354611
0.0	0.0945974	0.07811224	0.088847406	0.09223492	0.09954032	0.09363781	0.07828592	0.10403876	0.082025066	0.093938984
0.0	0.094311476	0.07812987	0.089331344	0.09218081	0.09952062	0.093671285	0.07856416	0.10420234	0.081589974	0.09416099
0.0	0.08900325	0.104451	0.099853046	0.09498743	0.103009276	0.09226444	0.08885324	0.103698395	0.08660947	0.09494388
0.0	0.08964461	0.10431099	0.10023092	0.09560994	0.102680266	0.09202768	0.08945363	0.10432567	0.08648083	0.09536641
0.0	0.08884306	0.10423727	0.10005928	0.09505578	0.103098124	0.09210766	0.08908307	0.103381835	0.08583334	0.09490581
0.0	0.088779606	0.10429116	0.099677265	0.09489702	0.1027741	0.092208154	0.08862198	0.10344496	0.08575933	0.09458622
0.0	0.089344166	0.10402412	0.099745065	0.09517283	0.102801055	0.09191751	0.08922963	0.10384055	0.0864566	0.095201045
0.0	0.08941889	0.10477071	0.100224346	0.0955024	0.1032045	0.09254987	0.089493796	0.103900425	0.086748935	0.09557568
0.0	0.091672234	0.108662955	0.09951056	0.08532509	0.086953275	0.09318648	0.09182645	0.08404636	0.09177677	0.100028545
0.0	0.09239602	0.10908321	0.09953167	0.08536316	0.086865455	0.09353699	0.092406996	0.08445153	0.09183965	0.100423254
0.0	0.091666	0.109588	0.099368006	0.08521617	0.08720142	0.093424894	0.09251501	0.08415816	0.09160206	0.10018108
0.0	0.09166898	0.10883456	0.09933665	0.08469814	0.086856335	0.09312425	0.0920084	0.083908826	0.09171184	0.09993351
0.0	0.091985196	0.10889826	0.09967425	0.08519928	0.08692253	0.09329445	0.09199097	0.084214136	0.09202799	0.10032034
0.0	0.09215155	0.109074034	0.09959967	0.08512244	0.08722472	0.09339275	0.09254161	0.08440503	0.09167853	0.100636534
0.0	0.09838163	0.110347	0.10853759	0.090134166	0.09406766	0.09284919	0.08241465	0.0875403	0.08594811	0.105068006
0.0	0.09941705	0.11081711	0.108720034	0.090716645	0.093601994	0.092956096	0.083126836	0.0879926	0.086331375	0.106054455
0.0	0.098638326	0.11094305	0.10878858	0.09033317	0.094188415	0.0926157	0.08282972	0.08742334	0.08607358	0.105356514
0.0	0.098422	0.111015335	0.10837518	0.090185344	0.09351088	0.09263769	0.08242326	0.0872435	0.085817255	0.105522275
0.0	0.099103585	0.11110499	0.10888463	0.090403534	0.09366082	0.09317093	0.08284062	0.087746724	0.08658539	0.10580134
0.0	0.09899006	0.11133044	0.10926557	0.090449944	0.09377626	0.09289788	0.0827417	0.08783475	0.08620031	0.10594845
0.0	0.10748461	0.10888417	0.0906713	0.0909099	0.11157915	0.09549449	0.091693856	0.09307599	0.0994099	0.10888345
0.0	0.10838209	0.108629845	0.091338165	0.0910185	0.1113143	0.09540474	0.092190705	0.09436059	0.09930856	0.10943675
0.0	0.10757682	0.10897944	0.09044195	0.09049955	0.11114091	0.09546346	0.09182736	0.09334944	0.09892295	0.109011345
0.0	0.107680045	0.10871691	0.0906326	0.09045995	0.111168124	0.09587553	0.09155432	0.093390994	0.09906951	0.108922735
0.0	0.108143486	0.10862421	0.09074773	0.09071349	0.11120585	0.09527038	0.091776855	0.09366586	0.09948557	0.10940177
0.0	0.108199425	0.109419815	0.09115026	0.09132618	0.111404	0.095847465	0.09212638	0.0939478	0.09940311	0.10997414
0.0	0.09685208	0.093353115	0.0942261	0.08746754	0.115011156	0.08187044	0.07898109	0.09807824	0.094360545	0.10197794
0.0	0.09746007	0.0933129	0.09422156	0.08751975	0.114825256	0.08203383	0.07939436	0.09899942	0.09420447	0.1026912
0.0	0.09663648	0.093847014	0.094288915	0.08742367	0.11496556	0.08204572	0.07920643	0.09842192	0.09436069	0.102226175
0.0	0.096785896	0.09366254	0.09405944	0.08722354	0.11464598	0.081670456	0.079260215	0.09813323	0.093967	0.1020822
0.0	0.09727223	0.093315125	0.094283395	0.087524034	0.114599645	0.08186472	0.07932441	0.098317504	0.09485673	0.10255611
0.0	0.096958116	0.09350993	0.094471745	0.08742256	0.11521466	0.08199225	0.07939767	0.098492354	0.09422559	0.10267648
0.0	0.09152709	0.09948102	0.08036883	0.09185397	0.1005053	0.10939145	0.09804276	0.07676298	0.074630976	0.09811518
0.0	0.09164881	0.09915301	0.08072355	0.09185029	0.100107424	0.10915656	0.09890378	0.07723537	0.07440558	0.09854131
0.0	0.09161166	0.099911645	0.08048299	0.09171787	0.10037919	0.10932573	0.098701306	0.07692675	0.074551396	0.098718055
0.0	0.09139051	0.09947173	0.08037287	0.09168751	0.100432724	0.1094158	0.09833393	0.07654132	0.07447654	0.09814388
0.0	0.092091314	0.099423625	0.08077386	0.09208069	0.10076618	0.10938003	0.09886108	0.07712662	0.07489941	0.098845705
0.0	0.09201212	0.099514216	0.08056948	0.0921007	0.10036599	0.109526984	0.099243514	0.07728932	0.07477118	0.09917158
0.0	0.10879787	0.09063514	0.094049565	0.09478722	0.0901135	0.10182391	0.07870813	0.009778528	0.08732802	0.11419742
0.0	0.10820563	0.09039307	0.09348748	0.09413002	0.090405494	0.10181443	0.07886689	0.0097487	0.08698397	0.11374485
0.0	0.1085657	0.09049232	0.09401848	0.094908915	0.09030673	0.10165971	0.078870304	0.009718062	0.087498486	0.11444143
0.0	0.09986333	0.10591783	0.12074643	0.09427214	0.1092753	0.10924196	0.09209536	0.08005232	0.08960532	0.10244366
0.0	0.09990037	0.10600734	0.12061352	0.09350011	0.109831676	0.10891767	0.09239108	0.07981446	0.08937183	0.1027304
0.0	0.09990851	0.10563086	0.120868914	0.09404844	0.10926265	0.108588	0.09189031	0.08013086	0.08916495	0.10238553
0.0	0.10058747	0.106160626	0.120989405	0.09389312	0.10955655	0.10919499	0.09242798	0.080107056	0.08938435	0.10305246
0.0	0.10030151	0.10627831	0.120566346	0.093984164	0.10926688	0.108927295	0.092420176	0.07974255	0.08943604	0.10262948
0.0	0.099896	0.10605013	0.12071492	0.09421533	0.1096471	0.10902351	0.092047386	0.07954888	0.08950656	0.102450535
0.0	0.10008511	0.105951585	0.12096854	0.09412396	0.108734675	0.10922516	0.09232065	0.08001774	0.08947136	0.10283198
0.0	0.0997722	0.105799235	0.12040043	0.094276816	0.10930209	0.10901991	0.09176536	0.079796	0.08941251	0.10201255
0.0	0.092131585	0.08344012	0.095873445	0.08462262	0.113930106	0.09065395	0.08348335	0.09905171	0.08059072	0.09277303
0.0	0.09218736	0.08342907	0.09563466	0.08420494	0.1135554	0.090672076	0.083731	0.09853106	0.08061206	0.092940316
0.0	0.09205423	0.083236195	0.09566394	0.08421048	0.113605075	0.090678595	0.083506964	0.098260455	0.080834314	0.09260364
0.0	0.089090995	0.088897094	0.10241827	0.106617175	0.10406519	0.100867115	0.086491704	0.08841658	0.09197842	0.10317141
0.0	0.08630375	0.10992869	0.10424496	0.08049497	0.09516655	0.08844436	0.08171328	0.081105314	0.08526057	0.11466579
0.0	0.08591161	0.10974287	0.10397748	0.080323435	0.09504231	0.08830059	0.08196357	0.080634736	0.08522108	0.11441316
0.0	0.08596922	0.11005626	0.10434314	0.08071674	0.0949936	0.08841494	0.081649415	0.0806848	0.08509268	0.11496379
0.0	0.08657794	0.1099312	0.10436941	0.08057422	0.09520897	0.088690095	0.082015894	0.08097079	0.085484244	0.11504807
0.0	0.08652435	0.11022403	0.10445584	0.080501795	0.0946379	0.08851765	0.08217303	0.08050427	0.08549785	0.11545662
0.0	0.08646761	0.11014302	0.104296036	0.08080909	0.09491789	0.088555336	0.08213617	0.080487825	0.08538417	0.11501857
0.0	0.085819036	0.109547414	0.1044566	0.08069549	0.09524491	0.088546194	0.081528544	0.08038462	0.08504703	0.11483538
0.0	0.086156696	0.109439574	0.10394701	0.08044694	0.09467037	0.088683635	0.082070306	0.08063792	0.08507397	0.11516258
0.0	0.086445674	0.11027324	0.10435214	0.0809171	0.09481224	0.08834153	0.08174196	0.08063588	0.08542421	0.115029596
0.0	0.086263865	0.11003426	0.10434403	0.08039765	0.09479842	0.08904051	0.08187773	0.08065303	0.08553228	0.11477466
0.0	0.08434848	0.09014494	0.107353166	0.09166503	0.1185663	0.08989302	0.07751353	0.09552044	0.085409574	0.102840014
0.0	0.084149934	0.0898932	0.10768146	0.09180681	0.11829579	0.08976692	0.07731389	0.0954722	0.084858395	0.10314445
0.0	0.08372057	0.08964269	0.10744131	0.091649525	0.11834355	0.09006329	0.07724423	0.095464274	0.084941804	0.102930605
0.0	0.08419765	0.08422244	0.10108366	0.095293626	0.087923884	0.08042461	0.08488547	0.097602285	0.07351421	0.087218076
0.0	0.08435754	0.08431541	0.101449616	0.095566556	0.088133425	0.08020344	0.08471961	0.09745902	0.073583685	0.08764327
0.0	0.083738245	0.08403824	0.10131041	0.095526345	0.08763229	0.08027308	0.084663354	0.09714954	0.07367391	0.08692975
0.0	0.08400538	0.084363416	0.101065405	0.095694475	0.087761	0.08000577	0.08443138	0.09718325	0.07391798	0.08661096
0.0	0.095059454	0.081172615	0.09616451	0.10447719	0.11493813	0.084001675	0.09087316	0.07754284	0.08100812	0.101408884
0.0	0.095414676	0.08131937	0.09570363	0.10381457	0.11499824	0.084409714	0.090972364	0.077667974	0.08122973	0.10163404
0.0	0.09507308	0.080997884	0.0957409	0.10402772	0.1151436	0.08428683	0.09072158	0.077598184	0.08090229	0.100839965
0.0	0.083105095	0.09312821	0.12500055	0.07763565	0.106258675	0.08929254	0.09247423	0.08985509	0.10199208	0.08845179
0.0	0.08319518	0.09288634	0.124844655	0.07748984	0.106367625	0.08933154	0.09260679	0.08993795	0.10195732	0.089076966
0.0	0.08296807	0.09282497	0.12510423	0.07793757	0.105754815	0.089286625	0.09245613	0.089785814	0.102017224	0.08881819
0.0	0.105943255	0.10460097	0.10803714	0.09861404	0.11614597	0.104706906	0.081516325	0.09847842	0.09153223	0.09873448
0.0	0.07952975	0.09818303	0.102521315	0.09753082	0.103865825	0.08501038	0.08379078	0.09375485	0.094884135	0.10380025
0.0	0.09209028	0.112028524	0.10232014	0.08752658	0.10118014	0.09327773	0.08798152	0.0900942	0.07928	0.099105425
0.0	0.09241556	0.11237716	0.10205158	0.087364204	0.101654045	0.09316779	0.08829806	0.08969072	0.07954271	0.09941314
0.0	0.091802314	0.1121464	0.102557905	0.08784251	0.101012215	0.092531204	0.08787397	0.08961524	0.07912057	0.098843366
0.0	0.0926045	0.112235405	0.10237985	0.08743097	0.10178149	0.09308717	0.08835808	0.0899885	0.07923445	0.09967534
0.0	0.092382684	0.11267378	0.102211535	0.08775375	0.10155315	0.093183085	0.088431045	0.0896321	0.07931418	0.099564694
0.0	0.09197446	0.111820556	0.10217855	0.08761606	0.10154974	0.09303395	0.08786562	0.08915471	0.07893387	0.098983064
0.0	0.09207628	0.11221735	0.1019809	0.087482594	0.101037435	0.09332689	0.08811335	0.0895868	0.07943277	0.09948826
0.0	0.09251415	0.11244749	0.10184495	0.087540336	0.101348095	0.09269622	0.087869905	0.08994051	0.079275526	0.09927043
0.0	0.0920821	0.111763775	0.10210018	0.08745666	0.10160392	0.09333184	0.08771269	0.08935086	0.079533026	0.09878435
0.0	0.093137965	0.10359655	0.09334819	0.08969519	0.099917464	0.1018583	0.09500297	0.08091511	0.088201016	0.09826161
0.0	0.092396416	0.1032141	0.0931748	0.089409985	0.09995829	0.10221946	0.09424456	0.080931626	0.0885153	0.097364224
0.0	0.08556697	0.098927796	0.10281382	0.09315607	0.096142106	0.09645184	0.09768395	0.09045077	0.096260495	0.0977991
0.0	0.10159552	0.090319104	0.10314122	0.114686914	0.11519704	0.11522947	0.08295097	0.09397212	0.08384578	0.088003546
0.0	0.10150924	0.090365075	0.103744835	0.11480087	0.11457475	0.114828765	0.08259855	0.0942297	0.084029384	0.08803078
0.0	0.103559524	0.09346681	0.103615	0.09479306	0.10665435	0.09216685	0.08389405	0.08705791	0.0817399	0.096661106
0.0	0.104098976	0.0935418	0.103906475	0.09542402	0.10709333	0.092058584	0.08411627	0.08773413	0.08184121	0.0965792
0.0	0.118627205	0.11138465	0.092866406	0.09208471	0.09776906	0.091438085	0.09010181	0.08210783	0.07934915	0.10262859
0.0	0.11854943	0.110899344	0.0929435	0.091992065	0.09729506	0.09171461	0.089835	0.0821244	0.07926724	0.101777025
0.0	0.08404698	0.10172763	0.09933481	0.08866757	0.112232536	0.08678214	0.087981254	0.08116289	0.086703315	0.10073851
0.0	0.083304815	0.09869067	0.11999952	0.094526686	0.09798028	0.095161065	0.08851507	0.09862377	0.09449335	0.10971786
0.0	0.08329788	0.09850199	0.11991314	0.09455162	0.09808891	0.09517215	0.089301966	0.097999185	0.09418272	0.11007531
0.0	0.082876444	0.09845506	0.12073764	0.094840206	0.09752994	0.0950217	0.08883901	0.098064184	0.093942136	0.10974644
0.0	0.0832833	0.09847104	0.12026634	0.09442907	0.09772394	0.09513978	0.08899583	0.09833266	0.09396233	0.10995175
0.0	0.08302361	0.09825126	0.11995757	0.09430109	0.09769204	0.09518164	0.08877017	0.09767461	0.09404018	0.10984284
0.0	0.082965426	0.098244205	0.11974059	0.09423058	0.097707346	0.095239975	0.08853419	0.098123215	0.09376028	0.10950156
0.0	0.08888918	0.10164016	0.11219994	0.086069785	0.103978306	0.08544474	0.08531201	0.08416213	0.089295	0.09075362
0.0	0.08883073	0.10144459	0.11234	0.08620636	0.10421942	0.08518115	0.08489334	0.08363655	0.08948746	0.09048014
0.0	0.08858551	0.101318076	0.112094335	0.08630651	0.10351126	0.08553697	0.08475716	0.084067024	0.08964782	0.0901955
0.0	0.09055	0.10531313	0.10823085	0.08696729	0.1040513	0.081321895	0.07634532	0.08278581	0.09121935	0.078456834
0.0	0.098288506	0.10154459	0.095223695	0.08642259	0.109782785	0.08397933	0.081333615	0.09834132	0.080689	0.08934048
0.0	0.0977895	0.101325065	0.09519886	0.086731724	0.1093025	0.08393555	0.08115914	0.0982294	0.08099531	0.08917136
0.0	0.098333165	0.10175425	0.09516745	0.086632825	0.10999997	0.084217414	0.081335895	0.09800983	0.08115933	0.08909583
0.0	0.008084609	0.010078719	0.0122776	0.010712661	0.009858603	0.010359808	0.009820017	0.013551934	0.0061025056	0.010949782
0.0	0.53533816	0.53738433	0.5352708	0.5300426	0.528699	0.5281071	0.52155256	0.5229157	0.5152595	0.5357222
0.0	0.5351316	0.53829336	0.5376002	0.5299537	0.527938	0.5273495	0.52129847	0.5229906	0.51545274	0.5361288
0.0	0.53428	0.5358287	0.5373579	0.5294504	0.52931464	0.5292103	0.5211545	0.5226287	0.5160818	0.53559434
0.0	0.5362622	0.53752935	0.5365101	0.52972096	0.5279844	0.5270607	0.52087	0.5233433	0.5153607	0.5364508
0.0	0.5368365	0.53731835	0.5376633	0.5300805	0.5275896	0.52680045	0.52247065	0.5230922	0.5172364	0.53705543
0.0	0.5355853	0.5364786	0.53606236	0.52898574	0.52779496	0.52785206	0.52154064	0.524004	0.51446867	0.5361141
0.0	0.5347043	0.537489	0.5368285	0.5303053	0.5286304	0.52763855	0.5212783	0.5217722	0.51631624	0.53563535
0.0	0.53605413	0.53737843	0.5367222	0.530454	0.5285003	0.5284805	0.5216756	0.524011	0.5170458	0.53658104
0.0	0.53563356	0.5362117	0.5365571	0.53071994	0.5277762	0.5282445	0.52189666	0.5231223	0.51464236	0.53662354
0.0	0.5347082	0.5359552	0.5360752	0.5279752	0.52890116	0.52801126	0.52046245	0.52411205	0.51597804	0.53551394
0.0	0.53611434	0.5372927	0.5363366	0.5310187	0.5291113	0.5290954	0.52178794	0.52427346	0.51654714	0.53771
0.0	0.5350943	0.53671455	0.5359214	0.5294793	0.5286378	0.5281308	0.5215112	0.522817	0.5160125	0.5363438
0.0	0.5359164	0.5375264	0.5358031	0.53055084	0.5276932	0.52771086	0.5226897	0.5229241	0.5174161	0.5363527
0.0	0.53612506	0.5371442	0.536328	0.52891964	0.5286243	0.5279211	0.5220094	0.52464896	0.5164088	0.53677106
0.0	0.53458506	0.5373492	0.53741115	0.530779	0.52778125	0.52675796	0.5220541	0.5216965	0.5150759	0.53506833
0.0	0.5360745	0.537689	0.53624535	0.5303972	0.5282719	0.5290168	0.5198538	0.5230661	0.5167722	0.53738874
0.0	0.536429	0.53618896	0.5373346	0.530896	0.5285729	0.5271275	0.5211195	0.5223545	0.5162017	0.53581417
0.0	0.53620285	0.5377653	0.5375135	0.5302395	0.5292299	0.52843875	0.52171177	0.5227768	0.5161968	0.53551376
0.0	0.53465945	0.53677773	0.536633	0.52960044	0.52826184	0.52698493	0.52024287	0.5233126	0.51405644	0.53610575
0.0	0.53657013	0.53741056	0.537583	0.53006744	0.52765393	0.527431	0.5215054	0.52221215	0.5160279	0.5367937
0.0	0.53515065	0.53629434	0.53450626	0.52909243	0.5277557	0.52644235	0.52004814	0.52410895	0.5151624	0.5350767
0.0	0.53550017	0.5373076	0.5362796	0.53008807	0.52789825	0.52754146	0.52122796	0.52205855	0.5154282	0.53566605
0.0	0.53648853	0.5375373	0.5373635	0.52994466	0.52817243	0.52858746	0.5212971	0.52478623	0.5163929	0.5377682
0.0	0.53573316	0.53691614	0.53664416	0.5300769	0.52820766	0.52838445	0.52194893	0.52347237	0.5161425	0.53554696
0.0	0.53461975	0.53782606	0.53610414	0.5291876	0.5281948	0.52816826	0.52023125	0.5237643	0.51516044	0.536089
0.0	0.53548485	0.5376925	0.53507507	0.53036404	0.5283764	0.52752095	0.522855	0.52286434	0.51588255	0.53610504
0.0	0.5353512	0.5379339	0.53592783	0.53078836	0.5281308	0.52789766	0.5214488	0.52189237	0.5158162	0.536595
0.0	0.5361817	0.5375021	0.53708917	0.5311802	0.5287416	0.5272531	0.52235377	0.52220714	0.51608163	0.53587973
0.0	0.53623414	0.5375462	0.53693765	0.5304582	0.5283178	0.52807146	0.52174306	0.5222024	0.5157936	0.5353288
0.0	0.11247421	0.09915292	0.12158522	0.009336796	0.09922188	0.08770187	0.09324054	0.089756556	0.079325676	0.08406627
0.0	0.536188	0.53767884	0.53705806	0.52959824	0.5285253	0.52715373	0.5217687	0.52377874	0.51601213	0.5365804
0.0	0.5356754	0.5382787	0.5371539	0.52975833	0.52797055	0.52813846	0.52105343	0.52369416	0.5157835	0.53679466
0.0	0.53560317	0.5377053	0.5365105	0.52969074	0.52900916	0.52629626	0.5215065	0.52275455	0.5151803	0.53545505
0.0	0.5355981	0.5378283	0.53542817	0.52889	0.52887994	0.52734923	0.5219163	0.52403706	0.5155594	0.5368268
0.0	0.5357459	0.53732955	0.53668785	0.5308599	0.52769846	0.5281489	0.52156836	0.52358764	0.51663977	0.5367169
0.0	0.5356332	0.5364436	0.5360755	0.5292178	0.5279178	0.52799094	0.5208755	0.52292365	0.5143756	0.53507084
0.0	0.53651774	0.5375385	0.5350598	0.5289306	0.52929014	0.52933604	0.52113265	0.522271	0.51790303	0.53720164
0.0	0.5356172	0.5365823	0.53609425	0.5309964	0.5280286	0.5278124	0.5214838	0.5235317	0.5165028	0.53709316
0.0	0.5374937	0.53891426	0.5365859	0.5304898	0.52919775	0.52899885	0.52271956	0.5231366	0.5175039	0.53774023
0.0	0.5343351	0.5363826	0.53499424	0.52921015	0.5283448	0.52745867	0.5213306	0.5228033	0.5153875	0.5375765
0.0	0.53508997	0.5387726	0.53489065	0.52921915	0.5283185	0.52688384	0.520691	0.52306145	0.5153572	0.53759396
0.0	0.5337269	0.5385889	0.5355609	0.5313884	0.5268184	0.5278707	0.5215889	0.5215923	0.515999	0.53641516
0.0	0.5330994	0.5373461	0.5352825	0.5289464	0.52792877	0.52547723	0.5207518	0.52345014	0.51432973	0.536635
0.0	0.53554803	0.5364807	0.5359964	0.53050864	0.52848166	0.5270026	0.5218885	0.5236535	0.5152556	0.537367
0.0	0.5335916	0.5367272	0.5344521	0.5296295	0.52872264	0.52633524	0.5210755	0.5234815	0.515049	0.53580916
0.0	0.5369999	0.5356263	0.53548384	0.52798545	0.5294864	0.5285266	0.51929545	0.52392566	0.5156702	0.53628457
0.0	0.5371648	0.53774464	0.5377743	0.5292658	0.52999055	0.5296205	0.5209198	0.5233226	0.5172252	0.5371718
0.0	0.53602594	0.53525907	0.5369012	0.53005236	0.5283825	0.52842015	0.51966304	0.52148145	0.5161107	0.535564
0.0	0.536362	0.5366932	0.5383463	0.52929646	0.52755976	0.5292154	0.51970834	0.52192515	0.5166154	0.5370728
0.0	0.53616554	0.5355261	0.5351597	0.52985764	0.5291917	0.52852106	0.52011615	0.5219157	0.5163388	0.5364344
0.0	0.5366872	0.5359543	0.5356523	0.5300524	0.5285212	0.52856946	0.52023494	0.522861	0.51640564	0.53616464
0.0	0.5373386	0.53609324	0.5366255	0.5301801	0.5297968	0.5293129	0.5201734	0.52335495	0.5164413	0.5372411
0.0	0.5354203	0.5362172	0.5365382	0.5296415	0.52914095	0.52987796	0.52061796	0.5235898	0.51707727	0.5360358
0.0	0.53608125	0.5353822	0.5358655	0.5286401	0.5293391	0.52896106	0.520374	0.5237691	0.51628137	0.53742784
0.0	0.5377642	0.53689283	0.53727776	0.530684	0.52962583	0.52945757	0.52125967	0.5229228	0.51702756	0.5384148
0.0	0.5367007	0.5356327	0.5360489	0.52932	0.5287553	0.52976847	0.5204729	0.52271336	0.51668555	0.5367512
0.0	0.5365437	0.53630245	0.53541714	0.52953213	0.5285323	0.5277026	0.520898	0.5228815	0.5166476	0.5365307
0.0	0.5365585	0.53575826	0.5367691	0.5299776	0.52890444	0.528383	0.51945823	0.5231647	0.5164142	0.53622735
0.0	0.5371114	0.5372119	0.5359899	0.5305787	0.52887344	0.52780324	0.5232436	0.5241691	0.51674545	0.5372594
0.0	0.5364317	0.5369763	0.5345598	0.5309341	0.5290124	0.5285658	0.52307075	0.5234787	0.51614344	0.536573
0.0	0.5371707	0.5370923	0.5355514	0.53067684	0.5284407	0.52772874	0.5225249	0.52382076	0.5162244	0.53715575
0.0	0.5370207	0.53722	0.53533953	0.5312177	0.5286707	0.52929354	0.5217121	0.523599	0.5173535	0.537906
0.0	0.5380662	0.5383253	0.53634673	0.5318733	0.5292812	0.5275967	0.52193683	0.5243642	0.51676893	0.5377574
0.0	0.5355465	0.5386595	0.53469557	0.5308872	0.528444	0.5283955	0.5212071	0.5234215	0.5162194	0.5370261
0.0	0.536185	0.5374053	0.533502	0.52837324	0.5264454	0.5271616	0.52037144	0.52165264	0.5174433	0.53630024
0.0	0.5366991	0.53867716	0.53577757	0.53044003	0.52764326	0.5291448	0.5213851	0.52006286	0.51719254	0.537163
0.0	0.5374941	0.53747463	0.53610426	0.5329585	0.52828646	0.52841854	0.52407086	0.5228594	0.5163732	0.5388004
0.0	0.53539443	0.53737575	0.53449374	0.5310749	0.5277322	0.5275958	0.5250477	0.5249583	0.51512086	0.53669167
0.0	0.53644925	0.5366059	0.5350605	0.5333316	0.5270752	0.5274161	0.5254297	0.522512	0.5154135	0.5375739
0.0	0.53839874	0.53669775	0.53451943	0.53001124	0.52837557	0.52774066	0.5218091	0.52522725	0.51666605	0.53851706
0.0	0.536785	0.53592247	0.53461766	0.53063244	0.5269895	0.52810043	0.52012825	0.52290046	0.5171325	0.53647846
0.0	0.5382947	0.53636426	0.53431076	0.53244084	0.5282718	0.5285772	0.520286	0.5231568	0.51886576	0.53791094
0.0	0.53603685	0.5378136	0.53858054	0.53190994	0.52871275	0.5290803	0.51932514	0.5212362	0.51795393	0.53769374
0.0	0.5392299	0.54250777	0.53677714	0.5317487	0.52796	0.5291318	0.520915	0.5222493	0.5196945	0.53886956
0.0	0.5376766	0.5397964	0.53607756	0.53295356	0.5293372	0.52822787	0.52176154	0.5214157	0.52031845	0.5379
0.0	0.5369068	0.5377796	0.5356972	0.5321065	0.52981323	0.52781034	0.52082944	0.5205384	0.51946014	0.53732973
0.0	0.5383459	0.5369495	0.5371346	0.5323869	0.52960104	0.5267218	0.5230985	0.5219553	0.5170336	0.53828585
0.0	0.5366021	0.5395088	0.5353227	0.5282118	0.52786624	0.5288913	0.5225015	0.51948917	0.5160324	0.5379208
0.0	0.5360098	0.5390059	0.5347992	0.52947384	0.5280788	0.5277054	0.5230117	0.52323055	0.51661575	0.5374799
0.0	0.53539914	0.536218	0.53635925	0.5295937	0.52932924	0.52796715	0.52070546	0.522279	0.5162551	0.53736544
0.0	0.53548235	0.5368786	0.53577465	0.5296267	0.5283081	0.5283618	0.52108854	0.5237344	0.51565224	0.53689367
0.0	0.5370856	0.5363157	0.5362398	0.52974683	0.5277407	0.528366	0.52102804	0.52273226	0.5160537	0.5363856
0.0	0.5377367	0.53749883	0.53547025	0.5300421	0.5285653	0.52794194	0.5232502	0.5228228	0.5176745	0.5373639
0.0	0.53642976	0.53686035	0.5361207	0.5299792	0.52874357	0.52832484	0.5221458	0.5235144	0.51706076	0.53662044
0.0	0.5365936	0.53827006	0.53464466	0.52935094	0.5305388	0.5283467	0.5209728	0.5229092	0.51835275	0.53811157
0.0	0.5367214	0.5381163	0.53619325	0.52955717	0.5296676	0.52764356	0.520447	0.524168	0.51769364	0.53803104
0.0	0.53791827	0.5390844	0.53692216	0.5300545	0.52946866	0.5289457	0.52145106	0.5234002	0.5190575	0.53855926
0.0	0.21471643	0.2147377	0.23059437	0.24350964	0.20838806	0.21523781	0.20231766	0.22214708	0.20622209	0.22663064
0.0	0.010266557	0.0092760995	0.010466502	0.009556154	0.010165693	0.009680044	0.007316497	0.007374177	0.008981684	0.011463116
0.0	0.5351868	0.53935343	0.5361523	0.5280364	0.5278971	0.5279149	0.5231361	0.5246997	0.51513195	0.5370914
0.0	0.53694785	0.5391541	0.5353422	0.52661806	0.52849543	0.52959216	0.5248825	0.52489716	0.51627505	0.5390536
0.0	0.53634566	0.53759825	0.5331061	0.5292258	0.5303812	0.52990437	0.5213453	0.52348405	0.5185508	0.5368712
0.0	0.53726864	0.5384878	0.53488106	0.5288849	0.52986187	0.5300884	0.5223091	0.5234964	0.5185078	0.538165
0.0	0.11776769	0.11671534	0.13238913	0.14569964	0.11275414	0.11930676	0.10957418	0.12749185	0.11309296	0.1283481
0.0	0.53709483	0.5374586	0.5363617	0.53117335	0.5285388	0.5268746	0.52206665	0.5241474	0.51599437	0.53677917
0.0	0.53673995	0.5383758	0.53562415	0.5299303	0.52811736	0.5280274	0.52240527	0.52281314	0.51747626	0.5365839
0.0	0.120048255	0.14662544	0.12846357	0.14624035	0.16610128	0.14447953	0.15169266	0.10830982	0.1358873	0.15931892
0.0	0.53472906	0.5380671	0.5357632	0.53115344	0.5278959	0.5280869	0.52112705	0.52270466	0.5167225	0.536134
0.0	0.024028325	0.017583052	0.023421085	0.024862323	0.02624678	0.024579164	0.01886484	0.02021769	0.020138832	0.023374151
0.0	0.022871418	0.022534784	0.025946757	0.025486043	0.027019817	0.024278589	0.021035938	0.020170122	0.02100663	0.023600899
0.0	0.025023315	0.023826087	0.027982699	0.024488185	0.024990164	0.024361478	0.01982519	0.0174317	0.021059694	0.025961153
0.0	0.027007842	0.023429811	0.023905741	0.024519369	0.02896413	0.02500525	0.021632543	0.018462392	0.02373297	0.026708266
0.0	0.024650957	0.020540467	0.024683835	0.023729626	0.029681977	0.021836292	0.019096756	0.019266123	0.022765392	0.025198095
0.0	0.023471968	0.021607902	0.021593072	0.024753261	0.026488699	0.028001485	0.02304137	0.015570433	0.01858866	0.02440376
0.0	0.04667192	0.04279945	0.054405216	0.046473023	0.0511041	0.05041776	0.040771484	0.03198148	0.040699616	0.046487466
0.0	0.04771132	0.04153732	0.054235566	0.04657927	0.04618829	0.03783702	0.041147772	0.037310272	0.041361976	0.050471168
0.0	0.04255902	0.0428891	0.045029156	0.043928843	0.05436121	0.045671277	0.041041926	0.03509184	0.041335512	0.04189485
0.0	0.015021577	0.014745901	0.019683197	0.025182413	0.014269855	0.01623724	0.013503776	0.01904122	0.014990439	0.018306734
0.0	0.17051135	0.16942628	0.18561889	0.19925308	0.16561204	0.17206979	0.15985139	0.17926344	0.16415556	0.18202586
0.0	0.5375554	0.5358956	0.53380233	0.53087246	0.52610606	0.52871305	0.5214017	0.5217025	0.51856416	0.5369775
0.0	0.5361855	0.5376404	0.5346322	0.5290565	0.5280292	0.52906406	0.52110434	0.5241145	0.51849455	0.5362075
0.0	0.5381732	0.53862107	0.5340776	0.5310731	0.5247507	0.52804035	0.52319515	0.52400446	0.51892656	0.5369721
0.0	0.5382094	0.53677255	0.5336288	0.5318466	0.5262012	0.52891755	0.5227947	0.522668	0.5200655	0.5379394
0.0	0.5378559	0.5376802	0.5360309	0.5310051	0.53086096	0.52956384	0.5230024	0.5239031	0.51722735	0.5388298
0.0	0.5361988	0.53989106	0.5361175	0.53008854	0.5286987	0.528674	0.5218878	0.52245015	0.51784885	0.5380612
0.0	0.53552973	0.5366592	0.5366371	0.5301898	0.5285495	0.5271251	0.5209196	0.5223156	0.5148391	0.535634
0.0	0.5362886	0.53783405	0.5364044	0.53029317	0.5306341	0.52922875	0.52043885	0.5223982	0.51748914	0.53740555
0.0	0.5362503	0.5377787	0.5363959	0.5302102	0.5298375	0.52853626	0.5197205	0.52189505	0.5172288	0.53729147
0.0	0.53526086	0.53681356	0.5346854	0.5296607	0.5284101	0.5273942	0.52013725	0.52405435	0.5153605	0.5363822
0.0	0.53630567	0.536122	0.53467923	0.5299293	0.52864075	0.5277664	0.5204705	0.52228194	0.51703364	0.53672814
0.0	0.5353634	0.5371307	0.5367375	0.5306715	0.5287259	0.5270853	0.52103424	0.5229263	0.5159245	0.5372797
0.0	0.019392874	0.015418398	0.018339727	0.030163998	0.025469584	0.025433991	0.021233702	0.02602089	0.022125794	0.02469406
0.0	0.5361657	0.539165	0.5352519	0.5309388	0.5289373	0.5286188	0.5212831	0.52251095	0.5171325	0.53737575
0.0	0.536587	0.5396686	0.53562874	0.530393	0.52821326	0.5285104	0.5223854	0.52284604	0.5170386	0.5373065
0.0	0.53689766	0.5399557	0.53564835	0.5305536	0.527511	0.52919245	0.52124816	0.52286154	0.51847154	0.5372499
0.0	0.53615963	0.53970784	0.5361651	0.53055966	0.5285435	0.5295392	0.52225214	0.52198774	0.51738596	0.5371936
0.0	0.53695375	0.5400981	0.5358327	0.5304913	0.52868646	0.5287595	0.5219333	0.5221199	0.51858413	0.5380835
0.0	0.53662616	0.540478	0.535417	0.5306387	0.5281749	0.52959514	0.52280515	0.5223803	0.5185212	0.5376464
0.0	0.53621215	0.5405035	0.53502905	0.5308115	0.52819306	0.52856797	0.52144444	0.5226818	0.51847464	0.53762543
0.0	0.53641796	0.5401104	0.53546566	0.5313741	0.5282012	0.5289425	0.52168083	0.5221249	0.51751673	0.5365084
0.0	0.5362344	0.53958404	0.53510106	0.53047365	0.5276824	0.5287561	0.5213536	0.52250695	0.518241	0.53698915
0.0	0.5369873	0.5397431	0.53522223	0.5305996	0.5286095	0.5287586	0.52208817	0.52317345	0.51865584	0.5376233
0.0	0.18251424	0.21791178	0.19839483	0.19080356	0.20433486	0.19348593	0.18341649	0.18768036	0.16118722	0.23073822
0.0	0.53630155	0.53915256	0.5357487	0.53029984	0.5286881	0.5286493	0.5212735	0.5229505	0.5178441	0.53700083
0.0	0.5359558	0.54022986	0.5349242	0.5302748	0.52916676	0.53007376	0.52149796	0.52251834	0.51788574	0.53643113
0.0	0.5368369	0.539526	0.5355057	0.53085244	0.52780616	0.5288131	0.5222046	0.52278626	0.5178062	0.5372132
0.0	0.5362273	0.54032266	0.53572744	0.5305943	0.5281626	0.52893543	0.52138096	0.5219695	0.5178645	0.53768855
0.0	0.5364687	0.5397883	0.5348323	0.53097045	0.5281434	0.5284603	0.52213293	0.5230804	0.51788473	0.53731906
0.0	0.5356793	0.53960824	0.5349424	0.53029346	0.52734894	0.5284987	0.52102584	0.52173793	0.51636606	0.5369379
0.0	0.5364447	0.5408025	0.5351302	0.53063726	0.528563	0.52952766	0.52161044	0.52298987	0.5181083	0.5373803
0.0	0.53649694	0.54027635	0.53539294	0.5302597	0.5279858	0.52845806	0.52154535	0.52252746	0.5182278	0.5371494
0.0	0.53542286	0.53933424	0.5348598	0.53019994	0.52949065	0.5286737	0.5212238	0.52159	0.51722527	0.53602177
0.0	0.53715163	0.53947544	0.5355394	0.53026664	0.52831227	0.52865714	0.5219224	0.5230382	0.5174728	0.5374542
0.0	0.53740895	0.5398622	0.5349227	0.5312085	0.5292165	0.52828604	0.52174056	0.52291	0.5177372	0.5376457
0.0	0.5354978	0.54125744	0.5360708	0.52998555	0.5278767	0.529198	0.52078784	0.5221707	0.51770955	0.53685486
0.0	0.5367181	0.54057777	0.5356478	0.5309344	0.5281155	0.5298379	0.52173537	0.5223956	0.51832134	0.5375605
0.0	0.5354452	0.53938746	0.5348342	0.5306329	0.5286755	0.52869946	0.52151495	0.5214721	0.517317	0.53690314
0.0	0.5381094	0.5364109	0.5356724	0.53005844	0.52904576	0.5288018	0.52223593	0.5250512	0.51736575	0.53798896
0.0	0.53623426	0.5390207	0.535303	0.5301159	0.5286122	0.52902764	0.5216873	0.522418	0.5176036	0.5371298
0.0	0.53733337	0.53788525	0.53568494	0.5314059	0.5279837	0.5279101	0.52075523	0.5246549	0.5163807	0.537139
0.0	0.5371731	0.53763163	0.53575546	0.5305496	0.5277662	0.5271018	0.521824	0.52374	0.516429	0.5384676
0.0	0.5362604	0.5373555	0.53491616	0.5297534	0.5286849	0.52836907	0.5219118	0.5225572	0.5170862	0.53687024
0.0	0.53715265	0.53944975	0.53515077	0.52998644	0.5301384	0.5311809	0.522014	0.522866	0.5188645	0.5383617
0.0	0.5372633	0.5383507	0.5350307	0.53000665	0.5292419	0.53021044	0.5220847	0.5225027	0.5185157	0.5381753
0.0	0.53733027	0.5397982	0.5348288	0.52982676	0.5292177	0.5309768	0.52168965	0.52247995	0.518948	0.5384868
0.0	0.5368133	0.5381594	0.5356403	0.5280644	0.5304262	0.5294669	0.5220427	0.5238536	0.5170921	0.5378452
0.0	0.5368311	0.5371734	0.5361027	0.5293316	0.52945566	0.5295846	0.52007234	0.5230571	0.5163522	0.53779066
0.0	0.5358643	0.53734255	0.5332958	0.5279562	0.52726424	0.5281779	0.52100843	0.5232737	0.5138992	0.53421044
0.0	0.5373128	0.5379477	0.5341381	0.5279296	0.52830523	0.52663416	0.5205262	0.52480704	0.51531667	0.53763795
0.0	0.53772515	0.5375015	0.5350906	0.5300108	0.5299382	0.5290909	0.52251804	0.5228052	0.5171828	0.5372554
0.0	0.5377842	0.5376456	0.53515637	0.5301198	0.52962273	0.5285172	0.5227904	0.5230195	0.5176172	0.5376622
0.0	0.53611875	0.5376629	0.5362472	0.52936316	0.5302073	0.52903455	0.52216256	0.5231023	0.5172607	0.5381253
0.0	0.53611875	0.5376629	0.5362472	0.52936316	0.5302073	0.52903455	0.52216256	0.5231023	0.5172607	0.5381253
0.0	0.53653085	0.53600895	0.53575903	0.52919275	0.5292758	0.52804047	0.5236533	0.5238157	0.5160771	0.5382996
0.0	0.5366208	0.5371293	0.536158	0.53009397	0.52918476	0.52856284	0.523042	0.5233656	0.51694083	0.53786546
0.0	0.5372278	0.5383009	0.5361668	0.5293949	0.52900165	0.5279936	0.5218304	0.5218753	0.51612175	0.5374998
0.0	0.5373967	0.5395404	0.5372888	0.5281535	0.53144723	0.5296677	0.52249885	0.52361476	0.5170575	0.53773123
0.0	0.53549176	0.5375837	0.5347735	0.5291469	0.5290974	0.52874094	0.5216984	0.5228099	0.5167193	0.5356371
0.0	0.5354939	0.5375465	0.53494066	0.528213	0.5280003	0.52717483	0.5217786	0.5218008	0.5172858	0.53675073
0.0	0.5363062	0.5380727	0.53717214	0.52891064	0.5291469	0.52874255	0.5219778	0.52372885	0.5159648	0.53735405
0.0	0.53699374	0.53732824	0.5352234	0.52919483	0.5283092	0.52816737	0.5207028	0.5231195	0.5172033	0.5361636
0.0	0.5361824	0.5381232	0.53586257	0.53140384	0.5275282	0.52791065	0.5213572	0.5235459	0.5151474	0.5364497
0.0	0.53934515	0.5394972	0.5358023	0.53141284	0.5276963	0.5287073	0.52235186	0.5228138	0.5162168	0.53734475
0.0	0.53681785	0.53906	0.53427595	0.5295172	0.52935076	0.53148365	0.5225663	0.52220947	0.5182335	0.5380461
0.0	0.016946238	0.024712963	0.022073383	0.028945476	0.029285163	0.024273004	0.02357392	0.027990552	0.019309053	0.027681248
0.0	0.53582376	0.53866327	0.5358671	0.52968293	0.5302765	0.52923995	0.5206924	0.52173454	0.51743156	0.53699315
0.0	0.53582376	0.53866327	0.5358671	0.52968293	0.5302765	0.52923995	0.5206924	0.52173454	0.51743156	0.53699315
0.0	0.5379897	0.53838736	0.5371529	0.5302191	0.528844	0.52918077	0.52342427	0.5252079	0.51769626	0.53793806
0.0	0.53694767	0.5374767	0.5364149	0.52955323	0.530771	0.52902466	0.5222323	0.52307963	0.5161979	0.5370803
0.0	0.53633004	0.53660035	0.5358359	0.5307141	0.52829725	0.528591	0.5209636	0.52280444	0.51599485	0.5373958
0.0	0.5364944	0.5381219	0.5357383	0.5285423	0.5276638	0.5269486	0.5208918	0.5225621	0.5167717	0.5363019
0.0	0.5364944	0.5381219	0.5357383	0.5285423	0.5276638	0.5269486	0.5208918	0.5225621	0.5167717	0.5363019
0.0	0.53694767	0.5374767	0.5364149	0.52955323	0.530771	0.52902466	0.5222323	0.52307963	0.5161979	0.5370803
0.0	0.53591365	0.53678703	0.5348737	0.5278497	0.52791804	0.5276711	0.5169195	0.5206649	0.5144776	0.53737545
0.0	0.53722996	0.53595996	0.5351374	0.530649	0.52709454	0.5265372	0.5192683	0.522108	0.51640004	0.53822935
0.0	0.5351091	0.5372671	0.53376824	0.5280419	0.52625895	0.5278777	0.51902896	0.5201614	0.5171836	0.53654903
0.0	0.53627795	0.5379946	0.53491944	0.5260883	0.52623355	0.524811	0.51935256	0.5222087	0.5157386	0.5351723
0.0	0.5359676	0.5361679	0.5359592	0.5301686	0.5302802	0.52968484	0.5211003	0.5232373	0.5168673	0.53815603
0.0	0.5372577	0.5380498	0.53680813	0.53035074	0.5285677	0.5285309	0.5222218	0.5221301	0.5162754	0.53750896
0.0	0.5372501	0.53810525	0.5362109	0.53024226	0.5284795	0.52679807	0.5211499	0.52373797	0.5172574	0.5372732
0.0	0.53647095	0.5385057	0.5363175	0.53010416	0.5303279	0.5293262	0.5223941	0.52297986	0.51709306	0.53882664
0.0	0.5358725	0.5380031	0.5359805	0.5295769	0.5295178	0.5291586	0.52140486	0.5225778	0.51694214	0.53679854
0.0	0.53563416	0.53758335	0.5354867	0.5277828	0.52990305	0.5287306	0.5212687	0.52346647	0.51654416	0.5378829
0.0	0.53542626	0.5380461	0.5353404	0.52920264	0.53023446	0.5290091	0.5214882	0.52366626	0.51669556	0.537423
0.0	0.53649116	0.5381509	0.5365696	0.53074443	0.530375	0.5296339	0.5221566	0.5233799	0.5173022	0.53848815
0.0	0.53569233	0.5380706	0.5361411	0.5293208	0.53001267	0.5284928	0.52099454	0.52258515	0.5163373	0.5376675
0.0	0.5387499	0.53868514	0.53647494	0.5319011	0.52949053	0.52891827	0.5233299	0.5234167	0.5179112	0.5383374
0.0	0.53481317	0.53699654	0.5349357	0.5297851	0.527343	0.5268506	0.52042586	0.5227254	0.5144432	0.53542054
0.0	0.53553754	0.5364329	0.5343978	0.5310395	0.528869	0.5247523	0.51858276	0.522631	0.5147846	0.5344875
0.0	0.5361242	0.5373412	0.5354775	0.53101724	0.5289813	0.52691925	0.52050704	0.52277327	0.5162947	0.53595966
0.0	0.5362122	0.5366061	0.5338608	0.5314299	0.5292241	0.5257284	0.5184745	0.52309006	0.5158871	0.5360946
0.0	0.5342013	0.5348277	0.5338882	0.527389	0.5275161	0.52382106	0.51944405	0.524132	0.5136075	0.53585744
0.0	0.02297942	0.023981547	0.028290477	0.022697546	0.030617425	0.032444805	0.019788457	0.025386108	0.02330634	0.027840307
0.0	0.5349935	0.53780264	0.5358294	0.5289158	0.5290084	0.52784765	0.52019817	0.5223377	0.51573116	0.53592277
0.0	0.53796184	0.54109734	0.53584725	0.52934027	0.5284468	0.5297545	0.52308595	0.52381307	0.5169384	0.5381635
0.0	0.53515023	0.5373693	0.53444237	0.53046626	0.52727234	0.5281641	0.5216319	0.52450013	0.5162188	0.5372776
0.0	0.53698355	0.53857976	0.53450716	0.53016883	0.5293733	0.5301353	0.52108896	0.52237546	0.51821864	0.53774
0.0	0.53698087	0.53623855	0.5335846	0.53044385	0.52908844	0.5269352	0.5216083	0.5223223	0.5158772	0.53765565
0.0	0.5378176	0.5378099	0.5380806	0.53012645	0.52845275	0.5278031	0.5224328	0.52383304	0.5163489	0.5398515
0.0	0.5349536	0.5393162	0.5360048	0.53126425	0.52847666	0.5283314	0.52186155	0.52256244	0.51729333	0.53588116
0.0	0.5352513	0.5390641	0.5360915	0.5311364	0.52954566	0.5290649	0.5221515	0.522932	0.5175408	0.5362774
0.0	0.53654397	0.5368371	0.5352797	0.52929646	0.5276682	0.5288618	0.5218459	0.52318686	0.51537496	0.53698814
0.0	0.53725964	0.53754026	0.53891784	0.5301514	0.5280664	0.5281259	0.52206564	0.52276933	0.51715267	0.5393911
0.0	0.53700686	0.5396834	0.53560233	0.53124595	0.5285366	0.5293744	0.5222579	0.5224191	0.51722646	0.53715545
0.0	0.53577596	0.5366874	0.53460634	0.52900183	0.52693075	0.5275526	0.521033	0.52290744	0.5157163	0.53714895
0.0	0.5372939	0.5378149	0.5346578	0.5311029	0.5290948	0.52841127	0.5219351	0.5231699	0.5161924	0.53755105
0.0	0.53761226	0.53773856	0.53749835	0.53046703	0.5277691	0.5283616	0.5221648	0.5236191	0.51654536	0.5385446
0.0	0.53746825	0.5379416	0.5367807	0.5309641	0.5283287	0.530103	0.52194667	0.522819	0.51840895	0.5381951
0.0	0.5355377	0.53770924	0.53502786	0.52952224	0.53047156	0.52815086	0.5211986	0.52278006	0.5173571	0.5367301
0.0	0.53484577	0.5367209	0.53605694	0.53053993	0.52913797	0.52888024	0.522191	0.52349657	0.5159425	0.53656095
0.0	0.5332482	0.537163	0.5358129	0.52974784	0.5283193	0.5263515	0.5212648	0.521145	0.51453817	0.5357464
0.0	0.5349799	0.53770614	0.53618497	0.5303715	0.5287065	0.5277185	0.5218478	0.5220303	0.5161715	0.5365889
0.0	0.5349799	0.53770614	0.53618497	0.5303715	0.5287065	0.5277185	0.5218478	0.5220303	0.5161715	0.5365889
0.0	0.5349799	0.53770614	0.53618497	0.5303715	0.5287065	0.5277185	0.5218478	0.5220303	0.5161715	0.5365889
0.0	0.53655213	0.5370001	0.5359046	0.5299744	0.5303838	0.52826625	0.5229926	0.52313715	0.5148361	0.5369625
0.0	0.5350752	0.53609085	0.5348946	0.529823	0.5271652	0.5274302	0.5206366	0.52094096	0.5158004	0.5358809
0.0	0.5350752	0.53609085	0.5348946	0.529823	0.5271652	0.5274302	0.5206366	0.52094096	0.5158004	0.5358809
0.0	0.5351986	0.53636277	0.536796	0.52874875	0.52721	0.5264607	0.5218257	0.52058315	0.5147026	0.5353324
0.0	0.53628194	0.5369358	0.53632414	0.5296958	0.5271553	0.5265465	0.52142215	0.52228564	0.51736283	0.53637433
0.0	0.536912	0.5382114	0.5346844	0.53008455	0.52932507	0.529645	0.52167314	0.521886	0.518966	0.53574544
0.0	0.53622955	0.5381944	0.535201	0.52904016	0.5300115	0.5290567	0.5223417	0.52419037	0.5168924	0.5381599
0.0	0.5372506	0.5382458	0.5357281	0.53046143	0.52910674	0.5295538	0.52290094	0.5241368	0.5181662	0.53758055
0.0	0.5362387	0.53884906	0.5344079	0.5294411	0.52860796	0.5286152	0.5218777	0.5221248	0.5186069	0.5358576
0.0	0.14120606	0.15215088	0.12923047	0.115571976	0.14796072	0.13766608	0.12897688	0.15341197	0.13853653	0.13664743
0.0	0.5357949	0.5382681	0.536074	0.5297152	0.53047305	0.52863115	0.52094084	0.5230394	0.5175099	0.53797054
0.0	0.53641486	0.5395399	0.53540057	0.5308503	0.52858275	0.5286213	0.52157754	0.52234113	0.51733	0.53767014
0.0	0.5359017	0.5351099	0.5360782	0.53143144	0.530276	0.5275376	0.5220273	0.5219227	0.5138553	0.53639257
0.0	0.53554374	0.5351538	0.5347234	0.5303668	0.5280929	0.52625954	0.5218872	0.52290344	0.51543903	0.53649133
0.0	0.53492683	0.5381763	0.53632563	0.5290831	0.5284323	0.52887535	0.5233595	0.52335924	0.5167419	0.53636235
0.0	0.5360078	0.53754216	0.535531	0.5287691	0.5289893	0.52855504	0.5225235	0.5253514	0.5158808	0.5369279
0.0	0.009416213	0.008994074	0.011537135	9.102928e-05	0.011262122	0.008153757	0.008400087	0.010667376	0.009575267	0.010513102
0.0	0.13859558	0.13924597	0.14774	0.019684372	0.15644369	0.13614461	0.13363533	0.16189747	0.13819185	0.16192593
0.0	0.53558	0.5381109	0.5344622	0.53075033	0.5300835	0.5291104	0.52175057	0.52297384	0.51860154	0.5370313
0.0	0.53666997	0.53704834	0.5365379	0.5303682	0.53002757	0.5290616	0.5225293	0.52362454	0.517165	0.53780377
0.0	0.5367019	0.53837484	0.5353017	0.5315321	0.53003174	0.52991223	0.52305925	0.52345973	0.5189813	0.5378436
[truncated: 20,617 more rows]
