# Supplementary material for: Teasing out missing reactions in genome-scale metabolic networks through hypergraph learning
Source: Nat Commun. 2023 Apr 25;14:2375. doi: 10.1038/s41467-023-38110-7 (PMC10130184; doi:10.1038/s41467-023-38110-7)
Supplement: Supplementary file 4 — Source Data [file 41467_2023_38110_MOESM4_ESM.zip › Source Data/Figure 2/j-m/iNRG857_1313_nhp.csv]

	0	0.1	0.1.1	0.1.1.1	0.1.1.1.1	0.1.1.1.1.1	0.1.1.1.1.1.1	0.1.1.1.1.1.1.1	0.1.1.1.1.1.1.1.1	0
1.0	0.07521954	0.5927312	0.59665436	0.5876908	0.07116852	0.58996236	0.016739467	0.5600378	0.5926168	0.5828444
1.0	0.027602794	0.5554059	0.5958466	0.5798271	0.5705332	0.035353784	0.5685726	0.55872697	0.5893902	0.5733701
1.0	0.57197136	0.5817451	0.6000339	0.5890971	0.042754855	0.58762574	0.014003745	0.56083685	0.5818908	0.57541513
1.0	0.55408436	0.007862845	0.58271956	0.104353696	0.5691715	0.58490473	0.5646015	0.5600036	0.5832657	0.72721577
1.0	0.57093537	0.5841339	0.59597254	0.5511961	0.5753438	0.5853514	0.5630894	0.56026953	0.58603007	0.57203865
1.0	0.56744444	0.59370077	0.58121675	0.5798172	0.56793666	0.58423233	0.00829085	0.02983624	0.5880522	0.5723977
1.0	0.571027	0.5903581	0.59923035	0.58794415	0.56949735	0.5911557	0.5685342	0.56654173	0.59273344	0.5841794
1.0	0.57225084	0.58464414	0.58374524	0.5857281	0.5704382	0.5894882	0.5678066	0.5578163	0.07272087	0.58456033
1.0	0.55524457	0.51107407	0.00023501007	0.5867997	0.5747979	0.5897274	0.008434612	0.002609975	0.026703898	0.5751204
1.0	0.5539319	0.06306359	0.59860665	0.5870153	0.5708317	0.06155998	0.56646556	0.56060904	0.0001767074	0.58051175
1.0	0.029055104	0.5836196	0.59359187	0.5871881	0.21787098	0.5843718	0.565216	0.56642336	0.58445865	0.5735601
1.0	0.55371636	0.59174657	0.59430945	0.5786931	0.5698328	0.58463	0.5684699	0.5607939	0.5931362	0.5729033
1.0	0.56864005	0.58340925	0.5821545	0.5790448	0.57283396	0.14998427	0.016441211	0.55966234	0.5839639	0.5742426
1.0	0.5690346	0.59213984	0.5831216	0.578198	0.56842417	0.58368313	0.56476927	0.0013554584	0.58271897	0.5809685
1.0	0.24356255	0.5824634	0.58286124	0.579117	0.10951467	0.7315826	0.5683224	0.56813693	0.013537528	0.5728612
1.0	0.44747624	0.59359616	0.00017456913	0.5796708	0.5760231	0.041764796	0.5679361	0.56517625	0.019167367	0.57076013
1.0	0.5569272	0.5909579	0.59462565	0.5891424	0.03631957	0.59238154	0.019089233	0.5606794	0.5839543	0.58519053
1.0	0.57078445	0.59154767	0.59907216	0.58708495	0.5696682	0.58699596	0.5680609	0.5607527	0.03066166	0.58252585
1.0	0.5499493	0.5827621	0.5966354	0.07892157	0.568573	0.5895277	0.04145876	0.5673795	0.09129428	0.571005
1.0	0.092571214	0.5838065	0.5819031	0.57904834	0.56865937	0.04862602	0.5650331	0.566145	0.58783287	0.57328206
1.0	0.5695981	0.73076564	0.023959782	0.5791361	0.5685172	0.025248403	0.56698126	0.5597841	0.5893519	0.5803746
1.0	0.072970204	0.585831	0.5857963	0.5879325	0.57582897	0.588338	0.5660426	0.55936724	0.58399564	0.5808397
1.0	0.5535809	0.3527118	0.58350694	0.57829016	0.5712699	0.58313566	0.56487197	0.5639589	0.58957577	0.57169825
1.0	0.55281854	0.5930723	0.5828019	0.11419097	0.06566266	0.00085166655	0.0122961765	0.5587619	0.57930565	0.5786643
1.0	0.5689223	0.5839129	0.5815124	0.5872132	0.57240987	0.5894526	0.5633125	0.56044436	0.051845912	0.581576
1.0	0.5543386	0.59156877	0.58285403	0.038951278	0.5739783	0.5883031	0.5677512	0.5594026	0.5840456	0.17616421
1.0	0.6873751	0.5925334	0.07080431	0.58756894	0.57559544	0.01816066	0.56421083	0.55986667	0.5807928	0.5707367
1.0	0.55661356	0.5846526	0.58301276	0.81094235	0.569536	0.5901183	0.0132190585	0.022033174	0.5826365	0.57141924
1.0	0.5721235	0.58422136	0.59940344	0.5835022	0.5687894	0.58939147	0.014047088	0.01708543	0.5895318	0.5733154
1.0	0.555245	0.08878723	0.58524597	0.66993123	0.576453	0.0309916	0.5678496	0.5601513	0.58693993	0.57272154
1.0	0.55305433	0.10878395	0.5846558	0.5881199	0.015528091	0.5847866	0.016646866	0.5653059	0.590953	0.5757242
1.0	0.5723345	0.58382154	0.04059835	0.5802967	0.57036906	0.0002523005	0.5673311	0.5593401	0.043784786	0.58519495
1.0	0.5542575	0.59240896	0.5986659	0.58583325	0.575443	0.58793837	0.56868994	0.56060976	0.590756	0.021711882
1.0	0.5552044	0.59127575	0.59876937	0.579055	0.57179004	0.5908086	0.56483316	0.5675377	0.16879404	0.57498163
1.0	0.051517785	0.59189105	0.023999333	0.5797865	0.57388026	0.58290756	0.56325895	0.5587356	0.5901194	0.58053315
1.0	0.018112887	0.59157497	0.5970465	0.58886266	0.56822014	0.5898966	0.56623477	0.5652839	0.58511186	0.93757373
1.0	0.57122093	0.5825541	0.015640287	0.57956076	0.56831074	0.584209	0.5674656	0.023862826	0.5819774	0.5721763
1.0	0.5720013	0.00044570077	0.5866541	0.5877738	0.56751657	0.58380884	0.5654413	0.043853085	0.5842807	0.5731572
1.0	0.57065934	0.58201516	0.023927422	0.5893936	0.5692951	0.5852077	0.017668134	0.56590575	0.5825022	0.5863405
1.0	0.53297514	0.09142422	0.5958474	0.57868063	0.57484376	0.58536655	0.03742065	0.56567395	0.5820644	0.57076216
1.0	0.5552633	0.686952	0.5820101	0.5804411	0.5697149	0.588679	0.5663198	0.5593453	0.061835714	0.5838426
1.0	0.570668	0.59354764	0.5970758	0.08993379	0.5693927	0.5851598	0.48184243	0.55885315	0.58303106	7.673361e-06
1.0	0.0024349205	0.58238256	0.0015761114	0.5783218	0.57265055	0.48422605	0.56606555	0.5604484	0.5905194	0.010366509
1.0	0.014162044	0.5845136	0.5943317	0.5814528	0.5680708	0.5824835	0.014375125	0.14129858	0.59067583	0.0863304
1.0	0.5576929	0.5837599	0.58195144	0.57947415	0.569404	0.59029335	0.56898147	0.56077874	0.591348	0.5813438
1.0	0.026687846	0.58582854	0.03342981	0.5869058	0.57031435	0.028623896	0.56345296	0.5676112	0.58408093	0.57298225
1.0	0.55870044	0.011821456	0.021717409	0.57931834	0.5690072	0.584627	0.5665964	0.5668365	0.58398294	0.5788773
1.0	0.5686986	0.5936401	0.5954427	0.18307045	0.57400686	0.58430463	0.5679448	0.56155187	0.69960666	0.00049763924
1.0	0.553976	0.585707	0.5971482	0.57924664	3.1808464e-05	0.59162223	0.56854934	0.5592968	0.5917528	0.19559857
1.0	0.5738416	0.5905713	0.04423246	0.5781733	0.570433	0.5842015	0.56505954	0.01934064	0.5878983	0.58411866
1.0	0.55359024	0.5842278	0.5951746	0.57799184	0.57346195	0.5880371	0.008918672	0.55951613	0.03582566	0.5721223
1.0	0.5719902	0.58584654	0.59968966	0.003980347	0.5687241	0.5844294	0.5636515	0.027667185	0.58285284	0.060784873
1.0	0.57326347	0.58348554	0.58285147	0.08858768	0.012772264	0.584507	0.56852025	0.5613974	0.58948773	0.58431673
1.0	0.5733087	0.5819118	0.59663975	0.58643323	0.5712126	0.58226967	0.56630003	0.022730289	0.590825	0.5799937
1.0	0.5664445	0.58542216	0.028808018	0.5873212	0.57104814	0.5864721	0.56869453	0.020083567	0.06188151	0.58039904
1.0	0.5550502	0.58438385	0.0054718712	0.19825171	0.56972796	0.58458894	0.5651426	0.021169437	0.58390087	0.009517687
1.0	0.054980807	0.5837917	0.58234465	0.57904077	0.5700788	0.58921933	0.015190561	0.0016967867	0.59030235	0.5730958
1.0	0.04415084	0.95454335	0.5972611	0.57864773	0.5697652	0.58341783	0.037476923	0.5600497	0.5810815	0.5716608
1.0	0.55273485	0.016058972	0.027734198	0.5791922	0.5753387	0.589838	0.021231547	0.56071436	0.5847911	0.67730874
1.0	0.5542095	0.591507	0.5986192	0.586682	0.56893015	0.5830965	0.012460856	0.04389613	0.5888277	0.57385445
1.0	0.55448353	0.59161204	0.5819892	0.5879462	0.57038003	0.036018737	0.5643591	0.5607273	0.58284646	0.58363247
1.0	0.554238	0.06497742	0.5827085	0.5789633	0.039900847	0.058118176	0.5679971	0.5651576	0.08277598	0.5850944
1.0	0.028978502	0.58461833	0.594087	0.57760394	0.56779903	0.5919775	0.5649644	0.028004944	0.5832515	0.5732564
1.0	0.0405004	0.5924826	0.5843649	0.5784292	0.56976634	0.58767927	0.56617904	0.56674665	0.5821269	0.58008075
1.0	0.045969512	0.5914808	0.5826007	0.578224	0.0846399	0.5847883	0.56578934	0.560952	0.0101366965	0.58384585
1.0	0.57190317	0.127037	0.59862787	0.58593744	0.015646	0.5823681	0.5646679	0.029493578	0.5824827	0.57152826
1.0	0.57550967	0.04529316	0.58574665	0.58926225	0.051951367	0.59065247	0.01501259	0.1417359	0.5846709	0.57091135
1.0	0.010246508	0.5908291	0.59963304	0.57921946	0.005470701	0.24896137	0.56876737	0.5590359	0.58403623	0.5765713
1.0	0.24705808	0.591346	0.00017338073	0.5894209	0.45273715	0.58341753	0.5652978	0.037477408	0.5901417	0.58298373
1.0	0.5547666	0.02871815	0.021841185	0.5657415	0.5749506	0.5880579	0.56563675	0.55958426	0.50398993	0.5735776
1.0	0.5713864	0.58536154	0.5870704	0.043389365	0.5749936	0.5869769	0.5677992	0.5580978	0.5895719	0.5861233
1.0	0.57531047	0.5898441	0.58674365	0.580241	0.57496756	0.5851592	0.56472945	0.0005525958	0.5831436	0.58200824
1.0	0.55513936	0.5916854	0.5981745	0.00049190916	0.570428	0.5844541	0.56551397	0.5602329	0.5926965	0.020511394
1.0	0.5561847	0.029574268	3.4824192e-05	0.58709335	0.5708444	0.5902631	0.56702113	0.01656784	0.5837224	0.5837289
1.0	0.044848874	0.58461815	0.58295935	0.58824223	0.022987429	0.5884442	0.56756103	0.565435	0.58352345	0.57147664
1.0	0.24541041	0.5916106	0.58259416	0.5653374	0.022649337	0.5857808	0.037404045	0.56504947	0.011998382	0.5705866
1.0	0.5682809	0.5848586	0.5980631	0.030381214	0.021325976	0.59052694	0.5647409	0.56573546	0.583468	0.5824922
1.0	0.55335474	0.06999423	0.58376086	0.58728725	0.064296454	0.5821675	0.5653578	0.56533223	0.59058684	0.5737717
1.0	0.55458236	0.5909353	0.59664696	0.58740014	0.5734207	0.0264437	0.00024622274	0.56655765	0.5880708	0.5806358
1.0	0.5557349	0.017182006	0.5824513	0.08979901	0.5756578	0.000115160896	0.56257373	0.56105334	0.59248835	0.27768284
1.0	0.56946653	0.58591944	0.5838598	0.57878816	0.017677918	0.5848401	0.56758577	0.55928785	0.5824963	0.5738332
1.0	0.57103497	0.6525793	0.016602775	0.58148	0.5707422	0.5906324	0.5666981	0.0033965332	0.5889045	0.5729641
1.0	0.24522471	0.5843054	0.5847798	0.57931846	0.5684552	0.04171414	0.5634573	0.017137038	0.5837409	0.5771907
1.0	0.55765086	0.5862362	0.59971166	0.5894935	0.017008526	0.0231221	0.565327	0.556899	0.58485854	0.5727903
1.0	0.00017180564	0.59270704	0.031047318	0.00039124824	0.57117474	0.58786345	0.56852865	0.556496	0.033255752	0.008794563
1.0	0.55611426	0.58397114	0.5844206	0.58927524	0.575474	0.58336604	0.5656931	0.56754035	0.59054357	0.57192576
1.0	0.57127994	0.5845529	0.5939979	0.07201149	0.56762123	0.02233758	0.56708765	0.56024575	0.58364344	0.5811747
1.0	0.57062626	0.5878411	0.58174914	0.5795625	0.57148695	0.053530477	0.56444436	0.56091046	0.014069896	0.94900763
1.0	0.55458397	0.58498365	0.59366745	0.5791615	0.013094654	0.58833414	0.5656022	0.5668106	0.5900534	0.94016963
1.0	0.5531439	0.58411723	0.58361727	0.5791637	0.5701087	0.76887965	0.567691	0.5659734	0.6372354	7.791196e-06
1.0	0.1422116	0.5841472	0.5859883	0.13241762	0.56835866	0.5921668	0.5180089	0.5606306	0.58843863	0.5722113
1.0	0.5752368	0.03643169	0.59685373	0.5866594	0.5739059	0.58938223	0.5678328	0.024597632	0.58229023	0.5852557
1.0	0.57246053	0.5886051	0.58196473	0.5790582	0.57403815	0.044304024	0.5670899	0.025336144	0.5834033	5.1143143e-06
1.0	0.56952935	0.5903276	0.5936956	0.5790511	0.021253895	0.5899475	0.5689931	0.5603157	0.5895632	0.58459294
1.0	0.08483261	0.593085	0.58285964	0.5785136	0.02981543	0.05356724	0.037576027	0.56592995	0.93089765	0.58209157
1.0	0.026093202	0.03721659	0.5816777	0.10699825	0.56948483	0.5964895	0.5624504	0.56547916	0.5924458	0.5861407
1.0	0.55500776	0.5935038	0.12600514	0.5785139	0.5697267	0.58450484	0.56806874	0.5669503	0.57904583	0.5821211
1.0	0.5578404	0.58392894	0.009753056	0.5880415	0.56984115	0.58362323	0.56883156	0.56679916	0.58281904	0.5725707
1.0	0.571274	0.1356287	0.59781283	0.57905185	0.57407856	0.5859808	0.56516933	0.5653306	0.5837806	0.5740616
1.0	0.57005805	0.5833028	0.023920996	0.577175	0.57413876	0.040812217	0.5661319	0.56041723	0.16925177	0.5744305
1.0	0.55441093	0.5838498	0.022891931	0.5790079	0.5754094	0.5847908	0.5629456	0.55988896	0.58934045	0.93660605
1.0	0.5507873	0.5850242	0.013463164	0.8122913	3.7369897e-05	0.58519185	0.56493425	0.5669008	0.5901247	3.6483648e-06
1.0	0.5515519	0.58462477	0.5840116	0.57869256	0.018811427	0.5849838	0.01632078	0.02587162	0.5841327	0.5746953
1.0	0.025591403	2.6933267e-05	0.017995955	0.00046004076	0.5738175	0.13964076	0.5642031	0.5664142	0.5854759	0.5692467
1.0	0.55286175	0.59160167	0.58197284	0.5886654	0.5705028	0.6565629	0.5681965	0.56591845	0.5901539	0.58031255
1.0	0.5547717	0.59166986	0.5821175	0.5779298	0.5696421	0.5885277	0.56524974	0.55996513	0.5880796	0.57561255
1.0	0.057775334	0.59307456	0.5835694	0.5880791	0.5693197	0.588571	0.0088757165	0.6346984	0.00017846179	0.24067979
1.0	0.5698342	0.58207107	0.583115	0.57950926	0.57264394	0.58917177	0.5674149	0.5663263	0.58790904	0.58607906
1.0	0.2464896	0.06227464	0.59705323	0.13555478	0.5753911	0.5849452	0.5671329	0.56609374	0.01037495	0.505726
1.0	0.5529855	0.5914234	0.5979308	0.5797613	0.07039243	0.5831747	0.5660523	0.06766225	0.5901238	0.115221255
1.0	0.55585957	0.59185976	0.58285725	0.5884352	5.0079114e-05	0.052172586	0.036314495	0.04363492	0.58899903	0.5821706
1.0	0.00022311514	0.5890093	0.014356296	0.5590316	0.57541126	0.58958733	0.56735003	0.5667954	0.58329195	3.44309e-06
1.0	0.5731421	0.9540059	0.5976551	0.5793359	0.5700692	0.58437145	0.5624992	0.043543678	0.5865828	0.5736719
1.0	0.02206672	0.0151554905	0.01809307	0.5871752	0.56889474	0.5837838	0.5652347	0.55933875	0.0013276461	0.57203436
1.0	0.5537443	0.59250695	0.59687716	0.5796183	0.5739507	0.02681375	0.5688835	0.5600839	0.021528458	0.5723295
1.0	0.020536035	0.58490163	0.014731963	0.0443184	0.57031405	0.5842207	0.5648062	0.5614068	0.5933094	0.012381867
1.0	0.5750696	0.047048397	0.5830293	0.578799	0.5750778	0.5839852	0.5652188	0.020469237	0.58912766	0.57295924
1.0	0.5738778	0.5927121	0.013282233	0.580855	0.5731139	0.5902605	0.56807727	0.5599344	0.5903582	0.570786
1.0	0.027063256	0.59104675	0.04320425	0.58975875	0.5721888	0.59070766	0.012319536	0.55943125	0.014076261	0.06321153
1.0	0.5753866	0.58472806	0.5920236	0.0007187935	0.5695738	0.5845747	0.012230567	0.56825274	0.5891035	0.5708387
1.0	0.5743778	0.584222	0.59388363	0.58643246	0.5708326	0.5838797	0.56663805	0.56018806	0.5834064	0.5735176
1.0	0.5569783	0.05465264	0.5826239	0.58009845	0.57037824	0.9430533	0.5640178	0.047678877	0.5840103	0.5806404
1.0	0.5724054	0.58465	0.022072082	0.58809614	0.5719541	0.033805273	0.56779575	0.5662335	0.5898001	0.014964598
1.0	0.553492	0.59198976	0.59378695	0.11426491	0.569226	0.58426946	0.56620556	0.0036564087	0.59100515	0.58224255
1.0	0.57127297	0.5924819	0.5949448	0.5805517	0.5715161	0.58561134	0.5020139	0.5594218	0.5831692	0.5852985
1.0	0.55602473	0.58534735	0.5865463	0.57796973	0.5736294	0.59094125	0.013697553	0.0010867495	0.59307426	0.57342726
1.0	0.047623675	0.10705264	0.5828093	0.5869346	0.5733259	0.09252282	0.562374	0.5663644	0.58275145	0.57461
1.0	0.57065105	0.5814125	0.5817979	0.5877687	0.060167413	0.12539878	0.56875503	0.5606126	0.5837482	0.17153853
1.0	0.3323115	0.5854705	6.177543e-05	0.14725924	0.570077	0.050688554	0.5635516	0.56427145	0.58838713	0.581145
1.0	0.5693344	0.5916155	0.6218113	0.58745396	0.57552993	0.5851897	0.01443063	0.56643945	0.5896608	0.56994617
1.0	0.07928238	0.008503419	0.02518652	0.07959478	0.5742367	0.5910914	0.56555957	0.560325	0.08850428	0.75606054
1.0	0.5534231	0.590771	0.5982953	0.5872772	0.00075496593	0.58796877	0.56818485	0.5605059	0.5887326	0.5801558
1.0	0.5541558	0.061342847	0.5983095	0.58960664	0.022524519	0.584944	0.56840205	0.5597316	0.5840474	0.00014212103
1.0	0.5559814	0.5840207	0.58274	0.5871031	0.5745668	0.5912328	0.56579816	0.5672712	0.07941426	0.57543844
1.0	0.2455903	0.5833968	0.5965378	0.57961935	0.5767997	0.58448577	0.56817746	0.4979121	0.047765467	0.984616
1.0	0.02389341	0.031321615	0.59908664	0.09718377	0.5697556	0.583827	0.56663495	0.56029046	0.5898849	0.5810037
1.0	0.57539785	0.5827145	0.12575865	0.5792631	0.56743866	0.58659476	0.5664867	0.5643325	0.031993587	0.5687251
1.0	0.55905807	0.01791852	0.5990775	0.03785433	0.56687194	0.58443904	0.5642699	0.565351	0.5843739	0.57518035
1.0	0.5536176	0.5836616	0.026842812	0.58007896	0.5762029	0.58469754	0.56539476	0.029327303	0.5835538	0.571737
1.0	0.5760059	0.5838314	0.5980106	0.579349	0.5742079	0.58454007	0.56434226	0.03770607	0.58370346	0.5750774
1.0	0.555281	0.58568114	0.58567804	0.5896604	0.5708125	0.00013489614	0.56429225	0.5038627	0.58422536	0.5680097
1.0	0.5686693	0.58276296	0.5880364	0.4761892	0.5710665	0.5844279	0.56814766	0.5603827	0.5837188	0.5804081
1.0	0.5706999	0.58225656	0.58269835	0.58805716	0.57008076	0.056540225	0.5679725	0.5622467	0.0022312128	0.57404226
1.0	0.5546002	0.58273774	0.5852123	0.5873713	0.57396984	0.062829174	0.016292365	0.02314042	0.59069777	0.12290753
1.0	0.5537307	0.59176135	0.593574	0.5791542	0.56974137	0.58110905	0.5667164	0.56053704	0.10439157	0.57095206
1.0	0.56119406	0.13639665	0.58279634	0.5874853	0.5743606	0.59113693	0.5652506	0.56010574	0.5842584	0.5710693
1.0	0.55126995	0.59187585	0.017214738	0.5869462	0.5760481	0.58832854	0.013413631	0.031091651	0.584783	0.5845803
1.0	0.010422867	0.58176994	0.5820186	0.57887256	0.0151550695	0.5848515	0.5691169	0.012516117	0.5839391	0.5759042
1.0	0.5547044	0.5818902	0.5963204	0.5794091	0.57384944	0.019533642	0.56807345	0.5560201	0.58429575	0.5860906
1.0	0.56756204	0.591233	0.58316344	0.58797055	0.5686773	0.37621507	0.5654629	0.56606036	0.58366555	0.58445525
1.0	0.24313734	0.70034045	0.5946145	0.0011821701	0.5705744	0.0003531651	0.5667811	0.56690687	0.012239303	0.5726452
1.0	0.57174176	0.58448637	0.013198703	0.57871944	0.5738106	0.58314973	0.56832093	0.5643071	0.592794	0.5693831
1.0	0.015752407	0.593119	0.58450395	0.57970315	0.00012604681	0.5897562	0.56835467	0.042535078	0.16847788	0.93755037
1.0	0.5561707	0.083894365	0.59683204	0.58791894	0.5696118	0.00011659403	0.5657654	0.048595347	0.5823736	0.008495447
1.0	0.5687889	0.5843476	0.5991505	0.57869697	0.5739239	0.58959955	0.5642942	0.5604939	0.5909881	0.5703074
1.0	0.5690148	0.59081686	0.59618306	0.58956647	0.5684156	0.58515227	0.015771143	0.561285	0.5838197	0.57551724
1.0	0.5560358	0.5923546	0.5813112	0.5789721	0.032619253	0.59048283	0.5669024	0.022725852	0.58928055	0.29521233
1.0	0.024369085	0.5818356	0.124110766	0.5787265	0.57153636	0.5913463	0.5686223	0.5594746	0.58201563	0.58628917
1.0	0.55347687	0.5898946	0.5944683	0.5880514	0.61510324	0.5896428	0.0123098735	0.027919786	0.5916052	0.13892625
1.0	0.55368274	0.5842702	0.00016523962	0.037776645	0.57605577	0.58551985	0.018524665	0.030429466	0.58954537	0.5720257
1.0	0.55384666	0.5829409	0.5825971	0.57730854	0.5739937	0.58392394	0.04002557	0.5665161	0.5862554	0.56783265
1.0	0.038219057	0.5907964	0.00026837614	0.5772797	0.57010144	0.5854068	0.56799775	0.56013376	0.58342135	0.58083487
1.0	0.014937913	0.5843304	0.5833732	0.07375752	6.472403e-05	0.58239144	0.014763849	0.0006716045	0.5807074	0.57111514
1.0	0.5528327	0.5846797	0.59593576	0.5902475	0.034134366	0.5836128	0.56358176	0.559156	0.59228283	0.4162939
1.0	0.56965953	0.59074706	0.5825244	0.57961124	0.5749819	0.07062199	0.56675535	0.04401519	0.05684631	0.5803653
1.0	0.552168	1.1412632e-05	0.5938408	0.57929206	0.57016605	0.5843577	0.5633257	0.5674226	0.5826834	0.20644304
1.0	0.5746532	0.12425297	0.5993159	0.5638868	0.5705744	0.5842706	0.5659211	0.00092777744	0.5891431	0.09705234
1.0	0.57079667	0.59198666	0.59451574	0.5875062	0.57318264	0.06622662	0.008707507	0.045354582	0.59056973	0.5761684
1.0	0.55434793	0.11828297	0.5943892	0.5866487	0.7994775	0.58455944	0.56542575	0.5655043	0.590597	4.302152e-06
1.0	0.07644752	0.5840508	0.5853336	0.0009023778	0.02583183	0.58605254	0.5682405	0.55857	0.5891537	0.58074474
1.0	0.5534393	0.58572084	0.062269084	0.57860136	0.018678647	0.0001523167	0.5652493	0.560028	0.58423835	0.57595915
1.0	0.55407715	0.59187526	0.58436596	0.10291421	0.56917346	0.5891653	0.5686742	0.5666389	0.030274067	0.5719842
1.0	0.55207723	0.58451444	0.5824053	0.5793893	0.010976104	0.5896937	0.012286433	0.5600155	0.5847959	0.93656486
1.0	0.039227378	0.58422136	0.5934951	0.06387471	0.5686284	0.58833295	0.56522584	0.56048983	0.58218384	0.5721295
1.0	0.5697968	0.5851256	0.5818323	0.5868565	0.017593475	0.5885724	0.56248933	0.5605939	0.5886041	0.5711659
1.0	0.5540908	0.59246475	0.01864086	0.10302403	0.5712051	0.027241578	0.56334925	0.5671249	0.58490705	0.5759683
1.0	0.03846838	0.58155036	0.5841094	0.5870532	0.57369035	0.5828424	0.011619969	0.56101346	0.044170618	0.585663
1.0	0.0007312336	0.582564	0.5830239	0.58320993	0.57383835	0.584799	0.5639102	0.561572	0.58313394	0.57309306
1.0	0.55563223	0.5868119	0.5969473	0.5773127	0.56977165	0.5856154	0.56388426	0.5423063	0.5805196	0.5724665
1.0	0.57062894	0.44298273	0.017705414	0.06622619	0.56964725	0.030963523	0.5649507	0.56674516	0.5877125	0.5811614
1.0	0.019388165	0.5847009	0.5830423	0.057170786	0.5754371	0.59074503	0.5656141	0.5423967	0.5832027	0.5728854
1.0	0.5689558	0.5889226	0.0149161555	0.57873714	0.5703609	0.58935285	0.012375285	0.5607542	0.037124135	0.5731323
1.0	0.5737434	0.5848925	0.58323824	0.069709435	0.5737555	0.58909917	0.0068431064	0.5645267	0.59324974	0.58011085
1.0	0.55554277	0.5900704	0.586055	0.5863505	0.5710085	0.6657468	0.010284408	0.55973446	0.58346176	0.57089996
1.0	0.55510277	0.59178156	0.022125935	0.42671755	0.5697208	0.5883026	0.56684136	0.5608309	0.5926793	0.5705533
1.0	0.02923886	0.58416516	0.59652996	0.5813244	0.5706443	0.5887258	0.012268173	0.03644843	0.58317995	0.5811973
1.0	0.032380603	0.5836714	0.59600824	0.57919246	0.57137406	0.5876982	0.56733125	0.021344854	0.6485869	0.57116014
1.0	0.03227258	0.59145147	0.594904	0.59002423	0.07609769	0.5907136	0.56497455	0.5679033	0.58281374	0.58632195
1.0	0.57103384	0.5909571	0.5867268	0.5884127	0.57474256	0.5872026	0.56223804	0.56531715	0.5823807	0.5860372
1.0	0.5744289	0.055861857	0.5835546	0.58826035	0.57606906	0.58257025	0.56374687	0.55822235	0.5831572	0.68580276
1.0	0.025973843	0.6932501	0.58362466	0.05040916	0.57535434	0.5919794	0.5674099	0.5608285	0.5850853	0.57285595
1.0	0.5706763	0.5834912	0.59901726	0.085267	0.022964811	0.59162873	0.5675736	0.5932915	0.00024540222	0.58405274
1.0	0.5711928	0.58410203	0.58306205	0.5790908	0.5712219	0.58528	0.017355347	0.56630486	0.5827183	0.049716387
1.0	0.068548165	0.6341682	0.5828622	0.58018506	8.867935e-05	0.58835024	0.0072930534	0.567011	0.04491314	0.5683483
1.0	0.5562818	0.58396214	0.5960825	0.0375684	0.57472885	0.5893554	0.5683763	0.5666565	0.052026372	0.5713865
1.0	0.57518655	0.08513243	0.5829011	0.58897436	0.57006097	0.102564074	0.56860155	0.5661612	0.582052	0.57691354
1.0	0.5702267	0.58521825	0.58407617	0.05022992	0.035041284	0.59019876	0.56496096	0.0130853215	0.5904188	0.5704082
1.0	0.019801043	0.5901031	0.5829825	0.5798259	0.57494843	0.5854902	0.56421465	0.7327184	0.5836879	0.5682133
1.0	0.5717082	0.5907113	0.58445394	0.8094561	0.5695558	0.5896193	0.56502867	0.55968016	0.17989981	0.58055043
1.0	0.5707143	0.59213996	0.59748507	0.064066164	0.57278705	0.5832701	0.5674311	0.5667571	0.582383	0.93746203
1.0	0.55326843	0.58387417	0.5828022	0.5863728	0.024444118	0.033822987	0.5657687	0.03293138	0.5883107	0.57492214
1.0	0.022793654	0.5832895	0.6474693	0.5866791	0.57179713	0.5844384	0.5674622	0.5607475	0.592998	0.5861237
1.0	0.5729781	0.5851123	0.58210486	0.0754521	0.56977254	0.5829745	0.5668285	0.56594473	0.5926595	0.87400514
1.0	0.5585892	0.6999426	0.5831593	0.57808214	0.017853403	0.5894664	0.0113532385	0.5597201	0.5927448	0.5686328
1.0	0.5569711	0.5853841	0.5830147	0.5796295	0.5755717	0.58949745	0.015014481	0.560814	0.5841584	0.52061576
1.0	0.57060254	0.58517313	0.58289725	0.5874473	0.03977195	0.58986497	0.5678348	0.5588262	0.5848336	0.57201576
1.0	0.5530807	0.5905139	0.58452505	0.58599263	0.032925695	0.58524114	0.56492174	0.5580397	0.5857116	0.5735181
1.0	0.56867266	0.58058	0.5847033	0.5872894	0.56870687	0.58975106	0.5651828	0.5604566	0.5888729	0.5820268
1.0	0.5708768	0.047913745	0.59357566	0.58060133	0.5756129	0.046859894	0.5688227	0.0257348	0.0062268963	0.12943631
1.0	0.03230011	0.5907548	0.5826706	0.5888961	0.57090086	0.58840626	0.568731	0.0016887054	0.58154804	6.1859478e-06
1.0	0.5732312	0.5925132	0.5992092	0.16848978	0.5680884	0.58769554	0.5680043	0.5583251	0.5898377	0.084413856
1.0	0.0005273537	0.4832319	0.019332271	0.58771586	0.57008004	0.5826014	0.5653999	0.5608146	0.009377934	0.5718196
1.0	0.5701298	0.58461434	0.5967806	0.58106905	0.5749562	0.09719387	0.5632415	0.559863	0.5917058	0.5730897
1.0	0.5529216	0.5837509	0.5820202	0.589672	0.57474524	0.58983266	0.5685477	0.564668	0.5821787	0.5700264
1.0	0.57054496	0.046410423	0.5843346	0.5874673	0.5697736	0.58431894	0.56515396	0.5679441	0.06598321	0.58023775
1.0	0.55494785	0.59094065	0.12467718	0.58215934	0.5748005	0.92706215	0.5688137	0.5609842	0.043300122	0.6225526
1.0	0.5754876	0.57166123	0.16919608	0.578472	0.01263049	0.58957446	0.56467134	0.56548834	0.0063349046	0.57278615
1.0	0.026789848	0.06977547	0.5819692	0.57838434	0.5750141	0.02740551	0.56451994	0.5663006	0.586067	0.29563427
1.0	0.5716532	0.5825565	0.59980315	0.5871296	0.5678123	0.58868843	0.014347924	0.5652314	0.58481705	0.5713134
1.0	0.5557144	0.26948485	0.014881773	0.5884772	7.76545e-05	0.58344483	0.005677567	0.5601049	0.5899343	3.4264373e-05
1.0	0.24508956	0.5845554	0.58680683	0.4035744	0.5755539	0.5855472	0.56800634	0.5613479	0.5841804	0.05966274
1.0	0.5539401	0.58413404	0.039497297	0.8092915	0.05605664	0.5863171	0.5651449	0.561757	0.5913422	0.5714342
1.0	0.55502194	0.58003783	0.5819786	0.5896141	0.57410914	0.58441883	0.5463106	0.5598505	0.58327603	0.04464302
1.0	0.55514115	0.5928879	0.5955621	0.59089273	0.57579917	0.5886499	0.5673309	0.5602815	0.5928378	0.059552938
1.0	0.55459857	0.0721433	0.5828328	0.0862509	0.57087666	0.5843392	0.5658845	0.55995387	0.93131834	0.58276236
1.0	0.043308705	0.58281785	0.12402609	0.58017397	0.5704879	0.5921013	0.5679818	0.56038874	0.00034165152	0.57449824
1.0	0.56992364	0.59085965	0.5858168	0.5875028	0.574199	0.5864783	0.56550854	0.5584736	0.59023035	0.5704537
1.0	0.57476866	0.00011874143	0.5821506	0.5791968	0.5700116	0.58560663	0.5648446	0.56593	0.5818285	0.5755614
0.0	0.022266703	0.12713292	0.024577843	0.09369272	0.034369297	0.060055554	0.015282376	0.027721332	0.04700978	0.09572462
0.0	0.022087412	0.12493864	0.024654893	0.09370926	0.03458909	0.059750643	0.015259052	0.028067375	0.046539094	0.09646756
0.0	0.013194517	0.06505766	0.015134737	0.11640452	0.023086388	0.030329963	0.010398565	0.028642511	0.022481939	0.11498933
0.0	0.013183762	0.0647408	0.015090087	0.11608805	0.023050688	0.03051232	0.010408216	0.028649611	0.02246322	0.11367609
0.0	0.018881053	0.017439526	0.039396983	0.05212827	0.024045298	0.03250558	0.011494942	0.023034822	0.009938821	0.016231803
0.0	0.018979413	0.017674623	0.03933522	0.052142173	0.024055129	0.032538332	0.011598445	0.023198847	0.010047867	0.01641109
0.0	0.13201194	0.38501453	0.02985432	0.1439172	0.033092774	0.11651507	0.01695416	0.038250856	0.12274737	0.6977659
0.0	0.028213082	0.08390138	0.0149437515	0.32304695	0.03240782	0.10222394	0.018893648	0.034829706	0.034463726	0.031112984
0.0	0.028441343	0.08450812	0.014910152	0.32024425	0.032751948	0.10200807	0.018910104	0.034867335	0.035021044	0.030577797
0.0	0.028381335	0.08302144	0.015014853	0.32043138	0.032406766	0.1014497	0.019014021	0.034864854	0.035075046	0.031387858
0.0	0.09285493	0.3755246	0.02386247	0.07125267	0.035289433	0.10250944	0.017187983	0.041346636	0.11609386	0.41044694
0.0	0.060116697	0.24887843	0.02223246	0.12712638	0.034965478	0.18143126	0.012230429	0.034495197	0.07524516	0.12925658
0.0	0.13073555	0.45317715	0.026592527	0.050986633	0.026772387	0.07663358	0.015956584	0.037540555	0.1057313	0.71141005
0.0	0.44429943	0.9640805	0.18294697	0.5114354	0.108515136	0.86802775	0.04081848	0.17405498	0.5784887	0.959929
0.0	0.1047689	0.27853888	0.02803269	0.12239193	0.03444474	0.07046366	0.016052442	0.038504783	0.03756503	0.43889898
0.0	0.09792408	0.32886514	0.0184285	0.08792302	0.021078233	0.10718214	0.010246426	0.029223373	0.05838046	0.20479725
0.0	0.5684845	0.9543379	0.15056835	0.52330166	0.081286564	0.8809804	0.020340443	0.17226246	0.626557	0.9077347
0.0	0.070548244	0.44151488	0.03491119	0.09257032	0.019427808	0.17346911	0.010653365	0.06293949	0.049667336	0.14770444
0.0	0.019416805	0.094727024	0.012750716	0.10223381	0.009767674	0.057519354	0.008453709	0.023322714	0.01107546	0.007953183
0.0	0.019340934	0.09445976	0.0127916625	0.10205899	0.00970525	0.05734388	0.008498557	0.023257995	0.010985393	0.0081110215
0.0	0.09562282	0.31813106	0.022495598	0.06449178	0.032449152	0.07342006	0.016677814	0.025034573	0.06259078	0.683541
0.0	0.04121529	0.04355602	0.011244794	0.047161564	0.017010104	0.025417037	0.012527862	0.030106789	0.020376034	0.22301964
0.0	0.041671295	0.04355203	0.011279461	0.04776772	0.017119858	0.025519757	0.012617468	0.030110437	0.020574704	0.2266034
0.0	0.064304344	0.3140693	0.028021581	0.079632655	0.03372612	0.039891724	0.008558448	0.032680664	0.06475079	0.17905608
0.0	0.51205254	0.9681957	0.22185872	0.48178405	0.07223985	0.82047075	0.026355078	0.15983333	0.67087144	0.8813063
0.0	0.061148673	0.35143867	0.029604878	0.08681969	0.028820174	0.09289856	0.012045383	0.044243824	0.13850014	0.13349156
0.0	0.051657915	0.3484129	0.03406214	0.06744483	0.013334059	0.1187889	0.012783634	0.03967495	0.088852696	0.1466093
0.0	0.012517654	0.062180005	0.014075606	0.048679087	0.02242782	0.04437043	0.021091726	0.027897088	0.010895867	0.005904138
0.0	0.01243582	0.06311887	0.013994018	0.04856014	0.022305045	0.04421336	0.021070275	0.02788862	0.010816561	0.0059519093
0.0	0.041359708	0.553799	0.04092384	0.103818834	0.0233883	0.050523467	0.018742882	0.025118846	0.056496315	0.052410413
0.0	0.040458746	0.54609185	0.04023538	0.10293792	0.02283454	0.05030525	0.01864959	0.024772512	0.055983454	0.05032793
0.0	0.040402636	0.54685766	0.040365882	0.1034635	0.023029886	0.050336294	0.018686619	0.024865108	0.055989414	0.050171066
0.0	0.04586573	0.32350987	0.03989351	0.04114636	0.042843796	0.0487661	0.011961177	0.02641803	0.06980117	0.4675205
0.0	0.021517763	0.054813404	0.018188696	0.04084953	0.037807595	0.0181184	0.009043189	0.014148309	0.01814825	0.035728663
0.0	0.05984852	0.31817186	0.048300486	0.089714356	0.02225832	0.115538284	0.01753245	0.068081535	0.06194395	0.34312436
0.0	0.6541468	0.620119	0.75951624	0.60159594	0.51395446	0.6455468	0.5512566	0.59529346	0.6358476	0.7394758
0.0	0.5559799	0.5821097	0.5824834	0.57850593	0.5687179	0.58202124	0.56305146	0.55915505	0.5816539	0.57026076
0.0	0.050116893	0.030751768	0.019520648	0.05473661	0.037379757	0.04449073	0.013332391	0.02559077	0.034926984	0.16371028
0.0	0.5823542	0.7032811	0.6062879	0.6571771	0.54031175	0.6012555	0.5332527	0.52017516	0.6208324	0.73121166
0.0	0.08282367	0.37689596	0.03804839	0.10855779	0.04023538	0.060895108	0.016495228	0.03166256	0.09542871	0.5544678
0.0	0.07106108	0.29804608	0.036589004	0.11178875	0.03448528	0.0718742	0.017530413	0.028001998	0.09340967	0.3099725
0.0	0.050810855	0.28874257	0.041144744	0.078253515	0.031722352	0.1072462	0.01574158	0.038674764	0.06695483	0.18322307
0.0	0.056439303	0.22426313	0.03339008	0.05584761	0.023868697	0.07009931	0.014411206	0.039293684	0.043956228	0.2201389
0.0	0.053073242	0.4241747	0.029037444	0.10824427	0.02788867	0.14448985	0.017073374	0.027306952	0.08094416	0.55314267
0.0	0.1396045	0.5022886	0.049197618	0.104207896	0.05920344	0.10805901	0.015886586	0.03677543	0.07917627	0.29082885
0.0	0.15293297	0.3186025	0.025198124	0.054001313	0.04862141	0.07712496	0.017553851	0.0452807	0.11722057	0.6887944
0.0	0.05363262	0.46296188	0.0358422	0.07438129	0.042024795	0.23346777	0.01112645	0.040830795	0.03926465	0.4798307
0.0	0.11595267	0.3059439	0.03477806	0.12799402	0.02988288	0.11908585	0.017663062	0.07195891	0.1365571	0.40946537
0.0	0.040968403	0.13786134	0.019706458	0.07836012	0.088522844	0.07757815	0.023923216	0.032649316	0.040937126	0.20399994
0.0	0.06029059	0.30097824	0.035630036	0.06482347	0.023650797	0.07638346	0.018584711	0.05525809	0.059811063	0.28568953
0.0	0.058357183	0.44232094	0.04272212	0.034323774	0.034425806	0.103498645	0.0097440425	0.039585598	0.043370686	0.607206
0.0	0.1348183	0.4317689	0.02342603	0.12614089	0.021664936	0.06035714	0.010235463	0.04252765	0.10106358	0.6032377
0.0	0.057550084	0.27797553	0.028202841	0.08639039	0.03565709	0.07751933	0.010808222	0.042535078	0.061857883	0.32509175
0.0	0.40449983	0.96520466	0.2206747	0.48508412	0.14024173	0.8471416	0.023758747	0.15109032	0.52061766	0.9657403
0.0	0.051381186	0.35344663	0.026942203	0.13328418	0.0400027	0.10594576	0.019112863	0.040785857	0.048224665	0.38189748
0.0	0.044403587	0.030022241	0.027009515	0.06530746	0.029441997	0.1369525	0.0132458005	0.034915317	0.03202013	0.33347428
0.0	0.63925904	0.6905576	0.71705604	0.59597147	0.6756871	0.6934209	0.63750523	0.6707329	0.6750544	0.68011737
0.0	0.895024	0.828157	0.79423255	0.84595966	0.68615437	0.87419116	0.6260308	0.634152	0.75514907	0.87400514
0.0	0.12745254	0.14534397	0.040007345	0.08893028	0.042615652	0.057488084	0.013029299	0.02782042	0.06267673	0.15998624
0.0	0.9360447	0.7479259	0.81003505	0.7704691	0.55354947	0.021166567	0.002384355	0.6178864	0.73691165	0.9552705
0.0	0.5542132	0.58501756	0.579542	0.57857877	0.5692026	0.5816812	0.5630665	0.5571699	0.58176756	0.57387155
0.0	0.5540239	0.5852291	0.5797496	0.57884926	0.5684931	0.58169454	0.56283647	0.55748034	0.5814441	0.57371694
0.0	0.026839998	0.3849268	0.023881348	0.07793262	0.047270346	0.055551074	0.012061425	0.046820715	0.071658075	0.3787033
0.0	0.4442152	0.5814855	0.6090199	0.59663564	0.5949127	0.5695404	0.4672884	0.56107426	0.6099526	0.6339969
0.0	0.015157276	0.102924466	0.015100913	0.08959825	0.021227255	0.03237648	0.0061959727	0.026339341	0.022495713	0.05669848
0.0	0.031085446	0.042755578	0.013994024	0.0870825	0.030533733	0.034660194	0.009067111	0.01727733	0.056155972	0.11882495
0.0	0.020277422	0.094973326	0.0180802	0.057565022	0.00906308	0.06494468	0.010413335	0.03420488	0.01958939	0.27857715
0.0	0.06456389	0.39521116	0.04376741	0.08613007	0.01979978	0.07568394	0.013170444	0.055173244	0.07616609	0.7966745
0.0	0.66225576	0.59738755	0.6042195	0.6792308	0.44382557	0.6550736	0.5402866	0.46305045	0.58601725	0.54101706
0.0	0.5004607	0.58819085	0.6205103	0.67564523	0.5605444	0.62004167	0.55047536	0.50964797	0.6446329	0.47688785
0.0	0.5564232	0.5842786	0.58023375	0.57815725	0.56980056	0.58163095	0.5630135	0.55851656	0.58117306	0.57218057
0.0	0.018278597	0.038307603	0.011735312	0.0524312	0.021687405	0.017466241	0.014213357	0.03694082	0.023101905	0.007946482
0.0	0.47537112	0.5672122	0.57277966	0.58854437	0.63552916	0.57540923	0.44069412	0.66941565	0.5898467	0.5489358
0.0	0.040989053	0.26440275	0.02462723	0.073675	0.052394446	0.044162203	0.018571556	0.05181928	0.08336198	0.22659856
0.0	0.031426538	0.1305705	0.011915185	0.07224126	0.027224684	0.02873878	0.012629777	0.030943757	0.01175584	0.071299456
0.0	0.015295757	0.10374282	0.014998988	0.09062541	0.02136977	0.032311883	0.0062839324	0.026433993	0.022641437	0.057868216
0.0	0.042635843	0.17980422	0.029438918	0.1715523	0.037149847	0.10541053	0.010748479	0.04743461	0.08610439	0.5531179
0.0	0.049715586	0.17276214	0.021990404	0.14792927	0.04769173	0.10844866	0.010600973	0.038983904	0.07357131	0.44935188
0.0	0.0118280025	0.04508066	0.015268175	0.040243194	0.022135155	0.025664208	0.008815433	0.05004396	0.029332913	0.11560569
0.0	0.04935336	0.3889643	0.040525828	0.18300234	0.054503746	0.034850538	0.012753926	0.0331477	0.06978975	0.7273079
0.0	0.053635415	0.5669246	0.03606741	0.14821701	0.07528701	0.06024727	0.014011253	0.038435016	0.07546387	0.6679261
0.0	0.45273456	0.9170709	0.26624513	0.38514075	0.18359509	0.8524635	0.024512777	0.18745366	0.7530557	0.921036
0.0	0.039126605	0.3935724	0.0514959	0.10343659	0.038826697	0.028270734	0.013874879	0.049749188	0.07752468	0.57301766
0.0	0.2761808	0.45807064	0.031891625	0.07813016	0.05823184	0.1592446	0.013163473	0.044349067	0.09469926	0.6147142
0.0	0.27590805	0.45739964	0.03189457	0.0778903	0.058279872	0.15911144	0.013102575	0.044333052	0.09435833	0.61707395
0.0	0.107137375	0.04624888	0.018603267	0.04123754	0.021078352	0.06094387	0.012902514	0.03446612	0.019771405	0.03100955
0.0	0.82270616	0.6223564	0.6256019	0.62908906	0.414753	0.6377374	0.5040689	0.5050748	0.55562794	0.5383394
0.0	0.92337376	0.56577766	0.6712317	0.6534121	0.5647771	0.50330424	0.5094461	0.36405513	0.53610307	0.7978918
0.0	0.69919235	0.57861143	0.5223901	0.62972444	0.48701826	0.71295476	0.40505797	0.51610494	0.622123	0.8674073
0.0	0.10813325	0.02994635	0.04840196	0.06481443	0.023719108	0.033562474	0.009160944	0.03134731	0.028118378	0.23694623
0.0	0.13379869	0.07064215	0.0646479	0.066321425	0.034178585	0.04335397	0.01743407	0.0343427	0.050728366	0.19636574
0.0	0.555674	0.58259714	0.5825528	0.5786842	0.56783366	0.580912	0.56312674	0.5590438	0.58124727	0.57065547
0.0	0.5556137	0.58264154	0.5825749	0.57891923	0.5676421	0.5815219	0.56326395	0.55886376	0.58102417	0.57041544
0.0	0.02285448	0.050555617	0.016206719	0.081919126	0.024723638	0.05774282	0.011417451	0.018757086	0.01947464	0.02190011
0.0	0.025641814	0.31091204	0.02917351	0.063753255	0.057444025	0.00047647525	0.010176385	0.001995343	0.08655294	0.36249104
0.0	0.042026542	0.5208277	0.00029760273	0.12854627	0.026593318	0.00033390848	0.006974273	0.06606768	0.048402067	0.13880856
0.0	0.032029152	0.35685387	0.03275191	0.07394871	0.035100237	0.1572791	0.00933885	0.02627727	0.07434162	0.24995504
0.0	0.10338959	0.4959471	0.033283222	0.10380479	0.027860433	0.00031651295	0.011721788	0.06008654	0.088056445	0.27959272
0.0	0.4981803	0.50413144	0.72272587	0.5415	0.5703796	0.73169035	0.0101352995	0.060158797	0.6231083	0.5907106
0.0	0.4892625	0.9700973	0.25706652	0.51566875	0.12459419	0.8872188	0.0149249025	0.16081753	0.50781375	0.93167615
0.0	0.53570265	0.9666072	0.20982717	0.005670134	0.13055411	0.84605813	0.029026348	0.16512236	0.7320078	0.8946366
0.0	0.045552067	0.31177473	0.02916722	0.07613033	0.044443894	0.00022438492	0.00644638	0.0017562805	0.07991893	0.32310387
0.0	0.035642542	0.42149976	0.00030842863	0.00038187197	0.028642856	0.07519404	0.008964363	0.04850586	0.036751248	0.19119038
0.0	0.5552197	0.58362377	0.57980597	0.57820916	0.5700066	0.58195806	0.5628118	0.55840987	0.5813524	0.5726828
0.0	0.55615056	0.58438873	0.57977057	0.57851	0.5699785	0.58137214	0.562723	0.5572493	0.58041507	0.5714998
0.0	0.00013955966	0.028896252	0.013477269	0.051322985	0.020250987	0.06170247	0.007908841	0.044923916	0.039022617	0.019724388
0.0	0.010435415	0.71266776	0.6041357	0.6452434	0.4563533	0.65305454	0.41958547	0.63053125	0.607958	0.36353204
0.0	0.0003377876	0.37440056	0.026506102	0.085976325	0.06133134	0.11064551	0.009994832	0.0538413	0.1118672	0.0692162
0.0	0.55594933	0.5820016	0.58147013	0.57896537	0.5701998	0.58174795	0.5611269	0.5570262	0.5806352	0.57144827
0.0	0.026936041	0.04173372	0.016836695	0.10532115	0.019597767	0.034557775	0.017469555	0.030460019	0.022804962	1.7204611e-05
0.0	0.05975321	0.46971583	0.030455245	0.13738143	0.025911734	0.114444554	0.015340458	0.05428083	0.041232515	0.00010151196
0.0	0.619844	0.6299166	0.5704099	0.5626054	0.55643386	0.7537981	0.4739659	0.6258019	0.45609426	0.00017604865
0.0	0.5544045	0.5811481	0.5813768	0.57846546	0.5679914	0.5821791	0.56109667	0.55730814	0.58130217	0.5722032
0.0	0.042960335	0.45766583	0.00023575946	0.00044074212	0.045991454	0.08872168	0.017705953	0.033795834	0.052004904	0.48201963
0.0	0.5573731	0.58469254	0.5804761	0.5783331	0.56982636	0.5813127	0.56282157	0.55753213	0.5804511	0.5718206
0.0	0.052139204	0.035411187	0.011562738	0.07057685	0.023138927	0.033608627	0.011220549	0.03288194	0.019969692	0.013185599
0.0	0.6421966	0.6923402	0.5549126	0.5781889	0.5921037	0.6063324	0.47564885	0.5536628	0.5146397	0.49429008
0.0	0.09446894	0.3079365	0.021279821	0.09005375	0.04291983	0.06118321	0.012130074	0.04350223	0.0773438	0.19292636
0.0	0.086197495	0.9007702	0.03482435	0.0660311	0.040111024	0.07958738	0.008320144	0.017461633	0.099013925	9.051089e-05
0.0	0.74336934	0.9007466	0.6352136	0.5707029	0.6526324	0.5652039	0.41765833	0.48144335	0.5436083	0.0004468245
0.0	0.021573162	0.123062335	0.022535454	0.06629344	0.030608216	0.060962595	0.011112001	0.04823478	0.03841014	0.05457911
0.0	0.05395267	0.662908	0.03575633	0.06112735	0.087616526	0.11424277	0.01370276	0.043228604	0.03837316	0.46844888
0.0	0.039886866	0.6653768	0.033963937	0.06387362	0.06797098	0.20977338	0.013809936	0.021750068	0.04561919	0.35777986
0.0	0.041919567	0.31204936	0.027232647	0.033372547	0.046309125	0.15371606	0.011836897	0.02789447	0.08305485	0.2813277
0.0	0.4698259	0.9717801	0.29285604	0.5153363	0.1644407	0.8719133	0.023326429	0.21616969	0.6832314	0.9435067
0.0	0.035555802	0.39339268	0.03757632	0.16226073	0.064523	0.17878751	0.01848167	0.042486437	0.060450204	0.4249987
0.0	0.03119827	0.058550972	0.017437557	0.22092502	0.032151934	0.047854934	0.0096195685	0.01878911	0.016670292	0.041732457
0.0	0.082666166	0.41232228	0.051260963	0.11976796	0.04716115	0.068748705	0.013768753	0.04343685	0.17083196	0.78456885
0.0	0.06731896	0.41705394	0.040868178	0.15790759	0.056270145	0.0794597	0.017742688	0.040781807	0.055510815	0.35094506
0.0	0.04053807	0.44910502	0.052290894	0.09314936	0.023692079	0.10546712	0.019557806	0.051069126	0.06801194	0.5181167
0.0	0.0649965	0.49549896	0.055829853	0.19719297	0.039099526	0.13072887	0.0140241375	0.039725576	0.10344212	0.32846913
0.0	0.04108436	0.36475646	0.04676533	0.091873355	0.086093046	0.08531877	0.0124350935	0.04710748	0.074671336	0.61897534
0.0	0.07099299	0.49076834	0.025567755	0.091469005	0.06519417	0.07275302	0.015566487	0.024036484	0.05534321	0.26378947
0.0	0.049547557	0.4175114	0.030739825	0.052546572	0.09351306	0.15860914	0.017375942	0.029940497	0.10828904	0.7188631
0.0	0.045591567	0.3268847	0.04484169	0.062344138	0.022860909	0.07452591	0.01939974	0.03915145	0.04087315	0.32280537
0.0	0.06837724	0.39943296	0.031421024	0.07658462	0.039488316	0.1089628	0.013862814	0.039379295	0.060429245	0.38567024
0.0	0.03374372	0.4202667	0.043831535	0.057569124	0.05326321	0.07719465	0.010774877	0.09167905	0.04952964	0.24132343
0.0	0.04676431	0.38750824	0.04474146	0.12439946	0.03651576	0.07242511	0.012073578	0.049687807	0.06373966	0.593162
0.0	0.040893435	0.31996062	0.04802806	0.066512525	0.027662752	0.046655238	0.018836668	0.031138973	0.0952584	0.11506285
0.0	0.023191119	0.10201825	0.019678457	0.049793255	0.019723197	0.024648188	0.015004555	0.023596521	0.029487213	0.15775058
0.0	0.63074875	0.5671845	0.5797319	0.64474416	0.56634104	0.7378024	0.58938533	0.5376865	0.62507296	0.553166
0.0	0.6648715	0.60474026	0.73516697	0.560484	0.35106516	0.5544875	0.4284647	0.59590393	0.5564677	0.756681
0.0	0.01824909	0.066177934	0.015785687	0.064438544	0.13065301	0.032213178	0.018906416	0.009969319	0.009976164	0.02449935
0.0	0.01866289	0.07905884	0.019633945	0.04981767	0.015829425	0.05934939	0.014459658	0.026770351	0.015979376	0.04212034
0.0	0.01858308	0.078859545	0.019586286	0.0498087	0.015914604	0.059204787	0.014447147	0.026714806	0.015996374	0.041293755
0.0	0.018623196	0.079127885	0.019621853	0.049822457	0.015891775	0.059249844	0.014391085	0.026700996	0.016016789	0.041858405
0.0	0.018653722	0.078905605	0.019648049	0.050009325	0.01586091	0.05937552	0.014408037	0.026803397	0.016042126	0.042135894
0.0	0.024842825	0.025010325	0.017361805	0.057375565	0.02459729	0.0291926	0.010567556	0.040781062	0.020289429	0.09534924
0.0	0.024751524	0.025147647	0.017345047	0.057213467	0.024491904	0.029161615	0.010575138	0.040790837	0.020237919	0.094397776
0.0	0.024678066	0.02497277	0.017373564	0.05744862	0.024479784	0.02915023	0.010571945	0.040762506	0.020310264	0.09497364
0.0	0.024675272	0.024863195	0.017419007	0.05731087	0.024400769	0.02911575	0.0105996635	0.040937625	0.020302495	0.09516747
0.0	0.03189756	0.10083203	0.014343791	0.07050836	0.010998919	0.07284915	0.009748548	0.018363332	0.02989454	0.037489843
0.0	0.0318473	0.100673676	0.014320766	0.07045527	0.010994028	0.07288874	0.009743371	0.018322848	0.02992904	0.037014358
0.0	0.031740747	0.100163214	0.0143633485	0.07054645	0.010970002	0.07272592	0.009736638	0.01828733	0.030046996	0.037356745
0.0	0.03169736	0.0999145	0.01432521	0.070398316	0.010999313	0.07308118	0.0097555155	0.018333375	0.029995425	0.03755082
0.0	0.010934429	0.04137786	0.021146746	0.11608235	0.017211817	0.044627197	0.010884607	0.025502058	0.059785992	0.04466515
0.0	0.6850444	0.5937663	0.8627963	0.6194725	0.43005157	0.6470377	0.5586377	0.55630946	0.6487594	0.3929548
0.0	0.0014081709	1.3864345e-05	0.0002288887	0.06259302	0.055605903	0.027439987	3.385567e-05	0.0011104426	0.029702673	2.833499e-06
0.0	0.5538251	0.5827596	0.58142054	0.5772824	0.5685096	0.583728	0.5643908	0.56048346	0.58230454	0.5726939
0.0	0.00058532594	0.08981294	0.00012480418	0.052221887	0.015902614	0.02449886	9.264198e-05	0.0248552	0.026500951	3.667835e-06
0.0	0.4435263	0.610582	0.54160196	0.63169205	0.5863209	0.7036139	0.5488967	0.49677986	0.5181035	0.5403039
0.0	0.55447084	0.5841598	0.58051354	0.57784444	0.56947917	0.58189154	0.5643087	0.5597369	0.5806156	0.5729716
0.0	0.1387977	9.738113e-06	0.00014672214	0.060405426	0.030190662	0.041973326	8.056307e-05	0.00063401484	0.030298835	2.8056418e-06
0.0	0.015714252	0.5014663	0.50355804	0.54892355	0.5024526	0.004370587	0.37908438	0.5632644	0.65234077	0.3391168
0.0	0.90456134	0.44851008	0.34155798	0.55790913	0.546091	0.59673154	0.4095314	0.29891422	0.73256594	0.32084933
0.0	0.0130701875	0.00042419965	0.00013823484	0.0007403782	0.045924135	0.00031612813	4.3956014e-05	0.0005185748	0.14971806	0.00014272348
0.0	0.5550622	0.5829109	0.5827619	0.5788659	0.56897295	0.5817422	0.5631457	0.55886936	0.58117306	0.5703225
0.0	0.00019634153	1.5916115e-05	0.00031222682	0.0006605671	8.6074826e-05	8.1003236e-05	7.747824e-05	0.00027000098	0.000334277	1.280053e-05
0.0	0.2882738	0.5540404	0.5862938	0.55914533	0.39110443	0.6236312	0.50065005	0.5615846	0.29889315	0.55754435
0.0	0.0020473045	0.0001935687	7.307755e-05	0.0028172105	4.0795487e-05	9.90044e-05	0.00017799834	0.00063707406	0.00041648356	2.8469058e-05
0.0	0.0009361722	3.6707563e-05	4.7247842e-05	0.002364317	2.7902062e-05	6.25641e-05	0.00015176825	0.000269286	0.00018349495	3.9104702e-06
0.0	0.00018376407	6.5354993e-06	0.00015477606	0.0004267095	2.904292e-05	0.0003875358	0.00013210709	0.0009351845	0.00015468664	6.8766044e-06
0.0	0.5538609	0.58260703	0.58169585	0.57961875	0.5685046	0.58563685	0.5629606	0.5601	0.5833879	0.57149786
0.0	0.00018342726	6.541086e-06	0.00015431746	0.00042678762	2.9137658e-05	0.00038759748	0.00013197577	0.00093826134	0.00015530412	6.850305e-06
0.0	0.0032705318	9.4660005e-05	7.534888e-05	0.0005109541	0.00018097494	0.0002264875	4.056536e-05	0.00029473813	0.00023493503	0.00015849182
0.0	0.002105042	0.00028933046	0.00024995214	0.0006628708	0.00014167184	0.00031188765	0.00014761464	0.00046642328	0.00070700096	0.0001238581
0.0	0.020049281	0.049431846	0.01588274	0.08978112	0.082567155	0.039431196	0.009420508	0.027825449	0.016861545	0.029894035
0.0	0.55488926	0.58442014	0.5823357	0.5786345	0.5678076	0.5849271	0.5626181	0.5592242	0.58195657	0.5715414
0.0	0.5551742	0.5831401	0.5823754	0.57848185	0.56917655	0.5842023	0.5623108	0.55934775	0.581065	0.572052
0.0	0.55400974	0.58336836	0.58216274	0.57837975	0.5693081	0.5846554	0.56270456	0.5592687	0.58251166	0.57237756
0.0	0.55507964	0.5837427	0.5828018	0.5788474	0.56958395	0.58478	0.562414	0.55900055	0.5818659	0.5721139
0.0	0.00053164444	1.2777856e-05	0.00024724726	0.00054477795	3.730203e-05	6.303023e-05	0.00012057016	0.00036709663	6.924587e-05	6.5692866e-06
0.0	0.002912753	0.00028751531	0.0008280393	0.00070594624	6.127093e-05	0.00025671427	6.6237146e-05	0.0006820643	0.0006443399	0.0003787601
0.0	0.6657006	0.50290453	0.6131827	0.5082142	0.4677051	0.5476897	0.37920678	0.5530011	0.45590916	0.56767553
0.0	0.0001840141	7.864578e-06	0.00020389885	0.001988747	4.0721327e-05	9.722474e-05	3.722698e-05	0.0016189457	0.00036464047	4.1829526e-06
0.0	0.0005163309	0.00010090838	0.00024285191	0.002229624	6.732669e-05	0.0001531366	4.0511815e-05	0.0024917603	0.0010634373	5.9674883e-05
0.0	0.0013277404	8.330461e-05	6.5088716e-05	0.0006180969	6.423024e-05	0.00015795924	9.510824e-05	0.0005612583	0.00057961367	0.0001161424
0.0	0.0024989198	0.0001524373	4.851162e-05	0.00050073926	0.0001073811	0.00012966359	9.5928175e-05	0.0016051473	0.0002974813	5.375704e-05
0.0	0.0004081762	5.227001e-05	6.435894e-05	0.0014824824	0.000113491114	9.999896e-05	3.740291e-05	0.0021954882	0.00034338707	0.00010158653
0.0	0.5559972	0.58130723	0.5812938	0.57913935	0.56983966	0.58126473	0.5652792	0.5604106	0.58451146	0.5721839
0.0	0.5532834	0.5832386	0.57936776	0.57991344	0.569774	0.5846665	0.56558955	0.5601306	0.5839014	0.5712558
0.0	0.5540674	0.58386254	0.58395123	0.5783385	0.57077986	0.5844733	0.5650549	0.5599397	0.5835992	0.5727977
0.0	0.5536833	0.5807394	0.58305156	0.57963747	0.5703949	0.583684	0.5633044	0.5605741	0.58534825	0.56865466
0.0	0.0012412629	0.00020597756	0.0005387238	0.0006928153	0.00018727707	0.00030819728	6.192317e-05	0.00056806154	0.0010247964	4.7636197e-05
0.0	0.0019818058	0.00027791728	0.00012729199	0.0009837408	0.00032401827	0.00084883906	5.6472236e-05	0.0011892437	0.00081499206	0.00013772816
0.0	0.35630974	0.5638672	0.58870167	0.46747166	0.41026026	0.5902798	0.55979216	0.28686392	0.41333342	0.34106547
0.0	0.57141244	0.58812714	0.5938407	0.5874187	0.5748568	0.5870635	0.56767684	0.5659489	0.59060985	0.5819163
0.0	0.58070666	0.5489386	0.58215314	0.5832432	0.5695083	0.5152329	0.53698975	0.38319138	0.57141596	0.33162737
0.0	0.47258848	0.5769946	0.5550109	0.5307494	0.45776048	0.5335038	0.55444056	0.21231396	0.5502619	0.5326753
0.0	0.000492736	6.683073e-06	5.1090607e-05	0.0008234465	2.4179411e-05	8.327046e-05	0.017396046	0.00027683194	0.00012306626	4.443125e-06
0.0	0.54076606	0.536478	0.013994998	0.6531318	0.5704668	0.56772316	0.5698859	0.1783611	0.5857905	8.727383e-05
0.0	0.0008280053	8.2819515e-06	0.00024650205	0.0006968669	2.4676572e-05	9.901535e-05	0.01106491	0.00025879504	0.00011244652	1.6029348e-06
0.0	0.5541134	0.5844401	0.5825172	0.57879984	0.5678382	0.5848069	0.5625993	0.5591826	0.58211833	0.57136893
0.0	0.5550501	0.5838099	0.5820294	0.5781365	0.56947726	0.58361995	0.56227887	0.55900854	0.58125806	0.5713475
0.0	0.07116168	0.00029105856	0.039752174	0.0008368595	0.000113474234	0.0003590671	0.018222118	0.000966135	0.0009909063	0.30030194
0.0	0.5530703	0.5912598	0.7248039	0.43265137	0.5358635	0.52097726	0.5288073	0.62126565	0.24965174	0.79028
0.0	0.69531316	0.68817055	0.645087	0.47361252	0.329173	0.5710998	0.5349042	0.60366935	0.43374416	0.6421259
0.0	0.69531316	0.68817055	0.645087	0.47361252	0.329173	0.5710998	0.5349042	0.60366935	0.43374416	0.6421259
0.0	0.023877136	3.164089e-05	0.015642114	0.00040457194	0.043798383	0.023074823	0.013160259	0.017092511	0.00029968948	0.056081146
0.0	0.023877136	3.164089e-05	0.015642114	0.00040457194	0.043798383	0.023074823	0.013160259	0.017092511	0.00029968948	0.056081146
0.0	0.05460179	7.272107e-05	0.02758615	0.0007962639	0.03770293	0.11926978	0.011453438	0.021480681	0.06590491	0.32316518
0.0	0.4874795	0.58075607	0.57764786	0.5753596	0.4673963	0.732963	0.49175432	0.37532577	0.5856407	0.6391312
0.0	0.4874795	0.58075607	0.57764786	0.5753596	0.4673963	0.732963	0.49175432	0.37532577	0.5856407	0.6391312
0.0	0.028660102	8.132058e-06	0.010633787	0.00047638896	0.009989237	0.055135407	0.009690751	0.012031586	0.017195717	0.030910758
0.0	0.028660102	8.132058e-06	0.010633787	0.00047638896	0.009989237	0.055135407	0.009690751	0.012031586	0.017195717	0.030910758
0.0	0.5538809	0.58353204	0.5823826	0.5785368	0.5694773	0.58467376	0.5627017	0.559237	0.5826435	0.5722315
0.0	0.55495876	0.5844613	0.5824115	0.5784205	0.56988096	0.5838187	0.56235886	0.5587686	0.58190566	0.57142663
0.0	0.00016354749	9.623917e-06	4.915768e-05	0.00049008854	3.9493887e-05	6.147964e-05	0.0001307167	0.0013590292	0.00039456357	9.527885e-06
0.0	0.55533636	0.5844206	0.5847316	0.5788383	0.570268	0.585279	0.5651872	0.56128764	0.5848167	0.5761765
0.0	0.3293143	0.9749442	0.17944415	0.56981975	0.13293585	0.8927786	0.02520519	0.21860108	0.81205	0.98081183
0.0	0.5230104	0.96321315	0.16467758	0.4953439	0.28408536	0.8809988	0.029379172	0.16650042	0.59155375	0.93986297
0.0	0.35746366	0.979653	0.16762921	0.5751093	0.2883782	0.9334153	0.030911224	0.21639782	0.8109946	0.9551468
0.0	0.42184106	0.9778432	0.21597506	0.5243953	0.28144294	0.83796597	0.025372107	0.16893035	0.5710723	0.862516
0.0	0.34896582	0.9490576	0.20772052	0.6650187	0.29744896	0.8582327	0.024890747	0.15119089	0.83490175	0.99213386
0.0	0.4938975	0.96841866	0.22835049	0.59790653	0.0002476658	0.9071225	0.03661177	0.15090425	0.6697285	0.97186893
0.0	0.3286732	0.97191566	0.20545752	0.51898956	0.22765584	0.8852599	0.030976806	0.24030249	0.5631139	0.95583993
0.0	0.3895258	0.9722652	0.19777109	0.58218205	0.18602225	0.8513575	0.026893953	0.16885021	0.67668945	0.94644564
0.0	0.018820332	0.052834086	0.028513294	0.06126276	0.03132881	0.02294283	0.0112529555	0.040598117	0.019899895	0.027182065
0.0	0.025403911	0.04941312	0.025212009	0.070190765	0.030001093	0.027024876	0.0066447216	0.026710143	0.028473169	0.030527756
0.0	0.025537789	0.049313363	0.024929473	0.06986209	0.029988836	0.02677363	0.006629933	0.026633946	0.0283559	0.030147139
0.0	0.55324817	0.58416736	0.58137923	0.5791028	0.5697691	0.58421326	0.5640459	0.5599463	0.5791131	0.5709946
0.0	0.08330434	0.33283362	0.022338644	0.16922137	0.0831567	0.031157559	0.019300183	0.033211064	0.035657376	0.084797226
0.0	0.011931443	0.10627439	0.015634788	0.08232971	0.035583396	0.0994284	0.023555918	0.032115407	0.019809116	0.14317957
0.0	0.011245033	0.0676829	0.029476188	0.049918186	0.018249506	0.02855792	0.014116009	0.041302197	0.010050385	0.0054121595
0.0	0.026968041	0.06263403	0.015024955	0.085654385	0.025350856	0.029689627	0.007322057	0.025025817	0.026819589	0.025593817
0.0	0.026980307	0.06253285	0.015061144	0.08559301	0.025357561	0.029614387	0.007308743	0.024967955	0.02663425	0.025588144
0.0	0.11966106	0.56453246	0.026818037	0.089727536	0.041702773	0.08662705	0.011920632	0.05531114	0.03955506	0.56427866
0.0	0.79546756	0.64770526	0.69674003	0.6206326	0.55517197	0.6400952	0.5440532	0.60738915	0.5946009	0.674425
0.0	0.076575026	0.19175918	0.031310197	0.12189161	0.008841979	0.12519462	0.0094530145	0.0502655	0.05935788	0.12794046
0.0	0.081022516	0.38443655	0.03206659	0.10767255	0.04391655	0.05519129	0.010343551	0.036634758	0.11022401	0.32075468
0.0	0.55628276	0.51082903	0.6306145	0.5736567	0.53269494	0.5718223	0.5355672	0.5863121	0.6083052	0.70777804
0.0	0.15291505	0.42455462	0.045327794	0.11684968	0.049229726	0.064963765	0.015508708	0.036997654	0.065124445	0.6911589
0.0	0.088159986	0.511871	0.03553	0.07313558	0.06535864	0.1560583	0.0183451	0.027632564	0.07859361	0.75962436
0.0	0.016574692	0.11977551	0.01653645	0.07480478	0.059884902	0.04737636	0.012747829	0.013641826	0.017674234	0.0626672
0.0	0.03243265	0.36626166	0.029392835	0.1422309	0.034735937	0.061663423	0.011080966	0.026443312	0.06514211	0.6036601
0.0	0.03170311	0.22571097	0.024155818	0.065847255	0.062467746	0.28618336	0.014049222	0.040097214	0.035128284	0.028897664
0.0	0.10091911	0.37479377	0.031627543	0.10490625	0.061308745	0.1898656	0.015120478	0.0589197	0.073309876	0.56303453
0.0	0.13873048	0.31992915	0.036275543	0.2070821	0.06909644	0.19734304	0.0139385685	0.06789272	0.0630085	0.38400394
0.0	0.069116056	0.23996046	0.04427423	0.062802255	0.08314617	0.04954612	0.02005059	0.03997416	0.050129425	0.46767104
0.0	0.03853892	0.3306267	0.02928283	0.05669737	0.08552649	0.051609293	0.01729054	0.02427424	0.049827095	0.32424846
0.0	0.13863075	0.24015562	0.047797557	0.102451436	0.09496892	0.05849703	0.01997287	0.053690456	0.11990586	0.4500949
0.0	0.7080012	0.43092588	0.69010574	0.55665857	0.5190673	0.6244218	0.3911344	0.54981226	0.5797154	0.78516763
0.0	0.55300546	0.5838842	0.58143526	0.5766722	0.5695832	0.5848708	0.563657	0.56009156	0.581575	0.57276565
0.0	0.023366613	0.12291712	0.015277928	0.13244958	0.016885536	0.032198723	0.011690513	0.018597325	0.029528795	0.025238097
0.0	0.06217639	0.57657534	0.036281012	0.13511157	0.04166419	0.077031165	0.016378133	0.0317868	0.09700444	0.37792206
0.0	0.5556638	0.5824877	0.582144	0.57789516	0.56863713	0.5811874	0.5631903	0.5590914	0.5810545	0.5702409
0.0	0.14161982	0.49046573	0.037410595	0.078113735	0.03488926	0.04610687	0.01742809	0.04865489	0.09892359	0.23765318
0.0	0.01418221	0.053077098	0.017815707	0.061029278	0.027641477	0.016055543	0.013861262	0.02522961	0.028863447	0.037496
0.0	0.060594637	0.34949696	0.037055742	0.08505614	0.041961644	0.03895408	0.014717373	0.040756878	0.048598066	0.2798601
0.0	0.73894674	0.64018524	0.63442844	0.55285674	0.57284665	0.532594	0.50919473	0.5555894	0.5100778	0.67769784
0.0	0.060121454	0.34383273	0.036133617	0.083425574	0.041000724	0.038556486	0.014608859	0.040026084	0.04775237	0.27541703
0.0	0.55511564	0.5853359	0.58124495	0.5774406	0.56893706	0.58121026	0.5641101	0.5595799	0.58141065	0.57147217
0.0	0.010160969	0.0991723	0.01639614	0.06757868	0.027334355	0.036539514	0.010894694	0.028930139	0.012659453	0.012436283
0.0	0.031141354	0.49121925	0.047360685	0.12706989	0.045477998	0.0751172	0.012913584	0.081606574	0.05801008	0.23227325
0.0	0.5556307	0.5829559	0.5827502	0.5783623	0.5689393	0.58107704	0.5630303	0.5588845	0.5807073	0.5706802
0.0	0.14132994	0.48504674	0.037177622	0.07689711	0.034446124	0.0457221	0.017387107	0.047798607	0.09895296	0.23366253
0.0	0.20076746	0.49703342	0.026550643	0.11221896	0.034516055	0.074624285	0.017587343	0.058372583	0.106024034	0.2899798
0.0	0.85830325	0.6568036	0.65463775	0.58453524	0.56468666	0.6346772	0.54966325	0.46869734	0.53596294	0.799164
0.0	0.19808763	0.48859698	0.02617643	0.11022474	0.033849444	0.074117646	0.017392721	0.05735618	0.10460648	0.28546554
0.0	0.05294081	0.1073469	0.0305381	0.09510996	0.03151479	0.08730364	0.011478359	0.0023857788	0.14028351	0.5759382
0.0	0.09594179	0.11366626	0.02739765	0.10963398	0.037067894	0.08293831	0.013000211	0.046233453	0.065510474	0.27180907
0.0	0.5544666	0.5821659	0.5823966	0.5791824	0.56840336	0.5850863	0.5641903	0.5583092	0.58282125	0.5722088
0.0	0.55317867	0.58211946	0.57920885	0.5791446	0.5683693	0.5846067	0.5641384	0.55915266	0.5813999	0.5706836
0.0	0.10237533	0.37653467	0.026800767	0.030744396	0.030485906	0.09004209	0.016962841	0.0342978	0.08441032	0.18124968
0.0	0.00054411654	6.624207e-05	0.024987806	0.00057131593	0.00012654769	0.00056819315	0.014499838	0.00037421475	0.0003318128	3.6661735e-05
0.0	0.00054411654	6.624207e-05	0.024987806	0.00057131593	0.00012654769	0.00056819315	0.014499838	0.00037421475	0.0003318128	3.6661735e-05
0.0	0.00054411654	6.624207e-05	0.024987806	0.00057131593	0.00012654769	0.00056819315	0.014499838	0.00037421475	0.0003318128	3.6661735e-05
0.0	0.030208943	0.058868118	0.014113774	0.09763521	0.02247195	0.029878093	0.016046094	0.03511867	0.118917905	0.0095773395
0.0	0.6722452	0.58235013	0.015697747	0.5600816	0.5412972	0.574031	0.30658877	0.45746773	0.57387674	0.60061514
0.0	0.023986371	0.04330657	0.014388881	0.059147753	0.0204445	0.035636213	0.012097764	0.040265974	0.026603254	0.028903393
0.0	0.78519154	0.654163	0.56802624	0.47974676	0.52487904	0.61706233	0.47850215	0.55077994	0.5911107	0.70219797
0.0	0.55244774	0.58195364	0.5822551	0.57733154	0.56721073	0.5827381	0.5641437	0.5599484	0.58305997	0.57181305
0.0	0.02439402	0.023323474	0.020101326	0.023948433	0.021972021	0.03593727	0.020793745	0.035365704	0.042548507	0.020399353
0.0	0.6990924	0.35566375	0.63946766	0.5381462	0.52869236	0.5988679	0.35881045	0.5406156	0.57672316	0.46100935
0.0	0.092088744	0.40810254	0.061130993	0.07662257	0.06443113	0.12787203	0.015833937	0.05045619	0.03910955	0.7176073
0.0	0.6508414	0.64062494	0.6101457	0.6288139	0.61224604	0.5281752	0.5577896	0.5313775	0.43780434	0.2882529
0.0	0.5535931	0.5840469	0.5829482	0.57920134	0.5683315	0.5837442	0.5646513	0.5603358	0.5814339	0.57050085
0.0	0.5538255	0.58257526	0.5816773	0.57673794	0.5692023	0.5820898	0.5637615	0.5595957	0.5805054	0.57229835
0.0	0.55388296	0.58276755	0.5827567	0.5788782	0.56809926	0.583341	0.5642068	0.5583104	0.58265686	0.5708009
0.0	0.5533562	0.58422315	0.5820683	0.5779152	0.56936496	0.5831788	0.56460494	0.56064427	0.5825434	0.5682045
0.0	0.07212091	0.36682054	0.04300751	0.10261164	0.020955352	0.12902132	0.008691699	0.032276876	0.037699617	0.12940176
0.0	0.03868009	0.27608508	0.031873554	0.19747001	0.024976524	0.07760229	0.01765416	0.07715622	0.07953608	0.2072418
0.0	0.073097035	0.35283455	0.029604917	0.062554866	0.034531385	0.06414794	0.0141645605	0.06343819	0.07718843	0.42473775
0.0	0.073097035	0.35283455	0.029604917	0.062554866	0.034531392	0.06414794	0.0141645605	0.06343819	0.07718843	0.42473775
0.0	0.073097035	0.35283455	0.029604917	0.062554866	0.034531392	0.06414794	0.0141645605	0.06343819	0.07718843	0.42473775
0.0	0.061259992	0.35985565	0.03987142	0.21062568	0.033424232	0.062242817	0.020888152	0.05531324	0.13269544	0.25605336
0.0	0.11208901	0.48261338	0.032789513	0.121630676	0.054910325	0.13671455	0.014969612	0.04604647	0.035740286	0.22769839
0.0	0.7052255	0.62392354	0.6173519	0.51068145	0.6021375	0.67300844	0.46979585	0.5349221	0.561363	0.4101934
0.0	0.094462104	0.1536069	0.034292318	0.106685005	0.045207	0.088679805	0.015508372	0.045918856	0.117235854	0.26492345
0.0	0.045138326	0.085391656	0.0124261845	0.11117916	0.026288316	0.04890919	0.014007353	0.026554199	0.012565854	0.06262424
0.0	0.55587333	0.5834041	0.58230495	0.5796128	0.56995684	0.58467835	0.56413054	0.55958384	0.5832141	0.57012075
0.0	0.010948996	0.63997203	0.58756983	0.6819076	0.66393304	0.6062426	0.5097808	0.5051946	0.75007	0.0009410079
0.0	0.00027317653	0.051212855	0.013521256	0.06367404	0.012820617	0.058054015	0.016584402	0.053135954	0.061553042	0.07057917
0.0	0.10807096	0.33488706	0.035343688	0.113365315	0.060206078	0.0003914743	0.014028226	0.048040282	0.07058096	0.46822512
0.0	0.69899184	0.6317549	0.5835199	0.63893205	0.46750402	0.6229299	0.5547467	0.08470673	0.5593373	0.8135967
0.0	0.5555927	0.5839088	0.5843409	0.5790734	0.5686525	0.5843869	0.5643141	0.5598365	0.583345	0.570953
0.0	0.014185237	0.074344076	0.019494208	0.05228378	0.020846812	0.00023885122	0.013102255	0.042137135	0.021070339	0.0980598
0.0	0.55624306	0.58506346	0.5838728	0.5778806	0.5685186	0.5846215	0.5645866	0.5606219	0.583008	0.5695212
0.0	0.41282406	0.9718935	0.1957171	0.4589804	0.14732873	0.88354903	0.027225979	0.19184092	0.48468184	0.95402247
0.0	0.029789118	0.16845925	0.00040058684	0.061572835	0.047898192	0.07430054	0.00019670317	0.031674244	0.010466923	0.010172989
0.0	0.0055962657	0.5934401	0.5645744	0.73910004	0.61618894	0.6013131	0.45959198	0.5429148	0.71324867	0.51647514
0.0	0.06670686	0.21626393	0.030380161	0.11930164	0.031942435	0.00046777664	0.018531846	0.053431477	0.06091823	0.16478214
0.0	0.58567464	0.4980362	0.65899986	0.5846826	0.36177823	0.005810848	0.50855285	0.40553978	0.044705424	0.41352624
0.0	0.021926176	0.04422823	0.015967287	0.06670515	0.03379456	0.00024743992	0.012309016	0.023519183	0.015499929	0.011899134
0.0	0.051088363	0.25215498	0.03487265	0.03468837	0.021598302	0.08508993	0.018588694	0.043565985	0.09262672	0.00013578506
0.0	0.80536485	0.6547743	0.6785635	0.57014924	0.59861165	0.67136866	0.43898574	0.5023223	0.6332113	0.001851507
0.0	0.015589383	0.064802386	0.020251578	0.06951383	0.02344294	0.024969272	0.015710477	0.023407618	0.013660054	2.511553e-05
0.0	0.5270172	0.0012468832	0.59649223	0.5813644	0.5383701	0.58738893	0.45282826	0.4985891	0.633839	0.66942286
0.0	0.02573419	6.779837e-05	0.021737263	0.06880152	0.058794275	0.017036779	0.0115832025	0.015266733	0.019969804	0.20143573
0.0	0.05065313	0.16814636	0.0154425725	0.0005893945	0.020664494	0.043266118	0.009785437	0.022111624	0.03406035	0.021015503
0.0	0.046672016	0.5703262	0.00023386384	0.07603383	0.051025458	0.06699546	0.017717294	0.015327081	0.0976126	0.2699819
0.0	0.24292746	0.95412123	0.12478964	0.8095276	0.8001	0.9422807	0.03738819	0.53991944	0.931339	0.9368034
0.0	0.10369719	0.23156606	0.020832757	0.072256476	0.038131148	0.1420724	0.012080759	0.03619203	0.052549385	0.46146908
0.0	0.58278215	0.73116744	0.009705552	0.54814184	0.57015103	0.5456989	0.53139734	0.42744535	0.021854676	0.6004158
0.0	0.014485516	0.056927506	0.00020007756	0.06724743	0.01199598	0.023738941	0.014378233	0.009272502	0.00051482185	0.05854164
0.0	0.090014145	0.34625205	0.032172654	0.046158288	0.024497908	0.053376798	0.013788056	0.022931915	0.047734205	0.41625026
0.0	0.7874454	0.6883733	0.6558397	0.60333496	0.59836817	0.7515089	0.4859004	0.053760335	0.6220178	0.7523588
0.0	0.079238504	0.40429232	0.043796837	0.053505022	0.029014686	0.16165034	0.013055354	0.0027357787	0.07797899	0.6275177
0.0	0.041737124	0.27022892	0.05311584	0.11029277	0.03855168	0.10544266	0.01236516	0.0024476782	0.11441164	0.6430776
0.0	0.010688286	0.046617765	0.026138984	0.05170119	0.015429217	0.0580923	0.009186174	0.0015683606	0.023467213	0.20287035
0.0	0.6842702	0.59366274	0.68546665	0.5460634	0.52367365	0.6936049	0.50599766	0.4600747	0.73407626	0.84037316
0.0	0.010854294	0.04703815	0.026026178	0.051469516	0.015194527	0.057896703	0.0091320295	0.0015649311	0.02340347	0.20355193
0.0	0.5579415	0.5839729	0.5864503	0.5797362	0.56911045	0.583225	0.5644718	0.5610196	0.5856454	0.57410854
0.0	0.019002652	0.027727365	0.010147013	0.01821808	0.015893864	0.035403077	0.013884557	0.026001602	0.014826299	0.059601113
0.0	0.5528254	0.5834667	0.58164275	0.57920754	0.5701042	0.584675	0.5644201	0.5598154	0.58421224	0.57257754
0.0	0.5532259	0.58253	0.5818997	0.5791648	0.57032347	0.5835255	0.56390816	0.55973595	0.584369	0.57210004
0.0	0.55522287	0.5820139	0.5817853	0.5784907	0.5684419	0.5830352	0.5630352	0.5592368	0.58178854	0.5697304
0.0	0.02247746	0.097917385	0.015029573	0.091833465	0.026332116	0.024325764	0.007186905	0.0187187	0.01173842	0.038439218
0.0	0.0041113175	0.00017699017	0.02636191	0.08771412	0.048455752	0.051078647	0.010211801	0.035286248	0.045382008	0.15780087
0.0	0.022489652	0.098042235	0.014977896	0.091579705	0.026537612	0.024288557	0.007198278	0.018650226	0.0117168	0.03856111
0.0	0.00048471303	0.00023457536	9.7257944e-05	0.0010535341	0.0001548955	0.00016026958	4.2689255e-05	0.00042510277	0.00030144033	0.0006834643
0.0	0.06716862	0.46559703	0.033116043	0.0016445403	0.044797245	0.057021532	0.013236554	0.04318369	0.09483597	0.81834745
0.0	0.026535433	0.14114119	0.021628618	0.0013821477	0.06980915	0.030708244	0.015407239	0.027174696	0.025351847	0.55026174
0.0	0.107672505	0.69063973	0.036290366	0.11818638	0.0779458	0.08594685	0.018096514	0.036989536	0.06600495	0.582778
0.0	0.0962835	0.52989864	0.026836958	0.1981642	0.05119464	0.09809738	0.017715842	0.04981648	0.08311293	0.6446435
0.0	0.564407	0.73529005	0.7096421	0.6431029	0.73542583	0.6909773	0.51771206	0.5311655	0.5931718	0.64900947
0.0	0.08275325	0.19192238	0.03658275	0.15493833	0.058187816	0.0692717	0.015056978	0.034993876	0.114690974	0.4354925
0.0	0.773736	0.4985216	0.67101425	0.5774213	0.49157286	0.53769	0.0036041648	0.5341936	0.42036033	0.7210824
0.0	0.02784623	0.15110926	0.013823301	0.06281525	0.018272938	0.014335939	6.403484e-05	0.031013273	0.025677804	0.034731764
0.0	0.017003663	0.039728306	0.019010538	0.080443636	0.031528056	0.025476439	0.015138099	0.031872388	0.022238981	0.08859112
0.0	0.003587824	0.32435283	0.02640688	0.058906924	0.030050896	0.12892485	0.017282626	0.016031448	0.074113816	0.044838823
0.0	0.017047659	0.7837204	0.01546565	0.06494064	0.050969988	0.0513301	0.015836708	0.023759596	0.092075944	0.056808993
0.0	0.5551854	0.58422494	0.5803524	0.5784626	0.56817985	0.58172846	0.5627299	0.55883324	0.58110845	0.572126
0.0	0.040634498	0.10011808	0.019761499	0.20610638	0.034263544	0.06442774	0.012029523	0.025894998	0.020570718	0.035621878
0.0	0.81520694	0.64487296	0.75061506	0.69454205	0.5286442	0.5424246	0.5230385	0.52518266	0.58287805	0.7229413
0.0	0.10321402	0.52635854	0.04715169	0.16281255	0.035784807	0.096252985	0.013470842	0.03676169	0.077359006	0.47506002
0.0	0.06423149	0.61311215	0.028159328	0.17437167	0.017007943	0.073621094	0.011279663	0.033551257	0.08592607	0.18111108
0.0	0.64278543	0.58357614	0.60964787	0.7791144	0.55277264	0.65805894	0.52216476	0.60758764	0.66642755	0.4920007
0.0	0.63891375	0.62587625	0.62139535	0.7842017	0.6446467	0.6624336	0.55088025	0.50916255	0.54065204	0.5301394
0.0	0.6478839	0.1579621	0.60219604	0.6288084	0.58462113	0.6777326	0.43524906	0.5031554	0.5463949	0.71111995
0.0	0.07531197	0.29375282	0.029048497	0.0015270276	0.051162086	0.07796428	0.014198326	0.0033530674	0.052355394	0.4966417
0.0	0.5743271	0.52845955	0.6904825	0.57836485	0.44238028	0.55665344	0.53094023	0.5273073	0.51520425	0.8957315
0.0	0.019443989	0.33080533	0.025539188	0.16626528	0.033472292	0.10104734	0.014910551	0.04457372	0.047686584	0.57175374
0.0	0.112306125	0.7441081	0.032984883	0.079243734	0.029536268	0.06627522	0.013137224	0.04042403	0.103745304	0.47621796
0.0	0.6000738	0.59090614	0.61419106	0.5002482	0.010799039	0.55939114	0.5681291	0.50867665	0.5469628	0.07057641
0.0	0.022053923	0.090654105	0.012692121	0.21661633	0.0070713777	0.035421968	0.008962685	0.02886133	0.020458013	0.008696462
0.0	0.45838156	0.7397151	0.6291604	0.63999915	0.57187235	0.6046935	0.5474215	0.48621613	0.55334693	0.5349207
0.0	0.65447134	0.6683984	0.5914478	0.66766095	0.3502581	0.6942855	0.58835185	0.6537378	0.66857874	0.56862193
0.0	0.055027403	0.28614306	0.047496773	0.09303328	0.051562272	0.05220184	0.017019937	0.040277913	0.087873	0.53737354
0.0	0.62444323	0.58586425	0.7605057	0.57056844	0.5380505	0.56424314	0.49024627	0.55176866	0.57362264	0.9010805
0.0	0.6228524	0.62738013	0.5897959	0.5020641	0.47536778	0.6537149	0.54060036	0.44622317	0.59659874	0.44841328
0.0	0.053054266	0.30397418	0.03642654	0.05383813	0.02894638	0.05256881	0.016496442	0.021078086	0.0924495	0.6624469
0.0	0.064080276	0.61291647	0.028122995	0.17393774	0.017004628	0.073460296	0.011226608	0.03351914	0.085341804	0.18254018
0.0	0.103234544	0.024635198	0.021792928	0.0015489226	0.050615594	0.10951413	0.01163608	0.002598763	0.06446675	0.48357174
0.0	0.103124805	0.024580512	0.021762129	0.0015484809	0.050647657	0.109459735	0.011581855	0.0025964167	0.06421302	0.48611188
0.0	0.5553824	0.5840653	0.5811775	0.5784198	0.56928766	0.58294475	0.5632277	0.5595955	0.58377343	0.5723075
0.0	0.16413766	0.36093086	0.038417052	0.12093482	0.029615749	0.11635	0.014876781	0.038509328	0.0021154638	0.5683718
0.0	0.053762008	0.04707145	0.03996215	0.09583135	0.022823391	0.05834217	0.013271557	0.027326744	0.016522342	0.07841651
0.0	0.085542925	0.04278531	0.021245003	0.05404319	0.031236226	0.050005462	0.010495136	0.027244011	0.03027854	0.4134178
0.0	0.85421646	0.58621407	0.6359055	0.661589	0.60367936	0.6292257	0.47076094	0.63090265	0.5601987	0.9129919
0.0	0.086785905	0.04429714	0.021711644	0.05505766	0.03206556	0.050360452	0.010599404	0.027504986	0.030825583	0.41688737
0.0	0.08627853	0.044038396	0.021674557	0.05504972	0.03196699	0.050527114	0.010616579	0.027355999	0.030345012	0.4147013
0.0	0.8721756	0.56939703	0.5767305	0.6992348	0.5068782	0.62589437	0.53523755	0.59808207	0.48523772	0.90387696
0.0	0.07383659	0.6831491	0.038080253	0.08963595	0.042974494	0.06891023	0.013850043	0.025444264	0.078780055	0.60829526
0.0	0.026951868	0.12509313	0.021484205	0.043834444	0.028750766	0.015073698	0.009104181	0.02589086	0.017121382	0.0824601
0.0	0.5558822	0.58292276	0.5829629	0.57882744	0.56936795	0.58144	0.56334376	0.5590723	0.58027226	0.57166064
0.0	0.025983255	0.0844818	0.011472095	0.0592344	0.029666515	0.052422326	0.010115747	0.019340659	0.015575844	0.0485099
0.0	0.62521863	0.6397206	0.6465581	0.5872499	0.0029045478	0.60100174	0.40269262	0.597477	0.49592412	0.59073216
0.0	0.055786457	0.4474238	0.02864452	0.12953827	9.4711475e-05	0.08926837	0.012467506	0.02986271	0.049528915	0.18496774
0.0	0.16209586	0.5858748	0.032558307	0.101774536	0.04750346	0.05909127	0.009028015	0.03647768	0.1842404	0.24769379
0.0	0.5556836	0.58261204	0.5824647	0.57887065	0.5692622	0.5812523	0.5630224	0.55908304	0.58101535	0.5713205
0.0	0.030294653	0.047430508	0.013415229	0.033299986	0.023453925	0.030866439	0.016371321	0.019451886	0.028319744	0.023927314
0.0	0.06952605	0.52475125	0.028528936	0.076125205	0.050325565	0.064609714	0.021208225	0.02537798	0.10167362	0.33811286
0.0	0.05799015	0.08846845	0.035593208	0.09990871	0.036705952	0.050914478	0.00022046862	0.030535426	0.12913464	0.33803654
0.0	0.55595887	0.58416927	0.58279806	0.5798687	0.567974	0.5843852	0.5634921	0.5597366	0.58385044	0.56988406
0.0	0.097537115	0.44050774	0.034876216	0.34566844	0.02862118	0.060686827	0.02003581	0.03986818	0.1334732	0.59354675
0.0	0.061017673	0.13191713	0.013874754	0.06604781	0.014438079	0.033226196	0.017649556	0.038147617	0.030192973	0.04990933
0.0	0.5556143	0.58289576	0.58224994	0.577425	0.5696715	0.58517027	0.5638011	0.56063956	0.5839437	0.5700533
0.0	0.016815128	0.03675274	0.014994599	0.116420925	0.23668738	0.025123121	0.008521736	0.066609256	0.021840462	0.04602288
0.0	0.7240763	0.6820405	0.68593293	0.7187808	0.5789485	0.57490724	0.49294055	0.48847327	0.5165628	0.666413
0.0	0.09771599	0.44566113	0.035292707	0.34761286	0.028910084	0.060804356	0.020007659	0.039952237	0.13370527	0.59939706
0.0	0.06149984	0.13207434	0.013878578	0.06567787	0.014449388	0.033114333	0.017696543	0.03796576	0.029984051	0.049628075
0.0	0.04069006	0.13559097	0.043000445	0.07396395	0.031905886	0.07306651	0.02013709	0.03818401	0.07356256	0.5953704
0.0	0.048678905	0.055350345	0.03167772	0.05017214	0.037576765	0.07552111	0.014987545	0.040198717	0.082599446	0.58197373
0.0	0.65713805	0.71795505	0.54888517	0.6288693	0.46444112	0.8030935	0.5494427	0.6473497	0.7195966	0.8595636
0.0	0.6971659	0.75213706	0.49792275	0.54430854	0.47270218	0.6571363	0.46152723	0.5449893	0.6548274	0.35237032
0.0	0.03977921	0.098182246	0.016752195	0.05203933	0.03828991	0.04070564	0.00999594	0.026197257	0.0142155215	0.008139752
0.0	0.016881302	0.09024836	0.017738027	0.032378055	0.019327106	0.12069566	0.017183319	0.016625702	0.019489197	0.025746843
0.0	0.017035373	0.09016723	0.017803222	0.032257102	0.019157989	0.121222086	0.017183471	0.016616255	0.019575676	0.025543507
0.0	0.037170507	0.44462895	0.039628368	0.10562118	0.034347553	0.078900725	0.010698944	0.049523894	0.08424636	0.16522104
0.0	0.55413973	0.58279514	0.58233726	0.5790129	0.5681154	0.58380353	0.56442815	0.5590038	0.5829617	0.57113093
0.0	0.015679868	0.13946237	0.0116661545	0.0771198	0.047935236	0.014210944	0.015129712	0.038211785	0.030033337	0.014243272
0.0	0.02420056	0.025625966	0.016656	0.100408256	0.009499028	0.033832673	0.013561205	0.030024482	0.030575885	0.014417133
0.0	0.08242133	0.4688018	0.05448275	0.06051147	0.013161293	0.10329422	0.0106882	0.016370967	0.102830045	0.17889899
0.0	0.20077275	0.6344031	0.040793307	0.082383245	0.038844373	0.07845415	0.010021363	0.058787674	0.06724088	0.08130268
0.0	0.19950695	0.6330851	0.040334623	0.08089278	0.038352586	0.07827235	0.00991593	0.058061104	0.066079564	0.080200106
0.0	0.1994601	0.63449365	0.04040859	0.081115946	0.03866747	0.078378305	0.009921743	0.05819213	0.06619398	0.07976848
0.0	0.061446175	0.3332993	0.044490345	0.1442663	0.020899085	0.11848063	0.010366855	0.055841323	0.10236882	0.047538828
0.0	0.059129484	0.32814342	0.044172067	0.14269997	0.020633752	0.117874295	0.0102690235	0.05485806	0.10130155	0.04667944
0.0	0.058871515	0.32915238	0.044255268	0.14324802	0.020775918	0.11791744	0.010288709	0.055020474	0.10136854	0.04641256
0.0	0.014325424	0.05566484	0.01720722	0.042297635	0.007137441	0.065372385	0.014130934	0.032150406	0.01729823	0.21412231
0.0	0.051197875	0.47794676	0.022105578	0.06747548	0.0143769365	0.12974133	0.017994024	0.03982756	0.07512215	0.6532014
0.0	0.050666932	0.47024792	0.021556752	0.06644459	0.014192159	0.12926656	0.017879676	0.038903844	0.07412097	0.6491457
0.0	0.050686076	0.4717734	0.021638367	0.066761345	0.014301118	0.12934169	0.017921843	0.039031647	0.07413728	0.6504484
0.0	0.03421604	0.023727113	0.046058513	0.5321368	0.02257946	0.033636622	0.010734236	0.109347746	0.051438656	0.054230552
0.0	0.10628887	0.21706241	0.07113502	0.33282304	0.040296104	0.08552846	0.013116598	0.028556617	0.13246673	0.45323464
0.0	0.104095116	0.2122941	0.06841334	0.3307471	0.039640017	0.08463867	0.013051681	0.028463466	0.13083091	0.44566473
0.0	0.10411335	0.21336597	0.06851692	0.3318515	0.039952356	0.084725976	0.013075608	0.028541699	0.13085228	0.44626236
0.0	0.0961408	0.19364898	0.012811622	0.0828636	0.02783786	0.06914597	0.01514688	0.039276075	0.05881944	0.2703783
0.0	0.55428153	0.5825936	0.5817647	0.57695913	0.56906486	0.5834574	0.5630297	0.55806446	0.58188605	0.5716565
0.0	0.55504614	0.584022	0.58218884	0.578151	0.56927264	0.5844113	0.5625466	0.55820954	0.5825852	0.5716233
0.0	0.029407067	0.10961301	0.019470016	0.042552803	0.05919702	0.11886283	0.008320632	0.033153508	0.010317182	0.031090962
0.0	0.55532527	0.58411753	0.581489	0.57825804	0.56703573	0.58041316	0.56417435	0.55929875	0.58250964	0.5725856
0.0	0.06410633	0.067972794	0.03697046	0.12769978	0.024128232	0.076536424	0.011334971	0.0492106	0.06285573	0.62547004
0.0	0.6111	0.56569624	0.70567626	0.65819705	0.30059633	0.6519301	0.38131607	0.5319767	0.63941145	0.7988636
0.0	0.03392577	0.022255903	0.014426664	0.060626455	0.015188849	0.03549726	0.012354712	0.030093407	0.107554	0.22200504
0.0	0.6055615	0.6119822	0.6287649	0.59292406	0.55465657	0.6512415	0.46503592	0.534597	0.7480356	0.9439671
0.0	0.3364276	0.97857	0.1896684	0.6110414	0.18769366	0.8906645	0.027034458	0.13188237	0.716538	0.9264506
0.0	0.3602972	0.9622638	0.18487108	0.4691028	0.381146	0.8580133	0.037270952	0.27057588	0.80707353	0.9086519
0.0	0.3876922	0.9724046	0.17293528	0.5409446	0.12721068	0.8846742	0.034881327	0.22027084	0.78571135	0.97927755
0.0	0.3326222	0.9722024	0.14140594	0.596904	0.18714252	0.91018313	0.045269065	0.16450723	0.69426405	0.98154324
0.0	0.36460295	0.9795045	0.20936763	0.49842486	0.25216404	0.8280123	0.02104302	0.21863407	0.728863	0.9444294
0.0	0.3948832	0.9745642	0.13989513	0.47243825	0.2805892	0.87509716	0.03512321	0.15921576	0.7396996	0.96206284
0.0	0.34997013	0.98184377	0.17985494	0.5100181	0.24978507	0.90263766	0.025994401	0.1793567	0.6473928	0.98933613
0.0	0.553689	0.58531934	0.58683634	0.5790001	0.57116705	0.5840767	0.565044	0.5604325	0.5840838	0.57537246
0.0	0.5542103	0.58319175	0.5825994	0.57859755	0.57005805	0.5849987	0.56517583	0.5576943	0.583855	0.57085174
0.0	0.55417544	0.58384746	0.58294106	0.5798709	0.5683762	0.582993	0.5649654	0.558977	0.5812787	0.572427
0.0	0.553099	0.5821963	0.583642	0.57840425	0.5693744	0.5848537	0.5643703	0.5595274	0.58005106	0.5702243
0.0	0.553286	0.583972	0.5822066	0.5795519	0.5677599	0.58417696	0.5650343	0.5601284	0.58418936	0.57105666
0.0	0.5534153	0.5824338	0.5800789	0.5795799	0.56918716	0.5831839	0.5630272	0.5587359	0.5833631	0.57239765
0.0	0.5542746	0.5836781	0.58174056	0.5775621	0.5699909	0.583409	0.56368107	0.5601539	0.5810323	0.5729213
0.0	0.55395085	0.5852896	0.58194983	0.57915777	0.56949115	0.5844581	0.56315964	0.55849195	0.58365387	0.5730701
0.0	0.014018316	0.0074320757	0.01898688	0.060423702	0.0104836235	0.04175462	0.011755879	0.01313718	0.021919591	0.027159069
0.0	0.55433744	0.58230793	0.58254623	0.5788763	0.5681906	0.5849256	0.56364083	0.5605089	0.5802098	0.57224077
0.0	0.55387616	0.5817698	0.5821897	0.5794121	0.5685006	0.585013	0.56427157	0.56011283	0.5833505	0.5711865
0.0	0.55245465	0.583595	0.58291113	0.57853186	0.57020295	0.5837965	0.5640095	0.56028354	0.584258	0.5683224
0.0	0.015690139	0.055018835	0.019848011	0.06375529	0.03327206	0.054560166	0.0137169445	0.022465747	0.012980121	0.15713096
0.0	0.018820578	0.08527124	0.013041692	0.18593557	0.023139184	0.012249921	0.0123984665	0.046631776	0.07949703	0.0564022
0.0	0.02302988	0.0388718	0.017566035	0.06802243	0.056508984	0.04499942	0.01201928	0.035303384	0.023610879	0.14768787
0.0	0.03533536	0.07220311	0.018650668	0.031565413	0.030819114	0.040596902	0.015532488	0.020517739	0.0123156905	0.004369087
0.0	0.55387175	0.5812905	0.58239305	0.57892305	0.5683136	0.58377963	0.56430507	0.5595929	0.5843396	0.57261306
0.0	0.019802237	0.040282946	0.016279645	0.0626048	0.024307584	0.025172884	0.013379737	0.040020604	0.05722996	0.052458722
0.0	0.5541083	0.58212	0.5824827	0.57775027	0.56918335	0.58549464	0.56446385	0.5597472	0.583999	0.5721696
0.0	0.5549195	0.58190656	0.58389467	0.580049	0.56885856	0.5848548	0.56520087	0.55880964	0.5813373	0.57251495
0.0	0.55564994	0.58330894	0.58316535	0.57979125	0.56924754	0.5846285	0.5636934	0.55827904	0.58320063	0.5709023
0.0	0.55530596	0.5842476	0.5838296	0.57955384	0.5702231	0.58475274	0.5647176	0.5595669	0.582301	0.5739093
0.0	0.55376285	0.58290017	0.58248323	0.5786852	0.5685843	0.5827899	0.5643217	0.5579028	0.5836006	0.572215
0.0	0.04649735	0.27412823	0.020649334	0.0351653	0.03157846	0.049587473	0.010179022	0.020712314	0.010871816	0.021970524
0.0	0.5551631	0.58260506	0.58476114	0.5788599	0.5684404	0.58407015	0.5651686	0.5595729	0.5834344	0.5714869
0.0	0.55469674	0.58289844	0.5819903	0.5783767	0.56817466	0.5846381	0.5640307	0.5599925	0.5816171	0.56743497
0.0	0.5462529	0.5667531	0.7508638	0.5643166	0.4305625	0.62613136	0.42792854	0.50378084	0.6205236	0.64912134
0.0	0.03632397	0.094004616	0.013089503	0.09895452	0.07337944	0.053532124	0.009428573	0.03091798	0.015658826	0.07121293
0.0	0.5539562	0.5830721	0.5814115	0.5786829	0.56736666	0.5847065	0.5631178	0.55854946	0.5815105	0.5712935
0.0	0.027575606	0.035550494	0.011861803	0.0831122	0.033813916	0.0897745	0.011341545	0.040967457	0.08162922	0.036880795
0.0	0.06562978	0.17436507	0.0133204525	0.114611596	0.03201856	0.06151208	0.012280995	0.038920954	0.07612141	0.118182965
0.0	0.5541505	0.58287233	0.582876	0.5793491	0.567228	0.58318055	0.5654118	0.5599911	0.58265203	0.57297444
0.0	0.556465	0.58398557	0.58405864	0.5796468	0.56894714	0.58373547	0.5639858	0.5593179	0.5827107	0.5705217
0.0	0.011593706	0.054023396	0.014421491	0.08158615	0.007851237	0.06693865	0.0122635625	0.03472564	0.018760355	0.08386271
0.0	0.051986557	0.4003366	0.01359224	0.07543041	0.018909449	0.12776466	0.008586861	0.040191848	0.07087416	0.12591057
0.0	0.039745893	0.031592615	0.01341509	0.051420305	0.006082199	0.026054233	0.011943489	0.012953939	0.011294121	0.03934629
0.0	0.5544666	0.5821659	0.5823966	0.5791824	0.56840336	0.5850863	0.5641903	0.5583092	0.58282125	0.5722088
0.0	0.5533893	0.5819846	0.581164	0.57803434	0.5692885	0.58387077	0.56358796	0.55703884	0.58371156	0.5715296
0.0	0.05266869	0.13002358	0.022675112	0.06474757	0.013020691	0.1608694	0.0053260606	0.029765492	0.0076204855	0.0390041
0.0	0.66382146	0.08471697	0.681763	0.5923465	0.5453917	0.7778699	0.49522024	0.5616515	0.5672336	0.4390727
0.0	0.013517236	0.08854579	0.01980258	0.048406594	0.014349097	0.03219786	0.010398834	0.022818372	0.013545802	0.055439845
0.0	0.79271734	0.586039	0.5637599	0.68124706	0.4884909	0.664918	0.5743795	0.6173043	0.58327323	0.65741354
0.0	0.55402637	0.58351564	0.5813016	0.5769363	0.5682497	0.58426684	0.56339985	0.5600739	0.5814115	0.5724991
0.0	0.028752072	0.053989485	0.016404303	0.08263298	0.044727635	0.04940627	0.011578694	0.03359165	0.010854483	0.04424172
0.0	0.691227	0.6784843	0.7086266	0.50652325	0.486745	0.57260036	0.507884	0.5868388	0.49504706	0.83994037
0.0	0.55559456	0.5840445	0.5817542	0.5796737	0.5684676	0.58562756	0.5631051	0.55914646	0.5830942	0.56877303
0.0	0.5964148	0.59822637	0.6413089	0.5831078	0.54078686	0.5930432	0.5264844	0.6064894	0.4243448	0.066544384
0.0	0.023054581	0.06620138	0.02680838	0.06734075	0.028415976	0.032944206	0.010702338	0.019825367	0.008298958	0.023545675
0.0	0.052450925	0.048130292	0.011170745	0.04088146	0.008179952	0.010643203	0.014182729	0.0136182355	0.010400479	0.03689107
0.0	0.5552387	0.58440566	0.5823828	0.57742065	0.5674673	0.5853937	0.5626183	0.5608781	0.5833013	0.57066244
0.0	0.056600727	0.6417284	0.03500807	0.13004795	0.037700593	0.06251911	0.009792296	0.035736732	0.12730049	0.3523115
0.0	0.0299768	0.5321055	0.029574357	0.1024279	0.03812224	0.041952472	0.023240535	0.03773848	0.0990182	0.4811073
0.0	0.026158817	0.19247971	0.012611137	0.1212559	0.032359805	0.055177778	0.0070583755	0.028557621	0.048618037	0.03162219
0.0	0.021807613	0.027105745	0.018920993	0.06383202	0.05513393	0.024122369	0.016664227	0.030066757	0.021635005	0.07221471
0.0	0.7642087	0.5914447	0.55456054	0.56334573	0.44614518	0.6108771	0.5693772	0.5158069	0.46786594	0.47204712
0.0	0.013765218	0.037051193	0.01647808	0.0387333	0.013887397	0.021318123	0.011469645	0.018763186	0.021104584	0.04817278
0.0	0.04651474	0.48296353	0.035012305	0.016125388	0.014898124	0.07177348	0.016243815	0.021408537	0.09439568	0.3887833
0.0	0.059223387	0.34973237	0.046801418	0.19106868	0.05173881	0.16296287	0.013421712	0.0487432	0.08700656	0.63345194
0.0	0.5704882	0.5905706	0.5940703	0.5870295	0.57249165	0.58769	0.5674986	0.56574965	0.58986896	0.5805275
0.0	0.098609276	0.751918	0.031378474	0.10266726	0.07428477	0.13384803	0.0143294055	0.0373464	0.15325317	0.8141732
0.0	0.06220751	0.2814093	0.035173412	0.25908425	0.015471445	0.13996883	0.010546995	0.04612065	0.06817637	0.18139921
0.0	0.5920997	0.58311164	0.74088323	0.62389565	0.5498108	0.62217635	0.5136804	0.56386906	0.48487505	0.81110865
0.0	0.072434224	0.67917186	0.03893078	0.061633904	0.028204156	0.12065533	0.015378707	0.03985254	0.078099996	0.24390088
0.0	0.5545748	0.581732	0.58176947	0.578573	0.5694088	0.5846066	0.5646833	0.5587442	0.58320343	0.572079
0.0	0.029206838	0.34254807	0.017652143	0.067933284	0.039255954	0.056633033	0.015207569	0.022762068	0.045506533	0.055797797
0.0	0.5193963	0.48449373	0.6389228	0.10071815	0.5874298	0.6171593	0.48944697	0.55375004	0.4894744	0.5183527
0.0	0.0963684	0.15939757	0.021129454	0.118736535	0.060503654	0.043626923	0.016375275	0.020078566	0.046361305	0.125223
0.0	0.061157104	0.097133	0.03705586	0.004749744	0.041051604	0.0942982	0.011288766	0.04793156	0.07698127	0.7317251
0.0	0.14785108	0.20922862	0.041104484	0.12005958	0.059269737	0.075963244	0.010918753	0.035050306	0.1394699	0.78129077
0.0	0.74154234	0.5114134	0.6633125	0.6290033	0.54631186	0.602561	0.48918056	0.5726411	0.6068422	0.76135266
0.0	0.028681872	0.33624482	0.016905362	0.06712383	0.03881775	0.05541402	0.015177312	0.022413073	0.044845924	0.056115612
0.0	0.060910713	0.45726955	0.0372926	0.04557693	0.04468892	0.13434684	0.009188709	0.018933607	0.039051954	0.20451629
0.0	0.10185795	0.47050208	0.018761724	0.09179939	0.012736647	0.051922407	0.01301712	0.0425573	0.112092406	0.24047557
0.0	0.038594004	0.061702073	0.012646598	0.06741477	0.036513053	0.02179415	0.0146196205	0.017777184	0.056093026	0.17713633
0.0	0.038426258	0.061730646	0.012613685	0.06769064	0.03658678	0.022018244	0.014696381	0.017742438	0.05603627	0.17627428
0.0	0.5555926	0.5826308	0.5820043	0.5782637	0.56805915	0.58335316	0.56307316	0.5593014	0.5818468	0.5701427
0.0	0.5543846	0.58210933	0.5816014	0.5791797	0.56745833	0.58409446	0.563642	0.5603477	0.5826131	0.571044
0.0	0.017186033	0.4611345	0.014334247	0.0065931934	0.016758613	0.024115814	0.017818121	0.019191995	0.034168553	0.056232296
0.0	0.017172717	0.4610176	0.014446908	0.0065934216	0.016583767	0.02418902	0.017803688	0.019208338	0.03404354	0.054902494
0.0	0.055556096	0.70499754	0.026030626	0.021642435	0.03308716	0.040527925	0.013463929	0.043423332	0.07872815	0.5177639
0.0	0.047971178	0.12118167	0.027363794	0.18973902	0.03079152	0.043765105	0.015284637	0.047020826	0.054102615	0.41056973
0.0	0.56098706	0.31830293	0.5834219	0.7162269	0.5195056	0.6093638	0.5821117	0.45944226	0.3713623	0.6067643
0.0	0.5553096	0.58298755	0.5827153	0.57810575	0.5689965	0.5807113	0.56315947	0.55859005	0.5813095	0.5712966
0.0	0.035523012	0.07644578	0.009491476	0.06698911	0.0077300356	0.047447547	0.009704526	0.055827726	0.019088907	0.015172831
0.0	0.099449694	0.5284335	0.023258492	0.07099705	0.01532016	0.08355828	0.011943326	0.03832518	0.05555043	0.16203143
0.0	0.59644437	0.70487773	0.5895196	0.57347834	0.20281315	0.6151061	0.5209599	0.46893832	0.49188265	0.4819389
0.0	0.09810368	0.52116364	0.023041537	0.06996862	0.015070137	0.08266284	0.011865029	0.037921954	0.054819293	0.15880252
0.0	0.7236674	0.5288489	0.4728082	0.50544393	0.33787796	0.7130219	0.51135814	0.58793706	0.36092895	0.670225
0.0	0.07135775	0.4191685	0.03708778	0.0052314363	0.037798222	0.109112635	0.0120024355	0.061350092	0.11344208	0.082846545
0.0	0.10769516	0.48244917	0.0332303	0.08284514	0.040911768	0.10212804	0.017631756	0.031968314	0.09256546	0.46496394
0.0	0.55417836	0.58458805	0.585003	0.5796174	0.57104886	0.58569294	0.5662115	0.5600929	0.5835364	0.5728374
0.0	0.017546648	0.049180567	0.01784465	0.003099302	0.01968723	0.042404506	0.010007871	0.060526256	0.034990594	0.008452649
0.0	0.045940515	0.07461801	0.018780828	0.15536296	0.036426015	0.026059201	0.01857513	0.044624716	0.022275653	0.009783761
0.0	0.1455329	0.4195117	0.03108521	0.10064872	0.06439106	0.023739824	0.01922109	0.01873862	0.10626714	0.017036077
0.0	0.08472268	0.45974106	0.049549844	0.104329705	0.015445379	0.1310334	0.012673276	0.05248545	0.03583663	0.6669197
0.0	0.041365117	0.0946643	0.011530851	0.08765734	0.017237647	0.025236541	0.012470078	0.039937936	0.0129699595	0.06600057
0.0	0.0417494	0.09617263	0.011568849	0.088031314	0.017362041	0.025458636	0.012503757	0.039674144	0.013040347	0.066824116
0.0	0.15057397	0.56231165	0.051219556	0.105133794	0.026313605	0.052769933	0.014776846	0.050808255	0.032749992	0.3418912
0.0	0.65835696	0.6585909	0.6822525	0.60241914	0.6326063	0.5730043	0.53568345	0.5277497	0.5762767	0.5342778
0.0	0.14760198	0.55462676	0.049824238	0.10413644	0.025877513	0.052461363	0.014688823	0.049931157	0.032666564	0.3353841
0.0	0.05649354	0.38546538	0.031389937	0.07705522	0.037060082	0.07546191	0.0174126	0.062311742	0.08601577	0.24045181
0.0	0.062451594	0.31093037	0.033810403	0.07393823	0.03219215	0.10592408	0.018723913	0.05436651	0.08629703	0.50132954
0.0	0.09880749	0.18090425	0.033453867	0.11831823	0.065247715	0.071548805	0.015827985	0.040496573	0.08506783	0.6048573
0.0	0.01788017	0.039576605	0.026187982	0.15305826	0.018325448	0.06941159	0.016571715	0.023497043	0.010821317	0.043510187
0.0	0.6871309	0.67564076	0.5760509	0.53125274	0.55633307	0.77951175	0.5387318	0.55469424	0.63680923	0.86754405
0.0	0.02351033	0.0134019945	0.015347699	0.02619934	0.019137803	0.10668108	0.009407846	0.030800698	0.010673714	0.22306041
0.0	0.66290164	0.72859454	0.7635731	0.6255562	0.5687784	0.53883076	0.55920804	0.47264013	0.62569827	0.91655034
0.0	0.07749221	0.62501454	0.02497517	0.15360154	0.029303541	0.064508766	0.013485545	0.045909185	0.03366925	0.701235
0.0	0.24338453	0.9539476	0.124312036	0.80901605	0.7997508	0.9423919	0.037312537	0.5404762	0.9313595	0.93666106
0.0	0.55477524	0.5821077	0.5823747	0.57864475	0.56789273	0.5860349	0.56346583	0.5594387	0.58185476	0.56845427
0.0	0.042638596	0.61175406	0.024557754	0.08426096	0.034930322	0.13771957	0.016820483	0.022540199	0.11637686	0.16536206
0.0	0.015359723	0.092839226	0.009254127	0.05008696	0.03837536	0.023721794	0.013654003	0.027844895	0.047110103	0.01748381
0.0	0.094648466	0.3763527	0.028781414	0.0796169	0.026662627	0.044047274	0.012890709	0.041669007	0.110987425	0.757182
0.0	0.09291854	0.3713431	0.028238501	0.0788249	0.02631079	0.04368317	0.012813088	0.04163177	0.11125765	0.7565864
0.0	0.74604577	0.56253225	0.55231553	0.6100007	0.35933495	0.5863711	0.5905458	0.5547408	0.5397162	0.6492362
0.0	0.019328376	0.22510251	0.011913906	0.055131435	0.037229102	0.029045174	0.016224435	0.041944195	0.068489775	0.037536077
0.0	0.07520819	0.4266585	0.02083019	0.06988079	0.032223124	0.08566486	0.01801198	0.044399526	0.105632305	0.45338273
0.0	0.028091963	0.066038996	0.008302557	0.061594933	0.03890091	0.039504513	0.013110581	0.031059723	0.024087505	0.07252095
0.0	0.3841108	0.9606839	0.08974134	0.4990295	0.12539	0.8628913	0.02417864	0.24097246	0.5306955	0.5693999
0.0	0.021433761	0.0792628	0.015960978	0.058922283	0.0277059	0.1834609	0.015595225	0.022868196	0.06164163	0.07447316
0.0	0.554985	0.58452797	0.5827131	0.5796574	0.5693663	0.58360314	0.56274045	0.559508	0.58128655	0.57211447
0.0	0.6998637	0.47669175	0.69539326	0.6679413	0.59902465	0.58233285	0.3657169	0.5765572	0.6043682	0.8607566
0.0	0.008277816	0.14772996	0.036763012	0.11454517	0.026211333	0.023932189	0.0038319046	0.035313323	0.022547988	0.040662937
0.0	0.040917084	0.5916929	0.07973249	0.13265593	0.04429051	0.06334636	0.005222206	0.05328338	0.0462674	0.20845348
0.0	0.6983116	0.65559876	0.6578914	0.47512794	0.4719841	0.6494929	0.40845725	0.5624383	0.53643537	0.69342667
0.0	0.012538301	0.015923904	0.020482	0.15438098	0.02707457	0.10808084	0.010698425	0.040820926	0.028449519	0.01457394
0.0	0.07553995	0.3624	0.043444596	0.14344281	0.0587479	0.1300174	0.010688099	0.05805645	0.056892242	0.27622917
0.0	0.07558203	0.36212006	0.043185767	0.14334708	0.0586723	0.1288556	0.010677058	0.057592977	0.056559034	0.27504122
0.0	0.075653605	0.3618039	0.043090325	0.14343156	0.058413796	0.12851638	0.010737817	0.057903405	0.05715412	0.2761525
0.0	0.8783857	0.5674672	0.5685223	0.59951943	0.5653007	0.661922	0.44240037	0.5371034	0.40569922	0.603507
0.0	0.014850766	0.031782378	0.016294954	0.14107013	0.03159716	0.10158764	0.011619854	0.025687894	0.011940884	0.037321534
0.0	0.07190843	0.4580047	0.0002633503	0.072730936	0.026572904	0.10774824	0.018844742	0.01906349	0.0016915551	0.70205
0.0	0.04200865	0.048117407	0.022116693	0.038746372	0.03999834	0.06712315	0.014992692	0.03374822	0.02160378	0.15330552
0.0	0.6405534	0.5791584	0.6265992	0.5889819	0.57113844	0.6274522	0.40622887	0.47458604	0.6302798	0.39700615
0.0	0.04097721	0.04723411	0.02182363	0.03778833	0.03941546	0.066307224	0.01483813	0.033299267	0.021317564	0.15147758
0.0	0.10016362	0.1625609	0.050838515	0.090802	0.085885145	0.0007432696	0.016269583	0.04686948	0.058156166	0.28553703
0.0	0.082473025	0.3647913	0.039442614	0.07001222	0.06413278	0.00068969664	0.018086653	0.048216075	0.067357905	0.43653616
0.0	0.6419539	0.68492466	0.66012806	0.61471295	0.41489595	0.5122611	0.4638076	0.50635356	0.56436336	0.839595
0.0	0.045786854	0.01548257	0.022237042	0.07650912	0.060673792	0.023585169	0.014887834	0.04307667	0.030416992	0.068195716
0.0	0.04553782	0.015306269	0.021768028	0.0752085	0.059518825	0.023165418	0.014872029	0.0423735	0.029864278	0.06543301
0.0	0.04566144	0.015290307	0.021795176	0.07488591	0.06020289	0.023225661	0.014882834	0.04251533	0.030039769	0.06666015
0.0	0.6143277	0.6454459	0.6670175	0.5293727	0.37989458	0.68271357	0.44523317	0.73168695	0.38850516	0.5290773
0.0	0.08291924	0.5177017	0.032888528	0.13554536	0.01947378	0.08868986	0.010014516	0.053453	0.068666555	0.12317253
0.0	0.08281766	0.517091	0.03284689	0.13518758	0.019477442	0.088566735	0.009967921	0.05338259	0.06813984	0.12418051
0.0	0.106209435	0.47296205	0.0267968	0.0541733	0.09841972	0.12256254	0.010328324	0.034773648	0.11554847	0.82208824
0.0	0.083540626	0.37715754	0.039506394	0.10873701	0.057554614	0.15094541	0.010749858	0.031174907	0.03287779	0.45770147
0.0	0.6499535	0.5699915	0.5411524	0.5656065	0.7102423	0.6307537	0.48646104	0.5659112	0.50452244	0.944044
0.0	0.6017655	0.6127456	0.6252406	0.6693967	0.2053675	0.6278023	0.47056437	0.6047069	0.5783163	0.57020086
0.0	0.5537391	0.58359843	0.5819815	0.5769556	0.568751	0.5839092	0.562434	0.5588732	0.5818828	0.5716768
0.0	0.55471	0.58462507	0.5826027	0.5781825	0.569102	0.5849934	0.5621068	0.55911934	0.58231914	0.5716192
0.0	0.13749196	0.3445559	0.057243254	0.03964459	0.06874645	0.14337201	0.017500076	0.040913276	0.22013295	0.6761389
0.0	0.5527343	0.5840265	0.5805862	0.57842004	0.5674619	0.5829894	0.5645686	0.5601217	0.58080506	0.568002
0.0	0.04126992	0.33063355	0.030782703	0.09381603	0.032198433	0.06479853	0.010864158	0.025937442	0.110686906	0.34408242
0.0	0.017982572	0.0033250467	0.012686636	0.032255553	0.04331976	0.031112423	0.011786414	0.03715048	0.026784927	0.07616554
0.0	0.036993008	0.09264419	0.013668409	0.080816425	0.016137473	0.027797299	0.01472317	0.019667903	0.007616761	0.094412066
0.0	0.022542346	0.05769825	0.017791344	0.048322704	0.018488295	0.08855861	0.0077842325	0.040187627	0.047092702	0.052241847
0.0	0.027159875	0.0074523217	0.008847748	0.081806	0.052101642	0.025248798	0.009112027	0.038257077	0.009600707	0.049332794
0.0	0.07636648	0.4944824	0.037820403	0.046134308	0.022647625	0.08185345	0.02164526	0.04186316	0.0316089	0.6570305
0.0	0.03230316	0.112936296	0.023065453	0.026425188	0.012411201	0.06590719	0.015555342	0.038743895	0.0062122336	0.060988925
0.0	0.031412028	0.043626953	0.013644361	0.03387141	0.033861075	0.031356294	0.012229122	0.03605594	0.023551986	0.18972255
0.0	0.5563205	0.58392704	0.5828836	0.5794792	0.5698581	0.5833604	0.56346005	0.55970764	0.58409053	0.57101345
0.0	0.5542542	0.58567894	0.5828406	0.5793825	0.5695616	0.5838507	0.5636044	0.55969423	0.5837383	0.57141495
0.0	0.5547235	0.5834395	0.58279085	0.57850987	0.569921	0.5850672	0.5625834	0.5604673	0.5808073	0.5685296
0.0	0.08968947	0.41837496	0.04324833	0.06798554	0.17296581	0.1236641	0.023922002	0.033990897	0.15713096	0.2006788
0.0	0.55400443	0.58405405	0.5827038	0.57909596	0.5704616	0.5824631	0.5634699	0.5601804	0.58447564	0.57309955
0.0	0.55628026	0.5839576	0.5833893	0.580045	0.5687756	0.5830543	0.5634756	0.5603425	0.5841088	0.57179356
0.0	0.55493635	0.5821747	0.5827933	0.5794788	0.5693091	0.5839153	0.5631517	0.55945027	0.5823495	0.5700149
0.0	0.5560641	0.5844506	0.58313197	0.57828414	0.56978416	0.5844962	0.56323606	0.5599957	0.58325875	0.5714955
0.0	0.031969998	0.09231003	0.032871563	0.091046914	0.018254222	0.06808434	0.0144525645	0.020556748	0.06988896	0.031766124
0.0	0.5551687	0.5813544	0.5830598	0.5797703	0.5697255	0.58520925	0.5626268	0.55991656	0.58255756	0.57206935
0.0	0.55641204	0.58247703	0.58300596	0.5796822	0.5698901	0.5846688	0.56327957	0.56082284	0.58364487	0.5704922
0.0	0.55648863	0.58383924	0.5833686	0.57920384	0.569458	0.5833277	0.5632677	0.5603073	0.5843377	0.56755304
0.0	0.05829412	0.30457562	0.035487033	0.079092264	0.037918974	0.07791905	0.009235355	0.04207855	0.07487786	0.65449935
0.0	0.036498822	0.4425229	0.030431543	0.12489447	0.04050884	0.029625762	0.014676751	0.0562883	0.13456962	0.6110119
0.0	0.09108948	0.33048224	0.032267917	0.11966984	0.048299715	0.090835065	0.011738714	0.03849045	0.06748773	0.5283712
0.0	0.077219285	0.038921263	0.021300688	0.06636607	0.020460656	0.13232759	0.019017098	0.037995726	0.028846538	0.12848113
0.0	0.5564991	0.5825289	0.5826434	0.57871634	0.5699161	0.58372337	0.5633428	0.55974376	0.58438855	0.5715541
0.0	0.020301668	0.041369285	0.016423933	0.06300874	0.024150597	0.025382115	0.013415822	0.04093983	0.057113543	0.054057464
0.0	0.55573046	0.58342797	0.5830107	0.5798889	0.57056016	0.583819	0.5637653	0.55926037	0.583037	0.57052076
0.0	0.5564068	0.58379203	0.5828021	0.57942975	0.5703737	0.5842712	0.56319153	0.56030494	0.5844601	0.5697836
0.0	0.5567472	0.5837592	0.58287394	0.5787927	0.5678728	0.5845122	0.5634743	0.5601015	0.5839406	0.57015884
0.0	0.55402285	0.5824061	0.58282596	0.58047634	0.56979537	0.58455485	0.56357056	0.55972034	0.580902	0.5718368
0.0	0.5565549	0.58423114	0.5833369	0.5795808	0.56908846	0.58405995	0.56332546	0.55920213	0.583505	0.5707851
0.0	0.11963185	0.6587271	0.036551606	0.045738984	0.06272429	0.057228077	0.008272173	0.025742823	0.049125176	0.34343663
0.0	0.55523586	0.58179194	0.58420473	0.5804529	0.56877804	0.58542246	0.5632602	0.55986553	0.5835222	0.5738519
0.0	0.5569148	0.58504874	0.5821885	0.5797753	0.56778055	0.58218926	0.56372887	0.5588213	0.5834183	0.57169855
0.0	0.55345035	0.5837531	0.5822094	0.5786949	0.56676227	0.5832028	0.56354934	0.5585257	0.582159	0.56992495
0.0	0.14761072	0.95897865	0.20060262	0.48749867	0.2791797	0.86631465	0.039737478	0.10126792	0.6925646	0.9074692
0.0	0.5558899	0.5836549	0.581078	0.5780262	0.56900984	0.5837309	0.562742	0.55933964	0.5823061	0.5691635
0.0	0.5539564	0.5820699	0.58206177	0.5779279	0.5668704	0.5819384	0.5640674	0.5582472	0.58247757	0.5691472
0.0	0.5559774	0.58369946	0.5822052	0.57968366	0.5689689	0.5826765	0.56362504	0.55949426	0.5841069	0.5711496
0.0	0.5548415	0.5815931	0.5827045	0.57890135	0.5663373	0.58366686	0.5637714	0.5589961	0.5814474	0.5699118
0.0	0.37044805	0.960293	0.15478007	0.59068453	0.09008635	0.873747	0.027079282	0.10281058	0.58306193	0.39135134
0.0	0.5561852	0.5840214	0.58093584	0.57902575	0.5684941	0.5831073	0.563133	0.5595926	0.58234465	0.572141
0.0	0.55397016	0.5824512	0.58240384	0.57810056	0.5666791	0.5826083	0.5637622	0.5591825	0.5822615	0.5706306
0.0	0.55729645	0.58425766	0.5818262	0.5792716	0.5689419	0.58339155	0.5626704	0.5593862	0.5834455	0.57050854
0.0	0.5570966	0.58399785	0.58267456	0.5790346	0.56909174	0.5838855	0.56373847	0.5593517	0.5843998	0.5716326
0.0	0.38815808	0.9604268	0.18598832	0.5128506	0.16789794	0.85068893	0.011613908	0.20485681	0.6805615	0.9336271
0.0	0.014184244	0.060583174	0.014646433	0.037025027	0.022507286	0.021030914	0.012463602	0.027454687	0.028286433	0.10408083
0.0	0.03988713	0.06309131	0.024471957	0.09857694	0.02292355	0.038412787	0.007884962	0.023876812	0.014840835	0.060193732
0.0	0.027103707	0.0014756044	0.008695956	0.055516165	0.010497152	0.07839591	0.01358293	0.026332507	0.0058589526	0.025245499
0.0	0.5568853	0.584859	0.58060926	0.5787253	0.5665129	0.5832493	0.5631979	0.55966836	0.583835	0.56986964
0.0	0.5541775	0.5829658	0.5816479	0.57865345	0.567255	0.5826711	0.5641298	0.55910033	0.58226836	0.5703267
0.0	0.5570406	0.5848283	0.5811964	0.57907647	0.568027	0.58341765	0.563552	0.5596947	0.58265716	0.573203
0.0	0.5537299	0.58211124	0.5825258	0.5787025	0.5670217	0.58318275	0.56253064	0.55880666	0.5804024	0.57067746
0.0	0.42437676	0.9735788	0.17608935	0.43094695	0.26799777	0.7740267	0.012201614	0.10951485	0.66347563	0.9632859
0.0	0.55728775	0.5854172	0.5810488	0.57829404	0.5661588	0.58261496	0.5626312	0.5595547	0.58315414	0.5696095
0.0	0.55410755	0.58151704	0.58280885	0.5783127	0.56724966	0.58372056	0.5635587	0.55884236	0.5817987	0.57084537
0.0	0.55555004	0.58134687	0.58223605	0.57848006	0.5686639	0.5819905	0.5634624	0.55908734	0.5783823	0.5697207
0.0	0.036657322	0.120031856	0.013205623	0.04869223	0.018610647	0.04125156	0.016494649	0.04031389	0.021055946	0.029658493
0.0	0.089858934	0.47059897	0.02841071	0.10898321	0.029325007	0.084910356	0.018100346	0.035103712	0.07786569	0.7945334
0.0	0.040951744	0.27883622	0.026710857	0.07896666	0.044929843	0.11983197	0.012427875	0.027371697	0.022080585	0.47199067
0.0	0.55525166	0.5824547	0.58331436	0.5792096	0.5693307	0.5846602	0.56401634	0.55893207	0.58402663	0.57191163
0.0	0.6237309	0.58318615	0.6276758	0.60110396	0.60244334	0.6278642	0.5626165	0.48387355	0.39408118	0.6566083
0.0	0.014361072	0.021473566	0.012613257	0.06812743	0.022853782	0.060673334	0.00934122	0.028563833	0.010594783	0.027039243
0.0	0.7095301	0.61155456	0.5207807	0.6381458	0.48704183	0.7541029	0.49232352	0.5472719	0.4429163	0.5839542
0.0	0.053109597	0.032441024	0.012265924	0.06947491	0.011404563	0.06900162	0.012361247	0.031152083	0.04447245	0.013924019
0.0	0.5534564	0.5840607	0.58201224	0.5787072	0.5671015	0.5842913	0.5630386	0.56024104	0.58070153	0.5705907
0.0	0.5536798	0.57969743	0.58210564	0.57877856	0.56758064	0.585108	0.5642282	0.5603107	0.58121306	0.5678818
0.0	0.6082469	0.48892787	0.76653564	0.57258254	0.4980566	0.15529805	0.46960717	0.50829744	0.6837204	0.60865074
0.0	0.023951354	0.0066276942	0.022732774	0.08441151	0.012665898	0.005886438	0.008270538	0.02487349	0.054821175	0.12659548
0.0	0.5548282	0.5846125	0.58062047	0.5799938	0.56626785	0.58457756	0.5642163	0.56046844	0.5818077	0.570997
0.0	0.5550159	0.58377826	0.58018714	0.5797652	0.56779504	0.5838637	0.5641259	0.5613943	0.5822786	0.5701534
0.0	0.081937715	0.40098363	0.03465283	0.07814859	0.08558958	0.03589791	0.020529125	0.040856086	0.028256578	0.2646762
0.0	0.040169697	0.02663256	0.03207464	0.03302669	0.061763458	0.0444664	0.01566884	0.024083497	0.0036027727	0.05085632
0.0	0.33924747	0.92726207	0.04916883	0.547904	0.15165953	0.862226	0.021958794	0.10744726	0.5691377	0.95444506
0.0	0.5038368	0.14373122	0.7090817	0.6200403	0.59269536	0.5841988	0.5288714	0.49250853	0.69968987	0.3863121
0.0	0.07154744	0.50519586	0.030791638	0.048532054	0.08046547	0.074648	0.017546434	0.018031025	0.16387089	0.4940717
0.0	0.011029407	0.09387182	0.018927012	0.08258625	0.027461004	0.03987149	0.0060241586	0.036706112	0.023756042	0.09746095
0.0	0.03579487	0.54060465	0.061473105	0.250201	0.060387366	0.09547911	0.0108355	0.051336393	0.075866975	0.36175886
0.0	0.06973895	0.26278383	0.036309298	0.12279647	0.053394917	0.091490105	0.0075976783	0.05308267	0.11004078	0.40057996
0.0	0.010880393	0.09329324	0.018706167	0.08262213	0.027290871	0.03972368	0.006029803	0.03675161	0.023508292	0.09537211
0.0	0.610307	0.6358558	0.72328234	0.8527776	0.6323687	0.64933044	0.5811608	0.508175	0.62604815	0.54313636
0.0	0.010925784	0.093035094	0.018689292	0.0830595	0.02737614	0.039620798	0.006044479	0.0366041	0.023522593	0.09473925
0.0	0.013188342	0.07803813	0.005223306	0.051589034	0.029186105	0.03835395	0.016847456	0.037243422	0.01626354	0.014921951
0.0	0.104982406	0.1557747	0.03991626	0.1291293	0.031036189	0.0852377	0.012522011	0.046231035	0.06492415	0.31041214
0.0	0.6917889	0.638129	0.56272936	0.47978354	0.4739408	0.8165968	0.41053498	0.64444005	0.5787545	0.19176437
0.0	0.017819472	0.041630134	0.021948028	0.063566014	0.018083869	0.024699872	0.00968227	0.029276825	0.048047643	0.15376823
0.0	0.018254593	0.042619262	0.022068623	0.06419596	0.018461905	0.025013143	0.009788838	0.029769463	0.0480827	0.15509185
0.0	0.018254593	0.042619262	0.022068623	0.06419596	0.018461905	0.025013143	0.009788838	0.029769463	0.0480827	0.15509185
0.0	0.01822418	0.042448334	0.022172242	0.06379359	0.018313888	0.025094489	0.009798263	0.029926874	0.048345897	0.15409833
0.0	0.034977626	0.34227124	0.053551912	0.08170442	0.02991021	0.058955014	0.013587882	0.030558994	0.062765926	0.44305703
0.0	0.55735683	0.58565605	0.58441424	0.580342	0.5694479	0.5851712	0.5639988	0.5606046	0.58085454	0.5719497
0.0	0.5695141	0.59004664	0.59489423	0.5875192	0.57299304	0.58914566	0.56733066	0.5662449	0.59083307	0.5806176
0.0	0.0133906	0.07557718	0.020174924	0.058144234	0.01754756	0.018110055	0.014897236	0.020466179	0.011958929	0.015677955
0.0	0.55429316	0.5841585	0.58319104	0.579337	0.5690556	0.5835824	0.5641769	0.5591811	0.58278316	0.57268983
0.0	0.73458487	0.5635196	0.64206403	0.5594214	0.57341605	0.7553997	0.5538732	0.5380229	0.5593169	0.79624844
0.0	0.06969724	0.22251691	0.02553887	0.07434607	0.026388036	0.08157115	0.015681908	0.043193266	0.03491921	0.66566586
0.0	0.045212545	0.32594582	0.02805576	0.09509958	0.059333645	0.08815005	0.014445673	0.037689827	0.000835321	0.11441303
0.0	0.5011059	0.6810175	0.66891456	0.008009974	0.62716573	0.51075506	0.52317727	0.5027492	0.024123142	0.6523493
0.0	0.6730839	0.68678033	0.63479626	0.6847288	0.4972254	0.6766095	0.5184678	0.5510634	0.5844597	0.670325
0.0	0.020130066	0.028032579	0.010955955	0.0013618479	0.030388778	0.03990198	0.010688866	0.0016338526	0.016601818	0.04600292
0.0	0.019941024	0.027877208	0.010935337	0.0013592642	0.030339602	0.039778292	0.010699995	0.0016310565	0.016515719	0.04601011
0.0	0.020418614	0.028398398	0.011380149	0.0013884254	0.030619428	0.039876547	0.010731274	0.0016693932	0.016561275	0.046163216
0.0	0.02977012	0.26816675	0.018171988	0.060369823	0.029559951	0.027610082	0.013598055	0.020593233	0.029297771	0.05552238
0.0	0.044729084	0.04525578	0.015270534	0.1577535	0.011338539	0.027805727	0.016062906	0.02246424	0.028330373	0.012876269
0.0	0.048311915	0.30031836	0.022941602	0.109778546	0.050124846	0.060252145	0.011411554	0.01437849	0.055208586	0.4539299
0.0	0.5480272	0.6759415	0.5073105	0.5874508	0.56710076	0.5123165	0.4683837	0.5705131	0.49078885	0.71396285
0.0	0.011071586	0.0068456805	0.012117635	0.04038251	0.0276406	0.030752273	0.00901135	0.026208948	0.039422374	0.2739286
0.0	0.18430614	0.24907337	0.04178526	0.033938237	0.035489343	0.10777187	0.01535575	0.042561207	0.21326058	0.8360472
0.0	0.044557557	0.011809664	0.028646471	0.022742447	0.02041962	0.049003158	0.011812057	0.036882844	0.040342808	0.20436107
0.0	0.044698764	0.011715702	0.02867302	0.022718508	0.020545116	0.04869793	0.011816623	0.036921315	0.040540013	0.20024629
0.0	0.113990024	0.41767454	0.032807406	0.023587486	0.017476054	0.22678423	0.014119049	0.034697212	0.068862714	0.7970549
0.0	0.7841653	0.21717836	0.6012685	0.5527011	0.26679102	0.59507436	0.6095148	0.55766	0.64544505	0.5106705
0.0	0.08366211	0.4160095	0.028489394	0.019957947	0.040053543	0.17900434	0.010667698	0.03421721	0.09950433	0.17403558
0.0	0.6196146	0.65814006	0.5536942	0.57253665	0.4018202	0.54316497	0.5712821	0.5661117	0.5929154	0.93943787
0.0	0.07748336	0.27000597	0.032704964	0.07607572	0.014160273	0.090368226	0.01607226	0.0373344	0.030885382	0.8638066
0.0	0.0372449	0.08116481	0.016262205	0.08019386	0.0069055967	0.07504771	0.014120807	0.03250141	0.00972984	0.23295882
0.0	0.59229153	0.6519442	0.51576436	0.59836894	0.56061006	0.82041186	0.40244284	0.56769866	0.6212209	0.7566425
0.0	0.06679191	0.3541294	0.047419734	0.05652466	0.04353334	0.09044928	0.007857428	0.026966766	0.05450023	0.06342618
0.0	0.55587375	0.578658	0.58216196	0.57858706	0.5697609	0.58085316	0.56301296	0.5592539	0.5810026	0.5708665
0.0	0.030642599	0.020048238	0.02493826	0.033164453	0.038221575	0.033940338	0.0061015515	0.01668475	0.013648738	0.0155289965
0.0	0.5576876	0.718611	0.737169	0.669297	0.5511235	0.6899535	0.49218857	0.45570126	0.6494848	0.35336655
0.0	0.5564745	0.58505136	0.5823472	0.5817091	0.56956923	0.5850436	0.5645669	0.55842257	0.58257514	0.574051
0.0	0.122657426	0.2177234	0.038669314	0.05983409	0.0228619	0.07446374	0.012813672	0.02153445	0.073354855	0.7696802
0.0	0.055309594	0.41764298	0.05542186	0.21390064	0.0113567505	0.07573583	0.013973602	0.027806854	0.038231835	0.21893573
0.0	0.03635774	0.038808055	0.016516143	0.024290118	0.017581759	0.0674749	0.014867846	0.017663334	0.024652831	0.006892875
0.0	0.014069982	0.062441837	0.022113567	0.07705973	0.0027743368	0.095532656	0.004210123	0.025637291	0.031100407	0.01814111
0.0	0.014082423	0.062484343	0.022064889	0.077327505	0.0027669168	0.09545012	0.0042244485	0.025557214	0.03067268	0.018086476
0.0	0.032677703	0.15333912	0.020168185	0.13526033	0.01162377	0.054864194	0.013746465	0.029340422	0.05310618	0.23465194
0.0	0.46423256	0.5955542	0.576525	0.79461235	0.25167412	0.63007885	0.4726341	0.4734575	0.59659827	0.7335686
0.0	0.034023378	0.27161154	0.021757746	0.0660998	0.021571113	0.07337112	0.014594431	0.040785298	0.043718223	0.19807445
0.0	0.030164335	0.20827556	0.02303925	0.035010614	0.020995842	0.103538826	0.015596915	0.05054375	0.04590358	0.0697359
0.0	0.060565546	0.1695956	0.03801664	0.101195045	0.03193468	0.076716386	0.005440095	0.044266254	0.10881334	0.5022888
0.0	0.057733092	0.1129929	0.02091835	0.055967703	0.04483706	0.14694364	0.0062500606	0.05488415	0.15301527	0.21507905
0.0	0.55570114	0.5807862	0.582551	0.57823217	0.5690054	0.5810701	0.5634514	0.55897385	0.5808815	0.57009524
0.0	0.07097839	0.03804046	0.022562485	0.04216349	0.032267973	0.094840266	0.014079253	0.040242426	0.02809482	0.20198818
0.0	0.023671849	0.0040714447	0.01208525	0.042073064	0.014490623	0.035959985	0.012371578	0.028468564	0.007921287	0.021025717
0.0	0.12917534	0.03628242	0.025934376	0.058059607	0.008445563	0.07963888	0.01643836	0.04372896	0.030871741	0.26433715
0.0	0.8785133	0.5352732	0.49610278	0.6843703	0.33864665	0.5488478	0.52926177	0.53715307	0.6588401	0.7004044
0.0	0.12864704	0.03571255	0.025442531	0.057384208	0.008250591	0.07869127	0.016329003	0.042937353	0.030693615	0.26090387
0.0	0.5556964	0.5829684	0.5831278	0.57913977	0.56792116	0.5808408	0.5630786	0.55890036	0.5810974	0.5704391
0.0	0.0716071	0.037768032	0.022151131	0.040837843	0.031895123	0.09462459	0.014066239	0.039656904	0.02787498	0.2009964
0.0	0.022698535	0.009541344	0.010645132	0.028517837	0.018723046	0.040309288	0.008958603	0.022131594	0.007177561	0.015445335
0.0	0.055248223	0.052501593	0.020558376	0.049392503	0.03418048	0.06575401	0.0129898	0.048520688	0.027818568	0.19754657
0.0	0.58589524	0.49829176	0.5845473	0.53524464	0.5665306	0.61179644	0.5661975	0.5717352	0.5849342	0.5885714
0.0	0.05444199	0.0520584	0.020008458	0.048606426	0.03361229	0.065610744	0.012875573	0.04764711	0.027367627	0.19405651
0.0	0.042820048	0.29271322	0.061440457	0.08678702	0.028451076	0.07472063	0.019361915	0.05427196	0.082734756	0.54214174
0.0	0.0471436	0.20785889	0.052239027	0.087493	0.030561712	0.08859243	0.01795267	0.018992357	0.15945894	0.20478871
0.0	0.686067	0.68184817	0.6193823	0.5542428	0.5489135	0.4690119	0.514556	0.40392098	0.57589704	0.83807117
0.0	0.54586184	0.5409561	0.5313037	0.59306324	0.45020884	0.23893124	0.5055574	0.60019624	0.5385237	0.642435
0.0	0.7803864	0.4444519	0.46794373	0.5349533	0.50775635	0.2601277	0.5462495	0.5064471	0.5330307	0.61091685
0.0	0.021749465	0.02446929	0.010094198	0.03477564	0.014679826	0.05218209	0.012665654	0.02245305	0.04232048	0.012494111
0.0	0.064292535	0.2648617	0.042402413	0.16011986	0.020929843	0.08401496	0.01634643	0.056548085	0.00050245115	0.0578316
0.0	0.55694205	0.5813018	0.5801231	0.5781814	0.56773585	0.58414936	0.56417686	0.5595698	0.582875	0.57118696
0.0	0.5572563	0.5811615	0.58260006	0.57944953	0.56950134	0.5852102	0.5640231	0.55910957	0.5826444	0.5709158
0.0	0.021633875	0.047301203	0.02262337	0.055379905	0.026614977	0.037097435	0.012529329	0.01622085	0.013836581	0.043358255
0.0	0.11945879	0.37669557	0.055293713	0.23560454	0.021495912	0.11126074	0.014832673	0.040739805	0.039696548	0.031079836
0.0	0.56377137	0.39319065	0.5137934	0.561473	0.56016564	0.68668807	0.33092672	0.4337262	0.58744645	0.19115779
0.0	0.77298045	0.3678671	0.56178135	0.5901937	0.60638154	0.78963125	0.48729363	0.5115812	0.4557464	0.4166809
0.0	0.028400773	0.06294933	0.024770062	0.134618	0.013540745	0.05181123	0.02011485	0.051402602	0.012952683	0.002549599
0.0	0.580511	0.51379615	0.5965357	0.6102609	0.6113048	0.7152486	0.5236182	0.5082063	0.48366442	0.6105787
0.0	0.0019322195	0.0014320605	0.00021774737	0.0004392289	0.00031392844	0.0001602757	0.0001739565	0.00042481473	0.00021650316	8.8954956e-05
0.0	0.032930505	0.07858327	0.015521832	0.18134096	0.009983891	0.035625655	0.010930351	0.03382847	0.012320842	0.09684166
0.0	0.55350673	0.5814955	0.58192307	0.57881945	0.5679197	0.5825258	0.5645189	0.5586934	0.58226436	0.5718465
0.0	0.03031322	0.050454743	0.014454054	0.03323328	0.011448056	0.022116765	0.012758574	0.025742663	0.015233571	0.3087681
0.0	0.5363689	0.7390287	0.63289076	0.58222574	0.41079304	0.6221604	0.55786854	0.5376448	0.6851862	0.6846555
0.0	0.55459106	0.58306265	0.5821169	0.5783548	0.56766266	0.5804062	0.5643882	0.5598955	0.5824283	0.5724607
0.0	0.060456287	0.16928738	0.037986673	0.10090302	0.03196487	0.07659416	0.005411862	0.04420704	0.10808638	0.5047616
0.0	0.78532004	0.3192952	0.80082923	0.77553016	0.41195175	0.5651829	0.3898884	0.47525918	0.5255769	0.6114195
0.0	0.036530595	0.5028362	0.033831626	0.16972482	0.014132768	0.072018154	0.012778525	0.038995463	0.06801149	0.2379545
0.0	0.036378756	0.2920185	0.026181197	0.048469223	0.036070876	0.10902923	0.017016308	0.04323445	0.11976177	0.13293003
0.0	0.036711574	0.29353142	0.026210656	0.048578713	0.036428206	0.10955753	0.017007124	0.043785155	0.12034601	0.13202421
0.0	0.05120647	0.42928568	0.021246074	0.09567729	0.03712773	0.07924673	0.017936116	0.05983968	0.09049075	0.1527434
0.0	0.063072175	0.33588347	0.022503315	0.10996524	0.013478595	0.11542663	0.0138720535	0.047860596	0.0895591	0.089446425
0.0	0.59690744	0.7301952	0.4465564	0.68043166	0.49226546	0.5208399	0.500133	0.68784416	0.56643045	0.7034524
0.0	0.0858048	0.88642454	0.036530636	0.05307595	0.0329495	0.056157652	0.00948221	0.050360713	0.029711867	0.089562654
0.0	0.7679421	0.61651134	0.63812935	0.52745044	0.3994604	0.75738245	0.39414853	0.7380458	0.5815023	0.8645268
0.0	0.75113374	0.89216346	0.5359609	0.5970478	0.5153533	0.63680387	0.48577085	0.59943014	0.7208049	0.5529949
0.0	0.06351103	0.21360525	0.029171797	0.12611485	0.041834418	0.076209	0.009891061	0.037309423	0.070350945	0.36494103
0.0	0.040123302	0.17625302	0.039581064	0.06406566	0.02893783	0.069062725	0.007755331	0.039578464	0.085806854	0.23852485
0.0	0.77437717	0.69852036	0.68010545	0.60369074	0.5076339	0.66339123	0.43535742	0.57377785	0.5103102	0.62391263
0.0	0.70101374	0.6113992	0.6497974	0.56099224	0.6128036	0.6249208	0.43267974	0.5565059	0.66717845	0.8036412
0.0	0.031333745	0.018614722	0.016182924	0.15477395	0.024871098	0.04972737	0.0134505415	0.031775106	0.006644435	0.024728175
0.0	0.013954917	0.028605415	0.011788321	0.061043363	0.022932265	0.027406735	0.0075323014	0.017923538	0.035792302	0.030811464
0.0	0.03765723	0.27238417	0.02371612	0.07903848	0.023656754	0.049157493	0.014626978	0.033993624	0.09431237	0.13851416
0.0	0.06429049	0.26313245	0.024441287	0.19486068	0.040076636	0.11059956	0.0071249497	0.04781124	0.08903084	0.04012902
0.0	0.72837883	0.41941917	0.4772677	0.6946713	0.32068554	0.7425219	0.4769474	0.542528	0.48303866	0.64038247
0.0	0.12865706	0.10738122	0.019850962	0.19916023	0.05748391	0.06110875	0.007261358	0.04883785	0.12590314	0.16145891
0.0	0.020387506	0.07274101	0.0124846315	0.032719236	0.01684711	0.03217946	0.008970893	0.01213644	0.013413733	0.019511603
0.0	0.018437896	0.011986427	0.013314312	0.05994584	0.037388757	0.026382137	0.01438769	0.015145901	0.018150467	0.02464261
0.0	0.019283552	0.012251825	0.013936989	0.06043709	0.037758894	0.026861994	0.014537717	0.015361216	0.01841824	0.025814472
0.0	0.06329797	0.37924328	0.013642371	0.03608691	0.045599047	0.101012714	0.01200799	0.050583676	0.022369426	0.28226376
0.0	0.050546817	0.006662055	0.021833802	0.062207185	0.07502784	0.06576843	0.012894956	0.02483604	0.14899352	0.003689991
0.0	0.02490274	0.040720176	0.02966005	0.25575638	0.017599994	0.062464382	0.018789507	0.1265603	0.11249584	0.018162245
0.0	0.06666095	0.2972089	0.048067033	0.034580525	0.025366873	0.07370496	0.0142883	0.09031697	0.18007286	0.2685477
0.0	0.09352638	0.394041	0.03159943	0.13002937	0.034855813	0.088615514	0.012530185	0.05496885	0.07034528	0.39460182
0.0	0.41874164	0.967432	0.18404293	0.42490247	0.16668266	0.84787935	0.023430383	0.20001227	0.654558	0.8954553
0.0	0.09652598	0.3310843	0.022552434	0.051018775	0.041378275	0.09378052	0.012186244	0.034157358	0.14571564	0.03857484
0.0	0.07646567	0.65342736	0.012366703	0.0391965	0.056104448	0.0955985	0.012320122	0.045158427	0.020090556	0.41983655
0.0	0.0724771	0.2720368	0.043646153	0.08257818	0.02436718	0.11682426	0.01965048	0.053580523	0.09634563	0.7416356
0.0	0.011410962	0.07130541	0.024681386	0.049040493	0.018030636	0.03827152	0.012150821	0.043188356	0.049190436	0.14395262
0.0	0.027101502	0.02438613	0.016772754	0.020027943	0.015177499	0.03547642	0.017191567	0.02618738	0.018261388	0.020385206
0.0	0.34252086	0.9613123	0.18554126	0.37404913	0.13615637	0.8104234	0.019007314	0.13752429	0.59333473	0.85874003
0.0	0.46416062	0.96874934	0.19589949	0.41691142	0.2184046	0.7246728	0.015467648	0.088588804	0.6983547	0.85238385
0.0	0.036119584	0.1259764	0.038818933	0.14324024	0.028418142	0.121842094	0.01503164	0.06701773	0.04334776	0.57776666
0.0	0.010993784	0.024692493	0.019679414	0.22791171	0.013081295	0.032520615	0.015269888	0.0687386	0.017720629	0.018151203
0.0	0.010638463	0.024480741	0.019193562	0.2237092	0.012752631	0.032114964	0.015103779	0.06803073	0.017152173	0.017515637
0.0	0.7582341	0.6044211	0.55888325	0.7232165	0.5815727	0.5434279	0.49204463	0.5368008	0.6815241	0.7493055
0.0	0.010652516	0.024633892	0.01915225	0.22444503	0.012971187	0.032129567	0.015203385	0.06753571	0.017313864	0.017632078
0.0	0.57925594	0.1287706	0.63004774	0.578644	0.4652585	0.5727959	0.516449	0.55041665	0.5010098	0.15612824
0.0	0.011639541	0.0010006169	0.017743679	0.022161318	0.019559579	0.036084093	0.008946931	0.029878877	0.014080563	0.0013730766
0.0	0.01168299	0.0010098803	0.01782024	0.022249881	0.019736119	0.03617755	0.00897013	0.029827792	0.0141311595	0.0013807175
0.0	0.052540563	0.33622372	0.03480555	0.06486139	0.053765126	0.04507471	0.008984648	0.010873883	0.04378901	0.064874366
0.0	0.60999423	0.4422326	0.6107014	0.7181415	0.6046911	0.5567838	0.41962203	0.5017777	0.84661996	0.5342976
0.0	0.056892857	0.3360624	0.041598193	0.091265135	0.024657674	0.06950759	0.017325398	0.032109182	0.03864766	0.7687423
0.0	0.059298735	0.2791531	0.029766042	0.16930433	0.041805375	0.08832885	0.015430179	0.014753283	0.070541926	0.15269299
0.0	0.020141395	0.040673703	0.015821904	0.033489045	0.030414326	0.039058242	0.0047650626	0.017279224	0.0150978	0.13702145
0.0	0.033564843	0.25798705	0.03771504	0.10088986	0.026555505	0.08569975	0.0076863603	0.022901885	0.06457954	0.26937017
0.0	0.04190425	0.08058323	0.02920694	0.020468164	0.017446686	0.03435642	0.010102292	0.023710169	0.039941493	0.51635695
0.0	0.7046135	0.5985466	0.56573707	0.6314911	0.5901526	0.5393814	0.47514063	0.4195443	0.5444365	0.44575197
0.0	0.052617654	0.17893165	0.03353446	0.021500861	0.02352814	0.034160882	0.016892346	0.020325292	0.031282123	0.24003085
0.0	0.7221154	0.59135616	0.500958	0.3856905	0.50601435	0.42988214	0.59392095	0.5774509	0.56688637	0.35263082
0.0	0.5697052	0.59079283	0.59307	0.5867718	0.573518	0.58890826	0.5663689	0.5655682	0.58913743	0.5822395
0.0	0.046993878	0.44372848	0.042935524	0.069738	0.039985493	0.16640995	0.013747828	0.053281106	0.0055605276	0.34476507
0.0	0.023274038	0.2027662	0.015264181	0.050184116	0.021520117	0.06162842	0.014973747	0.026383149	0.07542093	0.030180793
0.0	0.55359346	0.5827336	0.579466	0.578148	0.56906474	0.58370596	0.56453186	0.5580387	0.58360463	0.5726501
0.0	0.8467247	0.5275041	0.5576563	0.6773121	0.32872677	0.5746005	0.48934498	0.5192791	0.7121317	0.7623951
0.0	0.02594023	0.022799762	0.01513706	0.2872066	0.023525182	0.054896552	0.010126912	0.020226564	0.035916973	0.040585164
0.0	0.55509377	0.5828675	0.5827916	0.57865655	0.5691807	0.5811198	0.5629954	0.55903876	0.58134997	0.5705674
0.0	0.017870225	0.007095958	0.016599692	0.16486083	0.014030766	0.05820763	0.008491271	0.04458226	0.011731667	0.048321236
0.0	0.5126071	0.6801522	0.7612924	0.73099273	0.45684364	0.58056486	0.50806457	0.56189275	0.5150671	0.72450954
0.0	0.06354672	0.21392602	0.029069485	0.12597355	0.04169254	0.07620892	0.009867512	0.037162308	0.07001524	0.36634558
0.0	0.022239415	0.19891392	0.014632079	0.049659118	0.02120569	0.0612996	0.0150605	0.026193965	0.07580765	0.03041913
0.0	0.024659194	0.16514741	0.017707048	0.041282866	0.023188623	0.029546164	0.010551245	0.034005962	0.0013066342	0.03161195
0.0	0.06520368	0.25957388	0.03725882	0.11781467	0.047870472	0.0881414	0.016256934	0.041905247	0.088613294	0.026342459
0.0	0.06499459	0.25895604	0.03726734	0.11743267	0.047885723	0.088041075	0.016177816	0.04189204	0.08803775	0.02659291
0.0	0.73787177	0.70021296	0.6406217	0.6632974	0.5279256	0.6165041	0.5604883	0.4520203	0.7170574	0.64430326
0.0	0.03221568	0.18903092	0.044159263	0.15844779	0.025890049	0.04338918	0.01260586	0.06415026	0.39383438	0.12789305
0.0	0.117731124	0.30291605	0.04069934	0.21408279	0.013084275	0.104687996	0.014084218	0.054250803	0.034332655	0.33796895
0.0	0.014701879	0.093365826	0.03008418	0.0705065	0.0114000365	0.026654845	0.015879171	0.029056346	0.018742852	0.0316961
0.0	0.021747293	0.035811126	0.010146764	0.03094161	0.018092142	0.060139537	0.017647894	0.036539946	0.045973253	0.007900195
0.0	0.04682812	0.3272038	0.047081042	0.087011755	0.018889556	0.050404917	0.01553246	0.032122493	0.12205634	0.78891337
0.0	0.7885687	0.5785193	0.63823897	0.7172431	0.6380196	0.0082721375	0.46487468	0.6117971	0.7102101	0.9036995
0.0	0.118357904	0.31153655	0.03121584	0.06664621	0.041065082	0.0003732444	0.008817695	0.03599535	0.031586822	0.27260616
0.0	0.02940112	0.20941578	0.044813845	0.14480372	0.017832546	0.0163064	0.015282627	0.01775002	0.04178306	0.3695953
0.0	0.11123421	0.32472464	0.017987205	0.03443566	0.022712756	0.7675016	0.018354869	0.04326531	0.05310529	0.188324
0.0	0.111498706	0.33050752	0.018351488	0.034284104	0.023039535	0.76820683	0.01860832	0.04383296	0.05335447	0.19076124
0.0	0.79424506	0.47997975	0.64357215	0.6676247	0.511103	0.6703336	0.5042192	0.6260664	0.61927634	0.7739862
0.0	0.019627064	0.05433816	0.026366832	0.22939263	0.0044896016	0.0251669	0.0049735806	0.03764791	0.0073448876	0.024064744
0.0	0.55525	0.5822188	0.5822716	0.57868576	0.5690169	0.58120924	0.5630906	0.5589303	0.58128506	0.57090586
0.0	0.016201	0.08701112	0.011291081	0.080407225	0.017794335	0.01733806	0.014563912	0.020233717	0.036000174	0.062085588
0.0	0.05326947	0.3997147	0.02332161	0.096135005	0.026120637	0.090926595	0.011823083	0.014563706	0.08223218	0.49514353
0.0	0.76898074	0.5522621	0.6202402	0.61225444	0.58895457	0.46863967	0.4609639	0.38530353	0.6487849	0.7026154
0.0	0.025430996	0.10113304	0.031299293	0.05475551	0.034061898	0.060954954	0.011162052	0.017863022	0.11298088	0.29653552
0.0	0.60939616	0.5987234	0.6255365	0.53569025	0.55895686	0.6108931	0.41049546	0.43367592	0.6114739	0.6390778
0.0	0.051539794	0.19531454	0.026872372	0.18557896	0.03728818	0.05355914	0.0065416074	0.024327915	0.079059884	0.124877036
0.0	0.53465074	0.56157535	0.5359976	0.6534702	0.5386957	0.6180804	0.471472	0.49231815	0.57174075	0.4566999
0.0	0.55576473	0.5828097	0.58262813	0.5784368	0.56871456	0.581113	0.56322193	0.5592349	0.5811188	0.57125753
0.0	0.022785673	0.011082357	0.024030058	0.028855668	0.0032005066	0.054001898	0.0070069535	0.007464857	0.004703048	0.07790362
0.0	0.04183632	0.14157808	0.044476867	0.0693418	0.006271341	0.14029638	0.009539244	0.013228734	0.024735369	0.6198399
0.0	0.64733285	0.48610094	0.6647123	0.52149534	0.21544293	0.63900447	0.3886775	0.46691787	0.6521258	0.669465
0.0	0.7065511	0.6950949	0.56252253	0.6537712	0.5296883	0.61634165	0.50874746	0.3879356	0.6602285	0.52090424
0.0	0.018734662	0.009446815	0.030708857	0.0803408	0.03153479	0.02598066	0.011522842	0.071437776	0.008825613	0.0058658808
0.0	0.07165794	0.38810167	0.016208468	0.08000846	0.014262453	0.08378245	0.020011324	0.04297097	0.022607842	0.0711586
0.0	0.034833003	0.020826848	0.013644618	0.048551172	0.015225461	0.033097617	0.015266267	0.01847528	0.0057526818	0.0057083233
0.0	0.0750929	0.038265333	0.022520965	0.1543668	0.02660325	0.034082748	0.013943248	0.017591827	0.035382822	0.023963708
0.0	0.6340884	0.6031626	0.50522	0.5658235	0.55458856	0.6904601	0.35260534	0.47385395	0.47086316	0.26301962
0.0	0.53238875	0.45265824	0.7354807	0.7114207	0.52571756	0.51882005	0.5420662	0.5646043	0.6007778	0.7531375
0.0	0.03488331	0.009033725	0.010285413	0.033355344	0.00878502	0.038921755	0.015602056	0.017908042	0.023058288	0.020241726
0.0	0.055685587	0.38148278	0.04241262	0.05859033	0.02482125	0.14226916	0.0116329985	0.06027183	0.03410814	0.07538427
0.0	0.055685587	0.38148278	0.04241262	0.05859033	0.024821263	0.14226916	0.011632994	0.06027183	0.03410814	0.07538428
0.0	0.013076297	0.02419111	0.01802393	0.026621599	0.01299199	0.03311902	0.008866434	0.049468588	0.025060844	0.005690322
0.0	0.013007255	0.024057666	0.018090418	0.026513437	0.012887584	0.03295245	0.008861353	0.049036615	0.024563055	0.0056531257
0.0	0.13048925	0.118279725	0.054083914	0.08173255	0.008789202	0.14433503	0.012278635	0.029401256	0.055022713	0.5632001
0.0	0.8043824	0.5929022	0.6868794	0.54024154	0.40533367	0.29915863	0.44410717	0.6151254	0.5909209	0.75520134
0.0	0.6897791	0.7159289	0.64275765	0.56854266	0.5259872	0.60467786	0.44961628	0.5089423	0.27263394	0.5183835
0.0	0.6267256	0.639822	0.6569691	0.53314734	0.3201649	0.67478913	0.5308153	0.57554626	0.7142118	0.8306027
0.0	0.1290266	0.00016229709	0.028068023	0.0023234058	0.0001266521	0.00012529737	0.0073822783	0.02420092	0.003185542	0.4276174
0.0	0.037182525	0.05176542	0.0064384653	0.22936103	0.041186385	0.021056859	0.0060482332	0.009221944	0.04035467	0.0140427565
0.0	0.026755981	0.022335358	0.026834765	0.050269403	0.15267402	0.093372345	0.015557079	0.01312518	0.007398089	0.025470002
0.0	0.55370694	0.5829986	0.5825579	0.57799965	0.569082	0.5831838	0.56338197	0.5574329	0.58347726	0.5711607
0.0	0.051120356	0.23198122	0.01645766	0.04192265	0.07428259	0.09785851	0.009760823	0.025713097	0.033951487	0.3132186
0.0	0.013568957	0.1729148	0.017859131	0.024727963	0.05726664	0.018098356	0.007984462	0.024891244	0.0061294558	0.020526165
0.0	0.047191918	0.43461528	0.061031424	0.18927209	0.012407631	0.08766035	0.008651597	0.01937357	0.02744332	0.06291186
0.0	0.046680357	0.41013092	0.061346393	0.07823325	0.04360533	0.13009419	0.009942378	0.013480661	0.068146735	0.17397945
0.0	0.7492615	0.6165495	0.6629186	0.54369867	0.5166691	0.551049	0.4074605	0.30706236	0.6249683	0.5744593
0.0	0.04358412	0.3480121	0.04869119	0.030369965	0.03467422	0.1516999	0.014492883	0.03851957	0.0916529	0.038818114
0.0	0.043584853	0.34469917	0.047585797	0.029617455	0.03439972	0.15101239	0.0143493675	0.038243	0.091400854	0.03786307
0.0	0.043584406	0.3461147	0.047969382	0.029548818	0.03456099	0.15076394	0.0143004805	0.038106654	0.091583945	0.03754837
0.0	0.027203193	0.008486651	0.017213464	0.044306867	0.017830148	0.05756228	0.013089041	0.03415551	0.038272448	0.060982704
0.0	0.6516351	0.5958288	0.4706645	0.59852326	0.54599583	0.56572133	0.47694	0.32116824	0.26621273	0.4794743
0.0	0.0116053885	0.013773513	0.020471986	0.050381172	0.010761842	0.0727678	0.0044788113	0.045629572	0.038498126	0.010875073
0.0	0.013794638	0.0061935363	0.025723726	0.077508345	0.023038559	0.25781006	0.012464671	0.013716879	0.03954962	0.0035278392
0.0	0.013081178	0.006153666	0.025217246	0.07641862	0.022526892	0.2566119	0.012309039	0.01357328	0.039390847	0.003438009
0.0	0.013137044	0.006170884	0.02521788	0.07598521	0.022827646	0.25707456	0.012260166	0.013588175	0.03981613	0.0034604755
0.0	0.014874371	0.07476017	0.014410787	0.0728994	0.023182252	0.06675341	0.008736184	0.013384761	0.020741308	0.009218203
0.0	0.5162694	0.67057663	0.5176591	0.629421	0.59903646	0.6819821	0.48282582	0.35769594	0.6584954	0.24162953
0.0	0.044711318	0.17928183	0.0531972	0.082728945	0.054314278	0.10915584	0.004888353	0.02762176	0.024432953	0.28055227
0.0	0.044784974	0.17907415	0.053130258	0.0829821	0.055074096	0.109203584	0.004881216	0.027574522	0.024294006	0.2783302
0.0	0.5536888	0.5823417	0.5823661	0.57803446	0.5696753	0.5833177	0.564423	0.55932647	0.58266616	0.5698432
0.0	0.042835537	0.19059025	0.077862374	0.068228155	0.037796654	0.07580066	0.0062674135	0.019519923	0.032907084	0.12915544
0.0	0.017912596	0.020660056	0.028032986	0.05314181	0.04016713	0.05745688	0.003972751	0.051758725	0.0059957188	0.14816852
0.0	0.018114464	0.021077003	0.028545368	0.053859536	0.040527258	0.05772359	0.0039991117	0.052327145	0.006067107	0.15009986
0.0	0.056967676	0.44105157	0.024768345	0.04464243	0.015069847	0.07880802	0.014737903	0.0402804	0.042478178	0.094554886
0.0	0.6093551	0.59747714	0.51990485	0.61459464	0.2176534	0.6288322	0.48616135	0.47632203	0.5081583	0.5992621
0.0	0.020907551	0.017666511	0.010868869	0.041415583	0.02735422	0.049945083	0.010821409	0.018005613	0.010168179	0.019473562
0.0	0.034485232	0.39140597	0.037327074	0.046724267	0.008998695	0.20511007	0.008718634	0.0376238	0.099262394	0.19329457
0.0	0.031052575	0.23365274	0.027707892	0.058875687	0.027807267	0.06857732	0.012646479	0.020901429	0.05782723	0.11866263
0.0	0.031052582	0.23365274	0.027707892	0.058875702	0.027807273	0.06857732	0.012646479	0.020901429	0.05782722	0.11866266
0.0	0.033519845	0.11259354	0.07578457	0.09395094	0.0046803984	0.051328674	0.015993034	0.059346005	0.09120111	0.42375
0.0	0.048399918	0.079486884	0.011497608	0.14929628	0.061219133	0.050661936	0.014026359	0.04745881	0.08867191	0.2368833
0.0	0.08737897	0.35429084	0.033269938	0.061834604	0.04428438	0.09492408	0.01514267	0.03804715	0.051577944	0.5132372
0.0	0.08064011	0.3440081	0.027022526	0.055285543	0.026128136	0.06356206	0.014773944	0.041027553	0.05405874	0.10264963
0.0	0.49290875	0.9688412	0.2275512	0.4891752	0.21474062	0.8733923	0.01829645	0.13292463	0.59130746	0.91477394
0.0	0.69170976	0.55013925	0.6498569	0.6290942	0.57730705	0.6518729	0.3483752	0.6550428	0.5589978	0.80234915
0.0	0.0131704565	0.0267315	0.0054796226	0.06251983	0.022080962	0.04930535	0.017393788	0.033979595	0.026942553	0.09100186
0.0	0.01312179	0.026387107	0.005495223	0.062641576	0.021957617	0.049458843	0.017351346	0.033966433	0.026606182	0.09048035
0.0	0.07787021	0.39771995	0.025604133	0.06979595	0.061262116	0.12353192	0.013690057	0.032739736	0.03717708	0.45780298
0.0	0.56843525	0.6833621	0.681374	0.5399366	0.53332186	0.64508235	0.43172187	0.5191718	0.66693395	0.47230282
0.0	0.044190772	0.13421828	0.03838893	0.03334825	0.023028545	0.07239707	0.00811292	0.021827176	0.073968776	0.025273426
0.0	0.044170458	0.1344618	0.03854367	0.033314526	0.023145674	0.072306976	0.0081011485	0.021744652	0.074544564	0.025119502
0.0	0.016661508	0.008478578	0.013000327	0.026329057	0.01441502	0.01978404	0.007210399	0.016436363	0.041156802	0.0016408922
0.0	0.23259176	0.33876568	0.043153524	0.042758573	0.02350032	0.08949938	0.014861659	0.029494112	0.1066643	0.58668125
0.0	0.016576186	0.034984186	0.018131841	0.020169318	0.04605913	0.032535676	0.010123864	0.010313317	0.033319887	0.0730624
0.0	0.5540545	0.583731	0.58242685	0.57759273	0.5696309	0.58297	0.5641732	0.5600028	0.58219606	0.5727521
0.0	0.021831429	0.8573748	0.016830476	0.106303714	0.07535062	0.03627355	0.006911734	0.013933464	0.025181271	0.0069876537
0.0	0.6000191	0.870514	0.5756996	0.61513877	0.33051172	0.6895487	0.522385	0.47523895	0.33023924	0.53543913
0.0	0.5553291	0.5822196	0.582629	0.5786933	0.5691486	0.5812359	0.56317014	0.5591982	0.58124536	0.5704463
0.0	0.02055444	0.09921832	0.021226805	0.07203812	0.018615639	0.018824365	0.006556952	0.02322532	0.023485951	0.15801899
0.0	0.056830257	0.63652873	0.053428043	0.05197885	0.014652814	0.05771735	0.0073206676	0.029221173	0.09108792	0.40185422
0.0	0.048963107	0.01116252	0.02029266	0.034741003	0.03232341	0.04616062	0.01109455	0.020663897	0.023824269	0.18079266
0.0	0.33838362	0.41370142	0.6710335	0.5292843	0.48254082	0.66648775	0.33993724	0.527356	0.5948383	0.3318651
0.0	0.08053643	0.3248131	0.037335046	0.049297	0.03748002	0.20096281	0.01319556	0.06021541	0.048048776	0.14619313
0.0	0.04503429	0.3403545	0.03419074	0.052269842	0.02901455	0.044777457	0.012660067	0.041482136	0.068706	0.15610208
0.0	0.42375693	0.52969724	0.67362386	0.43026453	0.55807376	0.4444325	0.4672452	0.47393072	0.305557	0.7158012
0.0	0.012552702	0.14628664	0.019876111	0.02881202	0.022183292	0.050045595	0.005079567	0.018021673	0.012626751	0.005326614
0.0	0.012648729	0.14635083	0.019733982	0.028678654	0.022049086	0.049926713	0.0050539933	0.017973641	0.012602144	0.0053600334
0.0	0.045011204	0.3906144	0.05348382	0.07215751	0.04294871	0.09393049	0.0072746826	0.045226496	0.040245347	0.30648154
0.0	0.5558507	0.58261853	0.5826466	0.57870543	0.5691471	0.58175856	0.56310993	0.55922985	0.5813444	0.5707521
0.0	0.029501352	0.03434067	0.032213688	0.06877822	0.03632928	0.022011068	0.011104364	0.018627655	0.013482119	0.04935968
0.0	0.5024638	0.50037974	0.6297687	0.56436086	0.55310345	0.6091885	0.4530787	0.50816596	0.54861194	0.6084712
0.0	0.7470515	0.79025036	0.6237944	0.4979108	0.63984805	0.55549157	0.5173836	0.4360617	0.10714066	0.77345806
0.0	0.059301447	0.41345826	0.035099003	0.03761614	0.016356768	0.06433963	0.013094008	0.023209292	0.082691066	0.17131573
0.0	0.031349167	0.31153756	0.051065125	0.1709899	0.01987592	0.13569665	0.010424849	0.0346953	0.14818883	0.17443933
0.0	0.55484617	0.583941	0.5822596	0.5780579	0.56860244	0.58155024	0.56422347	0.56026965	0.58180207	0.5722551
0.0	0.015829984	0.040311463	0.03249365	0.20986448	0.013432666	0.05144403	0.011168022	0.031585384	0.0389648	0.020341983
0.0	0.548991	0.63678133	0.67736167	0.7016255	0.58210546	0.6495122	0.4745289	0.608531	0.56519353	0.6363251
0.0	0.55578464	0.5817349	0.5824746	0.5783934	0.5690348	0.5808304	0.56320965	0.5591319	0.58143985	0.5711207
0.0	0.035322852	0.07355074	0.016638992	0.020939553	0.020878762	0.03188489	0.013842348	0.020160832	0.050083462	0.05061848
0.0	0.5730302	0.59913313	0.69423765	0.52639204	0.40824825	0.6042701	0.49759182	0.50186944	0.69545585	0.37767863
0.0	0.04863993	0.13433582	0.052184585	0.054352537	0.074578546	0.1251927	0.01714572	0.018907353	0.031382322	0.273315
0.0	0.0482025	0.24760322	0.025716724	0.06602631	0.060423758	0.11221682	0.011952266	0.022753224	0.073567726	0.122199945
0.0	0.5535088	0.5818821	0.58195955	0.5783134	0.5687641	0.5832712	0.56348926	0.55988604	0.5821054	0.57193524
0.0	0.023524685	0.01337985	0.03275658	0.049727865	0.06358822	0.027694395	0.011938073	0.012325333	0.008998627	0.009247388
0.0	0.013605226	0.012376101	0.017328532	0.10206686	0.013181828	0.031058637	0.011629222	0.055381283	0.017150695	0.015767546
0.0	0.5737278	0.59113854	0.5958753	0.5891218	0.5739768	0.590834	0.5678448	0.5663394	0.5926564	0.5839831
0.0	0.55396384	0.57970095	0.5819801	0.5789376	0.5699385	0.58450454	0.56367975	0.55928445	0.5831384	0.57072043
0.0	0.006969159	0.021260848	0.028330453	0.04420733	0.009473414	0.042545766	0.014167318	0.038191188	0.045376062	0.0066835023
0.0	0.006971932	0.021255154	0.028391091	0.044273745	0.009389551	0.042585127	0.014103665	0.037816525	0.04597857	0.0066873278
0.0	0.056404967	0.29134485	0.022773128	0.053017866	0.03413756	0.20491143	0.015505024	0.055211686	0.09675181	0.06479779
0.0	0.019400606	0.05833218	0.016538247	0.05422142	0.032693636	0.08860604	0.011391227	0.027947288	0.02458731	0.0024606744
0.0	0.7326263	0.570936	0.5326381	0.6142133	0.47605148	0.6382052	0.5384545	0.6315089	0.6345267	0.103824496
0.0	0.055734627	0.28521174	0.022284262	0.05192799	0.03337116	0.20360877	0.015346537	0.054654706	0.095340535	0.06273178
0.0	0.029119411	0.052350145	0.016836205	0.075546324	0.022770343	0.055549305	0.017362416	0.02374546	0.02210937	0.009420217
0.0	0.058068197	0.39333984	0.06014883	0.09869199	0.04116118	0.15814693	0.020159071	0.060515486	0.08921676	0.08912526
0.0	0.013698798	0.04781392	0.03176281	0.058107577	0.041714102	0.055540923	0.016232496	0.058381993	0.08732386	0.009156751
0.0	0.5992674	0.4648314	0.50458807	0.6187053	0.51402575	0.2781711	0.48701403	0.41250136	0.6536951	0.5448023
0.0	0.08914057	0.10090785	0.045406412	0.09771345	0.016008237	0.0193391	0.018352427	0.0197002	0.15687248	0.13642208
0.0	0.0663223	0.054388624	0.06726699	0.11009849	0.047411833	0.10438131	0.01517891	0.022909082	0.04116531	0.11963297
0.0	0.55496436	0.5822557	0.5823956	0.57865	0.5683222	0.58123934	0.56305623	0.55962765	0.5810455	0.57108694
0.0	0.03063896	0.022708416	0.019208236	0.060813062	0.009296665	0.009636632	0.016145652	0.01216594	0.047734465	0.006689121
0.0	0.01797422	0.05860717	0.020277755	0.026989277	0.026865022	0.033932652	0.01042363	0.042666897	0.0070804865	0.010124695
0.0	0.039764024	0.4921356	0.023958322	0.034069687	0.062078536	0.08647748	0.01635008	0.03902124	0.020384345	0.15148541
0.0	0.66364175	0.63636184	0.4778619	0.5416189	0.39798582	0.6736333	0.49421316	0.47189906	0.53865993	0.62892824
0.0	0.6217798	0.70585805	0.7363942	0.29678753	0.42382324	0.44607958	0.45769513	0.5988642	0.59854156	0.8477274
0.0	0.04153507	0.103685126	0.051243246	0.043469075	0.025688434	0.070946224	0.018180842	0.04208228	0.07690918	0.12220485
0.0	0.061800465	0.20770738	0.086316176	0.05932011	0.037279855	0.035893515	0.011755375	0.033479925	0.074293196	0.2334237
0.0	0.55544806	0.58287615	0.58382094	0.5800022	0.5694075	0.5818457	0.56326425	0.55983895	0.5806777	0.57102925
0.0	0.01515939	0.0097638285	0.022062048	0.029960698	0.018109338	0.03341037	0.015305974	0.028411074	0.010036902	0.008593781
0.0	0.64601403	0.593459	0.6692665	0.55670476	0.5449947	0.8193925	0.43807083	0.5144777	0.65765005	0.7400671
0.0	0.009685805	0.023126848	0.020281592	0.1209481	0.021578671	0.028002473	0.016237576	0.024615882	0.018020116	0.0061376826
0.0	0.064945444	0.3800615	0.036329944	0.09484574	0.053110555	0.074182525	0.018865597	0.035614613	0.13842794	0.22248726
0.0	0.05468201	0.50430566	0.058223747	0.15367326	0.019965237	0.032853663	0.01384788	0.06694747	0.17936318	0.18801372
0.0	0.07386154	0.4863858	0.024245733	0.1141045	0.055759925	0.14687762	0.012859128	0.046002828	0.14306992	0.12410488
0.0	0.033994216	0.2941699	0.042144015	0.12512256	0.04998201	0.05293705	0.010556783	0.07177605	0.17478475	0.16347599
0.0	0.059278045	0.08160468	0.065560594	0.05626828	0.019175218	0.05524903	0.009081578	0.034744676	0.07328801	0.092479184
0.0	0.025458049	0.013731389	0.04146375	0.049547315	0.011955791	0.014269722	0.015598511	0.013829803	0.052043397	0.009985304
0.0	0.04984806	0.2966528	0.06482753	0.049858313	0.019595558	0.0560281	0.021589426	0.029149799	0.07191265	0.22209658
0.0	0.018431805	0.0057019345	0.018810207	0.03543042	0.03278748	0.040504847	0.0069027757	0.04455151	0.013929999	0.0063870526
0.0	0.82825714	0.31236777	0.5930269	0.59748316	0.58997226	0.6809402	0.47528595	0.5696478	0.29888028	0.3937138
0.0	0.4897354	0.95667744	0.16942881	0.49529967	0.21201077	0.8562067	0.02155569	0.12310955	0.51457024	0.8298172
0.0	0.12877016	0.96768874	0.14768426	0.57124877	0.09070508	0.85933375	0.03185938	0.12638877	0.66886365	0.8980853
0.0	0.09628213	0.1492009	0.0076408903	0.0415177	0.05192941	0.1074885	0.013736827	0.03474714	0.03129279	0.10351552
0.0	0.7644421	0.5867481	0.5098166	0.50701916	0.5633195	0.6124296	0.55413383	0.36936757	0.54499006	0.61849874
0.0	0.5556287	0.5821084	0.58251035	0.57875	0.5683715	0.58148944	0.56271195	0.559481	0.58124727	0.570961
0.0	0.08111811	0.28727606	0.046529014	0.060390487	0.048605885	0.10749355	0.013033008	0.02180947	0.06851223	0.17126963
0.0	0.041444484	0.5192215	0.02233833	0.1368516	0.021448234	0.106731825	0.013642898	0.031383	0.11880123	0.08129244
0.0	0.5522303	0.58279014	0.5824811	0.57777977	0.56925803	0.58226514	0.56425273	0.5599658	0.58114797	0.5717787
0.0	0.020057987	0.04688037	0.02369652	0.058765423	0.023932114	0.057443213	0.01184118	0.013636925	0.009397591	0.01840125
0.0	0.60341936	0.6906128	0.76870257	0.5670506	0.6136682	0.7666021	0.50611615	0.426903	0.83439356	0.72068167
0.0	0.5557792	0.58243114	0.58306134	0.5787639	0.56962055	0.581155	0.56307226	0.5589671	0.58225137	0.5703481
0.0	0.024173297	0.6224476	0.022433136	0.039368734	0.036596827	0.09545385	0.0059359856	0.026536234	0.015846446	0.15403247
0.0	0.08375359	0.61211324	0.035185307	0.05272774	0.029462747	0.11114451	0.0061212117	0.051288668	0.0631173	0.35110348
0.0	0.553898	0.58632135	0.585418	0.57960236	0.57091993	0.5827198	0.5651922	0.56076354	0.5840004	0.57517785
0.0	0.5540063	0.5856771	0.586087	0.5782369	0.57129943	0.58398575	0.56531817	0.56067944	0.58391887	0.5751694
0.0	0.0658662	0.5113963	0.06880415	0.05815058	0.02396977	0.10296352	0.009149197	0.088597156	0.020420894	0.6226228
0.0	0.02569614	0.22601831	0.007840195	0.061977286	0.068979494	0.052705165	0.014044333	0.028753769	0.029981388	0.049048565
0.0	0.020481206	0.10750494	0.042427555	0.065522455	0.012253977	0.05153553	0.011581778	0.0666351	0.0051892274	0.18086234
0.0	0.020714186	0.10751211	0.042145614	0.06556876	0.012201038	0.05124698	0.011611757	0.06702373	0.0051785237	0.17938355
0.0	0.024395356	0.023486579	0.0222176	0.048876464	0.065497756	0.05369001	0.010823548	0.038478803	0.024820564	0.04475573
0.0	0.024484146	0.023334056	0.02223954	0.048985474	0.06543466	0.05369002	0.010809513	0.038381126	0.024922218	0.045053255
0.0	0.5698749	0.59244066	0.59780544	0.58795434	0.5759791	0.58877856	0.56715286	0.56687653	0.58946323	0.58361524
0.0	0.024062566	0.060159527	0.013947465	0.032887075	0.017245952	0.02946232	0.016187714	0.027238287	0.0116321	0.065863125
0.0	0.023900708	0.060370002	0.013965195	0.032947782	0.01719857	0.029544882	0.016185528	0.02726855	0.0117393	0.065652005
0.0	0.07678745	0.09710028	0.0070925355	0.046854593	0.062076185	0.16068177	0.012926774	0.029554082	0.08999204	0.10689393
0.0	0.01724412	0.2988147	0.0621925	0.06188	0.045058403	0.17420621	0.016578121	0.050377455	0.26270345	0.37586805
0.0	0.06975674	0.69662476	0.06312314	0.051860027	0.0103620235	0.08606245	0.014275611	0.015215835	0.056516167	0.3605725
0.0	0.5556258	0.58156186	0.5824956	0.578356	0.5691524	0.5809931	0.56320155	0.55917287	0.5812624	0.5709298
0.0	0.021072827	0.08011686	0.021676114	0.03322217	0.0077328524	0.08068109	0.016407803	0.008423848	0.021363424	0.011489098
0.0	0.638627	0.74080276	0.7017562	0.59255546	0.5228415	0.49394205	0.39894217	0.22244658	0.49805304	0.62936014
0.0	0.10034389	0.49778175	0.023592494	0.06806271	0.09660596	0.15711942	0.022064956	0.025030255	0.06562787	0.1575216
0.0	0.07122602	0.4824618	0.07715315	0.15248214	0.08211365	0.10330769	0.018878734	0.05996449	0.04872601	0.19637825
0.0	0.5549377	0.58366853	0.58165026	0.5788494	0.56890446	0.5832613	0.5630177	0.5601567	0.5822136	0.5723145
0.0	0.035238054	0.044095796	0.036309116	0.1628686	0.085956655	0.051343884	0.01243281	0.03608548	0.007501367	0.0294825
0.0	0.6430587	0.72314286	0.7588428	0.58071667	0.50863177	0.67258257	0.5635024	0.5880456	0.3688096	0.5724315
0.0	0.55584145	0.5822887	0.58249754	0.57860506	0.5692056	0.5813364	0.56308305	0.55944484	0.5814228	0.57087564
0.0	0.023257855	0.14621076	0.011198209	0.04681679	0.046907388	0.06825632	0.015448162	0.01678944	0.014076446	0.008790357
0.0	0.81666434	0.58138174	0.5418682	0.5154922	0.5971032	0.6947474	0.5557791	0.52758086	0.51875484	0.7560938
0.0	0.082421124	0.45548496	0.033249915	0.10831354	0.041106366	0.054724816	0.020390425	0.035191305	0.05911611	0.46875444
0.0	0.0804035	0.45137057	0.032553997	0.10626633	0.040566202	0.054469388	0.02018166	0.034815453	0.058197077	0.46122453
0.0	0.08034337	0.45255888	0.032625	0.106791615	0.040869664	0.05465603	0.020191478	0.034901522	0.05823915	0.4625627
0.0	0.10727231	0.53561634	0.03379086	0.037498876	0.038483463	0.064817265	0.008813149	0.048374657	0.05214401	0.37298375
0.0	0.10558828	0.5284342	0.033225555	0.037169646	0.03762249	0.064448625	0.008693844	0.047622394	0.051572926	0.36790785
0.0	0.10556945	0.5298483	0.03330718	0.03728009	0.03795766	0.06433412	0.008701088	0.047746852	0.05161361	0.36858678
0.0	0.04532317	0.19477482	0.042170182	0.08226892	0.010951424	0.12636217	0.017306956	0.039620258	0.07757557	0.05978846
0.0	0.5497369	0.5258152	0.6362932	0.571279	0.3553796	0.56212354	0.44015348	0.57408905	0.7081296	0.59313744
0.0	0.020586979	0.00820443	0.02027803	0.048255425	0.0053622196	0.07253936	0.013480687	0.028174346	0.0068708705	0.009583412
0.0	0.009742689	0.007828689	0.018701863	0.014219887	0.09554003	0.07021236	0.005671935	0.021439377	0.043160524	0.013538369
0.0	0.009748475	0.0078451745	0.018789785	0.014245596	0.096667916	0.07138079	0.0056879427	0.021371366	0.043416318	0.0134414565
0.0	0.5557854	0.58212286	0.5826083	0.57888556	0.56929743	0.58122456	0.5631765	0.55905294	0.58147365	0.57101697
0.0	0.021425372	0.1010046	0.0169234	0.1251891	0.05281205	0.07265575	0.011959741	0.018735105	0.032768123	0.011042632
0.0	0.055484667	0.42450812	0.04983304	0.14217065	0.04012983	0.07640524	0.013547033	0.015286316	0.10499656	0.5421524
0.0	0.5959891	0.58940965	0.68652797	0.6801441	0.406848	0.5239115	0.49616125	0.3723804	0.50688016	0.8471867
0.0	0.08451083	0.35067636	0.036489792	0.035456117	0.0286559	0.15965234	0.015339724	0.032088507	0.12103792	0.12353
0.0	0.08395008	0.34526005	0.03582327	0.034993507	0.028555214	0.15900922	0.015184405	0.031605244	0.11934801	0.121295296
0.0	0.06775072	0.4653504	0.041398134	0.055511717	0.011530123	0.109114856	0.011603026	0.015097516	0.1076163	0.20088086
0.0	0.059408125	0.8343003	0.026806366	0.15506104	0.039230283	0.1003759	0.015996931	0.0675304	0.085401565	0.28899014
0.0	0.06119768	0.79414713	0.028890071	0.11335798	0.06925206	0.07252889	0.011833672	0.04499572	0.07775466	0.31951508
0.0	0.04884097	0.1671169	0.023252947	0.12113766	0.028628858	0.087859355	0.01612246	0.04555839	0.21958603	0.083156295
0.0	0.06369703	0.15943784	0.020499907	0.14579706	0.030244973	0.11587342	0.018604647	0.03805777	0.22906698	0.11143858
0.0	0.43732655	0.9484829	0.2542128	0.47076625	0.11286134	0.8417992	0.024656162	0.10777616	0.5890416	0.8073342
0.0	0.06268488	0.60811067	0.029646782	0.10790418	0.026811445	0.12921901	0.016758535	0.028131044	0.056998946	0.49743557
0.0	0.026902223	0.076531604	0.019533092	0.045707338	0.0070387525	0.025441006	0.007984701	0.038105648	0.017589897	0.009772038
0.0	0.46751696	0.70114195	0.6484504	0.5934652	0.20425609	0.7657239	0.4603122	0.5595635	0.57019824	0.6759829
0.0	0.0108564235	0.10548537	0.014347156	0.15873967	0.02666037	0.054278973	0.010779431	0.012695718	0.014564541	0.02717535
0.0	0.010868914	0.10590288	0.014371795	0.15852197	0.026610361	0.05399539	0.010769134	0.012555676	0.014531426	0.027082875
0.0	0.0752884	0.0849207	0.024429271	0.076758	0.036295228	0.151758	0.01500798	0.05709554	0.045898985	0.22673972
0.0	0.10884226	0.48248014	0.03773912	0.12451081	0.049671825	0.17408712	0.0116208345	0.046140566	0.01726388	0.79618937
0.0	0.08391377	0.38821417	0.01951907	0.06861296	0.0254046	0.050882317	0.012567658	0.046377636	0.11918585	0.077459626
0.0	0.02583989	0.54222625	0.02652646	0.1278839	0.021722974	0.19114153	0.01310878	0.03681537	0.20023116	0.41004115
0.0	0.09891708	0.319902	0.020506775	0.130468	0.027689489	0.03422959	0.01883094	0.040813047	0.090022504	0.32475802
0.0	0.5496817	0.96561086	0.22007431	0.58040076	0.09063416	0.8264526	0.014813385	0.1262404	0.6601557	0.8334198
0.0	0.054304544	0.513315	0.056823716	0.07529225	0.050358914	0.17289244	0.0106648905	0.02802033	0.07555894	0.24633482
0.0	0.48462117	0.9660737	0.33131298	0.4595614	0.12952024	0.8423305	0.029044019	0.11284689	0.6223398	0.91626847
0.0	0.041255943	0.51657593	0.024462033	0.13652319	0.018494267	0.14762947	0.00925885	0.026362592	0.020810729	0.6615589
0.0	0.110031925	0.22090445	0.017481353	0.120275706	0.020302678	0.063194595	0.010857822	0.028065745	0.027255874	0.13277821
0.0	0.11672963	0.19448356	0.05799054	0.10228593	0.02714578	0.084664114	0.014634347	0.028657733	0.03626884	0.13562942
0.0	0.072435826	0.1386948	0.010754682	0.042387985	0.0119762495	0.08709922	0.0038125573	0.06894514	0.056689657	0.10516462
0.0	0.5042906	0.9506298	0.052472934	0.38641715	0.05961265	0.7670566	0.00682211	0.19766073	0.6697825	0.8832454
0.0	0.5558529	0.5844313	0.58248043	0.5782811	0.5707159	0.585335	0.5650698	0.56014246	0.5800151	0.57101667
0.0	0.5503575	0.5847847	0.58266956	0.5787582	0.5702552	0.5833916	0.56437874	0.5605438	0.5837655	0.57106036
0.0	0.55516493	0.5838578	0.58266306	0.57887954	0.57043004	0.5860776	0.5650361	0.55941284	0.5835192	0.56808776
0.0	0.55480623	0.58329386	0.5830421	0.5798555	0.5682603	0.5857775	0.56291616	0.5607729	0.58285797	0.5692802
0.0	0.044856157	0.011742762	0.028746527	0.022784622	0.020390397	0.049275786	0.011781506	0.036997605	0.040808853	0.20331012
0.0	0.5701348	0.5894357	0.59384304	0.58621025	0.5723714	0.58832556	0.5672978	0.5653813	0.58892906	0.58099353
0.0	0.5688632	0.58843505	0.5944006	0.586189	0.57192767	0.5882225	0.5670723	0.56476617	0.5891332	0.5783313
0.0	0.55292135	0.58295655	0.5817681	0.57821256	0.56766623	0.58459926	0.56122	0.5587421	0.5845027	0.5694178
0.0	0.55456465	0.5828049	0.5827274	0.5779982	0.5682223	0.58256686	0.5614061	0.55805665	0.5832452	0.5703147
0.0	0.5543515	0.5827899	0.5817847	0.5791379	0.56751	0.58135974	0.56317174	0.5594621	0.581324	0.5699588
0.0	0.55334795	0.5807691	0.5821517	0.5785883	0.5666205	0.5832198	0.5624729	0.55860186	0.583991	0.5702927
0.0	0.021997277	0.025238536	0.010550524	0.035222244	0.014784297	0.052902468	0.012596302	0.022821104	0.042797085	0.012871725
0.0	0.044746432	0.011702678	0.028786413	0.022723496	0.020446897	0.049183477	0.011810627	0.036946975	0.04082326	0.20175985
0.0	0.5673773	0.5903282	0.5936528	0.5856581	0.57310945	0.58952636	0.5664846	0.5655819	0.5886633	0.58103335
0.0	0.5548762	0.578882	0.5826359	0.5784856	0.57016224	0.582625	0.56405056	0.56033057	0.5822176	0.57239634
0.0	0.5728973	0.5921624	0.5965962	0.5890011	0.5739046	0.58874553	0.5677165	0.5670939	0.5919643	0.5841963
0.0	0.57333386	0.59243685	0.5969971	0.5890143	0.5761358	0.59017235	0.5686906	0.5663023	0.5922699	0.58436865
0.0	0.56958807	0.59038556	0.5936287	0.58716345	0.5732412	0.5892644	0.5664122	0.5656109	0.59037364	0.5797404
0.0	0.04482985	0.011892178	0.029265579	0.022694977	0.020491613	0.049273767	0.011809476	0.03692907	0.04084398	0.20259847
0.0	0.13955347	0.17030299	0.041900866	0.030469438	0.048523977	0.08034166	0.011517473	0.035175264	0.10230273	0.4711373
0.0	0.00088313635	7.965354e-06	0.018349107	0.0009770641	3.0782965e-05	0.0003253747	0.016364057	0.0017884899	0.00013477566	9.707779e-07
0.0	0.55173326	0.58312	0.5819405	0.5780469	0.56913596	0.58476096	0.56455314	0.5586111	0.5845596	0.5723619
0.0	0.012001169	0.05525162	0.014600028	0.08236573	0.007875872	0.067738496	0.012294451	0.035462324	0.018858038	0.08576447
0.0	0.559455	0.5867701	0.5857317	0.5817517	0.5684568	0.58465934	0.5653811	0.5606635	0.58650875	0.5742849
0.0	0.5552479	0.5835852	0.582925	0.5797692	0.56920636	0.58300966	0.5645075	0.5598071	0.58307886	0.57344455
0.0	0.5558318	0.5845059	0.5820781	0.5792577	0.5689593	0.5842532	0.5642269	0.55822986	0.58274484	0.5696079
0.0	0.5549716	0.58150184	0.5828174	0.5780063	0.56882006	0.58356327	0.5630979	0.55901664	0.58278346	0.5705618
0.0	0.5541761	0.58427566	0.58113015	0.5783704	0.5694585	0.58425874	0.5640631	0.5590248	0.5815455	0.57037497
0.0	0.55519795	0.58369	0.5822279	0.5776426	0.5685994	0.582906	0.56299686	0.55890954	0.58180004	0.56973684
0.0	0.5544778	0.5837166	0.5814086	0.5777763	0.5693891	0.5836286	0.5645139	0.5584811	0.58067584	0.5707432
0.0	0.5532582	0.5839592	0.58110136	0.5782472	0.5687531	0.5838866	0.56512535	0.557975	0.58306503	0.570457
0.0	0.5533939	0.5837486	0.58362734	0.5793031	0.5677442	0.58435977	0.5640623	0.55946755	0.58327657	0.57149595
0.0	0.5541347	0.58234787	0.582032	0.57977647	0.56860036	0.5845901	0.56407684	0.55908257	0.5819478	0.5686429
0.0	0.24348181	0.9537115	0.12482495	0.8086724	0.79997754	0.94228286	0.037460838	0.54160035	0.9307879	0.9364352
0.0	0.48834085	0.90993965	0.20780995	0.46816674	0.09612222	0.7390465	0.026450895	0.21288635	0.73016614	0.76651496
0.0	0.56963867	0.59131885	0.59694195	0.58674574	0.57524645	0.5901365	0.5679431	0.5660544	0.5900274	0.5825805
0.0	0.5531158	0.5792804	0.58206767	0.5777014	0.57041836	0.5844385	0.56538904	0.5609531	0.5844543	0.57305145
0.0	0.5536265	0.58408433	0.581293	0.5760762	0.5688806	0.5843732	0.56534123	0.5604393	0.5852282	0.57221776
0.0	0.5688539	0.5920489	0.59810686	0.5874162	0.5755691	0.5905351	0.5674112	0.5672961	0.5891895	0.5809108
0.0	0.5547266	0.5839332	0.58244973	0.5789288	0.56903756	0.5851441	0.56499404	0.5580283	0.5845079	0.57269025
0.0	0.55902696	0.58494157	0.585342	0.58270466	0.57069373	0.5858507	0.56383467	0.560216	0.586103	0.57261246
0.0	0.5547583	0.5846485	0.58666646	0.57909125	0.57115114	0.58589	0.56567514	0.5606229	0.58523905	0.5736819
0.0	0.031569827	0.07039046	0.016779384	0.11788788	0.020372916	0.017152648	0.011320924	0.032380737	0.03716058	0.1285076
0.0	0.5697404	0.5904539	0.59465325	0.5875673	0.5747174	0.5895352	0.56722116	0.5666297	0.58698165	0.5805211
0.0	0.5536449	0.5823273	0.58082634	0.57937396	0.56955814	0.58169335	0.5633963	0.5604661	0.5838182	0.5689676
0.0	0.020794643	0.08021758	0.018592153	0.051698975	0.014003534	0.026106669	0.009552089	0.014425396	0.049839433	0.09649289
0.0	0.57326525	0.59104216	0.5962642	0.58994484	0.5750902	0.5893778	0.5672913	0.56692	0.58939844	0.5820438
0.0	0.5728339	0.5908168	0.5961143	0.589888	0.575087	0.58962035	0.5680226	0.5670442	0.5892862	0.5810545
0.0	0.5696201	0.5904851	0.59721214	0.58840024	0.57560265	0.5908379	0.5682693	0.56713104	0.5871364	0.581202
0.0	0.5539514	0.5827756	0.5816764	0.57829964	0.5687839	0.5837672	0.5646198	0.55992216	0.57957286	0.57192427
0.0	0.5708451	0.59075975	0.59740955	0.58778536	0.5756484	0.5898734	0.5672575	0.5669091	0.5866587	0.58294463
0.0	0.55570346	0.58472115	0.5805802	0.5793356	0.56943387	0.5843384	0.56327635	0.5599726	0.58377445	0.5727606
0.0	0.5693624	0.59219885	0.5980471	0.5879297	0.57527447	0.5911147	0.56775045	0.56557363	0.58928394	0.5825084
0.0	0.022632247	0.097619146	0.01496273	0.091846675	0.026342047	0.024378195	0.0072015603	0.018752504	0.011732441	0.038749363
0.0	0.55513424	0.58587784	0.5864796	0.5788897	0.57156694	0.5868586	0.56487316	0.560005	0.58081543	0.5757331
0.0	0.55482835	0.5851382	0.58646256	0.57898986	0.57110995	0.5862869	0.56527156	0.5602774	0.5837675	0.5749591
0.0	0.55312556	0.58272034	0.58359516	0.57739633	0.5700295	0.58400196	0.5629049	0.5610494	0.58420587	0.572609
0.0	0.5668086	0.59016	0.5945049	0.5856264	0.5721582	0.588546	0.56655794	0.56526405	0.59015083	0.5826521
0.0	0.5545257	0.5850127	0.5861139	0.57936305	0.56988645	0.5865937	0.565075	0.56055784	0.58494556	0.5725443
0.0	0.021163495	0.14623573	0.022295218	0.05417744	0.065545715	0.058331974	0.017121846	0.026860846	0.027923796	0.35834724
0.0	0.55442405	0.57891995	0.5827599	0.57903296	0.56883913	0.58464557	0.5650606	0.558726	0.5799498	0.57063097
0.0	0.57161003	0.5895202	0.59541833	0.5888129	0.5739601	0.5907694	0.56815976	0.5662332	0.59178114	0.583433
0.0	0.571837	0.5923579	0.5963595	0.58935523	0.5755642	0.5914681	0.5669811	0.56638265	0.5928205	0.5841141
0.0	0.5684496	0.58964735	0.59419143	0.58665293	0.5724348	0.5897773	0.5666842	0.56511074	0.5887421	0.5800102
0.0	0.55296385	0.5836453	0.5792772	0.57920545	0.5687525	0.5827938	0.5642384	0.5595688	0.5834656	0.57006836
0.0	0.55399555	0.58336455	0.5838095	0.5788516	0.56763494	0.5828605	0.564475	0.5594356	0.5830512	0.57090366
0.0	0.5561726	0.58360934	0.5837008	0.5778125	0.56700397	0.58391327	0.56369764	0.5594078	0.58418995	0.57110053
0.0	0.55361736	0.58303547	0.58173555	0.5781487	0.5684023	0.58366656	0.561379	0.55891687	0.5835333	0.5691802
0.0	0.5545474	0.58157307	0.58232456	0.57804453	0.5683408	0.5830179	0.5615868	0.5589488	0.5837395	0.5714081
0.0	0.551803	0.58355963	0.58197147	0.5783899	0.5682728	0.58479244	0.5615655	0.5594486	0.5839692	0.5699744
0.0	0.5535586	0.58433616	0.5810004	0.5780838	0.5686391	0.5844437	0.56112534	0.5580739	0.5830589	0.57000506
0.0	0.5544887	0.58351123	0.58218986	0.579027	0.5674929	0.58353466	0.56371135	0.55951136	0.58412296	0.5701596
0.0	0.5544905	0.58282894	0.58355063	0.57874525	0.568014	0.584451	0.5628427	0.5590105	0.58309764	0.56873405
0.0	0.5543486	0.583747	0.5842792	0.5783826	0.56660366	0.58292	0.56363857	0.55951095	0.5838835	0.569732
0.0	0.554705	0.58225125	0.583582	0.5784075	0.56741333	0.5848085	0.56408393	0.55996543	0.5836909	0.5688749
0.0	0.5543872	0.5842025	0.5826773	0.5785311	0.5676272	0.5844684	0.5640621	0.5590223	0.5829285	0.57083106
0.0	0.55487156	0.58322054	0.58418787	0.57870173	0.56700593	0.58464044	0.5644675	0.5584879	0.5835017	0.56943405
0.0	0.5541827	0.582201	0.5840456	0.57811916	0.5668999	0.5844563	0.5645007	0.5603473	0.58314574	0.56918085
0.0	0.5545597	0.5838449	0.58350575	0.57817996	0.56782675	0.5833629	0.5638759	0.5597966	0.58290875	0.5695559
0.0	0.554094	0.582156	0.58214605	0.57748353	0.5678816	0.58360386	0.5614299	0.558455	0.58310926	0.56885666
0.0	0.554373	0.58415663	0.5821926	0.5775991	0.56686664	0.58384216	0.56153095	0.5582934	0.5842637	0.56908053
0.0	0.5539753	0.584644	0.58409786	0.57803994	0.56838787	0.5848583	0.5617999	0.5599669	0.5830174	0.57080364
0.0	0.554739	0.58145404	0.58258265	0.57824546	0.5673458	0.5833507	0.56170774	0.55941606	0.5823181	0.57199746
0.0	0.5545734	0.5838549	0.5830208	0.5794184	0.5698371	0.5844641	0.5633482	0.55915934	0.58330953	0.57254994
0.0	0.5534005	0.5838858	0.5806787	0.57867175	0.56740075	0.58273864	0.5647093	0.5596551	0.58337903	0.5712651
0.0	0.55593973	0.5836526	0.5825582	0.57911676	0.5669883	0.584745	0.563603	0.5607986	0.58310336	0.5727867
0.0	0.5536527	0.5837043	0.5806947	0.5783224	0.5685799	0.58376867	0.5638545	0.55944955	0.5828817	0.57040745
0.0	0.569114	0.5913029	0.59435076	0.5877664	0.5743824	0.58779234	0.56733495	0.56629944	0.59049	0.5795286
0.0	0.5692547	0.59141695	0.5946405	0.5877267	0.5747671	0.5878385	0.5662941	0.5663295	0.5911465	0.58106256
0.0	0.568966	0.59109384	0.59405404	0.58732206	0.57472885	0.5895995	0.5663097	0.5666359	0.591022	0.5805345
0.0	0.5540717	0.58321196	0.5826288	0.5785068	0.5692507	0.585065	0.5620832	0.56065965	0.5843579	0.569788
0.0	0.5698809	0.5900306	0.5940774	0.5862669	0.5736442	0.5897476	0.5651448	0.5661009	0.59092134	0.58020294
0.0	0.55440396	0.584214	0.58179754	0.5791432	0.5699182	0.58246213	0.56407076	0.55999166	0.58326006	0.57196766
0.0	0.5519623	0.5843925	0.5827331	0.578293	0.5687714	0.5845053	0.5637017	0.56007165	0.58389795	0.57181
0.0	0.5535972	0.5822056	0.58220303	0.57823694	0.5695003	0.5841722	0.56357586	0.55904216	0.58254987	0.5725919
0.0	0.19542296	0.19667721	0.040263843	0.107954405	0.043806553	0.099221855	0.014569251	0.039420016	0.13980816	0.71654665
0.0	0.045398448	0.01188405	0.029514981	0.023091769	0.02076518	0.04957645	0.011893255	0.03770471	0.040813383	0.2069503
0.0	0.19746551	0.1942351	0.039645918	0.1078656	0.04341253	0.099103145	0.014499484	0.03929968	0.13921377	0.70775247
0.0	0.021620294	0.14351818	0.014842328	0.023746531	0.018466901	0.090687975	0.014909458	0.03507899	0.02703087	0.23985596
0.0	0.55479574	0.5837648	0.5835298	0.5784857	0.56817865	0.5836243	0.5636806	0.5598178	0.5823994	0.5692259
0.0	0.016735865	0.22706603	0.015590906	0.05873208	0.040567935	0.06978514	0.009740008	0.015494452	0.038716067	0.04464302
0.0	0.048402473	0.033545945	0.013556862	0.04720845	0.06079073	0.019533642	0.011428802	0.01337021	0.016358111	0.1461228
0.0	0.019306831	0.08277672	0.019763246	0.034936894	0.019790677	0.028623896	0.013491617	0.02652657	0.072747536	0.07674951
0.0	0.554653	0.5841222	0.58271164	0.5794839	0.5683649	0.5857416	0.56462014	0.559898	0.58235025	0.5678682
0.0	0.5548848	0.5842315	0.58136415	0.5780497	0.568883	0.584403	0.5651426	0.5591247	0.5838628	0.5727865
0.0	0.5548848	0.5842315	0.58136415	0.5780497	0.568883	0.584403	0.5651426	0.5591247	0.5838628	0.5727865
0.0	0.55434954	0.5832507	0.5828415	0.5792286	0.5688657	0.58397007	0.56444067	0.56011695	0.584177	0.5712566
0.0	0.55405694	0.5811324	0.58195394	0.57776934	0.5677146	0.58416045	0.5639751	0.55937636	0.5803411	0.5677348
0.0	0.55543244	0.5808717	0.58274984	0.57952297	0.5685161	0.5856988	0.5645285	0.55981684	0.58411896	0.5685185
0.0	0.5557699	0.58362585	0.5820014	0.57916325	0.56844646	0.5852905	0.5639722	0.5600106	0.5814557	0.5701056
0.0	0.55370015	0.5828382	0.5829879	0.57993585	0.5681596	0.5838129	0.56445503	0.5601424	0.5826461	0.5717272
0.0	0.55682117	0.5820985	0.5830273	0.5790828	0.5684496	0.58597726	0.56449574	0.559275	0.58550423	0.5705611
0.0	0.55543303	0.58377826	0.5839013	0.579177	0.5670156	0.5830045	0.5646607	0.5608055	0.5834136	0.57091427
0.0	0.021581847	0.14435427	0.014862692	0.023733692	0.018468933	0.09132171	0.014917053	0.03516674	0.027102672	0.24017023
0.0	0.55645424	0.58204496	0.5823168	0.5791118	0.5685804	0.58370966	0.56361395	0.55891776	0.5822907	0.5717885
0.0	0.55406636	0.5856091	0.5824592	0.57849586	0.5676591	0.58453494	0.5628464	0.5603101	0.5838144	0.5721834
0.0	0.04010709	0.10277806	0.016831959	0.1294239	0.0057710055	0.08703105	0.010918378	0.030162124	0.0065484685	0.20659769
0.0	0.5555381	0.58212256	0.5825837	0.5794334	0.56861323	0.5856401	0.56441194	0.56031585	0.58242273	0.56756973
0.0	0.5546304	0.5836087	0.58384645	0.57815737	0.56854504	0.5850439	0.56487846	0.55972344	0.5844753	0.5722717
0.0	0.017463671	0.057930473	0.018619467	0.06632172	0.0071674427	0.032990295	0.010727833	0.031971954	0.008348401	0.3125617
0.0	0.55408525	0.5809682	0.5837047	0.57974845	0.56832325	0.58412355	0.56465256	0.5598228	0.5823256	0.57146055
0.0	0.03227258	0.11355883	0.022972628	0.026318688	0.012399331	0.065866396	0.015589098	0.038662393	0.0062268963	0.060784873
0.0	0.03227257	0.11355883	0.022972628	0.026318688	0.012399331	0.065866396	0.015589098	0.038662393	0.0062268963	0.060784888
0.0	0.039955005	0.1028768	0.016799292	0.12920879	0.0057667117	0.086918734	0.0109075215	0.030076772	0.0065048677	0.20754975
0.0	0.554115	0.5840137	0.58202666	0.5777614	0.5689133	0.584138	0.56374633	0.56004834	0.58284146	0.57184047
0.0	0.5531239	0.58359724	0.5828914	0.57736003	0.5671949	0.5834871	0.56382316	0.55958444	0.58391464	0.57098216
0.0	0.55456376	0.5847111	0.5839025	0.57796234	0.56995046	0.5845894	0.5614693	0.56118065	0.5852809	0.57170725
0.0	0.56952816	0.5903552	0.5946201	0.586463	0.57261014	0.5889602	0.56405383	0.5660059	0.588972	0.5790347
0.0	0.56862354	0.5907809	0.5941868	0.5870357	0.5720129	0.58922327	0.5671412	0.56523484	0.59026384	0.5804761
0.0	0.55382967	0.58431363	0.5831951	0.5796496	0.5670088	0.5846223	0.56485164	0.5603168	0.5850028	0.5724349
0.0	0.55450475	0.5850357	0.58286893	0.57827115	0.56823957	0.5831802	0.56570953	0.55922335	0.58305514	0.57174975
0.0	0.570719	0.59143245	0.5978402	0.5878	0.5728942	0.58943224	0.56736207	0.56599873	0.5894812	0.58246964
0.0	0.5537685	0.58522785	0.58323354	0.57935315	0.5677098	0.5823678	0.564819	0.5596231	0.58347446	0.5717918
0.0	0.55315435	0.5829282	0.5809862	0.57866925	0.5671162	0.5834664	0.5616804	0.5596378	0.58400893	0.5711924
0.0	0.5528554	0.5839646	0.58011764	0.57837003	0.5703942	0.58443063	0.565561	0.559625	0.58364516	0.5704536
0.0	0.55346674	0.5846052	0.5821957	0.57898283	0.5672604	0.5843083	0.56523097	0.5607434	0.58325744	0.5714467
0.0	0.55342925	0.58539784	0.58269227	0.5795575	0.5704108	0.5845399	0.5640669	0.56079066	0.5837884	0.57356554
0.0	0.5561711	0.5842788	0.5832254	0.5791976	0.5701149	0.5849177	0.56515205	0.5590239	0.5833774	0.57184017
0.0	0.55599767	0.58574486	0.58684015	0.5783298	0.56970793	0.5843337	0.56445163	0.5607186	0.5851266	0.575821
0.0	0.5705606	0.5918666	0.59616905	0.588434	0.57476854	0.5868509	0.5678874	0.5658057	0.58994424	0.5805828
0.0	0.5605963	0.5852882	0.5862084	0.5815368	0.57008034	0.58685166	0.5651666	0.5599491	0.585611	0.57582855
0.0	0.5550169	0.5861213	0.585438	0.577571	0.57047236	0.5845655	0.5645666	0.5612206	0.5826865	0.5760511
0.0	0.5695129	0.5925676	0.5966372	0.5848256	0.57502466	0.588234	0.56706905	0.5666617	0.588133	0.5839476
0.0	0.5657063	0.58572346	0.5936114	0.5847026	0.5727764	0.5886498	0.566886	0.56521213	0.5877251	0.5780172
0.0	0.05000084	0.17860217	0.023989396	0.08759486	0.013387684	0.025663106	0.013717332	0.018587686	0.0064961985	0.050597724
0.0	0.55546564	0.5822958	0.58197224	0.5796605	0.5683456	0.5820188	0.56277007	0.5600784	0.5820901	0.57341605
0.0	0.5531922	0.5828507	0.58306694	0.5789237	0.56714225	0.5837073	0.56460536	0.5592499	0.580869	0.5719412
0.0	0.5546714	0.5834857	0.582105	0.57776237	0.5682075	0.58455145	0.5624136	0.56017303	0.5827963	0.57002187
0.0	0.5548848	0.5842315	0.58136415	0.5780497	0.568883	0.584403	0.5651426	0.5591247	0.5838628	0.5727865
0.0	0.5531934	0.58244944	0.58227783	0.5787709	0.5693487	0.58357006	0.5641804	0.56005913	0.58376646	0.5718952
0.0	0.554024	0.5826069	0.5826369	0.5785937	0.56939334	0.5843066	0.5631897	0.56006366	0.58428264	0.5731346
0.0	0.55208784	0.58326167	0.58252716	0.57915956	0.5705312	0.58530986	0.56572574	0.56007004	0.58286947	0.5713256
0.0	0.553787	0.58241355	0.5816277	0.5773836	0.5705815	0.58504146	0.5650389	0.5603702	0.5841758	0.57345724
0.0	0.55465984	0.58427465	0.583217	0.5782411	0.5702666	0.58513385	0.5656538	0.5600502	0.5848329	0.5703736
0.0	0.026081327	0.07358819	0.01576205	0.07180669	0.009719247	0.026036322	0.016106931	0.026277985	0.03509767	0.16530214
0.0	0.56977266	0.59052163	0.59666073	0.5862136	0.5757506	0.5908462	0.5667566	0.5657958	0.59055907	0.5831658
0.0	0.55704594	0.58537626	0.5832443	0.57935804	0.5674624	0.5842188	0.5641022	0.56074923	0.58390474	0.5711781
0.0	0.5539121	0.58349013	0.58272666	0.57883924	0.56964403	0.58490735	0.5646044	0.5584497	0.5818712	0.5720914
0.0	0.5537531	0.58418876	0.5816728	0.5794736	0.56865215	0.5831543	0.56324273	0.5588948	0.5842777	0.57240236
0.0	0.5692394	0.5914736	0.5973538	0.5841743	0.5732296	0.58825326	0.56802744	0.5670123	0.5901918	0.58237773
0.0	0.048638098	0.089347385	0.024359921	0.0974845	0.01999848	0.056687273	0.010866716	0.024301335	0.027586894	0.07203489
0.0	0.55339026	0.58311373	0.58105576	0.5790787	0.56941944	0.58288294	0.5631112	0.55955744	0.5810452	0.5682922
0.0	0.55217	0.58305436	0.5825797	0.5794062	0.56940174	0.58517504	0.56273913	0.55932873	0.58035743	0.57054126
0.0	0.5546794	0.5832958	0.5821543	0.57983017	0.56780386	0.5840779	0.5642748	0.55971414	0.5795411	0.57115877
0.0	0.5539445	0.58400005	0.58302957	0.57858074	0.5676735	0.58148974	0.5641924	0.5592481	0.58398604	0.5696144
0.0	0.55358213	0.58423984	0.58299476	0.57868016	0.56754845	0.5811235	0.5644121	0.5595539	0.58347857	0.5705142
0.0	0.5528806	0.58095896	0.5808415	0.57923716	0.5668688	0.5839508	0.56306034	0.55904824	0.5797766	0.56530535
0.0	0.55413634	0.58523476	0.58315784	0.5786098	0.5705088	0.5849286	0.5652757	0.55922	0.58303994	0.5728198
0.0	0.5676347	0.5907568	0.5943659	0.58705914	0.5744196	0.58996624	0.56713307	0.565884	0.5897833	0.58155644
0.0	0.5698183	0.5898909	0.5944416	0.58739454	0.5752258	0.58962137	0.56707335	0.564763	0.59162325	0.58128947
0.0	0.5531939	0.58360493	0.5819635	0.5793633	0.5704667	0.584982	0.56463355	0.5613603	0.58367544	0.5734441
0.0	0.5526938	0.58313525	0.58289003	0.5785368	0.5698724	0.5845126	0.5648197	0.55906606	0.58297133	0.57182056
0.0	0.55275774	0.5836694	0.58311635	0.57956624	0.5705435	0.5835076	0.5642401	0.5602829	0.58138585	0.5717892
0.0	0.55502194	0.5832738	0.5817775	0.5784527	0.56931454	0.5836277	0.56493783	0.56051904	0.582471	0.5694292
0.0	0.55292314	0.5856863	0.5823479	0.5784844	0.57033026	0.58437896	0.5641739	0.55901295	0.584183	0.5713417
0.0	0.55292046	0.58182603	0.5821495	0.5794673	0.56812525	0.5837739	0.56480795	0.5585916	0.583841	0.5706586
0.0	0.55435604	0.5842604	0.58297503	0.57898885	0.56985754	0.5840383	0.5654402	0.56166375	0.5841687	0.5722033
0.0	0.55254364	0.5846133	0.58340645	0.57904005	0.5672347	0.58410376	0.56463474	0.55734414	0.58175397	0.5693697
0.0	0.5544517	0.58360213	0.58345854	0.57858664	0.56946486	0.5845353	0.56537557	0.561448	0.5856031	0.573062
0.0	0.5505499	0.5845985	0.58248156	0.57853264	0.57013947	0.58429766	0.56579363	0.5600328	0.58473206	0.5726269
0.0	0.55457175	0.58378583	0.5821692	0.5786295	0.5689064	0.584904	0.5641728	0.5574705	0.5829381	0.57248753
0.0	0.55220765	0.5811315	0.58144456	0.5781936	0.57015914	0.5842535	0.5656	0.56041926	0.58417255	0.5706716
0.0	0.5528204	0.5834607	0.58296525	0.57842594	0.5698232	0.5844638	0.5634953	0.55760616	0.583476	0.57203615
0.0	0.5733661	0.59235865	0.5965286	0.5880071	0.5742067	0.5912052	0.5682271	0.5662601	0.59215677	0.5842334
0.0	0.5680172	0.58947396	0.59281737	0.58570236	0.5720911	0.58914083	0.5675606	0.5642566	0.5887755	0.57983077
0.0	0.554842	0.5836202	0.58236337	0.5795153	0.56972927	0.58438903	0.5639396	0.55915016	0.58452976	0.57381403
0.0	0.5552161	0.5837525	0.5831899	0.57908875	0.56791556	0.5842962	0.5640798	0.55916256	0.58353627	0.57368404
0.0	0.55359334	0.5838866	0.5800575	0.5785963	0.57036227	0.58492166	0.5653847	0.5579324	0.5836163	0.57120055
0.0	0.55411935	0.5831348	0.58246124	0.5792974	0.5700519	0.58358383	0.5649123	0.55965567	0.5840166	0.56881094
0.0	0.55284756	0.5852226	0.58210623	0.57863206	0.5703251	0.584561	0.5653468	0.5580228	0.5825236	0.5705713
0.0	0.5542888	0.58412075	0.580228	0.5787609	0.5697804	0.5842075	0.56510365	0.55980027	0.580263	0.56923014
0.0	0.5528762	0.5833262	0.58255213	0.5783778	0.56943816	0.58370185	0.56548536	0.56068945	0.5840024	0.5670122
0.0	0.56989884	0.589883	0.59283066	0.5861725	0.5731887	0.5894322	0.56654465	0.56509614	0.5892581	0.580853
0.0	0.5528064	0.5845159	0.5823534	0.57910824	0.57043517	0.5851429	0.56414235	0.56063217	0.58025706	0.57151556
0.0	0.5528789	0.58357435	0.58260286	0.57793504	0.56984425	0.58425087	0.5647383	0.56040967	0.5846239	0.5675594
0.0	0.5546078	0.58417165	0.58181685	0.5792127	0.5699313	0.5848818	0.563623	0.56058985	0.58263826	0.57259476
0.0	0.554537	0.58439004	0.58162796	0.57851696	0.57001513	0.5838735	0.56532866	0.560379	0.58430773	0.56669724
0.0	0.5553437	0.5847294	0.58279085	0.5797309	0.5692239	0.5838667	0.5628598	0.5604358	0.5798668	0.5721619
0.0	0.55442077	0.5819851	0.5837863	0.57891023	0.56928647	0.5842126	0.5645936	0.55864644	0.5839124	0.57002527
0.0	0.5564439	0.5841086	0.58291715	0.5804206	0.5701742	0.58442414	0.5639689	0.5607851	0.58181876	0.5706098
0.0	0.5535318	0.5843966	0.58321863	0.57975984	0.5698686	0.58494693	0.5645292	0.5600132	0.58301	0.57243234
0.0	0.57142264	0.59176105	0.5967025	0.58918804	0.5755221	0.59064984	0.56859607	0.56696576	0.5923557	0.5845521
0.0	0.55475116	0.58228797	0.5822252	0.5781828	0.56639874	0.5832451	0.56487715	0.5612443	0.58257854	0.5719805
0.0	0.55228513	0.58311707	0.5819027	0.5778684	0.5696526	0.5842345	0.56528175	0.5603302	0.5845091	0.57194763
0.0	0.5534112	0.58235455	0.58385605	0.5781972	0.5680671	0.5850838	0.56626356	0.5603638	0.5837043	0.5702507
0.0	0.55413234	0.58326095	0.5819901	0.5781536	0.57015216	0.5845066	0.56559503	0.5599839	0.58565193	0.5715188
0.0	0.5537603	0.58387446	0.5816763	0.57919884	0.56859344	0.5849536	0.5643408	0.55877155	0.583377	0.57187015
0.0	0.5543707	0.585535	0.58653224	0.57898957	0.5699689	0.58643985	0.5646362	0.5594492	0.5852827	0.5751385
0.0	0.55535644	0.5855736	0.58685243	0.57946724	0.56825656	0.58544093	0.5635894	0.5611703	0.585181	0.5754462
0.0	0.55534	0.58555657	0.5862641	0.5793751	0.5707428	0.585428	0.5637117	0.5598218	0.5854333	0.57220364
0.0	0.5677298	0.58988017	0.59324074	0.5860932	0.57443124	0.588429	0.5678066	0.5651439	0.59087574	0.58057654
0.0	0.5677298	0.58988017	0.59324074	0.5860932	0.57443124	0.588429	0.5678066	0.5651439	0.59087574	0.58057654
0.0	0.5563916	0.58279014	0.5825509	0.5801604	0.5680574	0.5852332	0.5644869	0.55970937	0.5833192	0.5704167
0.0	0.15387236	0.55530465	0.075315125	0.118441194	0.030242201	0.12848487	0.015778903	0.0065098614	0.2818261	0.66643465
0.0	0.142477	0.60626274	0.07053496	0.11146255	0.037932593	0.09448011	0.016357044	0.0049604983	0.30920714	0.45842102
0.0	0.5513941	0.58251345	0.58191943	0.57862055	0.5695506	0.585275	0.5646019	0.55848116	0.5827776	0.5716202
0.0	0.5546688	0.5814688	0.5817036	0.57775784	0.5693432	0.58406764	0.5644465	0.5595506	0.58241725	0.5717797
0.0	0.5700744	0.59176975	0.59750074	0.5868699	0.57485574	0.5874152	0.56711507	0.5664063	0.59108	0.58174336
0.0	0.5708691	0.59284145	0.59831476	0.5883328	0.57587093	0.59012216	0.56605697	0.5665569	0.5905265	0.58461124
0.0	0.5709715	0.5918842	0.5980939	0.587173	0.5761499	0.59047693	0.56717783	0.5662593	0.5897871	0.583831
0.0	0.5557617	0.58453417	0.58309	0.5802629	0.57056254	0.58374476	0.56359303	0.55961347	0.58402365	0.57149535
0.0	0.554265	0.5822673	0.58261156	0.5792957	0.5700174	0.5857411	0.5636837	0.56091845	0.58384836	0.5725175
0.0	0.552423	0.5795924	0.5816206	0.57894284	0.5705951	0.5849681	0.5653145	0.5613986	0.5834123	0.5717746
0.0	0.55623394	0.58170575	0.5819923	0.57973933	0.56872857	0.5846569	0.56374276	0.5594943	0.5832255	0.5708297
0.0	0.55547833	0.5836598	0.583195	0.57908636	0.56954086	0.58312845	0.5631266	0.56022066	0.58226526	0.5717138
0.0	0.55303794	0.5820212	0.58118397	0.57800144	0.5689644	0.5828669	0.5653864	0.56045574	0.5825411	0.572128
0.0	0.5751267	0.593002	0.5994608	0.59032273	0.57594305	0.5921926	0.5686789	0.56796545	0.59240586	0.58580256
0.0	0.5751267	0.593002	0.5994608	0.59032273	0.57594305	0.5921926	0.5686789	0.56796545	0.59240586	0.58580256
0.0	0.5543162	0.58313215	0.5823404	0.57946175	0.5688805	0.58500266	0.56492347	0.56030554	0.58278286	0.5717912
0.0	0.5562578	0.58268416	0.58113027	0.57994497	0.56869674	0.5826507	0.5638701	0.55929804	0.5835843	0.5694864
0.0	0.5530131	0.58396435	0.5827438	0.57907087	0.5706848	0.58442837	0.5645206	0.5600517	0.5844737	0.56895465
0.0	0.5527538	0.58440965	0.5823748	0.5794823	0.57031125	0.584479	0.5642422	0.56003654	0.5846921	0.5673528
0.0	0.5600305	0.5849863	0.58491766	0.58092344	0.57077706	0.5873347	0.5655277	0.56117564	0.5856111	0.57594556
0.0	0.083331	0.22699158	0.03801392	0.10217212	0.032865886	0.06271702	0.012672125	0.0704523	0.054457873	0.28649616
0.0	0.035352275	0.089586526	0.010195952	0.10898343	0.028402755	0.025586218	0.0098358495	0.034495413	0.008502551	0.22877963
0.0	0.019193051	0.18587014	0.0002024006	0.024850184	0.02518347	0.020663746	0.01245197	0.024967117	0.027599433	0.01396578
0.0	0.5705853	0.58901846	0.59319377	0.58726907	0.57396054	0.58853006	0.56587523	0.5655681	0.5879447	0.5809174
0.0	0.5551837	0.58207905	0.5837321	0.57974786	0.5689394	0.5858105	0.5631324	0.5597933	0.58233565	0.5715915
0.0	0.553831	0.58272547	0.58353466	0.5796563	0.5662774	0.5843892	0.5640532	0.56030047	0.5824206	0.5697608
0.0	0.55523777	0.5851999	0.58383524	0.58034563	0.57113117	0.58518296	0.56501824	0.5608625	0.58554035	0.57216483
0.0	0.5678817	0.589438	0.59124595	0.5864654	0.57425696	0.5895029	0.566734	0.5657449	0.58811784	0.58219624
0.0	0.55385995	0.5822135	0.5803618	0.5798649	0.5698859	0.5843157	0.56304777	0.5596186	0.5819835	0.57285213
0.0	0.55518144	0.582956	0.5791754	0.5780371	0.57004	0.5840154	0.56398207	0.5609792	0.581989	0.5721921
0.0	0.031783514	0.054815017	0.018753616	0.07871447	0.062329773	0.026443461	0.01178325	0.024290428	0.07987363	0.0042130267
0.0	0.044695172	0.03855138	0.02109572	0.079185285	0.022748865	0.044200707	0.011748131	0.021619009	0.016996793	0.013826922
0.0	0.031627674	0.053829886	0.018393453	0.07792351	0.061731618	0.02613274	0.011687098	0.023879057	0.080178045	0.004088398
0.0	0.044828318	0.03847392	0.021124767	0.079177104	0.022812992	0.044105016	0.011756146	0.021634001	0.017038018	0.013791167
0.0	0.5531581	0.58230096	0.58201855	0.5783091	0.5699385	0.58409196	0.5642004	0.55887914	0.5825478	0.57257277
0.0	0.5560648	0.58534414	0.5868175	0.5789355	0.57153016	0.58663976	0.56480527	0.559573	0.5850561	0.5769851
0.0	0.5528976	0.58399636	0.5819562	0.5801376	0.56959426	0.5850186	0.5647062	0.559179	0.5827119	0.5732831
0.0	0.5530221	0.5852142	0.5818733	0.57823175	0.5692625	0.5841186	0.56512576	0.55845284	0.58322054	0.57342523
0.0	0.5690745	0.58978456	0.5943294	0.5872079	0.5717225	0.5873716	0.5677015	0.56380725	0.589203	0.5795757
0.0	0.55318034	0.58437586	0.5831539	0.5788422	0.5687302	0.58468646	0.56498826	0.5604752	0.583688	0.5735716
0.0	0.5672694	0.58956134	0.5941133	0.58539	0.5737912	0.58956087	0.5682326	0.56499773	0.5883924	0.58022827
0.0	0.5541248	0.5829502	0.5835136	0.5780183	0.56903	0.5830217	0.5639469	0.5596297	0.58187217	0.571743
0.0	0.55113965	0.5823791	0.5817526	0.5784846	0.5686511	0.58344007	0.5624218	0.5602377	0.5832382	0.5695734
0.0	0.55312717	0.5849907	0.58223736	0.57861394	0.568538	0.5845176	0.5653763	0.560258	0.5840484	0.5694084
0.0	0.55360645	0.5821437	0.5815444	0.578607	0.5690666	0.5845519	0.5640694	0.559883	0.58284307	0.57271653
0.0	0.575019	0.5927574	0.59980357	0.5890108	0.57510656	0.59206057	0.56825167	0.5679021	0.5924242	0.58451015
0.0	0.575019	0.5927574	0.59980357	0.5890108	0.57510656	0.59206057	0.56825167	0.5679021	0.5924242	0.58451015
0.0	0.5532811	0.5855966	0.58311534	0.5787905	0.569707	0.58463633	0.56548643	0.55905384	0.58293927	0.57252765
0.0	0.5752012	0.5940368	0.5997671	0.5896995	0.576464	0.5917933	0.5675906	0.5678482	0.592896	0.5851885
0.0	0.5752012	0.5940368	0.5997671	0.5896995	0.576464	0.5917933	0.5675906	0.5678482	0.592896	0.5851885
0.0	0.5694289	0.59069407	0.59479654	0.5863112	0.57340056	0.587896	0.56568253	0.5651786	0.5882528	0.5796158
0.0	0.55334455	0.5837347	0.58368725	0.57879335	0.56710494	0.58570296	0.5646015	0.5607161	0.58389944	0.57222897
0.0	0.5528013	0.58246744	0.5809703	0.5775881	0.57013065	0.58609426	0.5653724	0.56044716	0.57930255	0.572334
0.0	0.57513916	0.5937593	0.5993393	0.59003955	0.57440865	0.5920355	0.5681898	0.56777674	0.5919709	0.58641285
0.0	0.57513916	0.5937593	0.5993393	0.59003955	0.57440865	0.5920355	0.5681898	0.56777674	0.5919709	0.58641285
0.0	0.55450934	0.5818655	0.5829052	0.57932204	0.570522	0.5839507	0.56654996	0.5604151	0.5820736	0.57067746
0.0	0.55385846	0.5847031	0.5822508	0.57958496	0.5677326	0.58458775	0.56589967	0.5601828	0.5825623	0.57222146
0.0	0.5538021	0.5826162	0.58395624	0.57936054	0.5700189	0.5850641	0.5646058	0.5607662	0.58334655	0.57137895
0.0	0.5529473	0.581854	0.5826115	0.5786092	0.57060033	0.58380187	0.56495637	0.5597263	0.584139	0.57287097
0.0	0.5536383	0.5835939	0.58295643	0.5791941	0.57057077	0.58551705	0.5652589	0.56077516	0.58406687	0.5717345
0.0	0.55406606	0.58410543	0.5855049	0.5770048	0.5707046	0.5838717	0.56452644	0.56072426	0.5840753	0.57258373
0.0	0.5524061	0.58484226	0.5824324	0.57873017	0.57019013	0.5824793	0.56423694	0.5599572	0.58329433	0.57201385
0.0	0.5545484	0.5829754	0.58306384	0.5799018	0.570929	0.5843134	0.56329197	0.56178683	0.5844582	0.5708883
0.0	0.55449283	0.58475167	0.58259207	0.5802658	0.5710392	0.583409	0.5634117	0.5603661	0.5833576	0.5711155
0.0	0.55283064	0.5850212	0.5824705	0.5784525	0.5682447	0.58455086	0.56290114	0.56052506	0.58155966	0.57166
0.0	0.5545124	0.5845584	0.5823713	0.5786964	0.57085013	0.58386064	0.5649807	0.5606172	0.5848121	0.57211465
0.0	0.5527564	0.5813731	0.5825889	0.5786724	0.57049406	0.5854972	0.56465715	0.5601276	0.582548	0.5709745
0.0	0.55332345	0.5805195	0.5827842	0.5796975	0.5705074	0.58378685	0.5653671	0.5598101	0.58087885	0.5726671
0.0	0.55313283	0.58460027	0.5824895	0.57823735	0.5706581	0.58433074	0.56494063	0.55977476	0.5838712	0.57194096
0.0	0.551877	0.58269155	0.5785165	0.57937574	0.5693488	0.58408487	0.5630979	0.5602412	0.5835928	0.57189155
0.0	0.5529819	0.5843319	0.5812482	0.5784133	0.570076	0.5838715	0.565325	0.56001794	0.5798905	0.5718605
0.0	0.55313987	0.5840331	0.5801388	0.57920575	0.5699615	0.58387864	0.5647061	0.56026375	0.5825507	0.5715231
0.0	0.5544561	0.58260393	0.5823331	0.5789906	0.56912494	0.5852919	0.56499034	0.56008756	0.5822933	0.57230747
0.0	0.55628324	0.5850839	0.5863267	0.5792618	0.57001156	0.5852939	0.5654629	0.5612712	0.5831015	0.5765404
0.0	0.5564681	0.57998455	0.5869273	0.5783084	0.570897	0.5861631	0.56293416	0.5613235	0.5825297	0.57572514
0.0	0.55648994	0.5857319	0.5860888	0.58025044	0.5699256	0.58544785	0.56500417	0.5605828	0.5825625	0.57635194
0.0	0.56908435	0.58912766	0.59465724	0.5859297	0.5738544	0.5886279	0.5659015	0.5652972	0.5895639	0.58186996
0.0	0.5687449	0.59030783	0.5957435	0.5875439	0.5734927	0.59020424	0.56662196	0.565125	0.59092784	0.58195007
0.0	0.55437344	0.5846458	0.58218634	0.5790873	0.5699254	0.58436567	0.5653755	0.56079596	0.5839595	0.5739832
0.0	0.55333745	0.5832313	0.58311045	0.5804823	0.56809425	0.5850203	0.56425434	0.5590608	0.5849754	0.57319283
0.0	0.55282474	0.5841878	0.5818665	0.5781719	0.56818664	0.58484155	0.56552315	0.5599546	0.5838757	0.5731188
0.0	0.5541726	0.5852617	0.5818209	0.57903	0.5683238	0.58273476	0.5642527	0.5603639	0.5839099	0.5713919
0.0	0.55254954	0.5846058	0.5829005	0.57840323	0.57064646	0.58396494	0.56557304	0.5603836	0.58329755	0.5698485
0.0	0.5539293	0.5833013	0.5815854	0.5784298	0.571091	0.58460855	0.5647453	0.5600275	0.5830993	0.5716771
0.0	0.5548402	0.5852453	0.58431375	0.5810314	0.5688175	0.5827436	0.5647992	0.55914766	0.58403575	0.56839347
0.0	0.5705839	0.59008765	0.5934229	0.5871645	0.5738839	0.58814216	0.5675068	0.5659591	0.59026986	0.58043236
0.0	0.55679286	0.58547497	0.58812904	0.5800961	0.5699121	0.58712804	0.5650185	0.5607799	0.5843741	0.5764403
0.0	0.55317664	0.58428866	0.583083	0.57845354	0.5698466	0.5841933	0.5640794	0.56033605	0.5835825	0.5696673
0.0	0.5545355	0.5816098	0.5821664	0.5791809	0.5699292	0.58369625	0.5640859	0.55971164	0.5823383	0.5715044
0.0	0.55459684	0.5833833	0.5831652	0.57944494	0.5689422	0.5833644	0.5651083	0.5587734	0.5823273	0.5707845
0.0	0.553935	0.5849564	0.5834387	0.57888824	0.56977195	0.58420056	0.5636655	0.5584044	0.5845227	0.57273555
0.0	0.5542591	0.5827556	0.5837976	0.57817686	0.5695341	0.58406085	0.5649494	0.5580424	0.5832572	0.5725794
0.0	0.5544703	0.58069336	0.5836708	0.5793547	0.5693274	0.58452666	0.5638783	0.5577019	0.58406913	0.5718222
0.0	0.5700516	0.5891925	0.59366196	0.5876863	0.5732192	0.58902645	0.5676069	0.5648851	0.5908162	0.5793887
0.0	0.5555951	0.5837599	0.5815307	0.5795551	0.56838804	0.58436054	0.56334925	0.5603434	0.5810949	0.5719547
0.0	0.5544544	0.5842788	0.58288956	0.5785108	0.56805354	0.58467263	0.5647539	0.5601334	0.5819069	0.5719128
0.0	0.55454576	0.5857607	0.58220035	0.57932997	0.5676459	0.5844157	0.56377435	0.5595294	0.582017	0.57206416
0.0	0.5546266	0.58422875	0.5817582	0.57888484	0.56773984	0.58325744	0.5629165	0.5589926	0.5820923	0.57173556
0.0	0.5551298	0.583256	0.5827392	0.5794658	0.5683124	0.58444595	0.56393707	0.55945784	0.5831448	0.57294005
0.0	0.5540948	0.5842535	0.5807219	0.5792655	0.56762797	0.58466285	0.5633797	0.55890006	0.5826619	0.5727823
0.0	0.55450094	0.5828801	0.58102214	0.5783968	0.5686562	0.5842222	0.56418097	0.5594039	0.5826888	0.57208484
0.0	0.5546316	0.5836967	0.58065414	0.5779921	0.56864804	0.5844972	0.5633944	0.55986243	0.58217925	0.5717378
0.0	0.55613774	0.58391476	0.5829214	0.57967466	0.5684995	0.58563316	0.56393546	0.56022847	0.5847634	0.57309824
0.0	0.55669594	0.58506006	0.58299315	0.57965577	0.56928736	0.58446217	0.5646026	0.56041557	0.5826827	0.5730848
0.0	0.5552717	0.5845977	0.58126193	0.57800394	0.5686439	0.583731	0.56379473	0.559379	0.5838209	0.5730267
0.0	0.55323654	0.57980883	0.5827651	0.57794684	0.5664415	0.58307904	0.563795	0.55966896	0.58218396	0.5714924
0.0	0.5556795	0.5815497	0.58123773	0.578873	0.568389	0.58366805	0.563985	0.5587117	0.5834816	0.570665
0.0	0.55414534	0.58207536	0.58195716	0.58002806	0.567232	0.5838074	0.5643865	0.55911976	0.58243	0.5693106
0.0	0.5684424	0.5910841	0.5936686	0.5879094	0.5736795	0.58699393	0.5673203	0.5664273	0.5898842	0.5807098
0.0	0.0715029	0.53772265	0.00056317507	0.066026896	0.04194996	0.093388736	0.00023733593	0.05886792	0.0359609	0.25275776
0.0	0.037408225	0.18487938	0.032254104	0.32207075	0.023747267	0.04835142	0.015301885	0.052273348	0.04227006	0.08328852
0.0	0.07835786	0.16815807	0.03139165	0.05661009	0.026093299	0.06539532	0.014536112	0.031569913	0.028772464	0.24340202
0.0	0.5554251	0.58328485	0.5819802	0.5792969	0.56874335	0.5826427	0.56276894	0.5588189	0.5831731	0.5704899
0.0	0.55315554	0.58354384	0.5806569	0.5789647	0.5684229	0.58437014	0.56306636	0.55901635	0.58333665	0.5711316
0.0	0.55542886	0.58471376	0.5829327	0.5804766	0.5684156	0.5814	0.56493545	0.5598838	0.58384293	0.56802964
0.0	0.554264	0.58511966	0.58211493	0.5799346	0.56879187	0.58448964	0.5638712	0.5599325	0.58242995	0.57187706
0.0	0.55489385	0.5837646	0.5804153	0.5789455	0.566665	0.58334106	0.56193113	0.5589609	0.58235204	0.5707161
0.0	0.55566674	0.5842688	0.58179474	0.57981265	0.5666464	0.58304816	0.5626077	0.5592174	0.5836807	0.5728928
0.0	0.55421364	0.5837557	0.5814706	0.57874763	0.56902987	0.58383024	0.56273794	0.5588461	0.5818093	0.57101846
0.0	0.554355	0.5845037	0.581306	0.57900935	0.568296	0.58435506	0.5636053	0.55942184	0.58210295	0.5716568
0.0	0.5692674	0.5892098	0.59428287	0.58704853	0.5748742	0.58789486	0.5676845	0.56648403	0.5893772	0.5807208
0.0	0.55454046	0.58546686	0.5815	0.57926303	0.5694094	0.58490163	0.56456083	0.558776	0.5830504	0.57238835
0.0	0.5553503	0.5844686	0.58176446	0.5794229	0.56898564	0.58469623	0.5630184	0.5596366	0.5821862	0.5695233
0.0	0.5549238	0.58376306	0.5828716	0.579174	0.56880724	0.5847946	0.5636857	0.5582076	0.58309245	0.5678757
0.0	0.5536035	0.582489	0.5827187	0.5798189	0.566931	0.5851729	0.56448036	0.55858135	0.5832576	0.5699471
0.0	0.5549695	0.5841258	0.5815	0.5786731	0.5689845	0.58429766	0.5641986	0.5592203	0.5841562	0.5721596
0.0	0.56997514	0.5884061	0.5937848	0.58802974	0.574584	0.5865252	0.5677985	0.5660398	0.5904066	0.580121
0.0	0.5704349	0.5898404	0.59381837	0.5882777	0.5751997	0.58802974	0.56622183	0.5655871	0.5893901	0.5798999
0.0	0.5700064	0.59023154	0.59397024	0.5867434	0.57392913	0.5897407	0.56730735	0.5660875	0.59013706	0.5809792
0.0	0.5690576	0.59068966	0.5925168	0.58765393	0.57405734	0.5887363	0.5657589	0.56641144	0.5907276	0.5812506
0.0	0.57073915	0.59224606	0.5956257	0.5873474	0.57461655	0.58927375	0.5670178	0.5671494	0.59125936	0.580693
0.0	0.5691658	0.59125894	0.5942201	0.5877765	0.5741173	0.5896421	0.5668243	0.5665563	0.5898815	0.5808243
0.0	0.55536455	0.58264506	0.583018	0.5776783	0.5687038	0.5853536	0.5647404	0.5599811	0.5831969	0.57082736
0.0	0.55255836	0.5826208	0.5830578	0.5779436	0.56843245	0.5829914	0.5641822	0.5601952	0.58180696	0.5709761
0.0	0.048941616	0.03094104	0.013422957	0.033009943	0.012290693	0.03998883	0.015357436	0.028993843	0.036449384	0.023121126
0.0	0.048755176	0.03098956	0.013419793	0.032980032	0.012303098	0.03991673	0.015295794	0.028910473	0.03616332	0.022569433
0.0	0.048822694	0.031153176	0.013505638	0.033160694	0.012307457	0.039900426	0.015359802	0.0289564	0.03644983	0.022773378
0.0	0.048925065	0.03118886	0.013385196	0.033047915	0.012285473	0.040035665	0.01537496	0.0290417	0.036319636	0.022919822
0.0	0.048648253	0.031064928	0.013488736	0.033128984	0.012309637	0.039916266	0.015271544	0.028939264	0.03649982	0.022537656
0.0	0.048554685	0.031065583	0.013525423	0.033064004	0.012303267	0.039966192	0.01535652	0.02908232	0.036439408	0.022922652
0.0	0.020372692	0.039343286	0.014073925	0.0440773	0.017514218	0.026979432	0.011269458	0.056807425	0.02733383	0.0033196453
0.0	0.020392098	0.039418362	0.01398738	0.04406872	0.017502012	0.026984688	0.011257737	0.05660921	0.027100107	0.0033004247
0.0	0.020407686	0.039643284	0.014089457	0.044299155	0.01751224	0.027017212	0.011283562	0.056752622	0.027355839	0.0033200288
0.0	0.020432543	0.040195286	0.014077392	0.04415375	0.017557338	0.02702072	0.01129254	0.05689182	0.027359145	0.0033562994
0.0	0.02035095	0.03967404	0.014061636	0.044127494	0.017539605	0.02701814	0.011269893	0.0564971	0.027184354	0.0033382678
0.0	0.020355199	0.039659817	0.014075619	0.044201057	0.017488612	0.027100679	0.011248464	0.05649649	0.027324555	0.0033069032
0.0	0.03594837	0.08630291	0.011169444	0.08294593	0.02251271	0.066962026	0.01069053	0.05595492	0.012333456	0.060489234
0.0	0.03589509	0.08556182	0.011098406	0.08304606	0.0224845	0.0669708	0.010693505	0.05590046	0.012255265	0.060431942
0.0	0.035838015	0.085909195	0.011131909	0.08326999	0.02249685	0.06706051	0.010710782	0.05597802	0.012269299	0.06091857
0.0	0.035829727	0.08646678	0.011167438	0.08321066	0.022586267	0.06723911	0.010701519	0.056166362	0.012336983	0.060929004
0.0	0.035884306	0.08601571	0.011165537	0.08304866	0.02251739	0.06657542	0.01063855	0.055881612	0.012257845	0.061119232
0.0	0.035842545	0.08559999	0.011153786	0.083173364	0.022543812	0.067351826	0.010716331	0.0560413	0.012223196	0.061081458
0.0	0.018714678	0.05302075	0.021474995	0.04032323	0.023451403	0.044860527	0.008389469	0.01901563	0.027962396	0.017612563
0.0	0.01872228	0.052642122	0.021338765	0.04037998	0.023321759	0.044854786	0.008393993	0.018974783	0.027764494	0.017496938
0.0	0.018661292	0.05297296	0.021545952	0.04034112	0.02344828	0.044808418	0.008400277	0.018967984	0.02786365	0.017692406
0.0	0.018791525	0.0531327	0.02142854	0.04051857	0.023500878	0.0450464	0.008410893	0.01905716	0.027956381	0.01765016
0.0	0.018701458	0.05314127	0.021463986	0.040286202	0.023476684	0.044995375	0.008381107	0.018991433	0.028065553	0.017675972
0.0	0.018748317	0.053230174	0.021489771	0.040351413	0.02344961	0.04482046	0.008399972	0.019058356	0.027830448	0.017540501
0.0	0.019677794	0.010443267	0.020032305	0.10789656	0.069865495	0.025643248	0.010943921	0.018658495	0.02010311	0.011827575
0.0	0.019649299	0.010459487	0.019946031	0.10786956	0.069926955	0.025487198	0.010941192	0.018582614	0.020002587	0.011820637
0.0	0.01979018	0.010512437	0.020122573	0.108186245	0.06990542	0.025599422	0.010970887	0.018672215	0.020012159	0.011845315
0.0	0.019858543	0.010579569	0.020102404	0.108248964	0.07003366	0.025530513	0.010954456	0.01869169	0.019989355	0.011886901
0.0	0.019749623	0.010467653	0.020055635	0.10790138	0.06991881	0.025641836	0.010901356	0.018608244	0.020097803	0.011911699
0.0	0.01961602	0.010512229	0.020123221	0.10810493	0.06986275	0.025652312	0.010968109	0.018639434	0.020066585	0.011915241
0.0	0.02680594	0.038194463	0.015181867	0.03826387	0.025293518	0.02697818	0.010715604	0.022991242	0.0121912155	0.08239131
0.0	0.026713591	0.038244173	0.015030214	0.03818303	0.025159203	0.02685775	0.010710378	0.022940056	0.012040148	0.081823796
0.0	0.026812425	0.038429674	0.015186453	0.03833207	0.025238138	0.0268017	0.010722394	0.022877196	0.012081613	0.082083285
0.0	0.026789198	0.038569443	0.015108084	0.038269393	0.025319047	0.026921857	0.010713227	0.022939207	0.012060664	0.08252582
0.0	0.026690336	0.03840838	0.0151219275	0.038274907	0.025268784	0.02677548	0.0106815575	0.02290554	0.012062146	0.08250041
0.0	0.02669212	0.038370706	0.015122615	0.03826943	0.025228197	0.026910406	0.010720882	0.022940071	0.012095189	0.08128509
0.0	0.036335804	0.094093814	0.015274399	0.087518625	0.015035565	0.023643902	0.0150099965	0.019607984	0.007570345	0.074521765
0.0	0.036290366	0.09356871	0.01518676	0.0870665	0.0150269605	0.023666047	0.0150209125	0.01952352	0.0075293607	0.07288601
0.0	0.03621733	0.09357045	0.015303673	0.08765099	0.015035494	0.023555242	0.0150574865	0.01957375	0.0075635924	0.07391706
0.0	0.036486894	0.09413524	0.01526216	0.08747847	0.015040638	0.02371654	0.015054391	0.019603577	0.0075581176	0.07347435
0.0	0.036212966	0.093671195	0.015278115	0.08746474	0.015016496	0.023499066	0.015009346	0.019531472	0.0075548636	0.07349592
0.0	0.03617627	0.09323723	0.015272735	0.08731615	0.015048466	0.023691026	0.015058068	0.01959837	0.007543138	0.07374258
0.0	0.041256264	0.04728553	0.016038693	0.055639785	0.014530902	0.06270837	0.011909005	0.02763521	0.00022553824	0.024300635
0.0	0.041369155	0.047263227	0.016028268	0.05569009	0.014590556	0.06265905	0.0119577125	0.02751296	0.00022482715	0.024565909
0.0	0.041097023	0.04720853	0.016075669	0.055646833	0.0145525085	0.062520705	0.011950525	0.027577475	0.00022474786	0.02456197
0.0	0.020576194	0.13378006	0.01410509	0.0970998	0.022514662	0.06789637	0.02110523	0.018533433	0.007939695	0.052638963
0.0	0.02063979	0.13420273	0.014136641	0.097071506	0.022548238	0.06776753	0.021125857	0.018499844	0.007933894	0.05258559
0.0	0.02057558	0.13414739	0.014145697	0.097225435	0.022584733	0.068042055	0.021140201	0.018558491	0.007932109	0.052650943
0.0	0.02065242	0.13455042	0.014152759	0.09716429	0.02243699	0.06773171	0.021138582	0.018465847	0.007894016	0.052827712
0.0	0.020619664	0.13386518	0.014173386	0.097050145	0.02244498	0.067653775	0.021095065	0.018499913	0.0078840135	0.05310742
0.0	0.020550907	0.1334348	0.014194707	0.09706228	0.022513885	0.06786425	0.021118611	0.01846659	0.007935231	0.053017877
0.0	0.020621754	0.1343963	0.014151628	0.09705283	0.022469737	0.06739927	0.021098934	0.018507471	0.007895674	0.05203437
0.0	0.02063154	0.1329488	0.014194949	0.0969487	0.022521356	0.06794219	0.021177312	0.018539488	0.007922785	0.05326468
0.0	0.05690907	0.030071355	0.011448984	0.03727984	0.01847693	0.03647065	0.009206878	0.034684803	0.017569259	0.24930759
0.0	0.057289187	0.03015462	0.011463776	0.03722041	0.018476645	0.03637521	0.009169991	0.034971263	0.017455623	0.25027907
0.0	0.05712907	0.029835803	0.011459686	0.037071552	0.018534396	0.036341086	0.009197777	0.034976065	0.017508745	0.25119123
0.0	0.019428875	0.025027586	0.011456672	0.039755486	0.025561646	0.043365184	0.012839465	0.02259484	0.013080994	0.011037176
0.0	0.018899929	0.042927213	0.014946861	0.041744955	0.026870646	0.04793016	0.009229947	0.035240088	0.0096776355	0.0072741867
0.0	0.018942347	0.043155935	0.015039966	0.041763205	0.026904708	0.048033815	0.0092193475	0.0353974	0.009670596	0.007313623
0.0	0.018902997	0.043236237	0.014904879	0.041878633	0.026969297	0.04807849	0.009219814	0.035287846	0.0096336845	0.0073518204
0.0	0.018924728	0.04301483	0.014941934	0.041853778	0.026804043	0.04803458	0.009212956	0.035246436	0.00958424	0.00727218
0.0	0.018902758	0.042627707	0.015023749	0.041692007	0.026682738	0.04822183	0.009226791	0.035469744	0.009592957	0.007323836
0.0	0.018939314	0.042839173	0.01498608	0.041669104	0.026805837	0.04798342	0.0091979075	0.035227556	0.009614346	0.0072881766
0.0	0.018885337	0.043065168	0.014949957	0.041625082	0.02689395	0.04786918	0.009205572	0.035301823	0.009635167	0.0073536993
0.0	0.018843556	0.04311141	0.0149621675	0.04179623	0.02670567	0.04813655	0.009224423	0.035249807	0.009592731	0.0072492105
0.0	0.018893803	0.042803247	0.014999628	0.041687176	0.02656305	0.048040967	0.009236734	0.035297535	0.00963277	0.007317581
0.0	0.01894441	0.04262356	0.015004702	0.041667774	0.026785543	0.04815802	0.009204068	0.03532837	0.009608526	0.0072787134
0.0	0.06903319	0.05458915	0.023836272	0.037915118	0.023187423	0.029214501	0.013210428	0.043653313	0.036758557	0.17202719
0.0	0.06903903	0.053887215	0.02379254	0.03780699	0.023155196	0.029275404	0.013196642	0.043571807	0.036718167	0.17323855
0.0	0.06852495	0.054612707	0.023784146	0.037835225	0.023230392	0.029278006	0.013189179	0.043617085	0.03683401	0.17151704
0.0	0.05268546	0.036235698	0.010499762	0.07093344	0.018965768	0.041151058	0.0101373475	0.039480377	0.0067326254	0.021889234
0.0	0.05260176	0.036075965	0.010473147	0.07070433	0.018965127	0.041292116	0.010122683	0.039363008	0.0067173205	0.022039503
0.0	0.052577954	0.036155187	0.010518456	0.07071704	0.019043535	0.041033406	0.010132138	0.039599203	0.0067026634	0.02177109
0.0	0.05264388	0.035857156	0.010488473	0.07060517	0.018986015	0.04116804	0.0100963805	0.03953529	0.0067551304	0.022177748
0.0	0.016236426	0.121862315	0.015709091	0.0690502	0.023461778	0.16384615	0.014248655	0.021639058	0.032217983	0.01426215
0.0	0.016277133	0.122204736	0.01565788	0.06896753	0.023404697	0.16400199	0.014257901	0.02157059	0.031947803	0.013950048
0.0	0.016292006	0.1213185	0.0155793615	0.06898578	0.023365373	0.1639471	0.014218675	0.021557935	0.03208414	0.014247825
0.0	0.02125381	0.050880883	0.0143411625	0.079992905	0.014892171	0.054703932	0.022800868	0.011461096	0.0062009427	0.036746208
0.0	0.02138033	0.05119544	0.014358812	0.080237664	0.014864285	0.054749317	0.022866853	0.0114095695	0.0062051285	0.03701838
0.0	0.021333426	0.050852735	0.01435844	0.08020653	0.014861786	0.054756586	0.022787802	0.011473723	0.0062183337	0.036637936
0.0	0.032130767	0.11100439	0.023454694	0.049147855	0.020092446	0.03410712	0.012987368	0.017213825	0.0143517945	0.11108331
0.0	0.02671553	0.028981255	0.013312966	0.035433564	0.027606165	0.028501896	0.013014762	0.03302438	0.01096574	0.02630183
0.0	0.019921772	0.071016155	0.021538323	0.0432018	0.030743236	0.06202149	0.010908309	0.028987104	0.011886001	0.029260524
0.0	0.019887157	0.07136075	0.021590369	0.04304815	0.030657183	0.061792284	0.010908911	0.029017333	0.011916481	0.02948226
0.0	0.01985663	0.071193345	0.021621818	0.043146476	0.030852249	0.061924737	0.010874771	0.028961388	0.01195123	0.029305909
0.0	0.01997012	0.0712832	0.02162757	0.043225173	0.030699441	0.061841145	0.010881856	0.028969206	0.011894057	0.029307634
0.0	0.019874606	0.07094915	0.021632392	0.04310028	0.030642083	0.061847378	0.010873688	0.028887028	0.011877581	0.029544422
0.0	0.019842679	0.07104062	0.02162771	0.043081343	0.030829938	0.0620267	0.010884793	0.029001724	0.011947559	0.029347615
0.0	0.019938314	0.07108521	0.021553492	0.043235164	0.030750645	0.061747048	0.010908813	0.028956922	0.011892543	0.029148953
0.0	0.019917639	0.07161578	0.02156185	0.043185983	0.030786179	0.06184726	0.010882102	0.028950507	0.011888252	0.029293371
0.0	0.019841066	0.07045149	0.02161855	0.04311198	0.030637324	0.06191261	0.010893822	0.028976418	0.011918627	0.029745676
0.0	0.020226635	0.044158004	0.017082082	0.15786365	0.09069864	0.067940496	0.011827797	0.04101149	0.02905062	0.021619393
0.0	0.020237183	0.043586574	0.01708289	0.15785365	0.09076718	0.06802591	0.011814935	0.04099793	0.029123522	0.021714507
0.0	0.05106476	0.08340415	0.017083973	0.06970554	0.028912682	0.06212965	0.0140738	0.027861964	0.015137623	0.06250139
0.0	0.055092566	0.052640826	0.019380804	0.1680154	0.03006162	0.04006663	0.0069238422	0.051909223	0.053884372	0.1648525
0.0	0.055105582	0.0525725	0.019388836	0.1684908	0.030029234	0.040008973	0.006917091	0.052075624	0.053945176	0.1639876
0.0	0.034796543	0.07158404	0.0139442915	0.051316716	0.027742745	0.092475586	0.0128330905	0.016643533	0.09005821	0.061778232
0.0	0.034927357	0.071718484	0.013882939	0.051440075	0.02753084	0.092270955	0.012865407	0.01651135	0.09009322	0.061970115
0.0	0.015310602	0.039619166	0.0224194	0.10862816	0.014376449	0.022401547	0.011407461	0.020420764	0.01797082	0.036577154
0.0	0.015348065	0.039514765	0.022430992	0.10876472	0.014396436	0.022421112	0.011394943	0.02051264	0.017981023	0.03621913
0.0	0.014582071	0.06627597	0.010620887	0.043975465	0.010980064	0.0431067	0.0115196435	0.031052604	0.041706126	0.007632575
0.0	0.012268189	0.05386088	0.011702607	0.07670137	0.020137683	0.030529568	0.011306961	0.0212126	0.04657252	0.032080986
0.0	0.012270235	0.05428991	0.011738298	0.07698191	0.020202717	0.030519385	0.01129566	0.021246683	0.04666697	0.03194525
0.0	0.0122551555	0.053967316	0.011752357	0.07703583	0.020245168	0.030645758	0.011329782	0.021305606	0.04682546	0.032280736
0.0	0.012293593	0.054194365	0.011694922	0.07697168	0.020124936	0.030560002	0.011326124	0.021223534	0.046403475	0.03196593
0.0	0.012274733	0.054219227	0.011718258	0.07687012	0.02019144	0.030619012	0.011311503	0.021277007	0.046527833	0.031774227
0.0	0.012259964	0.05382519	0.011726981	0.07679326	0.020173863	0.030675419	0.011283637	0.02125446	0.046415105	0.032121886
0.0	0.036560237	0.054874502	0.020379983	0.024455536	0.028518122	0.03260593	0.008162917	0.013295895	0.026639298	0.014830827
0.0	0.0364666	0.054662667	0.020449433	0.024386622	0.02849373	0.032519888	0.008151579	0.013284734	0.026560357	0.014908051
0.0	0.036336254	0.05425346	0.020488987	0.024393784	0.028534956	0.032759614	0.008133075	0.013289135	0.02670907	0.014976911
0.0	0.042540602	0.01689998	0.01310503	0.06150732	0.04322482	0.019838952	0.013674163	0.017791735	0.012067381	0.020182237
0.0	0.056064025	0.053509235	0.022639327	0.115609914	0.03307932	0.07467355	0.014978705	0.054754302	0.022173174	0.020957788
0.0	0.056070182	0.05347504	0.022653967	0.11526661	0.03323252	0.07463985	0.014975363	0.05472384	0.022176877	0.020838365
0.0	0.05612093	0.05293254	0.022712866	0.11522775	0.033167046	0.074575715	0.0149667775	0.054656174	0.02220597	0.021250451
0.0	0.071318164	0.53806055	0.0005573922	0.06648823	0.042233914	0.093124956	0.00023812834	0.058590434	0.035786122	0.2513289
0.0	0.5539134	0.5812877	0.5817686	0.57816637	0.5661185	0.5842448	0.5641575	0.559441	0.5834154	0.572843
0.0	0.55430955	0.5833848	0.58267105	0.5777929	0.5675663	0.58492666	0.5642186	0.5605181	0.58208454	0.57313365
0.0	0.5548174	0.58321375	0.58334285	0.57797027	0.5675703	0.5838402	0.564401	0.5591911	0.58286464	0.572173
0.0	0.5533506	0.58240473	0.58371234	0.5789326	0.5680549	0.58366364	0.5645146	0.56006026	0.58231485	0.5732153
0.0	0.55369014	0.58418095	0.5832621	0.5780449	0.5658541	0.58430916	0.5632204	0.55972135	0.5812365	0.57268137
0.0	0.553218	0.5835457	0.58190215	0.5786544	0.56827456	0.58468825	0.5643491	0.5599377	0.5817707	0.57029647
0.0	0.55390644	0.58368015	0.5844254	0.57906675	0.56865656	0.584471	0.5630271	0.5592496	0.58148235	0.57400864
0.0	0.55265045	0.5831141	0.5822081	0.57712454	0.56887275	0.58440846	0.5646364	0.56020874	0.581901	0.57281524
0.0	0.553903	0.582191	0.5833358	0.5784698	0.5661481	0.58467644	0.564572	0.5584491	0.581828	0.5677306
0.0	0.5526599	0.5816838	0.58272094	0.57868624	0.5690523	0.58306456	0.5641919	0.5600059	0.5812971	0.5729729
0.0	0.5540198	0.583689	0.58173144	0.5777812	0.56757396	0.58500797	0.56271315	0.5600704	0.5827827	0.5724841
0.0	0.55194336	0.5846911	0.58334714	0.57889664	0.5670077	0.5841743	0.5647156	0.5603858	0.5820189	0.57212293
0.0	0.5528218	0.5827635	0.5831992	0.5790052	0.5680588	0.58438295	0.5643476	0.56024593	0.5827081	0.5718623
0.0	0.551592	0.5812505	0.5825427	0.57875824	0.5684777	0.5849139	0.56332743	0.5602799	0.5821045	0.57175756
0.0	0.55387104	0.58328825	0.5831656	0.5790061	0.56893647	0.58414805	0.5634416	0.5587638	0.5813411	0.5733436
0.0	0.55515873	0.5821421	0.5835192	0.5773797	0.5690352	0.58459634	0.5650044	0.55908114	0.58320236	0.5729094
0.0	0.5530121	0.5817543	0.58343226	0.57678044	0.5668981	0.5848604	0.56303674	0.55963546	0.5816499	0.5715558
0.0	0.552029	0.5826378	0.58332676	0.57968754	0.56662583	0.58495665	0.5642286	0.55973667	0.58114594	0.5715414
0.0	0.55322325	0.580612	0.5825654	0.57793677	0.56781954	0.58293587	0.56451154	0.5594888	0.5823975	0.57117945
0.0	0.5523902	0.58156514	0.5845567	0.57811445	0.56666434	0.58481383	0.5627546	0.5576952	0.58271366	0.57240754
0.0	0.5535501	0.58315796	0.5827374	0.579359	0.56867063	0.58449835	0.5644771	0.55936235	0.58230203	0.5722572
0.0	0.5545343	0.5830197	0.58413655	0.5786749	0.56773496	0.5845368	0.56490576	0.56038505	0.5825279	0.5699797
0.0	0.55246234	0.57998616	0.5827776	0.5785637	0.5655989	0.5849311	0.5641973	0.5588431	0.58228976	0.5725041
0.0	0.55423856	0.58344007	0.58410245	0.5791768	0.56812173	0.5845921	0.56354755	0.5595849	0.58263564	0.57345724
0.0	0.55331516	0.5836786	0.5826439	0.5781397	0.56603426	0.58513707	0.56325644	0.559651	0.5831369	0.5713473
0.0	0.55268055	0.58257234	0.5832241	0.5790683	0.56906223	0.5849273	0.56487644	0.5600466	0.58045304	0.5726308
0.0	0.55488753	0.5826227	0.5817988	0.57872623	0.56797165	0.5831576	0.56451386	0.56008285	0.5808276	0.5747749
0.0	0.55378133	0.5839684	0.58274007	0.57791984	0.5659274	0.58493567	0.5644417	0.5603166	0.5833244	0.5720755
0.0	0.5543881	0.582561	0.5830018	0.5777265	0.5656244	0.5846622	0.5646239	0.55912507	0.5829993	0.5724544
0.0	0.01786062	0.06323743	0.018536333	0.0057810196	0.021995762	0.025221689	0.00018133473	0.03246402	0.007875984	0.027763922
0.0	0.5530738	0.5802984	0.5838006	0.57808554	0.5671247	0.58489317	0.5644625	0.55855805	0.5826511	0.57091427
0.0	0.5532826	0.5827201	0.5826099	0.5778069	0.56787664	0.583697	0.5645401	0.55964994	0.581993	0.5718548
0.0	0.5536352	0.5834363	0.58339554	0.57890487	0.56779516	0.5848105	0.56476665	0.55908126	0.58160555	0.5724203
0.0	0.5527642	0.5841593	0.58363307	0.5796174	0.5688496	0.58442014	0.56471753	0.559258	0.582663	0.57330805
0.0	0.552778	0.58316267	0.583494	0.5784051	0.56711966	0.58320683	0.5633693	0.5581481	0.582238	0.57076555
0.0	0.5549882	0.5844845	0.5834009	0.5789968	0.5684596	0.5846974	0.56497353	0.56029296	0.5833952	0.57086045
0.0	0.5712127	0.5919763	0.5974536	0.58734185	0.57513446	0.5908551	0.56715935	0.5658859	0.5912198	0.58312297
0.0	0.5558188	0.5824463	0.5826569	0.57967454	0.5685423	0.58521056	0.56418914	0.55950886	0.5839434	0.5721682
0.0	0.5722467	0.5914663	0.59693193	0.5892055	0.5753093	0.590459	0.56731194	0.5651485	0.5928658	0.5821783
0.0	0.55359495	0.58193517	0.5817887	0.57903016	0.5684053	0.58497864	0.5650633	0.56005114	0.5830278	0.57066673
0.0	0.5541806	0.58433443	0.5826226	0.57877034	0.569025	0.5851243	0.5640509	0.5603138	0.58422184	0.57166773
0.0	0.5534738	0.5835314	0.58225834	0.5785886	0.56823903	0.58371776	0.5647457	0.55982167	0.5837922	0.5718465
0.0	0.55410665	0.58126384	0.58185375	0.57914805	0.56789726	0.58499074	0.5637352	0.56003463	0.58371985	0.57108957
0.0	0.5542596	0.58330977	0.58214533	0.5796036	0.5690756	0.5851596	0.5644659	0.56066513	0.58288133	0.57121205
0.0	0.5538151	0.5834126	0.5824493	0.578256	0.56812704	0.5855279	0.56479716	0.5588474	0.58343714	0.568769
0.0	0.55397046	0.5832797	0.5833541	0.5778997	0.5689722	0.5856378	0.5644762	0.5574228	0.58287036	0.57124287
0.0	0.5549129	0.5834319	0.5837375	0.5792543	0.5694519	0.5845383	0.5642069	0.5578885	0.5813905	0.57105124
0.0	0.55672085	0.583615	0.58346856	0.5801166	0.56904066	0.5841655	0.56418884	0.55814904	0.5836808	0.57400787
0.0	0.5529627	0.5838121	0.5837636	0.5780384	0.57039815	0.5839755	0.5639399	0.55856144	0.58203924	0.57255185
0.0	0.5555061	0.58597195	0.58457303	0.57989603	0.56944174	0.5847255	0.5650333	0.5583052	0.5845945	0.5718163
0.0	0.5535439	0.5837663	0.5823455	0.5791199	0.57013875	0.5838517	0.56453407	0.55877274	0.5829894	0.57213026
0.0	0.5557601	0.58409286	0.58437705	0.5796261	0.5701949	0.5849192	0.56499046	0.55810726	0.5822008	0.57239836
0.0	0.55594003	0.5846032	0.5848823	0.57952386	0.56942034	0.5846267	0.5649309	0.5587157	0.58346456	0.5716163
0.0	0.55413604	0.5849158	0.5833105	0.5796254	0.5705326	0.5828145	0.5641955	0.5580707	0.5827368	0.57099456
0.0	0.5542708	0.5846406	0.58413446	0.5784041	0.5690851	0.58485234	0.5648696	0.5579625	0.58249503	0.57118875
0.0	0.5552093	0.5827704	0.5825418	0.5787972	0.5702128	0.5842323	0.5646191	0.55823916	0.58494115	0.57108986
0.0	0.55496854	0.5795515	0.5830057	0.578954	0.5703376	0.58395845	0.56280065	0.5575967	0.5846929	0.572078
0.0	0.5534633	0.5840659	0.5831364	0.5787102	0.5683422	0.583924	0.564249	0.5584298	0.5844963	0.57156724
0.0	0.55476534	0.5832039	0.58368856	0.5794713	0.56903404	0.58505803	0.5637728	0.5582491	0.58407056	0.57188964
0.0	0.55546904	0.58120286	0.5820276	0.57966894	0.56776214	0.5845421	0.5637193	0.55886716	0.58476275	0.5727922
0.0	0.5553375	0.58397627	0.58316606	0.5799232	0.5698891	0.5839421	0.56360537	0.56020766	0.5839015	0.5731773
0.0	0.5556509	0.5833995	0.58393854	0.57833713	0.57006127	0.58534986	0.5639225	0.5597755	0.58379304	0.57328415
0.0	0.5546671	0.58262444	0.58110815	0.5775808	0.5654702	0.5839846	0.56323373	0.55957025	0.5828016	0.5701828
0.0	0.5541549	0.5831055	0.58238536	0.57952785	0.56839097	0.5852315	0.56419754	0.5600093	0.58326566	0.5687426
0.0	0.55220205	0.58376205	0.583523	0.5766256	0.56933755	0.58353156	0.56426287	0.558922	0.58206725	0.57280827
0.0	0.5558388	0.58417565	0.585738	0.57996655	0.57053334	0.5853758	0.5634908	0.560916	0.5837358	0.5751421
0.0	0.55297863	0.5848825	0.5828892	0.57814276	0.5708907	0.5847763	0.5650179	0.55972373	0.5832826	0.5696679
0.0	0.553225	0.58505356	0.5827714	0.57946724	0.5686749	0.5850095	0.56304806	0.5595389	0.58486444	0.57135355
0.0	0.55317396	0.5842584	0.58236945	0.57837665	0.5685798	0.58459806	0.5645635	0.56044585	0.5831477	0.5722724
0.0	0.5555054	0.5850566	0.58189476	0.5794564	0.56880856	0.58093506	0.56493217	0.5594495	0.5812678	0.5726495
0.0	0.553652	0.58331394	0.58201927	0.5779657	0.56859165	0.58493054	0.564722	0.56003135	0.5827493	0.5704793
0.0	0.5513512	0.5819629	0.5815984	0.57829577	0.5679086	0.58459127	0.56551	0.5610365	0.58349293	0.5689258
0.0	0.55400294	0.58360964	0.5833753	0.5782142	0.570347	0.5851799	0.5656551	0.5609275	0.5846434	0.57164884
0.0	0.55293274	0.58342093	0.5822683	0.57923335	0.57033116	0.58495647	0.5650024	0.55980796	0.5815239	0.5697715
0.0	0.55423665	0.5842794	0.5861789	0.57894146	0.571071	0.5865102	0.5654678	0.56067044	0.5855887	0.5748087
0.0	0.55446035	0.58484006	0.5871748	0.5800287	0.5708746	0.5856495	0.56536996	0.56090003	0.58552235	0.5738571
0.0	0.5538504	0.5840689	0.5833958	0.57964814	0.5709303	0.58470696	0.56572795	0.561101	0.5824868	0.57233405
0.0	0.5532093	0.5840534	0.58267176	0.57857877	0.56806326	0.584233	0.56504416	0.55915236	0.5838611	0.57188153
0.0	0.5546813	0.5851598	0.582511	0.57782024	0.5678225	0.5849055	0.5636209	0.558724	0.583385	0.5698651
0.0	0.55389714	0.58256793	0.5839473	0.57875365	0.5694287	0.58453566	0.5644594	0.55884266	0.58384264	0.572416
0.0	0.55465305	0.5837335	0.5832604	0.57971644	0.5687432	0.58419496	0.5636318	0.5580577	0.58175695	0.56968445
0.0	0.5544199	0.5832822	0.58239746	0.5792168	0.5698173	0.58480877	0.56321216	0.5598822	0.5846377	0.571708
0.0	0.5557541	0.58327883	0.5821418	0.5796991	0.5692992	0.58334935	0.5632406	0.55885994	0.582066	0.5694631
0.0	0.5550621	0.5836309	0.5819595	0.57981414	0.5688768	0.5834806	0.5642261	0.5589531	0.58203024	0.5718818
0.0	0.55653965	0.58376724	0.58620775	0.5803813	0.57098037	0.58673453	0.56611127	0.5613824	0.58490276	0.57642114
0.0	0.5546915	0.5828818	0.58218384	0.5785205	0.569933	0.5840808	0.56420493	0.5595335	0.58274823	0.5721697
0.0	0.5567519	0.5846142	0.5842595	0.5790727	0.57054293	0.5855151	0.5647992	0.56078255	0.5831236	0.5721964
0.0	0.24500132	0.95410395	0.12481125	0.80945575	0.80078155	0.94237643	0.03756314	0.5416827	0.93123865	0.93676406
0.0	0.07514623	0.3557221	0.011188214	0.0871761	0.019798985	0.073662356	0.016738048	0.04846493	0.08848762	0.8082552
0.0	0.5523107	0.5832163	0.5798235	0.579658	0.5689986	0.58457327	0.5643915	0.56023294	0.58399343	0.5706332
0.0	0.5523047	0.5859152	0.58300006	0.5793239	0.56964236	0.5846482	0.5654467	0.56071186	0.5805699	0.5730697
0.0	0.56920487	0.59162253	0.59751016	0.5873806	0.5755914	0.58902	0.56855553	0.5661616	0.5900556	0.58276224
0.0	0.5697614	0.59190243	0.5974332	0.58632624	0.57532597	0.58960646	0.5685383	0.56587857	0.59145916	0.5829992
0.0	0.2441195	0.9541035	0.12466247	0.80883825	0.79941005	0.9419482	0.03726917	0.54138577	0.931195	0.9362416
0.0	0.5544559	0.58314496	0.582033	0.578605	0.56902564	0.5844986	0.56305957	0.5585813	0.5825473	0.5719943
0.0	0.5684708	0.5913018	0.59488904	0.5856971	0.57139176	0.5870444	0.5657645	0.565564	0.5904013	0.5794687
0.0	0.01724925	0.020913024	0.016992405	0.069278285	0.011149659	0.013085273	0.0144703165	0.048960067	0.009114167	0.028446725
0.0	0.55578405	0.5838009	0.58273	0.57865274	0.5684758	0.5843865	0.562802	0.55886316	0.58312994	0.57164174
0.0	0.0749881	0.24339184	0.013275924	0.0595399	0.023781262	0.097457364	0.015976122	0.05379563	0.092546046	0.6473989
0.0	0.054142028	0.26995516	0.010861448	0.07178027	0.03218992	0.07629723	0.012576615	0.06510533	0.082367904	0.23537646
0.0	0.045174584	0.31626764	0.01897563	0.07146939	0.036355786	0.11161735	0.009448444	0.041117202	0.08226248	0.51731116
0.0	0.029678797	0.13804014	0.011609448	0.11798764	0.066429846	0.067071654	0.011959284	0.043338936	0.07265177	0.44285873
0.0	0.048333358	0.24951345	0.011121374	0.057136096	0.038256697	0.07479822	0.012011888	0.050062835	0.058961008	0.6463695
0.0	0.07299648	0.3774428	0.012550894	0.112431854	0.026327413	0.06452126	0.015571232	0.040528566	0.025574485	0.69127506
0.0	0.046464782	0.42296982	0.009430684	0.10286541	0.034547955	0.13139255	0.023317382	0.038147915	0.032594644	0.62160033
0.0	0.03826154	0.2082373	0.018370327	0.10024853	0.042017758	0.14433031	0.012350261	0.03699267	0.085186474	0.55783975
0.0	0.053113062	0.29261473	0.019034982	0.13864078	0.03574068	0.09742318	0.01736275	0.039093908	0.08948733	0.8210871
0.0	0.24296717	0.95399827	0.12412715	0.80959463	0.8005776	0.9422797	0.037506673	0.54142326	0.93139684	0.93753684
0.0	0.24666311	0.954618	0.12669766	0.8114245	0.80086625	0.94293517	0.037526906	0.54321826	0.93149155	0.93743795
0.0	0.55315924	0.58375084	0.5822453	0.5774444	0.5665882	0.58345485	0.5637706	0.5573722	0.5827364	0.5715712
0.0	0.5514414	0.58361495	0.5832191	0.57637215	0.56550854	0.58460444	0.56390995	0.5588264	0.5837809	0.57086784
0.0	0.55255985	0.5845847	0.5826303	0.57800204	0.5667802	0.5843889	0.56564295	0.5600729	0.5815866	0.57261676
0.0	0.55280477	0.5846957	0.5814208	0.57773894	0.56815463	0.5845777	0.5648415	0.5579797	0.58379006	0.57110155
0.0	0.56804925	0.5881307	0.5934359	0.5868359	0.57313776	0.58779967	0.566114	0.5660732	0.5913691	0.5785245
0.0	0.55823636	0.58484995	0.58594745	0.5819088	0.569723	0.58609295	0.5653066	0.5608635	0.5833249	0.57335377
0.0	0.5561796	0.5821468	0.58212227	0.57983863	0.5689885	0.58482957	0.56338984	0.55949503	0.58327156	0.5714259
0.0	0.56796896	0.5890657	0.59433365	0.58733046	0.5739634	0.5886777	0.5663364	0.5653302	0.5902833	0.58145297
0.0	0.55311066	0.58253235	0.5828672	0.5800509	0.56989896	0.5842606	0.5633018	0.559954	0.5837784	0.57187116
0.0	0.5535679	0.5845613	0.5835347	0.5792198	0.5695195	0.5815927	0.5638289	0.55942047	0.5830726	0.5726733
0.0	0.55462384	0.5837828	0.58259475	0.5797155	0.5683562	0.5859413	0.5627819	0.560423	0.5823808	0.57411563
0.0	0.5692281	0.58909696	0.5948285	0.58765864	0.5743183	0.58867705	0.56709784	0.5650627	0.5891614	0.5814596
0.0	0.04047889	0.36544174	0.040557157	0.0317486	0.05760304	0.05302646	0.006622651	0.023618713	0.060503688	0.16254841
0.0	0.5576965	0.58511716	0.5845803	0.5822399	0.5699013	0.5832883	0.56334853	0.5604689	0.5842626	0.5735652
0.0	0.55768466	0.5817677	0.5839203	0.58194983	0.5704435	0.5857066	0.56399155	0.5605476	0.58381706	0.5743588
0.0	0.5556761	0.58346194	0.5846208	0.5821758	0.56968725	0.5843429	0.56495875	0.5600927	0.5853275	0.5732415
0.0	0.5569062	0.58619297	0.5840886	0.5816206	0.56942856	0.58438325	0.56450826	0.5607556	0.58502567	0.57280654
0.0	0.5577976	0.5858163	0.5845527	0.58138645	0.5705047	0.58535254	0.5651677	0.5607065	0.5855022	0.57370543
0.0	0.558373	0.5853099	0.5851243	0.581648	0.56908786	0.585477	0.5645052	0.5608948	0.5847124	0.57446104
0.0	0.5580925	0.5833728	0.5852348	0.5819619	0.5698829	0.5848269	0.56493956	0.55985725	0.58530426	0.57187927
0.0	0.5578293	0.58560216	0.5851422	0.5816756	0.5687788	0.5807217	0.56591153	0.5606243	0.58450234	0.5729138
0.0	0.5586298	0.58475125	0.58455837	0.5822781	0.5689527	0.5853825	0.5650222	0.5601234	0.5851155	0.57309115
0.0	0.55844015	0.585695	0.5841525	0.58176047	0.5695806	0.5849401	0.56495076	0.5596379	0.58561265	0.5733317
0.0	0.011691257	0.0541946	0.014719967	0.08295166	0.0078463955	0.06688523	0.012353716	0.034749776	0.018906323	0.08469919
0.0	0.5561306	0.5850008	0.58417577	0.58109313	0.5704191	0.58410525	0.5654504	0.55966234	0.58559775	0.57327276
0.0	0.55703115	0.58616066	0.5834519	0.58167195	0.570222	0.58506763	0.56514275	0.5599802	0.5851773	0.57011527
0.0	0.5584795	0.58450013	0.5845631	0.581982	0.56989706	0.5858405	0.56544286	0.5611204	0.5855214	0.5742041
0.0	0.5597856	0.5862795	0.5861961	0.58282626	0.5704684	0.583881	0.56520844	0.5610265	0.58566046	0.57465535
0.0	0.5571665	0.5842795	0.5847951	0.58226025	0.570535	0.5836282	0.565302	0.56045884	0.5857074	0.57313156
0.0	0.55700755	0.5861542	0.58360416	0.58160293	0.5702398	0.585176	0.56563216	0.56061447	0.5857293	0.5729112
0.0	0.558647	0.5856452	0.5859909	0.58227634	0.5695144	0.5847374	0.564959	0.5609194	0.58392245	0.57334065
0.0	0.55731094	0.58626163	0.5843314	0.5818614	0.5701724	0.5860461	0.5634501	0.56025165	0.5850053	0.57329315
0.0	0.5574911	0.58547103	0.5845845	0.58232206	0.5686106	0.58560926	0.5640703	0.55985874	0.5856129	0.5741385
0.0	0.5572244	0.58441293	0.5849087	0.58206636	0.56962645	0.5863596	0.56434983	0.560775	0.5844884	0.5727545
0.0	0.55788344	0.5854305	0.5845037	0.58152556	0.5701018	0.58469856	0.5648719	0.55992895	0.58486056	0.5714716
0.0	0.5585203	0.5836445	0.5835503	0.5824382	0.5697284	0.5841203	0.5650417	0.559636	0.5843937	0.5741637
0.0	0.5570133	0.5850086	0.58468103	0.5815583	0.5690731	0.5851075	0.5645941	0.55778456	0.5856461	0.5735109
0.0	0.55980974	0.58516806	0.58390063	0.5820263	0.5702499	0.58500135	0.5635223	0.5602005	0.5839199	0.57460266
0.0	0.57110864	0.59169024	0.59476626	0.5867675	0.5730465	0.58374536	0.5678102	0.5651777	0.5871758	0.58110666
0.0	0.57346076	0.59163684	0.59625924	0.5895112	0.57456017	0.58999515	0.56705683	0.56588274	0.59241396	0.5820277
0.0	0.5547213	0.5836379	0.58300173	0.5787617	0.5689217	0.5836491	0.5622202	0.55801636	0.5815143	0.56969744
0.0	0.5548134	0.58204687	0.58171165	0.5787833	0.56845623	0.5849976	0.5645551	0.5605175	0.5839919	0.57127386
0.0	0.5543884	0.5824442	0.58132803	0.5781815	0.56700957	0.5848188	0.5630632	0.5595947	0.58336073	0.5715014
0.0	0.5692171	0.5913061	0.5943167	0.5881884	0.57467866	0.58806396	0.5679401	0.5664268	0.58925986	0.5807636
0.0	0.5693517	0.5907136	0.5936562	0.5874087	0.5729842	0.58822006	0.5664524	0.5655787	0.59018517	0.5803256
0.0	0.554714	0.58582455	0.5833083	0.58051443	0.5703285	0.5837427	0.5653797	0.56070805	0.5826418	0.5730288
0.0	0.5700292	0.589663	0.5941058	0.58727133	0.57456815	0.58710766	0.56740344	0.56589913	0.58879757	0.58216625
0.0	0.55329984	0.5839302	0.5815398	0.57831746	0.5690688	0.5839128	0.56458724	0.56004447	0.58355236	0.5715531
0.0	0.55206126	0.583019	0.58110774	0.57977444	0.56853485	0.58482546	0.5649023	0.56009287	0.58245754	0.57129943
0.0	0.5540659	0.58251846	0.58244234	0.57788146	0.5679167	0.5813946	0.5639871	0.55995774	0.5814164	0.57111144
0.0	0.57027936	0.59122694	0.5967477	0.5877811	0.57308674	0.5896653	0.56707394	0.5661328	0.58932704	0.5829899
0.0	0.57065165	0.5921202	0.59783465	0.58753383	0.57314026	0.5892862	0.5671173	0.56528157	0.5889495	0.58329844
0.0	0.5743754	0.5927101	0.5999964	0.58990645	0.575442	0.5908926	0.5685825	0.5676653	0.5923643	0.5857553
0.0	0.5743754	0.5927101	0.5999964	0.58990645	0.575442	0.5908926	0.5685825	0.5676653	0.5923643	0.5857553
0.0	0.5534413	0.583396	0.58205473	0.5796412	0.5687214	0.58274424	0.56537944	0.5599922	0.58259404	0.5713526
0.0	0.5673933	0.58943295	0.59415126	0.5856737	0.5729993	0.5885848	0.5673731	0.5652345	0.58904034	0.57984984
0.0	0.55296296	0.58496106	0.5819821	0.57807493	0.5695609	0.58434373	0.56507987	0.559407	0.5838006	0.5717443
0.0	0.5711671	0.5907019	0.59653145	0.5870258	0.57490194	0.5893516	0.56873363	0.56607354	0.5894526	0.5808236
0.0	0.56944245	0.58893263	0.59489083	0.58605546	0.5734126	0.58875763	0.56595016	0.56527025	0.5893464	0.5801662
0.0	0.55346143	0.5830489	0.5821837	0.5784401	0.5697904	0.5842533	0.5642362	0.55916387	0.5833834	0.573068
0.0	0.5691442	0.5901621	0.59100926	0.58595645	0.57187974	0.5891623	0.5668081	0.5637316	0.590134	0.58010876
0.0	0.55263525	0.5837791	0.5814391	0.57857615	0.5694933	0.5848864	0.5644509	0.55939585	0.5836137	0.5687042
0.0	0.55649936	0.582124	0.5826507	0.5795506	0.56896687	0.58500403	0.5634825	0.55960137	0.5823665	0.5702814
0.0	0.5532751	0.5841835	0.58298093	0.57842565	0.5701735	0.5851589	0.5634647	0.5597282	0.5835273	0.56894
0.0	0.5551077	0.583971	0.584474	0.5797431	0.57013625	0.58493644	0.5658844	0.56030357	0.58352154	0.57135016
0.0	0.0536785	0.6583398	0.030467778	0.16726403	0.05289505	0.075723104	0.009582076	0.049249332	0.04502478	0.6966988
0.0	0.57312506	0.59092057	0.59922695	0.58835953	0.5760105	0.5905727	0.56782836	0.5665381	0.5876707	0.58358335
0.0	0.57312506	0.59092057	0.59922695	0.58835953	0.5760105	0.5905727	0.56782836	0.5665381	0.5876707	0.58358335
0.0	0.5540033	0.58410734	0.58264357	0.58002895	0.5691468	0.58288866	0.56473047	0.5612966	0.58471656	0.5733163
0.0	0.57225084	0.5901668	0.59688914	0.5882942	0.5752282	0.59011537	0.56759536	0.5660861	0.58872366	0.5807851
0.0	0.57062393	0.5910592	0.5943789	0.58759505	0.574813	0.58953214	0.5664772	0.5661687	0.5911992	0.58304876
0.0	0.5709122	0.59022903	0.5951174	0.58716786	0.5748117	0.5893312	0.56617284	0.5652993	0.59011805	0.5811208
0.0	0.5709122	0.59022903	0.5951174	0.58716786	0.5748117	0.5893312	0.56617284	0.5652993	0.59011805	0.5811208
0.0	0.57225084	0.5901668	0.59688914	0.5882942	0.5752282	0.59011537	0.56759536	0.5660861	0.58872366	0.5807851
0.0	0.55492663	0.58326745	0.58366805	0.5799298	0.56802917	0.5837361	0.56230825	0.56021315	0.58426654	0.57095903
0.0	0.5534359	0.5827173	0.58140194	0.5788061	0.57011676	0.58426565	0.56473553	0.5608854	0.5829997	0.57293355
0.0	0.5554868	0.5824045	0.5811163	0.57870543	0.5703138	0.5845087	0.56339276	0.56029207	0.5845948	0.57097065
0.0	0.5572246	0.5849984	0.58314025	0.58031553	0.570735	0.58417404	0.563764	0.5600078	0.58305264	0.5721149
0.0	0.5729618	0.5905805	0.59656733	0.58940923	0.57539946	0.5898416	0.56797045	0.56685424	0.592411	0.583947
0.0	0.5547079	0.5849085	0.5816476	0.5794555	0.56906617	0.5840883	0.56522495	0.5605948	0.5839768	0.571821
0.0	0.55166453	0.5835808	0.58265054	0.57822543	0.56892633	0.58452284	0.5648256	0.5595004	0.58341026	0.57210433
0.0	0.57484436	0.5928002	0.59900177	0.58937156	0.5750561	0.58633614	0.5658727	0.56602097	0.59255475	0.58601284
0.0	0.57481635	0.5919467	0.59660316	0.5888116	0.5754524	0.59148425	0.56844395	0.5672007	0.59273016	0.5837881
0.0	0.5603405	0.5849789	0.58655685	0.5819553	0.5703464	0.586647	0.56559145	0.5604195	0.5863677	0.5762444
0.0	0.5742578	0.5912527	0.59603506	0.5891932	0.573341	0.5900479	0.56821567	0.5661827	0.5927683	0.58515185
0.0	0.57368684	0.59179366	0.59923714	0.58783823	0.5746311	0.5886317	0.56558037	0.56679463	0.5924406	0.58538973
0.0	0.5606251	0.5867939	0.589056	0.58181727	0.57187593	0.58650774	0.56458265	0.5614364	0.58687854	0.57727706
0.0	0.5695342	0.5916811	0.5923223	0.5871929	0.5731606	0.58787704	0.5666184	0.5648964	0.5871981	0.5802712
0.0	0.5549675	0.5813183	0.5823513	0.57901555	0.5687963	0.5851219	0.5642165	0.5589607	0.5831743	0.5719483
0.0	0.55338126	0.58408475	0.58279765	0.5793319	0.568027	0.584206	0.5649165	0.5599368	0.5815247	0.5725959
0.0	0.56858206	0.5898006	0.59437364	0.586478	0.57278895	0.58861494	0.5671811	0.56495124	0.58621824	0.5808392
0.0	0.5529328	0.5839233	0.58202916	0.5790033	0.5668637	0.58550996	0.5645106	0.5598422	0.5826531	0.5715186
0.0	0.5530444	0.5840998	0.5825597	0.57890636	0.5698521	0.58453876	0.56424135	0.56025285	0.580153	0.57123584
0.0	0.039319135	0.27438045	0.04701084	0.105377376	0.052404776	0.066167966	0.011432531	0.03257014	0.048697554	0.2501587
0.0	0.5525326	0.58413506	0.5817999	0.57819724	0.56812495	0.5848867	0.5636381	0.5590894	0.58121425	0.57160634
0.0	0.5547	0.58474964	0.58116364	0.5791082	0.5670206	0.58490294	0.56510776	0.5598887	0.58392745	0.5716866
0.0	0.55402255	0.5851685	0.5833281	0.5787549	0.5694014	0.5850541	0.56487745	0.5594347	0.58161414	0.5717523
0.0	0.5700107	0.5912092	0.5936774	0.5871587	0.5737945	0.58927417	0.56767875	0.56537354	0.5908564	0.5802269
0.0	0.5518891	0.58308214	0.5832141	0.5796516	0.5680827	0.5858447	0.5631515	0.5599975	0.58351326	0.5720861
0.0	0.55264354	0.58360696	0.58268213	0.5786423	0.5681511	0.58495575	0.5652223	0.56006676	0.58180743	0.5713681
0.0	0.5574755	0.58658236	0.58685195	0.5818193	0.57105553	0.58696115	0.565411	0.56117	0.5840698	0.57179946
0.0	0.5704375	0.5927169	0.5971042	0.5887461	0.57513463	0.59070605	0.56801987	0.566122	0.5903826	0.5798546
0.0	0.5540615	0.58452284	0.5815989	0.57787585	0.56851673	0.58457327	0.5640483	0.55807287	0.58111113	0.5721994
0.0	0.5552991	0.584019	0.58433414	0.5786366	0.5686201	0.5846175	0.56453717	0.5598038	0.5811767	0.5733339
0.0	0.55548024	0.5837742	0.5815173	0.5768933	0.5676311	0.5838416	0.56473064	0.55962795	0.5831155	0.5720738
0.0	0.55511653	0.58359575	0.5820123	0.57956713	0.57027376	0.580284	0.5636419	0.5600473	0.58249557	0.57116455
0.0	0.55391616	0.5835811	0.58334565	0.5793608	0.56712794	0.58483684	0.56232667	0.5590724	0.58144134	0.5721503
0.0	0.55240476	0.5839053	0.5823678	0.5788674	0.56856614	0.58484507	0.5646558	0.55888444	0.58191156	0.57167166
0.0	0.5546737	0.5830135	0.58171713	0.5786776	0.5674673	0.5839711	0.5646325	0.55702317	0.58338946	0.57303303
0.0	0.57012516	0.5922788	0.59463984	0.58704734	0.57488966	0.5888236	0.56719327	0.56673044	0.5915529	0.5807811
0.0	0.56929904	0.59081954	0.5933413	0.58545035	0.5710385	0.5883381	0.5678709	0.56550026	0.590428	0.5822234
0.0	0.55140936	0.5832986	0.58292127	0.5792604	0.5706394	0.5839176	0.56529695	0.5610448	0.5843074	0.5744769
0.0	0.5655014	0.59028983	0.5937599	0.5854871	0.57398915	0.58902204	0.56770456	0.5658097	0.58980227	0.58185405
0.0	0.5655014	0.59028983	0.5937599	0.5854871	0.57398915	0.58902204	0.56770456	0.5658097	0.58980227	0.58185405
0.0	0.5655014	0.59028983	0.5937599	0.5854871	0.57398915	0.58902204	0.56770456	0.5658097	0.58980227	0.58185405
0.0	0.5703396	0.5924282	0.5955014	0.58708483	0.57278705	0.5903274	0.5658155	0.5667571	0.5899542	0.5820592
0.0	0.55213255	0.5828597	0.5832203	0.5796828	0.570136	0.5841571	0.56411594	0.5593194	0.5838735	0.57307684
0.0	0.55213255	0.5828597	0.5832203	0.5796828	0.570136	0.5841571	0.56411594	0.5593194	0.5838735	0.57307684
0.0	0.5523021	0.58508784	0.5822885	0.5788794	0.56932604	0.5839531	0.5647489	0.5608443	0.5847286	0.57140136
0.0	0.5532785	0.5844479	0.5820589	0.57804173	0.5692062	0.5858862	0.5651717	0.5601117	0.58444595	0.57152534
0.0	0.5549631	0.5841727	0.5859095	0.5794569	0.57134455	0.5868501	0.56538993	0.5611356	0.5844962	0.5752772
0.0	0.5741556	0.59113663	0.59595037	0.58900696	0.5733299	0.58738244	0.56704885	0.56608593	0.593069	0.58542866
0.0	0.56830543	0.58961165	0.5943065	0.5846505	0.57336944	0.5857449	0.56476367	0.5655929	0.5869737	0.5815262
0.0	0.5688462	0.5920775	0.5928249	0.5857494	0.57324857	0.5868042	0.5656851	0.5654564	0.5878373	0.5807094
0.0	0.015761502	0.13800256	0.026610319	0.064375475	0.003553235	0.041406628	0.013010886	0.0599757	0.014004653	0.21327966
0.0	0.57479614	0.593622	0.59929615	0.5891783	0.5766133	0.5914958	0.56736606	0.5668278	0.5926011	0.5855399
0.0	0.55742747	0.58324593	0.586169	0.5819855	0.5694528	0.5857588	0.5653524	0.5605242	0.58472365	0.57380027
0.0	0.5547211	0.5831547	0.58387953	0.57973385	0.5704805	0.58468	0.56573707	0.5607409	0.5849947	0.5738139
0.0	0.5563424	0.5854545	0.5839313	0.57967323	0.5704967	0.58508295	0.5649197	0.56210834	0.5862029	0.5730395
0.0	0.5540479	0.5822486	0.58332455	0.57842565	0.5671358	0.5842221	0.5645163	0.55880034	0.58332026	0.5691759
0.0	0.5545051	0.5828186	0.5828536	0.5787239	0.5671577	0.58413893	0.5645027	0.55934715	0.5805313	0.5672329
0.0	0.078549266	0.00017220239	0.042092744	0.00076201133	0.04892868	0.0829575	0.016102217	0.03610867	0.04932784	0.36137182
0.0	0.019283336	2.5812085e-05	0.017915893	0.0005364359	0.021481264	0.03283647	0.013171981	0.02197501	0.021115117	0.015923232
0.0	0.5693266	0.59279794	0.59852767	0.5874439	0.5756674	0.58925915	0.5685987	0.5667794	0.5907386	0.5820695
0.0	0.56966245	0.59068817	0.5936942	0.586639	0.5731705	0.58975005	0.5676723	0.5658561	0.5903223	0.58137316
0.0	0.5697054	0.5923094	0.597184	0.5852115	0.5735243	0.58848447	0.56760776	0.5663514	0.59047586	0.58366174
[truncated: 20,617 more rows]
