# Supplementary material for: Teasing out missing reactions in genome-scale metabolic networks through hypergraph learning
Source: Nat Commun. 2023 Apr 25;14:2375. doi: 10.1038/s41467-023-38110-7 (PMC10130184; doi:10.1038/s41467-023-38110-7)
Supplement: Supplementary file 4 — Source Data [file 41467_2023_38110_MOESM4_ESM.zip › Source Data/Figure 2/j-m/iEC1364_W_nhp.csv]

	0	0.1	0.1.1	0.1.1.1	0.1.1.1.1	0.1.1.1.1.1	0.1.1.1.1.1.1	0.1.1.1.1.1.1.1	0.1.1.1.1.1.1.1.1	0
1.0	0.58854234	0.56925917	0.019463914	0.5779393	0.5819259	0.57466745	0.56482136	0.70689243	0.5727066	0.0180438
1.0	0.5869853	0.5821522	0.57665306	0.023505578	0.11340294	0.033189375	0.2785307	0.057400122	0.07517425	0.5747901
1.0	0.075220905	0.028888747	0.57616997	0.014889135	0.43662724	0.5730481	0.56115043	0.56036973	0.573533	0.57830375
1.0	0.59150493	1.7379427e-05	0.572983	0.022344235	0.58030516	0.032152593	0.56104344	0.028343737	0.5779135	0.5801317
1.0	0.043848705	0.5698621	0.5726477	0.5735855	0.5792052	0.57491696	0.56004983	0.5608328	0.08056573	0.028847896
1.0	0.59108615	0.58665496	0.57640725	0.5735043	0.5702055	0.57405233	0.57124007	0.5615819	0.5765338	0.576295
1.0	0.59081155	0.5844325	0.46666119	0.5787654	0.5690299	0.57484263	0.57254314	0.5668094	0.57484716	0.57556385
1.0	0.587711	0.030650863	0.57222795	0.57409686	0.4500152	0.5752612	0.006908721	0.5614668	0.57611185	0.57772726
1.0	0.031790756	0.03999483	0.5720963	0.573262	0.082447916	0.5753016	0.56295806	0.56812954	0.57724404	0.009251128
1.0	0.5880633	0.567987	0.5762204	0.040600225	0.58142114	0.587645	0.5624232	0.06928654	0.57527024	0.036943525
1.0	0.59228224	0.07224041	0.049285572	0.57376736	0.5730197	0.57587796	0.55961734	0.56985	0.57339925	0.031652015
1.0	0.58708274	0.5687658	0.5720874	0.5966087	0.5707591	0.5737618	0.57721883	0.047079854	0.57798463	0.57499796
1.0	0.592199	0.56816137	0.57146245	0.08090664	0.00025534607	0.5738662	0.56314176	0.5705036	0.5722067	0.023796815
1.0	0.58961165	0.56890756	0.5794447	0.5749606	0.5772158	0.57386035	0.5621612	0.12261781	0.43499497	0.37595847
1.0	0.5678794	0.041819297	0.033765174	0.5738002	0.5800823	0.5749421	0.5621825	0.1982328	0.57901895	0.5741505
1.0	0.5898092	0.5743216	0.57644403	0.013757394	0.57963544	0.57314694	0.5774117	0.5607702	0.57433975	0.57870185
1.0	0.5910871	0.935459	0.5681664	0.58017856	0.05978775	0.5745683	0.56260186	0.091111794	0.07476932	0.57508856
1.0	0.5887074	0.58074254	0.57510865	0.5736646	0.56861895	0.5736205	0.56259364	0.57104594	0.041818492	0.57626116
1.0	0.59186596	0.93546754	0.5706071	0.5741117	0.06531885	0.0233268	0.5625934	0.5610564	0.5747315	0.018026538
1.0	0.59173363	0.6556678	0.57160187	0.58011615	0.57853496	0.025493037	0.57295406	0.56860363	0.0688491	0.030667813
1.0	0.5858247	0.05995589	0.5798106	0.5730882	0.57844245	0.5750808	0.5750877	0.5675272	0.5737359	0.51478934
1.0	0.5912607	0.58398896	0.57247573	0.57497525	0.5797026	0.5756913	0.5751355	0.56937176	0.5741966	0.57376313
1.0	0.030712944	0.04159177	0.5716565	0.0397265	0.570652	0.5758433	0.5675223	0.56853855	0.5769349	0.031715233
1.0	0.59175897	1.5636178e-05	0.090701975	0.58068967	0.5773572	0.57348603	0.5628291	0.560331	0.5740163	0.57866675
1.0	0.051618986	0.022831246	0.576799	0.5739802	0.2313347	0.5735316	0.57571167	0.062338356	0.57740945	0.5778477
1.0	0.046501778	0.56819755	0.57413846	0.57329303	0.5779663	0.5756788	0.5614883	0.7000432	0.5779637	0.5752439
1.0	0.5915415	0.5811672	0.57677215	0.57446927	0.58040696	0.5749951	0.26820415	0.5620085	0.57661736	0.5750575
1.0	0.5871721	0.58014756	0.5769712	0.57502925	0.5765328	0.0643071	0.561948	0.074428596	0.57705164	0.57546073
1.0	0.593458	0.56785464	0.5728608	0.008042327	0.58442205	0.5737258	0.5628626	0.56884015	0.57282734	0.5755911
1.0	0.5918072	0.5867268	0.056620684	0.57947224	0.13275406	0.033943042	0.5636569	0.5619768	0.5773152	0.050780583
1.0	0.5923145	0.57061404	0.07321862	0.5782578	0.5797845	0.57391965	0.5682214	0.562029	0.5733946	0.038611576
1.0	0.027376806	0.1738066	0.05695077	0.5736685	0.5805141	0.5743548	0.5617884	0.5710989	0.58876336	0.5765437
1.0	0.5930452	0.5657626	0.5703206	0.5806027	0.5686705	0.57366365	0.5762977	0.5586149	0.5733179	0.57443005
1.0	0.59149814	0.56514245	0.5731558	0.57445365	0.5699327	0.5748538	0.5625665	0.5613205	0.5723358	0.58020115
1.0	0.58797306	0.5705194	0.1962367	0.58075655	0.5698315	0.5750895	0.5700047	0.56270623	0.57710755	0.574078
1.0	0.5898802	0.56466144	0.03380276	0.57410616	0.41604173	0.57527125	0.57195807	0.56075114	0.57286304	0.5744127
1.0	0.066482104	0.5691135	0.04237135	0.5814352	0.56927335	0.57386845	0.086787134	0.56723845	0.57709205	0.04473322
1.0	0.034472715	0.5684234	0.57642794	0.5755228	0.5710162	0.57409793	0.017166803	0.5665714	0.5727559	0.57471573
1.0	0.5913217	0.5661871	0.5761082	0.5744296	0.11330812	0.5736578	0.57345396	0.56114936	0.5778568	0.5801929
1.0	0.5909274	0.5812479	0.5766362	0.058331974	0.5728895	0.04798475	0.56219846	0.5682288	0.08116216	0.57286704
1.0	0.5897972	0.5862404	0.5710016	0.5727399	0.03443769	0.57464415	0.5700025	0.5641056	0.036514126	0.57864165
1.0	0.036720015	0.58049494	0.03181021	0.5759452	0.06498426	0.02282488	0.08450915	0.5598347	0.5775985	0.02633892
1.0	0.0003716066	0.58351743	0.5710707	0.57134616	0.5709491	0.5732251	0.57112044	0.5594408	0.57832986	0.5791293
1.0	0.5929168	0.017204413	0.5742136	0.57479256	0.13462447	0.5761184	0.5714937	0.5601923	0.57623756	0.57870686
1.0	0.58819205	0.01923372	0.57943815	0.022464477	0.57375443	0.036411826	0.57050186	0.63957405	0.57327956	0.57887304
1.0	0.04362198	0.57019746	0.5805585	0.5781316	0.5824742	0.57479614	0.57702523	0.56083757	0.57648873	0.61610645
1.0	0.592079	0.56454444	0.5718342	0.5788273	0.570095	0.5753611	0.56362706	0.5613453	0.57674927	0.5780007
1.0	0.58723867	0.5821744	0.57095957	0.57323927	0.07917585	0.5758463	0.5724955	0.559902	0.57256573	0.03568989
1.0	0.5910719	0.569125	0.04750449	0.581566	0.05528004	0.5745759	0.56306356	0.56251264	0.57320684	0.028855009
1.0	0.5913203	0.5698501	0.57417357	0.57598823	0.034409065	0.010568509	0.56272864	0.5608518	0.57677525	0.18944536
1.0	0.58913594	0.5796719	0.049136613	0.54373085	0.57065487	0.028740348	0.5618101	0.5691045	0.02485675	0.57526505
1.0	0.62516683	0.58099437	0.5753912	0.5781803	0.58463514	0.52663463	0.44366592	0.5630211	0.5742069	0.5749502
1.0	0.04953826	0.5672142	0.0642061	0.5785375	0.5837182	0.5739953	0.5651831	0.56787425	0.032885436	0.5749306
1.0	0.58586234	0.5672539	0.570588	0.58382696	0.033894192	0.020191345	0.569658	0.090508886	0.042181198	0.57456374
1.0	0.58768266	0.032107856	0.57738984	0.5808924	0.70991313	0.575361	0.5659568	0.17789629	0.573141	0.574863
1.0	0.59262246	0.56599474	0.56902957	0.5798216	0.56814355	0.50832593	0.11593339	0.5695977	0.57670987	0.5749909
1.0	0.051432677	0.5810696	0.573276	0.57856894	0.0668587	0.5742939	0.11836734	0.55835795	0.5725513	0.5734215
1.0	0.5871492	0.5831453	0.5792787	0.5793137	0.5733174	0.5746419	0.57377684	0.5679113	0.5741	0.5747305
1.0	0.05026	0.5826303	0.05131299	0.58046514	0.5697837	0.5754275	0.56270057	0.560902	0.5746645	0.03689738
1.0	0.5873087	0.56883854	0.572732	0.021316074	0.57845354	0.5744747	0.56309146	0.5614873	0.0389812	0.57899374
1.0	0.58742493	0.57900506	0.57125336	0.71044874	0.5745376	0.57501996	0.57284415	0.068847544	0.57826006	0.5798212
1.0	0.5876904	0.57953155	0.57337964	0.020238733	0.050217487	0.57349175	0.5710873	0.56821144	0.025410404	0.5743992
1.0	0.58863705	0.5858921	0.031981546	0.057782695	0.57064307	0.57447034	0.57580817	0.117769204	0.5759198	0.57437646
1.0	0.033679493	0.5702662	0.5737816	0.6010925	0.21694958	0.03195288	0.035443775	0.121929966	0.03226734	0.03875662
1.0	0.5865537	0.58144665	0.57449514	0.57383466	0.030060252	0.57382464	0.017225519	0.7220851	0.5732525	0.5800961
1.0	0.5912231	0.5667258	0.5708214	0.5727116	0.32235506	0.57368547	0.56184405	0.56574696	0.5737023	0.5762062
1.0	0.5867032	0.57038105	0.57066864	0.023787767	0.578095	0.037317455	0.5718462	0.5582752	0.576493	0.026657084
1.0	0.6595443	0.5823386	0.57516193	0.029476993	0.56985223	0.57394594	0.016309682	0.5609379	0.5769655	0.18886662
1.0	0.59362185	0.030719414	0.5703174	0.57853746	0.5728562	0.5733022	0.572017	0.016187139	0.5767949	0.5748958
1.0	0.58465177	0.5673332	0.575516	0.018119605	0.57887286	0.5733986	0.57624143	0.561086	0.4366945	0.5751401
1.0	0.58728373	0.58085066	0.13364945	0.57509667	0.24015296	0.01813649	0.56309307	0.5608822	0.57367873	0.028549388
1.0	0.59119284	0.05300846	0.11790621	0.5803066	0.5703453	0.49537367	0.5601869	0.5613646	0.5634807	0.578781
1.0	0.5934413	0.037376557	0.56897056	0.5798491	0.57966113	0.5744676	0.5623066	0.72346634	0.5749067	0.037847117
1.0	0.58780515	0.58269876	0.5726166	0.57536197	0.5787651	0.5744528	0.5639598	0.56786036	0.57708085	0.5782302
1.0	0.5902051	0.93577373	0.016368994	0.5751938	0.57134384	0.0155382715	0.5648832	0.5995621	0.5724746	0.57375675
1.0	0.5860601	0.5688881	0.5718001	0.052957613	0.055193182	0.5746374	0.56512815	0.57136476	0.57306886	0.5763852
1.0	0.59145415	0.5814661	0.57429826	0.5728147	0.5781646	0.5752962	0.5608896	0.048941888	0.7115118	0.5766589
1.0	0.5882116	0.5710154	0.02167454	0.5751546	0.46596056	0.57574546	0.57703274	0.565432	0.029741623	0.026122384
1.0	0.45184928	0.5708784	0.57096773	0.57796097	0.57424235	0.5757215	0.5752358	0.56049985	0.5734951	0.5804076
1.0	0.04857618	0.5818614	0.5729479	0.58022773	0.5712453	0.5751948	0.13087852	0.56755084	0.5729608	0.028362017
1.0	0.07112034	0.58613676	0.037055038	0.57405657	0.56984395	0.5734029	0.5751725	0.5613596	0.5788033	0.02858519
1.0	0.58968353	0.5688645	0.57644254	0.5742146	0.5711098	0.04172111	0.5759508	0.56790197	0.5739121	0.57683516
1.0	0.5878443	0.56831676	0.5795054	0.017994069	0.5737655	0.57375133	0.57706255	0.5679964	0.57379353	0.5756725
1.0	0.5904601	0.57884043	0.57452255	0.5737038	0.568454	0.57475233	0.09776861	0.57026774	0.57644176	0.020926213
1.0	0.5915379	0.5679051	0.5708412	0.57281816	0.57037824	0.5740455	0.5722962	0.5705441	0.57343274	0.031525195
1.0	0.58663946	0.58451176	0.035664223	0.011628312	0.57384	0.57394534	0.5718172	0.6650845	0.5728082	0.57520854
1.0	0.58825225	0.07114844	0.5713401	0.01547311	0.5710334	0.57497716	0.5718663	0.560409	0.57265574	0.5794089
1.0	0.0873275	0.5697809	0.09698363	0.5816085	0.57031095	0.57440704	0.15715502	0.559493	0.5767401	0.57638925
1.0	0.5869896	0.567812	0.024040213	0.58134705	0.19325492	0.57605463	0.56563514	0.56931233	0.572083	0.57967836
1.0	0.58643967	0.56805986	0.57062525	0.573948	0.5707183	0.5732839	0.5629231	0.5668694	0.5776131	0.044927295
1.0	0.5911579	0.5689427	0.5750421	0.5806481	0.5706413	0.02448003	0.9361313	0.5702735	0.051779218	0.5751454
1.0	0.5872879	0.5678068	0.5706209	0.5744818	0.57860875	0.5759193	0.56625754	0.56930774	0.027162049	0.57515115
1.0	0.1334096	0.58480227	0.57076323	0.57435125	0.57345533	0.020902999	0.5655555	0.55911285	0.57282317	0.028065225
1.0	0.5870019	0.58110905	0.021414801	0.5818174	0.57303584	0.5736401	0.56158316	0.56090635	0.02407446	0.033714615
1.0	0.06050144	0.035828073	0.57246995	0.5808765	0.5719604	0.57540935	0.57193726	0.56175905	0.5743096	0.5761286
1.0	0.59149116	0.5854224	0.5803436	0.57880676	0.58054304	0.5735333	0.17702755	0.7224175	0.03613124	0.5803365
1.0	0.58738595	0.05405189	0.57823104	0.018485844	0.56878334	0.12827688	0.572673	0.42106253	0.5739328	0.614158
1.0	0.07049451	0.58188415	0.5702857	0.5745246	0.5784908	0.5749261	0.56613576	0.5607989	0.5790575	0.57876307
1.0	0.59130305	0.5803635	0.5675343	0.57567465	0.57945126	5.8103906e-05	0.56891894	0.5612049	0.5751404	0.5741775
1.0	0.5891391	0.56767285	0.57146394	0.58124304	0.060159646	0.57428235	0.5669416	0.5594981	0.5778066	0.5744907
1.0	0.5895333	0.53949696	0.57216847	0.5779268	0.5785002	0.57484406	0.57278013	0.6015338	0.5741473	0.57728124
1.0	0.5863556	0.5816999	0.5803755	0.574176	0.58051753	0.57460773	0.5911194	0.56278366	0.041634273	0.034493808
1.0	0.5880127	0.58147806	0.5804489	0.07888007	0.5814534	0.5749146	0.56558233	0.26651123	0.5761099	0.57628715
1.0	0.58710504	0.56790763	0.004355977	0.5811499	0.5774535	0.019810213	0.5707586	0.55994654	0.022315161	0.6060815
1.0	0.05511318	0.5692665	0.57560617	0.011915145	0.58083576	0.57441825	0.56777644	0.07647161	0.57682884	0.57409275
1.0	0.02664501	0.019324536	0.5756485	0.5724793	0.5707497	0.035539094	0.575523	0.0008566917	0.5718933	0.57404965
1.0	0.59300506	0.58674985	0.6713241	0.0149644585	0.2137605	0.46243685	0.56186366	0.5673777	0.5760344	0.009404443
1.0	0.58755535	2.9655603e-05	0.5745427	0.5788903	0.013249004	0.034012277	0.56690043	0.5626733	0.57529545	0.57506543
1.0	0.58788854	0.5679956	0.5763437	0.013839183	0.061438035	0.57445836	0.5623724	0.5595346	0.5734388	0.670613
1.0	0.58768094	0.57744807	0.57436645	0.5740433	0.5697155	0.5750829	0.57170856	0.5609915	0.57350034	0.57868195
1.0	0.59086657	0.5655034	0.5791101	0.5972604	0.5685982	0.04822795	0.56077033	0.5604269	0.5759607	0.57577777
1.0	0.59339243	0.030261155	0.5744732	0.016715532	0.10782772	0.5746126	0.57273585	0.56117564	0.57365525	0.031940497
1.0	0.58930606	0.5672162	0.56973845	0.013607727	0.06025838	0.5730526	0.3543563	0.5598312	0.57873285	0.57498586
1.0	0.59309727	0.009021286	0.57534957	0.5801415	0.56976247	0.5749097	0.56511503	0.56232905	0.019630285	0.038654543
1.0	0.59169537	0.5670261	0.57087404	0.5803844	0.57031715	0.57482624	0.5728162	0.090045534	0.5732137	0.5752517
1.0	0.59191227	0.58129585	0.57661563	0.57197493	0.57849216	0.5737798	0.5766916	0.57108957	0.57432234	0.5757965
1.0	0.12934664	0.58210135	0.57285583	0.5795978	0.053374197	0.5745127	0.5761864	0.56051344	0.5758884	0.5753621
1.0	0.5883765	0.5820434	0.5792687	0.058301505	0.5829798	0.575435	0.5716333	0.05257489	0.5734499	0.57992184
1.0	0.586661	0.58138084	0.570745	0.57408	0.57344204	0.5749136	0.1259942	0.5611999	0.03390382	0.5803567
1.0	0.5895985	0.56883854	0.5719029	0.017455263	0.57786447	0.013351008	0.5613286	0.56074	0.57723004	0.02150017
1.0	0.587872	0.02354032	0.5752479	0.03785382	0.5784423	0.5747399	0.5629885	0.5688464	0.5778563	0.5764472
1.0	0.031606242	0.47179878	0.57579106	0.57444066	0.5700945	0.031438667	0.56211346	0.55932355	0.576416	0.5742731
1.0	0.59272075	0.02840825	0.57144105	0.61716807	0.065180175	0.5746642	0.57209945	0.5680525	0.5735812	0.5782323
1.0	0.5895824	0.5656617	0.0168826	0.5793446	0.56886584	0.57475865	0.5722719	0.06682295	0.57664496	0.57589537
1.0	0.5866124	0.5674079	0.575144	0.57969874	0.700356	0.57596916	0.56995064	0.5686818	0.17980288	0.57513976
1.0	0.5922985	0.023169378	0.057072796	0.57852674	0.07121641	0.57401824	0.5636413	0.00032336588	0.57322294	0.020111462
1.0	0.65579253	0.56643915	0.7886736	0.58005726	0.5705756	0.57475287	0.5755831	0.56937665	0.5763242	0.57808477
1.0	0.5906888	0.56684273	0.575787	0.015606009	0.58351374	0.57345915	0.5615227	0.5688359	0.57566935	0.023738122
1.0	0.6852682	0.56679255	0.57281935	0.01571803	0.57031643	0.57428485	0.57746774	0.11337023	0.5766989	0.57483137
1.0	0.5915152	0.56406206	0.57981807	0.57256377	0.5708828	0.5739161	0.5614398	0.57066834	0.57884175	0.031631503
1.0	0.5873795	0.5790135	0.57997805	0.5738405	0.57192445	0.5740436	0.57739204	0.7072486	0.57771355	0.036704578
1.0	0.5897784	0.034350842	0.5700782	0.5740569	0.57372	0.5752752	0.56170994	0.56026864	0.5779911	0.022279132
1.0	0.5905146	0.5822109	0.5702148	0.020308536	0.13358136	0.01948675	0.56270677	0.057687946	0.5788494	0.57540184
1.0	0.5872931	0.56598943	0.57593846	0.5748735	0.08119659	0.57444537	0.56198645	0.56095403	0.57286274	0.57734513
1.0	0.05089579	0.014075294	0.57199144	0.037128456	0.20898463	0.5736202	0.56074333	0.5617326	0.096009806	0.58035904
1.0	0.00965602	0.58000654	0.5765458	0.019783264	0.3159266	0.018132992	0.4215386	0.5678588	0.2655744	0.57555145
1.0	0.59186894	0.06754585	0.5764243	0.00019847069	0.5741522	0.02358825	0.017659694	0.5603935	0.57653826	0.5741541
1.0	0.5889365	0.5824829	0.576865	0.5732319	0.5782609	0.020186808	0.5758805	0.57191795	0.5785345	0.5769591
1.0	0.082784265	0.6253024	0.579171	0.5733604	0.060590643	0.5752132	0.57150173	0.061345123	0.5789452	0.57792103
1.0	0.5879227	0.025446044	0.053037222	0.600345	0.58039886	0.06350248	0.56250167	0.5709223	0.574096	0.57920337
1.0	0.5910386	0.5657283	0.575068	0.57345885	0.5779898	0.5750142	0.57195556	0.5607702	0.03520346	0.04088761
1.0	0.58764476	0.5867026	0.5792307	0.5741011	0.57085055	0.5752785	0.0368959	0.112648495	0.024497287	0.57707614
1.0	0.5917375	0.56334984	0.5796727	0.58084923	0.5703764	0.574924	0.56423265	0.567749	0.5775347	0.026558604
1.0	0.58697534	0.56804025	0.19518068	0.02025277	0.5685519	0.030231073	0.5619551	0.7691104	0.03789331	0.5745826
1.0	0.024238007	0.5807326	0.57272106	0.57238984	0.5839668	0.027915949	0.45056808	0.56257075	0.5743452	0.57991207
1.0	0.58757985	0.5672154	0.57464886	0.57380444	0.58142036	0.5753883	0.57048327	0.56241626	0.05694559	0.5773671
1.0	0.5901686	0.58210766	0.5748427	0.025732815	0.57879895	0.57461697	0.5663054	0.039693158	0.574461	0.5766263
1.0	0.59150845	0.017837558	0.5760101	0.57456726	0.5698556	0.57285035	0.5772758	0.33455908	0.5791169	0.57598275
1.0	0.58975834	0.578576	0.57137805	0.057576653	0.046866212	0.57524127	0.9359858	0.53725046	0.5769611	0.5799638
1.0	0.5909784	0.57021016	0.5731195	0.024176687	0.092948034	0.57499367	0.56056327	0.5609907	0.5776862	0.57362276
1.0	0.58777875	0.58313704	0.57087046	0.5791122	0.06166327	0.03001256	0.576896	0.104417376	0.5786004	0.5797197
1.0	0.5935529	0.5650193	0.5710655	0.5736939	0.33222464	0.026712311	0.59441626	0.5603299	0.5733241	0.57959545
1.0	0.59160656	0.5650197	0.5721381	0.57971144	0.5821916	0.045226473	0.57289	0.5665597	0.50777614	0.5748729
1.0	0.5905288	0.56863385	0.57837784	0.57493323	0.578104	0.57415754	0.5761462	0.5706089	0.57338524	0.032859724
1.0	0.07054196	0.041261688	0.5707433	0.00027013896	0.74236876	0.035475153	0.56700987	0.5688466	0.049977332	0.57837796
1.0	0.58973074	0.56716025	0.57121825	0.03587471	0.5695129	0.018739656	0.57460093	0.5594569	0.5773442	0.47984016
1.0	0.58982843	0.29268822	0.19694528	0.5801624	0.028719712	0.57374024	0.566279	0.5708755	0.5730816	0.57461566
1.0	0.5869567	0.026885644	0.020024672	0.5596664	0.5800698	0.5757455	0.56197464	0.5690946	0.5775395	0.025560332
1.0	0.039767027	0.581639	0.021873344	0.57920927	0.13432188	0.033738427	0.57140815	0.14130448	0.5755098	0.57480234
1.0	0.593404	0.13141769	0.5731538	0.5811086	0.5722928	0.02661825	0.57071453	0.5686965	0.026027944	0.57950217
1.0	0.58993304	0.021754498	0.5724231	0.5724254	0.5843023	0.12802885	0.5726921	0.5609809	0.5748417	0.57857937
1.0	0.5877795	0.56685257	0.15581048	0.58007365	0.2135987	0.57459104	0.560716	0.5684663	0.57440543	0.5735053
1.0	0.59289396	0.5825339	0.5423414	0.5738931	0.5792615	0.026552055	0.569559	0.56782407	0.015705448	0.57854366
1.0	0.5871742	0.043351814	0.025483	0.5729683	0.27889055	0.5758091	0.5622835	0.56292325	0.57617587	0.027419131
1.0	0.043240655	0.57029516	0.024115684	0.57526416	0.57086647	0.5729086	0.56768155	0.5603177	0.5728982	0.58044076
1.0	0.5905289	0.046555422	0.5710017	0.5811514	0.5690386	0.02661342	0.5614456	0.57065165	0.57740486	0.580051
1.0	0.5915328	0.5723663	0.108462885	0.58170164	0.569158	0.57439446	0.5752331	0.5611048	0.57650584	0.023260713
1.0	0.09728117	0.56417555	0.5698679	0.57956666	0.5789423	0.57510924	0.56242806	0.5620244	0.19515646	0.014567607
1.0	0.58970714	0.021530917	0.026657188	0.57371026	0.5796702	0.028682902	0.5612157	0.07176197	0.00067717355	0.5760378
1.0	0.022810457	0.049897812	0.5713656	0.57419485	0.5794472	0.020498496	0.5633664	0.568365	0.54623324	0.57492846
1.0	0.5895338	0.5687149	0.580327	0.017577287	0.11044023	0.023297332	0.5630383	0.5605333	0.5737139	0.57424676
1.0	0.5920684	0.5813614	0.5704236	0.57904106	0.57019573	0.5736741	0.5706774	0.56918144	0.0006273803	0.5768853
1.0	0.59217477	0.57907534	0.5778492	0.011819552	0.5710269	0.5747714	0.57506096	0.07280798	0.5772447	0.5795031
1.0	0.5913779	0.56749535	0.5708339	0.58168143	0.5715695	0.57484156	0.56261843	0.5613723	0.5735133	0.5746533
1.0	0.58146363	0.7779957	0.57272667	0.5742268	0.7598449	0.03292476	0.5772615	0.5603905	0.57779944	0.03177763
1.0	0.58807415	0.5680715	0.580409	0.5740307	0.6622402	0.5745121	0.5763394	0.5611458	0.5731224	0.57901776
1.0	0.5877089	0.036986046	0.035571143	0.5804919	0.57016224	0.5750541	0.56273085	0.5598618	0.576004	0.57465345
1.0	0.5916181	0.567899	0.5794319	0.5787411	0.5791351	0.5562686	0.3008415	0.06551516	0.5787653	0.5746845
1.0	0.5873379	0.5849727	0.032858618	0.5595131	0.27753615	0.036913976	0.5657781	0.3735115	0.43640834	0.038703255
1.0	0.5932652	0.56771725	0.08664763	0.5781736	0.5659453	0.015962582	0.57138026	0.09165794	0.57332355	0.5168216
1.0	0.0369738	0.011741258	0.578493	0.58033216	0.5738881	0.5745413	0.57276076	0.55951446	0.5736229	0.030642161
1.0	0.047242526	0.5727119	0.5761733	0.58000356	0.5733005	0.015266841	0.5628768	0.5598926	0.5773246	0.5808072
1.0	0.057271395	0.5675258	0.57172346	0.57814157	0.58319855	0.5741546	0.57613754	0.061199103	0.031775333	0.5774568
1.0	0.58894867	0.5797744	0.5795754	0.57881945	0.0676339	0.57349414	0.56474835	0.5622202	0.57849896	0.57893413
1.0	0.5925017	0.025022881	0.5802953	0.5800315	0.5728493	0.5746598	0.9359522	0.566138	0.026961597	0.57501656
1.0	0.5929596	0.56860405	0.572181	0.57255775	0.57015485	0.57360107	0.56339127	0.56736034	0.03613622	0.57360774
1.0	0.58688253	0.11276747	0.1022504	0.57342726	0.5794666	0.575472	0.56261206	0.57174605	0.04890564	0.098552845
1.0	0.58649004	0.5820859	0.047641143	0.019875089	0.56756264	0.5741922	6.933764e-06	0.18319535	0.5724036	9.892796e-05
1.0	0.07772431	0.5794979	0.026607437	0.5805973	0.57125556	0.57541275	0.56516254	0.5606403	0.06944527	0.021750439
1.0	0.03966375	0.5851814	0.5705466	0.5739225	0.030190084	0.021361714	0.5769999	0.57038933	0.021887228	0.58038026
1.0	0.5919616	0.017332219	0.5760484	0.573244	0.028705655	0.4811586	0.5633598	0.56772596	0.57429475	0.5770209
1.0	0.0003169254	0.5808445	0.570611	0.5803957	0.5690344	0.03250786	0.06269354	0.56021225	0.5768058	0.5748974
1.0	0.58788854	0.57020956	0.5715722	0.57470334	0.5782185	0.043397363	0.5614511	0.56920165	0.05349631	0.57410616
1.0	0.5877389	0.5669187	0.5707239	0.57327306	0.13245928	0.020142443	0.088633336	0.5687468	0.5731021	0.5738742
1.0	0.59174114	0.5676524	0.57926464	0.57403827	0.5708732	0.57497674	0.561855	0.56056815	0.574164	0.022498323
1.0	0.58692163	0.5704405	0.036958303	0.572845	0.5840295	0.57190937	0.57150096	0.5677802	0.4346537	0.57813627
1.0	0.5864349	0.5799941	0.5785896	0.5810669	0.5698625	0.5740302	0.56677055	0.571524	0.5739408	0.5791864
1.0	0.21283083	0.017794678	0.57771105	0.015996045	0.5812473	0.57475597	0.5616753	0.5610664	0.5765748	0.024597444
1.0	0.5909781	0.5685547	0.13875388	0.57949775	0.7234091	0.0010860608	0.5655612	0.56146395	0.5744619	0.020135475
1.0	0.6336923	0.5844863	0.57320833	0.5741383	0.5748466	0.57463664	0.9367618	0.1731402	0.57711846	0.57422745
1.0	0.03742169	0.58046675	0.57651013	0.57828486	0.07274257	0.575286	0.57535666	0.5606137	0.57525706	0.576502
1.0	0.59024906	0.5661577	0.5765418	0.018809944	0.57240295	0.5750232	0.56550497	0.55987334	0.5774406	0.57739234
1.0	0.5912816	0.5834055	0.5764349	0.5790725	0.5739071	0.57242936	0.5631688	0.13079159	0.57745916	0.032936536
1.0	0.587609	0.5856185	0.04683371	0.5734082	0.5706091	0.5754902	0.5756896	0.64376783	0.5778647	0.58268136
1.0	0.58713466	0.57921493	0.021254212	0.5734953	0.4168234	0.57538414	0.25192612	0.50403696	0.00020196126	0.0002561981
1.0	0.0010541716	0.5801903	0.57914287	0.5747447	0.33432186	0.020249255	0.56122655	0.56790763	0.028070014	0.57518816
1.0	0.58789074	0.041031998	0.029427467	0.58164805	0.0646453	0.02042956	0.56670755	0.5706682	0.0008597124	0.038473424
1.0	0.5861433	0.5714122	0.5744775	0.057802536	0.5708617	0.023831805	0.57712877	0.5590854	0.028506348	0.017268417
1.0	0.051579293	0.57023925	0.5707934	0.57377416	0.5850623	0.57440686	0.56418556	0.18447119	0.5788687	0.5749648
1.0	0.12386354	0.58113456	0.5714862	0.5777932	0.5794685	0.5751198	0.21732248	0.56908375	0.038165703	0.5761977
1.0	0.14778288	0.5688567	0.57201624	0.013453919	0.5728517	0.5744341	0.5748767	0.44276476	0.5742447	0.57627153
1.0	0.041596826	0.5811175	0.5758278	0.5808442	0.56890225	0.57538724	0.56273377	0.5601814	0.57504696	0.02893245
1.0	0.58758855	0.5785817	0.5703763	0.00019726419	0.040141486	0.5733902	0.5732701	0.5691122	0.5741591	0.57833016
1.0	0.58752286	0.04317977	0.5793713	0.5739656	0.5799009	0.57411236	0.57213444	0.5717121	0.5739238	0.57609004
1.0	0.04897331	0.5807227	0.56913745	0.5752962	0.58412725	0.5748404	0.06382625	0.57145876	0.5726292	0.5747031
1.0	0.59058636	0.5838209	0.5797765	0.088135615	0.5831602	0.5747696	0.5638081	0.07303163	0.57764775	0.019398864
1.0	0.1178795	0.5829762	0.5771641	0.5748615	0.56961966	0.015862584	0.562235	0.57049733	0.577403	0.5788943
1.0	0.59102356	0.93817234	0.5790658	0.03635673	0.11783532	0.5737144	0.5628961	0.56149906	0.07270258	0.57859373
1.0	0.64845335	0.028971694	0.071104705	0.57438725	0.28656834	0.5718464	0.56949174	0.13070971	0.033074677	0.57729536
1.0	0.58781075	0.56722105	0.09494991	0.57501125	0.32641968	0.57456446	0.5618407	0.5605373	0.5739856	0.57602733
1.0	0.590707	0.05905471	0.57435226	0.019228673	0.5691327	0.5746366	0.5727803	0.56059533	0.5779574	0.5755367
1.0	0.587579	0.56652325	0.19651374	0.5780564	0.5805041	0.024899174	0.5621079	0.561489	0.030751707	0.019098775
1.0	0.044344217	0.56674486	0.57081836	0.5793453	0.5679285	0.5741948	0.5624642	0.5615748	0.056726422	0.5744916
1.0	0.58765763	0.8191361	0.57068235	0.018075196	0.5704242	0.5751639	0.5620736	0.55979437	0.00011580709	0.579167
1.0	0.06536841	0.5665865	0.57977605	0.5797685	0.050459106	0.572975	0.56582177	0.5704218	0.5735694	0.57723945
1.0	0.59232897	0.57967836	0.5763646	0.5760196	0.5696465	0.5741493	0.5628396	0.56127393	0.57885677	0.043527108
1.0	0.5910042	0.013182224	0.571368	0.5736269	0.57216567	0.023263102	0.5654833	0.5599054	0.57587343	0.5799319
1.0	0.5866287	0.5664533	0.56997854	0.015465679	0.5789063	0.5744511	0.56586754	0.5606736	0.5711106	0.58008176
1.0	0.12674864	0.56779283	0.58026797	0.57469344	0.5786612	0.022356099	0.5623052	0.5600428	0.57406014	0.57472724
1.0	0.5904763	2.4321778e-05	0.5732783	0.5715727	0.7601899	0.5742202	0.5618948	0.57132536	0.57819045	0.57383
1.0	0.023007577	0.020345854	0.019456552	0.0918667	0.56701154	0.0204321	0.56133133	0.56276894	0.5744037	0.575768
1.0	0.592779	0.58473915	0.5735919	0.57342273	0.5679831	0.57449263	0.5730272	0.06827739	0.5782004	0.57956076
1.0	0.5905065	0.5687862	0.01843884	0.5782427	0.03885703	0.5749627	0.5717914	0.5593368	0.57685316	0.025919203
1.0	0.5878197	0.579713	0.57462966	0.0002658313	0.57296807	5.67926e-05	0.56377375	0.56841767	0.57520616	0.57487637
1.0	0.5937341	0.58604246	0.57402676	0.6310573	0.57338184	0.57511866	0.5701157	0.23106256	0.57684183	0.028333588
0.0	0.039077844	0.028120011	0.029296137	0.018540498	0.055284195	0.033419795	0.14244944	0.12620658	0.03318615	0.02472204
0.0	0.0386058	0.028097644	0.029489033	0.018550854	0.055562563	0.03343796	0.14426243	0.12677035	0.033123937	0.024665467
0.0	0.040534396	0.02587689	0.022583218	0.016386477	0.05749611	0.025607161	0.16111945	0.09456278	0.02526407	0.02163447
0.0	0.04067135	0.025634797	0.022469204	0.016387768	0.0575643	0.025512034	0.16036183	0.09466363	0.025057418	0.021577822
0.0	0.027700288	0.019360352	0.02144722	0.015889874	0.06337854	0.022545557	0.02342301	0.09874324	0.03951235	0.018166749
0.0	0.027762216	0.019258957	0.021408176	0.015894745	0.062848724	0.02238603	0.023415169	0.09796489	0.039868135	0.018179648
0.0	0.13660793	0.06654168	0.09649843	0.036568232	0.35196918	0.04364156	0.49634185	0.21939173	0.03313324	0.05662944
0.0	0.067746565	0.028869182	0.023616215	0.01524205	0.05779852	0.023893027	0.29124004	0.11093987	0.0246188	0.028769348
0.0	0.06757129	0.0289349	0.023636598	0.0152702825	0.0580991	0.023898456	0.2884364	0.11108152	0.024572048	0.028520498
0.0	0.06786948	0.029115388	0.023671892	0.015248443	0.05765535	0.023758657	0.2899847	0.11114727	0.024621125	0.028640514
0.0	0.08158712	0.025175542	0.05956634	0.043024264	0.16740285	0.048075948	0.27692494	0.22122547	0.033712965	0.03967069
0.0	0.05130859	0.047567755	0.023574602	0.037809387	0.118401475	0.038467858	0.1433804	0.09357993	0.05008589	0.053835332
0.0	0.1449264	0.0461309	0.10150363	0.03832062	0.25159386	0.042904835	0.35479414	0.22113483	0.028881898	0.041369513
0.0	0.40276727	0.5879714	0.46184668	0.10926769	0.6201599	0.08392033	0.9292853	0.8242061	0.1912503	0.22883521
0.0	0.1004146	0.057073858	0.09626199	0.044226456	0.27352235	0.04353746	0.41828835	0.21246253	0.04238029	0.028313773
0.0	0.07064436	0.048550997	0.1582494	0.038194682	0.24381967	0.055387143	0.4981244	0.23692146	0.025983907	0.029686369
0.0	0.45702356	0.7669272	0.46061212	0.10514461	0.5669172	0.103715196	0.0012347884	0.50728196	0.20889978	0.2057112
0.0	0.08643109	0.030964173	0.057348944	0.045695566	0.14852165	0.04754442	0.2351209	0.13849938	0.04857942	0.034545638
0.0	0.02145063	0.012531106	0.020010753	0.014497768	0.026320918	0.01760655	0.031957764	0.06664618	0.08654253	0.0155547345
0.0	0.021312818	0.012419637	0.020068886	0.014554627	0.026153728	0.017663475	0.031357095	0.06678577	0.08673418	0.015553896
0.0	0.080937706	0.056432385	0.077689685	0.032890487	0.19760261	0.036226172	0.37508124	0.22441986	0.034003746	0.029685125
0.0	0.03610921	0.022009939	0.024190795	0.014902346	0.028588919	0.018282598	0.13578251	0.082684614	0.018675549	0.01787873
0.0	0.036312334	0.021788334	0.024055282	0.014893198	0.028412659	0.01827605	0.13541618	0.08298074	0.018721597	0.017890682
0.0	0.058873042	0.07614497	0.13894685	0.026721047	0.2590849	0.030443637	0.5006323	0.17652518	0.040800158	0.022660576
0.0	0.39804465	0.57321554	0.4368822	0.076714836	0.51231617	0.12886178	0.8994138	0.7610872	0.18090442	0.26622224
0.0	0.04464079	0.061179858	0.07154499	0.038198292	0.24836257	0.031381335	0.51098156	0.088786125	0.027088033	0.041005965
0.0	0.047919452	0.026497552	0.090948306	0.028717928	0.11059405	0.03644654	0.44102752	0.1718844	0.02659196	0.038700983
0.0	0.09748349	0.011917481	0.07557649	0.0002258339	0.27455896	0.04476897	0.1719849	0.16478659	0.06872986	0.024837056
0.0	0.095964245	0.011773121	0.07487413	0.00022365144	0.27015582	0.044427738	0.16938391	0.1642554	0.068127066	0.024681022
0.0	0.096898735	0.011724577	0.074915595	0.00022479906	0.27089977	0.04457955	0.17019695	0.16334201	0.068431936	0.024647059
0.0	0.050582755	0.06815088	0.051707413	0.043943305	0.22386485	0.030701892	0.3118718	0.14736809	0.08357766	0.034479875
0.0	0.022812912	0.025589505	0.019999517	0.017377887	0.041166298	0.01463661	0.07560165	0.05768405	0.08013856	0.019034555
0.0	0.054444958	0.029715743	0.080878556	0.04929843	0.14820875	0.03461227	0.24300912	0.16698664	0.028179238	0.037309553
0.0	0.5703956	0.584148	0.51739895	0.5578029	0.5611166	0.49739584	0.6089108	0.5426447	0.54786944	0.5725548
0.0	0.58574605	0.5644565	0.5696925	0.57373345	0.56981635	0.5724839	0.56129366	0.56119007	0.57285166	0.5740483
0.0	0.037981234	0.018948684	0.015304241	0.021842306	0.030927738	0.024067665	0.0932384	0.09546588	0.018522415	0.01253741
0.0	0.44347674	0.61306715	0.5507411	0.5757993	0.66721135	0.5172565	0.5226434	0.27334046	0.59045196	0.50337017
0.0	0.15058723	0.039267387	0.054020457	0.049238447	0.15258683	0.03782657	0.3438897	0.05890262	0.03309254	0.023602866
0.0	0.00084998395	0.09157304	0.064008445	0.04738102	0.17420687	0.043982908	0.39956003	0.11331637	0.00010293767	0.020362608
0.0	0.09370339	0.018485697	0.078939475	0.03360475	0.23002917	0.03362598	0.2274824	0.10746578	0.02896437	0.044731393
0.0	0.07520585	0.027683532	0.13151586	0.036517363	0.14405517	0.03935949	9.967256e-06	0.026649144	0.05441325	0.05312012
0.0	0.0007426699	0.023903469	0.059599057	0.066465825	0.16149041	0.038434625	0.43947458	0.14677894	0.026503235	0.032159798
0.0	0.13374087	0.035791133	0.06701768	0.044456463	0.22657868	0.038899217	0.39198965	0.1906092	0.031726915	0.057120968
0.0	0.10582427	0.10749176	0.17759977	0.0394969	0.24725644	0.02900159	0.23781349	0.20374863	0.03964325	0.047110956
0.0	0.10150448	0.045824453	0.096258946	0.061374243	0.22166266	0.033140138	0.42371222	0.18525462	0.042409483	0.043535456
0.0	0.12924683	0.11949666	0.078436315	0.059717793	0.17742693	0.031992678	0.30164212	0.24497613	0.06925513	0.05165093
0.0	0.030034658	0.031724587	0.08336595	0.033175174	0.29545012	0.047702294	0.46835306	0.09673652	0.025318848	0.03725417
0.0	0.03208933	0.032778263	0.12403461	0.03658384	0.22354318	0.04325119	0.21851975	0.18557021	0.051753912	0.037137143
0.0	0.047827665	0.03247898	0.10364279	0.050143376	0.19374	0.047473602	0.47003955	0.17436066	0.037273362	0.041636404
0.0	0.06499415	0.042394545	0.05365737	0.035130255	0.3378314	0.036183245	0.18551232	0.47329733	0.033991925	0.029040039
0.0	0.09284163	0.06010022	0.089592524	0.03594262	0.14704287	0.055066694	0.32386598	0.30108744	0.0849242	0.027537681
0.0	0.47033775	0.5192719	0.49703178	0.08045831	0.63976294	0.08305668	0.8871247	0.758217	0.19276357	0.22435245
0.0	0.10082812	0.020964758	0.0704873	0.035412025	0.19946024	0.037046064	0.4132278	0.09193614	0.047975678	0.037148032
0.0	0.059001103	0.097518384	0.009695356	0.017884575	0.045366086	0.040266745	0.06269277	0.064585626	0.06998115	0.02438579
0.0	0.630827	0.71490026	0.59185106	0.60962176	0.66698223	0.5511544	0.8462343	0.6939078	0.53344345	0.6547064
0.0	0.58146363	0.7793036	0.7677539	0.6266655	0.7925552	0.6227642	0.7211071	0.8153359	0.7567553	0.51478934
0.0	0.58146363	0.7793036	0.7677539	0.6266655	0.7925552	0.6227642	0.7211071	0.8153359	0.7567553	0.51478934
0.0	0.6533328	0.77799785	0.5959478	0.581287	0.7221287	0.565282	0.8768303	0.67536193	0.8603937	0.59963596
0.0	0.113258526	0.013102366	0.074659936	0.043081578	0.3259324	0.040088423	0.43621346	0.24161583	0.000116908974	0.040570036
0.0	0.7575754	0.6913742	0.80051214	0.7116571	0.7893538	0.49500868	0.88413507	0.87373435	0.71872455	0.67772335
0.0	0.5857693	0.5634475	0.5715206	0.5729882	0.5683975	0.5723371	0.5607056	0.5583956	0.5720846	0.57449627
0.0	0.5864344	0.5637545	0.5712533	0.57292956	0.56918204	0.57257754	0.56119853	0.55846596	0.5721792	0.57364553
0.0	0.09938213	0.019027255	0.060347434	0.034507792	0.2419729	0.04652871	0.34245962	0.15596652	0.060433522	0.031434488
0.0	0.56092876	0.61867124	0.5875001	0.57124376	0.59174925	0.49073717	0.76889545	0.539722	0.5354287	0.5383969
0.0	0.028096579	0.029210065	0.02147045	0.015621305	0.072954305	0.019704113	0.062079366	0.06044127	0.018898832	0.01659984
0.0	0.05372384	0.037454214	0.026969017	0.012946776	0.029328467	0.02547147	0.06793302	0.045590248	0.02102895	0.016652253
0.0	0.022280544	0.026702663	0.022831123	0.022109557	0.035706457	0.020598467	0.082734264	0.040323798	0.019595388	0.018978454
0.0	0.045843806	0.060958333	0.091391645	0.06092439	0.2814366	0.03685626	0.30723307	0.1233604	0.03562989	0.039570045
0.0	0.59860736	0.7066391	0.604378	0.5966698	0.6431195	0.54648864	0.77195024	0.51422924	0.56180745	0.5917059
0.0	0.5531519	0.5339113	0.6446922	0.6657218	0.74399525	0.5339728	0.7234395	0.5355978	0.60699564	0.6154291
0.0	0.58601135	0.56332123	0.57023007	0.57269037	0.5694416	0.5721377	0.5626317	0.5594426	0.57234377	0.57404035
0.0	0.1840476	0.022675512	0.016791038	0.0133348815	0.042738203	0.028285908	0.05473794	0.07571789	0.017278869	0.016818859
0.0	0.50082064	0.613006	0.5371164	0.5777228	0.66130286	0.5480362	0.13482174	0.631256	0.4508048	0.5667387
0.0	0.14133833	0.059831433	0.053305805	0.028143844	0.22504142	0.04931021	0.017582787	0.23457551	0.027469443	0.026757346
0.0	0.02818395	0.029320141	0.021407258	0.015590854	0.07314242	0.019685103	0.062596485	0.06203526	0.019065466	0.016577663
0.0	0.088854216	0.03895998	0.077610366	0.037679616	0.23757535	0.032682274	0.32828552	0.11354283	0.042403985	0.048172355
0.0	0.07443801	0.079848975	0.0475269	0.03481252	0.2586343	0.036156073	0.6862416	0.18905927	0.026098339	0.03343497
0.0	0.048087962	0.015374088	0.026681907	0.013971409	0.07590332	0.03445248	0.051586535	0.102096274	0.07662825	0.022811648
0.0	0.099788494	0.029319126	0.07399083	0.03563475	0.22088556	0.0451986	0.28760758	0.13202931	0.035767876	0.03094069
0.0	0.08203798	0.060236692	0.06825508	0.030366398	0.1773772	0.054404546	0.7526239	0.09068269	0.024317503	0.026200162
0.0	0.41110736	0.72769594	0.260818	0.10067941	0.61512536	0.07419532	0.8906078	0.7607065	0.22532427	0.2671733
0.0	0.057126414	0.028220478	0.11635008	0.03364236	0.18502076	0.032257907	0.35001263	0.15834852	0.037344936	0.038200114
0.0	0.045692638	0.069599956	0.082002275	0.039308835	0.17305884	0.04623293	0.26362643	0.10975732	0.029281775	0.0243805
0.0	0.045748644	0.06968991	0.081432775	0.039355166	0.17315571	0.046087727	0.2636058	0.10967804	0.029369377	0.024429703
0.0	0.057756674	0.05107999	0.026727406	0.018936064	0.02999849	0.024522044	0.13889079	0.05772763	0.028790493	0.016308352
0.0	0.55276716	0.61063236	0.6014833	0.5228001	0.60902554	0.41797525	0.63165766	0.60707283	0.57456785	0.58098066
0.0	0.44651952	0.6189096	0.5853251	0.560621	0.5648311	0.44363847	0.5868212	0.6494866	0.53124475	0.5376051
0.0	0.5835704	0.6527083	0.60950404	0.63494015	0.64444435	0.52315795	0.66739017	0.6103408	0.5177995	0.396665
0.0	0.5857648	0.56457746	0.5712572	0.57381064	0.5693433	0.5727036	0.56162494	0.56163645	0.57288426	0.5737206
0.0	0.5856702	0.56419474	0.5706142	0.57266486	0.56929934	0.57158184	0.56012905	0.5609985	0.57222795	0.5732072
0.0	0.029969977	0.04852074	0.031738542	0.022521228	0.05939024	0.01820475	0.07596836	0.061497606	0.04722302	0.025501022
0.0	0.061646752	0.0646159	0.036741298	0.03724897	0.2861497	0.036469974	0.21784693	0.22565007	0.04576659	0.036540262
0.0	0.04692917	0.03303097	0.08077744	0.04758408	0.24930309	0.03558464	0.031336404	0.20730361	0.036820114	0.028048947
0.0	0.09427963	0.052167233	0.051692218	0.03729312	0.20283636	0.041844398	0.23725827	0.17543182	0.03662891	0.03759327
0.0	0.06104659	0.051695187	0.07343445	0.050951872	0.26153985	0.034808595	0.0732278	0.23349945	0.030980121	0.026950788
0.0	0.54218787	0.641321	0.5466138	0.55279475	0.6511724	0.51117164	0.6276947	0.57134515	0.46932426	0.5835455
0.0	0.42748255	0.4827278	0.5384083	0.0939767	0.6738525	0.07231873	0.91566825	0.70184493	0.1847535	0.22510886
0.0	0.41265643	0.79509073	0.44251013	0.12108394	0.695846	0.06568004	0.7685934	0.73041034	0.27122262	0.24029857
0.0	0.05507607	0.03515269	0.07280441	0.030374825	0.3186345	0.029497318	0.32105866	0.22084028	0.047217354	0.026696067
0.0	0.07350061	0.040797796	0.06508559	0.035251226	0.28965256	0.036021046	0.07616012	0.20027393	0.04258341	0.033920895
0.0	0.5855312	0.5636275	0.57021815	0.5735853	0.56896496	0.5735101	0.56106013	0.5593357	0.5723719	0.57444036
0.0	0.5863665	0.56402653	0.57016987	0.5739435	0.5703514	0.5736301	0.56154805	0.559605	0.5727164	0.5739786
0.0	0.022441786	0.018445242	0.02480346	0.015725976	0.10779095	0.032423053	0.077397406	0.062143125	0.02360512	0.02633053
0.0	0.679059	0.599834	0.50247306	0.53549737	0.547932	0.47705916	0.6523663	0.58982664	0.52117646	0.58209425
0.0	0.10749446	0.02667813	0.05475567	0.036077805	0.26665998	0.03907873	0.39811766	0.14079624	0.03148001	0.04445563
0.0	0.5866219	0.5639914	0.57119405	0.5740212	0.56943464	0.5727674	0.5616507	0.5596488	0.5729345	0.5737605
0.0	0.01656101	0.033700377	0.03240451	0.016797433	0.028104998	0.02343424	0.08593193	0.033521976	0.02265649	0.02200993
0.0	0.07487197	0.07824071	0.06858925	0.03436588	0.14322767	0.04691841	0.1299822	0.09817098	0.03977422	0.033958487
0.0	0.70394146	0.8490144	0.54291147	0.5891753	0.542701	0.5137264	0.44221202	0.56935287	0.55386794	0.5564987
0.0	0.5865143	0.5631206	0.5709807	0.5725213	0.5690645	0.5726625	0.5617835	0.5593421	0.5721588	0.57327044
0.0	0.04666873	0.107201986	0.08985536	0.043769903	0.38336658	0.047960106	0.58927757	0.101635806	0.09650867	0.04664806
0.0	0.58673006	0.56465757	0.5703656	0.5735733	0.5709744	0.57239497	0.5627478	0.5600741	0.57288605	0.57332194
0.0	0.024890129	0.01759579	0.029639097	0.01575557	0.083672084	0.019530201	0.123659685	0.06622454	0.09590386	0.016513666
0.0	0.60892844	0.5728935	0.62959594	0.55832225	0.6322621	0.5454749	0.6211426	0.7365223	0.5126886	0.5421457
0.0	0.07311863	0.025341107	0.08192603	0.036434863	0.28017366	0.03712324	0.26047862	0.18388264	0.053479142	0.025691474
0.0	0.042045936	0.04564861	0.06392561	0.034334462	0.2578077	0.039348733	0.23796017	0.19977628	0.07129291	0.043374278
0.0	0.40312275	0.68704814	0.49422026	0.50768256	0.7273171	0.45621234	0.5807667	0.58558196	0.62757427	0.6310375
0.0	0.033097114	0.028803788	0.020258775	0.021221416	0.08126814	0.023940159	0.068926714	0.05977293	0.032000676	0.029931838
0.0	0.07114788	0.038722172	0.10511727	0.048803188	0.31149405	0.034975827	0.17896517	0.119521365	0.049338732	0.050528888
0.0	0.09562589	0.008964575	0.05517364	0.05383373	0.23384967	0.04313944	0.22584748	0.12687683	0.07062294	0.03023337
0.0	0.11797746	0.014162249	0.062433716	0.04906486	0.21316619	0.051400546	0.29479975	0.30258223	0.09166177	0.033812787
0.0	0.3254306	0.78055125	0.5017858	0.058731463	0.41248563	0.0735918	0.9110546	0.8033886	0.19387458	0.1827731
0.0	0.05345332	0.061065942	0.085354835	0.023948912	0.22080654	0.036147244	0.23270501	0.18225026	0.039481036	0.030141376
0.0	0.042128753	0.034882277	0.035266716	0.017310767	0.04297664	0.02122915	0.05754123	0.12588596	0.030712008	0.01766935
0.0	0.060868025	0.03561097	0.044029173	0.032234553	0.18954755	0.033186097	0.22197856	0.19767572	0.03201854	0.029414458
0.0	0.08703028	0.05245789	0.06607277	0.057151906	0.20609072	0.053706482	0.23956297	0.1207973	0.0388735	0.02624783
0.0	0.06020717	0.014782776	0.037336707	0.051828194	0.19302996	0.032037955	0.3130966	0.15366367	0.035426743	0.042266358
0.0	0.07654196	0.05770131	0.06489033	0.04053305	0.31484082	0.03362563	0.29533178	0.15398826	0.0360607	0.03358918
0.0	0.07100803	0.038957212	0.11193485	0.029184196	0.32540247	0.038852923	0.19444339	0.23439749	0.08585441	0.030469297
0.0	0.061601896	0.06429839	0.048769515	0.045854382	0.17729619	0.060521554	0.1913805	0.13536139	0.032090146	0.02676127
0.0	0.06912505	0.078790314	0.07440676	0.024329592	0.24178596	0.03947978	0.2762481	0.08934505	0.04610299	0.03349637
0.0	0.05969585	0.066279344	0.04069249	0.03314608	0.22940539	0.02135649	0.29865906	0.267415	0.08110422	0.039792728
0.0	0.10171987	0.030227087	0.066205345	0.04634985	0.3058643	0.038935367	0.2144825	0.13936107	0.039032247	0.031225596
0.0	0.07146801	0.03939985	0.06911153	0.029975785	0.058159173	0.038616676	0.19781537	0.18426836	0.04073931	0.025938561
0.0	0.121661596	0.026262555	0.08123973	0.06664235	0.43441197	0.030821702	0.25281504	0.23798063	0.044787176	0.029858025
0.0	0.0854527	0.035273694	0.08242472	0.028279109	0.34544522	0.04358896	0.17777468	0.11893188	0.042624664	0.035828337
0.0	0.044071876	0.037644427	0.034486886	0.018114753	0.09440057	0.025112117	0.036036067	0.047594666	0.027121004	0.023080738
0.0	0.56659746	0.64034885	0.65760607	0.5730479	0.6715852	0.53820133	0.72445464	0.5068471	0.49146685	0.54764754
0.0	0.5552963	0.6505458	0.5899776	0.6007013	0.69660646	0.50649256	0.62985027	0.65050036	0.6358166	0.5605922
0.0	0.024426421	0.022128608	0.024525136	0.010191689	0.044013593	0.025131594	0.054885484	0.08899082	0.020671032	0.019779103
0.0	0.03319412	0.020328697	0.023187596	0.013529711	0.07443563	0.0251894	0.0996622	0.06832061	0.02389727	0.026719287
0.0	0.033112776	0.020292092	0.023193417	0.013572532	0.07457785	0.025214035	0.09969162	0.06830205	0.024024377	0.02679483
0.0	0.033079494	0.020332363	0.023174489	0.013572353	0.074281685	0.025190424	0.10029573	0.06870612	0.02415873	0.026751596
0.0	0.033075258	0.020295298	0.02317546	0.013517471	0.07400587	0.025216755	0.10037475	0.06848728	0.023982989	0.026765753
0.0	0.02169666	0.015412834	0.02401943	0.016813615	0.09380131	0.023998436	0.23880728	0.05512472	0.016433403	0.03177421
0.0	0.021645859	0.015302977	0.024014004	0.01680824	0.093402304	0.023996236	0.23872305	0.054971144	0.016470214	0.03173774
0.0	0.02165416	0.015297648	0.02383538	0.016813096	0.09339724	0.023977792	0.23979707	0.055450857	0.016480515	0.031770766
0.0	0.021658929	0.015384565	0.023965867	0.016764294	0.09374268	0.024043499	0.23970652	0.05527206	0.01647641	0.031779055
0.0	0.023041632	0.035313964	0.02187869	0.01947608	0.0510545	0.025590999	0.1548914	0.29244024	0.049170077	0.020835627
0.0	0.023004716	0.035338063	0.02188616	0.019508934	0.051064942	0.025633253	0.15490292	0.29291093	0.049374014	0.020872703
0.0	0.023033263	0.03536204	0.021850329	0.01947453	0.050821308	0.025601553	0.15594177	0.29430822	0.049449533	0.020819854
0.0	0.022975357	0.035128858	0.021870049	0.019438362	0.050680697	0.025609355	0.15560177	0.29247695	0.049338017	0.020815771
0.0	0.024627298	0.034861885	0.019460564	0.020507194	0.062026538	0.019981243	0.044719506	0.052245162	0.024162011	0.021078287
0.0	0.69414353	0.651717	0.5540171	0.6187304	0.5681614	0.44173694	0.6185406	0.69859564	0.5870113	0.62387747
0.0	0.06931909	0.024801303	0.032134216	0.01620909	0.04950256	0.03280536	0.052751392	0.050029907	0.033074677	0.02334965
0.0	0.5869594	0.5673707	0.57095563	0.57196206	0.5702323	0.5727357	0.5622837	0.56204176	0.5735669	0.57457405
0.0	0.036097296	0.020221984	0.028650027	0.011305206	0.056044973	0.018116852	0.15407388	0.12712564	0.017997002	0.012290277
0.0	0.60364574	0.6155742	0.5189709	0.52097887	0.7722296	0.42258382	0.8221366	0.63750607	0.48753035	0.61504865
0.0	0.5877347	0.56563467	0.5706945	0.5724583	0.56976223	0.5718492	0.5625798	0.5595167	0.57247525	0.5732706
0.0	0.029849652	0.02411211	0.020203566	0.0129200835	0.108848624	0.030458821	0.13533765	0.09185417	0.06198219	0.017943121
0.0	0.58828264	0.6967701	0.586007	0.596729	0.7194118	0.5026096	0.70384973	0.59793454	0.6170304	0.5571944
0.0	0.5340471	0.47825947	0.6022278	0.014173065	0.6223843	0.44583288	0.7293194	0.49548978	0.5223585	0.5169717
0.0	0.06602475	0.026432028	0.06508858	0.00050046324	0.19584593	0.02161304	0.37397456	0.117008395	0.036760986	0.03716196
0.0	0.5854411	0.56329507	0.5694254	0.5725388	0.56908965	0.57183665	0.56028855	0.560328	0.57277894	0.573203
0.0	0.00013171892	3.2752203e-05	0.0007281461	0.00019663453	3.7647827e-05	0.032579936	4.83795e-06	0.00028546024	0.0001477835	0.00040020287
0.0	0.47839442	0.3694496	0.5625597	0.24753667	0.40958756	0.009106453	0.5632068	0.49622333	0.5200769	0.50682086
0.0	0.0008447993	0.0001940068	0.0009016477	0.0001076915	0.00028092117	0.00013650984	1.8087094e-05	0.0007568857	0.0010212775	0.0009030978
0.0	0.0003192103	0.00014534277	0.00047382832	5.3829524e-05	3.852956e-05	6.8710564e-05	5.917763e-06	0.00030262148	0.0008127263	0.00053407275
0.0	0.00017586476	2.2581744e-05	0.00010984681	0.012065192	0.00016143569	4.8991264e-05	1.55495e-05	0.0003369589	0.00012101097	7.840596e-05
0.0	0.586527	0.56571877	0.5701359	0.5729361	0.569533	0.573931	0.5609455	0.5599519	0.5736326	0.57343537
0.0	0.0001756841	2.2579117e-05	0.00010977445	0.012025228	0.00016114287	4.9051618e-05	1.5679587e-05	0.00033706526	0.00012069451	7.8078636e-05
0.0	0.00025996575	0.00017667185	0.00020693049	0.00059617055	0.00028935724	0.00011358379	2.6928952e-05	0.0005587443	0.0011515685	0.0009305204
0.0	0.0003832578	0.00020078447	0.00022474183	0.0006064438	0.00058589695	0.00044102877	1.9248339e-05	0.00069762906	0.00020320695	0.00010301681
0.0	0.025119489	0.02704362	0.024065617	0.016298953	0.028085083	0.02415923	0.13262223	0.05560673	0.030987585	0.02757901
0.0	0.5870667	0.5680256	0.5707704	0.57226336	0.57113755	0.5734364	0.5632234	0.56058395	0.57235205	0.5738339
0.0	0.5869699	0.5678835	0.5705533	0.5726872	0.5709701	0.57294047	0.562451	0.5601695	0.57190067	0.5742145
0.0	0.58678156	0.5682211	0.57053936	0.5725462	0.57086104	0.57350355	0.56420904	0.5604578	0.57228476	0.5738276
0.0	0.58650273	0.5667065	0.5709196	0.5725827	0.5700978	0.5728561	0.56196815	0.5596334	0.57238185	0.57460886
0.0	0.0001493057	3.283583e-05	0.00012124879	0.023858005	3.746267e-05	8.990024e-05	2.5823632e-05	0.00028793284	0.00012356979	6.967741e-05
0.0	0.0008023527	3.0162408e-05	0.0008571461	0.00013814155	0.0024248774	0.00018722189	0.00017921225	0.002016663	0.00031121343	0.00022224296
0.0	0.5772024	0.49875915	0.56741697	0.002790465	0.503021	0.4108035	0.6283692	0.53067696	0.29717836	0.55148906
0.0	0.00014718146	1.753089e-05	9.925461e-05	6.1543054e-05	3.8778413e-05	8.940806e-05	2.7723821e-05	0.0005566786	0.00038309363	7.7357014e-05
0.0	0.00031757084	3.4526616e-05	0.00023253293	0.00013585939	0.0002411254	0.00016150576	5.6012064e-05	0.0012332164	0.0007069558	0.00012467024
0.0	0.00030908064	3.6856007e-05	0.00052461337	0.0010820801	0.0007342464	0.00033267436	0.10606885	0.007088584	0.0002935158	0.022957006
0.0	0.000804688	2.1698123e-05	0.00018714783	0.0001566631	0.0004813619	9.0605354e-05	1.8663028e-05	0.0012438869	0.0005905528	0.0360243
0.0	0.00034781103	2.6485313e-05	0.00022688345	0.0006836486	0.0002501343	0.00033094906	1.4745435e-05	0.00121308	0.00020878293	0.026563901
0.0	0.5880282	0.566444	0.56988466	0.57414913	0.56947654	0.57481986	0.5606268	0.5611625	0.5736016	0.5749898
0.0	0.5873526	0.56480265	0.56956476	0.57276756	0.5680178	0.57132477	0.5610663	0.5586145	0.5724476	0.57455844
0.0	0.5879455	0.5694221	0.57112765	0.57413304	0.5675079	0.5749507	0.5611926	0.56067395	0.5752039	0.57405627
0.0	0.5877958	0.56944436	0.5715167	0.57388216	0.5712253	0.5747921	0.56140053	0.5611459	0.57385206	0.57580274
0.0	0.10749854	0.043717287	0.06474828	0.03690222	0.19798206	0.049894866	0.48874328	0.13607867	0.056599315	0.040278938
0.0	0.0008533067	0.00017976966	0.055450123	0.026644407	0.00030577017	0.044979192	4.4422715e-05	0.00096683536	0.00018769449	0.04509811
0.0	0.5508043	0.7241993	0.6205012	0.5458585	0.78931373	0.5592623	0.49561822	0.0035390076	0.0032601105	0.64708674
0.0	0.5903512	0.5799337	0.575267	0.57922333	0.5792626	0.5749411	0.5720034	0.5675124	0.5774815	0.5785592
0.0	0.671718	0.59175414	0.5527556	0.6314473	0.6725285	0.52125925	0.76224643	0.74059993	0.5254285	0.5073556
0.0	0.5739639	0.68377036	0.5194816	0.594305	0.6096941	0.51689094	0.5274601	0.7416348	0.4977215	0.6320655
0.0	0.04704629	0.034346614	0.023980582	0.015261315	0.031517956	0.015780836	0.04843687	0.11747945	0.02865758	0.024278311
0.0	0.68199766	0.40603104	0.66583735	0.56655186	0.5037347	0.524559	0.49968904	0.76787376	0.53510696	0.5420058
0.0	0.045507025	0.0060532917	0.031460397	0.014937077	0.020254804	0.027789457	0.12752014	0.07595268	0.033278465	0.023771098
0.0	0.58707285	0.5672302	0.5706776	0.5717227	0.57084465	0.5721901	0.5616019	0.5602856	0.57238126	0.5743528
0.0	0.58693373	0.5675063	0.57075244	0.5725261	0.5707931	0.5734569	0.5614862	0.5608013	0.5714518	0.5742909
0.0	0.06251638	0.015722478	0.060310196	0.04643441	0.2940919	0.033963073	0.26453236	0.21686354	0.04364484	0.044352263
0.0	0.5638512	0.34540823	0.4852782	0.702989	0.46504003	0.4986232	0.2937021	0.6299927	0.53533477	0.47738352
0.0	0.639733	0.68154454	0.5197931	0.54833966	0.55392164	0.55978155	0.45665938	0.49423108	0.5132614	0.56001914
0.0	0.639733	0.68154454	0.5197931	0.54833966	0.55392164	0.55978155	0.45665938	0.49423108	0.5132614	0.56001914
0.0	0.034390647	0.03430865	0.03784775	0.021495266	0.09689777	0.025167497	0.03998785	0.08229469	0.02520466	0.017534282
0.0	0.034390647	0.03430865	0.03784775	0.021495266	0.09689777	0.025167497	0.03998785	0.08229469	0.02520466	0.017534282
0.0	0.08379984	0.04265602	0.07338453	0.03450067	0.16126747	0.03280277	0.35594863	0.11517237	0.039880235	0.029232899
0.0	0.6406258	0.6525805	0.5598577	0.55687773	0.57016057	0.4722827	0.46719584	0.6699384	0.55223316	0.4991316
0.0	0.6406258	0.6525805	0.5598577	0.55687773	0.57016057	0.4722827	0.46719584	0.6699384	0.55223316	0.4991316
0.0	0.09419554	0.024738904	0.031289775	0.012062545	0.046440057	0.01663382	0.059164554	0.056933664	0.024149984	0.013573644
0.0	0.09419554	0.024738904	0.031289775	0.012062545	0.046440057	0.01663382	0.059164554	0.056933664	0.024149984	0.013573644
0.0	0.5867964	0.5672607	0.57013047	0.5719933	0.5705235	0.57222563	0.5620836	0.5603188	0.57237554	0.57434726
0.0	0.5865482	0.56644034	0.57109165	0.5721548	0.569934	0.57336944	0.5610305	0.5603029	0.57205087	0.5747497
0.0	0.04651639	0.054174807	0.022388095	0.015273438	0.17954563	0.021641996	0.17097332	0.057758894	0.05586988	0.027418952
0.0	0.59037894	0.56645507	0.5751379	0.5757059	0.57163453	0.5744819	0.56564546	0.56124014	0.5741762	0.57594955
0.0	0.42163518	0.8535912	0.42542568	0.09938196	0.60769147	0.09238304	0.9246919	0.7309308	0.18280451	0.16124365
0.0	0.4226384	0.7834042	0.32142073	0.10109631	0.4410308	0.08227916	0.9275193	0.70036864	0.31122145	0.16470928
0.0	0.41599247	0.7259221	0.30084145	0.0766355	0.5013529	0.08603539	0.8879426	0.6807507	0.26283696	0.17394549
0.0	0.46719486	0.6865714	0.40747532	0.06672631	0.52116024	0.098254874	0.94828343	0.80792874	0.22051668	0.170644
0.0	0.4047287	0.7822236	0.3841319	0.05830789	0.43818012	0.0831522	0.9732915	0.7711466	0.2602159	0.169898
0.0	0.47585523	0.6336674	0.33325005	0.07925525	0.4211931	0.10814477	0.9309901	0.75523716	0.20290305	0.18522127
0.0	0.4009425	0.62418264	0.3740067	0.06349027	0.49641186	0.0885589	0.9051653	0.8276346	0.22470722	0.2463018
0.0	0.42837766	0.9583883	0.44337112	0.06880134	0.42395768	0.111658	0.9473907	0.7822229	0.2530418	0.14546645
0.0	0.033054583	0.049230963	0.021295544	0.017946608	0.02899738	0.014600131	0.12805508	0.07964509	0.024645472	0.019860882
0.0	0.0565045	0.045194123	0.026265725	0.016357543	0.044637293	0.033973947	0.053486846	0.081767604	0.021996036	0.024381848
0.0	0.056086008	0.044921055	0.02596309	0.016318314	0.04424184	0.03384844	0.053089213	0.081573986	0.021869758	0.024319282
0.0	0.5879152	0.5673389	0.5715107	0.57345957	0.5699269	0.5738698	0.5629995	0.56136066	0.57197106	0.57373506
0.0	0.075564936	0.03578478	0.03536995	0.01858422	0.08040472	0.020449227	0.6241971	0.051445622	0.07435923	0.03863194
0.0	0.052542843	0.018891487	0.025976824	0.01808036	0.026636282	0.05105717	0.05301236	0.049075138	0.03273764	0.022707893
0.0	0.0803141	0.055422854	0.07645694	0.044037517	0.24436663	0.03844818	0.38669825	0.15621774	0.028077066	0.045636777
0.0	0.6696492	0.6498028	0.6306446	0.5053791	0.6904349	0.5428204	0.6936617	0.6086505	0.52572775	0.5085683
0.0	0.07486031	0.051530916	0.13979216	0.042079702	0.45560518	0.03442988	0.52346265	0.09686678	0.080914184	0.02130078
0.0	0.090513855	0.058860235	0.07886091	0.052797947	0.31860226	0.05129679	0.49854732	0.16563404	0.075992	0.024910169
0.0	0.56166047	0.6268351	0.58326036	0.5422523	0.6328647	0.5103774	0.5149829	0.51320523	0.46719643	0.58309776
0.0	0.14786991	0.041325945	0.11385535	0.030568875	0.36874935	0.038707327	0.5652911	0.55553544	0.030219087	0.058478884
0.0	0.10192299	0.06432984	0.0868449	0.03668778	0.3128002	0.03146126	0.5685551	0.18736626	0.030211959	0.046213515
0.0	0.020530704	0.03639309	0.053693157	0.018750438	0.11451626	0.023337446	0.12953122	0.12124798	0.04059956	0.031688068
0.0	0.12910452	0.034775034	0.09360784	0.034356855	0.3140965	0.03947657	0.28577015	0.30259472	0.038946718	0.038826477
0.0	0.089119986	0.01771687	0.07047059	0.038238272	0.2630734	0.04776907	0.14572097	0.25652817	0.031777944	0.037972577
0.0	0.060782928	0.027446473	0.07221974	0.038408853	0.30182406	0.021353802	0.7065562	0.20473175	0.03765032	0.03342256
0.0	0.059001103	0.063964844	0.1212724	0.04559666	0.20968477	0.019031897	0.07095421	0.1656475	0.04810818	0.037038136
0.0	0.12042004	0.020341123	0.0878311	0.028868094	0.33037028	0.060637455	0.58614373	0.22975875	0.04317751	0.04070574
0.0	0.5416599	0.6483832	0.73903525	0.5382835	0.7553148	0.48969725	0.625977	0.667072	0.47027525	0.7235995
0.0	0.58736163	0.5694958	0.5698625	0.57305336	0.5680471	0.5746269	0.56267536	0.56058145	0.572342	0.5747211
0.0	0.034660503	0.041507695	0.029746499	0.015033469	0.024275757	0.033072222	0.061824746	0.07457782	0.02449339	0.028726045
0.0	0.105119266	0.06429498	0.08076631	0.030748522	0.07489935	0.05708804	0.30866084	0.2199152	0.050191216	0.047466367
0.0	0.58555484	0.5637788	0.5680307	0.57374775	0.5685364	0.57314885	0.56088555	0.56017137	0.57141143	0.57405555
0.0	0.07525199	0.05859283	0.08450081	0.036848553	0.28247252	0.048077673	0.50383085	0.21024548	0.040709224	0.040903043
0.0	0.015235438	0.049082335	0.03000233	0.01393737	0.08702946	0.022141783	0.114939794	0.12534836	0.05098245	0.02346492
0.0	0.06100178	0.083819285	0.086088896	0.030970126	0.24136011	0.042817857	0.34789222	0.19439751	0.039053984	0.03853923
0.0	0.4946098	0.79215133	0.5830876	0.5513182	0.60344714	0.52616686	0.5501864	0.48461342	0.4260201	0.60692364
0.0	0.06052465	0.08294036	0.08439423	0.030442322	0.23696448	0.042529903	0.3415891	0.19257866	0.038882162	0.038199686
0.0	0.58765614	0.56937224	0.57030624	0.5711353	0.568451	0.5737101	0.5639204	0.561219	0.57125974	0.5733057
0.0	0.04038467	0.04152498	0.024611708	0.02096703	0.055892497	0.017776394	0.09822019	0.08324342	0.025339684	0.019863332
0.0	0.09519493	0.047382034	0.06857679	0.042538524	0.20857525	0.03302988	0.3092009	0.23212916	0.038905475	0.03473333
0.0	0.58619153	0.56381345	0.57047033	0.5720235	0.5677933	0.5731665	0.5609052	0.5611593	0.5705624	0.57354975
0.0	0.07455716	0.05658254	0.08331397	0.036339443	0.27977604	0.048026238	0.49658224	0.2104082	0.04058184	0.040651355
0.0	0.09131031	0.053764045	0.07978862	0.0390357	0.19855747	0.059311494	0.6434233	0.15293682	0.037768103	0.031518545
0.0	0.5461429	0.41855013	0.54917455	0.6156632	0.5369707	0.55113554	0.6194256	0.5911427	0.5214224	0.40709147
0.0	0.09041294	0.05159572	0.07817647	0.03841786	0.19367275	0.05894126	0.63741815	0.15190579	0.03751942	0.031160796
0.0	0.1302914	0.068013996	0.06924568	0.036191355	0.19518156	0.04032757	0.2263371	0.3148506	0.035600293	0.051175967
0.0	0.056908518	0.049967214	0.08053865	0.029331949	0.277271	0.039174747	0.2572075	0.19438459	0.030096035	0.035388913
0.0	0.5863599	0.5688629	0.572688	0.57272804	0.57048905	0.5741886	0.5615304	0.5609627	0.5735378	0.5745073
0.0	0.5860413	0.5686838	0.57222795	0.5724515	0.5696128	0.57307875	0.5615741	0.5589493	0.57163656	0.5743272
0.0	0.056757614	0.053707346	0.043477662	0.04376416	0.08288264	0.031381436	0.62088346	0.16647835	0.0977524	0.03862304
0.0	0.07800361	0.052147992	0.06396894	0.02053267	0.19402233	0.026359886	0.5306165	0.30929616	0.06594206	0.03742057
0.0	0.07800361	0.052147992	0.06396894	0.02053267	0.19402233	0.026359886	0.5306165	0.30929616	0.06594206	0.03742057
0.0	0.07800361	0.052147992	0.06396894	0.02053267	0.19402233	0.026359886	0.5306165	0.30929616	0.06594206	0.03742057
0.0	0.032953672	0.027958386	0.017700845	0.013536038	0.046156477	0.03972252	0.080663726	0.024631198	0.06887864	0.033499643
0.0	0.5654753	0.65813303	0.5431251	0.5992436	0.5967615	0.51749265	0.617046	0.57180774	0.50283384	0.58659625
0.0	0.032160036	0.027832912	0.018201742	0.01780639	0.034337677	0.02002966	0.013432324	0.08306623	0.041445654	0.023813494
0.0	0.6238387	0.2759589	0.5429271	0.5168284	0.67397	0.5409424	0.34561095	0.4148231	0.53981274	0.5773554
0.0	0.58691674	0.5688745	0.5710428	0.5734685	0.5702977	0.5744836	0.5611019	0.56044424	0.5726111	0.5740247
0.0	0.0408076	0.05867423	0.02260198	0.015744276	0.030063147	0.025141632	0.13048644	0.06661052	0.03409132	0.019284355
0.0	0.54487276	0.80006534	0.5380686	0.6736643	0.51078266	0.530495	0.49418876	0.6217523	0.5519359	0.57913804
0.0	0.15672387	0.036568265	0.09281343	0.033583533	0.22547066	0.039885953	0.6653862	0.16582316	0.039962955	0.04115702
0.0	0.47783622	0.7180246	0.5431707	0.64947873	0.5640496	0.42426622	0.79005724	0.58678764	0.48273456	0.55363977
0.0	0.08044293	0.023255492	0.0548544	0.04546827	0.3619558	0.034375187	0.2958951	0.124290936	0.033447765	0.036350682
0.0	0.103657015	0.04535615	0.0941992	0.041151386	0.30020902	0.03832748	0.06788152	0.20977041	0.035287984	0.03210632
0.0	0.06653118	0.0771112	0.076391384	0.03831478	0.30580738	0.03346558	0.07095114	0.13863716	0.03766385	0.033897743
0.0	0.044549916	0.031688966	0.08480836	0.044293575	0.2928108	0.03984052	0.19787845	0.12870084	0.048037633	0.04309838
0.0	0.028097892	0.048391968	0.09499787	0.0456634	0.24668583	0.038375158	0.3803106	0.13176064	0.08235779	0.049000215
0.0	0.4283291	0.7188167	0.62837046	0.61863303	0.58966005	0.4964251	0.6854651	0.45420802	0.63508254	0.65177596
0.0	0.111083284	0.041520964	0.08183628	0.036081936	0.36047834	0.039112795	0.42029992	0.3217021	0.04473268	0.024871675
0.0	0.05649283	0.03030331	0.02351596	0.011997852	0.05575226	0.020507172	0.10239824	0.12089508	0.027543155	0.022576582
0.0	0.58602047	0.5666565	0.5695547	0.57327473	0.5698595	0.573741	0.562399	0.5606027	0.573026	0.57522726
0.0	0.5825002	0.59181315	0.53924763	0.5475226	0.5767582	0.52868813	0.66913885	0.5169375	0.5016049	0.55164915
0.0	0.022867946	0.037207182	0.044485476	0.015696097	0.03703069	0.013942986	0.16634402	0.046402242	0.029969202	0.014356241
0.0	0.09817946	0.054748345	0.068924695	0.031388998	0.11921734	0.030826218	0.41349274	0.3214116	0.03514638	0.048282854
0.0	0.5773513	0.66668934	0.71229726	0.46528298	0.59100115	0.49537688	0.58795047	0.38072866	0.4866919	0.5437126
0.0	0.5869774	0.5676354	0.57054394	0.5737052	0.57036406	0.5737796	0.5602082	0.56007755	0.5728017	0.5750093
0.0	0.07586263	0.05425965	0.0268081	0.018816933	0.059953593	0.014413313	0.20185307	0.18766046	0.022926044	0.02581528
0.0	0.58685935	0.56630325	0.57103556	0.5746596	0.568678	0.5745445	0.5619015	0.560596	0.57372034	0.57522863
0.0	0.013850049	0.71902776	0.4325735	0.11287034	0.5884743	0.08496777	0.92432237	0.6059144	0.26550892	0.1342107
0.0	0.028365007	0.020086968	0.016089115	0.00030200643	0.06059678	0.023262963	0.22074313	0.06720097	0.021013055	0.020488698
0.0	0.6128373	0.5914568	0.6376276	0.6524423	0.6525769	0.5329688	0.56371075	0.58172435	0.63977265	0.73182535
0.0	0.06458916	0.03095809	0.067709066	0.032834418	0.14559548	0.048417214	0.16906741	0.08044335	0.030559624	0.04143632
0.0	0.47843373	0.64785904	0.5412031	0.59424055	0.56889206	0.5485255	0.474952	0.4746188	0.53912693	0.6199388
0.0	0.059812553	0.04936529	0.06737485	0.050881125	0.3319284	0.048861157	0.1795017	0.07057275	0.031985126	0.038895126
0.0	0.58384013	0.5704136	0.625316	0.5048025	0.6155847	0.55157477	0.062496617	0.6118831	0.51925105	0.50468063
0.0	0.7324082	0.6657062	0.586634	0.52926123	0.60265994	0.531845	0.6108701	0.6241413	0.3134045	0.58041054
0.0	0.036440738	0.028413516	0.037703034	0.020450246	0.04553906	0.021739965	0.022274729	0.11972522	0.0001981689	0.025851859
0.0	0.070102625	0.019902008	0.10885484	0.05639242	0.2598731	0.031406652	0.07888475	0.13410461	0.043177668	0.044241857
0.0	0.58987844	0.9353519	0.19481182	0.057646874	0.13232045	0.12773602	0.9358818	0.7211649	0.43696967	0.18988267
0.0	0.07855763	0.05398038	0.029832946	0.044836026	0.252965	0.044158448	0.0935192	0.16049057	0.04070217	0.026985444
0.0	0.6412537	0.67208165	0.61052907	0.58512807	0.52641165	0.5557285	0.64424735	0.7596477	0.5380623	0.6141435
0.0	0.07471929	0.0585434	0.06903362	0.062188752	0.23666468	0.041341845	0.7133413	0.15133463	0.09124149	0.061127983
0.0	0.7537061	0.726877	0.6459595	0.621852	0.7135346	0.42224655	0.58500177	0.7760083	0.5391257	0.57102567
0.0	0.14501736	0.07257339	0.09581317	0.04151949	0.24198359	0.03500285	0.21452849	0.38143352	0.049386304	0.04056998
0.0	0.12085961	0.071906716	0.07118382	0.025208035	0.18085514	0.041252993	0.035135422	0.29389635	0.055406928	0.038249627
0.0	0.7359271	0.594941	0.6615628	0.5190068	0.6258751	0.5279593	0.36604327	0.58959085	0.52489215	0.5523684
0.0	0.59041965	0.5728485	0.5756944	0.5758014	0.57380754	0.57512164	0.56676936	0.5597063	0.57494056	0.5767935
0.0	0.58673674	0.56528264	0.56968856	0.5734904	0.56975144	0.5727698	0.5611032	0.56008285	0.57288384	0.5745522
0.0	0.034973033	0.014791835	0.028239287	0.015083924	0.056334734	0.020301891	0.08357606	0.054187912	0.038915124	0.023112379
0.0	0.055967603	0.022855045	0.0989708	0.029667847	0.24976574	0.041136213	0.30579507	0.16350366	0.062815115	0.042148847
0.0	0.073994376	0.06916887	0.11256939	0.047361374	0.36067283	0.047858674	0.62666893	0.18679902	0.08871619	0.040482502
0.0	0.056674626	0.049165618	0.1022357	0.034807265	0.3285521	0.05905775	0.23518012	0.06590327	0.03238356	0.042595714
0.0	0.1013684	0.039297093	0.07467294	0.036752634	0.3964041	0.055335585	0.72978574	0.20797078	0.04343669	0.04441202
0.0	0.07418151	0.04034661	0.097019024	0.042146843	0.21594429	0.05216859	0.5656543	0.15977491	0.00036946367	0.046306007
0.0	0.59568936	0.68556875	0.5782427	0.4778543	0.59897256	0.51855844	0.5810979	0.66058135	0.00452872	0.60675776
0.0	0.6024452	0.6243012	0.56905675	0.49346825	0.7827224	0.5870687	0.8631184	0.6918868	0.5458545	0.59043205
0.0	0.65105164	0.73966616	0.45355812	0.5680844	0.64310545	0.44333085	0.6864042	0.4719817	0.47239718	0.5633216
0.0	0.14735322	0.03670118	0.033884387	0.021983718	0.05017992	0.04039921	0.1634239	0.06025497	0.07301863	0.016929334
0.0	0.078614846	0.040502492	0.085103445	0.053707864	0.2156431	0.030435888	0.16934389	0.14252523	0.027329156	0.034448076
0.0	0.04439755	0.061160445	0.05977731	0.018520422	0.08131363	0.030642118	0.14700337	0.11151104	0.022927497	0.029684735
0.0	0.5866539	0.56362265	0.5702459	0.5730157	0.57039833	0.5725046	0.5633358	0.55967706	0.5723695	0.57348454
0.0	0.06580734	0.021609232	0.016668744	0.013542025	0.056137756	0.019652547	0.06667659	0.03572049	0.077981085	0.022005567
0.0	0.68658906	0.68265575	0.5824905	0.5895365	0.72295606	0.5166145	0.5331358	0.60003346	0.5491982	0.5547372
0.0	0.11802536	0.041417185	0.049973045	0.033522192	0.285525	0.04044911	0.13861191	0.07497034	0.058213446	0.039711393
0.0	0.6087606	0.72842294	0.30542076	0.5582412	0.68687624	0.56779027	0.6389436	0.64564496	0.5123232	0.5682257
0.0	0.46236405	0.79781324	0.6114964	0.6492236	0.6762675	0.5281861	0.49041834	0.35140637	0.5253104	0.53268754
0.0	0.5909527	0.39563343	0.7642733	0.587336	0.6026183	0.5264353	0.56859154	0.6501308	0.65754116	0.5134645
0.0	0.065221235	0.044799805	0.05793228	0.027865443	0.26927146	0.028532928	0.15316455	0.15569985	0.07955779	0.023915196
0.0	0.60413533	0.6763504	0.49763727	0.581977	0.548622	0.5106839	0.6472722	0.65376776	0.6007236	0.5284055
0.0	0.08025801	0.013192878	0.20848615	0.0467854	0.22311479	0.046822447	0.61356753	0.15169422	0.052328028	0.04364349
0.0	0.10305655	0.07943375	0.059751857	0.045654673	0.2877407	0.036385223	0.06799683	0.13181171	0.0404119	0.031344663
0.0	0.606901	0.52610093	0.48320273	0.5429717	0.74319184	0.39722255	0.32308376	0.6983214	0.46766847	0.5673971
0.0	0.14096217	0.103709616	0.032605827	0.016903982	0.0641324	0.02444857	0.22005635	0.120274894	0.026114402	0.021179898
0.0	0.55305713	0.5199411	0.6195651	0.5888295	0.7965615	0.5344674	0.7567718	0.5699651	0.53321505	0.5227737
0.0	0.08643773	0.070289314	0.18403937	0.03270914	0.1938884	0.037238173	0.31775713	0.072568335	0.036335986	0.043499075
0.0	0.5950307	0.82658464	0.68378586	0.56002533	0.6575722	0.5655357	0.766762	0.5210412	0.52704346	0.6055777
0.0	0.61507803	0.8173195	0.60395527	0.63353395	0.58774215	0.5073076	0.5794433	0.6938197	0.5299211	0.60654557
0.0	0.051946703	0.03051417	0.1866228	0.047747307	0.31071153	0.032293085	0.2577101	0.06652347	0.040669113	0.036460716
0.0	0.21942456	0.20122239	0.09014498	0.04101793	0.4162033	0.049403194	0.63403475	0.27038574	0.05261926	0.037420735
0.0	0.07573172	0.033592448	0.065848395	0.031685084	0.30030742	0.04173436	0.20538217	0.12721997	0.04564037	0.04514892
0.0	0.075774856	0.03359344	0.06538666	0.03171817	0.30059698	0.041606303	0.20506462	0.1272913	0.045662828	0.04523754
0.0	0.5872619	0.56579643	0.56867737	0.57346755	0.5709944	0.57288647	0.56024104	0.55870676	0.57262874	0.5742624
0.0	0.07048602	0.015188343	0.05099312	0.034614496	0.2867792	0.029816872	0.5087976	0.1526699	0.029130837	0.044749543
0.0	0.0489593	0.030434793	0.017790627	0.018686345	0.073066905	0.01695641	0.15587102	0.06618904	0.017382488	0.029139226
0.0	0.041522447	0.076387025	0.02007776	0.014569648	0.040448647	0.014694172	0.0795922	0.11726756	0.049616493	0.030815676
0.0	0.54514974	0.7501494	0.60084206	0.45515943	0.49600458	0.41272137	0.7514483	0.7027444	0.5098903	0.6395625
0.0	0.5873442	0.76830447	0.7230543	0.6181972	0.65639323	0.4980201	0.68316317	0.8005852	0.48236838	0.6458553
0.0	0.057069138	0.04225607	0.02351629	0.019506644	0.040131897	0.026136914	0.23975214	0.074587084	0.032437965	0.034414697
0.0	0.5856757	0.563859	0.5702924	0.57316816	0.56942683	0.5734154	0.5613576	0.56087524	0.5724617	0.5745699
0.0	0.0325724	0.0122885	0.020605972	0.018937012	0.058345605	0.026901653	0.13409491	0.05016583	0.023058534	0.055997506
0.0	0.65943575	0.7349259	0.589478	0.5468086	0.60723996	0.4793653	0.522523	0.45866677	0.5008341	0.6125314
0.0	0.09716788	0.039812483	0.06865672	0.030176954	0.17324501	0.035409216	0.18665284	0.07453036	0.035476997	0.060180098
0.0	0.108701065	0.051664796	0.07534608	0.032781113	0.16878346	0.045147564	0.25083464	0.40211895	0.024238706	0.03592029
0.0	0.58585685	0.56378675	0.56989056	0.57353145	0.56964946	0.5729943	0.56050116	0.5604997	0.57250035	0.5746788
0.0	0.02063106	0.015967917	0.026233774	0.012939898	0.023521222	0.03248992	0.047345854	0.08864653	0.032900527	0.019559748
0.0	0.057778895	0.03222134	0.12535444	0.030509993	0.122870974	0.045870688	0.14650601	0.2009797	0.03880657	0.03977912
0.0	0.58790046	0.56540227	0.5697166	0.57440984	0.57033575	0.5720344	0.5637238	0.5585331	0.5737116	0.5739747
0.0	0.05180835	0.035331294	0.114423595	0.038690493	0.20371655	0.04974812	0.2737731	0.122051306	0.040665284	0.027734442
0.0	0.018102407	0.026799126	0.027290383	0.01918597	0.030452464	0.02659593	0.042017557	0.11515288	0.0249082	0.015406279
0.0	0.58509606	0.56722283	0.56926817	0.57336473	0.56950724	0.574223	0.5596261	0.55954456	0.573135	0.5743926
0.0	0.015194078	0.04499475	0.029359959	0.016705886	0.076531455	0.025440328	0.142396	0.03145348	0.019574257	0.023816463
0.0	0.5467189	0.7249421	0.68459666	0.6323219	0.68736637	0.49384096	0.5103075	0.5078233	0.5794563	0.52696973
0.0	0.051552314	0.035469707	0.11393189	0.038848568	0.20354496	0.049774364	0.2738212	0.12264988	0.04053482	0.027928129
0.0	0.018144224	0.026692554	0.027219426	0.019174773	0.030116072	0.026647288	0.042093564	0.1139704	0.02491164	0.01537782
0.0	0.07967233	0.016837832	0.061936088	0.031545468	0.16519958	0.03606049	0.129199	0.24654052	0.030576777	0.036372695
0.0	0.100458495	0.08984216	0.09218493	0.037294917	0.16170155	0.03668386	0.40677837	0.21703658	0.08422881	0.038461715
0.0	0.3841828	0.77452284	0.54702747	0.57775784	0.5454083	0.5165059	0.59894514	0.59813064	0.52639025	0.5077438
0.0	0.6388464	0.80207705	0.58605635	0.56632996	0.27039266	0.55130935	0.67954534	0.29163212	0.503159	0.66110533
0.0	0.06946822	0.040492486	0.06591015	0.03556657	0.36122572	0.046037346	0.30454275	0.26876542	0.04742863	0.04443182
0.0	0.043843947	0.023050232	0.020477548	0.014701638	0.068613485	0.031961445	0.035646647	0.036510058	0.028334547	0.015900323
0.0	0.076612934	0.10285468	0.05432802	0.023882927	0.11420591	0.03885472	0.19085419	0.056231372	0.09256446	0.038284473
0.0	0.08572901	0.033235356	0.0779704	0.035654332	0.126897	0.049220424	0.1999518	0.14883654	0.10082497	0.053209342
0.0	0.08548322	0.033004433	0.07693648	0.035464436	0.124372445	0.048924465	0.19673459	0.14709663	0.100471035	0.052697357
0.0	0.08610109	0.032906264	0.07680594	0.035608973	0.12515083	0.049071312	0.19778557	0.14684755	0.1009282	0.05262737
0.0	0.09594899	0.052322485	0.051173802	0.030800335	0.19973654	0.036039628	0.19293824	0.27153015	0.039286062	0.036267642
0.0	0.09477817	0.05175121	0.050211247	0.030250533	0.19759808	0.03579476	0.18849522	0.2688484	0.03904289	0.03622653
0.0	0.09552816	0.051614914	0.050127685	0.030331045	0.19864342	0.035899613	0.18947773	0.268445	0.03924133	0.03619672
0.0	0.042329866	0.072293706	0.03192685	0.017893547	0.03689578	0.021958048	0.059523124	0.12070658	0.023012573	0.020881388
0.0	0.02099863	0.17848806	0.079494774	0.029319951	0.24035701	0.04403269	0.29533768	0.2521532	0.026336957	0.028625356
0.0	0.020824287	0.17653981	0.07844093	0.029004807	0.23721759	0.043770175	0.2921568	0.2507006	0.026176881	0.028417412
0.0	0.020971298	0.17556313	0.07827749	0.029115899	0.2386188	0.043904025	0.29298985	0.251308	0.026293179	0.028399058
0.0	0.029842017	0.027421433	0.00842153	0.016386878	0.052546147	0.030708618	0.076719865	0.020815106	0.036522333	0.01863828
0.0	0.07935893	0.082977094	0.021428745	0.03588007	0.16145498	0.03992548	0.3101992	0.05499095	0.045294955	0.03449444
0.0	0.07890994	0.082173824	0.021157673	0.035369057	0.15680295	0.03963346	0.30617744	0.054881353	0.0449305	0.034162518
0.0	0.07948359	0.081906684	0.021307036	0.03544606	0.15739727	0.03977033	0.30731037	0.05466958	0.045132644	0.034107942
0.0	0.5859797	0.566208	0.5691495	0.5730386	0.57082576	0.5729227	0.5600391	0.56138027	0.57188505	0.57433856
0.0	0.5862834	0.5679538	0.5704235	0.572749	0.57080173	0.5734031	0.56181335	0.56142205	0.5720703	0.57433814
0.0	0.02438582	0.07314306	0.02830315	0.014193393	0.045793045	0.036284085	0.08179104	0.08564445	0.021933172	0.027471507
0.0	0.09168576	0.1304471	0.060983248	0.045801878	0.24105799	0.038601793	0.17888145	0.25747588	0.07051542	0.03357512
0.0	0.62804323	0.7696026	0.45234057	0.59263253	0.7452136	0.5559128	0.54139024	0.70798373	0.581929	0.6437041
0.0	0.038149044	0.05541962	0.02387789	0.017879535	0.11977092	0.026061563	0.07075514	0.0686542	0.024780972	0.030242892
0.0	0.5562219	0.81750286	0.6629421	0.6045209	0.5385772	0.53668964	0.41830122	0.6385252	0.3810265	0.55516016
0.0	0.48970273	0.750957	0.33508384	0.071076915	0.44752643	0.096550055	0.93379945	0.69372797	0.16979662	0.14442506
0.0	0.40476164	0.7854726	0.41034824	0.12007635	0.46856752	0.1227747	0.9543104	0.58297527	0.15344079	0.14702903
0.0	0.3362358	0.4919575	0.3596237	0.071100004	0.46313968	0.07744473	0.7056202	0.72149897	0.31690502	0.201489
0.0	0.4560044	0.8795211	0.21317078	0.09116395	0.19224477	0.081055954	0.9700674	0.70580596	0.21556342	0.2020173
0.0	0.46978632	0.73360336	0.338783	0.11245439	0.50013006	0.08014304	0.96876645	0.8186577	0.2583814	0.13327341
0.0	0.4578297	0.7736549	0.41259372	0.06296855	0.59791607	0.08846814	0.9388283	0.6906995	0.21042597	0.15708587
0.0	0.3019667	0.8641424	0.36805004	0.082379945	0.46967787	0.10780927	0.9440908	0.70156765	0.27035707	0.22505091
0.0	0.5903059	0.5698279	0.57524073	0.5752368	0.5733907	0.575347	0.5657851	0.5619781	0.5745478	0.57638025
0.0	0.58708227	0.5675767	0.57122916	0.574466	0.5684893	0.575172	0.5626	0.56024927	0.57299197	0.5746023
0.0	0.5881978	0.5678171	0.5704447	0.5735074	0.5686441	0.5752091	0.56205386	0.5599949	0.5737249	0.5750879
0.0	0.58666253	0.5646426	0.57084966	0.5728963	0.5687556	0.5740828	0.56176937	0.5590354	0.5735152	0.5743422
0.0	0.5865649	0.56608105	0.5718123	0.57350206	0.56857944	0.5746201	0.56391406	0.5602396	0.57353574	0.5749326
0.0	0.028981624	0.02802162	0.024233963	0.014922413	0.033064507	0.017390855	0.041712213	0.041268412	0.0194143	0.041543886
0.0	0.05417771	0.01747161	0.028084828	0.012914314	0.0611826	0.024140442	0.03700377	0.007382694	0.030586123	0.027433427
0.0	0.023002613	0.034448236	0.026587818	0.009910357	0.07919256	0.017303208	0.0814717	0.0400859	0.01749084	0.016980136
0.0	0.038248237	0.014794184	0.02078363	0.014449544	0.06054653	0.023719382	0.06558609	0.0089683635	0.0323056	0.026196016
0.0	0.012501991	0.035192706	0.04485695	0.016196351	0.053107686	0.026516404	0.11093361	0.3782856	0.021811571	0.04616827
0.0	0.079684325	0.008883711	0.01161011	0.017624076	0.057138897	0.013959759	0.057942234	0.025573209	0.021439582	0.020135786
0.0	0.58697486	0.5669716	0.5706437	0.57375807	0.5694341	0.57495385	0.5625283	0.56022024	0.57284427	0.57501304
0.0	0.5858392	0.56607217	0.5724454	0.5730767	0.57001656	0.5745187	0.5622564	0.56013316	0.573488	0.5753303
0.0	0.5872108	0.5677738	0.5713977	0.5728947	0.570119	0.5740721	0.5587537	0.559771	0.57244027	0.5738764
0.0	0.038978163	0.019728716	0.020289527	0.014954929	0.095739566	0.015116701	0.09758485	0.061979186	0.023213213	0.015267974
0.0	0.5855703	0.5671777	0.56930757	0.5727274	0.569133	0.5738358	0.56348085	0.5598036	0.5731887	0.57270664
0.0	0.5326304	0.36629984	0.638772	0.5579995	0.610912	0.5918077	0.5050437	0.52629113	0.5882632	0.598387
0.0	0.062395554	0.008692393	0.021642633	0.0187172	0.03832359	0.021413973	0.14993864	0.09996989	0.03354596	0.014573125
0.0	0.5854628	0.567753	0.56929094	0.57414234	0.5705476	0.5737722	0.560496	0.5607634	0.57256806	0.57323754
0.0	0.03704989	0.02524035	0.03573554	0.01587757	0.038091816	0.020658184	0.0776754	0.06477833	0.019869404	0.01386301
0.0	0.09226123	0.061461676	0.045216177	0.039192136	0.29500395	0.031841483	0.12007142	0.22657232	0.035118967	0.024918046
0.0	0.58801675	0.5678617	0.57144344	0.5735156	0.5712325	0.5742878	0.56191367	0.56200975	0.57318413	0.5758639
0.0	0.07400473	0.052274402	0.09480663	0.045816906	0.20147337	0.0675483	0.4513524	0.20067035	0.044777345	0.029065447
0.0	0.58703226	0.5677277	0.5694565	0.5733564	0.5706986	0.57336426	0.56168526	0.5593246	0.57247007	0.57499427
0.0	0.02933123	0.0836594	0.02901705	0.0120914625	0.07456885	0.027123224	0.07086818	0.04823583	0.018237356	0.019716132
0.0	0.08867865	0.048927914	0.049526148	0.032539826	0.16765842	0.045888256	0.051900085	0.20297128	0.09557531	0.028640965
0.0	0.5863599	0.5688629	0.572688	0.57272804	0.57048905	0.5741886	0.5615304	0.5609627	0.5735378	0.5745073
0.0	0.5873096	0.56627893	0.5708017	0.5720664	0.56983113	0.5749833	0.56151426	0.5598235	0.5722685	0.5741622
0.0	0.052583452	0.02473533	0.028811272	0.012194277	0.11200122	0.02832774	0.13644585	0.08106778	0.04075338	0.03204379
0.0	0.6143216	0.66221714	0.47053877	0.5251392	0.6409049	0.4872874	0.6553821	0.6154844	0.59494644	0.6309863
0.0	0.045978922	0.022297857	0.060130384	0.016770897	0.049725074	0.017574579	0.15579474	0.106464915	0.08747142	0.014277591
0.0	0.5372092	0.63410413	0.469111	0.5954404	0.5965027	0.47079518	0.5778845	0.7247153	0.6543312	0.55021983
0.0	0.5878394	0.5669736	0.56931204	0.57274836	0.5701145	0.57363296	0.562278	0.5612853	0.57336044	0.5752764
0.0	0.03264507	0.06592946	0.017643232	0.012427946	0.032571558	0.030146345	0.14647938	0.027132824	0.02326312	0.016441543
0.0	0.6403145	0.49272445	0.52990276	0.49424168	0.7598231	0.49281314	0.55205894	0.5925506	0.53386635	0.46726415
0.0	0.58694124	0.56654876	0.57084763	0.5739419	0.5707013	0.5739048	0.56294423	0.5613436	0.57252896	0.5748237
0.0	0.43923917	0.70259297	0.5618119	0.64177245	0.71632206	0.5383097	0.6182022	0.39034957	0.45439836	0.5744021
0.0	0.02061178	0.027870545	0.034737114	0.018089479	0.034086727	0.023517309	0.13748485	0.03853772	0.028876161	0.01872177
0.0	0.030198034	0.008376623	0.020393768	0.016597053	0.032687724	0.019453442	0.09631655	0.067784674	0.025483567	0.038174044
0.0	0.58708006	0.56733805	0.56967777	0.5737405	0.56953645	0.5748175	0.5609547	0.55978686	0.57233983	0.57389563
0.0	0.099621564	0.03198266	0.10217656	0.028981153	0.28122517	0.04951956	0.018363329	0.067191064	0.09896891	0.02431631
0.0	0.13030596	0.030404089	0.09193121	0.02527236	0.23014987	0.04993272	0.6591238	0.19503619	0.054757413	0.047075417
0.0	0.049886648	0.035223346	0.097785205	0.01522336	0.080373295	0.0223427	0.0020648697	0.022730386	0.06267222	0.011003291
0.0	0.035205565	0.016332427	0.09421778	0.013954561	0.05109018	0.016343057	0.0456379	0.018287236	0.025380768	0.022810852
0.0	0.5725431	0.6338134	0.74334246	0.60269153	0.54912823	0.43607283	0.755309	0.57581216	0.5590879	0.56033546
0.0	0.04208571	0.0264847	0.043185778	0.025102476	0.03089959	0.033776753	0.1554014	0.09755146	0.021511229	0.015056391
0.0	0.15577391	0.07772364	0.083011	0.024803966	0.21928039	0.029794177	0.12639672	0.12782237	0.030541686	0.040857404
0.0	0.10218859	0.096430235	0.12757923	0.04778484	0.36543876	0.050643533	0.55193317	0.3045305	0.15654126	0.055890866
0.0	0.59153754	0.5822846	0.5770855	0.57919294	0.58025324	0.57496864	0.5723306	0.56946397	0.57767886	0.5791685
0.0	0.068483755	0.037481025	0.01881685	0.037628964	0.27812237	0.052667134	0.1917813	0.122370705	0.033125862	0.020567931
0.0	0.10363513	0.024486845	0.01961124	0.03708747	0.2736428	0.049493127	0.05628446	0.19953969	0.076227985	0.034071494
0.0	0.053133592	0.024198432	0.0068453853	0.020658303	0.051246554	0.029260866	0.06299457	0.102153026	0.02196481	0.014746741
0.0	0.49333522	0.7511122	0.58581716	0.57528573	0.8973562	0.48920354	0.41396984	0.5164837	0.5669062	0.6504724
0.0	0.096697465	0.033186104	0.082983375	0.04421924	0.36665258	0.039092626	0.36512738	0.31955743	0.05398693	0.031758014
0.0	0.114794046	0.037149448	0.06390024	0.055238705	0.24628569	0.034966145	0.11112908	0.30493647	0.03227295	0.040994313
0.0	0.66164607	0.7613321	0.6490203	0.53236866	0.7555637	0.5437489	0.50298023	0.62353706	0.61139375	0.6938964
0.0	0.052416064	0.023899106	0.0067921416	0.02027121	0.050679147	0.029258626	0.06178941	0.101466805	0.021663357	0.014527398
0.0	0.105253555	0.040609494	0.089424916	0.039670184	0.24383235	0.0231666	0.26905602	0.1457212	0.044232503	0.051662248
0.0	0.09954319	0.034662493	0.0975499	0.042290587	0.2658312	0.056036532	0.11736965	0.21203186	0.03283037	0.0329887
0.0	0.050268833	0.02851365	0.031829454	0.017392468	0.058933053	0.028928243	0.021290194	0.019837102	0.028758563	0.016830334
0.0	0.050767053	0.028857594	0.031756893	0.017406564	0.058576744	0.029026562	0.021110043	0.019832538	0.028901136	0.016891846
0.0	0.5871388	0.56508744	0.56905687	0.5732721	0.57072186	0.5715698	0.5605652	0.55944866	0.57196766	0.5742102
0.0	0.5864337	0.5669303	0.57089776	0.57275814	0.5689503	0.5731276	0.5619244	0.56065905	0.5730862	0.57259023
0.0	0.047629297	0.0198359	0.0056955554	0.018131655	0.0552968	0.01588128	0.006579101	0.085321315	0.022563085	0.026227782
0.0	0.047991972	0.019809244	0.0056962008	0.018148165	0.055173106	0.015908191	0.0065397266	0.08580884	0.02253927	0.026120473
0.0	0.10347166	0.030501964	0.013266525	0.047311746	0.05714244	0.02321815	0.11308235	0.1871453	0.03923606	0.02542107
0.0	0.11765527	0.038745217	0.05610312	0.04383593	0.07033749	0.023288112	0.6614292	0.18759666	0.02526757	0.026046915
0.0	0.58591694	0.49541882	0.49866354	0.67453974	0.5182088	0.53005236	0.68769515	0.6207139	0.41237128	0.38997656
0.0	0.5854232	0.56383413	0.56979877	0.5733439	0.56925267	0.5733354	0.56119305	0.56080025	0.57245535	0.5742291
0.0	0.035671644	0.018657738	0.04127724	0.018636307	0.0543432	0.029903611	0.06877101	0.4089355	0.018615989	0.029823026
0.0	0.0749527	0.013766364	0.11351832	0.04232587	0.1515617	0.044447765	0.27779362	0.55298316	0.030597886	0.023015155
0.0	0.55458826	0.5698117	0.58717257	0.6155236	0.6426905	0.5055542	0.6402429	0.7924903	0.4877421	0.38164032
0.0	0.074373156	0.01361422	0.11170403	0.041850984	0.1496906	0.04411915	0.2740755	0.5501734	0.030242376	0.022806749
0.0	0.36694047	0.30480984	0.55615443	0.63538337	0.58958536	0.3031269	0.65083253	0.5856151	0.5238759	0.5226222
0.0	0.09135218	0.009458633	0.04091028	0.02522361	0.14254616	0.04127066	0.016751237	0.16285256	0.051512692	0.042203575
0.0	0.06145077	0.0061850566	0.045256987	0.022514826	0.1651078	0.051289164	0.021357175	0.16011494	0.03389938	0.04068625
0.0	0.5876121	0.567343	0.57035184	0.5735421	0.5701764	0.5750564	0.5607002	0.56051874	0.57409924	0.5753952
0.0	0.0427074	0.019013276	0.032742675	0.012524305	0.018091807	0.01778188	0.10215705	0.07278487	0.033846654	0.027179344
0.0	0.021665396	0.064945705	0.030742135	0.02018657	0.05565043	0.030338831	0.15620106	0.014556549	0.043050155	0.0077181244
0.0	0.070852354	0.023765743	0.07806886	0.04528407	0.4048808	0.035992596	0.18880917	0.06421371	0.026398862	0.014330308
0.0	0.1099733	0.07369269	0.065916136	0.031136168	0.30346552	0.04260227	0.42265892	0.20471443	0.041541673	0.041963257
0.0	0.042467773	0.028798627	0.024241926	0.015393501	0.029185817	0.02489783	0.11909008	0.058984794	0.042802732	0.016793063
0.0	0.042745236	0.028836422	0.02426061	0.015399785	0.029185873	0.024973584	0.11872024	0.05898023	0.042845614	0.016793188
0.0	0.09516007	0.02051344	0.091520235	0.03152468	0.18971966	0.01575478	0.3478195	0.039103966	0.047691565	0.034080192
0.0	0.5545869	0.44078743	0.6308206	0.58503085	0.6109523	0.298776	0.7680584	0.31549695	0.55882305	0.61617035
0.0	0.09365861	0.020297572	0.0903599	0.031212138	0.18727158	0.015653793	0.34577033	0.038216937	0.047580093	0.03385452
0.0	0.067643285	0.035645936	0.04271786	0.04542604	0.2373188	0.044562746	0.1128396	0.15836789	0.079165295	0.034793194
0.0	0.09623758	0.04983923	0.10567049	0.03948452	0.33610177	0.03752804	0.5876066	0.31657553	0.02108108	0.046598367
0.0	0.09383305	0.025221448	0.065976486	0.032694254	0.32744107	0.04348408	7.467975e-05	0.23663495	0.040962823	0.03496296
0.0	0.043474887	0.045623697	0.030379208	0.01973854	0.06450836	0.016860485	0.074574135	0.17793691	0.021425162	0.021147873
0.0	0.38151193	0.69554895	0.4372072	0.562223	0.73748	0.5263443	0.641407	0.7082075	0.5329721	0.47275338
0.0	0.69800156	0.6050973	0.605664	0.5754123	0.5796901	0.46906748	0.48764032	0.7157547	0.5109935	0.6365084
0.0	0.1554889	0.052030686	0.06864803	0.031495817	0.22709532	0.037462134	0.11995161	0.16644695	0.03558671	0.019018224
0.0	0.59054226	0.93505776	0.1935808	0.05765892	0.13188666	0.1275329	0.93608713	0.72107905	0.43530726	0.18897095
0.0	0.019958096	0.053097256	0.083892934	0.03329923	0.19453165	0.027711231	0.080295645	0.49915648	0.031939182	0.059355646
0.0	0.008028458	0.02626614	0.027059872	0.011863144	0.054848928	0.020946518	0.013839491	0.13509355	0.045901533	0.027457267
0.0	0.07143381	0.024316866	0.083818644	0.028299352	0.11575922	0.045343794	0.38311026	0.18129468	0.044101775	0.043523565
0.0	0.07055018	0.023941189	0.08361447	0.028366262	0.11499392	0.04526798	0.3821701	0.1808509	0.0442423	0.043256145
0.0	0.6066775	0.4726688	0.5327437	0.6082499	0.66449255	0.45959425	0.5715011	0.5874256	0.5429726	0.47597477
0.0	0.049394097	0.020576395	0.031107616	0.018372932	0.047664456	0.032999314	0.32780996	0.11265784	0.027405744	0.021088827
0.0	0.083622344	0.007824654	0.042806182	0.028385963	0.114481114	0.019769957	0.40709546	0.10892081	0.024811553	0.032509845
0.0	0.051609326	0.011737137	0.015755067	0.01000593	0.01594918	0.008844993	0.18912047	0.028274402	0.029466642	0.018606985
0.0	0.45161146	0.93788946	0.31465554	0.05002408	0.43330616	0.08473387	0.80596286	0.56017303	0.19200614	0.15179425
0.0	0.5864289	0.5670235	0.5700978	0.57311434	0.5707508	0.57448816	0.5624332	0.5602257	0.572583	0.57540774
0.0	0.5340128	0.60732883	0.45925456	0.6379915	0.5723731	0.545522	0.36607632	0.67372423	0.7391034	0.56099606
0.0	0.053036228	0.019612912	0.016596003	0.01470221	0.028918097	0.027271688	0.0025990892	0.07644634	0.025716092	0.01674216
0.0	0.115531154	0.060363304	0.0481927	0.02886256	0.22511333	0.045310132	0.017343193	0.098146014	0.032457575	0.025342168
0.0	0.5854841	0.6644404	0.41199994	0.5808873	0.51989317	0.5060041	0.6600715	0.5555126	0.44159058	0.42052943
0.0	0.01789627	0.012289807	0.06021555	0.021871861	0.080923125	0.027791778	0.0070506437	0.03609977	0.07499635	0.0143729765
0.0	0.046913456	0.021976778	0.12608713	0.043453317	0.32171968	0.040503994	0.061225723	0.03382216	0.1333003	0.027794901
0.0	0.04663783	0.021962516	0.12513785	0.043305285	0.320717	0.040301263	0.060924582	0.033867158	0.1330971	0.027797554
0.0	0.046554174	0.022104228	0.12619859	0.043444313	0.3212036	0.040647447	0.060926244	0.03382399	0.13314947	0.027927661
0.0	0.66012144	0.584096	0.59292257	0.5745597	0.52049667	0.47976652	0.454979	0.6199329	0.5849525	0.5375157
0.0	0.059340753	0.023716342	0.084502175	0.015665898	0.04060262	0.025828866	0.08720953	0.09578959	0.04483941	0.02129408
0.0	0.096974	0.044914722	0.07104825	0.030231943	0.19341265	0.045168526	0.37298408	0.35142854	0.03610244	0.04966084
0.0	0.0826598	0.023760788	0.04469407	0.013097501	0.1018845	0.020269511	0.4310442	0.1256699	0.027304642	0.025527928
0.0	0.5781952	0.91944885	0.55483073	0.6139197	0.7250271	0.5120274	0.56221867	0.61989707	0.5464528	0.5950448
0.0	0.10553765	0.02045569	0.06452585	0.0286607	0.17304915	0.048330355	0.3568608	0.20406862	0.033771593	0.034148227
0.0	0.15362503	0.0413284	0.09044463	0.032982238	0.14904001	0.03924707	0.32958394	0.20553547	0.036131658	0.048692208
0.0	0.64671427	0.6284916	0.5157153	0.59201986	0.7770412	0.55063504	0.7427625	0.5711551	0.51971406	0.6325185
0.0	0.05176283	0.015391096	0.024939183	0.013008099	0.07511238	0.03273446	0.26613563	0.088545546	0.024412775	0.016404971
0.0	0.50244033	0.687854	0.53692055	0.4961282	0.62090665	0.5025887	0.42298526	0.6416843	0.5918808	0.49155304
0.0	0.099171326	0.08495262	0.054264925	0.029836686	0.25178707	0.04133544	0.185514	0.12485114	0.17430504	0.06612035
0.0	0.09922236	0.08490456	0.053871967	0.029883513	0.25188598	0.04120194	0.18515234	0.12494105	0.17460434	0.06625002
0.0	0.09462479	0.03611868	0.14406948	0.04259908	0.11607178	0.039491445	0.37808102	0.40185574	0.13052654	0.040532246
0.0	0.097662486	0.0616113	0.08698643	0.043895792	0.158145	0.033732254	0.24661998	0.3907896	0.104598604	0.04767162
0.0	0.48482046	0.65199757	0.6397189	0.5027474	0.58776724	0.5084377	0.51743746	0.7864309	0.71989083	0.58795923
0.0	0.55559444	0.67737156	0.54569393	0.64059025	0.71823424	0.47831684	0.6453117	0.735329	0.55585706	0.64054406
0.0	0.13863097	0.1637878	0.056400828	0.0837001	0.46540704	0.06054432	0.50483316	0.30595687	0.07291987	0.06721703
0.0	0.588014	0.56667787	0.57027745	0.5734177	0.5694061	0.5730732	0.56143886	0.56049967	0.573394	0.5730534
0.0	0.033487648	0.054382417	0.032798786	0.015848454	0.050677028	0.030824345	0.19436228	0.11271753	0.06502354	0.019729197
0.0	0.0174825	0.022788178	0.022929188	0.01636884	0.01818724	0.021946795	0.021551803	0.07141847	0.071066365	0.025147635
0.0	0.03290426	0.030470012	0.022441017	0.013734444	0.082479164	0.025700642	0.06260856	0.21280764	0.028071146	0.01749715
0.0	0.046114944	0.036272883	0.025001239	0.021027716	0.02596118	0.020834336	0.066975504	0.09466871	0.045810465	0.016584465
0.0	0.114421375	0.06731469	0.096137285	0.031812686	0.110653415	0.033886198	0.34211537	0.244462	0.03104501	0.027813321
0.0	0.05417302	0.04659087	0.026587894	0.02063342	0.017630022	0.014882247	0.09910608	0.12786551	0.02436118	0.018444447
0.0	0.032232884	0.014016465	0.029616166	0.017160874	0.048920017	0.016603686	0.15017292	0.06749321	0.040940233	0.020231672
0.0	0.5875425	0.5671708	0.5710326	0.5723181	0.5693496	0.5734853	0.56401163	0.56021726	0.57194996	0.5740094
0.0	0.58647865	0.5689617	0.5702338	0.57257146	0.56879896	0.57258195	0.5633442	0.56016576	0.57158357	0.5745039
0.0	0.12731642	0.03281764	0.102623075	0.040389124	0.21594447	0.04046366	0.30385214	0.13178115	0.03141278	0.047796298
0.0	0.58742183	0.5679437	0.5698301	0.5725585	0.5691761	0.57286716	0.5611489	0.55917716	0.57339245	0.5755245
0.0	0.5872172	0.56934446	0.57083744	0.5727694	0.56943136	0.5733031	0.5635115	0.5613363	0.5730111	0.5752538
0.0	0.031365838	0.013443646	0.072139665	0.04231151	0.16271962	0.03488606	0.22004229	0.13541837	0.03216961	0.03839083
0.0	0.11109496	0.035902485	0.061064504	0.03386992	0.17782614	0.042070873	0.12657835	0.029211773	0.022500431	0.056270145
0.0	0.02716898	0.04437033	0.24818061	0.026979806	0.24983366	0.034801874	0.34349504	0.10233132	0.028467877	0.036598198
0.0	0.07476266	0.033360526	0.07780012	0.037310064	0.17475595	0.04244392	0.38311982	0.03440375	0.030505393	0.035216853
0.0	0.033346586	0.061960243	0.11719107	0.036035478	0.036006246	0.03654552	0.06623029	0.55850285	0.038626973	0.043398827
0.0	0.08016261	0.009076846	0.011720047	0.017965175	0.058336854	0.013950173	0.05817303	0.025823023	0.02172966	0.020304658
0.0	0.58684254	0.5672574	0.57017535	0.5729257	0.5696655	0.5733699	0.5648912	0.56051487	0.5728626	0.5748043
0.0	0.5866839	0.56788474	0.57111734	0.5729216	0.56947225	0.573614	0.56374574	0.56084585	0.5729015	0.5754671
0.0	0.5876739	0.5699028	0.5715489	0.5734982	0.56813616	0.5725791	0.56354153	0.5604779	0.5734893	0.57530326
0.0	0.071035996	0.036853872	0.06992565	0.03676163	0.22156054	0.033201773	0.26936483	0.18313299	0.036626335	0.03396779
0.0	0.58662844	0.56515825	0.5705252	0.57340354	0.56789416	0.57352465	0.5607794	0.55958915	0.5736651	0.5751029
0.0	0.44595456	0.72794056	0.40649137	0.04929136	0.47865015	0.076864	0.8437452	0.8106669	0.28843594	0.20395188
0.0	0.587106	0.56710285	0.5712025	0.57381934	0.5684779	0.5722446	0.56204545	0.5605955	0.5726187	0.5746173
0.0	0.58689934	0.5662002	0.5707734	0.5730881	0.5685978	0.57311654	0.5618968	0.561168	0.5735813	0.57456195
0.0	0.21186401	0.4350509	0.30265093	0.074205294	0.45267972	0.0866492	0.9511423	0.76776457	0.22819413	0.1522258
0.0	0.5866021	0.5666267	0.5713936	0.57354707	0.5687214	0.5734108	0.56161135	0.56137276	0.57346076	0.57528645
0.0	0.4379618	0.76196456	0.3638185	0.07531114	0.37431344	0.070941195	0.903642	0.79819727	0.1090535	0.15354249
0.0	0.012012765	0.013052645	0.1663168	0.016888125	0.04172486	0.019873664	0.2371883	0.07886578	0.023624029	0.040316425
0.0	0.024612812	0.048200686	0.031602178	0.01743532	0.023483776	0.022409854	0.1346495	0.09759777	0.01811958	0.018690804
0.0	0.038587466	0.020823829	0.03551473	0.014665825	0.0061975494	0.019657996	0.008490505	0.1085563	0.025527466	0.021283457
0.0	0.5868924	0.56665564	0.57046336	0.57373637	0.56838244	0.57346207	0.5614195	0.5607056	0.5738026	0.57494724
0.0	0.58695555	0.5663771	0.57092416	0.5733642	0.56829447	0.57361573	0.5612078	0.56122726	0.5737073	0.5751259
0.0	0.3308943	0.74820864	0.37171465	0.05652321	0.3331989	0.08748853	0.909814	0.6533289	0.22687802	0.2042825
0.0	0.5866793	0.5681886	0.570986	0.573552	0.56813306	0.57271403	0.5618165	0.5608446	0.5744861	0.5746678
0.0	0.5854008	0.56360626	0.56925184	0.57299083	0.56899965	0.572984	0.56109256	0.56107134	0.571494	0.57335323
0.0	0.03520945	0.004955737	0.034288537	0.022244882	0.022065824	0.012191629	0.07472503	0.036858495	0.011779879	0.015195776
0.0	0.042716756	0.0073109926	0.04567511	0.04605916	0.16438329	0.026545435	0.32159534	0.11855085	0.017851004	0.022534657
0.0	0.120114505	0.02843893	0.069130376	0.032453053	0.27804756	0.04263661	0.13954414	0.20989856	0.041719154	0.032321595
0.0	0.58685833	0.56805724	0.5709889	0.57360256	0.5708598	0.5744536	0.5609749	0.56057197	0.5726148	0.57482064
0.0	0.62948924	0.41185406	0.60641634	0.59046257	0.69755524	0.5356171	0.5103712	0.5659197	0.55495405	0.53442115
0.0	0.046070185	0.013758972	0.033009067	0.015010651	0.038751256	0.024405327	0.07320508	0.12803644	0.027386786	0.018757284
0.0	0.6304585	0.7783997	0.4742463	0.606241	0.6594398	0.5103012	0.49767143	0.6136551	0.66993934	0.53852826
0.0	0.03683373	0.07679529	0.09023125	0.0123315295	0.03882353	0.02021944	0.054615747	0.07786338	0.02384869	0.02037728
0.0	0.5856333	0.5676558	0.5717503	0.57413197	0.57048625	0.57349914	0.55942965	0.55816984	0.5724169	0.5737524
0.0	0.58660954	0.5663952	0.5698537	0.5724593	0.5698172	0.5739284	0.5619887	0.5592268	0.57361144	0.57278115
0.0	0.6855113	0.51571804	0.5172261	0.54929787	0.751132	0.47169623	0.6549068	0.48313057	0.4790442	0.6017465
0.0	0.017114956	0.024285072	0.030529087	0.017229991	0.037049975	0.029674798	0.3560042	0.05344961	0.018306281	0.015581994
0.0	0.5867999	0.56561816	0.5706767	0.57271445	0.56863	0.57263356	0.5596753	0.55974495	0.57302076	0.57329005
0.0	0.5866793	0.56638443	0.56974906	0.5726	0.5695751	0.5732958	0.5630774	0.5595286	0.5733035	0.572673
0.0	0.082624055	0.07541302	0.0891177	0.04633143	0.13212988	0.047195796	0.4291594	0.2551649	0.031996068	0.010615347
0.0	0.52542484	0.7566583	0.3370457	0.07352166	0.5046718	0.061200116	0.77115464	0.76833034	0.22667448	0.2003172
0.0	0.49780196	0.49186453	0.7413109	0.63288164	0.571534	0.493123	0.49273753	0.6156913	0.57145905	0.71987593
0.0	0.062338397	0.025563283	0.072971314	0.03920684	0.18402301	0.028491262	0.33992323	0.17966653	0.063709565	0.040849376
0.0	0.03231924	0.03001232	0.05105093	0.018732173	0.080944404	0.023806183	0.31232968	0.06334905	0.023203084	0.021990988
0.0	0.06803365	0.031817336	0.13445584	0.044354513	0.29994288	0.05349557	0.66550857	0.14221676	0.03012819	0.043635678
0.0	0.069966935	0.055343166	0.07317455	0.018808298	0.2911848	0.047060713	0.53345186	0.17146745	0.03656924	0.05079376
0.0	0.6035745	0.4875296	0.4840823	0.38074633	0.524373	0.48983765	0.5700775	0.58301234	0.4431351	0.6281548
0.0	0.5305841	0.7017248	0.6449646	0.63479656	0.63777155	0.5590574	0.8006762	0.62523144	0.56817293	0.60989654
0.0	0.619364	0.8106763	0.51970553	0.6194362	0.67117125	0.4448705	0.606562	0.47025847	0.5905689	0.55630773
0.0	0.09042616	0.015809515	0.027795603	0.01795409	0.05145177	0.02391046	0.13811545	0.105467044	0.016775027	0.015396272
0.0	0.09069238	0.016317649	0.02809006	0.018006982	0.05243139	0.023972927	0.1393667	0.10808624	0.016913533	0.01549624
0.0	0.09069234	0.016317649	0.02809006	0.018006982	0.05243139	0.023972927	0.1393667	0.10808624	0.016913533	0.01549624
0.0	0.09021334	0.016355049	0.02808188	0.018030075	0.052341577	0.023957726	0.13940811	0.10816045	0.016892575	0.015528763
0.0	0.09854891	0.032558963	0.06276118	0.03938078	0.24559763	0.037435636	0.3488329	0.17108154	0.031360913	0.036123093
0.0	0.5862154	0.56655926	0.5697978	0.5732154	0.57110167	0.57422644	0.5597781	0.5591997	0.5732053	0.5743231
0.0	0.5902344	0.5797855	0.5767211	0.578944	0.57884717	0.5741936	0.5712973	0.56895155	0.5757934	0.5782889
0.0	0.017362636	0.022797601	0.021379575	0.0169467	0.062699474	0.019764977	0.09198458	0.072185546	0.027807893	0.028719265
0.0	0.5870793	0.5683042	0.5698603	0.5729081	0.57061213	0.57383674	0.5618822	0.5605815	0.5725741	0.57510465
0.0	0.56130296	0.65561306	0.6038791	0.5022225	0.31323242	0.56388676	0.48417082	0.6845007	0.67774516	0.6687046
0.0	0.04519114	0.05326896	0.06362896	0.036903687	0.13102722	0.044951025	0.17425321	0.17689693	0.074727535	0.034640312
0.0	0.09812434	0.01255512	0.05680334	0.024242742	0.2504123	0.03520885	0.25143987	0.17619553	0.028886607	0.038928714
0.0	0.64983064	0.3832589	0.5625061	0.46215037	0.589967	0.529799	0.7614907	0.5005273	0.5411389	0.54269713
0.0	0.02856047	0.02506258	0.01808916	0.009834986	0.08149798	0.01765866	0.039057143	0.062987156	0.030190077	0.025881281
0.0	0.028498014	0.024958275	0.01806157	0.009840769	0.08069164	0.017628362	0.038625766	0.062813036	0.030164495	0.025727646
0.0	0.028796932	0.025690954	0.01821586	0.0099506145	0.082824446	0.017670773	0.039471384	0.063249916	0.030308679	0.025860392
0.0	0.048376095	0.04236742	0.027017133	0.020228175	0.089949235	0.025618158	0.19449762	0.056526173	0.03905205	0.018749613
0.0	0.088534325	0.018230408	0.05982509	0.043525815	0.15244487	0.042025916	0.16004495	0.11533708	0.028592002	0.04463298
0.0	0.56377333	0.4125049	0.59049	0.53217924	0.70727545	0.54437953	0.5137605	0.7110936	0.68129593	0.5874967
0.0	0.049015746	0.043725222	0.07191854	0.0335448	0.39194074	0.04330522	0.32582462	0.26816323	0.04224345	0.044802416
0.0	0.042985238	0.023967722	0.06511641	0.031463876	0.6078535	0.06440693	0.13262145	0.37422118	0.037381414	0.07018703
0.0	0.019095676	0.03205543	0.02051154	0.01182744	0.086923055	0.031184524	0.120640405	0.10606975	0.021844842	0.02638926
0.0	0.018999932	0.031935453	0.02050134	0.0117410645	0.08659927	0.030954778	0.1197994	0.10610862	0.021872126	0.026224088
0.0	0.08759741	0.012558981	0.2004515	0.040941678	0.24161701	0.05321535	0.076839	0.1807841	0.112124994	0.03375976
0.0	0.5777173	0.7667954	0.7414418	0.5661999	0.5203009	0.5756102	0.43474463	0.6622745	0.5406553	0.70942396
0.0	0.0918238	0.015871728	0.094580635	0.03886697	0.17749605	0.042412415	0.024889689	0.19914101	0.061173618	0.032519028
0.0	0.61494046	0.6454089	0.7886766	0.5927155	0.58070517	0.4990266	0.68276095	0.52147526	0.47006094	0.48937342
0.0	0.09338918	0.044999957	0.1851274	0.03303144	0.1885077	0.04492803	0.1430312	0.11114618	0.03458437	0.024304446
0.0	0.752806	0.5179993	0.70072097	0.65418184	0.60632455	0.46339235	0.7159738	0.8377583	0.6425925	0.35631385
0.0	0.046296198	0.036496438	0.04222962	0.043844227	0.15086038	0.029817846	0.30683553	0.22743283	0.03959089	0.038460374
0.0	0.58544564	0.5639467	0.5686786	0.57328415	0.5682825	0.5732697	0.56104326	0.5612945	0.57232153	0.57409966
0.0	0.05495606	0.019110652	0.012738355	0.020134121	0.029087378	0.012069729	0.09622875	0.07222512	0.023094771	0.026462974
0.0	0.46462855	0.607687	0.51654416	0.65596277	0.6033749	0.49457142	0.77433014	0.6602821	0.49978253	0.5819086
0.0	0.5887443	0.56993884	0.5722395	0.5754074	0.5729863	0.57421094	0.5613862	0.5634236	0.57363147	0.5755576
0.0	0.06263908	0.043165773	0.03836103	0.03175338	0.046542354	0.040687293	0.08392374	0.21684165	0.050627336	0.01889588
0.0	0.06317372	0.044614054	0.06383524	0.03265492	0.22974196	0.047349337	0.08813718	0.2896548	0.023569537	0.022972103
0.0	0.022580864	0.014127102	0.015328549	0.019807931	0.01698332	0.021549625	0.30331635	0.032147698	0.06841492	0.019559886
0.0	0.07869367	0.046406757	0.06298746	0.036345866	0.25302443	0.026993478	0.22845049	0.13439344	0.022262	0.04479711
0.0	0.083854996	0.10502296	0.07525647	0.03836717	0.23783791	0.030185502	0.19247834	0.25400633	0.01980593	0.06434462
0.0	0.58526987	0.5638568	0.5683034	0.5739497	0.569534	0.57323545	0.5610964	0.56048197	0.5722111	0.57419616
0.0	0.048363954	0.014219953	0.06275102	0.035213713	0.17981593	0.048390705	0.29502442	0.21272485	0.08426766	0.037534315
0.0	0.010400278	0.008827086	0.016368657	0.015032833	0.037107587	0.021627119	0.11054786	0.10788114	0.06618913	0.024660226
0.0	0.040368114	0.016605655	0.052272473	0.043578096	0.24574667	0.025395406	0.10948062	0.13022603	0.08269098	0.05224402
0.0	0.5453355	0.51889026	0.58504623	0.65381676	0.744891	0.4838903	0.3020924	0.58709115	0.69896835	0.65829355
0.0	0.03985472	0.016298778	0.051785424	0.043066658	0.2410987	0.025274975	0.10760683	0.12983616	0.082323655	0.052003495
0.0	0.58538574	0.56367713	0.5702914	0.57357776	0.5690551	0.5733451	0.5610587	0.5614571	0.5723399	0.5734924
0.0	0.04779209	0.014139339	0.062227268	0.035101637	0.17895246	0.048384853	0.29008654	0.21291907	0.08440833	0.037362386
0.0	0.040755395	0.028704777	0.025403114	0.013049408	0.037622835	0.029786699	0.0839884	0.062419944	0.025535677	0.01766628
0.0	0.104775004	0.015078689	0.063743114	0.030480755	0.20289814	0.03687945	0.048810426	0.21674937	0.097965784	0.03666102
0.0	0.6283802	0.39381525	0.61326814	0.53246045	0.44098324	0.5086093	0.27726084	0.6882005	0.6995841	0.5408893
0.0	0.10420247	0.014782401	0.063082375	0.030119197	0.19945045	0.03667357	0.047577165	0.21525332	0.09765068	0.03620007
0.0	0.12651163	0.035889834	0.06537562	0.03517974	0.09894763	0.04248087	0.071282074	0.25162953	0.03308209	0.04997705
0.0	0.10392136	0.024331471	0.05612582	0.011310037	0.082053296	0.044559058	0.053028494	0.17789547	0.033001907	0.054422934
0.0	0.62377024	0.62740535	0.6224917	0.38444278	0.57311374	0.5489149	0.6189105	0.55794513	0.5355363	0.46399343
0.0	0.5608191	0.73835176	0.45797005	0.5337962	0.69830036	0.5370523	0.7307339	0.59300184	0.5121997	0.41784734
0.0	0.5586334	0.7842731	0.39499864	0.5779575	0.66340774	0.48377857	0.76044494	0.48118678	0.47405553	0.6720608
0.0	0.018489053	0.016028479	0.09445876	0.01283558	0.030151293	0.020787057	0.067777954	0.06076144	0.018213918	0.015404468
0.0	0.06937211	0.011131909	0.09441278	0.04816197	0.27166268	0.027941795	0.33362857	0.2927902	0.035423502	0.046247162
0.0	0.5871547	0.5649229	0.56892216	0.5736231	0.5706092	0.5726635	0.56010914	0.55971944	0.5722607	0.5742859
0.0	0.5863088	0.56723446	0.5702707	0.57326865	0.5707654	0.5740703	0.5606759	0.55972505	0.5721758	0.5748182
0.0	0.04011447	0.042091172	0.025572224	0.015166405	0.027879747	0.021388866	0.31508785	0.03317402	0.02910408	0.028690223
0.0	0.03539868	0.0141158635	0.10742495	0.040712312	0.20834462	0.02759349	0.122126706	0.14915973	0.025638621	0.051739946
0.0	0.53161734	0.38221365	0.65771794	0.4590061	0.6258055	0.5485372	0.52333426	0.53275406	0.46483606	0.70445776
0.0	0.6075992	0.61741954	0.6166892	0.63029045	0.6812389	0.5669123	0.52862954	0.5575411	0.48101157	0.6110128
0.0	0.02617246	0.007104331	0.04746806	0.022721102	0.055010024	0.013475158	0.11858676	0.11078674	0.02737522	0.020639135
0.0	0.5780142	0.68590057	0.6700598	0.5314572	0.8021418	0.55277675	0.36977538	0.5550958	0.38104278	0.714812
0.0	0.00043319748	0.0001281374	0.00034774473	0.00068858213	0.0006067054	0.0004464975	1.7943878e-05	0.0007498529	0.00018537839	0.00011893157
0.0	0.03989512	0.011911514	0.027882377	0.016953293	0.067628	0.02552762	0.009658419	0.49375132	0.027343243	0.010480206
0.0	0.5858341	0.5640674	0.5688793	0.57228655	0.56947833	0.57126343	0.55908096	0.55859417	0.57130414	0.57390976
0.0	0.00834389	0.041308973	0.029897118	0.01784455	0.074318156	0.028454132	0.0411728	0.08022281	0.047802523	0.016623551
0.0	0.6812703	0.46804065	0.66647345	0.55309886	0.6333279	0.50684756	0.5965322	0.60078436	0.42359158	0.42793834
0.0	0.5866102	0.5675328	0.569979	0.5734561	0.56913686	0.57322574	0.56303054	0.56120086	0.5723426	0.57272255
0.0	0.08391285	0.10492533	0.07475716	0.03838961	0.23793308	0.030073348	0.19239032	0.25414723	0.01983384	0.06446381
0.0	0.211884	0.15701014	0.07523569	0.03996665	0.29543832	0.028667292	0.36446285	0.23954809	0.019818507	0.040846407
0.0	0.08931581	0.01116313	0.09805636	0.046469018	0.29079884	0.0489981	0.235468	0.10809171	0.06021229	0.043534312
0.0	0.08957873	0.01122808	0.09848642	0.046980847	0.29526672	0.049126077	0.2390121	0.10828209	0.060330614	0.04350485
0.0	0.108413175	0.012734753	0.07193601	0.040958356	0.19440407	0.025736539	0.19712074	0.17095983	0.019219395	0.039525263
0.0	0.10260037	0.03929796	0.10956509	0.051396493	0.07043255	0.05047317	0.15723814	0.15392531	0.10178066	0.107328475
0.0	0.120280385	0.0138113005	0.069652826	0.030367974	0.19863582	0.03072568	0.19121899	0.14466895	0.04632987	0.02479545
0.0	0.5397769	0.4951273	0.5973437	0.5148513	0.6585711	0.4673264	0.7652317	0.7248841	0.60181856	0.5589989
0.0	0.59781116	0.69026995	0.5185471	0.530364	0.6407926	0.5146282	0.33264336	0.6150991	0.5561552	0.49751168
0.0	0.060982116	0.031050745	0.0331021	0.042981982	0.20231433	0.04068068	0.037390146	0.176947	0.0525189	0.030495463
0.0	0.08012897	0.035229772	0.035449848	0.04260583	0.11185605	0.047608938	0.03725551	0.08682824	0.05692019	0.043628484
0.0	0.65996623	0.63667035	0.45943254	0.5685722	0.5976906	0.5164167	0.4272943	0.6158023	0.41190273	0.49939552
0.0	0.6584632	0.6959636	0.41352877	0.6528675	0.66418123	0.5571145	0.47166526	0.64835155	0.48972276	0.48572728
0.0	0.015457674	0.026009975	0.023461023	0.013415556	0.062330022	0.022941094	0.027126826	0.09528518	0.027969083	0.01438168
0.0	0.046523176	0.019576645	0.057840317	0.026267093	0.121942714	0.046394564	0.03403855	0.122372866	0.053987928	0.034035016
0.0	0.090266354	0.0283321	0.07726119	0.028768275	0.15857333	0.051057976	0.10511543	0.20394284	0.044240505	0.026670197
0.0	0.5872818	0.70101833	0.6160871	0.58517456	0.66454744	0.5208703	0.781046	0.74919397	0.60065496	0.58244306
0.0	0.07309811	0.049084794	0.068676025	0.033818264	0.19923513	0.04793784	0.11300146	0.14858763	0.02954089	0.041589517
0.0	0.015455048	0.040218547	0.027940197	0.012272594	0.016234918	0.023792414	0.0478944	0.067484446	0.02870063	0.019844828
0.0	0.013891322	0.029765181	0.023385435	0.010473656	0.052689694	0.029695772	0.091467656	0.072196975	0.020990213	0.02370177
0.0	0.014068448	0.03171459	0.023663662	0.010676141	0.054773483	0.029866908	0.09189477	0.07374692	0.021182459	0.02389867
0.0	0.014125429	0.031520683	0.023824118	0.010714901	0.054711502	0.029878959	0.093254544	0.073074184	0.021174164	0.023885371
0.0	0.65360886	0.4320796	0.64155155	0.63663286	0.30452853	0.5476856	0.60800374	0.47747275	0.55596757	0.6102684
0.0	0.031402264	0.02435553	0.062081475	0.024318805	0.12326834	0.04092564	0.10017538	0.14629537	0.03226743	0.048170287
0.0	0.08307888	0.02052914	0.04368617	0.030626016	0.124895275	0.045205764	0.20360565	0.08106789	0.148588	0.025883416
0.0	0.02277941	0.02062451	0.029051317	0.01469634	0.037756998	0.015101494	0.19164191	0.110464014	0.02858145	0.0065597976
0.0	0.017736997	0.019341014	0.014184344	0.029545592	0.02310891	0.017466003	0.23270212	0.05967949	0.013958755	0.021400511
0.0	0.08060512	0.039065186	0.06829177	0.038622625	0.34115168	0.05457869	0.15308459	0.1478181	0.11720155	0.025901558
0.0	0.024466723	0.0154375415	0.040997226	0.030364027	0.14009531	0.04113464	0.46186632	0.17197296	0.036604606	0.0474276
0.0	0.017414477	0.6544895	0.38116357	0.11283846	0.64677167	0.062225413	0.9257484	0.5964596	0.24812655	0.14307746
0.0	0.034012455	0.011039123	0.038419247	0.033633243	0.3083389	0.048084535	0.4194659	0.15898655	0.11490962	0.029153187
0.0	0.25660655	0.05113648	0.03998714	0.03373525	0.2140314	0.030571712	0.2747023	0.09008766	0.11894658	0.04782104
0.0	0.09621846	0.01921368	0.04496432	0.0200126	0.1337801	0.024081761	0.06422086	0.21072514	0.032258272	0.036031406
0.0	0.06258132	0.015626395	0.013761819	0.011831615	0.084873706	0.012025408	0.0908674	0.06678822	0.026213933	0.017641917
0.0	0.019206798	0.03178799	0.025591534	0.01735943	0.02143706	0.03055734	0.09455969	0.010399291	0.073336795	0.020076986
0.0	0.4678164	0.5998612	0.364118	0.1037283	0.63694745	0.06516128	0.86940825	0.75072986	0.14028434	0.20742914
0.0	0.3941426	0.3682898	0.29795128	0.08223841	0.6807964	0.099097945	0.45985648	0.5822102	0.22472532	0.06036244
0.0	0.042956457	0.07654175	0.075132705	0.02875462	0.23563448	0.042164974	0.23280118	0.15151384	0.027975282	0.03281039
0.0	0.06707726	0.021469876	0.030951152	0.020786267	0.057731286	0.031125419	0.0985008	0.046983384	0.022490239	0.018867701
0.0	0.5302763	0.6784979	0.5380291	0.58340776	0.7211078	0.5677174	0.3910522	0.4519464	0.53364885	0.558093
0.0	0.63121223	0.62431335	0.5509292	0.59425783	0.59442586	0.5265796	0.7129663	0.5089225	0.71465456	0.59675914
0.0	0.025623117	0.039210092	0.0083355615	0.020002326	0.058994245	0.020917779	0.1274028	0.033664644	0.019188473	0.03222662
0.0	0.025473196	0.039224915	0.008305671	0.02003369	0.05898329	0.020965548	0.12698475	0.033666357	0.019237578	0.032205958
0.0	0.1023578	0.011230621	0.10612166	0.023594199	0.12117811	0.044999596	0.011152408	0.17631525	0.039497335	0.027237061
0.0	0.6068471	0.6064815	0.42817068	0.61235595	0.4949989	0.5100215	0.60649174	0.5440037	0.53200704	0.66052425
0.0	0.020042595	0.01704932	0.043587547	0.031709466	0.10863989	0.028057432	0.06555107	0.1368036	0.061175145	0.034656737
0.0	0.058655772	0.020561745	0.07088088	0.048602402	0.2455551	0.04397608	0.20823862	0.15567455	0.12016771	0.04058962
0.0	0.064976655	0.11516364	0.022078367	0.008798471	0.010112577	0.018198188	0.07870885	0.054795567	0.02659223	0.020850282
0.0	0.0821763	0.063047506	0.07696752	0.029030427	0.07421731	0.03966999	0.1498679	0.1324969	0.13453701	0.039214928
0.0	0.09354344	0.03686084	0.037997257	0.027914986	0.103746496	0.03662542	0.364771	0.14738911	0.04106633	0.029101212
0.0	0.6112124	0.69217527	0.46209988	0.60227585	0.44156662	0.5027486	0.6428549	0.5896372	0.54318696	0.60749304
0.0	0.10368559	0.029141115	0.10979147	0.035221074	0.057440538	0.032605298	0.43974224	0.10338705	0.038664177	0.041809242
0.0	0.5845387	0.6298298	0.7472374	0.5510834	0.6514836	0.51422775	0.6640114	0.7455754	0.49913782	0.564492
0.0	0.5901431	0.5804301	0.57470864	0.5770402	0.5769395	0.5746568	0.56936723	0.5666113	0.5757298	0.5777174
0.0	0.12539811	0.03772829	0.11373646	0.032537784	0.31165048	0.038201287	0.31804353	0.27493513	0.07021651	0.012891941
0.0	0.09058992	0.02440217	0.036838442	0.019139724	0.054483242	0.01965466	0.3603966	0.11285362	0.025909742	0.0316043
0.0	0.5871647	0.5641971	0.56893295	0.5737226	0.5700083	0.57230765	0.56236905	0.560491	0.57301337	0.57396513
0.0	0.5200174	0.77139527	0.62590116	0.6304196	0.6354792	0.54896164	0.50309783	0.34704334	0.5409092	0.5996175
0.0	0.027554536	0.024810143	0.018372549	0.013867215	0.039080754	0.020914996	0.023919988	0.04800685	0.024937922	0.01999798
0.0	0.58553106	0.5637168	0.5702391	0.57364374	0.56905246	0.57294667	0.5614516	0.56054115	0.5733555	0.57373047
0.0	0.02800338	0.03134473	0.027058693	0.016148183	0.047890328	0.016867174	0.10012603	0.06761555	0.023111474	0.022548905
0.0	0.7131721	0.6185039	0.59665465	0.6344696	0.7814101	0.4234732	0.5983037	0.608873	0.5292362	0.58371085
0.0	0.061186925	0.030907668	0.032805327	0.042876814	0.20130336	0.040417384	0.037369747	0.17640568	0.052257158	0.030357767
0.0	0.09022724	0.023333138	0.036438316	0.01891547	0.05346131	0.019605849	0.35897404	0.11108086	0.025560034	0.031402845
0.0	0.07354167	0.014904619	0.03659409	0.017847627	0.09148117	0.03072805	0.16221032	0.10960781	0.049428787	0.026198521
0.0	0.07599562	0.017521545	0.05305757	0.03569003	0.16411908	0.042634968	0.12267294	0.12640329	0.11399211	0.034274694
0.0	0.07602556	0.01755362	0.052807808	0.0357245	0.16429569	0.04248607	0.12276705	0.12631904	0.114369445	0.034394406
0.0	0.5550523	0.6855834	0.6029803	0.65967494	0.7231273	0.5445127	0.3868208	0.6090968	0.5170985	0.23813069
0.0	0.07812953	0.05304934	0.06267579	0.0338367	0.2251514	0.04912443	0.044210818	0.1335445	0.022673516	0.010700212
0.0	0.05855126	0.032442857	0.06911101	0.0334537	0.14199169	0.028300289	0.075022556	0.0014199844	0.019866852	0.041742884
0.0	0.056647815	0.051085327	0.022151314	0.015809359	0.045362324	0.012006066	0.03804572	0.041637685	0.012140592	0.026823137
0.0	0.040897403	0.026088027	0.038943462	0.02151156	0.17154685	0.047608946	0.030632079	0.11212972	0.060735554	0.050671704
0.0	0.7107343	0.6967521	0.5911732	0.52606577	0.6977744	0.5581614	0.001321398	0.58726496	0.42186546	0.62405753
0.0	0.14344968	0.03333802	0.09726684	0.032356527	0.26174614	0.030396791	2.9275223e-05	0.16509934	0.028577637	0.042583447
0.0	0.05357969	0.029317541	0.08039867	0.027233949	0.13325289	0.03434749	0.051318213	0.14281446	0.0362455	0.049626783
0.0	0.07066555	0.059197877	0.065756954	0.036275193	0.07904903	0.014006813	0.23722966	0.14619157	0.036687527	0.0385785
0.0	0.07093945	0.059226803	0.06536181	0.036674418	0.08012689	0.014024849	0.2383817	0.14723092	0.036832005	0.038587417
0.0	0.013398175	0.011784228	0.027856475	0.021012733	0.03888175	0.008083549	0.1292641	0.018242689	0.10441706	0.016040146
0.0	0.5851255	0.56460583	0.57066315	0.57368976	0.5691604	0.5731992	0.56100386	0.560383	0.5724707	0.5746856
0.0	0.053228334	0.008486659	0.008341689	0.010965135	0.030891608	0.027607411	0.0933709	0.06515223	0.025741622	0.02408719
0.0	0.032276288	0.012936355	0.023289423	0.02269304	0.15101552	0.0461354	0.07598709	0.18289834	0.032580815	0.038048007
0.0	0.3022543	0.3828542	0.416499	0.5728703	0.551299	0.5223544	0.40419984	0.634859	0.52665967	0.58139044
0.0	0.082600385	0.027057718	0.078090645	0.027841302	0.114056915	0.04272533	0.17749387	0.07953629	0.026866565	0.058181714
0.0	0.5194463	0.60797656	0.62160987	0.6149503	0.39111537	0.4999311	0.47530207	0.6067281	0.44702342	0.7382073
0.0	0.11380807	0.024768367	0.047802646	0.035001446	0.2762205	0.053986404	0.1813029	0.08405773	0.0925871	0.042811573
0.0	0.5836456	0.57093203	0.6149574	0.63985276	0.6915752	0.57993877	0.34244516	0.68819183	0.70612967	0.55186677
0.0	0.5858801	0.56364745	0.57079077	0.5739611	0.569573	0.57313246	0.5611622	0.5604577	0.57182676	0.5737989
0.0	0.056883518	0.039849326	0.024315594	0.017743686	0.041656595	0.013295933	0.0038652637	0.068746544	0.021161627	0.017783262
0.0	0.11494176	0.13261975	0.049816668	0.033947594	0.2342842	0.027498476	0.012680301	0.08577105	0.034616623	0.038538136
0.0	0.58752084	0.81781864	0.51587224	0.54014134	0.72242135	0.561297	0.5633386	0.44673616	0.52708006	0.6417091
0.0	0.53750503	0.47082558	0.6117223	0.5006239	0.50027144	0.5118709	0.6013822	0.3459744	0.4247433	0.506408
0.0	0.013988807	0.02692548	0.013429417	0.007412337	0.024586182	0.015068106	0.08637554	0.012790351	0.055881124	0.022742977
0.0	0.027838988	0.018542416	0.04304058	0.046620224	0.15711151	0.044108514	0.17535026	0.0728909	0.030189434	0.023525931
0.0	0.022288784	0.0290384	0.016073905	0.0225985	0.039648633	0.023727931	0.14463714	0.027631495	0.018067209	0.011959397
0.0	0.028319033	0.058985643	0.07541125	0.03321474	0.10691118	0.026843078	0.052381888	0.116020925	0.042427633	0.036645994
0.0	0.5817242	0.7301534	0.5547008	0.53144866	0.7852193	0.49098244	0.23326722	0.6196768	0.6085961	0.67494464
0.0	0.36804792	0.7953507	0.72690296	0.5329333	0.4913524	0.54639155	0.46497688	0.6529315	0.5834697	0.5590765
0.0	0.011514437	0.016094958	0.019708443	0.0144527685	0.022847027	0.019134179	0.010833518	0.044420257	0.031572387	0.025818916
0.0	0.10810829	0.027677411	0.05921587	0.030998223	0.083602905	0.028874898	0.050718516	0.09289069	0.08487408	0.030957915
0.0	0.10810829	0.027677411	0.05921587	0.030998223	0.08360293	0.028874898	0.050718505	0.09289069	0.08487408	0.030957915
0.0	0.07109621	0.017232785	0.0155952545	0.021099305	0.022314744	0.016058573	0.01491294	0.049144834	0.030142795	0.018331474
0.0	0.071098894	0.017194258	0.015629623	0.020938536	0.022204252	0.015909214	0.014715202	0.04863897	0.030055419	0.018302957
0.0	0.077610016	0.02182417	0.06903428	0.028953938	0.08342519	0.007026901	0.037866097	0.059773322	0.045145243	0.011960602
0.0	0.5055825	0.68751365	0.56420445	0.62661535	0.473678	0.33451274	0.41054115	0.31769508	0.72486204	0.49610484
0.0	0.6645606	0.34460998	0.59706646	0.55214095	0.6218839	0.45499706	0.8691616	0.5858035	0.68112004	0.5920065
0.0	0.47718364	0.71559185	0.6523446	0.54206514	0.6602585	0.55989385	0.50134736	0.4021236	0.66562784	0.5718518
0.0	0.08403452	0.03599917	0.055352416	0.036218483	0.09553121	0.038877938	0.15272844	0.12472876	0.037843175	0.034391534
0.0	0.01830675	0.04204478	0.009019866	0.010556041	0.028518064	0.01773998	0.04734618	0.13992439	0.066212095	0.025143413
0.0	0.021387512	0.017252145	0.13214833	0.0147622125	0.065116994	0.0141524	0.017822517	0.017416263	0.095823936	0.021227043
0.0	0.5868969	0.56648576	0.56997544	0.5734035	0.5700107	0.5740383	0.5601987	0.5602422	0.5724726	0.57475454
0.0	0.073212884	0.012539222	0.061014056	0.034235448	0.15774786	0.015625054	0.109711766	0.4576709	0.035407193	0.028199235
0.0	0.036771324	0.009270014	0.0207438	0.011455398	0.03624738	0.006536923	0.053874895	0.045173626	0.036898457	0.024840683
0.0	0.028996293	0.0062227105	0.041493412	0.024248904	0.13052028	0.017843733	0.0048241946	0.061808012	0.03904999	0.02478552
0.0	0.03032822	0.010245318	0.014085562	0.024407217	0.1157441	0.011359947	0.014097347	0.07846579	0.030359097	0.01910924
0.0	0.6526933	0.29773572	0.4717947	0.5401089	0.48228607	0.4416355	0.078574896	0.42933825	0.5357578	0.5241947
0.0	0.063456826	0.018555654	0.035468783	0.020294463	0.19759789	0.030597122	0.09257954	0.09106248	0.048269957	0.023574365
0.0	0.06292966	0.017949317	0.0356585	0.019928059	0.19723535	0.030500665	0.090592645	0.09136086	0.04797315	0.02344311
0.0	0.06332563	0.017976804	0.036125787	0.019976525	0.19738826	0.03056545	0.09007848	0.090791196	0.048287973	0.02361622
0.0	0.5754144	0.56828284	0.53103125	0.6407131	0.5834843	0.48266992	0.7568815	0.26561746	0.53733635	0.3137201
0.0	0.01936967	0.022315701	0.013218617	0.015348441	0.058787227	0.015691286	0.016124973	0.012363099	0.025261732	0.012523419
0.0	0.007337753	0.023075232	0.007363344	0.014263211	0.015896453	0.03056291	0.011150042	0.08775749	0.03953581	0.015434475
0.0	0.007311968	0.022479905	0.007186824	0.014137871	0.015359752	0.03052227	0.01093497	0.08693463	0.03939778	0.015355518
0.0	0.007342427	0.02268178	0.007221792	0.014195149	0.015306009	0.030537589	0.010899326	0.087259784	0.039440174	0.015398757
0.0	0.016825665	0.00944474	0.027554654	0.02618819	0.018331045	0.029703591	0.11214947	0.44392192	0.017936477	0.023327563
0.0	0.7859863	0.5491958	0.6010732	0.6826131	0.63869536	0.4619737	0.6684733	0.45054963	0.18057595	0.6094158
0.0	0.044881333	0.017222289	0.0488194	0.029174855	0.17232242	0.029501557	0.024969945	0.23420843	0.044670675	0.03240981
0.0	0.045157883	0.01722359	0.0490367	0.029168501	0.17225903	0.029583575	0.025058338	0.23410083	0.044794966	0.032348588
0.0	0.5870345	0.5660811	0.5690305	0.57410467	0.57001626	0.57288015	0.5612101	0.560732	0.5729518	0.57445395
0.0	0.07683259	0.0132274525	0.05664167	0.034254316	0.2230269	0.04261521	0.04441194	0.15555978	0.037265558	0.033223722
0.0	0.019643502	0.027256982	0.013217976	0.013475127	0.01770306	0.013762893	0.012464248	0.08459751	0.030752359	0.028479962
0.0	0.019742027	0.027333453	0.013306078	0.013611389	0.018210031	0.01379602	0.012751159	0.08572352	0.0308477	0.02869489
0.0	0.05939851	0.014661932	0.08236991	0.019703861	0.26496658	0.02864928	0.1138395	0.09707608	0.03274469	0.048686467
0.0	0.60350907	0.503298	0.6999931	0.4013113	0.67413044	0.49674058	0.5668361	0.50895894	0.5615937	0.6049977
0.0	0.028162593	0.019619917	0.03974915	0.011973711	0.023048332	0.026487263	0.008869862	0.0686459	0.045730744	0.015459502
0.0	0.039448537	0.016930945	0.06078741	0.033029705	0.16659825	0.028381826	0.14385967	0.4952147	0.046270307	0.040034145
0.0	0.050623305	0.013821527	0.058304578	0.043294128	0.11293339	0.051805384	0.23397733	0.43986735	0.029141737	0.035881836
0.0	0.050623305	0.013821527	0.058304578	0.043294128	0.11293339	0.051805373	0.23397733	0.43986735	0.029141737	0.035881836
0.0	0.08954736	0.018618194	0.05628826	0.028026981	0.23269272	0.034414105	0.0516581	0.13871288	0.116703495	0.041445352
0.0	0.075521775	0.04625869	0.061876632	0.02536004	0.1361356	0.036968794	0.09570951	0.075879045	0.039457988	0.037681207
0.0	0.058806006	0.0045524626	0.024877684	0.034842163	0.12406365	0.027221546	0.1264102	0.1313539	0.032971743	0.03359991
0.0	0.07856264	0.020059336	0.050361037	0.04063277	0.1715578	0.02743014	0.07327556	0.13680325	0.05299553	0.03428471
0.0	0.19648804	0.7356741	0.19772406	0.0873575	0.6497059	0.057021085	0.9003022	0.5708338	0.17089473	0.18389891
0.0	0.5313531	0.6675616	0.60249525	0.60084283	0.60048914	0.52523386	0.6356897	0.6187793	0.48219147	0.5078739
0.0	0.049866874	0.032994118	0.01633042	0.030826893	0.12250886	0.024733223	0.2388253	0.057462007	0.025910176	0.030996906
0.0	0.56727135	0.6507643	0.6473371	0.50674236	0.6365165	0.49729544	0.53564346	0.6232277	0.61261255	0.74561214
0.0	0.024418034	0.029415676	0.08624579	0.027755024	0.19737487	0.03485048	0.12035303	0.10081774	0.045271885	0.04636545
0.0	0.024413718	0.029484108	0.08732923	0.027845778	0.1978986	0.034908563	0.11962291	0.10032325	0.045680806	0.04658985
0.0	0.084764816	0.04475363	0.06163621	0.043956626	0.1979881	0.038801383	0.14862837	0.03255605	0.03529287	0.03956771
0.0	0.5871499	0.5675172	0.57005674	0.57194734	0.57022804	0.5741931	0.56291765	0.55989754	0.5724716	0.5743854
0.0	0.028267028	0.01118548	0.03845876	0.015672076	0.012930627	0.022002852	0.008854178	0.01733654	0.018470855	0.021636076
0.0	0.27921653	0.62999	0.7271569	0.49919206	0.5002629	0.48951814	0.25497144	0.45829502	0.47069952	0.62458587
0.0	0.58566564	0.56416076	0.57001805	0.57285166	0.56877446	0.57284516	0.56106186	0.5605783	0.5714589	0.57348174
0.0	0.015437976	0.025662228	0.01708671	0.013288079	0.013818186	0.026717763	0.034009404	0.135112	0.06494512	0.014193567
0.0	0.05660036	0.056417774	0.046535753	0.031711143	0.07666829	0.049807843	0.035571493	0.39903778	0.09096053	0.023881014
0.0	0.010602034	0.048263576	0.048523296	0.019399408	0.036838032	0.029927468	0.11731245	0.012690799	0.0111210905	0.022630613
0.0	0.49576584	0.669918	0.5996885	0.4699125	0.71005553	0.50652534	0.5393071	0.37454852	0.41624257	0.68084264
0.0	0.10172792	0.03875422	0.087236695	0.027371677	0.38528648	0.04413809	0.013584246	0.31356657	0.08069414	0.039051685
0.0	0.11499834	0.028990822	0.12831366	0.0429792	0.3072089	0.04139785	0.05302557	0.16520852	0.10540632	0.05201039
0.0	0.5453402	0.57609355	0.5192604	0.6141337	0.7489839	0.53114504	0.28819433	0.8043383	0.5881123	0.58149534
0.0	0.010289005	0.028631734	0.017638093	0.01727211	0.03421257	0.008771506	0.053515032	0.012016756	0.040621553	0.026091032
0.0	0.010327368	0.028461458	0.01758577	0.017274877	0.034345813	0.008759681	0.05412104	0.012045923	0.040491857	0.026105877
0.0	0.026286209	0.0152291935	0.064840175	0.02912307	0.10330919	0.031597823	0.27205	0.12992005	0.021245172	0.013973268
0.0	0.5852955	0.56411	0.56859636	0.5733311	0.5681442	0.5729877	0.5611428	0.5607956	0.5721965	0.5738709
0.0	0.030956086	0.016413243	0.015924143	0.01269086	0.014371504	0.018993476	0.2614433	0.022116285	0.017289478	0.016726907
0.0	0.4311821	0.5873088	0.6207652	0.5742512	0.45765647	0.54570204	0.38258815	0.61005247	0.47959635	0.40651006
0.0	0.50888723	0.53709203	0.5305673	0.5932984	0.5746847	0.5301185	0.6572242	0.4272803	0.4820101	0.40266198
0.0	0.06754194	0.024791945	0.040407453	0.0261437	0.2927068	0.046261057	0.06259312	0.06364788	0.0631597	0.04221678
0.0	0.07474791	0.03318321	0.07656931	0.02770116	0.21902613	0.044619292	0.34770557	0.21168797	0.029983401	0.033772867
0.0	0.5873062	0.56632376	0.56979036	0.57334816	0.5696405	0.57312894	0.56391025	0.5607571	0.57382065	0.5742645
0.0	0.03783958	0.01953408	0.031660892	0.016487835	0.04413118	0.021195162	0.10986131	0.07304793	0.020218216	0.023923445
0.0	0.57874537	0.4430137	0.5950134	0.53332776	0.65479565	0.56396025	0.783012	0.6192224	0.5528262	0.5666669
0.0	0.58535206	0.5635476	0.5685645	0.5738533	0.5680342	0.5732438	0.5607947	0.56067634	0.5726038	0.57374966
0.0	0.01957358	0.022905322	0.032376412	0.015635515	0.086863205	0.018891059	0.15498862	0.019936306	0.04601795	0.01861504
0.0	0.6793637	0.66031665	0.41448978	0.5855195	0.70246863	0.4673165	0.18807937	0.2462428	0.67207664	0.65822005
0.0	0.06610739	0.022656024	0.048005406	0.022878828	0.13587213	0.014223115	0.06514569	0.07152545	0.027255407	0.04968891
0.0	0.081130624	0.025516046	0.0691161	0.023552129	0.22203189	0.028676283	0.043439507	0.33235946	0.031194776	0.038935065
0.0	0.58571625	0.5638239	0.5689593	0.57415116	0.5682571	0.57327956	0.5611515	0.5611249	0.57351786	0.5743475
0.0	0.02802705	0.016047275	0.018565092	0.016213091	0.024386328	0.006514733	0.01947383	0.056748997	0.020475918	0.021610564
0.0	0.020863311	0.019333538	0.02167456	0.018461945	0.06241751	0.025908273	0.0039840746	0.06735639	0.026501905	0.022626849
0.0	0.59180737	0.58483225	0.57750154	0.580608	0.5821284	0.5758825	0.5721141	0.5709043	0.5778752	0.5797495
0.0	0.5862852	0.56495255	0.57166976	0.573485	0.5687145	0.5732534	0.56051093	0.5593892	0.5723142	0.57402015
0.0	0.011787059	0.0222974	0.01249037	0.017301837	0.031933993	0.028109217	0.12063582	0.04937349	0.090478726	0.013331055
0.0	0.0118231885	0.02219391	0.012527266	0.017361399	0.031823855	0.028080428	0.11925044	0.049673915	0.091085516	0.013351372
0.0	0.036648232	0.045078352	0.03303633	0.030627122	0.14091232	0.057775736	0.3403015	0.19895749	0.085847974	0.029830463
0.0	0.02292	0.025287012	0.01207628	0.011731365	0.025447788	0.027887825	0.18911229	0.06910567	0.018142447	0.018495277
0.0	0.5770893	0.74069947	0.5001445	0.63415235	0.5689063	0.52275014	0.5467755	0.6038828	0.714292	0.56491387
0.0	0.03655733	0.044635393	0.032558315	0.030492298	0.13733372	0.05744303	0.33610666	0.19684759	0.085666694	0.029399445
0.0	0.031993292	0.02469448	0.012118212	0.018280504	0.030535247	0.031910572	0.056480277	0.09560864	0.013952778	0.034472417
0.0	0.10141246	0.016692279	0.13119183	0.03795068	0.15825613	0.037673954	0.059877366	0.19198233	0.023328215	0.036848295
0.0	0.05425434	0.006267461	0.09612249	0.01777815	0.043591443	0.018382424	0.008040015	0.058840193	0.016032455	0.018798612
0.0	0.70176816	0.42535102	0.7441907	0.61575603	0.6781897	0.52438414	0.6569832	0.5907268	0.5716782	0.6053535
0.0	0.019496815	0.019092998	0.08334511	0.027160782	0.15463184	0.056190923	0.5238491	0.036915857	0.028135745	0.03875631
0.0	0.02096985	0.013452996	0.08027672	0.040023297	0.34172323	0.051125593	0.37615058	0.038816888	0.027838256	0.04094868
0.0	0.5856365	0.5643675	0.5702395	0.57403237	0.5696923	0.5730344	0.5615294	0.56058794	0.57262653	0.5740837
0.0	0.027154777	0.016736878	0.024448894	0.0112960115	0.020400357	0.032433614	0.20292172	0.077549845	0.02515796	0.032693215
0.0	0.038592476	0.009174055	0.011474469	0.017297655	0.051536776	0.031378046	0.04378255	0.05040801	0.02635249	0.027960906
0.0	0.047827642	0.021790175	0.050481994	0.030878607	0.22499777	0.042773232	0.117161006	0.17195739	0.026553316	0.022600943
0.0	0.50643057	0.5569476	0.60694015	0.56746185	0.651501	0.5398322	0.68379384	0.43196228	0.54720396	0.5188827
0.0	0.5454624	0.71798843	0.57503736	0.58960843	0.6302989	0.5407051	0.36601517	0.8182842	0.3084384	0.4863623
0.0	0.041255254	0.02068259	0.06287264	0.04104475	0.14496127	0.03506505	0.07148923	0.11407002	0.048319533	0.04561315
0.0	0.09997365	0.032783814	0.11429115	0.030294528	0.21028616	0.041538384	0.047738213	0.07963283	0.033151012	0.04302348
0.0	0.58572507	0.5641046	0.5703433	0.5734223	0.56908596	0.57296187	0.56100404	0.56080616	0.57204854	0.57443124
0.0	0.013119697	0.017387725	0.01659686	0.017799612	0.026711205	0.017468123	0.015745696	0.078155756	0.04933815	0.027637286
0.0	0.5273631	0.6469333	0.5493587	0.5213374	0.48879	0.5539031	0.7340508	0.8286441	0.6039456	0.35309848
0.0	0.034488067	0.015408925	0.013747007	0.014139593	0.015077018	0.018307853	0.087686345	0.06802785	0.034503423	0.03563502
0.0	0.07452509	0.01703246	0.061721258	0.03290939	0.12831677	0.033603556	0.10712787	0.110348985	0.07444344	0.046808753
0.0	0.09200505	0.012015731	0.13674444	0.050570223	0.20108016	0.029385092	0.28715134	0.054595057	0.05024551	0.03746318
0.0	0.07383659	0.02380609	0.06412965	0.03246379	0.17457509	0.027159927	0.16057125	0.11525952	0.0652367	0.039772738
0.0	0.10874422	0.01121672	0.05683703	0.04208571	0.17972556	0.04349953	0.38727883	0.040620904	0.055046793	0.008552975
0.0	0.058684267	0.013989919	0.024922222	0.03252307	0.14738925	0.05594356	0.42281592	0.101576366	0.061859243	0.045813195
0.0	0.039203215	0.009711163	0.009632402	0.012788563	0.023093546	0.030941317	0.118296415	0.04976729	0.01387206	0.025835754
0.0	0.09169485	0.007940048	0.024566442	0.028422184	0.19445556	0.060478374	0.5777526	0.08604783	0.023864925	0.029724723
0.0	0.01521117	0.009290256	0.028631954	0.014272425	0.029871393	0.02788929	0.33554426	0.0474303	0.12267641	0.03598653
0.0	0.43067312	0.6055387	0.4780494	0.55368465	0.67724997	0.5427297	0.17088269	0.8168725	0.6806687	0.5654547
0.0	0.35270673	0.7696011	0.3981082	0.11438809	0.6299735	0.07500016	0.9320279	0.69366336	0.08017776	0.19667473
0.0	0.48244038	0.5723057	0.4318864	0.11772211	0.64909583	0.099117	0.71089715	0.7133584	0.18468818	0.15713961
0.0	0.07421512	0.011681906	0.037275884	0.03155998	0.21154448	0.035846	0.06776837	0.2736108	0.07491029	0.030066395
0.0	0.7060992	0.7171436	0.6035935	0.6108993	0.71857715	0.5578876	0.5331618	0.6636588	0.7319404	0.60187787
0.0	0.58588845	0.5640481	0.5705063	0.5737323	0.5692787	0.5729061	0.5617653	0.5605879	0.5723749	0.5742349
0.0	0.09649752	0.016199285	0.068237886	0.036010128	0.1511971	0.035327148	0.21104315	0.13974506	0.020389562	0.037046965
0.0	0.20415194	0.013363954	0.13518645	0.03927446	0.26114824	0.03697792	0.08003195	0.12421131	0.044679713	0.035230555
0.0	0.58725876	0.56592417	0.57079065	0.5723243	0.57001835	0.57304263	0.563454	0.559854	0.5726643	0.57439256
0.0	0.029956881	0.033665728	0.010605841	0.028793428	0.02308294	0.022760443	0.14405622	0.043262832	0.021550717	0.018893033
0.0	0.59327483	0.18505822	0.50350714	0.41939625	0.6104329	0.52647114	0.6743103	0.62754786	0.45523006	0.6865746
0.0	0.5857116	0.56405157	0.5703977	0.5738466	0.5691033	0.5730572	0.5610705	0.56072366	0.57205844	0.5739542
0.0	0.0505066	0.024272224	0.014133971	0.017610138	0.04444575	0.005798553	0.07663034	0.11996527	0.02087405	0.024318103
0.0	0.07033415	0.0132509675	0.037608627	0.019845173	0.23637313	0.014329001	0.22717053	0.11027874	0.041047405	0.038072184
0.0	0.589213	0.56972396	0.5744012	0.5752436	0.57351154	0.5743364	0.5663317	0.5612639	0.5734838	0.57627255
0.0	0.58953446	0.5694688	0.5743225	0.5753078	0.5719923	0.57418364	0.56672454	0.56073034	0.5733026	0.57622474
0.0	0.08452061	0.029162196	0.02425126	0.05763732	0.3321822	0.07649675	0.09433213	0.08079132	0.10584693	0.012517408
0.0	0.046576977	0.0137765575	0.05925908	0.023518246	0.07137663	0.02970788	0.12226909	0.039692376	0.03181181	0.018067116
0.0	0.5915068	0.58192766	0.5783672	0.5803835	0.5808639	0.5749018	0.5751157	0.5683609	0.5782732	0.57952416
0.0	0.033664364	0.006540365	0.046147596	0.013183049	0.054094512	0.032726064	0.06495737	0.108081296	0.035498623	0.0147340335
0.0	0.033501823	0.0065633813	0.04614582	0.013176642	0.05424416	0.0326734	0.06481066	0.10822082	0.035411756	0.014697715
0.0	0.07672774	0.01152357	0.04220807	0.029684322	0.1166292	0.03356273	0.119291626	0.12160888	0.036276843	0.03251526
0.0	0.044861306	0.011507124	0.050578326	0.030718219	0.23067737	0.040477846	0.39412165	0.12189722	0.033946626	0.045534894
0.0	0.13997829	0.05406591	0.08293514	0.03034312	0.14800648	0.034299023	0.14462775	0.2169176	0.035218183	0.016802615
0.0	0.58585066	0.56367105	0.57017	0.5739142	0.5680431	0.5732143	0.56135887	0.55987996	0.5718537	0.5739121
0.0	0.0673246	0.0328629	0.032636434	0.013560383	0.043055795	0.02354813	0.17180766	0.13666457	0.02445226	0.009305308
0.0	0.62957126	0.7228808	0.5418145	0.5444334	0.5465216	0.50727737	0.4677724	0.48319522	0.506083	0.47263938
0.0	0.07945809	0.03456272	0.08233636	0.018009815	0.16604865	0.029462231	0.053791877	0.11413492	0.06666433	0.04648217
0.0	0.106610276	0.01686526	0.06867363	0.029040683	0.13545306	0.035134967	0.15016572	0.18744668	0.120681114	0.017490314
0.0	0.5872952	0.56793004	0.5709958	0.572702	0.57001054	0.5725113	0.5630863	0.56161284	0.57280064	0.57343847
0.0	0.023934115	0.008441539	0.02596519	0.012047473	0.050011385	0.027638922	0.033081707	0.06603809	0.0895811	0.0186525
0.0	0.6484144	0.5564092	0.59270006	0.5402212	0.51956624	0.494086	0.65676564	0.5366851	0.7425984	0.47564822
0.0	0.58521056	0.56430256	0.56896	0.57377684	0.5680467	0.5732618	0.56079465	0.5608344	0.57229054	0.5737663
0.0	0.024039442	0.019888943	0.031600356	0.016483676	0.02404046	0.013400935	0.018939944	0.028507767	0.0331609	0.036900323
0.0	0.56035113	0.68594044	0.55984974	0.42457765	0.6169791	0.3930083	0.5748594	0.42361933	0.61901695	0.5974436
0.0	0.073428236	0.011210718	0.0902305	0.030337483	0.32375246	0.054232765	0.31538287	0.15993057	0.016696943	0.0396261
0.0	0.07252078	0.011052239	0.08951356	0.030133277	0.32013366	0.053908337	0.30960494	0.1592772	0.016643189	0.0393441
0.0	0.07311889	0.0109769935	0.08963484	0.030232325	0.32153037	0.054071948	0.3106411	0.15907638	0.016716355	0.039385743
0.0	0.25581735	0.024115594	0.071064904	0.036242075	0.11498547	0.043314338	0.05930951	0.16844256	0.041169845	0.022042016
0.0	0.2548841	0.023875229	0.07029366	0.035866216	0.112054095	0.04305441	0.057570457	0.16590728	0.040968046	0.02185954
0.0	0.25665945	0.023778092	0.0702145	0.03598445	0.11259103	0.043185975	0.057899356	0.16590646	0.041157085	0.0218242
0.0	0.10354183	0.028108874	0.11130369	0.048403233	0.1735676	0.047444243	0.42968303	0.14930147	0.042220056	0.019535394
0.0	0.5483736	0.7657335	0.6192348	0.6316294	0.67990565	0.5056318	0.6206982	0.62589145	0.6515221	0.3630373
0.0	0.0342706	0.01292843	0.028084138	0.016959582	0.02833986	0.022214137	0.13277113	0.066714324	0.036896575	0.028161228
0.0	0.013503707	0.0073253782	0.020294724	0.017115967	0.02843598	0.026523456	0.029783964	0.10628648	0.017678149	0.0178663
0.0	0.013450819	0.0073297075	0.020393644	0.017131962	0.028225355	0.02666837	0.02978544	0.10606199	0.017697023	0.017919326
0.0	0.58533686	0.5636782	0.5693461	0.5739602	0.56966585	0.57323253	0.56059396	0.5607606	0.57200736	0.57419723
0.0	0.01761598	0.022610592	0.03663597	0.017414045	0.020835442	0.0132624945	0.028221302	0.11962412	0.026473798	0.023591153
0.0	0.057327542	0.049498376	0.08889482	0.030533867	0.10784511	0.033207797	0.07927967	0.26327965	0.03723315	0.031568944
0.0	0.74750584	0.73225373	0.6219949	0.5401239	0.4084862	0.45095572	0.5178478	0.67399734	0.50046873	0.52860546
0.0	0.065217026	0.022712052	0.12704659	0.029222142	0.21034622	0.043311026	0.17568819	0.113167755	0.06082072	0.046829574
0.0	0.06490895	0.022300163	0.12510543	0.0290535	0.20747267	0.043252423	0.17286897	0.11312252	0.060858056	0.046649255
0.0	0.057877045	0.08919106	0.03510283	0.026682248	0.17465898	0.039507728	0.10497639	0.047858976	0.08575133	0.03655263
0.0	0.034735203	0.029679107	0.041633423	0.046129506	0.20941268	0.041784868	0.10849071	0.13438545	0.050179124	0.031446647
0.0	0.020606583	0.029379439	0.042891927	0.02544809	0.15805145	0.03465189	0.099463895	0.15576951	0.03907813	0.041325435
0.0	0.14805686	0.015407667	0.08136381	0.053474315	0.08050803	0.043333795	0.06985657	0.07500881	0.046013534	0.04295034
0.0	0.16221838	0.016953502	0.049829785	0.0482716	0.26212716	0.04078154	0.18837567	0.08765272	0.017242277	0.04395713
0.0	0.4816026	0.6361624	0.44028446	0.09835347	0.4482641	0.12768234	0.8000412	0.7264628	0.23715709	0.23328298
0.0	0.07486629	0.04828247	0.066512644	0.04793128	0.18832773	0.056183208	0.07673132	0.22649357	0.046030007	0.02813926
0.0	0.013067574	0.82260746	0.016107952	0.015122282	0.06354269	0.028667718	0.018904926	0.07211493	0.017621864	0.021296415
0.0	0.3537354	0.8666852	0.59253895	0.56640184	0.6384199	0.53711873	0.2908704	0.5294208	0.70507765	0.5111207
0.0	0.015540788	0.023143716	0.03489	0.024576047	0.03484674	0.014967066	0.002311742	0.023029244	0.038671955	0.038865313
0.0	0.01548497	0.023019081	0.034811325	0.024492998	0.034817368	0.0149439	0.002312415	0.022803491	0.03864298	0.038562417
0.0	0.15162387	0.054247916	0.049165644	0.04978603	0.1342475	0.027735509	0.21704409	0.5913363	0.038093984	0.033340987
0.0	0.098217554	0.019133298	0.07081286	0.040763766	0.2140747	0.02585572	0.3129081	0.26283246	0.026493113	0.029172078
0.0	0.13187551	0.023397585	0.067558646	0.024601173	0.0319333	0.03513798	0.113538556	0.21850054	0.019638307	0.0333874
0.0	0.08819146	0.017675666	0.0570096	0.034584213	0.09766284	0.051186092	0.060070816	0.24159251	0.03583314	0.024821904
0.0	0.07276008	0.032664575	0.060753245	0.02867306	0.028829044	0.034351017	0.22588745	0.19616279	0.023074286	0.039112598
0.0	0.48447987	0.61839557	0.3087644	0.07874069	0.46772936	0.07175748	0.9487332	0.627952	0.20469126	0.20513904
0.0	0.10792047	0.02956928	0.09193465	0.026075104	0.21866478	0.061184105	0.27466124	0.15350448	0.10016547	0.03369188
0.0	0.37084377	0.8046668	0.477907	0.07982547	0.7164928	0.095514834	0.89670205	0.7843114	0.1868205	0.2956799
0.0	0.077478625	0.022685004	0.0788454	0.034965307	0.17229322	0.019645914	0.54382265	0.0870409	0.026306149	0.025689915
0.0	0.051638484	0.052081157	0.14596197	0.027196987	0.10904065	0.021560004	0.33213386	0.08834915	0.019600501	0.008626164
0.0	0.068055294	0.0315547	0.10801138	0.03012142	0.13425888	0.039221987	0.11816238	0.07808354	0.024014864	0.00850689
0.0	0.052917045	0.07705146	0.05507036	0.031276576	0.2898428	0.028812109	0.20427015	0.040642202	0.14889449	0.032941297
0.0	0.36841288	0.84247065	0.37021053	0.08182747	0.68943626	0.09136949	0.8640963	0.7978833	0.28837636	0.14743064
0.0	0.58782125	0.56745434	0.5693918	0.573611	0.5696918	0.575477	0.5621858	0.5599132	0.5736586	0.57506704
0.0	0.58782595	0.5673217	0.57219034	0.57393247	0.5712401	0.5738072	0.5616016	0.56015307	0.5721838	0.5755138
0.0	0.58734614	0.56707925	0.5704027	0.5718878	0.57041985	0.57299227	0.56053805	0.56061953	0.5719485	0.57482356
0.0	0.018871743	0.031710666	0.020647112	0.011773881	0.087041564	0.030980853	0.11938031	0.10638957	0.021826928	0.026383713
0.0	0.5908446	0.5803518	0.57442755	0.5790272	0.5793842	0.5748835	0.57066435	0.56717247	0.57691336	0.57835084
0.0	0.5917109	0.581654	0.57581264	0.5778527	0.5787625	0.57477075	0.5714318	0.56835973	0.5759852	0.57725376
0.0	0.58663285	0.56780213	0.56915575	0.5725689	0.56885386	0.5719907	0.5614396	0.5619299	0.57198316	0.57327217
0.0	0.58629024	0.5661947	0.5710048	0.5734205	0.5705513	0.57336104	0.56060946	0.560819	0.5725104	0.57394177
0.0	0.58752334	0.56759894	0.5701115	0.57461226	0.5703324	0.57302487	0.56275976	0.56075	0.57250255	0.57418996
0.0	0.5867637	0.5687834	0.5698468	0.57371086	0.56947035	0.57348526	0.56060827	0.5594203	0.572667	0.57430893
0.0	0.018374084	0.016099023	0.09389547	0.012855703	0.030387616	0.02088233	0.06827225	0.06286845	0.018269451	0.015635611
0.0	0.019028163	0.03199003	0.020550566	0.011766571	0.08773397	0.031024206	0.11997099	0.10671952	0.02181618	0.026410017
0.0	0.5906569	0.5822659	0.5743118	0.57860196	0.5757022	0.57462037	0.57153654	0.56756586	0.5759949	0.57839787
0.0	0.58693147	0.5657138	0.57136583	0.5739492	0.56920815	0.57425165	0.5615287	0.559309	0.5734674	0.5748841
0.0	0.5920867	0.5859949	0.5774783	0.58099604	0.58270985	0.5760793	0.57270586	0.57146055	0.576716	0.5798888
0.0	0.59201026	0.58547556	0.57812643	0.5802033	0.5823677	0.5756062	0.57214445	0.571421	0.5767466	0.5797843
0.0	0.59066576	0.58180356	0.5760473	0.57921374	0.5773647	0.57453686	0.57094973	0.5676726	0.5763043	0.5779663
0.0	0.019141441	0.03203254	0.020896256	0.011828293	0.08742416	0.031048944	0.121243656	0.1062587	0.021937171	0.026422514
0.0	0.04528077	0.06423233	0.046659406	0.031172156	0.3141484	0.052806683	0.36846623	0.2097548	0.1152677	0.05848683
0.0	0.042968374	0.034423802	0.019875288	0.012355386	0.050738286	0.025189957	0.110974565	0.115630515	0.027298639	0.017838519
0.0	0.587029	0.5673918	0.5720347	0.5733729	0.569856	0.5739831	0.5607524	0.5604581	0.57333934	0.5748384
0.0	0.02963902	0.08497446	0.029417366	0.012257759	0.0769287	0.02713041	0.07247438	0.04964434	0.018487444	0.019955056
0.0	0.58814496	0.56968987	0.5718601	0.57549775	0.57255036	0.5745021	0.562012	0.5622147	0.5745184	0.5760505
0.0	0.58903146	0.9357422	0.19583409	0.057815727	0.1336923	0.12772486	0.93630034	0.72221136	0.43667406	0.19023761
0.0	0.46373254	0.3327581	0.44725466	0.090137996	0.7189302	0.066107236	0.87700194	0.72464764	0.22152604	0.18244046
0.0	0.5927404	0.580872	0.57996714	0.5797679	0.5814091	0.5753858	0.57396495	0.56746083	0.5771898	0.57968646
0.0	0.58732915	0.56748253	0.5699382	0.57235163	0.56735736	0.5721008	0.56096417	0.5597595	0.5728907	0.57395667
0.0	0.5881417	0.56775063	0.5712484	0.57377344	0.5677806	0.57243437	0.5620245	0.5607245	0.57222974	0.57505095
0.0	0.5915264	0.5822285	0.58007383	0.5803281	0.58162683	0.57555354	0.575611	0.56698817	0.57815015	0.57990545
0.0	0.5865661	0.5677056	0.57264704	0.57422704	0.57190067	0.57467335	0.56035924	0.56119275	0.57349837	0.57580775
0.0	0.5881296	0.5688869	0.5722315	0.5746348	0.5733928	0.5747101	0.56414986	0.56230164	0.57416534	0.57575506
0.0	0.5892588	0.5682428	0.5744145	0.57531756	0.57233447	0.574023	0.5656522	0.5603267	0.5748384	0.5762087
0.0	0.015490299	0.051221482	0.029331863	0.024266396	0.045691077	0.031500943	0.22636053	0.065401934	0.020737164	0.039044704
0.0	0.5896262	0.57994694	0.5758238	0.57794905	0.5788935	0.57433486	0.5719612	0.5684124	0.5756703	0.57846266
0.0	0.58889335	0.5650021	0.57067746	0.57377756	0.56924295	0.57307625	0.5636462	0.559022	0.57303566	0.57522076
0.0	0.023403449	0.03917149	0.014016095	0.012496988	0.05360455	0.029971868	0.07757107	0.022157365	0.021898573	0.012517548
0.0	0.591048	0.5814943	0.57680595	0.57965666	0.5806087	0.57459193	0.5715806	0.5696853	0.5759196	0.578821
0.0	0.5910108	0.58136946	0.57653	0.579491	0.5800301	0.57457477	0.5723756	0.56972307	0.5758544	0.57854927
0.0	0.5915543	0.5819711	0.57914436	0.58022285	0.5810255	0.574559	0.57549256	0.5676225	0.5766458	0.57977134
0.0	0.58741	0.5656328	0.568878	0.57313955	0.5700065	0.572742	0.5614447	0.5612596	0.57206196	0.5742326
0.0	0.59156674	0.5818278	0.57933086	0.5800055	0.58123285	0.5745721	0.5749103	0.5679237	0.5762335	0.57972294
0.0	0.5922943	0.58239704	0.57931846	0.57982165	0.5812485	0.5746015	0.57535034	0.56809515	0.57776994	0.5782757
0.0	0.034852903	0.014823457	0.0281128	0.015068765	0.056149077	0.02025759	0.08385477	0.054342426	0.03882411	0.023084456
0.0	0.59024817	0.57037914	0.57498735	0.57480264	0.57373434	0.5744834	0.56664747	0.5602764	0.5752969	0.57642865
0.0	0.5892123	0.5699302	0.57391185	0.57430655	0.5728543	0.5748179	0.5654273	0.5599208	0.5753963	0.576318
0.0	0.5870738	0.5670729	0.57032144	0.5731118	0.5699574	0.573332	0.5615814	0.5596939	0.57399344	0.57454103
0.0	0.5906073	0.5813988	0.57548374	0.578901	0.5753989	0.5738484	0.5717115	0.5685214	0.5753951	0.5781895
0.0	0.5879341	0.5689228	0.5735736	0.5740051	0.57146335	0.57394636	0.56588346	0.5622392	0.5751007	0.5762219
0.0	0.05451794	0.024523985	0.011895064	0.011760135	0.063215554	0.025190203	0.14299254	0.082736105	0.038604576	0.03339281
0.0	0.58647907	0.5662436	0.5705406	0.57371575	0.5684932	0.574208	0.56134534	0.56166536	0.57286006	0.5751632
0.0	0.59102315	0.5854662	0.5765935	0.580663	0.58188725	0.57536525	0.5718064	0.5713512	0.5775184	0.5797312
0.0	0.59087175	0.58563787	0.57780415	0.58057904	0.5821435	0.575139	0.57201403	0.571496	0.5778106	0.5793057
0.0	0.5908746	0.5806411	0.5733145	0.5783297	0.57909924	0.5748224	0.57189447	0.5677501	0.5756554	0.57864946
0.0	0.58794826	0.56687015	0.57073724	0.5735597	0.57117754	0.57325435	0.5616818	0.56110334	0.57096225	0.5738526
0.0	0.58743984	0.5683894	0.5716404	0.57381535	0.56888604	0.572952	0.5620402	0.56026673	0.572734	0.57372504
0.0	0.58653	0.56681997	0.5701842	0.573505	0.5716249	0.5733658	0.5613009	0.56107557	0.5722802	0.5738381
0.0	0.586694	0.5685008	0.5720187	0.57425475	0.5705263	0.5732127	0.56269556	0.5619116	0.5722172	0.57393384
0.0	0.586421	0.56579775	0.5714688	0.5736722	0.569052	0.57335615	0.5609585	0.56150013	0.57216233	0.57389665
0.0	0.5868033	0.5679161	0.5708245	0.5736772	0.5704086	0.572724	0.5601541	0.56071776	0.5721523	0.5743957
0.0	0.5865657	0.56767327	0.57090443	0.57371026	0.5689036	0.5728066	0.5615835	0.5595402	0.57199895	0.5738493
0.0	0.5873859	0.56798536	0.5695365	0.5726822	0.5700927	0.5723749	0.5625448	0.5609733	0.5726411	0.5730781
0.0	0.5867754	0.5684564	0.57089454	0.5745106	0.57084787	0.5726043	0.561616	0.5607763	0.5724814	0.57402873
0.0	0.58728075	0.5659521	0.5714487	0.5733825	0.5673639	0.5733403	0.5615952	0.5611286	0.57232267	0.574081
0.0	0.58818614	0.5683191	0.5705635	0.57332414	0.56888235	0.5733207	0.56248116	0.5604271	0.5723869	0.57341886
0.0	0.586864	0.5686419	0.57144225	0.5737947	0.57029164	0.572944	0.5619958	0.55966145	0.5724479	0.57373977
0.0	0.5872677	0.56836313	0.57133585	0.5742232	0.57065445	0.5730657	0.56267184	0.5608752	0.5719766	0.5732798
0.0	0.586265	0.5677831	0.571391	0.5736845	0.56893104	0.57303125	0.56133085	0.56033415	0.5720558	0.57353777
0.0	0.58719707	0.56639516	0.57082444	0.57372826	0.5694582	0.5732141	0.56066525	0.55899876	0.572529	0.5735026
0.0	0.58589876	0.5670698	0.571779	0.57393086	0.5702177	0.57259214	0.5617101	0.56126803	0.57207286	0.57412183
0.0	0.5868544	0.56730115	0.5707578	0.5730183	0.56985617	0.5729382	0.559939	0.56060475	0.5717778	0.57362336
0.0	0.58649033	0.566745	0.5710946	0.57339805	0.570268	0.57303375	0.5621152	0.5611021	0.57215106	0.5737428
0.0	0.5873773	0.56799614	0.57017255	0.5729986	0.570685	0.5732047	0.5624506	0.5606616	0.5728058	0.57388294
0.0	0.58628803	0.5661588	0.5718057	0.5748	0.5708115	0.5742339	0.56101763	0.5617543	0.57297707	0.5751184
0.0	0.5859489	0.56509477	0.5691342	0.5740655	0.5702378	0.5747986	0.5603916	0.559664	0.5737762	0.5738257
0.0	0.59048647	0.58166474	0.57651794	0.57843643	0.57755923	0.57334715	0.57054573	0.56831133	0.5766055	0.5778059
0.0	0.5909356	0.5812343	0.5769368	0.5780156	0.5784098	0.57339823	0.5721236	0.56897974	0.5763069	0.5768509
0.0	0.59102577	0.57959056	0.5762366	0.57943016	0.5792727	0.57330984	0.5728637	0.5683004	0.5755921	0.57789046
0.0	0.58753955	0.565999	0.57030106	0.5735068	0.5693322	0.57450503	0.5634977	0.56085515	0.5731831	0.5736538
0.0	0.5909833	0.57969415	0.5746197	0.5779863	0.57788223	0.5747131	0.571202	0.5685221	0.5762786	0.5769541
0.0	0.58865386	0.5669267	0.571741	0.57406914	0.5695145	0.57467026	0.5631805	0.5623336	0.5739106	0.57520944
0.0	0.58712745	0.5679351	0.5715233	0.57339376	0.56914943	0.5751314	0.56323797	0.5611927	0.57392377	0.5746229
0.0	0.586971	0.5659377	0.5689571	0.57357466	0.5706472	0.5729231	0.5613548	0.56104714	0.572797	0.57413626
0.0	0.060232967	0.01819931	0.069796085	0.029596174	0.36170346	0.06724264	0.2967036	0.17465019	0.041505598	0.054268017
0.0	0.019014478	0.032131	0.020566246	0.011898423	0.08817433	0.030882623	0.12075235	0.106727995	0.021784503	0.026641179
0.0	0.061119035	0.018229077	0.070183754	0.029582761	0.35909227	0.06725644	0.29525915	0.1747356	0.0416193	0.05378318
0.0	0.5869323	0.5690413	0.5716495	0.5738113	0.57038647	0.57369506	0.5638017	0.5590847	0.5731462	0.57546586
0.0	0.5870487	0.56546307	0.57051533	0.5744675	0.5697163	0.5743838	0.5627902	0.5596025	0.57347167	0.5736377
0.0	0.5869583	0.5643969	0.57092863	0.5736178	0.5696941	0.5749269	0.5617408	0.5590606	0.5737935	0.5741815
0.0	0.5871377	0.5676741	0.57295257	0.5737601	0.57077056	0.5741633	0.5613038	0.56086266	0.5731021	0.5756593
0.0	0.5871377	0.5676741	0.57295257	0.5737601	0.57077056	0.5741633	0.5613038	0.56086266	0.5731021	0.5756593
0.0	0.588719	0.56811625	0.57183343	0.5747002	0.5714602	0.57492954	0.563249	0.5619066	0.5743787	0.5753638
0.0	0.5865647	0.5647774	0.57093567	0.5733496	0.5694864	0.5742969	0.5606768	0.55955917	0.5726684	0.574434
0.0	0.5871374	0.5669574	0.5726273	0.5745016	0.5710502	0.5738813	0.56320155	0.5584643	0.5734474	0.57428914
0.0	0.58731335	0.56552905	0.57111055	0.574557	0.56879485	0.57328784	0.56003344	0.5593593	0.5739551	0.5742499
0.0	0.5874936	0.5663239	0.5713122	0.573607	0.5690281	0.57373214	0.56039464	0.560944	0.57348853	0.5746213
0.0	0.031029334	0.103124365	0.023817211	0.024917258	0.045715857	0.02147017	0.44407707	0.052628804	0.015758403	0.030642398
0.0	0.5874048	0.5631992	0.57007474	0.57392365	0.5699502	0.5739361	0.5629208	0.5597958	0.5726856	0.57365817
0.0	0.5863132	0.56905925	0.571544	0.5737647	0.570666	0.5746229	0.56038463	0.5620887	0.5738189	0.5745827
0.0	0.035844654	0.03495591	0.017135406	0.012935594	0.046334885	0.020100372	0.14421704	0.03807857	0.027574873	0.015178134
0.0	0.587125	0.56612295	0.57016945	0.57397985	0.56990963	0.57473445	0.564074	0.55958056	0.5735369	0.5740857
0.0	0.58800125	0.5683432	0.5720039	0.57419866	0.5705754	0.573701	0.56156486	0.5604228	0.57392424	0.57468957
0.0	0.58688104	0.5690303	0.5720246	0.5743272	0.57081115	0.57410854	0.56127506	0.5606286	0.5741901	0.57481265
0.0	0.054044288	0.046555422	0.026607437	0.020587392	0.017605634	0.014864976	0.09906582	0.12758362	0.024290627	0.018438164
0.0	0.5870595	0.56614095	0.57171834	0.57238847	0.5691692	0.5722985	0.5605799	0.5590287	0.5735713	0.57464457
0.0	0.5861864	0.56630015	0.5720106	0.57273674	0.56945336	0.5720879	0.5605954	0.5583059	0.57403487	0.57518494
0.0	0.5875297	0.5663671	0.57016605	0.5741428	0.57061875	0.5748116	0.56063294	0.56198126	0.57245135	0.57367325
0.0	0.5909349	0.5805472	0.5752754	0.5789021	0.5783418	0.5749149	0.56972	0.5687932	0.57611895	0.5771297
0.0	0.59123904	0.58205956	0.57555354	0.5780532	0.5791656	0.57510644	0.5721026	0.5662606	0.57677466	0.5777939
0.0	0.5918628	0.58073354	0.57619685	0.5787839	0.57811075	0.5744976	0.57244253	0.5684961	0.57588035	0.57848847
0.0	0.5881496	0.5695244	0.57142615	0.5749545	0.56859064	0.575045	0.5628671	0.56035703	0.5746105	0.5739251
0.0	0.59179175	0.5801874	0.57915115	0.5799931	0.5791576	0.57344866	0.57320654	0.56692165	0.578216	0.57900405
0.0	0.5881968	0.5690023	0.5716735	0.57429516	0.5685156	0.57512635	0.56187266	0.56175745	0.573917	0.5745268
0.0	0.5885522	0.5703008	0.5702408	0.5743933	0.56718135	0.57267463	0.5621806	0.55942315	0.5741238	0.5742156
0.0	0.5886529	0.567515	0.57115334	0.57330686	0.5669655	0.57454157	0.5605039	0.56059027	0.57406837	0.5748177
0.0	0.58775526	0.56884265	0.5701813	0.57427794	0.5689046	0.57465136	0.56349516	0.5593934	0.5743152	0.5753508
0.0	0.5880657	0.5654334	0.57104844	0.5742704	0.5691486	0.5748404	0.5595456	0.56072354	0.5736629	0.57358533
0.0	0.58750415	0.56767696	0.57196814	0.57449704	0.5707654	0.57479644	0.5612726	0.56105	0.57285416	0.5757125
0.0	0.58846635	0.5707149	0.57448244	0.5738939	0.57253087	0.5731169	0.56726176	0.5613785	0.5750369	0.5742086
0.0	0.5909457	0.5804064	0.5751311	0.57886815	0.5779345	0.57471585	0.5722421	0.56904805	0.57626647	0.578025
0.0	0.5890569	0.5729379	0.57305086	0.5757813	0.5748001	0.57466954	0.5636698	0.56372887	0.57464	0.57597286
0.0	0.58818316	0.5697299	0.5739017	0.57533354	0.5732625	0.5736886	0.565975	0.5597212	0.5741984	0.5764777
0.0	0.5903282	0.5816705	0.57856643	0.5798484	0.5802377	0.5740137	0.5749116	0.566225	0.57700485	0.57940984
0.0	0.58901733	0.5795576	0.57621056	0.5785511	0.57607615	0.57319415	0.5713367	0.5691186	0.57526696	0.5769458
0.0	0.019026827	0.09336492	0.0096574975	0.01822864	0.022094974	0.021658702	0.026393415	0.26080778	0.027506346	0.017776303
0.0	0.58704734	0.56675893	0.5710227	0.57374245	0.56886846	0.5734153	0.5619498	0.5590497	0.5720536	0.5739521
0.0	0.5877543	0.5669223	0.57050765	0.57258236	0.5702121	0.57308125	0.56089884	0.56019527	0.5730594	0.5740864
0.0	0.5866542	0.5632942	0.57037127	0.57279956	0.5688636	0.5726763	0.5621938	0.56086826	0.57250667	0.5749572
0.0	0.5871377	0.5676741	0.57295257	0.5737601	0.57077056	0.5741633	0.5613038	0.56086266	0.5731021	0.5756593
0.0	0.5874456	0.5673139	0.57265276	0.5752707	0.5716012	0.57483184	0.5625543	0.56006706	0.57300705	0.5757011
0.0	0.5879816	0.5674342	0.5724342	0.5739283	0.57076	0.57529634	0.56236315	0.56032467	0.57308036	0.5752165
0.0	0.5880153	0.5675431	0.5719666	0.5746221	0.5692625	0.5750574	0.56250817	0.56155604	0.5715834	0.57528216
0.0	0.5880188	0.5670836	0.5730537	0.5747606	0.57056326	0.57494164	0.56464833	0.56042	0.57362145	0.57515377
0.0	0.09200617	0.03857615	0.044650115	0.017102286	0.06286906	0.023107443	0.076999016	0.05305792	0.021212723	0.02235823
0.0	0.5900333	0.58172387	0.57754916	0.58060986	0.5803989	0.57418436	0.57632893	0.5662394	0.5774668	0.5799238
0.0	0.5898712	0.5823718	0.57856554	0.5792589	0.5803717	0.5753064	0.5753232	0.56543523	0.5758036	0.5791679
0.0	0.03496415	0.015077981	0.0123262685	0.014288985	0.02832856	0.026279766	0.059084423	0.06769549	0.022613555	0.02795309
0.0	0.58703226	0.5647291	0.57037586	0.57248867	0.5708414	0.5741585	0.5618638	0.56104213	0.573949	0.57459056
0.0	0.58710104	0.5675728	0.5707904	0.573476	0.5701682	0.57336485	0.56223094	0.56156266	0.57415	0.5742311
0.0	0.5881993	0.56629485	0.5706259	0.5742461	0.5715689	0.57240236	0.56009656	0.5598535	0.57325315	0.574363
0.0	0.5879524	0.5630993	0.57026374	0.5742423	0.5701447	0.57367235	0.5628704	0.5592575	0.5733865	0.5741352
0.0	0.5874848	0.5644906	0.56990844	0.5728772	0.570075	0.5731461	0.5604672	0.56040806	0.5726744	0.5743072
0.0	0.5852486	0.5677014	0.56941134	0.5726135	0.5700209	0.5736028	0.56232935	0.56095254	0.57276475	0.57369894
0.0	0.5878072	0.56645596	0.5711922	0.57372254	0.56889504	0.57535577	0.5630414	0.55838394	0.573038	0.57441217
0.0	0.591335	0.58089405	0.57539886	0.57850105	0.5791285	0.5750096	0.57087827	0.5673583	0.5768638	0.5776778
0.0	0.5908329	0.579051	0.57554644	0.5784995	0.576822	0.5742003	0.57093626	0.567582	0.57654727	0.5778631
0.0	0.58793384	0.56706226	0.571837	0.57427275	0.57091874	0.57499474	0.5632651	0.5598652	0.5732048	0.5754073
0.0	0.5858173	0.56634253	0.5691352	0.5743602	0.5692113	0.57431644	0.5626923	0.5612627	0.5728868	0.5741787
0.0	0.588137	0.56896406	0.5707074	0.5739256	0.56943595	0.57424265	0.55892545	0.55919033	0.5730009	0.5729275
0.0	0.5858463	0.56651306	0.57172364	0.573889	0.5702078	0.575482	0.56180847	0.5599882	0.57225233	0.5748296
0.0	0.5878567	0.5676384	0.5709266	0.5743747	0.56802595	0.57511866	0.56039464	0.5583077	0.5728334	0.5755636
0.0	0.58707887	0.56487846	0.56968766	0.57359886	0.56744355	0.5741145	0.55779594	0.5616282	0.57333875	0.57457626
0.0	0.58682877	0.5654755	0.57127625	0.57397115	0.56967205	0.57520735	0.56388485	0.56043226	0.57412136	0.5737572
0.0	0.58801734	0.56647354	0.5713614	0.5740667	0.5709168	0.5753102	0.5634495	0.5592868	0.5724461	0.5749221
0.0	0.5872085	0.5664078	0.57180583	0.57344675	0.56991786	0.5728923	0.5625994	0.56019396	0.57285243	0.57393324
0.0	0.5879045	0.56910837	0.57078207	0.57398057	0.5686511	0.5753642	0.5621063	0.56085026	0.5732523	0.57441187
0.0	0.58757484	0.5694475	0.57146543	0.5733514	0.56977427	0.57465184	0.56355506	0.5608427	0.5732431	0.57346815
0.0	0.5876777	0.5677574	0.5708577	0.5712381	0.5683311	0.57458234	0.5606711	0.5609272	0.5721693	0.5746385
0.0	0.5872718	0.5675281	0.5713388	0.5736591	0.5702966	0.57495594	0.5618318	0.5601397	0.573258	0.5750211
0.0	0.58721864	0.5671821	0.570333	0.5722273	0.56572837	0.5741775	0.5623935	0.5599273	0.5703892	0.573516
0.0	0.59222066	0.5852321	0.57661384	0.58083224	0.58134615	0.57560086	0.5727247	0.57145697	0.57712185	0.57959104
0.0	0.5901391	0.5793068	0.57533795	0.57880086	0.57868034	0.5744315	0.5705762	0.567473	0.5755712	0.5781617
0.0	0.5870152	0.5681273	0.57041836	0.5733746	0.5687821	0.5740354	0.5606051	0.5613563	0.5716637	0.57344955
0.0	0.587512	0.5693511	0.57039803	0.5736348	0.56930554	0.5741388	0.5609787	0.56097424	0.5721686	0.5731915
0.0	0.58788115	0.5666818	0.5702436	0.5736565	0.57085484	0.5739431	0.5623485	0.56082934	0.57126206	0.5748132
0.0	0.58782446	0.5662614	0.56987965	0.5741982	0.5703472	0.57552135	0.562026	0.5605047	0.5725532	0.5749418
0.0	0.587372	0.566389	0.5693979	0.5740467	0.56839836	0.57397354	0.56281716	0.56106037	0.5722259	0.57485443
0.0	0.58736956	0.56899536	0.5701958	0.5740279	0.56957656	0.5745325	0.56086606	0.5603742	0.57424676	0.5755478
0.0	0.58620006	0.5631264	0.5711804	0.57092375	0.5705119	0.5727077	0.5610279	0.56057286	0.573244	0.5738936
0.0	0.59090537	0.5802873	0.576129	0.5785206	0.57757187	0.5751178	0.57085	0.5675399	0.5761773	0.5780873
0.0	0.5878194	0.5665383	0.57067627	0.5739974	0.5693057	0.5751934	0.5640762	0.5587025	0.57395405	0.5750411
0.0	0.58696747	0.56631446	0.5710863	0.57376957	0.5696084	0.5751916	0.5625877	0.5603663	0.57466894	0.5753679
0.0	0.5859746	0.5678603	0.5694125	0.5746164	0.5716813	0.5747644	0.56151956	0.5600187	0.57329065	0.5744909
0.0	0.58372205	0.565601	0.5696482	0.5739655	0.57027805	0.57532555	0.56187785	0.5596357	0.5737958	0.5754362
0.0	0.5854933	0.5666964	0.56849635	0.57288855	0.56774104	0.57368827	0.56234163	0.560627	0.57303435	0.5749214
0.0	0.5853554	0.5666927	0.5710541	0.57440645	0.5694307	0.5753437	0.5624032	0.5615709	0.57367307	0.57394224
0.0	0.58666044	0.56722814	0.5713062	0.57471514	0.57014537	0.5754526	0.56196755	0.5602947	0.5741936	0.5752563
0.0	0.58816683	0.56653583	0.5708895	0.5733033	0.5697308	0.57530236	0.5618169	0.5598845	0.57360935	0.57464534
0.0	0.59172034	0.5860704	0.5780591	0.5808612	0.5826049	0.5750637	0.57414323	0.57113755	0.5775119	0.5790136
0.0	0.58783865	0.56784666	0.5717248	0.5735963	0.57101405	0.5757056	0.56473243	0.5602193	0.5745448	0.5759813
0.0	0.58773834	0.5689989	0.5707868	0.57418525	0.5700968	0.5746879	0.5629157	0.5613038	0.5730565	0.5757022
0.0	0.58694464	0.5664535	0.57004535	0.57318085	0.5706988	0.5747834	0.5639987	0.5607089	0.5736401	0.57473165
0.0	0.58741164	0.5686156	0.5712255	0.57192254	0.5701256	0.5753829	0.5609853	0.5607382	0.57330245	0.5747431
0.0	0.58869183	0.5697187	0.57369864	0.5739429	0.57198256	0.57248014	0.5674427	0.55935496	0.57493687	0.5757107
0.0	0.58883923	0.56951725	0.573515	0.5749271	0.57132363	0.57190615	0.5648936	0.5590501	0.57405704	0.5757124
0.0	0.58777565	0.56930137	0.57499456	0.57446146	0.57421947	0.5739947	0.5654533	0.5593391	0.5749517	0.57603806
0.0	0.5913567	0.5812248	0.5765418	0.57875997	0.57881975	0.5744794	0.5718663	0.5686977	0.57602274	0.5788277
0.0	0.5913567	0.5812248	0.5765418	0.57875997	0.57881975	0.5744794	0.5718663	0.5686977	0.57602274	0.5788277
0.0	0.5869278	0.5671535	0.5695266	0.5739586	0.57062536	0.57410145	0.5609615	0.5596329	0.5732382	0.57468814
0.0	0.1458283	0.051797763	0.17109802	0.06300617	0.40304497	0.056460347	0.061048437	0.35494637	0.040434852	0.05683897
0.0	0.17123409	0.038889688	0.16949725	0.057475764	0.3885542	0.04298233	0.24318065	0.3852249	0.04641135	0.056174196
0.0	0.58720416	0.5676418	0.5689606	0.5739304	0.56904155	0.5720106	0.56325763	0.55827326	0.5716241	0.5744021
0.0	0.5918454	0.581916	0.57951117	0.58006173	0.58051676	0.57477313	0.57570636	0.56809545	0.5780506	0.57950866
0.0	0.5908759	0.5821745	0.5793967	0.58025205	0.5812812	0.57466495	0.57622683	0.56622654	0.5766216	0.57888985
0.0	0.591081	0.5814265	0.5797762	0.5795971	0.58095527	0.57494134	0.57631546	0.56815845	0.5779363	0.58003604
0.0	0.58774763	0.56895334	0.572199	0.572202	0.5702014	0.5741005	0.5613673	0.56018823	0.5735669	0.5729809
0.0	0.587525	0.56745636	0.5700788	0.57355785	0.57058907	0.572601	0.56087756	0.55981034	0.57214916	0.5743215
0.0	0.5852501	0.5661838	0.5698319	0.5725919	0.5666227	0.57378644	0.5621077	0.5608618	0.5732429	0.5749912
0.0	0.5861133	0.5668415	0.569735	0.5735565	0.5703041	0.5752689	0.55877787	0.56030816	0.573733	0.57472146
0.0	0.5920825	0.58593595	0.5787098	0.58147633	0.5840749	0.5742848	0.5768009	0.5703432	0.57758576	0.57891834
0.0	0.5920825	0.58593595	0.5787098	0.58147633	0.5840749	0.5742848	0.5768009	0.5703432	0.57758576	0.57891834
0.0	0.58710146	0.5664479	0.5692508	0.5735822	0.5698792	0.5752436	0.56322235	0.56121236	0.5730933	0.574581
0.0	0.5863364	0.5688103	0.56979465	0.57437015	0.5702773	0.573495	0.5625422	0.56037706	0.5732749	0.5747273
0.0	0.5859189	0.5691925	0.5720341	0.57478523	0.57016146	0.5748717	0.5618143	0.56078565	0.5735187	0.5747528
0.0	0.5870294	0.5674345	0.57077545	0.57387996	0.5700352	0.57363915	0.5612336	0.56138825	0.5735661	0.5754668
0.0	0.5909325	0.5737326	0.57334393	0.57628113	0.5755237	0.57421094	0.56311905	0.5646383	0.5740844	0.5765243
0.0	0.07106545	0.034620903	0.08158122	0.04032904	0.25791007	0.0663286	0.31129456	0.061444633	0.033138096	0.04082114
0.0	0.081786744	0.031257074	0.025605902	0.017315544	0.04758517	0.019346356	0.015365521	0.09267513	0.02058517	0.012455881
0.0	0.03429178	0.0125057185	0.035795175	0.016227579	0.05567271	0.017213382	0.013683968	0.035859775	0.027022852	0.028069884
0.0	0.5903752	0.57925665	0.57354647	0.57822806	0.5789655	0.5740021	0.5692961	0.56665796	0.5760439	0.5777672
0.0	0.58730817	0.56607664	0.5711584	0.5740859	0.56981057	0.57367533	0.5602269	0.5596723	0.5732999	0.57437223
0.0	0.5871423	0.5681056	0.5713664	0.5741083	0.56885636	0.57437235	0.56238335	0.5607768	0.57384676	0.57481533
0.0	0.58664936	0.56729156	0.5710068	0.57421476	0.5676615	0.57499146	0.56071854	0.55929935	0.5736946	0.5750945
0.0	0.591034	0.5804739	0.57653546	0.5796224	0.5794338	0.57481265	0.5711283	0.56776094	0.5761628	0.5772095
0.0	0.5881106	0.56790996	0.5721121	0.5735785	0.57087004	0.57357496	0.56281596	0.56073004	0.57348555	0.57362604
0.0	0.5866211	0.5670412	0.570348	0.5727088	0.56962687	0.5730862	0.5635185	0.55950856	0.57166886	0.5735385
0.0	0.042206425	0.01814819	0.054538302	0.015998792	0.06822795	0.014079894	0.17729679	0.050249364	0.024565065	0.017541964
0.0	0.030109081	0.032346286	0.04129678	0.015490756	0.031056054	0.018980144	0.004882386	0.054741383	0.017909475	0.027037606
0.0	0.041734543	0.017947113	0.05386804	0.015752716	0.06772205	0.014020933	0.17269991	0.049339976	0.024280662	0.017370919
0.0	0.030054847	0.03228535	0.04124492	0.0154773155	0.031009065	0.018965544	0.004884986	0.05483164	0.017881535	0.027031146
0.0	0.5886266	0.5688355	0.5752043	0.5752634	0.5726365	0.5744953	0.56678367	0.55911654	0.5740518	0.5765091
0.0	0.5874723	0.56726176	0.5716439	0.5740004	0.5692883	0.57501924	0.5621233	0.5608902	0.5734973	0.5748575
0.0	0.5883	0.5672017	0.5727178	0.57406014	0.5683261	0.574862	0.56104344	0.56056815	0.5735095	0.57478374
0.0	0.59077984	0.5813515	0.57572365	0.57840866	0.57782954	0.5745337	0.5729997	0.56897116	0.57624686	0.57884
0.0	0.58730817	0.5690049	0.57114416	0.5740916	0.57031655	0.57483715	0.5623784	0.56081074	0.5725462	0.57466614
0.0	0.5905303	0.578804	0.57470053	0.5765324	0.5782134	0.5737558	0.56934756	0.56765795	0.57523274	0.57754856
0.0	0.58701485	0.567619	0.5707243	0.573428	0.5698063	0.57343036	0.5628028	0.56159145	0.5730317	0.5741239
0.0	0.58629596	0.567935	0.5706604	0.57276714	0.56962043	0.5741165	0.56324756	0.56126106	0.57331705	0.5742781
0.0	0.58684134	0.5671861	0.5714914	0.57401973	0.5702345	0.5752723	0.5615821	0.55991435	0.5741099	0.57559204
0.0	0.58736724	0.5671119	0.57136697	0.5728857	0.56989837	0.5752312	0.5609981	0.5611092	0.5734605	0.57522017
0.0	0.5923257	0.58576566	0.5803535	0.58166873	0.5841558	0.5759867	0.5752164	0.5709948	0.5790181	0.58059615
0.0	0.5923257	0.58576566	0.5803535	0.58166873	0.5841558	0.5759867	0.5752164	0.5709948	0.5790181	0.58059615
0.0	0.5853495	0.5681102	0.56749713	0.5731963	0.56825423	0.57401294	0.56215364	0.56105036	0.5734673	0.57489574
0.0	0.5929887	0.58590174	0.57825524	0.5813046	0.5840718	0.5758032	0.57647216	0.5709722	0.57851934	0.5803391
0.0	0.5929887	0.58590174	0.57825524	0.5813046	0.5840718	0.5758032	0.57647216	0.5709722	0.57851934	0.5803391
0.0	0.5902126	0.57818735	0.5763405	0.577718	0.57692045	0.5745943	0.56999195	0.56887007	0.57430166	0.5768289
0.0	0.5861526	0.56858766	0.5711564	0.574255	0.57065773	0.57450783	0.5638358	0.5601181	0.5714537	0.5733363
0.0	0.58556956	0.5664769	0.57149625	0.57394916	0.57045555	0.5732787	0.5621164	0.5603919	0.5730367	0.5727943
0.0	0.59230804	0.58673567	0.5802414	0.58131117	0.5843897	0.5754823	0.57750565	0.5717021	0.5777008	0.5793324
0.0	0.59230804	0.58673567	0.5802414	0.58131117	0.5843897	0.5754823	0.57750565	0.5717021	0.5777008	0.5793324
0.0	0.58509356	0.5666976	0.5699927	0.57307994	0.56876445	0.5749531	0.5616656	0.56186825	0.57361853	0.57488805
0.0	0.58680665	0.56746125	0.5711525	0.57438505	0.56878614	0.57532716	0.5597842	0.5622017	0.573237	0.5748978
0.0	0.58873755	0.5674593	0.57228285	0.57131326	0.5688547	0.57222974	0.5608338	0.56047606	0.57180125	0.5740293
0.0	0.58711517	0.5684537	0.57011396	0.5731475	0.569853	0.5732059	0.56363	0.559404	0.57402694	0.57539004
0.0	0.5871083	0.56781185	0.5706161	0.57307804	0.5701502	0.5746142	0.56142724	0.559329	0.573186	0.5751599
0.0	0.5873348	0.5679423	0.5713151	0.574593	0.56968033	0.57468796	0.5618867	0.5608925	0.5739923	0.57399285
0.0	0.5879799	0.56962264	0.57107645	0.5740489	0.570491	0.5738903	0.56254077	0.560657	0.5736231	0.57498336
0.0	0.5877245	0.56791115	0.57000434	0.574534	0.56946146	0.5749976	0.5630018	0.5619418	0.5738823	0.57537985
0.0	0.5861415	0.56923217	0.57265073	0.5742853	0.5710819	0.5724706	0.5616033	0.5608807	0.5736644	0.57559043
0.0	0.58808994	0.5682626	0.5722222	0.57339233	0.56995237	0.5729389	0.5635404	0.5599455	0.5748258	0.5757501
0.0	0.5872486	0.56721926	0.57038945	0.57361835	0.5696164	0.5751556	0.5614428	0.5605806	0.5730194	0.5761078
0.0	0.58439547	0.5673609	0.57095915	0.57379496	0.5701308	0.57509536	0.5646077	0.5614525	0.5732283	0.57537127
0.0	0.5882039	0.5686839	0.5725471	0.5742321	0.57056004	0.5752222	0.56410795	0.5594423	0.5724236	0.57529986
0.0	0.5873112	0.56721085	0.5698427	0.57371414	0.56874615	0.5751216	0.5620632	0.56023616	0.57232046	0.5746452
0.0	0.58714455	0.5622135	0.57120264	0.57212734	0.56942075	0.5728768	0.56185347	0.5605636	0.5718616	0.572228
0.0	0.5873697	0.5675161	0.5717519	0.5728559	0.57016844	0.5748497	0.56415474	0.5612579	0.5738599	0.5751969
0.0	0.5879126	0.5681001	0.5708572	0.57445043	0.5700388	0.5753195	0.5612613	0.56065243	0.57276386	0.5721061
0.0	0.5866559	0.566599	0.5727576	0.57239693	0.5690146	0.5741517	0.56175697	0.55969745	0.5732682	0.5737957
0.0	0.58960855	0.570295	0.573166	0.57465976	0.57379514	0.57440054	0.56629896	0.559904	0.57280695	0.5736381
0.0	0.5899687	0.5710761	0.57458484	0.57399386	0.5735089	0.5752661	0.5652541	0.5615579	0.5740847	0.5754777
0.0	0.58897036	0.56979585	0.57335985	0.5755988	0.5735511	0.57373583	0.56726	0.56056446	0.5726512	0.5744949
0.0	0.59050226	0.5796549	0.57696694	0.5786811	0.57837385	0.57300675	0.5720819	0.56815696	0.5761593	0.57795423
0.0	0.5904287	0.57852125	0.5755896	0.5786091	0.5786398	0.5747358	0.5690849	0.5675384	0.57592076	0.5777191
0.0	0.5865589	0.5674654	0.5718575	0.574599	0.57046914	0.5743231	0.5621402	0.56103647	0.5734468	0.57456815
0.0	0.5864604	0.5664505	0.5718956	0.57397604	0.570345	0.574602	0.5615948	0.55987734	0.57371	0.5749556
0.0	0.5877895	0.5677885	0.572051	0.5728709	0.5693552	0.57499605	0.563794	0.56136984	0.5732665	0.57449836
0.0	0.58718807	0.5671972	0.5721225	0.57354766	0.57142305	0.574235	0.5593218	0.5604524	0.57310057	0.57322437
0.0	0.58774513	0.5706776	0.57262915	0.5746409	0.5711499	0.5752681	0.5644008	0.56147933	0.57361686	0.5758164
0.0	0.5882591	0.5681574	0.5721621	0.57358027	0.5692972	0.57486004	0.5608558	0.5614436	0.5737149	0.57533216
0.0	0.58710605	0.5674938	0.5692373	0.57413846	0.570758	0.57291734	0.563921	0.55953205	0.57198495	0.57398343
0.0	0.5911913	0.57992685	0.5764256	0.5787997	0.5774075	0.57385266	0.5714714	0.5676041	0.57543224	0.57780486
0.0	0.5900527	0.5701145	0.5748267	0.57358736	0.574603	0.57423407	0.5658908	0.5608275	0.5742319	0.5755845
0.0	0.5874701	0.5650188	0.56924295	0.5728924	0.56944036	0.57436484	0.5597534	0.56076455	0.5733646	0.57229817
0.0	0.58756894	0.5676482	0.56987673	0.5732793	0.5701359	0.57513565	0.56164956	0.5600155	0.57374626	0.57545006
0.0	0.5914108	0.5817563	0.57568204	0.5790308	0.57881516	0.5737448	0.5711559	0.5680719	0.57683927	0.5787091
0.0	0.587048	0.5680979	0.57089716	0.574408	0.5708924	0.5740637	0.56274176	0.56147677	0.57272243	0.5741517
0.0	0.58656645	0.56570923	0.5692472	0.57354915	0.5706844	0.57237023	0.56070477	0.56032556	0.57362556	0.5734443
0.0	0.58700097	0.56876683	0.5703159	0.572827	0.5712711	0.57365197	0.56412566	0.5612981	0.5727777	0.5737033
0.0	0.5869395	0.5683889	0.57048196	0.57378054	0.5713121	0.57403874	0.5642096	0.5615817	0.5726181	0.5738324
0.0	0.58718824	0.568691	0.570854	0.5742044	0.571364	0.573604	0.5627831	0.56234276	0.5731733	0.57469106
0.0	0.5859605	0.5674013	0.571043	0.5742854	0.57081497	0.5741817	0.56262726	0.5623156	0.57282734	0.57491463
0.0	0.5869964	0.5680277	0.57101494	0.57462597	0.56998086	0.5734903	0.56403697	0.56136656	0.57153517	0.5745953
0.0	0.5878887	0.56884235	0.5709231	0.57476807	0.5705031	0.5734498	0.56199753	0.5610114	0.5726122	0.57412654
0.0	0.5877208	0.5666657	0.5707474	0.5741906	0.5683597	0.57417715	0.56149983	0.5614797	0.57281125	0.5745916
0.0	0.5870928	0.56969744	0.57059354	0.5729867	0.570516	0.57335675	0.56412184	0.56149805	0.571752	0.5732016
0.0	0.58689386	0.5675676	0.5708937	0.5745199	0.57071877	0.57379556	0.56558	0.56078523	0.57344216	0.5749645
0.0	0.588361	0.5685417	0.568668	0.5741932	0.57110155	0.5731213	0.5618559	0.5613042	0.57360995	0.5751675
0.0	0.5873908	0.56809527	0.5707558	0.5741427	0.5707301	0.5725507	0.5621026	0.56155556	0.5726797	0.5748521
0.0	0.5880951	0.5645324	0.5712124	0.5741944	0.5705524	0.5723888	0.56038284	0.5603097	0.5739511	0.5755031
0.0	0.59025353	0.5814084	0.5761509	0.57909894	0.57807064	0.5744198	0.5708839	0.5670481	0.57611376	0.578667
0.0	0.062162194	0.031921856	0.0626241	0.00059892307	0.17647712	0.041267008	0.36951238	0.15727447	0.06794925	0.029947309
0.0	0.05004362	0.06409132	0.08654974	0.036101926	0.19138029	0.034525637	0.07607675	0.18030807	0.039662227	0.02368205
0.0	0.057010744	0.075170435	0.052273314	0.025961947	0.24450864	0.025042204	0.047820188	0.32853332	0.06824462	0.020357206
0.0	0.5874117	0.5683193	0.57135797	0.5747597	0.57100224	0.57327414	0.5631606	0.562413	0.5722708	0.5741054
0.0	0.58739716	0.5687146	0.5712992	0.5734268	0.5696479	0.5735793	0.56338936	0.56159145	0.5721083	0.574576
0.0	0.5872026	0.56920916	0.57119036	0.5740549	0.57051575	0.57301307	0.56267905	0.56208324	0.5724882	0.5745276
0.0	0.58518827	0.567941	0.57039803	0.57433784	0.5714529	0.5740876	0.56413144	0.56158286	0.57309914	0.5737616
0.0	0.58579445	0.5680149	0.57016206	0.57322407	0.5704603	0.57337517	0.5647529	0.56105155	0.5724679	0.5745614
0.0	0.586588	0.5697019	0.5715785	0.5738543	0.5704768	0.57360655	0.5635579	0.5619077	0.5730408	0.57504463
0.0	0.5864455	0.5684263	0.57039356	0.57448435	0.57042897	0.5727306	0.5617641	0.5614301	0.5728933	0.5738911
0.0	0.5873331	0.56792176	0.57030666	0.5740246	0.57067883	0.57247907	0.56337714	0.56120914	0.5725797	0.57497144
0.0	0.59124076	0.5796561	0.5747896	0.57844716	0.57841796	0.57400113	0.5728609	0.5684489	0.5769407	0.5785521
0.0	0.58642304	0.56856817	0.57121694	0.57376564	0.57092625	0.5738883	0.55897784	0.5613726	0.5725598	0.5751792
0.0	0.58702356	0.5673063	0.571451	0.5743722	0.57044035	0.57394266	0.5647421	0.5610793	0.57251817	0.5750586
0.0	0.58661807	0.56869555	0.570239	0.5740755	0.5696635	0.5739553	0.56166095	0.5610772	0.57274985	0.57507086
0.0	0.58648247	0.5679719	0.57096404	0.5741563	0.5701824	0.57392657	0.5621013	0.5611309	0.57267606	0.5741856
0.0	0.58664286	0.5676681	0.57015467	0.573334	0.5700978	0.5736808	0.56278896	0.56150836	0.5720546	0.57514346
0.0	0.5903512	0.5816054	0.57658017	0.5791566	0.5792023	0.5751722	0.5720331	0.5680179	0.57714367	0.57716566
0.0	0.59020317	0.58042634	0.5765846	0.57873154	0.5781763	0.5747829	0.5726587	0.5677076	0.5770983	0.5785055
0.0	0.5910233	0.581156	0.5762619	0.5765518	0.5779826	0.57277715	0.57174987	0.56780595	0.57594997	0.57724947
0.0	0.59105206	0.58269143	0.57587487	0.5789142	0.57781094	0.5747466	0.5730584	0.5695226	0.57566	0.57678324
0.0	0.590658	0.5804943	0.5764935	0.57966137	0.5787451	0.5746884	0.57201135	0.56862175	0.57712847	0.57816494
0.0	0.5909471	0.58086234	0.576037	0.57929444	0.578707	0.57386357	0.5696185	0.56955904	0.5768438	0.5776633
0.0	0.5883028	0.56666744	0.56983703	0.57461125	0.5710971	0.57426286	0.56315905	0.55998945	0.57258415	0.5746528
0.0	0.58777523	0.5656693	0.5701226	0.57385844	0.57006556	0.572589	0.56087816	0.5601621	0.5725833	0.5734219
0.0	0.024696564	0.049558997	0.034622375	0.010283481	0.060982767	0.015758233	0.03594507	0.10637096	0.06163622	0.032693658
0.0	0.024651032	0.049431913	0.0346455	0.010310081	0.06106717	0.015763737	0.035949096	0.10584943	0.06158899	0.032739494
0.0	0.024710959	0.049471226	0.03455749	0.010277878	0.060854394	0.015756192	0.035765637	0.10618359	0.061453678	0.0327482
0.0	0.024767863	0.049316853	0.034651835	0.01030299	0.061438557	0.015776666	0.03574863	0.10582168	0.061311673	0.03275325
0.0	0.02465666	0.04967442	0.034690406	0.010306774	0.060936723	0.01578493	0.03550479	0.10667026	0.061536986	0.032632146
0.0	0.024617119	0.04944566	0.034674115	0.0102653755	0.06085187	0.015792942	0.035748973	0.10581896	0.061546814	0.03273923
0.0	0.026599886	0.027777499	0.03293298	0.012612538	0.0529332	0.024557456	0.072064646	0.20162813	0.02566751	0.033212528
0.0	0.026654733	0.027784208	0.032778982	0.012628094	0.052966975	0.024554538	0.071663305	0.20160061	0.025537314	0.033218812
0.0	0.026622266	0.027988134	0.032779526	0.012591973	0.052537467	0.024514757	0.07116719	0.20157275	0.025544185	0.03319481
0.0	0.026629692	0.027802248	0.03275648	0.012619743	0.052858822	0.024544656	0.07169886	0.20158786	0.025502497	0.033122778
0.0	0.026646633	0.02788151	0.032864675	0.012627602	0.052766155	0.024571957	0.071455136	0.20241807	0.025679844	0.033161756
0.0	0.026524564	0.027900012	0.032812864	0.012597618	0.052602768	0.024547111	0.071485035	0.2012691	0.025623329	0.033099495
0.0	0.033071764	0.03702296	0.026792442	0.013705627	0.02360035	0.018453665	0.04631338	0.048915777	0.01970389	0.022352727
0.0	0.03311922	0.03702557	0.02662197	0.013740834	0.023671623	0.018456066	0.04586235	0.048813045	0.01965424	0.02230914
0.0	0.03316084	0.03728109	0.026595263	0.013694996	0.023361798	0.0184202	0.046007507	0.04879868	0.01963033	0.022348175
0.0	0.03309321	0.036924493	0.026661662	0.013729039	0.023628207	0.018458312	0.045789707	0.04878606	0.019545818	0.022357948
0.0	0.033080928	0.036997918	0.026583463	0.013757858	0.023476657	0.018461077	0.04616336	0.049056627	0.019731345	0.022321997
0.0	0.033179875	0.03713007	0.026665814	0.013700343	0.023563337	0.018477658	0.04627443	0.048959136	0.019611115	0.022300707
0.0	0.040916055	0.027412875	0.026899608	0.016226368	0.066327415	0.020972155	0.020721897	0.0425768	0.044438154	0.0245027
0.0	0.041014217	0.02733325	0.026899789	0.016311817	0.0670798	0.021011334	0.020690773	0.042634003	0.044732578	0.024573488
0.0	0.040869188	0.027303394	0.026866738	0.016251514	0.06650892	0.02095413	0.020523924	0.04268857	0.044527657	0.024503749
0.0	0.041051216	0.027408019	0.026891679	0.016284373	0.0668941	0.0209915	0.020529207	0.042573806	0.044472955	0.024517806
0.0	0.041033503	0.02740347	0.026844308	0.016285107	0.066788055	0.021007666	0.020689892	0.042921603	0.044729967	0.024487332
0.0	0.040825583	0.027277552	0.02687336	0.016240897	0.06664457	0.020958895	0.02061353	0.042583738	0.044618364	0.0245159
0.0	0.021418544	0.01688632	0.024262102	0.021631958	0.062247038	0.029951088	0.2323858	0.19558172	0.028633842	0.019396344
0.0	0.021458268	0.016897375	0.024188893	0.02170155	0.062759906	0.029939538	0.2336976	0.19540855	0.028502531	0.019410979
0.0	0.021448728	0.016880281	0.024202887	0.021613386	0.062191173	0.029880866	0.23194964	0.1953473	0.028494926	0.019387811
0.0	0.021399504	0.016936645	0.024189133	0.021691084	0.062426355	0.029923405	0.23229615	0.19531836	0.028408105	0.019394811
0.0	0.021449637	0.01687984	0.024098642	0.021674456	0.062060084	0.0299467	0.23265031	0.19595112	0.028635794	0.019379463
0.0	0.021482611	0.0168593	0.024152923	0.021633463	0.06235001	0.029945208	0.23269288	0.19634765	0.028498836	0.01937805
0.0	0.11546815	0.03456522	0.031565238	0.016225386	0.06414628	0.020395674	0.13126248	0.04997089	0.030798772	0.019056559
0.0	0.11633171	0.034514945	0.03153325	0.016275827	0.064525776	0.02041859	0.13202287	0.050067075	0.030781226	0.019033344
0.0	0.11648401	0.034408186	0.031294126	0.01619987	0.063988954	0.020387178	0.13106371	0.050005198	0.030714534	0.01904567
0.0	0.116571434	0.03462014	0.0314969	0.016249256	0.06439419	0.020403877	0.13103099	0.050009165	0.030666064	0.019022021
0.0	0.11567492	0.034555454	0.031570964	0.016267484	0.06399226	0.020387482	0.13134368	0.05034006	0.03076154	0.019006867
0.0	0.11642811	0.03450606	0.03147558	0.016222738	0.06422689	0.020431947	0.13128133	0.05026486	0.03071814	0.019021524
0.0	0.03614607	0.018195076	0.02716281	0.028136268	0.024814436	0.023008097	0.09801093	0.06135888	0.03595551	0.025947358
0.0	0.036047455	0.018280583	0.027165854	0.028217927	0.0249435	0.02303345	0.09791848	0.06109321	0.0358466	0.025993936
0.0	0.03612689	0.018315213	0.027086891	0.02812609	0.024816394	0.023001967	0.09773201	0.06114347	0.035862785	0.026000999
0.0	0.0363224	0.018263996	0.027113121	0.028204756	0.024950793	0.022982813	0.09713406	0.060879212	0.035673186	0.025912317
0.0	0.035991725	0.018269213	0.027172798	0.02824809	0.024802474	0.023034673	0.09770275	0.061367217	0.035936374	0.025916276
0.0	0.03609562	0.018324165	0.027100332	0.02815448	0.024571504	0.023036357	0.09624526	0.060927786	0.035776276	0.025910627
0.0	0.026264373	0.022305924	0.02354914	0.010260977	0.05510032	0.030374208	0.036786947	0.013483693	0.06669555	0.021724379
0.0	0.026082976	0.022176173	0.023584032	0.010264687	0.054607328	0.030288909	0.03658074	0.013462397	0.066665545	0.021755166
0.0	0.02635966	0.022277324	0.023625111	0.010253547	0.05525015	0.030400656	0.03678862	0.013594825	0.066797495	0.021754893
0.0	0.35729104	0.025510492	0.022079065	0.013765858	0.11474468	0.016507603	0.023236059	0.10893237	0.025296653	0.019291298
0.0	0.35525024	0.025568837	0.022201246	0.013741442	0.114288084	0.01653044	0.02317016	0.109324366	0.025265995	0.019400444
0.0	0.35594583	0.025356695	0.022165911	0.013748727	0.11410092	0.016511869	0.02320998	0.108729176	0.025139207	0.01937611
0.0	0.35550827	0.025452182	0.022218082	0.01373905	0.114242956	0.016507827	0.023085156	0.10847843	0.02524543	0.019324047
0.0	0.3569796	0.025591124	0.02214046	0.0137471175	0.114970975	0.016531503	0.023229571	0.10937478	0.025222758	0.01933304
0.0	0.35556906	0.025385771	0.022248268	0.013775759	0.1147263	0.016551794	0.023112884	0.10893762	0.025238952	0.019369787
0.0	0.35554188	0.025421187	0.02219433	0.013778074	0.11453867	0.016540932	0.023048041	0.108814046	0.02525301	0.019395798
0.0	0.35576928	0.025467739	0.022282483	0.013755665	0.114941135	0.01655223	0.023258822	0.108501785	0.025277378	0.019379899
0.0	0.0609656	0.027480872	0.02184176	0.022522287	0.04301524	0.023302812	0.040993482	0.025572734	0.036800012	0.028142396
0.0	0.060671143	0.027485924	0.021826139	0.022445342	0.042790014	0.023239527	0.040587746	0.02563357	0.03654564	0.028118696
0.0	0.06045438	0.027428493	0.021879742	0.02256968	0.04298729	0.023264924	0.040848408	0.02565034	0.036829244	0.02816823
0.0	0.031107465	0.011499029	0.01982244	0.024159072	0.03589433	0.026993386	0.07103169	0.014311703	0.03787934	0.017195387
0.0	0.035277013	0.01934315	0.044711836	0.019096686	0.03248899	0.020676348	0.10738367	0.098669976	0.017425675	0.01866447
0.0	0.034908265	0.019302055	0.044764843	0.019050445	0.03234817	0.020648463	0.10653464	0.099085	0.017428042	0.018708857
0.0	0.0351941	0.019191964	0.044837814	0.019052174	0.03240733	0.020633966	0.107147776	0.09886037	0.01734421	0.018694451
0.0	0.03522752	0.019331748	0.04499592	0.01908439	0.032403946	0.020677505	0.106481045	0.09903071	0.017379735	0.018698467
0.0	0.035220418	0.01941865	0.04468937	0.019082105	0.03241917	0.02067237	0.106887676	0.09909173	0.017386902	0.018679988
0.0	0.0353761	0.0193129	0.044706654	0.019094184	0.03259739	0.02063859	0.107030556	0.099052474	0.017376047	0.01869963
0.0	0.035255548	0.019310605	0.044907965	0.019139292	0.032732718	0.020682191	0.10687019	0.09903699	0.017373368	0.018732918
0.0	0.035268005	0.019422762	0.04483958	0.019142758	0.032658238	0.020697793	0.10724905	0.09881799	0.017462844	0.018723156
0.0	0.035143536	0.019280232	0.044904508	0.019121218	0.032553263	0.020631285	0.106739566	0.0989893	0.017438358	0.018643565
0.0	0.035094384	0.01929369	0.044794325	0.019080535	0.032554105	0.020660875	0.10678143	0.098628074	0.01739422	0.018605784
0.0	0.015434368	0.1568774	0.05620131	0.015534064	0.06396259	0.026965678	0.062878035	0.20960873	0.023496803	0.019431837
0.0	0.015408434	0.15703422	0.05622015	0.015499056	0.06419582	0.02696488	0.06309277	0.21014242	0.023554638	0.019436762
0.0	0.015423169	0.15776211	0.056345724	0.015545632	0.06407272	0.026957164	0.06318687	0.21001603	0.023579668	0.019433964
0.0	0.028936798	0.021566559	0.05114563	0.013331361	0.055199023	0.026151476	0.16093108	0.054098975	0.02111918	0.017124698
0.0	0.02908537	0.02159201	0.051068515	0.013292086	0.055131484	0.02615588	0.16114351	0.054359745	0.021102328	0.017093183
0.0	0.028983032	0.021479383	0.05095959	0.013333055	0.055003963	0.0261192	0.16083957	0.054136492	0.021043152	0.017089827
0.0	0.028947128	0.021405436	0.05127511	0.013334003	0.05506611	0.026146341	0.16213073	0.054362353	0.021157302	0.017110832
0.0	0.056678373	0.0271972	0.015178033	0.014110721	0.054301776	0.016655112	0.016182013	0.078927584	0.03653544	0.014897048
0.0	0.056594554	0.02715161	0.015181697	0.0141374925	0.054646604	0.016644845	0.016143244	0.078908734	0.03658354	0.014862943
0.0	0.05663576	0.027098127	0.015205069	0.014116619	0.054899547	0.016641527	0.016173156	0.07914127	0.03677815	0.014870221
0.0	0.017103393	0.180594	0.016918505	0.011780668	0.04326894	0.021891031	0.08466306	0.03735581	0.022868222	0.023826133
0.0	0.017219046	0.18156336	0.01695083	0.011761293	0.043025587	0.021891948	0.085052595	0.037217405	0.022638166	0.023778534
0.0	0.01716471	0.1818286	0.017010536	0.0117865475	0.043099128	0.021875007	0.08491942	0.037274662	0.022665402	0.023799907
0.0	0.034313913	0.027427347	0.020519406	0.018437335	0.03742818	0.018323852	0.18887651	0.062570706	0.017983448	0.014820144
0.0	0.0281151	0.033054225	0.02712886	0.017042449	0.054260753	0.01900304	0.09972691	0.053293075	0.035635624	0.02530099
0.0	0.13463296	0.01455326	0.030310493	0.018271461	0.032380544	0.020410294	0.06696704	0.05897276	0.019539759	0.020508038
0.0	0.13311669	0.014526176	0.030365802	0.018308535	0.032381423	0.02041178	0.06669198	0.058956154	0.019595718	0.020557405
0.0	0.1339024	0.014433363	0.030408971	0.018276997	0.03223653	0.02040875	0.066631705	0.05884687	0.019464035	0.02058023
0.0	0.13384669	0.014506612	0.030462457	0.018286102	0.032254446	0.020415166	0.066403024	0.05901398	0.019530041	0.02051827
0.0	0.13388157	0.0145915095	0.030355863	0.018254867	0.0323976	0.02045215	0.06649548	0.059058987	0.019485334	0.02050031
0.0	0.13379699	0.014501133	0.030409666	0.018307172	0.03252794	0.020408807	0.06630482	0.058871556	0.019539677	0.020450799
0.0	0.13422316	0.014556078	0.030440051	0.018340642	0.03242324	0.020426612	0.066580564	0.058956273	0.01958971	0.020542625
0.0	0.13404764	0.01456396	0.03032604	0.0183036	0.032365903	0.02043693	0.066692375	0.05902614	0.019596927	0.020533053
0.0	0.13394257	0.014569401	0.030489512	0.018295597	0.032317434	0.020405319	0.067069985	0.059006806	0.019538198	0.02052085
0.0	0.04394122	0.02282312	0.023849433	0.010466291	0.036708362	0.01621173	0.06389854	0.122457966	0.023640476	0.025921931
0.0	0.043834474	0.022811117	0.023904579	0.010493898	0.036583222	0.016182067	0.064300455	0.121994354	0.0237056	0.02594449
0.0	0.043558087	0.044503845	0.030056983	0.020728266	0.035173625	0.015761	0.035292707	0.05376424	0.03213627	0.030441716
0.0	0.020527503	0.024638066	0.02992252	0.01484142	0.02618941	0.018722346	0.10122646	0.051486757	0.021141862	0.030771853
0.0	0.020651823	0.024508309	0.029757245	0.014837181	0.026033891	0.018696083	0.10104458	0.05143953	0.021171864	0.03073041
0.0	0.031730153	0.017041236	0.02573502	0.013166446	0.025766777	0.020184847	0.029240692	0.089069754	0.038122684	0.024150299
0.0	0.031511515	0.016938718	0.025852067	0.013219282	0.025824398	0.020187829	0.029321864	0.089019336	0.038300924	0.024185283
0.0	0.05534826	0.03935146	0.019378226	0.017631598	0.025897892	0.037270907	0.022889799	0.06098647	0.03758829	0.02554232
0.0	0.055055574	0.03949689	0.019487506	0.01768765	0.025888044	0.037259582	0.02287032	0.06090566	0.037656505	0.025595719
0.0	0.061881855	0.01919764	0.018052517	0.01251891	0.04259032	0.02176789	0.051611964	0.051853497	0.02061073	0.017111804
0.0	0.04221529	0.038436845	0.02658445	0.0146751935	0.030369634	0.022241466	0.066308126	0.09672591	0.01873057	0.011385343
0.0	0.041748464	0.038333282	0.026688198	0.014660217	0.030177107	0.02220934	0.06597325	0.096566565	0.01875895	0.011415482
0.0	0.04204094	0.038164813	0.026678415	0.014643537	0.030296292	0.02221711	0.06566164	0.096752234	0.018657494	0.011404579
0.0	0.042035837	0.03838145	0.026697354	0.014676095	0.030315025	0.022229927	0.06613272	0.09652891	0.018691232	0.011387802
0.0	0.042238187	0.038499273	0.026702149	0.014692309	0.03050622	0.022227138	0.06625878	0.096526355	0.018747237	0.011426782
0.0	0.04199054	0.038568437	0.026765065	0.014668837	0.030379403	0.022265857	0.0660915	0.096454725	0.01880688	0.011390448
0.0	0.018818235	0.014390537	0.025251536	0.01084072	0.03414015	0.012596929	0.16350365	0.037160005	0.035391077	0.019706486
0.0	0.018844375	0.014472758	0.02515655	0.010831095	0.034235038	0.012590206	0.16281728	0.037310023	0.035353996	0.019679496
0.0	0.018772332	0.0143341	0.02520229	0.0108268205	0.034170214	0.012591059	0.16457723	0.03738125	0.03551252	0.019753622
0.0	0.035203442	0.01536555	0.025800422	0.017279962	0.030621573	0.026523156	0.04445076	0.04425883	0.044969533	0.019225625
0.0	0.05190842	0.02479179	0.045728497	0.01893897	0.054761223	0.03120707	0.121813476	0.0728437	0.02310508	0.031160062
0.0	0.052053917	0.024789952	0.045707237	0.0189526	0.05508111	0.031204395	0.12197308	0.0728047	0.02308594	0.031223327
0.0	0.051902786	0.02483399	0.045803722	0.018938119	0.05492061	0.03118234	0.12272852	0.07292166	0.02321356	0.0311112
0.0	0.06213643	0.03179347	0.0620609	0.0005977403	0.17625259	0.04124763	0.36875853	0.15725346	0.06767189	0.03000715
0.0	0.58813184	0.56609344	0.57024914	0.5738362	0.56971884	0.5732533	0.5600282	0.5592106	0.57373285	0.5746513
0.0	0.5879235	0.5646819	0.5706126	0.5745038	0.5713098	0.57447153	0.56103534	0.5602413	0.57295847	0.5748304
0.0	0.5869028	0.5669739	0.5710407	0.574304	0.5714844	0.5743268	0.559658	0.5603791	0.57363886	0.57468337
0.0	0.044655662	0.037711494	0.029864678	0.020478126	0.042627968	0.020902365	0.12914766	0.06523847	0.08757108	0.019754028
0.0	0.58669776	0.5675902	0.5715204	0.57387894	0.5707814	0.5744909	0.5628387	0.5600755	0.57370794	0.5751851
0.0	0.59168005	0.582166	0.5801812	0.5798533	0.581798	0.5748721	0.5746584	0.5679169	0.57757086	0.58012426
0.0	0.5871279	0.5665024	0.56987727	0.57399243	0.57008183	0.57453054	0.56274706	0.55964214	0.57249045	0.57485735
0.0	0.5910328	0.5823034	0.57696044	0.5787536	0.5796667	0.57414037	0.57328266	0.56829184	0.57637554	0.5781527
0.0	0.58756536	0.5657923	0.5695242	0.5721695	0.5695085	0.57425445	0.5591822	0.56094706	0.57371044	0.5749441
0.0	0.58508664	0.56771886	0.56909156	0.57250655	0.57014173	0.573732	0.5620871	0.56198555	0.57373446	0.57451034
0.0	0.58759433	0.5654799	0.56827056	0.5730423	0.5706552	0.5741418	0.56221706	0.5611859	0.5729859	0.574617
0.0	0.5872422	0.5645033	0.5692458	0.57240355	0.5693487	0.57419556	0.5588155	0.5602977	0.57329184	0.5742479
0.0	0.58617806	0.5674323	0.5704859	0.57302773	0.5711687	0.57322216	0.5631084	0.56104916	0.5728669	0.57369643
0.0	0.5874217	0.56741333	0.57033	0.5731996	0.5701084	0.57307786	0.55990046	0.5600795	0.57309705	0.5735309
0.0	0.58758426	0.5675603	0.5705117	0.5734266	0.57106686	0.57325184	0.5629686	0.5606408	0.5724487	0.57393026
0.0	0.5867418	0.5683236	0.57086027	0.5734514	0.5717812	0.57342035	0.56060976	0.5610383	0.57286555	0.5740611
0.0	0.5868639	0.5658976	0.5718822	0.5729846	0.5690216	0.57302475	0.5626459	0.5587175	0.5731308	0.5739193
0.0	0.58910966	0.56897426	0.57548475	0.5751084	0.5731519	0.57396585	0.56458956	0.5605577	0.57503766	0.57667994
0.0	0.58635473	0.566726	0.57211787	0.5739085	0.56979555	0.57515514	0.5623861	0.55969167	0.57367307	0.5742636
0.0	0.5861399	0.56706893	0.5697407	0.5733011	0.57069564	0.5743133	0.5646523	0.5607452	0.5733209	0.57507986
0.0	0.5869657	0.56769854	0.57185674	0.5735068	0.5707215	0.5738111	0.5606527	0.5596351	0.5736845	0.5739236
0.0	0.5880972	0.5656989	0.5713389	0.57363474	0.5704867	0.57543045	0.5639608	0.5609041	0.5734367	0.5742614
0.0	0.58802897	0.56899464	0.57182616	0.5743424	0.5704188	0.5740152	0.5595227	0.5589135	0.5737814	0.57421434
0.0	0.58676565	0.56746715	0.5698581	0.57368135	0.56928587	0.57449543	0.56261516	0.5615988	0.5729333	0.5748506
0.0	0.58949167	0.56907547	0.57631904	0.5756535	0.57307565	0.5754055	0.56469434	0.5606664	0.57568026	0.5761419
0.0	0.5891934	0.5678717	0.57491446	0.5757738	0.5724635	0.57460445	0.5639601	0.56105995	0.5743451	0.57575357
0.0	0.5884703	0.56846637	0.5716469	0.574433	0.57038206	0.5749364	0.5620656	0.56017894	0.5740973	0.573128
0.0	0.5875194	0.56720525	0.5707365	0.57444364	0.5685418	0.57485294	0.5627088	0.5610447	0.5734885	0.5747885
0.0	0.58725834	0.5675827	0.57042325	0.5729137	0.57079834	0.57394964	0.56353533	0.56024325	0.5737536	0.57523185
0.0	0.58623683	0.5681059	0.57015395	0.5725801	0.5701223	0.5740338	0.5637933	0.559388	0.57281107	0.5732179
0.0	0.58662766	0.56822395	0.5728446	0.57396775	0.57111156	0.57360274	0.56262803	0.5603279	0.57273155	0.5750043
0.0	0.5903184	0.57188773	0.5745457	0.5757696	0.5750027	0.5746133	0.5678589	0.56109643	0.57488066	0.575542
0.0	0.5866358	0.5649635	0.5715411	0.57422394	0.570162	0.5742284	0.55968094	0.55886084	0.5732184	0.5749221
0.0	0.58725905	0.56779253	0.5731445	0.5741686	0.5708901	0.5745374	0.56221306	0.56124127	0.57394856	0.574386
0.0	0.5892277	0.9355602	0.19541709	0.057809766	0.13289513	0.12786007	0.9361542	0.72263134	0.43686527	0.19036134
0.0	0.12894176	0.06365344	0.052505743	0.043437544	0.19481075	0.035685293	0.25477713	0.19182086	0.035795365	0.04937736
0.0	0.5875901	0.5668462	0.5704118	0.5740781	0.5693092	0.5745751	0.5612489	0.5604767	0.5736532	0.57381386
0.0	0.58681005	0.5677829	0.5719917	0.5739787	0.56913716	0.5740833	0.56050324	0.5616877	0.5720092	0.5751383
0.0	0.5909212	0.5826548	0.57829106	0.5798465	0.5800223	0.5741104	0.5737328	0.5688958	0.5777582	0.58004254
0.0	0.5912542	0.58169234	0.5779964	0.5803356	0.5808576	0.57369393	0.5723871	0.5691693	0.5777068	0.5801041
0.0	0.5879433	0.9353713	0.19423904	0.05773628	0.13294709	0.1276847	0.93634874	0.72213435	0.43750796	0.1895872
0.0	0.5866627	0.5652082	0.57025117	0.5732125	0.5681789	0.5734979	0.56201786	0.5598453	0.5735088	0.5745986
0.0	0.5900405	0.5794209	0.57626694	0.5785207	0.57873005	0.5741184	0.57060695	0.5690187	0.57593435	0.5775517
0.0	0.13886711	0.0059160586	0.038470678	0.01821252	0.06916344	0.028874282	0.31263077	0.43609902	0.02661599	0.022389583
0.0	0.052889686	0.047675725	0.062244613	0.03719719	0.13103539	0.030087791	0.1940066	0.24405763	0.06905623	0.053290285
0.0	0.057727642	0.04482834	0.046800084	0.03867295	0.18507768	0.038084865	0.20428844	0.4146827	0.033707388	0.05274576
0.0	0.08074248	0.057124794	0.062248383	0.048262052	0.2188791	0.035114657	0.17224357	0.17641419	0.052166384	0.04967172
0.0	0.04536955	0.03745498	0.057788923	0.04940639	0.22018419	0.036518548	0.2313	0.31660932	0.04740367	0.04480856
0.0	0.16299398	0.06697522	0.0837165	0.044799164	0.21606709	0.036128327	0.25166544	0.19686158	0.043821648	0.041273214
0.0	0.073052146	0.03215772	0.06771325	0.048425794	0.1465151	0.037018098	0.3003644	0.19688258	0.045576986	0.05350005
0.0	0.22035389	0.039700795	0.05959541	0.046282936	0.2042466	0.032416448	0.18385935	0.29808587	0.040457208	0.044902533
0.0	0.047888506	0.045653336	0.07353012	0.042800147	0.18338712	0.03310346	0.2956013	0.22765325	0.09795942	0.0439237
0.0	0.04695699	0.034890737	0.055657823	0.042298257	0.2578486	0.033278637	0.1877176	0.27512452	0.05759077	0.039363828
0.0	0.5886392	0.9380524	0.19735543	0.05827636	0.13523793	0.12832475	0.93625605	0.72435033	0.43589544	0.19096446
0.0	0.58751976	0.5644873	0.5717447	0.5727581	0.5701142	0.5735946	0.5609284	0.56042343	0.573318	0.5744148
0.0	0.5875867	0.5670341	0.5702602	0.5747015	0.5697499	0.5745961	0.562351	0.5615898	0.5739261	0.57408535
0.0	0.5876727	0.56502795	0.57075244	0.5741522	0.5700079	0.57487565	0.55945015	0.56022483	0.57314223	0.5747979
0.0	0.5879488	0.56373954	0.57162297	0.57420266	0.57003415	0.57532233	0.56075794	0.5611426	0.573803	0.5750058
0.0	0.5909285	0.5816107	0.57615286	0.5786823	0.5794832	0.57515603	0.57084733	0.56800026	0.57635874	0.5790815
0.0	0.5883309	0.5695874	0.57225066	0.5744337	0.5734542	0.5748877	0.5610226	0.5631731	0.5734128	0.5758561
0.0	0.5869583	0.56865656	0.572096	0.5740079	0.5711687	0.57365936	0.5627813	0.5601202	0.5742156	0.5749002
0.0	0.59004116	0.58272046	0.5763851	0.5775603	0.5797734	0.57379377	0.5721347	0.5671976	0.5767693	0.5754547
0.0	0.5867617	0.5698786	0.5720059	0.5733287	0.571536	0.57350004	0.5633714	0.55992717	0.57395774	0.57250196
0.0	0.5890279	0.5787421	0.5766849	0.57868856	0.5793507	0.5745871	0.5714984	0.56744003	0.5768092	0.578241
0.0	0.0295957	0.01292728	0.06132029	0.028840408	0.22559837	0.040409505	0.050920445	0.08243678	0.04579663	0.032271374
0.0	0.5885732	0.56907856	0.5721812	0.5745123	0.5729571	0.5735972	0.5607249	0.563142	0.5744547	0.57516384
0.0	0.5879478	0.5701382	0.57284063	0.5751921	0.5729581	0.57482696	0.5618433	0.56411	0.5744971	0.57556665
0.0	0.58804226	0.56926906	0.57215476	0.57551074	0.5730498	0.5745414	0.5626626	0.5626414	0.5736789	0.57585216
0.0	0.58867514	0.56866604	0.5726822	0.5753279	0.5731078	0.5748138	0.56206673	0.563347	0.574338	0.5756532
0.0	0.58881456	0.5693542	0.5724229	0.5752484	0.5725142	0.5732777	0.5622271	0.56285155	0.57367843	0.5750333
0.0	0.58835137	0.5694594	0.57225776	0.57488406	0.5732529	0.5745658	0.5626772	0.56337225	0.5741601	0.57569724
0.0	0.58860946	0.569143	0.572412	0.57484657	0.5732501	0.5737505	0.56222826	0.562946	0.574284	0.5747623
0.0	0.5887762	0.56996864	0.57200986	0.5748899	0.5731732	0.5747176	0.5637549	0.56386954	0.5745004	0.57589936
0.0	0.58835244	0.56937754	0.5721972	0.575309	0.57379293	0.5743525	0.56252	0.5643158	0.5738201	0.57590073
0.0	0.5887353	0.56911325	0.57218075	0.57481825	0.5737335	0.57407993	0.56220114	0.56249493	0.573511	0.5751606
0.0	0.029459089	0.083392754	0.029108856	0.012156438	0.075304	0.027133254	0.07060065	0.048383836	0.018269802	0.019717118
0.0	0.58877724	0.5692289	0.57303715	0.5746026	0.57349604	0.57426006	0.56107247	0.56262326	0.5734561	0.5760225
0.0	0.58819145	0.5695694	0.5715786	0.57394046	0.5732113	0.574824	0.56242406	0.56351835	0.5746013	0.575493
0.0	0.58929116	0.5697814	0.572168	0.57557595	0.5728386	0.5742707	0.5626919	0.562318	0.5741172	0.57624996
0.0	0.58784	0.56949115	0.56995547	0.5754968	0.5739072	0.5748773	0.56231	0.5642569	0.57383215	0.5757745
0.0	0.5881556	0.5699112	0.57287997	0.5742399	0.57364434	0.57391274	0.56260425	0.5629849	0.5746499	0.5752892
0.0	0.5886713	0.56927717	0.57258576	0.5754422	0.5732073	0.5731747	0.56194836	0.56355554	0.57401764	0.57537353
0.0	0.5883253	0.56936294	0.5720774	0.574104	0.57274985	0.5742412	0.56091624	0.56281346	0.572987	0.57500863
0.0	0.58827776	0.56951463	0.57308024	0.5761328	0.57428014	0.57476306	0.56264395	0.5639083	0.5744534	0.5760648
0.0	0.58649373	0.5690018	0.57249093	0.5748084	0.5732273	0.5741373	0.5623715	0.5619334	0.57446665	0.57610244
0.0	0.5882878	0.57189083	0.57302153	0.57551426	0.5727084	0.5749778	0.5621515	0.56319565	0.57430154	0.5760864
0.0	0.5883338	0.5693216	0.5704592	0.5748676	0.5723725	0.5733595	0.56244224	0.5628162	0.5721201	0.5736019
0.0	0.58846396	0.56858736	0.57222456	0.57421726	0.5735181	0.57469904	0.56200594	0.5635098	0.5748363	0.5763394
0.0	0.58848023	0.56810933	0.5726531	0.57547003	0.5729973	0.5744652	0.56304836	0.563631	0.5744839	0.5754205
0.0	0.58835495	0.56720215	0.5722605	0.5754512	0.57245076	0.574498	0.56012064	0.5628502	0.574392	0.5757673
0.0	0.5901773	0.57991046	0.57453835	0.57832265	0.578741	0.5748392	0.57227594	0.5672769	0.57612944	0.57822233
0.0	0.5911315	0.58170724	0.57701933	0.57935154	0.5804664	0.5748312	0.5705138	0.5700619	0.57638204	0.5788437
0.0	0.5868527	0.56295043	0.5704052	0.5730103	0.5689122	0.57275134	0.5628648	0.56038743	0.5728645	0.5746139
0.0	0.5904064	0.5815909	0.57541335	0.57889205	0.57887554	0.57453126	0.5727329	0.56842035	0.5764889	0.57874376
0.0	0.5913361	0.58121836	0.57542706	0.57900226	0.5780689	0.57440907	0.5709694	0.56832546	0.57619494	0.5779189
0.0	0.5870612	0.56809574	0.5709973	0.57441	0.57091933	0.5739769	0.5637879	0.56137586	0.57350105	0.57557136
0.0	0.59062374	0.58213353	0.5767664	0.57894063	0.5796754	0.5747428	0.57128626	0.5687763	0.57704777	0.5790517
0.0	0.5871709	0.5700241	0.5714866	0.5750541	0.57225513	0.57515407	0.56337845	0.5592708	0.57232153	0.57556736
0.0	0.58798856	0.56820625	0.56814826	0.57325643	0.5697085	0.5753498	0.56266445	0.5606938	0.5733302	0.5747111
0.0	0.5872664	0.5700863	0.570497	0.5740758	0.5706926	0.5747569	0.5600445	0.56181103	0.57263744	0.5748479
0.0	0.59122944	0.5825463	0.5793698	0.58014065	0.58079505	0.5747346	0.57482195	0.56892556	0.5777974	0.579023
0.0	0.5915326	0.58267695	0.5792081	0.5797569	0.5811536	0.5746612	0.5747912	0.5687288	0.57810825	0.57944137
0.0	0.59329957	0.5852069	0.57926625	0.5810515	0.5840988	0.5758457	0.57690126	0.57174087	0.57868946	0.5801039
0.0	0.59329957	0.5852069	0.57926625	0.5810515	0.5840988	0.5758457	0.57690126	0.57174087	0.57868946	0.5801039
0.0	0.58754164	0.56492347	0.572146	0.5738511	0.57014316	0.5754112	0.5622203	0.561758	0.573641	0.5748593
0.0	0.59079504	0.5785405	0.57468593	0.5781044	0.5784913	0.5751769	0.57031786	0.56799823	0.5757129	0.57781476
0.0	0.5869889	0.5662927	0.56929797	0.57290155	0.56932783	0.57533014	0.5632353	0.56037354	0.5732625	0.57527286
0.0	0.59191287	0.58068657	0.57536685	0.5794331	0.5795746	0.5753755	0.5718945	0.5683971	0.5766706	0.5782046
0.0	0.59048396	0.5784239	0.5766664	0.57829964	0.5782081	0.57448167	0.5689432	0.5679902	0.57612103	0.5785612
0.0	0.5876648	0.5675293	0.5716093	0.57477665	0.57190305	0.57369304	0.5626696	0.5607939	0.57311964	0.576179
0.0	0.5911134	0.58042043	0.5767914	0.57822096	0.57806754	0.5750857	0.5708694	0.56834745	0.57550627	0.57735723
0.0	0.58723706	0.5659966	0.57113296	0.57322216	0.57038337	0.5748553	0.5602827	0.56127435	0.57259184	0.57510865
0.0	0.5867804	0.5659595	0.5708376	0.57292485	0.5703198	0.5736385	0.5628823	0.55979353	0.57323575	0.5742768
0.0	0.58725023	0.5648578	0.5712931	0.5741546	0.56915426	0.5740142	0.5620418	0.56044334	0.5740333	0.57508224
0.0	0.5864073	0.56721634	0.5719101	0.57405055	0.57065797	0.5743945	0.56296366	0.56084317	0.57421505	0.5745802
0.0	0.06697233	0.057107896	0.11608205	0.040447753	0.29611695	0.053607047	0.7486875	0.1803202	0.03937779	0.045577377
0.0	0.5923776	0.58403385	0.5791564	0.5798353	0.58205056	0.57522476	0.5757636	0.56766886	0.57856476	0.57983106
0.0	0.5923776	0.58403385	0.5791564	0.5798353	0.58205056	0.57522476	0.5757636	0.56766886	0.57856476	0.57983106
0.0	0.586578	0.56894606	0.5714315	0.5741223	0.5692344	0.57562506	0.56144905	0.5570435	0.5732843	0.57518125
0.0	0.59120727	0.58014756	0.5766881	0.57880676	0.5787169	0.57405233	0.57184327	0.567267	0.57654285	0.5783819
0.0	0.59050524	0.5815517	0.575982	0.5790909	0.5791756	0.5741415	0.5717767	0.5674781	0.5763413	0.57874686
0.0	0.59047914	0.5788015	0.5762787	0.5784871	0.5788832	0.57446593	0.57126635	0.5666589	0.5766465	0.5786965
0.0	0.59047914	0.5788015	0.5762787	0.5784871	0.5788832	0.57446593	0.57126635	0.5666589	0.5766465	0.5786965
0.0	0.59120727	0.58014756	0.5766881	0.57880676	0.5787169	0.57405233	0.57184327	0.567267	0.57654285	0.5783819
0.0	0.5871372	0.5674504	0.5719959	0.5743714	0.5708069	0.57498884	0.55945295	0.55992436	0.5735722	0.5752056
0.0	0.58691484	0.5671003	0.571389	0.5735583	0.56961226	0.573646	0.5625097	0.5584223	0.5733326	0.5744091
0.0	0.58801085	0.5669577	0.571604	0.574095	0.570561	0.57486564	0.5622133	0.5592495	0.57440794	0.5755558
0.0	0.591775	0.585215	0.57713544	0.5807006	0.5816866	0.5755642	0.57240015	0.57032466	0.57763165	0.5797907
0.0	0.58846956	0.5656061	0.57066804	0.5741228	0.5717511	0.5744341	0.56206745	0.5581067	0.5740225	0.57536656
0.0	0.58756346	0.5668541	0.57000154	0.5734342	0.5706636	0.57299906	0.560785	0.56057745	0.57267314	0.5741155
0.0	0.5923958	0.58526075	0.5802233	0.58038354	0.583334	0.5739429	0.57514286	0.5690831	0.5783722	0.57997894
0.0	0.5921312	0.58379793	0.5780181	0.5799909	0.5824276	0.57549834	0.574252	0.57063377	0.5774829	0.57931817
0.0	0.5902092	0.5739901	0.57247186	0.57504857	0.5744111	0.57489115	0.5650933	0.5638197	0.57342684	0.5766129
0.0	0.5923677	0.58551604	0.57762665	0.5804314	0.581056	0.5750127	0.5740216	0.56995696	0.57715267	0.5796345
0.0	0.5931372	0.5854856	0.57985574	0.57959944	0.5834956	0.5725104	0.57673085	0.5697043	0.5780442	0.5781679
0.0	0.59087366	0.57399446	0.5748063	0.5758999	0.57717264	0.57335603	0.56750506	0.56326085	0.5741908	0.5751029
0.0	0.59085727	0.58154595	0.5746672	0.57894033	0.57736206	0.5753209	0.5700136	0.5660359	0.5775258	0.5780315
0.0	0.58759296	0.56472677	0.5706727	0.5720002	0.5695599	0.57362866	0.56244165	0.55973554	0.57238	0.57459503
0.0	0.5875319	0.5665753	0.5700364	0.5734373	0.5681859	0.57412446	0.5629552	0.55970687	0.57340884	0.5749092
0.0	0.5908109	0.57801795	0.57355285	0.57771593	0.5772413	0.5742408	0.5705548	0.56737787	0.57504135	0.5777313
0.0	0.5881359	0.5676595	0.5707017	0.57388616	0.5677862	0.57457083	0.56290823	0.5608138	0.5725624	0.57539654
0.0	0.094225325	0.10834329	0.09182975	0.039435096	0.2313661	0.041824434	0.2670675	0.15433137	0.0414546	0.034750633
0.0	0.58821803	0.56681055	0.571178	0.57280993	0.5695788	0.57526934	0.56206983	0.56194854	0.5729647	0.5745325
0.0	0.5877492	0.56659335	0.5693919	0.5743948	0.57052004	0.5735712	0.5615729	0.5603603	0.57264835	0.5722131
0.0	0.59031695	0.580867	0.5765259	0.5789396	0.5792874	0.5745639	0.5713503	0.568484	0.57638735	0.5786601
0.0	0.5886875	0.5672425	0.57064825	0.57221186	0.57105815	0.5737208	0.56091166	0.5610948	0.5742296	0.5753996
0.0	0.590179	0.5717584	0.5723151	0.5755905	0.57401067	0.57529175	0.5635972	0.5617367	0.57505107	0.577044
0.0	0.5922238	0.58382803	0.5766033	0.58015406	0.58109933	0.57578564	0.57242674	0.5693097	0.5776125	0.57975763
0.0	0.58803636	0.56791896	0.5714909	0.5736183	0.5709382	0.574414	0.56106865	0.56010884	0.57289803	0.57470155
0.0	0.58738434	0.56710124	0.56939024	0.57309735	0.5687978	0.57175833	0.5633145	0.559785	0.5727456	0.57358396
0.0	0.58791256	0.56569207	0.56959516	0.57253253	0.5715349	0.5733565	0.5609137	0.5609593	0.5736613	0.57490736
0.0	0.58716404	0.5678802	0.5700788	0.574702	0.57064766	0.57384753	0.5613802	0.5603093	0.5718799	0.57471645
0.0	0.59072804	0.5797739	0.5739452	0.577596	0.5771578	0.57404864	0.57179886	0.56881875	0.5756231	0.5783364
0.0	0.59002686	0.58064544	0.5747858	0.57538015	0.57636476	0.5742609	0.5707116	0.56802547	0.57469547	0.5785104
0.0	0.58747894	0.5662635	0.5704501	0.57374996	0.568665	0.57541907	0.5625931	0.5619029	0.57275724	0.575731
0.0	0.5895138	0.5774394	0.5736686	0.5764655	0.5767756	0.57420266	0.5692866	0.567914	0.5746138	0.5775152
0.0	0.59088254	0.5778866	0.57464886	0.57731104	0.5775666	0.5742686	0.5717152	0.5685788	0.57484716	0.5781374
0.0	0.59088254	0.5778866	0.57464886	0.57731104	0.5775666	0.5742686	0.5717152	0.5685788	0.57484716	0.5781374
0.0	0.5849024	0.5669624	0.5708229	0.57353646	0.5698143	0.5736905	0.56106555	0.5609302	0.5733565	0.57454896
0.0	0.5849024	0.5669624	0.5708229	0.57353646	0.5698143	0.5736905	0.56106555	0.5609302	0.5733565	0.57454896
0.0	0.588412	0.56833607	0.570411	0.5723657	0.5673759	0.5732648	0.5625337	0.5595551	0.5726224	0.5742153
0.0	0.58700705	0.5652886	0.5687755	0.57307273	0.56891465	0.5740962	0.5620076	0.5600885	0.57146937	0.5745707
0.0	0.58870924	0.56732655	0.57416314	0.5749539	0.57279855	0.5747221	0.5655641	0.5604283	0.5745222	0.57615405
0.0	0.59229964	0.5856657	0.57769215	0.58018655	0.5806075	0.5749234	0.573438	0.5703887	0.5773127	0.57927114
0.0	0.5864138	0.56727916	0.57270414	0.5745793	0.57178044	0.5741558	0.5632436	0.56213194	0.5738265	0.5742027
0.0	0.016841464	0.019712336	0.042181585	0.017025132	0.043837633	0.024314314	0.015452617	0.08381465	0.050689463	0.015738823
0.0	0.59119654	0.5804412	0.57565534	0.577426	0.5771628	0.5724554	0.571342	0.5677311	0.5751857	0.576403
0.0	0.59145755	0.57872003	0.57531387	0.57859015	0.57767695	0.5748635	0.57132405	0.5668838	0.5761379	0.5770905
0.0	0.016793463	0.019807199	0.04232809	0.017024294	0.04379004	0.024267757	0.015506559	0.083772406	0.050703157	0.015736187
0.0	0.5920624	0.5865153	0.5801801	0.58155525	0.58352447	0.5762111	0.57620573	0.57099366	0.57843375	0.5794439
0.0	0.58866704	0.56895757	0.57239556	0.57536715	0.5734336	0.5749859	0.56250423	0.5636744	0.57370394	0.5759721
0.0	0.5863622	0.56843233	0.571445	0.5740744	0.5673674	0.5744378	0.56229705	0.56090415	0.5703859	0.57532233
0.0	0.5870179	0.56957173	0.57171845	0.5752764	0.5705974	0.57532555	0.5592968	0.56154025	0.573511	0.575299
0.0	0.5874085	0.5686788	0.5708467	0.57433236	0.5704795	0.5732509	0.5632679	0.55964845	0.57315207	0.57449114
0.0	0.58653873	0.56753427	0.5725478	0.57302666	0.56823856	0.57332003	0.5607452	0.5592772	0.57194066	0.57252175
0.0	0.12764855	0.025803844	0.07447444	0.048182804	0.43815753	0.039537013	0.45545092	0.20927463	0.044920553	0.03510102
0.0	0.03832373	0.02586226	0.030910525	0.028085973	0.07307485	0.030328248	0.14108074	0.09626631	0.03955046	0.020926643
0.0	0.59067136	0.58106947	0.58005613	0.58003545	0.5813447	0.57525843	0.5754794	0.5666602	0.5780921	0.5799078
0.0	0.59106594	0.58256173	0.57935536	0.5795963	0.5806143	0.5743613	0.57387364	0.5658516	0.5780795	0.5794754
0.0	0.03506159	0.015047894	0.02838627	0.01520974	0.05770548	0.020319529	0.08511417	0.05535906	0.039353408	0.023166798
0.0	0.5873661	0.56592715	0.57118976	0.574353	0.56973004	0.57511437	0.5613589	0.56029546	0.57376724	0.57528913
0.0	0.58879673	0.5707123	0.57462233	0.57551247	0.57153803	0.5728339	0.56282574	0.561407	0.57500017	0.5767346
0.0	0.58694583	0.5663604	0.5706411	0.5736464	0.57083356	0.57327336	0.5609145	0.560612	0.5723733	0.5750322
0.0	0.5879998	0.5679724	0.5701443	0.5740164	0.57091415	0.5753247	0.5603709	0.5596335	0.5740613	0.5750532
0.0	0.045420904	0.038141854	0.030137522	0.009834577	0.026326187	0.0277588	0.08986755	0.074657336	0.024501743	0.015543991
0.0	0.010290399	0.02366595	0.021422787	0.016895726	0.005744734	0.021776097	0.007235185	0.57916516	0.12228873	0.017029578
0.0	0.59178525	0.57917935	0.5757604	0.57789356	0.57765687	0.5745081	0.5707207	0.56627846	0.576713	0.5782142
0.0	0.5895601	0.571369	0.57144886	0.5753325	0.57226694	0.57522136	0.56288356	0.56233835	0.5747605	0.5756732
0.0	0.5893488	0.57154405	0.5723979	0.575407	0.5723243	0.57575196	0.56223637	0.56123006	0.57476	0.576328
0.0	0.5864153	0.567321	0.572238	0.5733713	0.57216346	0.57375973	0.563667	0.5605004	0.5732905	0.5748501
0.0	0.5875454	0.5673101	0.57060313	0.5738893	0.5707104	0.57374847	0.56172353	0.5604791	0.57314146	0.5732225
0.0	0.58713275	0.56519157	0.5694781	0.574468	0.5690149	0.57371235	0.56289047	0.56042165	0.5730194	0.5747344
0.0	0.58648485	0.56682557	0.5711801	0.57397795	0.5697915	0.575187	0.5617544	0.56031746	0.57349545	0.57449496
0.0	0.5922272	0.58561355	0.57773125	0.5811219	0.5837019	0.57528025	0.57688916	0.5701053	0.5779769	0.57773596
0.0	0.5922272	0.58561355	0.57773125	0.5811219	0.5837019	0.57528025	0.57688916	0.5701053	0.5779769	0.57773596
0.0	0.5868471	0.5680816	0.568304	0.5743844	0.56855536	0.57448846	0.56195354	0.56082237	0.57288444	0.57197446
0.0	0.58661914	0.5676587	0.57118356	0.5734225	0.56987983	0.5748569	0.5624065	0.560493	0.5733993	0.57471377
0.0	0.032461107	0.022492955	0.011875	0.018689195	0.020362675	0.020340966	0.15006053	0.12812568	0.007209812	0.02203324
0.0	0.032179456	0.022072421	0.011783172	0.018631686	0.02021462	0.020272644	0.14983827	0.12746792	0.0071756146	0.021935595
0.0	0.032275528	0.022251457	0.011851763	0.018660305	0.020229215	0.020212846	0.1505523	0.12788574	0.0071755573	0.021918109
0.0	0.58675987	0.56987834	0.571123	0.57398665	0.571037	0.5736276	0.5607239	0.5607502	0.57242775	0.5748446
0.0	0.58496505	0.5672724	0.5714704	0.5736598	0.569826	0.57503223	0.5606944	0.55933017	0.57358915	0.5758341
0.0	0.06617611	0.017738476	0.032814432	0.012972975	0.050841507	0.01920499	0.15405822	0.04941249	0.029482353	0.009695168
0.0	0.0660506	0.017653532	0.032821015	0.012973751	0.05087677	0.019202536	0.15392672	0.049768906	0.029563604	0.009744025
0.0	0.06793669	0.047925718	0.06964752	0.04735103	0.27023515	0.044660207	0.38750076	0.079807065	0.025881259	0.03430948
0.0	0.088679805	0.054660026	0.0792804	0.04350582	0.18706946	0.03752623	0.46116892	0.15173583	0.050022632	0.020044448
0.0	0.56522435	0.6840383	0.7407066	0.56758857	0.41372064	0.5034564	0.48427302	0.5595737	0.5486759	0.63453335
0.0	0.59174305	0.58147806	0.57661754	0.57973516	0.5800698	0.575799	0.5720404	0.56999844	0.57671034	0.5776319
0.0	0.5892299	0.57040596	0.57490987	0.5755354	0.572561	0.57396585	0.56569046	0.5607446	0.5741	0.57554054
0.0	0.5853812	0.56421244	0.5716535	0.57409835	0.569575	0.57437295	0.56263894	0.5608808	0.57372874	0.57255304
0.0	0.5917143	0.5825911	0.5790421	0.5796267	0.57927996	0.57518923	0.5737943	0.5685217	0.57766014	0.57972586
0.0	0.5871535	0.566989	0.5708413	0.5718769	0.56894344	0.573822	0.5631556	0.56028336	0.5727449	0.5751
0.0	0.5875784	0.5680389	0.57046056	0.57365525	0.56966174	0.5732895	0.56188405	0.5601014	0.57275647	0.5741872
0.0	0.5874928	0.5690117	0.5707523	0.5739877	0.5708088	0.5733204	0.5618398	0.5603328	0.57275975	0.5741867
0.0	0.5867119	0.5671981	0.5705167	0.5742938	0.5702094	0.57314926	0.5624932	0.56013584	0.5726536	0.5741876
0.0	0.58773315	0.57021224	0.57045925	0.5746596	0.57083595	0.5732271	0.5637872	0.5611536	0.5725963	0.575448
0.0	0.5875664	0.56768364	0.570819	0.57369035	0.56966376	0.5725622	0.562225	0.56055003	0.57243323	0.57433
0.0	0.58618784	0.5689473	0.5710401	0.5745507	0.5707641	0.5735759	0.5622218	0.56126606	0.5731307	0.5749106
0.0	0.5866953	0.5680641	0.5707628	0.5744064	0.5710032	0.57312155	0.5627377	0.5602864	0.5726271	0.5745973
0.0	0.5873311	0.56903875	0.57016677	0.57383996	0.5712921	0.5732258	0.5606064	0.5598725	0.5726363	0.5742572
0.0	0.58784246	0.56838304	0.5701017	0.57421106	0.5709229	0.57352567	0.5628018	0.5608144	0.57301235	0.5741846
0.0	0.587664	0.5688242	0.56994694	0.57459426	0.57132334	0.5733066	0.5623069	0.56091946	0.5729117	0.57435447
0.0	0.5874124	0.56888026	0.57080877	0.573453	0.57074326	0.5730425	0.5631274	0.56107485	0.5727698	0.57397485
0.0	0.5872403	0.5673301	0.5704695	0.5728782	0.57040626	0.57251364	0.56220883	0.5607317	0.5726397	0.5742005
0.0	0.5871291	0.5656686	0.56946385	0.573836	0.56965333	0.57289666	0.56163895	0.55905217	0.5725561	0.5740217
0.0	0.5876018	0.5690114	0.5708608	0.57361805	0.571673	0.57248247	0.56345147	0.5608149	0.5726242	0.57437515
0.0	0.5872135	0.56851804	0.57095915	0.57450473	0.5701329	0.57348853	0.56148356	0.56057733	0.5726386	0.57426745
0.0	0.58714855	0.5664506	0.57044816	0.5734776	0.5685925	0.5730831	0.56176347	0.56113213	0.57255584	0.5741297
0.0	0.58731395	0.5684121	0.57055235	0.57340163	0.5692259	0.57259315	0.5630696	0.560694	0.57201296	0.57419413
0.0	0.58842826	0.5669156	0.5704613	0.57462686	0.56904894	0.5733502	0.562253	0.5610592	0.5725362	0.57386184
0.0	0.59062773	0.5794537	0.575888	0.5788629	0.57882667	0.5747914	0.57152617	0.56840974	0.5762716	0.57792115
0.0	0.58791417	0.5676646	0.57468456	0.5743311	0.5731997	0.57405937	0.56562823	0.5595954	0.57512575	0.5763177
0.0	0.044675477	0.1015117	0.08215038	0.06479559	0.44516918	0.053971626	0.26422778	0.3082647	0.052012287	0.05080971
0.0	0.056198675	0.024933923	0.07035372	0.016036497	0.038815927	0.02821337	0.14942601	0.079662405	0.038649786	0.014367911
0.0	0.5890125	0.5694774	0.5739059	0.5752925	0.5730214	0.5746129	0.5653398	0.56198716	0.5751119	0.5747651
0.0	0.5886389	0.93554646	0.19556242	0.057567365	0.13272691	0.12742585	0.93645024	0.7219051	0.43551728	0.19009933
0.0	0.5914229	0.581956	0.57801616	0.5792508	0.58001	0.5724424	0.57559204	0.56842166	0.57634544	0.578461
0.0	0.5914001	0.5817239	0.578763	0.58003426	0.58049244	0.57536936	0.5751385	0.56705755	0.5776229	0.5798367
0.0	0.59147656	0.58254325	0.57839954	0.5798077	0.5805172	0.5751222	0.5738228	0.5692894	0.5772572	0.5794362
0.0	0.59145874	0.5821549	0.57951117	0.5798263	0.58173674	0.57507783	0.5741084	0.5692634	0.5779607	0.5792045
0.0	0.5921193	0.58235407	0.5776301	0.5787088	0.57869285	0.57212067	0.574328	0.56778264	0.5760614	0.57798266
0.0	0.5914876	0.58151907	0.5791288	0.58035403	0.58076054	0.574803	0.57473296	0.5671392	0.5772966	0.57895917
0.0	0.5896882	0.5717625	0.5740094	0.5749832	0.5730916	0.5726842	0.5657474	0.5605429	0.5743808	0.57658726
0.0	0.5905606	0.5702851	0.5742252	0.57623345	0.57381564	0.5750592	0.56775075	0.56074977	0.575205	0.5766748
0.0	0.59021974	0.5804464	0.57629853	0.57932943	0.57994646	0.57509875	0.57178587	0.56838435	0.5763126	0.57803935
0.0	0.5912547	0.5806907	0.5765597	0.5785147	0.5796806	0.5749369	0.57123566	0.56876063	0.5771351	0.57860315
0.0	0.5902216	0.57893133	0.5797733	0.57938457	0.57999057	0.5753839	0.5753296	0.5673728	0.5774352	0.5798731
0.0	0.59158045	0.5813985	0.57888174	0.57898104	0.5798972	0.5747747	0.5751402	0.5679441	0.57830006	0.5793574
0.0	0.59169894	0.58284104	0.5791358	0.5804449	0.5807856	0.57517695	0.5739656	0.56927335	0.5780701	0.5782001
0.0	0.11728096	0.021932669	0.021350464	0.014224531	0.03332922	0.020456173	0.11617489	0.08313881	0.06564057	0.03866118
0.0	0.5872557	0.5693229	0.57147616	0.57415444	0.57060933	0.5724824	0.56635386	0.5607238	0.57367766	0.57326823
0.0	0.58794403	0.5652237	0.57001734	0.5731565	0.56893826	0.57416415	0.56053334	0.55911857	0.5733441	0.5743712
0.0	0.59290653	0.5870668	0.580033	0.5813846	0.5842361	0.5760658	0.5757484	0.5708324	0.57915604	0.57900983
0.0	0.5884448	0.5701013	0.5713149	0.57426745	0.5700034	0.57518	0.56323606	0.5619774	0.574157	0.57458043
0.0	0.5657874	0.72488683	0.28548342	0.0905442	0.4836308	0.07694697	0.9418038	0.79849017	0.27256155	0.17545393
0.0	0.58801836	0.5673351	0.5718834	0.5736081	0.5717142	0.5743288	0.5601018	0.5622238	0.5733766	0.57452625
0.0	0.45585862	0.73893416	0.37189057	0.06845068	0.48393294	0.11886212	0.94544196	0.8141241	0.17992616	0.20045388
0.0	0.0014994065	0.7246366	0.004959915	0.00026618486	0.001713301	0.07650144	0.0004702055	0.0042373985	0.2423742	0.00024707027
0.0	0.00673259	0.8390458	0.0049691414	0.0010959499	0.0030761857	0.09551986	0.00044918698	0.017639637	0.19047634	0.001226278
0.0	0.0023732653	0.74429977	0.0021055778	0.0011173993	0.4942977	0.11130352	0.0004631154	0.011367741	0.2159175	0.00039580322
0.0	0.0012874808	0.739506	0.00084603304	0.00023113484	0.4921589	0.062949285	0.00050304754	0.0068140854	0.2767434	0.0014235671
0.0	0.001294373	0.7396362	0.00084308366	0.00023102642	0.49159268	0.06304175	0.00050256756	0.0068481117	0.27669048	0.0014267097
0.0	0.0014413182	0.83165765	0.36123163	0.000227516	0.4956084	0.074743554	0.0004995665	0.0046814247	0.17734198	0.00040458696
0.0	0.4479038	0.68108577	0.3383512	0.00079010613	0.4261753	0.074211106	0.9272138	0.81617165	0.20244935	0.1698115
0.0	0.5911817	0.58054584	0.57637614	0.57826465	0.5794691	0.57484084	0.5695995	0.56897897	0.5764589	0.5778551
0.0	0.58709586	0.5686443	0.57127714	0.5744121	0.5710406	0.57336205	0.56133914	0.5615181	0.574222	0.5738473
0.0	0.58755773	0.56933135	0.57152885	0.5749467	0.5714287	0.57335335	0.56104434	0.56202894	0.57439643	0.5741745
0.0	0.58730406	0.56750095	0.57130694	0.57430625	0.57018286	0.5727431	0.5616986	0.56140476	0.57369334	0.5735834
0.0	0.5875681	0.5691883	0.5698744	0.57395947	0.5693411	0.57379174	0.56287414	0.5616654	0.5736389	0.5742401
0.0	0.5869535	0.5672505	0.5699565	0.5746719	0.5700304	0.5735181	0.5627788	0.55985034	0.5734749	0.57426643
0.0	0.5868249	0.56813204	0.5720641	0.57484794	0.5700003	0.57407516	0.561039	0.5608987	0.573482	0.5731057
0.0	0.58630633	0.5677116	0.570344	0.5753352	0.5707558	0.57346535	0.561686	0.5601589	0.5737928	0.57494026
0.0	0.5877321	0.5688281	0.57210255	0.57548267	0.570562	0.57393926	0.5600472	0.5612075	0.5737724	0.5734555
0.0	0.58784527	0.5666994	0.56947255	0.57349277	0.57068497	0.57439667	0.5621594	0.561417	0.5734242	0.57517356
0.0	0.58606327	0.56589	0.57008636	0.57432806	0.5707868	0.5736008	0.5593489	0.5607356	0.5734745	0.57537496
0.0	0.58751506	0.5678058	0.5711466	0.5738172	0.5701959	0.5737024	0.56026584	0.5606907	0.5733462	0.57438457
0.0	0.5857973	0.56746566	0.5715085	0.5744286	0.56943476	0.57413083	0.5602819	0.56080985	0.5732625	0.5743509
0.0	0.5861593	0.5667132	0.57112837	0.574755	0.5712936	0.57455647	0.5615472	0.56187654	0.5733391	0.5748195
0.0	0.5873373	0.5666609	0.5694916	0.57355016	0.5698447	0.5740401	0.5617598	0.5613673	0.57265675	0.57512695
0.0	0.5871607	0.5667981	0.5698469	0.5733232	0.57085836	0.5744856	0.55963916	0.5604707	0.5722397	0.5733179
0.0	0.5869075	0.5678676	0.5712948	0.57460934	0.57143354	0.5747605	0.5611087	0.56179655	0.5743273	0.57429
0.0	0.58711547	0.5674488	0.57021147	0.57408273	0.56984514	0.5736946	0.56174254	0.5599389	0.57349896	0.57522637
0.0	0.5864927	0.5660353	0.571165	0.57382196	0.5702333	0.5740601	0.5614935	0.560494	0.57361156	0.57534736
0.0	0.58638585	0.5674394	0.57099956	0.5744783	0.56945354	0.57472503	0.5597324	0.5611787	0.5729739	0.5742349
0.0	0.5860413	0.56667614	0.5713251	0.57431513	0.5695168	0.5747602	0.55905	0.559883	0.57368	0.5755328
0.0	0.58578926	0.56578267	0.5704833	0.57416785	0.5702426	0.5744304	0.56192887	0.5601256	0.57336205	0.5746387
0.0	0.5868456	0.566633	0.57110184	0.572993	0.56896836	0.5732185	0.5623114	0.5618739	0.5716241	0.57391244
0.0	0.5874309	0.5677401	0.56820905	0.5740212	0.5702677	0.5733949	0.56290865	0.5601753	0.57275665	0.574264
0.0	0.5877005	0.5686408	0.57035273	0.57364196	0.57022923	0.5731201	0.5628338	0.56188977	0.57151693	0.5734494
0.0	0.5860612	0.5675236	0.5704033	0.5742105	0.57130545	0.57464856	0.55986375	0.5602904	0.57291734	0.57493895
0.0	0.58704406	0.567294	0.57148504	0.5739548	0.5691635	0.57412887	0.5610346	0.56010884	0.57209986	0.57285374
0.0	0.58673155	0.5659895	0.57184863	0.57335097	0.5697335	0.57468474	0.5594938	0.5608674	0.5729894	0.57517004
0.0	0.5865191	0.56646746	0.57122725	0.5743681	0.5699602	0.57478696	0.560187	0.56075025	0.5730907	0.5749907
0.0	0.5874794	0.56732684	0.57159376	0.5737866	0.5711107	0.5731863	0.5611068	0.56128216	0.5734963	0.57473546
0.0	0.586984	0.566352	0.5709006	0.57446617	0.5708531	0.5735976	0.56024206	0.5612074	0.5731179	0.57370657
0.0	0.5867126	0.56820863	0.5714136	0.57430094	0.5716099	0.57373726	0.56167597	0.56077224	0.57354504	0.5738996
0.0	0.58748996	0.567863	0.57130295	0.572055	0.5711898	0.5748769	0.5615615	0.5608878	0.57394034	0.574089
0.0	0.58589137	0.56680995	0.57110864	0.57352924	0.5706126	0.57346123	0.5626568	0.56088513	0.57337767	0.572761
0.0	0.58594	0.56585693	0.5722671	0.5744872	0.5698708	0.5749627	0.5598044	0.56140804	0.57203877	0.57442904
0.0	0.5854409	0.56572396	0.5712977	0.5747855	0.57074964	0.5742869	0.5606624	0.56102407	0.57335323	0.5747302
0.0	0.5866473	0.5675239	0.5707853	0.5743615	0.5718644	0.57403356	0.5619289	0.56159896	0.57428074	0.5737553
0.0	0.588094	0.5664396	0.5711728	0.5734391	0.57138485	0.57426786	0.5596165	0.5615162	0.5734134	0.5746548
0.0	0.53527564	0.81910247	0.37484878	0.08830729	0.4571835	0.06879185	0.96419984	0.8131452	0.17071186	0.22401753
0.0	0.0015063193	0.7253887	0.0049615223	0.0002670598	0.0017008309	0.07647137	0.00047204178	0.004241543	0.2416409	0.00024589055
0.0	0.0015085628	0.72514766	0.0049617435	0.0002654367	0.0017081967	0.07624098	0.00047097096	0.004248109	0.24214123	0.00024696806
0.0	0.053225905	0.04414047	0.031098232	0.014517027	0.032832913	0.032272007	0.1768076	0.09717887	0.018394176	0.03158902
0.0	0.05339111	0.044217337	0.031027105	0.014514154	0.033127606	0.032297898	0.1745913	0.09804451	0.018366698	0.031509057
0.0	0.00016857637	0.03456871	0.00059782434	5.4593336e-05	9.7575925e-05	0.014770431	1.054558e-05	0.00029785337	0.00013470615	6.109106e-05
0.0	0.058867894	0.04172272	0.028414331	7.7336364e-05	0.06516408	0.033656843	6.1844617e-06	0.06910245	0.02885237	0.03093484
0.0	0.058933344	0.041805234	0.028231233	7.716796e-05	0.0655709	0.03358105	6.198851e-06	0.06929143	0.028672224	0.030928263
0.0	0.05902279	0.04153294	0.02832984	7.7188415e-05	0.06550325	0.033652455	6.2027007e-06	0.06887896	0.028642755	0.03085709
0.0	0.00014659767	0.019638553	0.00066650694	7.7169134e-05	8.708138e-05	0.020543436	6.0607617e-06	0.0002545512	0.031063875	6.6024e-05
0.0	0.00014632843	0.019686176	0.00066263933	7.6930126e-05	8.665114e-05	0.020581918	6.0831426e-06	0.00025416803	0.031014929	6.6096756e-05
0.0	0.00014680192	0.01963714	0.0006652891	7.712919e-05	8.719763e-05	0.020594014	6.0941456e-06	0.00025530418	0.030938195	6.590586e-05
0.0	0.051390775	0.028161397	0.07555208	0.011337274	0.030446472	0.015213048	0.109357566	0.044412434	0.02577072	0.02639697
0.0	0.051685672	0.027976124	0.075482115	0.011334388	0.03016723	0.015182673	0.109084085	0.04426922	0.02566019	0.026435746
0.0	0.05196406	0.028025128	0.075561054	0.0113276625	0.030375976	0.015210898	0.10873241	0.04423721	0.025740916	0.026373118
0.0	0.05187541	0.02801418	0.075418554	0.011366225	0.030431725	0.015201393	0.1083338	0.044280093	0.025795013	0.026386965
0.0	0.051480714	0.028066522	0.075600736	0.011349958	0.030453224	0.015209583	0.10881076	0.044366926	0.025856566	0.02645114
0.0	0.051811393	0.028197536	0.07527545	0.01133792	0.030258035	0.015213683	0.10938256	0.044403028	0.025795	0.026442306
0.0	0.05167983	0.028090093	0.07528742	0.01135387	0.03049088	0.015197332	0.10927377	0.044482388	0.025753714	0.026495714
0.0	0.022248179	0.023996733	0.021722307	0.021613255	0.061192654	0.027063552	0.04294871	0.1047107	0.027709072	0.014042367
0.0	0.022382464	0.023924915	0.021639645	0.021611603	0.060803257	0.027116736	0.043101605	0.104505904	0.027672945	0.014062166
0.0	0.02250255	0.02401786	0.0216556	0.021575578	0.061236866	0.027109995	0.04302084	0.10504987	0.027735239	0.014034855
0.0	0.022480616	0.023865124	0.021633869	0.021643	0.06105591	0.027139679	0.043149352	0.10573076	0.02776666	0.014028312
0.0	0.022403467	0.02411928	0.02168854	0.021665437	0.061454974	0.027140064	0.0428151	0.105279125	0.027832072	0.0140219545
0.0	0.022405745	0.024048224	0.021870967	0.021627529	0.061447904	0.027124079	0.042972434	0.10523983	0.02789125	0.014071675
0.0	0.02243959	0.024030684	0.02175712	0.021672796	0.061698332	0.027155083	0.043482937	0.10564701	0.027848061	0.014040142
0.0	0.042497758	0.034379166	0.03371173	0.02020087	0.068770096	0.016673503	0.29866105	0.1308811	0.020188011	0.0323142
0.0	0.042766035	0.034264397	0.03375738	0.020207327	0.06840595	0.016676147	0.29949993	0.13078547	0.020109741	0.032328248
0.0	0.042716388	0.034372028	0.033724796	0.020149913	0.06846721	0.01669868	0.2975911	0.13039058	0.020131515	0.032272767
0.0	0.042709913	0.03413341	0.033644833	0.020138826	0.06857018	0.016618142	0.29646915	0.13083725	0.020177007	0.032121595
0.0	0.042632643	0.03436617	0.0339326	0.020265471	0.06867369	0.01669707	0.29754063	0.13072747	0.020189937	0.03224213
0.0	0.04263414	0.03415614	0.03375535	0.020255608	0.06830316	0.016685141	0.2979213	0.13115473	0.020243924	0.0323451
0.0	0.042751715	0.03444029	0.033761185	0.020234395	0.06894774	0.016711237	0.29991713	0.13115664	0.020105299	0.032242153
0.0	0.042663634	0.034434382	0.033747647	0.020214638	0.06883841	0.01669739	0.29991025	0.13092889	0.020185964	0.032190192
0.0	0.0004522723	0.03733184	0.00065906666	0.00029493126	0.00011987934	0.025552321	6.7465585e-06	0.0017102307	0.019458141	0.00040302295
0.0	0.0010477938	1.9879439e-05	0.000606154	7.6656026e-05	3.4122233e-05	0.00028268446	0.1606184	0.0014722862	0.0001469299	0.0006293227
0.0	0.001051703	1.9770898e-05	0.0006037212	7.6520984e-05	3.4029425e-05	0.0002828694	0.16054586	0.0014687197	0.00014695934	0.00062910625
0.0	0.0010592816	1.997158e-05	0.0006050423	7.616971e-05	3.404926e-05	0.00028289424	0.16077584	0.0014751562	0.00014691828	0.00062911224
0.0	0.0010568429	1.9887573e-05	0.0006041972	7.666721e-05	3.4137305e-05	0.00028298728	0.16082622	0.001473762	0.00014702212	0.00062848866
0.0	0.0010517502	1.9890096e-05	0.0006039796	7.675821e-05	3.4186854e-05	0.00028254732	0.16077243	0.0014733794	0.00014712352	0.0006287046
0.0	0.0010520498	2.001553e-05	0.0006059411	7.652325e-05	3.4054552e-05	0.0002826947	0.16120112	0.0014697241	0.00014695681	0.0006290996
0.0	0.0010547794	1.9905505e-05	0.0006045279	7.6746575e-05	3.429134e-05	0.00028265428	0.16127177	0.0014738495	0.00014667248	0.00062871183
0.0	0.00014551276	0.019686515	0.00066495506	7.7141034e-05	8.679404e-05	0.020574804	6.0897364e-06	0.0002548431	0.031091876	6.6147324e-05
0.0	0.00014626174	0.019515239	0.00066465535	7.7069264e-05	8.621627e-05	0.020541873	6.0680313e-06	0.00025463177	0.030933008	6.587583e-05
0.0	0.00014701049	0.01965345	0.0006627603	7.683958e-05	8.668164e-05	0.02059206	6.072941e-06	0.00025489266	0.030987255	6.5961314e-05
0.0	0.00014711411	0.019619193	0.0006645933	7.729154e-05	8.713687e-05	0.020613372	6.0971456e-06	0.00025475322	0.031005314	6.5892535e-05
0.0	0.00014586591	0.019622402	0.0006650999	7.710286e-05	8.6722066e-05	0.020561166	6.0573125e-06	0.00025367754	0.031028187	6.5868095e-05
0.0	0.00014611705	0.01966354	0.000664233	7.7133824e-05	8.665023e-05	0.02050263	6.0918505e-06	0.00025431055	0.03094021	6.581122e-05
0.0	0.052798565	0.044144534	0.031074833	0.014535177	0.03292142	0.03227135	0.17668714	0.097755745	0.018462386	0.03164253
0.0	0.05311934	0.043734353	0.031008368	0.014529911	0.0327849	0.03225566	0.17554168	0.09763683	0.018326601	0.031626083
0.0	0.053357042	0.04410221	0.030988017	0.014491978	0.0327537	0.032288577	0.17635548	0.09796834	0.018413972	0.031552985
0.0	0.052969165	0.044010002	0.030926954	0.014519148	0.03304618	0.032288153	0.17711274	0.09768339	0.018426914	0.03154697
0.0	0.053089757	0.04414212	0.03110084	0.014508454	0.033023097	0.032283816	0.1745607	0.09801913	0.018428931	0.031509362
0.0	0.05321325	0.0443891	0.031046694	0.014499408	0.033021886	0.032307282	0.17623937	0.09784108	0.018397095	0.03155717
0.0	0.053056803	0.044344854	0.031106401	0.014546588	0.033109106	0.03232588	0.17668065	0.097744934	0.01840333	0.031595226
0.0	0.00016672701	0.03452528	0.00059918425	5.4532615e-05	9.698094e-05	0.014754259	1.0517058e-05	0.00029793376	0.00013480407	6.10977e-05
0.0	0.00016793208	0.03434412	0.0005991254	5.449254e-05	9.694506e-05	0.014760021	1.056898e-05	0.00029577265	0.0001347438	6.1219005e-05
0.0	0.00016888465	0.034593422	0.00059871445	5.4295582e-05	9.693749e-05	0.014775895	1.0579841e-05	0.0002980667	0.00013489356	6.1014376e-05
0.0	0.00016842569	0.034377497	0.0005982823	5.4566844e-05	9.7340984e-05	0.014803917	1.055037e-05	0.00029740136	0.00013490039	6.105192e-05
0.0	0.00016766458	0.034640502	0.0005981358	5.4652613e-05	9.723484e-05	0.014767032	1.0535549e-05	0.0002978886	0.00013510403	6.106968e-05
0.0	0.0001681811	0.034523334	0.0005993953	5.448552e-05	9.687372e-05	0.014761497	1.04724e-05	0.00029769324	0.00013480215	6.104505e-05
0.0	0.00016804357	0.034691695	0.00059832964	5.4631928e-05	9.715329e-05	0.0147733465	1.0533479e-05	0.00029727124	0.0001347393	6.105186e-05
0.0	0.029429585	0.031812634	0.021515368	0.010601393	0.086783074	0.019097885	0.14993918	0.12037052	0.021288266	0.035757776
0.0	0.26502907	0.0320225	0.06903465	0.049242355	0.20225848	0.040225323	0.36990416	0.23422547	0.029022578	0.0493865
0.0	0.59045553	0.5819265	0.57586735	0.5772565	0.5790043	0.5750186	0.5713875	0.568195	0.5757669	0.57774085
0.0	0.5870109	0.5673016	0.57077384	0.5731957	0.57187563	0.57266086	0.5641905	0.56093806	0.5733158	0.57324433
0.0	0.58719975	0.5679733	0.57072574	0.573269	0.5694387	0.5742909	0.5601009	0.5591419	0.5727798	0.57445365
0.0	0.58634186	0.5666358	0.57146597	0.57393384	0.5685735	0.57480407	0.5596054	0.5585902	0.5726823	0.57340276
0.0	0.58708435	0.56680566	0.5710417	0.5734021	0.5706364	0.57506704	0.562218	0.56034094	0.5734545	0.57469547
0.0	0.58789116	0.5661521	0.57128453	0.57430047	0.5709367	0.5752573	0.5588454	0.5614143	0.5732071	0.57524586
0.0	0.5865919	0.5702352	0.5691392	0.5732773	0.57062626	0.5745359	0.56507635	0.5604546	0.5730199	0.5718919
0.0	0.5865044	0.5672563	0.5723425	0.5733185	0.5711196	0.5740701	0.56241196	0.55973774	0.5725386	0.5738543
0.0	0.58755726	0.5670774	0.5704291	0.5738813	0.57043284	0.57414335	0.5645993	0.56131625	0.57315105	0.5752732
0.0	0.5866884	0.56844574	0.5716455	0.57312906	0.57091576	0.5731564	0.56108004	0.56040746	0.57285476	0.5750368
0.0	0.59026325	0.57112265	0.5747393	0.575296	0.5742669	0.57430327	0.5657315	0.56047595	0.5749535	0.57633597
0.0	0.5872938	0.5675592	0.56961626	0.5736954	0.5672424	0.5738646	0.5618302	0.55875915	0.57266825	0.5754989
[truncated: 18,768 more rows]
