# Supplementary material for: Teasing out missing reactions in genome-scale metabolic networks through hypergraph learning
Source: Nat Commun. 2023 Apr 25;14:2375. doi: 10.1038/s41467-023-38110-7 (PMC10130184; doi:10.1038/s41467-023-38110-7)
Supplement: Supplementary file 4 — Source Data [file 41467_2023_38110_MOESM4_ESM.zip › Source Data/Figure 2/j-m/iAPECO1_1312_node2vec.csv]

	0	0.1	0.1.1	0.1.1.1	0.1.1.1.1	0.1.1.1.1.1	0.1.1.1.1.1.1	0.1.1.1.1.1.1.1	0.1.1.1.1.1.1.1.1	0
1.0	0.06739908	0.037661914	0.5338995	0.0009123294	0.53641087	0.11126223	0.5334232	0.55579346	0.5334611	0.54693407
1.0	0.5370699	0.53934866	0.5339852	0.54520506	0.53514725	0.54272664	0.53660476	0.18744943	0.5300546	0.54601496
1.0	0.10214808	0.53897464	0.53288937	0.5457328	0.5341262	0.13443886	0.5332686	0.55370384	0.06095839	0.5482453
1.0	0.00091904256	0.1747967	0.023524355	0.54603165	0.53539693	0.06506092	0.5334453	0.5551681	0.5316373	0.54637414
1.0	0.5355305	0.53974414	0.0031563174	0.5466199	0.00052077457	0.5423761	0.5343491	0.55488974	0.13703722	0.013298229
1.0	0.53798044	0.540457	0.13785504	0.54687905	0.53600144	0.5427093	0.091361165	0.00014581821	0.5315733	0.54711163
1.0	0.53670347	0.13780601	0.5335224	0.5461369	0.17020334	0.54287326	0.5309827	0.55375123	0.53173226	0.0010632819
1.0	0.536961	0.5392521	0.5337809	0.5468175	0.5326102	0.5416408	0.08120971	0.55361986	0.53351307	0.5460286
1.0	0.5366557	0.5409904	0.5333076	0.54668385	0.19637547	0.1821798	0.53434706	0.5537718	0.5299763	0.5492708
1.0	0.53504133	0.53991735	0.041605	0.5483784	0.5357495	0.54230505	0.05240974	0.18764971	0.011195142	5.2479034e-05
1.0	9.840315e-05	0.5414094	0.53453165	0.54679453	0.5336232	0.54285586	0.53553975	0.5543129	0.5315594	0.20419969
1.0	0.00020419575	0.5403846	0.17892447	0.54675746	0.5344923	0.15309675	0.5342474	0.049826633	0.036051534	0.5481258
1.0	0.5373034	0.5428885	0.00015070515	0.11994388	0.5361721	0.5431473	0.5332239	0.55557317	0.5322282	7.991475e-05
1.0	0.13352793	0.53988487	0.533445	0.1571926	0.53493005	0.5428833	0.5300847	9.753192e-05	0.5338697	0.14994283
1.0	0.53584534	0.023533558	0.5323699	0.5460731	0.53604007	0.543189	0.5329838	0.5539316	0.5350751	0.54693544
1.0	0.06096416	0.543282	0.5340816	0.5469964	0.5357718	0.54330426	0.5331217	0.5531935	0.53175807	0.5461477
1.0	0.5371945	9.826483e-09	0.53378385	0.54517853	0.00012781803	0.54200625	0.5336692	0.5537712	0.53222185	0.1544539
1.0	0.53662527	0.17428629	0.027900282	0.5463493	0.5351344	0.5424997	0.53422195	0.5550755	0.53194547	0.54927355
1.0	0.5373168	0.14245114	0.122409195	0.54610705	0.5341125	0.54327697	0.5346915	0.15373178	0.53338265	0.1832053
1.0	0.15723318	0.53916305	0.5338963	0.54718333	0.5355601	0.5416888	0.532639	0.55406064	0.5331713	0.5464675
1.0	0.015160474	0.099302754	0.0043856334	0.5462086	0.0023142805	0.54376084	0.53406817	0.55412	0.085988745	0.5461267
1.0	0.5366915	0.53946	0.114581116	0.54934597	0.53498214	0.54262877	0.5342552	0.017327696	0.53157383	0.5467359
1.0	0.5380526	0.098885536	0.53297704	0.54566854	0.534227	0.5433723	0.53436136	0.55407655	0.53343797	0.54741013
1.0	0.039756015	0.112158656	0.5334629	0.5485564	0.53448874	0.5417184	0.53259856	0.0027465469	0.5308845	0.16768116
1.0	0.537197	0.54064834	0.53365356	0.5476556	0.14289203	0.029257659	0.53285944	0.5546429	0.5323274	0.54851645
1.0	9.859467e-05	0.5406668	0.05659849	0.5462705	0.53620625	0.5432751	0.5326714	0.013947498	0.11557628	0.5473551
1.0	0.10409422	0.14652026	0.027984533	0.18003967	0.5354531	0.54246277	0.53504187	0.001835743	0.53406805	3.3572423e-09
1.0	0.050143283	0.018099569	0.53420573	0.01006127	0.53271574	0.07715091	0.5326231	0.5537061	0.53179014	0.54564565
1.0	0.10053248	0.53945965	0.050129283	0.54455376	0.107946046	0.5430984	0.108422846	0.55395836	0.53301626	0.54950875
1.0	0.53694516	0.5402248	0.5332867	0.01666854	0.53472215	0.54243743	0.5324014	0.5530987	0.16713558	0.54629755
1.0	0.016662937	0.54075456	0.5334751	0.5452199	0.5363092	0.54222506	0.5339491	0.11217625	0.5314853	0.09870707
1.0	0.53705186	0.5400322	0.5351816	0.1157515	0.53424376	0.54132164	0.15468653	0.5537873	0.53368866	0.5465242
1.0	0.54005957	0.5393007	0.53191257	0.54616654	0.5334499	0.00097269914	0.5331233	0.00014178644	0.5336382	0.5462209
1.0	0.5372225	0.54016113	0.5345596	0.24970977	0.14418174	0.5419637	0.53361446	0.5545198	0.53263545	0.043559875
1.0	0.0008569027	0.54067856	0.5340465	0.5481286	0.5331724	0.026540266	0.044823848	0.11153816	0.53233325	0.5475866
1.0	0.5363067	0.5404421	0.5344713	0.5467031	0.5344639	0.18132067	0.5353907	0.5525999	0.5329498	0.15021852
1.0	0.07105926	0.54052013	0.15254718	0.17451967	0.53448445	0.5439837	0.039502364	0.15942335	0.53344256	0.5474342
1.0	0.534806	0.5393938	0.5335776	0.54563624	0.14765613	0.5432599	0.535329	0.5533942	0.5316976	0.5460793
1.0	0.53553474	0.5389803	0.5343916	0.54671913	0.53254	0.0004063722	0.5327044	0.55258656	0.5327648	0.5464896
1.0	0.5367802	0.54043275	0.53347707	0.5461735	0.5355453	0.5427262	0.10957264	0.5553917	0.53057647	0.5469942
1.0	0.014375814	0.53919804	0.029716134	0.54739064	0.5356857	0.54255944	0.534257	0.16841336	0.5321271	0.5466467
1.0	0.53693175	0.006552512	0.5343834	0.5461509	0.5346121	0.54341954	0.5341362	0.5522197	0.5311306	0.5466159
1.0	0.037631344	0.1335099	0.5348375	0.54832673	3.6719815e-05	0.5433206	0.156962	0.5535962	0.5308183	0.5464687
1.0	0.5368204	0.5403952	0.5341087	0.5468969	0.533722	0.5437982	0.53323454	0.5552151	0.5332097	0.5463479
1.0	0.5358901	0.5393531	0.024447687	0.54883283	0.5338342	0.5429389	0.5337448	0.5550236	0.53252953	0.5463566
1.0	0.5370222	0.0013703671	0.53376573	0.5460146	0.53449136	0.54356444	0.5330836	0.5519787	4.678509e-05	0.546987
1.0	0.5371574	0.5397444	0.11279913	0.54651105	0.5359131	0.54283905	0.33020815	0.076178156	0.5327176	0.20706715
1.0	0.5368741	0.54120106	0.5339109	0.005107612	0.05080922	0.5421236	0.10368856	0.5541292	0.5315195	0.54582906
1.0	0.53546035	0.13523197	0.53305966	0.0113927955	0.53547865	0.00021249492	6.188332e-05	0.55409265	0.53489393	0.54665935
1.0	0.5362488	0.5402211	0.0016525082	0.22684045	0.5363799	0.5443716	0.2031748	0.55327755	0.53209424	0.16531807
1.0	0.53595954	0.5407849	0.5341527	0.14828137	0.5356296	0.542108	0.15747346	0.5545561	0.534362	0.5492762
1.0	0.5369952	0.5390186	0.53482664	0.5468473	0.5323142	0.54202354	0.53355604	0.55344856	0.5316474	0.54558367
1.0	0.13627186	0.5394421	0.53387046	0.54575485	0.5351077	0.5422811	0.53283554	0.55254865	0.531501	0.05967808
1.0	0.5331135	0.5394204	0.53389114	0.5469296	0.5348274	0.5438433	0.5345423	0.5556131	0.16162427	0.14455111
1.0	0.14282338	0.5384795	0.089208126	0.54734457	0.5351102	0.1706537	0.10789527	0.5555631	0.5332444	0.10140845
1.0	0.53667516	0.54020727	0.53383726	0.063845284	0.5346256	0.5398886	0.5330473	0.5539762	0.53353184	0.5456292
1.0	0.538143	0.5397009	0.53304213	0.54673105	0.535304	0.5429116	0.5331868	0.5533404	0.5337753	0.54918224
1.0	0.53592706	0.54119265	0.5335721	0.5467664	0.5358189	0.5429356	0.5328013	0.00018243931	0.08760446	0.54677224
1.0	0.53827286	0.5391812	0.53532	0.16362236	0.5356023	0.5429509	0.5346303	0.5551321	0.53166515	0.54634774
1.0	0.53736466	0.5406652	0.5314883	0.20433776	0.15897611	0.54285365	0.5317698	0.5558188	0.53175974	0.5471743
1.0	0.06891669	0.5396437	0.10820433	0.54661494	0.5345434	0.5424911	0.5320887	0.5543113	0.5327207	0.013984086
1.0	0.5363151	0.5390362	0.53237057	0.5460958	0.53296715	0.5411309	0.08807585	0.104664356	0.5320021	9.761296e-05
1.0	0.5374976	0.5393773	0.53258234	0.073543474	0.5363357	0.121736884	0.532448	0.17603303	0.53446156	0.54738474
1.0	0.16098928	0.5408592	0.5336162	0.54717577	0.18295118	0.5424584	0.53366244	0.553409	0.16876245	0.5471732
1.0	0.00011406809	0.09031043	0.53393596	0.54556495	0.5348809	0.5430284	0.53358036	0.04011983	0.53286505	0.5471401
1.0	0.5364656	0.5404059	0.53304166	0.5453968	0.5361904	0.5447486	0.5329623	0.5534844	0.5319838	0.15462838
1.0	0.53702974	0.5404092	0.5358429	0.102587536	0.53408825	0.54165846	0.53268445	0.055793993	0.53440124	0.5464986
1.0	0.019981734	0.5431341	0.53108805	0.54679114	0.5325493	0.54301673	0.537027	0.55146146	0.53444487	0.11036951
1.0	0.53657204	0.02754412	0.532179	0.54646957	0.53582394	0.5430333	0.5350148	0.55524	0.5330472	0.081215836
1.0	0.53745216	0.5391571	0.5356959	0.54505557	0.53431207	0.54345465	0.534262	0.5530437	0.12006501	0.5472246
1.0	0.5363742	0.539325	0.53189504	0.54697996	0.5351492	0.5416727	0.5333803	0.55454266	0.53267545	0.5478694
1.0	0.53535736	0.5387226	0.53327614	0.5463496	0.53570664	0.5419721	0.5329116	0.5541179	0.13242754	0.5460601
1.0	0.5367358	0.5395514	0.5343796	0.54637843	0.5366598	0.54469436	0.5323227	0.09999663	0.53354275	0.00014279998
1.0	0.5365881	0.5410752	0.53108823	0.00086541224	0.5369403	0.54420334	0.14999053	0.5531614	0.5320265	0.5462156
1.0	0.11226599	0.54186773	0.5343123	0.5462896	0.5326074	0.060212646	0.5340532	0.55430233	0.5336766	0.5460627
1.0	0.000103876795	0.5406632	0.10055838	0.54647523	0.536348	0.54224306	0.5330123	0.55600446	0.11796784	0.54738164
1.0	0.5365425	0.5396637	0.53446776	0.54757667	0.53468704	0.0001879133	0.050177693	0.5535676	0.16025017	0.54665756
1.0	0.53731614	0.5397469	0.11546996	0.54788715	0.5334846	0.013543248	0.11843437	0.23631576	0.21138817	0.002240572
1.0	0.5357759	0.12542617	0.5337894	0.5460256	0.5344033	0.5440894	0.044975553	0.00017479766	0.14233184	0.54539734
1.0	0.039249096	0.54055125	0.048463106	0.54707557	0.09745908	0.5403214	0.5319933	0.5551679	0.5330366	0.11660868
1.0	0.15065308	0.54046845	0.5333907	0.00011906389	0.15938328	0.54280454	0.5332644	0.021884497	0.103204176	0.546526
1.0	0.53794897	0.53899854	0.009375538	0.5452173	0.5335259	0.54170895	0.5328336	0.55636674	0.5321159	0.54762256
1.0	0.09213105	0.1597198	0.16417733	0.5466071	0.1613787	0.54221207	0.5335231	0.5540682	0.5327327	0.545286
1.0	0.11252643	0.54103506	0.53263664	0.5462427	0.5354492	0.13678862	0.5344443	0.5545373	0.5344023	0.544019
1.0	0.5374929	0.53629756	0.06742036	0.5470886	0.5355165	0.011009515	0.53207356	0.55379283	0.00014681507	0.12536463
1.0	0.5369418	0.5388541	0.53386265	0.54691803	0.53517723	0.54276323	0.131954	0.552628	0.53339314	0.5466776
1.0	0.5364889	0.5407454	0.53427976	0.5486594	0.01125658	0.54146993	0.53605616	0.55493635	0.5306886	0.54723144
1.0	0.5381333	0.53983897	0.5356444	0.09350582	0.5348481	0.54304385	0.15534	0.01625364	0.53466666	0.5462368
1.0	0.537503	0.17526446	0.5319722	0.5492793	0.16514596	0.54095095	0.083004095	0.5558254	0.5324107	0.5466213
1.0	0.53718466	0.15561697	0.17121188	0.5461205	0.5355938	0.542962	0.15567401	0.5533799	0.5328452	0.100140825
1.0	0.5361182	0.539296	0.5324627	0.5468333	0.5341581	0.5441987	0.53377753	0.55336285	0.14711776	0.54534656
1.0	0.53596526	0.5401814	0.53343415	0.54396695	0.5339202	0.21776357	0.15677938	0.55537415	0.5326053	0.5462606
1.0	0.11297854	0.5401285	0.53402376	0.5467899	0.5343064	0.5433526	0.022358125	0.5533745	0.5319267	0.5468161
1.0	0.00019265652	0.15360567	0.53449744	0.16737407	0.15292785	0.0009769598	0.53250575	0.5547036	0.5326706	0.54518163
1.0	0.5370657	0.53915834	0.11552388	0.5480789	0.53484845	0.54355824	0.53234124	0.5556391	0.53236383	0.5472907
1.0	0.5357628	0.542303	0.53432554	0.07024144	0.53489107	0.5421321	0.5344532	0.5550979	0.5321874	0.54646665
1.0	0.01125094	0.04977945	0.5308463	0.5466675	0.5340444	0.04522753	0.13183853	0.009907255	0.5323293	0.5467178
1.0	0.53816503	0.5398126	0.5324283	0.0001420185	0.34462908	0.54241925	0.13528635	0.5547266	0.5327073	0.54788655
1.0	0.004283894	0.5398025	0.19935463	0.5460643	0.53594637	0.5406063	0.5320017	0.14718783	0.5321553	0.5469801
1.0	0.53581303	0.53951794	0.5340051	0.54700387	0.53504187	0.54341424	0.5347956	0.55426705	0.010472697	7.775713e-05
1.0	0.53560084	0.5397684	0.53426325	0.5481344	0.15305404	0.5433315	0.5337871	0.55412734	0.1539552	0.54965055
1.0	0.5353857	0.5393638	0.5349725	0.027234657	0.5344134	0.0025117754	0.534756	0.5521206	0.52896744	0.5469203
1.0	0.53433764	0.5402603	0.5318063	0.5482141	0.533347	0.5431905	0.53495187	0.55496544	0.5325498	0.113114774
1.0	0.53538203	0.5412756	0.002245926	0.5470582	0.53320926	0.18379219	0.52968776	0.5551099	0.010015263	0.5469209
1.0	0.5366552	0.5424383	0.016334519	0.06285993	0.5361723	0.54363436	0.5333301	0.5545659	0.057485707	7.624216e-05
1.0	0.53611326	0.5404072	0.5350854	0.54587734	0.5345706	0.5422056	0.5319184	0.55492616	0.5343863	0.547416
1.0	0.051958326	0.54000825	0.036379088	0.5457235	0.534412	0.003857109	0.53309196	0.55437803	0.53055936	0.5469067
1.0	0.5342135	0.540389	0.53404355	0.54677	0.53261817	0.5442801	0.5343171	0.55548996	0.038563415	0.5466714
1.0	0.53810817	0.53889716	0.531925	0.037893362	0.5338437	0.54218286	0.5326971	0.5543347	0.5327264	0.5457643
1.0	0.536585	0.00081932603	0.16669093	0.015835498	9.597668e-05	0.5428284	0.029169135	0.553894	0.5298749	0.107867114
1.0	0.5353319	0.09336847	0.15206735	0.54630685	0.53550225	0.17685196	0.5344895	0.5549878	0.14252077	0.042249855
1.0	0.5366945	0.5396162	0.5342008	0.54696727	0.5334778	0.5424729	0.53170437	0.5545661	6.253916e-05	0.1064839
1.0	0.22119115	0.5397412	0.5330571	0.54668576	0.5339767	0.5418423	0.5352976	0.5526526	0.5333731	0.54613054
1.0	0.53788155	0.5395627	0.5332455	0.54688203	0.024721505	0.54583615	0.5347788	0.5529602	0.53245044	0.5475563
1.0	0.5365154	0.061997734	0.5338505	0.00013999324	0.5346044	0.54253465	0.53366375	0.556107	0.53279775	0.54669076
1.0	0.5375012	0.13944986	0.53362143	0.5455637	0.53517324	0.54197836	0.17035379	0.10470362	0.5330148	0.5464219
1.0	0.1719017	0.54104954	0.00014612959	0.5466503	0.5377209	0.5443965	0.5353461	0.5559262	0.5306201	0.5464598
1.0	0.5372027	0.1326804	0.5331745	0.54579705	0.0007392837	0.5417196	0.53397614	0.048133023	0.53256035	0.21331422
1.0	0.53709203	0.5389348	0.5340652	0.5463735	0.5355078	0.21722372	2.6894753e-10	0.5557318	0.53265095	0.54656345
1.0	0.5374503	0.54091895	0.003939473	0.54835945	0.536018	0.54167145	0.083080485	0.55490375	0.5339141	0.546772
1.0	0.5367514	0.5391584	0.5351741	0.18786088	0.53616697	0.5419216	0.14451599	0.5540208	0.11339199	0.54801506
1.0	0.5360439	0.5377629	0.00011151529	0.16117363	0.53537023	0.5427863	0.5340968	0.056509923	0.5333456	0.00873829
1.0	0.014901308	0.15132493	0.0002749544	0.54553026	0.5346553	0.08770949	0.5345048	0.55295503	0.533021	0.547805
1.0	0.5366008	0.53991336	0.19942322	0.5483722	0.53489625	0.54357004	0.5323559	0.036314294	0.5321638	0.033395775
1.0	0.06353986	0.5394293	0.53339833	0.5478486	0.53580755	0.5417009	0.5351115	0.5539406	0.53214616	0.54714435
1.0	0.53655446	0.07800756	0.5328218	0.5466377	0.53449535	0.1382359	0.1273219	0.55477655	0.5318853	0.5478272
1.0	0.5374142	0.54098684	0.5337391	0.10141471	0.5348353	0.5410471	0.53456295	0.55248326	0.5314039	0.5458472
1.0	0.5381344	0.53976685	0.5332638	0.54607004	0.53410125	0.5422782	0.047303256	0.5544035	0.5341153	0.5470152
1.0	0.5362357	0.5387671	0.5317687	0.5494725	8.651821e-05	0.060577713	0.53339905	0.5544523	0.53257746	9.4883224e-05
1.0	0.53653735	0.54006237	0.53299665	0.5463426	0.5345857	0.5436524	0.53246844	0.55494595	0.011279057	0.54795533
1.0	0.53594625	0.20325038	0.02885292	0.54955345	0.5345508	0.5433603	0.5339581	0.5526507	0.5334	0.54736674
1.0	0.53676236	0.5400459	0.11015059	0.016958365	0.53392357	0.54468006	0.53541607	0.55514306	0.5343364	0.5479553
1.0	0.0013279744	0.052863423	0.5334922	0.54626465	0.16492902	0.54230595	0.5354351	0.5532865	0.01949656	0.21374306
1.0	0.53660524	0.539208	0.25059798	0.5466182	0.536452	0.54276127	0.5340021	0.55468184	0.53230923	0.5473685
1.0	0.53465223	0.5406222	0.53254926	0.54629123	0.5380015	0.54245955	0.14453603	0.55436265	0.53051525	0.5481784
1.0	0.537071	0.53720516	0.5326835	0.108394615	0.5338411	0.37002456	0.5300419	0.5533861	0.5342148	0.5483735
1.0	0.00366264	0.5388265	0.5325146	0.54737836	0.5346601	0.23728502	0.5336335	0.5535359	0.5319089	0.54520226
1.0	0.5354448	0.17125537	0.015920728	0.5466682	0.5337227	0.54188514	0.5326375	0.55388707	0.53219265	0.5456554
1.0	0.5367809	0.54002076	0.013432159	0.54668665	0.5344538	0.5435824	0.5353212	0.55345595	0.53130096	0.5466943
1.0	0.00019955629	0.53943676	0.53472304	0.11811481	0.53626925	0.5417077	0.534336	0.02941313	0.08730946	0.10428519
1.0	0.063768364	0.53987825	0.5342082	0.5483916	0.5348035	0.11356054	0.5325623	0.016767612	0.53280616	0.54707587
1.0	0.5367955	0.5392037	0.53383774	0.5483028	0.53454226	0.54510707	0.09149207	0.5540395	0.21184094	0.5465815
1.0	0.53883284	0.5388324	0.53260416	0.54576397	0.19802608	0.033517774	0.5340632	0.5545243	0.5333855	0.5477522
1.0	0.537252	0.53854495	0.20684864	0.5467656	0.0328469	0.339737	0.53445137	0.5532829	0.5317221	0.048927426
1.0	0.5359753	0.53636944	0.53425485	0.17000124	0.5342085	0.541523	0.53295296	0.5534102	0.53246784	0.5484631
1.0	0.16337612	0.14674708	0.5333867	0.5458512	0.53270507	0.16905975	0.5322003	0.0370821	0.53145367	0.5466698
1.0	0.53699255	0.5397073	0.0022448676	0.14656268	0.5344204	0.54116374	0.53443927	0.5550545	0.5315428	0.5485658
1.0	0.5349762	0.53956246	0.533385	0.5470325	0.534404	0.543305	0.53426766	0.17473969	0.5313864	0.5450771
1.0	0.091734216	0.54071754	0.5337607	0.54615647	0.53474814	0.1718452	0.15479635	0.5544732	0.5329979	0.5479641
1.0	0.5371569	0.09472074	0.5360875	0.024925562	0.14477895	0.5414809	0.5345193	0.5546986	0.5320803	0.54608035
1.0	0.5354554	0.026039653	0.5353598	0.00024600077	0.15917464	0.1165815	0.5330394	0.55445164	0.5335073	0.027094034
1.0	0.5374327	0.540129	0.5335054	0.54769886	0.53434837	0.5435921	0.53547114	0.5548611	0.5322592	0.54659814
1.0	0.53722304	0.13720542	0.532629	0.54761255	0.5371626	0.54166126	0.53494114	0.5523279	0.5328261	0.54775006
1.0	0.5365109	0.09317607	0.53605187	0.2503648	0.15429099	0.5418869	0.5334215	0.5547738	0.53208977	0.5461326
1.0	0.5361803	0.17098542	0.53175193	0.5457805	0.5348885	0.5431079	0.533537	0.5540177	0.5344723	0.54638803
1.0	0.5363008	0.5403311	0.533046	0.54711366	0.5347697	0.04617178	0.53631675	0.55480886	0.53203917	0.54656047
1.0	0.5357898	0.54020804	0.5335403	0.15579988	0.53406996	0.5419313	0.5346525	0.5554529	0.53169465	0.54698163
1.0	0.034547843	0.17455915	0.045141067	0.5462891	0.53475577	0.17701241	0.53493	0.55456775	0.1544125	0.54611903
1.0	0.5380366	0.54182625	0.5333788	0.054988347	8.664825e-05	0.16659857	0.5342534	0.55400634	0.5328079	0.5474483
1.0	0.5337463	0.5390715	0.53552264	0.5471579	0.53578144	0.54128695	0.5345411	0.5542523	0.5331193	0.5468587
1.0	0.5363508	0.5388741	0.53458166	0.19165997	0.53604907	0.5431026	0.16634491	0.55423266	0.53300357	0.54779935
1.0	0.12627523	0.5415039	0.5341854	0.5453538	0.5356015	0.039873082	0.5336551	0.16103284	0.53062874	0.5456917
1.0	0.5360065	0.5393727	0.20670976	0.5459446	0.53491294	0.00020579046	0.5310119	0.5553139	0.53172815	0.546886
1.0	0.5368802	0.5402702	0.53487664	0.18206552	0.054365724	0.54261047	0.5326318	0.55542535	0.5323556	0.54690176
1.0	0.53677773	0.5384455	0.5347889	0.5456645	0.53530395	0.5419176	0.5329024	0.5526194	0.5355448	0.110243954
1.0	0.114000335	0.53985095	0.5336751	0.5464119	0.5343304	0.5423346	0.047446925	0.55426466	0.53256714	0.091854624
1.0	0.5354501	0.015429428	0.5338255	0.5455551	0.5339119	0.5434015	0.5330966	0.5535975	0.13146432	0.54696727
1.0	0.5383703	0.15781896	0.5327874	0.5452688	0.025303276	0.15865336	0.5326487	0.5560824	0.53244007	0.5467625
1.0	0.538691	0.08810189	0.5360085	0.54613954	0.5357388	0.54268634	0.023305248	0.5540439	0.5323452	0.5468095
1.0	0.53789145	0.53812164	0.009135336	0.120204106	0.5358617	0.54406875	4.0504554e-05	0.22077674	0.53123236	0.5483733
1.0	0.53678834	0.54032016	0.00011977103	0.5465085	0.53563005	0.54315525	0.09626699	0.017343568	0.11435274	0.1673264
1.0	0.53354514	0.5408039	0.53613824	0.54665977	0.53427476	0.54216135	0.5340889	0.111660644	0.04899056	0.54685915
1.0	0.5343958	0.54079646	0.0011419784	0.54786944	0.0024538927	0.54327714	0.5336339	0.5549849	0.5322087	0.5461275
1.0	0.53755766	3.963719e-05	0.53219414	0.54582494	0.5330188	0.5432647	0.008157842	0.5540804	0.53408945	0.54712605
1.0	0.5376436	0.54188854	0.5335012	0.5464176	0.535273	0.5417833	0.5341217	0.5550861	0.5330826	0.54833424
1.0	0.5399002	0.5409697	0.53520846	0.54587007	0.53492135	0.5426913	0.53128487	0.10006832	0.5315632	0.547368
1.0	0.5360787	0.15983663	0.53669435	0.54919857	0.10091574	0.5427282	0.5339941	0.5558276	0.09292653	0.54822135
1.0	0.53652	0.033375967	0.5332054	0.54638946	0.53597224	0.54153264	0.53133255	0.5533566	4.440586e-05	0.050594803
1.0	0.53604424	0.53932214	0.5341927	0.54443717	0.5355893	0.22742285	0.17029075	0.5534695	0.53304625	0.548323
1.0	0.537185	9.480201e-05	0.00018210735	0.54586416	0.13876562	0.54236853	0.53169596	0.09263688	0.03468703	0.06251196
1.0	0.06718754	0.5393378	0.5344326	0.5483225	0.14973196	0.54292244	0.5340968	0.5534649	0.12263109	0.18418056
1.0	0.53709245	0.5411354	0.5333149	0.54724306	0.5366583	0.541424	0.53425944	0.15533243	0.53362006	0.54627347
1.0	0.5341403	0.53970665	0.5345723	0.54776084	0.5358351	0.5425096	0.18062907	0.5531005	0.5323902	0.5485351
1.0	0.001971859	0.5397713	0.5358595	0.54574454	0.15711303	2.017479e-06	0.19951208	0.5549722	0.53363836	8.06114e-05
1.0	0.5354772	0.5426459	0.5334752	0.54872197	0.5363273	0.54301596	0.53200984	0.5560762	0.53284836	0.02869825
1.0	0.53533816	0.5402504	0.5347421	0.15463081	0.5349339	0.5425736	0.5332065	0.55231816	0.00950177	0.547274
1.0	0.5364736	0.53876966	0.5337119	0.5456146	0.53404826	0.5419581	0.53248173	0.5526367	0.532844	0.021856962
1.0	0.5381602	0.5401502	0.10469707	0.5452493	0.5331935	0.5424867	0.0059902137	0.1409739	0.53196406	0.5460379
1.0	0.53655577	0.006981112	0.53275114	0.5461976	0.11048331	0.5427615	0.53401375	0.55186194	0.18572396	0.54602695
1.0	0.53810716	0.5389384	0.53241587	0.54661345	0.036289033	0.5424004	0.53293663	0.025854692	0.16924234	0.54765815
1.0	0.5364315	0.540513	0.5341218	0.5455471	0.014977045	0.5428475	0.53425723	0.55518395	0.00018328214	0.54530054
1.0	0.18331489	0.5388798	0.5330464	0.54844874	0.535029	0.54191685	0.53311294	0.55374014	0.029406222	0.54582316
1.0	0.14300117	0.5407372	0.5329032	0.5461826	0.53439504	1.4862655e-08	0.5355605	0.16239959	0.530378	0.54901147
1.0	0.5363012	0.5391138	0.53436095	0.05186496	0.53652006	0.54145205	0.53212535	0.55537915	0.021899644	0.025951933
1.0	0.53690994	0.5418404	0.15385208	0.05519194	0.53618145	0.544034	0.5327954	0.55400586	0.53457373	0.54666984
1.0	0.5385061	0.5395828	0.5337374	0.54690313	0.5356438	0.5432002	0.5339719	0.15272501	0.53192645	0.54733896
1.0	0.5355646	0.5398158	0.5326814	0.5461222	0.53721505	0.21133061	0.5332043	0.000112669884	0.53185254	0.5469886
1.0	0.5359933	0.53927296	0.53359526	0.5460829	0.533853	0.54242337	0.12242277	0.5547438	0.5332692	0.031835634
1.0	0.53714526	0.53796744	0.53324425	0.015850024	0.53482616	0.5421405	0.52964413	0.5547846	0.5337161	0.1130152
1.0	0.5372124	0.5410241	0.53339696	0.54597074	0.53657126	0.21999511	0.5331633	0.17597228	0.53247523	0.54637533
1.0	0.53685373	0.53995603	0.53514594	0.54630333	0.53564423	0.5441653	0.53171533	0.55571187	0.09095694	0.54751587
1.0	0.53696805	0.53940207	0.5346383	0.5462361	0.5357378	0.54203415	0.5330138	0.5534681	0.5316144	0.54560685
1.0	0.5379323	0.53886074	0.5346433	0.54608035	0.5358774	0.54384094	0.19821577	0.55375034	4.9114522e-05	0.5457278
1.0	0.5371328	0.53867954	0.5349416	0.5479437	0.535746	0.1374719	0.535548	8.3640356e-05	0.5327133	0.5475989
1.0	0.53726643	0.53851587	0.53312147	0.54636824	0.5320619	0.5433607	0.5314177	0.5537508	0.019996129	0.54863375
1.0	0.059917457	0.5395912	0.53402984	0.000114056886	0.15642512	0.11945002	0.5336276	0.5531799	0.53382164	0.5470074
1.0	0.5360323	0.11059729	0.5338364	0.5461778	0.5352623	0.1309089	0.53318465	0.5544216	0.5327551	0.5479057
1.0	0.5363679	0.04874475	0.53239715	0.54598916	0.53468376	0.124705724	0.53213876	0.5521488	0.5333651	0.122729205
1.0	0.17350872	0.5400357	0.03875209	0.54484147	0.5338911	0.54551953	0.5342629	0.00013406084	0.53362864	0.54767305
1.0	0.17772804	0.5381461	0.036738444	0.0029674286	0.5346695	0.54221976	0.5334693	0.55389863	0.11004822	0.5461901
1.0	0.5378143	0.07050192	0.031753447	0.5471588	0.53341585	0.54266375	0.534236	0.012128336	0.5331569	0.54694486
1.0	0.5385744	4.173191e-05	0.53337544	0.11589706	0.5347052	0.00024950382	0.53235024	0.18772598	0.532448	0.54632837
1.0	0.53806376	0.5377423	0.5336438	0.54624003	0.102136925	0.5437666	0.5326478	0.031290323	0.5320174	0.5467922
1.0	0.16203274	0.54029197	0.11092501	0.5465932	0.5327397	0.542491	0.5343134	0.5550736	0.5332344	0.54686695
1.0	0.53642094	0.53742254	0.20759325	0.5470848	0.5346835	0.5436843	0.5315438	0.55452853	0.5325652	0.54779166
1.0	0.06323393	0.5378954	0.5346152	0.17980964	0.14835466	0.18170126	0.5325279	0.013800983	0.53300047	0.5483411
1.0	0.5366059	0.5397513	0.5328793	0.54591435	0.53529006	0.5438739	0.5328535	0.5522535	0.5307199	0.54826254
1.0	0.5372883	0.5389964	1.3753702e-09	0.54693425	0.12621634	0.5423317	0.5318709	0.553092	0.5310377	0.5490197
1.0	0.5375036	0.1471014	0.16244844	0.5460948	0.1463625	0.0667078	0.53379136	0.023026422	0.53086865	0.5454513
1.0	0.53729194	0.5388515	0.5343563	0.54678965	9.4367635e-05	0.54074067	0.5344209	0.5541319	0.092876986	0.54649705
1.0	0.537578	9.5778465e-05	0.0001406993	0.54886574	0.5337813	0.54254985	0.087929115	0.55462664	0.53299206	0.017625794
1.0	0.5372257	0.5400038	0.5333118	0.5457384	0.0017585317	0.17623273	0.024827203	0.5532015	0.09757749	0.54710335
1.0	0.536762	0.53976583	0.09564688	0.5460927	0.53335226	0.0002208625	0.5341487	0.55418414	0.03549921	0.5473946
1.0	0.53675556	0.012297172	0.5334565	0.54754096	0.5359265	0.11928462	0.5359195	0.10164462	0.5348349	0.5493222
1.0	0.53686064	0.09390106	0.5353093	0.00017943777	0.53572077	0.5426408	0.0044020726	0.002955062	0.19733046	0.14842509
1.0	0.53637874	0.5408257	0.10281736	0.5466265	0.5349109	0.5417425	0.022072565	4.1026835e-09	0.53302157	0.54582685
1.0	0.5368552	0.5393484	0.53556526	0.5450519	0.5338073	0.06413253	0.53287745	0.55339074	0.53041005	0.008333461
1.0	0.5349725	0.051148374	0.5330686	0.5490849	0.5351772	0.54081076	0.5332473	0.55242664	0.15018553	0.5458966
0.0	0.01840675	0.015009698	0.018589377	0.017478446	0.013214506	0.016008832	0.012966779	0.015536237	0.016433727	0.013577878
0.0	0.018384777	0.014884589	0.018780284	0.017504489	0.013331224	0.016028184	0.012913378	0.015538089	0.016444296	0.013541483
0.0	0.012112099	0.009218921	0.017343268	0.012288175	0.008997155	0.010719733	0.008611985	0.010612553	0.013295296	0.012529035
0.0	0.012088871	0.009070964	0.01731824	0.012276813	0.0089871865	0.010739311	0.008575219	0.01061464	0.013306485	0.0125168
0.0	0.010781027	0.010119477	0.014289023	0.015336302	0.012263007	0.011166963	0.006971975	0.010585341	0.009235098	0.013400741
0.0	0.010798627	0.010102631	0.014262829	0.015337655	0.012282719	0.011153771	0.007002343	0.010487492	0.009271206	0.013341646
0.0	0.048413362	0.048934497	0.057082843	0.05209613	0.04125731	0.05874388	0.03962105	0.04378345	0.04962777	0.05108408
0.0	0.011886314	0.01033237	0.016891055	0.011202455	0.009459714	0.0136969285	0.008713118	0.010117261	0.011589761	0.012072897
0.0	0.011900659	0.010324371	0.016832551	0.01122421	0.009446778	0.013745442	0.008739392	0.0101831695	0.01163557	0.011985433
0.0	0.011911761	0.010447669	0.016833207	0.011256283	0.0094500985	0.013712171	0.008720856	0.010195928	0.011620467	0.011999389
0.0	0.0027389938	0.0016657589	0.0030636557	0.0024342039	0.0015115546	0.0034348916	0.0014457033	0.0029275462	0.0025810588	0.0023759392
0.0	0.030124376	0.026563544	0.02659143	0.038316835	0.019988729	0.04229417	0.023117784	0.03079241	0.025880178	0.022554284
0.0	0.029108737	0.02466392	0.028494384	0.026882308	0.023759652	0.03308392	0.021604404	0.028292364	0.028423417	0.02853437
0.0	0.015606303	0.009307586	0.01488624	0.015090782	0.008940642	0.015595896	0.00869444	0.012423177	0.011209038	0.011215673
0.0	0.031263985	0.018737635	0.028312266	0.026496107	0.023201328	0.036719855	0.02156364	0.02911238	0.025798654	0.026391596
0.0	0.030526258	0.024038473	0.03568756	0.031867012	0.022210505	0.037011955	0.01999923	0.031483512	0.02706553	0.023638012
0.0	0.014132243	0.011298115	0.01783333	0.016276125	0.010843542	0.015120337	0.010559851	0.012168118	0.013611453	0.010486681
0.0	0.08045714	0.069579825	0.07643696	0.07832516	0.06705363	0.07990282	0.07179751	0.07489012	0.07918077	0.07327315
0.0	0.013435572	0.0092390645	0.010595214	0.01158382	0.009414324	0.01037053	0.01154573	0.009789162	0.0124131	0.009742768
0.0	0.013479551	0.009195288	0.010588362	0.011653043	0.009414346	0.010326388	0.011459837	0.009755009	0.012373333	0.009796126
0.0	0.07894809	0.061239067	0.08024231	0.07645456	0.07294094	0.0874973	0.062817074	0.0856533	0.06611695	0.07160038
0.0	0.011616267	0.0078074844	0.010506388	0.009989411	0.007684622	0.013362564	0.0070251045	0.012688387	0.007014542	0.009686176
0.0	0.011598771	0.007824716	0.010514541	0.009894461	0.0076804487	0.013346455	0.0070453174	0.01273112	0.007016694	0.009694166
0.0	0.029626405	0.024323054	0.025607763	0.026651764	0.019609665	0.039731435	0.01734829	0.02943955	0.027612137	0.020807035
0.0	0.017237552	0.010842253	0.015477192	0.0149106	0.010501778	0.012769896	0.008220859	0.013548422	0.013439663	0.009980597
0.0	0.0023968357	0.001473052	0.00258753	0.002415429	0.0016379756	0.004095761	0.0012734769	0.0023480912	0.0024162717	0.0016359853
0.0	0.026608337	0.021499818	0.027535185	0.029975988	0.02542475	0.03072197	0.019368483	0.02745777	0.026648445	0.022475448
0.0	0.075405054	0.060864132	0.08593414	0.079984576	0.068170205	0.08050651	0.07093779	0.014403257	0.075328715	0.077365056
0.0	0.011059272	0.0073363893	0.014224692	0.011958838	0.0091852145	0.012230561	0.009976536	0.00051456975	0.011150689	0.011229874
0.0	0.010986078	0.007333604	0.0142021645	0.01203556	0.009159144	0.012180144	0.009936593	0.0005150025	0.011077643	0.011258045
0.0	0.087684184	0.0681519	0.07873585	0.07419869	0.071563095	0.084474534	0.07415522	0.08501089	0.07069048	0.07533465
0.0	0.2412182	0.22238217	0.23347229	0.22834185	0.23436663	0.241635	0.22041693	0.23938675	0.2346227	0.23285319
0.0	0.079252794	0.06912679	0.07121446	0.08430006	0.05857543	0.08830887	0.057952132	0.08262051	0.06674142	0.0708107
0.0	0.00012923563	7.495529e-05	8.938002e-05	0.00014981383	4.240592e-05	0.00018439419	4.134541e-05	0.00012481071	7.040067e-05	7.6552584e-05
0.0	0.5360216	0.5397731	0.5330912	0.5477015	0.5354018	0.5414947	0.5324541	0.5535725	0.53279704	0.5489396
0.0	0.0119881155	0.010795088	0.013595335	0.016906755	0.011704113	0.00914173	0.0146338325	0.009785285	0.01144032	0.01007519
0.0	0.00018337567	9.4731346e-05	0.00016968268	0.00011642926	0.00011504664	0.000113770344	8.830721e-05	7.908154e-05	0.0001274116	0.0001125273
0.0	0.08686282	0.07355819	0.0843232	0.07890292	0.07642791	0.077812165	0.07098818	0.07326033	0.07810705	0.07840417
0.0	0.0038416167	0.0013512534	0.0029220725	0.0033375174	0.0020433278	0.0034976716	0.0016587921	0.001759389	0.0022897501	0.0023934324
0.0	0.0023308296	0.0022422129	0.0021918495	0.0030840442	0.002074456	0.0040334105	0.0017922302	0.002226768	0.003033458	0.0025148953
0.0	0.02416096	0.025073623	0.028345864	0.03360838	0.027839778	0.033060458	0.026885109	0.025675185	0.03448797	0.029480075
0.0	0.033979893	0.020444045	0.028301824	0.031206185	0.022632537	0.034857042	0.0184011	0.023069112	0.024379008	0.027985066
0.0	0.031435654	0.028984489	0.035426393	0.032277822	0.024775816	0.03205672	0.024375238	0.024435265	0.024047514	0.022473464
0.0	0.028126383	0.02402706	0.026842289	0.026843928	0.026082117	0.03448716	0.02985276	0.032174386	0.026661731	0.029351046
0.0	0.03201384	0.023992674	0.036019184	0.03002735	0.02712275	0.031964727	0.023997504	0.02628607	0.02192998	0.027913228
0.0	0.03189419	0.02199549	0.027727474	0.027931131	0.030040981	0.033644702	0.027722372	0.026051242	0.019390684	0.030818803
0.0	0.029448122	0.024874961	0.024985565	0.032048434	0.031318832	0.03393759	0.022731163	0.024090683	0.029060267	0.025442036
0.0	0.026493028	0.02443934	0.031917855	0.031468693	0.025246415	0.03959655	0.021025978	0.03018217	0.024219878	0.02733135
0.0	0.03057659	0.023565229	0.027329829	0.03218273	0.020088555	0.03810683	0.027363108	0.026202092	0.036765818	0.030700188
0.0	0.033600226	0.026633952	0.03482425	0.029528335	0.021196393	0.033122335	0.024702743	0.030365508	0.021475887	0.026601983
0.0	0.026343	0.022546498	0.03263858	0.0227375	0.024011131	0.03950681	0.022975508	0.030826109	0.027347833	0.026450507
0.0	0.017404296	0.012997556	0.015852442	0.01783309	0.009533952	0.016056765	0.009140409	0.012753867	0.013371815	0.011086805
0.0	0.034326572	0.027044047	0.028134013	0.03596342	0.024481157	0.03777684	0.021154577	0.026321668	0.028478747	0.025967933
0.0	0.05250153	0.044151474	0.05633226	0.0716842	0.044741217	0.069112316	0.046609085	0.04695206	0.04107234	0.050825194
0.0	0.00014810797	6.886203e-05	0.00021465552	0.00015579833	0.000110908906	0.00019452971	0.000101177786	0.00011370191	6.2971594e-05	0.00011543962
0.0	0.00015185497	0.00012330248	8.6856635e-05	0.00016022497	7.184971e-05	0.00018388851	0.000107236	7.76642e-05	0.00014324894	0.00013560429
0.0	0.034860827	0.02016631	0.031114845	0.031250373	0.02314872	0.03339244	0.030559737	0.028996367	0.027839113	0.027678866
0.0	3.9640174e-05	7.164234e-05	0.00016285299	0.000101443446	1.5001224e-05	0.00014964236	6.530159e-05	0.000106970765	9.641689e-05	1.328994e-05
0.0	0.5377198	0.5396287	0.53360873	0.5489354	0.5353488	0.5422426	0.5331836	0.5545962	0.53225213	0.5476335
0.0	0.53803164	0.53912765	0.532849	0.54878145	0.5348878	0.5423098	0.5322064	0.5541441	0.5319371	0.54679954
0.0	0.08038743	0.06964859	0.07532604	0.08522831	0.08225958	0.0850305	0.071808666	0.07700392	0.069032624	0.0852647
0.0	0.0001364146	7.710529e-05	0.00011048268	0.00015622008	0.0001521447	0.00015951399	9.2215836e-05	9.549365e-05	7.991254e-05	0.0001549181
0.0	0.05271378	0.0529811	0.05805503	0.052122097	0.045217425	0.070738584	0.044216037	0.0602737	0.044740953	0.046936743
0.0	0.055697035	0.04326863	0.054766916	0.045548666	0.04053454	0.053703506	0.047386512	0.05830891	0.046497833	0.04958963
0.0	0.21102668	0.1942787	0.20859215	0.20529644	0.19740114	0.20921218	0.17908053	0.20520383	0.19758531	0.20400017
0.0	0.0823166	0.07526804	0.08476633	0.07715058	0.076332964	0.08839357	0.060833495	0.076454416	0.075024046	0.08175831
0.0	0.00025300652	9.043367e-05	0.0001538931	0.00011354102	0.00010632823	0.00014651565	8.4566826e-05	0.00010783454	0.00015962598	0.00012691724
0.0	0.00021991668	0.00010329392	0.00016144956	0.000105953135	0.00010954942	0.00018884697	7.584695e-05	0.000101995276	0.00014772841	0.00015328517
0.0	0.53690934	0.5398462	0.5339243	0.549325	0.535066	0.5422489	0.5321254	0.5545924	0.53282785	0.5489386
0.0	0.011810143	0.007842944	0.012715199	0.009525432	0.010607783	0.013157324	0.015741771	0.012432371	0.011059526	0.013412434
0.0	0.00013014706	0.000101627316	0.00012112109	0.00010848678	0.00010902159	0.00012825291	0.00011281265	0.0001428798	0.00014244598	0.00012415915
0.0	0.079399444	0.07493825	0.07717627	0.07744804	0.07534997	0.08030491	0.07574414	0.085596465	0.08043319	0.08045944
0.0	0.10628595	0.10821357	0.11345986	0.1058264	0.095559664	0.1317622	0.09435943	0.1188777	0.09439443	0.09838412
0.0	0.03421761	0.0220717	0.031307507	0.028920803	0.025021786	0.02098203	0.026522962	0.02962323	0.029577203	0.029249804
0.0	0.017134057	0.008620925	0.014354358	0.011737602	0.008705622	0.012450632	0.009116312	0.009770156	0.010184996	0.011565937
0.0	0.011136239	0.010553895	0.0121668	0.013636803	0.0157833	0.011878492	0.015415473	0.010986875	0.015446465	0.013434965
0.0	0.003091793	0.0019791506	0.0034913155	0.0022820267	0.0015074422	0.0033302894	0.0018427137	0.0026742113	0.00170877	0.0023936876
0.0	0.034402017	0.022611251	0.03405072	0.029283956	0.024723576	0.028937237	0.02206215	0.02729274	0.022940125	0.024639476
0.0	0.014612161	0.012554304	0.019438643	0.016923511	0.009680085	0.01544822	0.011461106	0.013026479	0.012540698	0.011370614
0.0	0.030868677	0.027877422	0.03748138	0.025706625	0.023365166	0.035944406	0.027460057	0.03340013	0.029676048	0.02915486
0.0	0.024783624	0.027713954	0.029625233	0.029090615	0.022993052	0.033333182	0.025429318	0.031591672	0.031563204	0.024432931
0.0	0.02487478	0.027779842	0.029787682	0.029184058	0.023009151	0.03327275	0.025516294	0.031504057	0.031704336	0.024511086
0.0	0.16384204	0.16426268	0.134828	0.15130916	0.13355644	0.16121347	0.12713763	0.16276754	0.15934315	0.13594006
0.0	0.00011350442	5.1351493e-05	0.00019046672	0.00010280896	6.1846215e-05	0.00026206585	6.8222456e-05	7.3027324e-05	0.00013040706	6.2313775e-05
0.0	0.00011942262	8.209606e-05	9.4957446e-05	7.359731e-05	4.684098e-05	0.00015962172	5.592539e-05	9.5412914e-05	0.00012822503	4.732053e-05
0.0	0.00015819665	6.5116845e-05	0.00012206106	0.00012344094	0.00010216221	9.59355e-05	0.00018001547	8.644629e-05	0.000112755326	7.247537e-05
0.0	0.003330041	0.0025880274	0.003250212	0.0020837311	0.0022936075	0.0033162283	0.0017838463	0.0025084312	0.0024048635	0.0029584344
0.0	0.004336364	0.0020659508	0.0039996095	0.002497242	0.0020195579	0.0038504314	0.0014917572	0.002088338	0.002682613	0.002594817
0.0	0.53664637	0.5406123	0.53282505	0.5483796	0.5353394	0.54121715	0.5328411	0.55404544	0.532552	0.5490312
0.0	0.5360224	0.54035246	0.53248787	0.5480159	0.53520703	0.54170096	0.5329334	0.55409354	0.5319254	0.54837555
0.0	0.012654626	0.011445601	0.015105339	0.010860485	0.013322202	0.0114771575	0.013637521	0.012623273	0.006756887	0.0068566077
0.0	0.00015469255	0.0017434218	0.004992056	0.0023719256	0.0023603993	0.0032742287	0.0019619043	0.0026937667	0.0026529473	0.0018296194
0.0	0.0026508474	0.0031433934	0.0035453392	0.00010268728	0.0020474459	0.0042152437	0.0018766241	0.001628442	0.0020265807	0.002205263
0.0	0.005703911	0.020770675	0.035188362	0.031321507	0.02415801	0.030513097	0.027613332	0.033135295	0.034091223	0.025838856
0.0	0.03307123	0.03245392	0.02934238	0.031622075	0.023989363	0.0387683	0.0258448	0.025367869	0.03281828	0.022859488
0.0	0.00016606032	0.00014458335	0.00018132626	0.00013638845	7.2477655e-05	0.00013474045	0.00013564438	0.000112968955	6.924534e-05	6.0561357e-05
0.0	0.017944979	0.011304018	0.016080687	0.016098795	0.010435072	0.016766135	0.010337324	0.012801977	0.012978026	0.0020302199
0.0	0.01581468	0.01145516	0.019451791	0.017152103	0.011657861	0.0042664795	0.009938732	0.011611462	0.012503739	0.010510751
0.0	0.032507133	0.023396323	0.037676442	0.03218749	0.028038686	0.0381805	0.020608775	0.025194291	0.028169353	0.0031245425
0.0	0.0273875	0.026070593	0.041626345	0.004601635	0.026527964	0.00799503	0.02403063	0.024921568	0.022759294	0.028452873
0.0	0.53762275	0.54008955	0.53349763	0.54955304	0.5356234	0.5429171	0.5333047	0.55526584	0.5333455	0.5489971
0.0	0.53847945	0.53978336	0.53331333	0.5497579	0.535304	0.54246676	0.5329013	0.55505043	0.53311664	0.54933697
0.0	0.014463885	0.009826426	0.014884072	9.52086e-05	0.010733983	0.010267211	0.012937006	0.018080143	0.01337345	0.012710118
0.0	0.00020967786	9.293176e-05	0.00017788315	1.2946768e-06	9.871164e-07	0.00010271676	0.00014182985	1.8706633e-06	0.00016736044	7.507776e-05
0.0	0.089949444	0.07318559	0.08537045	0.023139229	0.020806797	0.07574217	0.08045213	0.026404973	0.08390647	0.07044585
0.0	0.53851646	0.5399536	0.5335381	0.548455	0.53599566	0.5426743	0.53162813	0.5545698	0.5327734	0.5494125
0.0	0.014614476	0.009078184	0.009601868	0.010621875	0.01143771	0.015965024	0.013764603	0.013142442	0.012947186	5.8319012e-05
0.0	0.083045095	0.016982507	0.07998882	0.07547327	0.06939351	0.08165546	0.08094696	0.078244165	0.07666176	0.018988231
0.0	0.00015441593	4.5523038e-07	0.00013875899	9.837181e-05	7.9908044e-05	0.00013666223	0.00014517947	0.00010146164	0.00011869739	6.321898e-07
0.0	0.53797156	0.53975874	0.5329627	0.548096	0.53585416	0.54319173	0.5310543	0.55433327	0.5326873	0.54823905
0.0	0.08363552	0.017272538	0.087164305	0.089211434	0.070128396	0.09510899	0.06173229	0.084949866	0.08445099	0.07393766
0.0	0.5377662	0.53954	0.53374	0.54952985	0.53474665	0.5417985	0.5317219	0.5543768	0.5325989	0.5492784
0.0	0.0130339535	0.014617277	0.014312281	0.014896263	0.01128304	0.008287749	0.012315835	0.0105891675	0.0155301485	0.020074988
0.0	0.00022617071	0.00014182078	0.00014335389	0.00018125073	7.516738e-05	7.869847e-05	0.00012248394	8.838809e-05	0.00014393505	0.00015520272
0.0	0.0917365	0.08181266	0.0806766	0.08859824	0.06827345	0.07058332	0.07740603	0.075448215	0.08065323	0.085305616
0.0	0.07119183	0.07396425	0.075449266	0.08625931	0.020417554	0.08680654	0.06722562	0.07318602	0.07390419	0.07157602
0.0	8.612031e-05	9.672235e-05	0.00011116832	0.00016357805	9.226973e-07	0.00017265089	7.195819e-05	7.877896e-05	0.00010333125	7.9716934e-05
0.0	0.14913173	0.1630364	0.16882835	0.17112513	0.14110303	0.17021291	0.13690709	0.14796431	0.14722338	0.1422075
0.0	0.011128093	0.01204733	0.014215361	0.014658455	0.008898666	0.017255178	0.008662008	0.010915622	0.008450121	0.012402193
0.0	0.0042147273	0.0019830095	0.0032812562	0.003347296	0.0021517854	0.0027273057	0.0016600458	0.0022011024	0.0021327508	0.002114683
0.0	0.03388647	0.028194258	0.0344405	0.038263224	0.023931883	0.031864762	0.020278104	0.026574451	0.02455941	0.0284167
0.0	0.015128313	0.011847576	0.017736042	0.017361904	0.012222482	0.014489008	0.009840062	0.01217181	0.012799958	0.011573282
0.0	0.036887065	0.022912867	0.03245282	0.03152848	0.025944851	0.034593277	0.024252322	0.025888624	0.03278782	0.024254654
0.0	0.0993794	0.08238568	0.12992589	0.12379216	0.10206157	0.100726075	0.10290023	0.10434866	0.11026034	0.09616797
0.0	0.0034106208	0.0020921105	0.0022868945	0.0026626037	0.0022879567	0.003382653	0.0016012167	0.0022734876	0.002025261	0.0017885104
0.0	0.0025001764	0.0017955037	0.003562651	0.0030409433	0.0017452842	0.0034080127	0.0024532834	0.0025551526	0.0025300544	0.0039060554
0.0	0.039094355	0.026394352	0.025907857	0.028026525	0.022014948	0.03886891	0.027036294	0.029032633	0.027198095	0.025717678
0.0	0.029633712	0.026252206	0.0353326	0.03169342	0.025861617	0.030774346	0.023018405	0.026447812	0.031115701	0.030022437
0.0	0.035772134	0.023981163	0.031521354	0.031800292	0.026194463	0.031276807	0.019679587	0.025155304	0.028351285	0.023624595
0.0	0.030997666	0.025013512	0.035904028	0.029955696	0.024813894	0.034719154	0.027073571	0.020870749	0.026025511	0.030197576
0.0	0.08893486	0.06899539	0.07840727	0.08116152	0.07436239	0.09093435	0.07513007	0.08275572	0.07427942	0.07732141
0.0	0.095601276	0.074926846	0.09208041	0.08186591	0.06771459	0.07842881	0.07423055	0.07227526	0.08077848	0.0696767
0.0	0.0029437712	0.0022858111	0.0025506092	0.003133291	0.0020730677	0.0038224221	0.0017824661	0.0019975929	0.003474565	0.0025786343
0.0	0.0284553	0.026552614	0.030510811	0.040655315	0.028385345	0.029672451	0.026250912	0.022988496	0.028309444	0.027773546
0.0	0.03334238	0.025459727	0.033494826	0.026937233	0.025000872	0.039392237	0.021981565	0.03322272	0.035197612	0.031540908
0.0	0.08360039	0.073867775	0.09035014	0.07892308	0.07219626	0.08763604	0.067299336	0.09553198	0.085983254	0.08958346
0.0	0.25078264	0.24326438	0.25321662	0.2471364	0.21904217	0.25945693	0.2210278	0.2662133	0.25292763	0.25549024
0.0	0.00023105265	0.00011343377	0.0001684586	0.0001680535	8.532649e-05	0.00010924804	8.0709164e-05	8.747305e-05	0.0001807504	5.8533908e-05
0.0	0.00019723167	6.216261e-05	0.0001615284	0.00010819267	0.00012539406	0.00020884722	3.4021865e-05	0.00012318484	0.00010107113	5.7348916e-05
0.0	0.013847816	0.009433237	0.01308462	0.013797135	0.009896835	0.015897399	0.005220356	0.013757543	0.00909251	0.01048924
0.0	0.10991273	0.09622975	0.107093215	0.12554464	0.087219805	0.11893053	0.080105	0.10371848	0.10684266	0.087935165
0.0	0.10979949	0.09607708	0.10657685	0.12590967	0.08653229	0.11894363	0.07978464	0.103785835	0.10651122	0.08794587
0.0	0.109260984	0.09592764	0.10635435	0.1255484	0.08660415	0.119217545	0.07931995	0.10345723	0.10683989	0.087837785
0.0	0.109527685	0.09572885	0.10643366	0.12544136	0.08658454	0.11903353	0.07963786	0.10375878	0.10701199	0.08802064
0.0	0.121017516	0.11190208	0.12746413	0.12885575	0.08763991	0.11588114	0.10265171	0.10829394	0.09242141	0.10430676
0.0	0.12068831	0.11163976	0.12733573	0.12889732	0.08699682	0.11624874	0.10180743	0.107931286	0.09182723	0.10375085
0.0	0.120560594	0.11098125	0.1272503	0.12861682	0.087816246	0.11659301	0.101833805	0.108401984	0.09208031	0.10354724
0.0	0.12070323	0.111175224	0.12703589	0.12865022	0.08763776	0.115927674	0.10222704	0.10826673	0.09227869	0.10443055
0.0	0.1221081	0.08516114	0.11289197	0.10178046	0.10684698	0.12173244	0.1001167	0.10485543	0.10076244	0.112644635
0.0	0.122235216	0.085168734	0.11223636	0.10178548	0.10610784	0.121404864	0.098877825	0.104527146	0.100358866	0.11239634
0.0	0.121873505	0.08472191	0.11199841	0.10195021	0.10660764	0.121501945	0.09969678	0.10456424	0.1003376	0.11210937
0.0	0.12193705	0.08484871	0.112243444	0.10160305	0.10680765	0.12184717	0.09954152	0.10479545	0.10083451	0.1122877
0.0	0.11279546	0.09063901	0.13444918	0.10769397	0.111400366	0.109891474	0.10099602	0.11678187	0.09675369	0.10155372
0.0	0.00022811312	5.8565234e-05	3.7215118e-09	1.4335999e-09	1.8644015e-07	0.000112728565	1.4897757e-09	4.467007e-09	8.7309294e-05	0.00010008071
0.0	0.019042917	0.0063745975	0.00013633254	8.146361e-05	0.00794774	0.009142343	1.5750955e-05	0.00015098506	0.010754422	0.010288952
0.0	0.53608483	0.5390887	0.53272414	0.54695094	0.53536445	0.54266155	0.532576	0.5536187	0.5325873	0.5467338
0.0	0.0129124	0.008793353	0.00011419794	2.2826061e-05	0.008990819	0.0154679315	1.6404529e-05	2.5619256e-05	5.799673e-05	0.011069707
0.0	0.00021375524	6.1006176e-05	2.905279e-09	6.259948e-10	8.6135995e-05	0.00017471367	2.3340288e-10	3.359747e-09	5.47097e-07	6.546757e-05
0.0	0.53649837	0.5409045	0.53229505	0.547762	0.53664756	0.54165566	0.53325784	0.55381024	0.5316971	0.54789555
0.0	0.012035458	0.012203315	3.154499e-05	8.801969e-05	8.821388e-05	0.013435895	8.047891e-05	0.000129382	0.0129026845	0.009201507
0.0	2.5838876e-06	0.00010458157	3.9112553e-09	6.7336736e-09	1.9548436e-09	0.000147366	6.5432775e-09	3.2393053e-09	0.00014654471	8.1856386e-05
0.0	8.54626e-09	8.819276e-05	3.387467e-09	1.709366e-09	6.4347444e-10	0.00016546318	2.688665e-10	3.0556162e-08	6.019809e-05	0.00011474819
0.0	0.005473956	0.072177604	0.0041646855	0.0035506391	0.0026059402	0.08584812	0.0020236839	0.008301277	0.06400843	0.07880866
0.0	0.53606814	0.5397342	0.53234935	0.54770046	0.53472495	0.5414526	0.5325853	0.55416846	0.53222466	0.54863834
0.0	3.0591018e-05	1.7335098e-05	2.242763e-05	3.177269e-05	8.021221e-05	7.8542376e-05	1.5713898e-05	3.2967262e-05	8.943584e-06	8.623322e-05
0.0	2.3801372e-09	1.0037293e-09	5.1216414e-10	4.5986366e-09	5.3436158e-09	1.9751583e-08	2.3460214e-10	4.381217e-09	6.7229e-11	1.2692297e-09
0.0	0.0011714983	0.00044856078	0.00062847126	0.0013148899	0.00091583014	0.0008640181	0.0065983585	0.00062670617	0.0005641876	0.000902669
0.0	0.027518785	0.013526307	0.015883373	0.03475587	0.026609896	0.024919866	0.13165356	0.018488098	0.016340412	0.024782274
0.0	0.016278714	0.031349868	0.020196069	0.03119578	0.015739378	0.034288734	0.02422708	0.02197532	0.01107674	0.022646116
0.0	0.5349648	0.5407109	0.5340737	0.5464587	0.5330494	0.5422808	0.5330505	0.55255747	0.53080577	0.5461794
0.0	0.01621853	0.03127581	0.02008484	0.031096103	0.015728286	0.03435096	0.024144378	0.022037037	0.011026381	0.022573782
0.0	5.122916e-05	9.9506986e-05	5.87654e-05	0.0001171269	0.00014053089	0.00010040695	4.6530895e-05	0.00015619653	1.685469e-05	2.3928369e-05
0.0	0.0028630362	0.00032689451	0.0053840773	0.005120932	0.0055923588	0.00073857495	0.002399295	0.0054666973	0.0028456387	0.004044215
0.0	0.015757686	0.0112759685	0.013750221	0.013044048	0.009370118	0.011418995	0.010613359	0.0107040135	0.01209557	0.01049375
0.0	0.53708935	0.5396585	0.53261334	0.5469191	0.5348756	0.5421137	0.53355235	0.55406916	0.53115314	0.5466714
0.0	0.53720784	0.53932166	0.53290004	0.5466024	0.5345349	0.5426757	0.53411883	0.55387866	0.53118324	0.54653597
0.0	0.53687555	0.53970873	0.5329565	0.54687476	0.534999	0.54238653	0.53351116	0.5539396	0.5317137	0.54662913
0.0	0.53726906	0.5403618	0.53329974	0.54686713	0.5355039	0.5431784	0.5339678	0.5543398	0.53148794	0.5466923
0.0	0.09298515	0.05089736	0.075441435	0.070147075	0.08191457	0.060325436	0.06583455	0.059425525	0.052462123	0.04783998
0.0	0.007132327	0.0038750267	0.004448215	0.0038702844	0.0039258115	0.006036474	0.003793241	0.0038007263	0.0027630394	0.0020616455
0.0	2.170541e-08	2.466337e-09	4.2699257e-09	2.313928e-09	2.7128308e-09	1.1382191e-08	2.4393334e-09	1.9531814e-09	8.0591794e-10	2.5112934e-10
0.0	0.006307493	0.0112274075	0.005282411	0.010886779	0.0048797387	0.008388648	0.0042508473	0.0061704977	0.007375821	0.004426728
0.0	0.0007200526	0.0010504598	0.00048772228	0.0012194407	0.0004156875	0.0009429843	0.00041339095	0.00073059875	0.00070160045	0.00047426234
0.0	0.00048101426	0.0006770039	0.00045866126	0.0011527318	0.00045931048	0.0014125112	0.0010125542	0.0014280751	0.00057809975	0.0009854945
0.0	0.0011742812	0.00065314793	0.001617771	0.0005061875	0.00082744024	0.0020746547	0.00035207087	0.0013286872	0.0007960371	0.0012381078
0.0	0.0006296455	0.0005720265	0.00073638395	0.0005392884	0.0013218637	0.00091632025	0.00034009636	0.0009668073	0.000315985	0.0011651125
0.0	0.537503	0.5370006	0.5313415	0.5476951	0.53444785	0.5433462	0.53338206	0.5540878	0.5307219	0.54625744
0.0	0.53606534	0.53865016	0.5319457	0.5484356	0.53578323	0.5417436	0.53461	0.5546057	0.53355825	0.5477486
0.0	0.53536177	0.53732	0.5328484	0.5478701	0.53394896	0.546143	0.5331586	0.55301857	0.53076434	0.54780215
0.0	0.5360878	0.54167366	0.53269136	0.5470316	0.53569347	0.5430977	0.5350841	0.5538308	0.532837	0.5471049
0.0	0.00012686326	2.2275755e-05	0.00013293224	2.8035798e-05	2.3285378e-05	6.938024e-05	8.453087e-05	0.01074148	1.5210815e-05	6.018024e-05
0.0	3.5637077e-05	0.0010571036	0.0001139068	5.6537603e-05	1.757634e-05	0.00031016133	3.854062e-05	5.8457987e-05	9.510173e-06	0.00011700835
0.0	8.3214147e-10	2.1868003e-09	1.9321696e-08	8.366374e-10	1.9489084e-10	3.9386943e-08	1.3318143e-09	6.501487e-10	3.5476438e-10	6.67349e-09
0.0	0.53641075	0.5398137	0.5332986	0.54664975	0.5347375	0.5414339	0.53445137	0.55331737	0.53206843	0.5468891
0.0	6.4055115e-05	1.3251509e-08	0.00030460546	0.00017708252	0.00016077822	5.615174e-09	8.946588e-05	0.00012502418	8.574754e-05	8.3882696e-05
0.0	0.00013486887	2.6516098e-10	0.0002680539	2.0140638e-09	0.00013403603	3.6174304e-09	1.3300068e-09	0.000108544315	0.00013055101	9.0527355e-09
0.0	0.01137597	1.729372e-05	0.023009816	0.00011805488	0.011674536	5.9104972e-05	9.435584e-05	0.013594863	0.010174272	9.7448625e-05
0.0	0.00017874636	4.6847504e-09	3.635878e-07	0.00018765476	4.076834e-05	8.870379e-09	3.967669e-09	0.00012031532	9.4380324e-05	9.101264e-09
0.0	0.0126258945	5.279597e-05	0.012562571	0.018115249	0.005681132	5.98712e-05	4.6914614e-05	0.012257834	0.011571868	0.00011550051
0.0	0.537015	0.53995234	0.53264076	0.54697967	0.53459644	0.5422332	0.5334023	0.5534378	0.5304968	0.5467857
0.0	0.53691477	0.53976446	0.53297436	0.5460479	0.53417486	0.54248714	0.53364205	0.55332386	0.53102076	0.54695725
0.0	0.01623383	4.477235e-05	0.012303527	0.010680811	0.010502358	0.00014992672	0.007105512	0.007812843	0.01395766	0.013224146
0.0	0.00017075274	6.2297922e-09	0.00015311659	0.00014456116	9.672475e-05	2.8105553e-08	5.9092406e-05	6.455163e-05	0.00019254356	0.000102729195
0.0	0.00018976808	5.210809e-09	5.45276e-07	0.00018453402	0.00013158686	0.0001658837	8.334609e-05	0.000142429	0.00010639223	0.00021017726
0.0	0.00018976808	5.210809e-09	5.45276e-07	0.00018453402	0.00013158686	0.0001658837	8.334609e-05	0.000142429	0.00010639223	0.00021017726
0.0	0.020624423	7.784631e-05	0.015820967	0.012900425	0.011255329	0.015325974	0.009998328	0.012222114	0.009030476	0.014186537
0.0	0.020624423	7.784631e-05	0.015820967	0.012900425	0.011255329	0.015325974	0.009998328	0.012222114	0.009030476	0.014186537
0.0	0.09039577	0.021127854	0.084628254	0.07663201	0.07671472	0.078484386	0.0755326	0.08124445	0.076355375	0.077141106
0.0	0.00020861201	7.5365545e-09	0.00022163837	0.00010492669	9.912692e-05	0.00013621442	9.136583e-05	9.6161086e-05	0.00010101949	0.0001289037
0.0	0.00020861201	7.5365545e-09	0.00022163837	0.00010492669	9.912692e-05	0.00013621442	9.136583e-05	9.6161086e-05	0.00010101949	0.0001289037
0.0	0.015179522	0.000101860365	0.013725643	0.009327418	0.013952961	0.012049004	0.011703076	0.013405394	0.010664343	0.011956721
0.0	0.015179522	0.000101860365	0.013725643	0.009327418	0.013952961	0.012049004	0.011703076	0.013405394	0.010664343	0.011956721
0.0	0.5368012	0.54000264	0.5329839	0.5469353	0.5347198	0.54250604	0.53336114	0.55330825	0.5310575	0.54674345
0.0	0.536976	0.54080445	0.53337395	0.5463127	0.5351439	0.5429899	0.533491	0.55378515	0.5313254	0.5471136
0.0	0.016417602	0.015355317	0.026857253	0.015995841	0.028856099	0.039345115	0.02209005	0.15505832	0.020659694	0.017594578
0.0	0.5372411	0.5392357	0.5342907	0.5470623	0.5337735	0.542934	0.53266466	0.55455637	0.5327599	0.54826355
0.0	0.019888682	0.012261183	0.019502277	0.019558372	0.012114855	0.016217837	0.010916765	0.014707911	0.012867091	0.01184905
0.0	0.017767288	0.013783342	0.022860058	0.018237343	0.010261059	0.015731748	0.010989051	0.015632948	0.011442515	0.011190434
0.0	0.015874716	0.009847824	0.01714192	0.017337652	0.012381761	0.017977646	0.012075461	0.0127299875	0.011439307	0.013640973
0.0	0.015693203	0.014174311	0.017934864	0.018442942	0.011303272	0.017218852	0.0120044155	0.013446878	0.011276644	0.01141208
0.0	0.017808875	0.01163386	0.022339607	0.017384557	0.012570944	0.01714053	0.01001142	0.01564876	0.013827845	0.010288175
0.0	0.01731045	0.009870204	0.019066071	0.019334698	0.01222433	0.0152042	0.010803753	0.015783288	0.013815107	0.012238317
0.0	0.01835659	0.011062344	0.01758562	0.020435335	0.009218381	0.015229165	0.0096516665	0.013314519	0.013667315	0.00884774
0.0	0.017886594	0.015097126	0.019795926	0.017730111	0.011175511	0.014940881	0.012063573	0.016342642	0.010920895	0.010611121
0.0	0.015704902	0.010782319	0.014503989	0.019415403	0.01002559	0.01737766	0.013324169	0.011254776	0.010568124	0.011861194
0.0	0.11455783	0.0928288	0.09684434	0.11392389	0.091290385	0.111400954	0.098275006	0.10261851	0.09686611	0.09859039
0.0	0.21147548	0.18785827	0.19076183	0.21303536	0.1844891	0.20859708	0.19314973	0.20145181	0.19110881	0.1960991
0.0	0.53597134	0.541231	0.5334411	0.5472996	0.53490853	0.542376	0.5331263	0.55447227	0.5343201	0.54782194
0.0	0.06883725	0.04848698	0.057169475	0.054737262	0.050526794	0.06594109	0.040551014	0.05534905	0.047637843	0.052100617
0.0	0.17190479	0.1593418	0.1583178	0.16085152	0.13091609	0.17013527	0.14591499	0.17015244	0.17380103	0.17518231
0.0	0.17244133	0.15966915	0.15907027	0.16129786	0.13099769	0.16987033	0.14635226	0.16974786	0.17446361	0.1756558
0.0	0.012464677	0.010979132	0.012578007	0.01327498	0.008513186	0.014831384	0.01283535	0.01129313	0.01049517	0.011107956
0.0	0.00014303111	8.5031876e-05	0.00017167217	9.84435e-05	5.950174e-05	0.00018711518	0.00012887445	0.00012572212	0.00011064619	9.536016e-05
0.0	0.030430648	0.028715534	0.032490723	0.031137219	0.025913257	0.031395055	0.022669362	0.028269839	0.03158185	0.028440248
0.0	0.013000369	0.013758273	0.014078313	0.014421702	0.0114362715	0.014581147	0.011287095	0.010451999	0.013197654	0.016530704
0.0	0.00013384344	8.941787e-05	0.00021307924	0.00014721192	0.00015480204	0.00020945966	7.710735e-05	8.4344705e-05	9.805358e-05	0.0002180426
0.0	0.0037425482	0.0018102075	0.004314397	0.0037594282	0.0021309005	0.003530638	0.0014027975	0.00402811	0.0025525908	0.0017120357
0.0	0.0039817384	0.0033595753	0.0030246612	0.00387136	0.0009705977	0.002778354	0.0014477451	0.0029456317	0.0034098737	0.0030182179
0.0	0.012846968	0.008559548	0.013717293	0.016971821	0.011244561	0.015081733	0.008137072	0.013456078	0.011558079	0.010314198
0.0	0.10509413	0.112111144	0.108312085	0.11994486	0.101150446	0.12946	0.10502726	0.111661874	0.114159025	0.10162379
0.0	0.043045215	0.030997992	0.03176316	0.03502276	0.018680897	0.038720254	0.02441616	0.026761064	0.029561367	0.030258685
0.0	0.01784267	0.010245908	0.014787769	0.01756517	0.009745754	0.016343018	0.00928011	0.010224667	0.0095368475	0.013743562
0.0	0.028258858	0.027040621	0.03048901	0.036636103	0.023260076	0.032074798	0.020951286	0.031517766	0.029233763	0.030973181
0.0	0.015507556	0.011858444	0.011924755	0.015060782	0.010322393	0.013489212	0.008634727	0.014815047	0.014207812	0.013768248
0.0	0.030693403	0.02199581	0.03374711	0.036708843	0.020055449	0.03581945	0.021398654	0.031143263	0.026965175	0.029489657
0.0	0.00026104742	5.956862e-05	0.00024586124	0.00022941877	6.89827e-05	0.0003180523	5.4631404e-05	9.2837516e-05	0.00016068519	0.0001844283
0.0	0.53791016	0.5410981	0.5342248	0.54716754	0.5361942	0.5429011	0.534665	0.5537142	0.53241646	0.5467258
0.0	0.013946324	0.011783195	0.018607995	0.014360871	0.009578036	0.015614182	0.007277039	0.013255445	0.009753023	0.010364938
0.0	0.08715595	0.07017628	0.092684105	0.08029801	0.06655565	0.095138624	0.0700139	0.068208806	0.07392471	0.07531146
0.0	0.53690124	0.54044473	0.5335158	0.54762983	0.5361281	0.54211795	0.5337833	0.5543777	0.5333165	0.5480324
0.0	0.0124754105	0.009535464	0.012763562	0.016769042	0.008514306	0.01404825	0.012389064	0.013175222	0.011312351	0.010242717
0.0	0.01296216	0.009071319	0.01541881	0.018642044	0.008501168	0.014636143	0.012548152	0.011914303	0.011445057	0.009992284
0.0	0.086428836	0.06532765	0.084516846	0.09253897	0.0725269	0.0860593	0.07651004	0.08228739	0.078880526	0.077382356
0.0	0.00017988986	6.0630937e-05	0.00017117674	0.00021428947	9.437159e-05	0.0001670268	0.000117194824	0.00012290219	0.00013226995	0.00010706199
0.0	0.014292947	0.008364507	0.013785403	0.01574959	0.01030958	0.013868239	0.011491004	0.012165098	0.012156289	0.011234598
0.0	0.5372439	0.5398139	0.5325666	0.5471597	0.53601265	0.54203975	0.534	0.5534672	0.5330208	0.54732084
0.0	0.012425465	0.010230316	0.016477244	0.010591241	0.011673045	0.013143883	0.008191736	0.016747601	0.015914857	0.013775657
0.0	0.08268422	0.06682939	0.09011704	0.08907178	0.07115889	0.091200024	0.06763116	0.09414902	0.090753935	0.08382097
0.0	0.53755516	0.5399009	0.5324125	0.54810387	0.53553796	0.54221773	0.53349435	0.55378336	0.53305924	0.54877853
0.0	0.030249208	0.024635123	0.030829601	0.0385792	0.022415705	0.03353786	0.03002667	0.03204138	0.027728619	0.026210647
0.0	0.07838302	0.07378303	0.079913355	0.08955166	0.067356065	0.092765965	0.07360469	0.09713695	0.07183826	0.075235516
0.0	0.00012392945	9.5829986e-05	0.00013826146	0.00018885903	7.1445036e-05	0.0002228566	0.000101226804	0.00023253469	9.2843715e-05	9.6236574e-05
0.0	0.01189187	0.010493433	0.012406444	0.014799646	0.00898221	0.015985264	0.010688114	0.01665804	0.010204579	0.010657628
0.0	0.037781533	0.03069199	0.031257935	0.025790878	0.03326209	0.030065443	0.022062624	0.031416904	0.02880415	0.032858044
0.0	0.019497719	0.012841539	0.014109686	0.009005667	0.014653813	0.012682695	0.010912729	0.010006572	0.013726438	0.011832412
0.0	0.53720236	0.53980166	0.53258044	0.5459477	0.53411436	0.54106474	0.53450453	0.552543	0.5320887	0.5472608
0.0	0.5367822	0.5385293	0.5331541	0.54754585	0.5351222	0.5430318	0.53301084	0.5544479	0.5318822	0.5469283
0.0	0.0034618964	0.0019513662	0.003914894	0.0018850187	0.0013246149	0.0041511864	0.0021692335	0.0027417124	0.0019554212	0.0021402633
0.0	0.0040529324	0.000108716275	0.003875306	0.0035751674	0.0014133259	0.00025011713	0.0022436013	0.002897726	0.0021536364	0.0019747475
0.0	0.010633853	0.009394423	0.01712448	0.01298894	0.011836366	0.014538072	0.011578427	0.00023400973	0.012606744	0.010791845
0.0	0.00013287534	8.891026e-05	0.000113823626	0.000150037	0.00011405798	0.00010430778	5.5369146e-05	2.2254999e-06	0.00015425053	7.981704e-05
0.0	0.01840303	0.010950298	0.016926985	0.014798826	0.008191473	0.010119587	0.011488021	0.005631469	0.011003666	0.015820753
0.0	0.00022021084	9.747288e-05	0.0002229397	0.00012032289	9.631627e-05	0.00013556964	0.0001051324	1.3521452e-06	0.00014417103	0.00015407384
0.0	0.53657365	0.54038507	0.5336981	0.54631263	0.53444475	0.5433315	0.5341218	0.55238724	0.53238237	0.5462927
0.0	0.021743966	0.015040693	0.022893658	0.011326973	0.010586429	0.014043694	0.012844289	0.012182886	0.0143342065	0.015595187
0.0	0.0002938249	5.9274586e-05	0.00035531886	0.00015297795	0.000120564546	0.00015748836	0.00011803957	0.00013179304	0.00014142322	0.00010350117
0.0	0.041071016	0.032575767	0.031721912	0.03044218	0.003601443	0.024837375	0.026863946	0.028062299	0.030531934	0.027129747
0.0	0.0003322718	9.044955e-05	0.0002678023	0.0001288736	1.3349669e-06	7.539481e-05	0.00011807357	8.734718e-05	0.00010796263	0.00010217215
0.0	0.002295151	0.013023051	0.014240273	0.012739263	0.01029547	0.016988806	0.011090371	0.014156426	0.010861893	0.0130457245
0.0	0.022132022	0.019358143	0.03455167	0.030426597	0.015998935	0.034060728	0.019504583	0.032714114	0.029845744	0.026554376
0.0	0.010290195	0.010112477	0.015344853	0.0109206075	0.007154353	0.012079257	0.007847201	0.015267923	0.015911035	0.009962638
0.0	0.014355142	0.00867985	0.014859558	0.013173097	0.009399886	0.015961519	0.008836398	0.012340709	0.011732176	0.011381924
0.0	0.012359658	0.008654031	0.010395807	0.011693952	0.008206002	0.0152218165	0.007994114	0.015622289	0.012085262	0.008852867
0.0	0.00013473956	6.455212e-05	9.651062e-05	0.000115264615	5.941777e-05	0.00019974988	5.6554265e-05	0.0002023024	0.00013137472	6.534538e-05
0.0	0.0126075335	0.0071467767	0.013983166	0.012181245	0.012146174	0.013650702	0.008868668	0.013097835	0.0131908115	0.014142206
0.0	0.052428335	0.042920828	0.052503917	0.0520273	0.05484519	0.062155522	0.04484719	0.046927284	0.062164478	0.059453107
0.0	0.53826284	0.54119366	0.53271	0.54745525	0.53556246	0.5424403	0.5336905	0.5536454	0.532589	0.54754776
0.0	0.00016488077	4.9739716e-05	0.00024892142	1.6607336e-06	0.00010148854	0.0001530528	5.250296e-05	0.00013273212	0.00015217777	0.00012824374
0.0	0.015388357	0.0075585535	0.019738937	0.01192585	0.009147113	0.0138671035	0.008416762	0.013292887	0.01421895	0.015639398
0.0	0.034722827	0.037029643	0.00547995	0.00613685	0.02849886	0.03574423	0.023483194	0.026931074	0.026039356	0.025572658
0.0	0.00024009857	0.00013775876	0.00014926557	0.00018664653	6.464964e-05	0.0002030284	8.546044e-05	0.00012411855	9.373794e-05	8.786111e-05
0.0	0.53727204	0.5410052	0.5330362	0.5477144	0.5346127	0.54368615	0.5342909	0.5537148	0.5329485	0.5470023
0.0	0.01510219	0.016747663	0.00017853666	0.00015799374	0.012941446	0.01635297	0.007641964	0.00885004	0.010258696	0.008477769
0.0	0.536834	0.5409299	0.5333397	0.54529965	0.53368956	0.5423422	0.53514165	0.55335265	0.53429836	0.5456853
0.0	0.0017599234	0.0010378151	0.001868728	0.0020544482	0.0009088317	0.001498886	0.0008584117	0.0016473689	0.0006399009	0.0010413071
0.0	0.00029994932	0.010058682	0.018267775	0.018309027	0.0072654667	0.012150444	0.009343621	0.012125166	3.7970418e-05	0.011771162
0.0	0.00028893544	8.3617786e-05	0.00012648024	0.00012824728	1.4810524e-06	0.00022987332	7.15974e-05	8.558244e-05	0.00011147192	6.9435046e-05
0.0	0.06016075	0.05136715	0.051570863	0.042057324	0.038989577	0.05696158	0.04806939	0.06126546	0.048489664	0.04547208
0.0	0.00024927506	9.382227e-05	0.00016261805	0.000105861545	4.4354987e-05	0.00016361737	8.146011e-05	0.00015690469	0.00017581764	4.325819e-05
0.0	0.013472528	0.011564034	0.013045595	0.010492997	0.011958371	0.013371205	0.009125461	0.013685074	0.011150768	0.014096989
0.0	0.00023152785	5.422645e-05	0.00012278998	0.00012601701	6.915486e-05	0.00021123502	0.00011118497	0.00017464222	0.00012690319	9.3781746e-05
0.0	0.00027150876	5.7095065e-05	2.1381513e-06	0.00015822667	6.6759036e-05	5.8135515e-06	6.3334264e-05	0.00013706052	0.00010246426	8.7184584e-05
0.0	0.015492631	0.0062858416	0.012937707	0.011536901	0.0120103145	0.012666965	0.009735304	0.01051085	0.010237608	0.008684792
0.0	0.0165598	0.000123165	0.012213637	0.013228317	0.009291967	0.020395469	0.009273655	0.010433225	0.011301328	5.3556098e-05
0.0	0.14303453	0.120927654	0.15278053	0.14916904	0.10238338	0.12682256	0.103455655	0.13147748	0.115543425	0.11435766
0.0	0.0026406203	0.0017635503	0.002487752	0.0027634285	0.0017813083	0.0041009886	0.0016446264	0.0029927562	0.0023337777	0.0020039359
0.0	8.3695646e-05	8.9690286e-05	9.115975e-05	0.0001260919	5.912583e-05	0.00028634394	7.940208e-05	0.0001045685	9.235021e-05	7.549215e-05
0.0	0.0047446527	0.0018576018	0.0025426634	0.002073204	0.002265613	0.0033063497	0.0010508057	0.0034110763	0.0022558158	0.00089888915
0.0	0.00018929188	9.1621296e-05	0.00024568435	0.00012012616	0.00012046927	0.00010639832	5.223498e-05	0.00011635279	0.00010764149	0.00015591292
0.0	0.014593724	0.010321409	0.016500978	0.011847648	0.011644211	0.011080762	0.0077110766	0.011861462	0.010967783	0.013443551
0.0	0.013766254	0.01101661	0.014760382	0.010594004	0.013984809	0.014969449	0.0073933667	0.014459277	0.012115312	0.0122871855
0.0	0.00016955943	9.3000286e-05	0.00022132476	0.00012458919	0.00013036716	0.00022164155	5.083531e-05	0.00025262183	8.621389e-05	0.00014687654
0.0	0.53633386	0.5403097	0.5332651	0.5467939	0.53402805	0.5438023	0.53193796	0.5546992	0.5328983	0.548976
0.0	0.5385473	0.5394936	0.5329163	0.54829323	0.53368616	0.54289186	0.5326374	0.55432653	0.53288805	0.5485602
0.0	0.12858608	0.10455703	0.11003956	0.1120608	0.115234554	0.12646273	0.08982696	0.101655334	0.10803947	0.121700905
0.0	0.013400337	0.01064717	0.014161858	0.016604861	0.011186383	0.016096847	0.008536054	0.0014386825	0.010548338	0.012276508
0.0	0.0055269212	0.0027314369	0.0037552996	0.0028468608	0.0028913978	0.0075586145	0.0034253513	0.03204888	0.0023494824	0.0023061386
0.0	0.00076357095	0.0074682534	0.0016039289	0.013348182	0.00922177	0.016692152	0.008991877	0.008277784	0.015400262	0.009560763
0.0	0.01443415	0.008559354	0.008656682	0.013931526	0.010100227	0.016417455	0.0130843	0.011086909	0.011348144	0.008637413
0.0	0.00018511538	6.278679e-05	6.656388e-05	0.0001667957	9.0359885e-05	0.00023607549	0.00015202157	0.000101495796	0.00011532454	6.374416e-05
0.0	0.014136754	0.007578762	0.01702293	0.013399195	0.011322596	0.016090354	0.0083647445	0.017808275	0.012575377	0.010646161
0.0	9.125586e-05	8.755516e-05	2.4701642e-06	9.272497e-05	9.570085e-05	0.00015226414	0.000114891074	0.00014308322	6.413237e-05	8.5716056e-05
0.0	0.15868728	0.14968006	0.1568504	0.17186393	0.15763082	0.17050783	0.1379705	0.16790111	0.17374189	0.16647854
0.0	0.0018662598	0.0018239357	0.0034964154	0.0025134676	0.0020891977	0.0035994896	0.0017499459	0.0018245217	0.0017373097	0.0015920042
0.0	0.22567688	0.17060965	0.2095752	0.23246062	0.16678329	0.22797231	0.1825729	0.21108243	0.20567483	0.21684325
0.0	0.53722125	0.5393451	0.5331646	0.5491711	0.534605	0.54231614	0.53114796	0.5541402	0.53251284	0.54810494
0.0	0.013706137	0.007809443	0.010238102	0.011113332	0.008193143	0.01797178	0.008052438	0.012429461	0.010310091	0.0107895695
0.0	0.0001620747	9.1488415e-05	0.00011654212	0.00012135602	4.9356473e-05	0.00026481162	7.646584e-05	0.00011292437	0.0001157903	0.00011498084
0.0	0.08410452	0.072882794	0.07639564	0.07976792	0.06101324	0.09699876	0.068322495	0.08047867	0.0761617	0.07885068
0.0	0.052998174	0.030405134	0.055408075	0.062214907	0.05109321	0.06941495	0.04975958	0.05917407	0.04734948	0.04587611
0.0	0.00016092989	5.7426572e-05	0.0001416863	0.00013333188	0.000119606106	0.00021470852	0.00010098326	0.00012294814	0.00010401784	9.473109e-07
0.0	0.00014083581	6.943571e-05	0.00015259015	0.0001263174	0.000102698534	1.2893182e-06	6.810955e-05	0.00010039757	0.00014310941	9.677709e-07
0.0	0.00025331622	0.00012836976	0.00013002772	0.00024620185	7.029716e-05	7.8046476e-05	0.00010343072	4.5590106e-05	6.7679255e-05	6.6906e-05
0.0	0.035999827	0.0041561746	0.029631374	0.027316352	0.019804042	0.03407219	0.022700107	0.029210523	0.032441564	0.026410151
0.0	0.00023922179	6.982468e-05	0.00012027104	0.0001264231	7.9323756e-05	0.00014682557	6.716125e-05	0.000114498995	0.00016364186	8.9298373e-07
0.0	0.012342011	0.010029542	0.013071455	0.013356223	0.009858315	0.012571387	0.009247462	0.013062102	0.014360709	0.007141754
0.0	0.03488917	0.027240235	0.031352445	0.031364463	0.02837975	0.04021655	0.025904605	0.035556473	0.025274063	0.02816476
0.0	0.00018059673	0.00012888404	0.00017290031	0.00013034166	0.00011643081	0.0003183666	0.000118640135	0.00015493597	8.653099e-05	0.0001116187
0.0	0.15299907	0.09697304	0.16614994	0.17204075	0.15896325	0.18711665	0.16059181	0.15590599	0.14063461	0.15376993
0.0	0.00015627549	2.2891763e-05	0.00016981216	0.00014797175	0.000102589205	0.00026552455	0.00012277265	0.00015259626	0.00010023504	0.00010204177
0.0	0.00023250497	8.414315e-05	0.00015384085	0.00012859212	8.7229484e-05	0.00022417687	9.256454e-05	0.00020993172	0.0001406608	4.8585563e-05
0.0	0.015614628	0.010510235	0.0014828552	0.008781516	0.008176031	0.013832359	0.008555782	0.014036663	0.012423768	0.010758878
0.0	0.0002186751	9.6197866e-05	1.9255583e-06	6.556373e-05	5.9057533e-05	0.00016447846	6.448106e-05	0.00016309027	0.0001381401	9.8185315e-05
0.0	0.00024268223	0.00014189289	1.842587e-06	0.00013297521	0.00010544033	0.000102095204	0.00010704393	0.00015710006	0.00013140804	7.6762895e-05
0.0	0.015969181	0.010416844	0.010873083	0.01458793	0.008750698	0.014749698	0.008524138	0.015964776	0.012156425	0.009806381
0.0	0.053155843	0.030465173	0.055654414	0.06237571	0.05112216	0.06931393	0.04989784	0.05904116	0.047522984	0.04599566
0.0	0.05939811	0.012058641	0.05074759	0.058779784	0.04175501	0.061566543	0.04752731	0.03996033	0.047429167	0.050391
0.0	0.05957362	0.012082899	0.050974306	0.05893227	0.041778903	0.061476197	0.047659673	0.039868746	0.047602937	0.050521698
0.0	0.5372327	0.53988606	0.5340479	0.54719526	0.5335993	0.54347855	0.53259706	0.55382204	0.53182495	0.54547006
0.0	0.012917299	0.008658426	0.010261747	0.013923339	0.009773229	0.014587972	0.010645498	0.012133406	0.013102599	0.008724909
0.0	0.095869064	0.09941462	0.09901499	0.12568136	0.098323464	0.10283098	0.11719138	0.11509882	0.11531464	0.10243712
0.0	0.11276769	0.08556642	0.11811276	0.11180932	0.099245764	0.118901156	0.10252388	0.10016455	0.107932456	0.0065164277
0.0	0.00015973164	6.675598e-05	0.00020084248	0.00010005408	8.789631e-05	0.00022673488	7.755105e-05	0.00011306358	0.00015614099	3.7109635e-07
0.0	0.00021334576	8.484437e-07	0.00018430769	0.00016611227	0.00012570292	0.00020245175	0.00010862477	0.00012701724	0.0001567843	3.6694172e-09
0.0	0.013681187	0.010459725	0.012641759	0.01489583	0.0113741895	0.018440355	0.009194301	0.018785859	0.011427147	0.009348044
0.0	0.014096791	0.010899042	0.016687708	0.017479584	0.01043293	0.017828755	0.008428955	0.009452473	0.013364613	0.01531775
0.0	0.5374823	0.5403499	0.5327261	0.54789716	0.5357497	0.54238373	0.5331208	0.55415636	0.53309023	0.54856485
0.0	0.019479876	0.010165929	0.011732663	0.015070463	0.007799137	0.015709288	0.011430024	0.01004845	0.012215202	0.009328229
0.0	0.00025722708	7.381104e-05	0.00019775364	0.00023170543	7.692455e-05	8.139341e-05	0.0001275239	6.594352e-05	8.33666e-05	0.00011382656
0.0	0.01704431	0.00922106	0.014801892	0.016366968	0.009317172	0.009721349	0.01198082	0.008939746	0.00967488	0.011580059
0.0	0.0140947625	0.01191916	0.01172419	0.011168469	0.011509369	0.015080665	0.008251915	0.010351789	0.010717008	0.01562179
0.0	0.53683895	0.53938735	0.53289366	0.54810613	0.534897	0.5419402	0.53240985	0.5541678	0.5327647	0.5480928
0.0	0.016631987	0.011207912	0.01642129	0.020502087	0.01230559	0.014038689	0.012414153	0.0135141015	0.010612368	0.010109595
0.0	0.08896724	0.07871611	0.08030763	0.09681523	0.08125338	0.09162878	0.07657847	0.06541839	0.076555826	0.07271081
0.0	0.012670228	0.009809678	0.00991594	0.011327192	0.011796039	0.01395041	0.011870106	0.012078614	0.013580527	0.011986653
0.0	0.5359009	0.5398051	0.5327742	0.54810613	0.53472066	0.54212725	0.53274536	0.5529739	0.53200704	0.54912394
0.0	0.016294451	0.008531729	0.010751025	0.01565156	0.012073693	0.014207559	0.0076351184	0.012539676	0.0117296055	0.008439663
0.0	0.122974254	0.09224079	0.111324795	0.101041235	0.093992144	0.10057116	0.09638366	0.108989105	0.10713628	0.07804975
0.0	0.53527176	0.5392695	0.5334132	0.5457947	0.5352102	0.5420126	0.5336503	0.55613244	0.53389806	0.5464345
0.0	0.011235679	0.010739427	0.011605137	0.015228936	0.0076978616	0.018548796	0.010064894	0.013641301	0.012219586	0.010052677
0.0	0.00023791142	6.314893e-05	0.00010381569	0.00020886736	0.00013063669	0.00017689266	5.1759504e-05	0.00013046603	0.00012468855	5.9777747e-05
0.0	0.016332451	0.008583793	0.010787911	0.015564362	0.012119867	0.014242348	0.0076761656	0.012551561	0.011794588	0.008366643
0.0	0.016667292	0.00869529	0.013357592	0.010357208	0.00938545	0.010489963	0.009917274	0.012053677	0.012599605	0.005925643
0.0	0.012317588	0.009250586	0.015366676	0.0165996	0.011388692	0.0132724205	0.008552208	0.010595794	0.011672941	0.010859363
0.0	0.011407105	0.010384251	0.01005031	0.014099793	0.010503131	0.01327628	0.0096237855	0.009152547	0.01118296	0.013212541
0.0	0.00012807839	6.5929555e-05	0.00018477734	0.00018007314	0.0001196644	0.00017311476	8.8248795e-05	0.000178813	0.00013716251	0.00011873938
0.0	0.00014889611	0.00011067859	0.00021178578	0.00017323514	0.00012295635	0.0003067638	0.000112445465	4.8754224e-05	4.8830112e-05	0.00016433597
0.0	0.012217164	0.006433023	0.012435036	0.012130611	0.007965092	0.009112534	0.008906576	0.009236699	0.012161191	0.011857946
0.0	0.262863	0.23895356	0.24118657	0.24908412	0.2299599	0.2554627	0.23619455	0.24401043	0.24439217	0.24514297
0.0	0.092519134	0.05582998	0.07237446	0.09441749	0.08052353	0.09414709	0.055401113	0.07690653	0.058755774	0.08865399
0.0	0.0978238	0.069006674	0.09951948	0.08649368	0.07720678	0.09857192	0.07148484	0.08109183	0.084024265	0.08515383
0.0	0.018076584	0.009261562	0.01879126	0.013858343	0.011589046	0.017942071	0.010120523	0.011834458	0.013689684	0.013450731
0.0	0.017957782	0.009258053	0.018761646	0.013947084	0.011556226	0.017868534	0.0100799985	0.011844294	0.013600241	0.01348439
0.0	0.09865342	0.07410505	0.08199949	0.08368772	0.07011725	0.087893024	0.07723739	0.07389604	0.07882578	0.07584036
0.0	0.018369777	0.010579229	0.013022292	0.013022176	0.00967977	0.0144318985	0.011696554	0.00994096	0.012140466	0.010818643
0.0	0.018249083	0.010575227	0.013001636	0.01310564	0.009652314	0.014372532	0.011649793	0.009949243	0.012061016	0.010845788
0.0	0.24544302	0.25956964	0.25465348	0.23316896	0.24140067	0.23573777	0.23348744	0.24670821	0.24439539	0.24781945
0.0	0.07858626	0.09182215	0.0835329	0.08822611	0.07532949	0.0806303	0.074928835	0.08091697	0.085569635	0.061931405
0.0	0.011949799	0.01583971	0.013484517	0.014387764	0.011066847	0.012265942	0.011050446	0.011786481	0.014168283	0.0074187075
0.0	0.011870776	0.01583375	0.013463144	0.014479846	0.0110354945	0.012215374	0.01100625	0.011796283	0.014075751	0.007437386
0.0	0.24925926	0.23093508	0.23737338	0.25480106	0.23354022	0.24947011	0.18912858	0.26384044	0.24253319	0.2201958
0.0	0.072149545	0.069212146	0.077961616	0.078924865	0.077866405	0.08793375	0.05969366	0.07467185	0.077468075	0.06423295
0.0	0.010183515	0.009312991	0.01184382	0.011662927	0.011775368	0.014444547	0.007242244	0.010137175	0.0117512	0.007937806
0.0	0.0101160575	0.009309463	0.01182501	0.011737778	0.011742038	0.014385135	0.007213168	0.010145609	0.011674272	0.007957778
0.0	0.0028942423	0.002112761	0.0034482758	0.0024650523	0.0020216058	0.0030688113	0.0024462952	0.0013588946	0.0012127033	0.0030352182
0.0	0.53691286	0.5393229	0.53353715	0.5469462	0.5341736	0.5435048	0.5341133	0.5535473	0.53095716	0.5461516
0.0	0.5364549	0.53942573	0.5335054	0.54629105	0.53457594	0.54283404	0.53430665	0.5541617	0.53060174	0.54610455
0.0	0.16080835	0.14308041	0.14667954	0.13328815	0.10252135	0.16831408	0.1615078	0.14905967	0.14984453	0.14502473
0.0	0.014852775	0.008947201	0.011408047	0.008973964	0.011543211	0.017811812	0.009385366	0.010389539	0.009234126	0.010372757
0.0	0.00019617329	6.8659014e-05	0.00011623868	6.852382e-05	0.00011836452	0.00027865672	7.764073e-05	8.900451e-05	7.603712e-05	9.225093e-05
0.0	0.15552464	0.15924703	0.17044725	0.17933415	0.15066835	0.17170985	0.14100133	0.17949148	0.16668434	0.16679078
0.0	0.00015136981	0.000106256586	0.00018389484	0.00024129605	9.3197734e-05	0.00013793292	8.94472e-05	0.00017535673	0.00015359682	6.089551e-05
0.0	0.017697753	0.01234501	0.01682251	0.017629419	0.007858695	0.015467095	0.009440038	0.015150324	0.013198703	0.0142922085
0.0	0.017685927	0.012147182	0.021676268	0.021472875	0.010169451	0.018160114	0.009767033	0.018202739	0.010397672	0.013860728
0.0	0.01828481	0.010775964	0.020165943	0.016479494	0.012134371	0.015008832	0.010447931	0.013569883	0.015925921	0.011517022
0.0	0.020069398	0.013551564	0.021836204	0.016344856	0.012158974	0.01559884	0.011939303	0.014518275	0.013586943	0.013180314
0.0	0.016560445	0.012052672	0.015850091	0.018084511	0.011824614	0.018956723	0.008722312	0.0154768955	0.012884969	0.013482564
0.0	0.018579297	0.011298392	0.018975819	0.02088694	0.009512084	0.020177431	0.009402574	0.013698236	0.014306195	0.013603836
0.0	0.01825291	0.0075022755	0.017173432	0.01689701	0.011479284	0.016142221	0.009471303	0.016621385	0.011515691	0.013907289
0.0	0.5350483	0.5369244	0.53409046	0.5449927	0.5337191	0.5431765	0.53261477	0.5547721	0.53290766	0.5484963
0.0	0.536156	0.53739774	0.53376126	0.5472616	0.53669816	0.5438893	0.5336561	0.55583984	0.53399044	0.5477593
0.0	0.53727764	0.53979397	0.53314495	0.54577506	0.5358768	0.5397091	0.5324895	0.556638	0.5351571	0.5470231
0.0	0.537546	0.5400066	0.5332766	0.54760045	0.5348202	0.5434016	0.5342682	0.5538947	0.5331243	0.5479241
0.0	0.53754807	0.53893304	0.53327215	0.5460789	0.5355246	0.5421482	0.53281355	0.5537133	0.5333642	0.54829913
0.0	0.05081351	0.037415892	0.056112442	0.053110145	0.043886565	0.06448597	0.04105572	0.034235623	0.061159488	0.053298242
0.0	0.05236435	0.058493126	0.082233466	0.07039368	0.035808425	0.033719197	0.037457723	0.027709382	0.039844558	0.053626884
0.0	0.07531684	0.047943998	0.05635064	0.056894686	0.058987733	0.05367269	0.039189603	0.048508428	0.055632982	0.050468747
0.0	0.05362304	0.040529452	0.065019615	0.04857671	0.055647615	0.056046285	0.04591141	0.060086258	0.053148083	0.052128036
0.0	0.066077724	0.03572316	0.06314375	0.05949408	0.05212875	0.06278503	0.043883905	0.047116287	0.062292825	0.052033782
0.0	0.06523772	0.04168937	0.05225991	0.051838074	0.04401557	0.06608586	0.05657928	0.04970001	0.049857456	0.049759712
0.0	0.53589785	0.5389813	0.533833	0.54681987	0.5352814	0.544316	0.53513587	0.5543147	0.5338666	0.5467301
0.0	0.5361101	0.54037815	0.53382653	0.54618907	0.5355611	0.5437703	0.53399026	0.55335784	0.5338533	0.5475299
0.0	0.53586894	0.53952533	0.535283	0.54744726	0.5336921	0.542754	0.5343325	0.554104	0.53178626	0.5457577
0.0	0.066270836	0.046087224	0.07383753	0.0631459	0.04268561	0.061781112	0.049482763	0.05814538	0.06173815	0.0283362
0.0	0.5376319	0.5399285	0.53468484	0.54682547	0.5350063	0.5408418	0.5334354	0.55426145	0.5320245	0.5475441
0.0	0.00019669755	0.0001170002	0.00011260329	0.00017559316	7.9280195e-05	0.00022171318	7.2895964e-05	0.00014949447	0.00016323714	0.00013738804
0.0	0.0130878035	0.009859953	0.009949516	0.011931003	0.012738908	0.015364079	0.0109129045	0.0132605545	0.0104238605	0.009362066
0.0	0.5366946	0.5400622	0.5357674	0.546337	0.5350066	0.5428762	0.531431	0.5546282	0.532466	0.5472296
0.0	0.104800016	0.07971732	0.105680995	0.115653224	0.1064989	0.098768026	0.08579956	0.12009446	0.120130524	0.0980374
0.0	0.03977347	0.0236118	0.030418392	0.027001232	0.028065592	0.028983904	0.022185853	0.026229938	0.031467058	0.0326631
0.0	0.5369636	0.5403255	0.53221434	0.5481409	0.53584766	0.5413107	0.5324129	0.5543166	0.532171	0.54884535
0.0	0.5378065	0.54077333	0.53311795	0.5475528	0.5356268	0.5434335	0.53425527	0.55423063	0.5333344	0.5479347
0.0	0.017554838	0.006829286	0.014747184	0.016439037	0.013775294	0.0104626315	0.008990394	0.017014459	0.014462118	0.012857997
0.0	0.016746737	0.011885909	0.019014781	0.012479535	0.010952993	0.01674622	0.008247623	0.014769759	0.011531112	0.011927132
0.0	0.24355121	0.23585093	0.24168149	0.25406477	0.23447554	0.25223053	0.22905807	0.2500175	0.22257978	0.25023985
0.0	0.53720236	0.53980166	0.53258044	0.5459477	0.53411436	0.54106474	0.53450453	0.552543	0.5320887	0.5472608
0.0	0.5371838	0.540258	0.5325856	0.5489613	0.53584355	0.5427116	0.5352928	0.5531068	0.5340307	0.5497955
0.0	0.016191969	0.009049156	0.015752643	0.009898008	0.013943662	0.01847325	0.0087772	0.013301221	0.01465979	0.01242382
0.0	0.0002200914	6.53672e-05	0.00022296925	0.00010644013	7.714787e-05	0.00029364595	5.7029116e-05	0.00012895842	0.00017488285	0.00010362303
0.0	0.014550736	0.009765903	0.015146845	0.018158453	0.013197734	0.016234858	0.011656372	0.013040954	0.0122398455	0.01331088
0.0	8.0552774e-05	9.131113e-05	0.00019710533	0.00022821578	0.00010654422	0.00022833288	0.00011886501	0.00012475764	0.00014789938	0.00014630149
0.0	0.5370787	0.54045224	0.5333005	0.5465891	0.53425	0.54276025	0.5326278	0.55357057	0.53194094	0.5458038
0.0	0.016659422	0.010986145	0.016236601	0.014090251	0.008387859	0.010940681	0.011175328	0.008804507	0.014026622	0.013221801
0.0	0.00024302259	0.000107240805	0.00025346817	0.0001435629	0.000108116554	0.00015703027	0.000107880514	9.664969e-05	0.00017208485	0.00012063043
0.0	0.5374026	0.54022735	0.5331929	0.54729706	0.5342957	0.5440628	0.5336246	0.5534352	0.5326952	0.5482666
0.0	0.00019182434	6.734724e-05	0.00019051631	9.27248e-05	2.8848452e-05	9.1326634e-05	5.163399e-05	0.00017934115	8.4437575e-05	7.186548e-05
0.0	0.017340578	0.007267486	0.01779702	0.00793671	0.009851907	0.009025588	0.009081772	0.015624598	0.008106794	0.010955231
0.0	0.09341349	0.06919783	0.10205147	0.1056451	0.09976824	0.12093097	0.08605784	0.086160295	0.07797793	0.11172072
0.0	0.00824098	0.008758941	0.01672683	0.017175123	0.011006499	0.0143160755	0.007839549	0.011666782	0.007619277	0.012923532
0.0	0.06339756	0.07251946	0.079490975	0.09141519	0.07977163	0.08339957	0.06669659	0.07873243	0.06742976	0.08517191
0.0	0.015203706	0.008065138	0.016732367	0.014810002	0.009831986	0.014746886	0.006494592	0.013240584	0.008573135	0.015174789
0.0	0.11745592	0.09191511	0.10192905	0.10045795	0.08020959	0.13003153	0.0802935	0.12480887	0.106962875	0.1038743
0.0	0.00010386946	2.4102656e-05	0.00015092676	0.0001870927	0.00019755181	0.0002034646	0.00010888673	0.00015141124	0.00019083047	0.00014264701
0.0	0.013673597	0.0037078834	0.0146925645	0.013341351	0.015750092	0.0150872525	0.013233845	0.014505181	0.0149798095	0.01416536
0.0	0.03550829	0.017789545	0.035446815	0.020722609	0.021564849	0.03775511	0.023664065	0.03105675	0.03651834	0.027897982
0.0	0.016599169	0.0072933296	0.01509171	0.013388156	0.009576119	0.015076728	0.011844879	0.010321468	0.009431762	0.011601341
0.0	0.53669626	0.5397177	0.53417784	0.54548013	0.534914	0.54205334	0.5331732	0.55426544	0.5333876	0.54731554
0.0	0.05003922	0.041066647	0.06765345	0.060199868	0.047419455	0.066385664	0.04857274	0.057112444	0.047055006	0.05293141
0.0	0.08115007	0.044758316	0.09433086	0.084776625	0.07222515	0.09793529	0.0827086	0.07848396	0.06437095	0.07794808
0.0	0.00024452872	4.5989917e-05	0.00020478673	0.0001537171	8.068577e-05	0.00019755407	0.00012478894	8.74959e-05	7.875771e-05	0.000114495066
0.0	0.040843904	0.02320971	0.039314777	0.037888184	0.028111124	0.03708153	0.018883994	0.03608997	0.02507551	0.026060298
0.0	0.17867419	0.13216129	0.17460775	0.1742046	0.14826417	0.18417062	0.13232459	0.16437632	0.13203673	0.15937273
0.0	0.00024416624	7.942352e-05	0.00015589806	0.00013711961	4.569361e-05	0.00017797305	5.977336e-05	7.4604875e-05	0.00013289954	8.029057e-05
0.0	0.2352948	0.20689468	0.2370911	0.23593363	0.242178	0.2616039	0.21470644	0.24465756	0.24741852	0.21963823
0.0	0.037546348	0.020408869	0.028006254	0.03158642	0.026604962	0.037003014	0.020561218	0.034159772	0.026979467	0.023904508
0.0	0.07967408	0.053772368	0.07715912	0.078617044	0.07686596	0.09769562	0.060320508	0.08218099	0.08172356	0.06449237
0.0	0.0001609827	5.661027e-05	0.00011753091	0.00012259424	7.13894e-05	0.00029454712	5.567927e-05	0.0001786518	8.6222695e-05	0.00010012862
0.0	0.017570792	0.0071142237	0.016787253	0.015350869	0.010181704	0.018472249	0.0074528405	0.01223168	0.0074528335	0.0117798075
0.0	0.029571252	0.025789091	0.028327124	0.032462914	0.020312892	0.035664607	0.027666569	0.03204116	0.025441196	0.023285225
0.0	0.05366029	0.04237079	0.05007115	0.04567109	0.056094643	0.04420113	0.040638633	0.043266375	0.041135207	0.052909974
0.0	0.012311027	0.007830842	0.0094534075	0.007978219	0.011739155	0.006999552	0.008840726	0.004428229	0.010991892	0.01401713
0.0	0.012312941	0.0078444285	0.009395958	0.007960232	0.011724572	0.0069711627	0.00882777	0.004443597	0.011014007	0.0140257655
0.0	0.53751427	0.5397002	0.5340877	0.54654336	0.5343172	0.5433126	0.5342827	0.55332446	0.53259426	0.5464248
0.0	0.5367855	0.5407578	0.53455657	0.5464469	0.53462356	0.5417966	0.5330665	0.55465865	0.5325578	0.54673046
0.0	0.011181694	0.01554845	0.012501303	0.0131245125	0.008594111	0.0144420415	0.014445321	0.008531842	0.008283967	0.013398067
0.0	0.0112059675	0.0154695865	0.012496647	0.013196723	0.008593627	0.014343697	0.014359669	0.008473702	0.008297666	0.013460397
0.0	0.025893427	0.023883494	0.027930245	0.033584647	0.028037196	0.03820038	0.027107192	0.024223672	0.020983046	0.032782134
0.0	0.0802892	0.066626415	0.079015724	0.077974685	0.08714647	0.10315189	0.062376536	0.078987226	0.071642116	0.07681328
0.0	0.0001357813	6.527239e-05	0.00013244992	0.00011131269	0.0001897044	0.000336347	5.4376258e-05	0.000105170504	9.189175e-05	0.000104106955
0.0	0.5368227	0.54017544	0.53243494	0.5476547	0.5355791	0.5426398	0.53308123	0.55413365	0.5329783	0.5488749
0.0	0.012521416	0.009294035	0.01313919	0.011194572	0.0150528485	0.011775173	0.007454972	0.016303381	0.0062987423	0.010069289
0.0	0.09119488	0.073845886	0.088651896	0.08107545	0.07345097	0.08443438	0.0606965	0.10023127	0.065585405	0.07767291
0.0	0.00022107064	9.613862e-05	0.00020555005	0.00012910212	9.899166e-05	0.00015528043	4.9112088e-05	0.0002626394	6.593836e-05	0.00010859504
0.0	0.01582047	0.010510146	0.015086551	0.012267346	0.010556315	0.013378258	0.0074687335	0.017685289	0.008613507	0.01131385
0.0	5.8674243e-05	8.320227e-05	0.00018286635	4.5844583e-05	0.00011979045	0.000185171	0.00013323898	0.00015976455	8.5653715e-05	4.3702228e-05
0.0	0.015136357	0.008221543	0.01066316	0.016247999	0.011368727	0.017829714	0.011589957	0.014860989	0.011973666	0.006489536
0.0	0.08669914	0.06781318	0.08648351	0.082778245	0.07454536	0.09447395	0.07056879	0.082208976	0.079986684	0.06310561
0.0	0.53753895	0.5391498	0.5332143	0.54478085	0.538489	0.5451085	0.53783756	0.55471915	0.5333101	0.5468919
0.0	0.015245521	0.007837173	0.008143028	0.020726567	0.014797944	0.01761707	0.011453502	0.01798162	0.012519069	0.010781017
0.0	0.09702616	0.09196734	0.10149068	0.098044276	0.08947818	0.0998856	0.10313014	0.09811577	0.098193794	0.10088734
0.0	0.03144391	0.024608595	0.028573057	0.028228082	0.026008911	0.029236184	0.026040964	0.02305289	0.022724565	0.03259475
0.0	0.014938354	0.0047281245	0.014196096	0.016045755	0.0087259775	0.014879667	0.010266489	0.0121203875	0.01086672	0.012304697
0.0	0.020794865	0.0070389393	0.007890301	0.0118864365	0.007453225	0.014013855	0.011885429	0.017129624	0.008630626	0.008877197
0.0	0.02072508	0.007016073	0.007902362	0.011922097	0.0074656596	0.013925435	0.011886991	0.017253026	0.008588806	0.008972801
0.0	0.10224608	0.06742729	0.07059048	0.079044625	0.072548375	0.08389966	0.07875782	0.088206284	0.060478166	0.071691856
0.0	0.0003443036	6.826456e-05	8.646559e-05	0.000117225674	9.4477124e-05	0.0001515564	0.00013080385	0.00016031008	4.8711332e-05	8.02044e-05
0.0	0.019667558	0.008870953	0.0098363925	0.0116961785	0.010315283	0.013218965	0.0121320905	0.013869926	0.007412217	0.00973844
0.0	0.011716419	0.01018889	0.013527522	0.013184507	0.010847425	0.013165016	0.009764211	0.008092417	0.013373708	0.01183935
0.0	0.04003932	0.034276597	0.030320723	0.031243848	0.018624112	0.03394724	0.022798205	0.029585466	0.031706728	0.028359553
0.0	0.0067057023	0.024560068	0.028411686	0.032993928	0.023711383	0.027925545	0.022858165	0.030850146	0.023517944	0.022636145
0.0	0.20492092	0.19243643	0.20867479	0.20467351	0.21178365	0.21069612	0.16703205	0.20945342	0.19501315	0.20991772
0.0	0.0003761214	7.4623735e-05	0.00017716106	0.00028500473	0.00013008986	0.00015343375	9.318698e-05	7.550741e-05	0.00017997976	0.00011793933
0.0	0.0002243877	0.00014761872	0.0001028075	0.000105077284	0.00017090017	0.00033846745	5.1199175e-05	0.00015923603	0.00012816	0.00010011096
0.0	0.0145901665	0.011977677	0.012731611	0.011128118	0.008110081	0.017207334	0.008189304	0.01177843	0.016810535	0.011010133
0.0	0.142562	0.12081527	0.15276146	0.1481096	0.10199088	0.12710755	0.10310329	0.13130003	0.11571848	0.11332088
0.0	0.03701531	0.020428507	0.03179372	0.032947283	0.029708382	0.037618697	0.025489217	0.03295573	0.033754684	0.031867746
0.0	0.23090646	0.16902737	0.18810625	0.20676422	0.20571744	0.21598382	0.18246017	0.20161906	0.21451232	0.21116643
0.0	0.01517769	0.008481441	0.014872303	0.0150433	0.010154913	0.014690218	0.008253046	0.017861348	0.011596138	0.009440659
0.0	0.015127772	0.008503782	0.014878899	0.015144065	0.010076722	0.014669539	0.008210058	0.017827703	0.0115344925	0.009501138
0.0	0.00019960309	7.133876e-05	0.00019659854	0.0001611518	5.5852583e-05	0.00019090908	7.4044816e-05	0.00016486143	0.00016002129	6.267881e-05
0.0	0.11038824	0.09967761	0.116475314	0.1203697	0.1043122	0.13559781	0.08540188	0.13146606	0.10245904	0.102815285
0.0	0.014781462	0.028692443	0.03030111	0.029430015	0.030582098	0.03520341	0.027156226	0.030293649	0.026436549	0.027489237
0.0	0.0018281954	0.012688141	0.012136018	0.014519468	0.011615895	0.013571735	0.009968231	0.010509853	0.009773603	0.014224104
0.0	0.07243631	0.05595084	0.07165604	0.073654465	0.05198669	0.06206786	0.05188669	0.045687906	0.04676415	0.05478331
0.0	0.53782517	0.539348	0.53376997	0.5477846	0.53498197	0.5446215	0.53392786	0.5540475	0.5330713	0.5470025
0.0	0.00015219853	9.0383495e-05	0.0001760446	0.00018324457	0.0001123356	0.00032242175	6.653145e-05	0.00012547181	0.00012629357	8.922809e-05
0.0	0.016749814	0.011241391	0.012484284	0.014145575	0.009693506	0.019660978	0.0073444257	0.011180071	0.011340812	0.0099505065
0.0	0.035652082	0.026625862	0.031151054	0.026813151	0.02801509	0.03524838	0.01995817	0.033587318	0.023766482	0.025410304
0.0	0.00020068743	7.239082e-05	8.331152e-05	8.38491e-05	0.00010630005	0.0002134941	5.725859e-05	0.0001253937	7.7980716e-05	6.7432e-05
0.0	0.16251244	0.14755176	0.18142018	0.17121753	0.15500604	0.17995186	0.15109906	0.1585422	0.16617468	0.17355606
0.0	0.01349933	0.008572661	0.016106373	0.011620511	0.01219458	0.017048297	0.010038916	0.013221092	0.010356924	0.011313509
0.0	0.01348411	0.008573359	0.016160248	0.011557893	0.012233546	0.017203897	0.01008763	0.013256099	0.010428574	0.011280009
0.0	0.013512233	0.0085399	0.016163265	0.011553236	0.012181222	0.017060416	0.00997762	0.013218809	0.0103928195	0.011293823
0.0	0.00016686856	9.468293e-05	0.00017204105	0.00025684354	6.829823e-05	9.484758e-05	5.3921947e-05	0.000102675425	0.000108078406	6.926422e-05
0.0	0.15452439	0.15484335	0.16244155	0.16765589	0.15148672	0.17635143	0.1389295	0.1549155	0.15495202	0.17647919
0.0	0.012097753	0.011898781	0.010417346	0.013234629	0.006334376	0.01678191	0.009223068	0.009854624	0.012831092	0.012050719
0.0	0.13396583	0.123756245	0.102437474	0.11497915	0.06236743	0.1217196	0.088610046	0.10267995	0.11631911	0.1060692
0.0	9.3364164e-05	7.2975396e-05	0.00011919588	0.00014539572	3.1089905e-05	0.00018396041	5.6933266e-05	0.00011900463	0.00016490593	0.00012257122
0.0	0.012638615	0.01050668	0.012812031	0.012188017	0.0066771903	0.01297833	0.008113784	0.013191103	0.0112203425	0.008358181
0.0	0.017469654	0.013343028	0.012294432	0.011621896	0.004690661	0.013375036	0.008791437	0.012026327	0.0140924705	0.008725259
0.0	0.00015366654	0.000110566565	0.00011881731	0.00017620063	5.700617e-05	0.00018831903	7.026901e-05	0.00016100098	9.227213e-05	0.000108082335
0.0	0.10006129	0.10024463	0.10659126	0.120139845	0.086912856	0.11829723	0.08210882	0.11153275	0.09444412	0.10203806
0.0	0.00016604227	8.509466e-05	9.697872e-05	7.395188e-05	0.0001492707	0.00018497636	0.000112728885	0.00010372753	0.0001682217	0.00010965759
0.0	0.05612252	0.04621842	0.052809503	0.04625561	0.048263893	0.056873158	0.04189864	0.052064303	0.056762718	0.05006438
0.0	0.05628892	0.04630821	0.05304491	0.046377193	0.048291333	0.056789298	0.04201604	0.051946484	0.056968637	0.050194286
0.0	0.09075662	0.0682914	0.07736095	0.07909063	0.06345439	0.089790255	0.06685961	0.07870026	0.079032056	0.08812595
0.0	0.054478254	0.046727993	0.054517973	0.05074514	0.04978421	0.061124664	0.039670724	0.053239617	0.05383721	0.05988087
0.0	0.0002170089	7.1607574e-05	0.00012222365	0.00011748507	5.713864e-05	0.00019656275	7.049957e-05	0.000103726044	0.00013323783	0.00017580306
0.0	0.00015531656	7.55329e-05	6.288728e-05	0.000115366	0.00012951814	0.00018067975	6.359031e-05	0.00013640225	0.00015886828	0.0001366844
0.0	0.06413319	0.040596288	0.04915933	0.054150436	0.04314301	0.060190953	0.040683273	0.021883741	0.048721723	0.046782997
0.0	0.5369981	0.5401133	0.53467184	0.5472148	0.5371947	0.54311544	0.53462106	0.5547948	0.5332328	0.54640275
0.0	0.06120164	0.04516714	0.056231953	0.056028366	0.045804545	0.05398717	0.043102108	0.042512283	0.055814248	0.056408383
0.0	0.11587768	0.097811	0.09478181	0.11751397	0.08835679	0.11693681	0.099407315	0.1280934	0.09668168	0.11487094
0.0	0.076438814	0.078965954	0.0811121	0.10398547	0.09248699	0.090803824	0.09473948	0.1184593	0.08584286	0.10089912
0.0	0.10875467	0.08269664	0.12260413	0.09891226	0.084226534	0.10870199	0.08156904	0.10775882	0.1218325	0.11588493
0.0	0.10519743	0.094610386	0.10103934	0.0912285	0.11184107	0.114455685	0.08332798	0.0865754	0.0945105	0.11099531
0.0	0.0375295	0.028948	0.023654161	0.029099923	0.029728182	0.037678406	0.023385147	0.034126453	0.025924573	0.023309408
0.0	0.17497328	0.15890728	0.14128107	0.16859913	0.16098051	0.18415892	0.13479444	0.17429177	0.13388683	0.15156145
0.0	0.1121311	0.061255798	0.12470951	0.10738675	0.08907244	0.1197223	0.11795061	0.084144846	0.102674775	0.092448555
0.0	0.53724825	0.53953546	0.53426266	0.5481379	0.53658324	0.54454225	0.5338008	0.55502695	0.5320008	0.54744697
0.0	0.53718156	0.53967613	0.534659	0.54715204	0.5372369	0.5430013	0.5339395	0.5549199	0.5321268	0.5476049
0.0	0.024779337	0.027162287	0.035788685	0.02928784	0.028230404	0.030553704	0.022262176	0.039994534	0.025531083	0.0325493
0.0	0.5368712	0.5391237	0.5344646	0.547378	0.53501403	0.5439289	0.5334344	0.5528986	0.53010267	0.5469333
0.0	0.5368397	0.5388314	0.53588325	0.5466857	0.53614384	0.5441708	0.53415036	0.5542809	0.5312699	0.5475464
0.0	0.028060641	0.020403577	0.027108764	0.031745326	0.025020448	0.037546434	0.021848196	0.024340985	0.027240962	0.026876925
0.0	0.029977445	0.02320456	0.025959974	0.0365349	0.024424931	0.024414191	0.020719053	0.020150086	0.024207307	0.029186567
0.0	0.033735335	0.026011895	0.032831058	0.029035099	0.030774241	0.028229652	0.019470107	0.027851976	0.030420037	0.028416583
0.0	0.031353742	0.024459315	0.029251557	0.024005579	0.028832415	0.029981442	0.024788143	0.03849652	0.031651583	0.026117314
0.0	0.038962472	0.019016186	0.03382331	0.03733697	0.020883074	0.023852797	0.021420933	0.026616327	0.024164114	0.029749446
0.0	0.17732784	0.14057408	0.1566022	0.15846537	0.14330776	0.17882502	0.16330771	0.15649706	0.15267023	0.1549055
0.0	0.53695077	0.5386227	0.53533906	0.5485123	0.5361868	0.5437983	0.53475904	0.5547456	0.532116	0.547438
0.0	0.5374311	0.54059	0.5343446	0.5483331	0.5367498	0.54376686	0.53408545	0.55345243	0.53248024	0.5471592
0.0	0.53631604	0.5396875	0.5356885	0.54801595	0.5360741	0.5429532	0.53457505	0.5536255	0.53084916	0.54663455
0.0	0.0407893	0.028683495	0.035998095	0.031757068	0.02353014	0.03296396	0.02384052	0.027003983	0.028105935	0.013647152
0.0	0.5375349	0.5401814	0.53387403	0.5478562	0.5348872	0.5437998	0.53409475	0.5539536	0.53229195	0.5460826
0.0	0.05484958	0.058730606	0.07178555	0.057819415	0.054101847	0.053480953	0.046604745	0.06787841	0.058770437	0.056205794
0.0	0.5380995	0.53966284	0.5339429	0.54763865	0.5362806	0.54307115	0.53499883	0.55404234	0.53248703	0.5456349
0.0	0.5367661	0.53877026	0.53409195	0.54699427	0.53474045	0.5427524	0.5338317	0.55316234	0.5315598	0.54502356
0.0	0.063636586	0.05090373	0.061996568	0.07103683	0.04929205	0.06620435	0.045875914	0.065126166	0.048815437	0.0511001
0.0	0.5365167	0.5387939	0.5343306	0.5471283	0.5349531	0.5436611	0.5354242	0.55344677	0.53221256	0.54580927
0.0	0.06623451	0.04521697	0.04924374	0.06912267	0.053466074	0.06461113	0.04606023	0.062056743	0.05506386	0.05446902
0.0	0.19042338	0.19421966	0.2110327	0.19861181	0.19788995	0.1985377	0.1712913	0.209247	0.19986495	0.20559222
0.0	0.20902322	0.20043404	0.18215898	0.18611269	0.19357912	0.20280424	0.18973419	0.23849238	0.2100101	0.19113281
0.0	0.22239533	0.17715396	0.20496763	0.23064111	0.15936163	0.16404065	0.17420813	0.20606324	0.1622205	0.208698
0.0	0.53746784	0.5382601	0.5339438	0.5479986	0.5349532	0.5433437	0.5344778	0.554805	0.5324965	0.54599404
0.0	0.53724635	0.539385	0.5339303	0.54776084	0.5353967	0.5427781	0.53415716	0.5532369	0.5322209	0.5455165
0.0	0.07532783	0.06027333	0.06785794	0.06519042	0.04737265	0.06077212	0.044958193	0.054494664	0.04985182	0.040223617
0.0	0.5369946	0.5400122	0.53413767	0.54695064	0.5350614	0.54319644	0.5344193	0.55274165	0.5315256	0.54533875
0.0	0.53671384	0.53992456	0.5329022	0.5479128	0.5353497	0.5419812	0.53368497	0.5543365	0.53327364	0.5492856
0.0	0.014070135	0.010580547	0.012938596	0.010046737	0.01379905	0.016807586	0.01197695	0.014419906	0.011228774	0.008532213
0.0	0.089324325	0.05977386	0.08342019	0.076983586	0.0813262	0.09135926	0.06451671	0.07587621	0.07850591	0.07232413
0.0	0.01468462	0.009974977	0.015011088	0.0096285725	0.010852471	0.012793211	0.010580019	0.012796517	0.011082331	0.0069163903
0.0	0.5377183	0.5409487	0.5337141	0.5478086	0.5355518	0.5433032	0.53475535	0.55397123	0.5328041	0.5478203
0.0	0.00019108683	8.598958e-05	0.00020309404	7.782159e-05	0.00010447471	0.00014041062	9.957399e-05	0.00013496909	0.00011025261	3.9730287e-05
0.0	0.015666693	0.010868669	0.014322334	0.01525516	0.008176611	0.014694615	0.009550302	0.012218753	0.009784213	0.006474063
0.0	8.233023e-05	0.00012242825	0.00014152534	8.842991e-05	0.00010897596	0.00010623996	0.0001273901	8.8035886e-05	0.0001953863	9.261399e-05
0.0	0.012820973	0.011296401	0.010185519	0.00947934	0.012376101	0.010803085	0.011490506	0.012581591	0.014171187	0.011049064
0.0	0.5367988	0.5392265	0.53516436	0.5457158	0.5341086	0.5426291	0.5315307	0.55422515	0.5317838	0.54651886
0.0	0.5377491	0.539158	0.5346286	0.5473291	0.535007	0.5410339	0.53400534	0.55459714	0.5323574	0.5473082
0.0	0.0002052686	4.799629e-05	0.00012107919	0.00020679855	0.00013540841	9.028021e-05	4.245869e-05	0.00014458376	5.5616016e-05	9.122889e-05
0.0	0.013619054	0.009650062	0.010667406	0.019380284	0.01074341	0.010144034	0.0088767735	0.013214263	0.008689888	0.014505121
0.0	0.5353319	0.5413449	0.5358366	0.54506546	0.53369457	0.54233015	0.5321208	0.5555734	0.53190327	0.5464616
0.0	0.53679687	0.54037863	0.53412896	0.5466125	0.534759	0.5411939	0.5332558	0.55509293	0.5321388	0.5466615
0.0	0.0045085493	0.0013508622	0.0039051108	0.00216429	0.0013942862	0.003872059	0.00199426	0.002561882	0.0012653057	0.002388059
0.0	0.07222661	0.054942243	0.06469641	0.07115155	0.052044667	0.06168862	0.049297128	0.059150845	0.05334503	0.055919353
0.0	1.9041445e-05	9.365476e-05	0.00010051501	0.00016599605	0.00011125613	0.00017437481	6.838777e-05	0.00014601774	5.637297e-05	8.930214e-05
0.0	0.012324394	0.0063044215	0.013175657	0.012943146	0.009093769	0.013276949	0.011876142	0.010713743	0.008748237	0.009719237
0.0	0.08252525	0.087300695	0.08428477	0.103882134	0.114373595	0.1293213	0.06488878	0.09936574	0.091257505	0.09253847
0.0	0.009775601	0.0073057585	0.010920735	0.01076793	0.0093546	0.017213665	0.0043043694	0.008181747	0.010617781	0.009935734
0.0	8.4119325e-05	4.562751e-05	0.00010641618	9.901441e-05	7.739546e-05	0.00025994368	1.616552e-05	5.4952958e-05	0.000100810284	8.456723e-05
0.0	0.11334754	0.096353374	0.11810616	0.107318215	0.09947265	0.11537564	0.0978517	0.07505375	0.0941946	0.10851419
0.0	0.013004354	0.00796085	0.016645813	0.011567005	0.008802161	0.014398377	0.013023045	0.011166715	0.006126299	0.01347765
0.0	7.052942e-05	3.2009943e-05	0.00027710685	0.00020016113	4.6930498e-05	0.00013090704	4.551248e-05	5.655906e-05	6.1065606e-05	4.350745e-05
0.0	0.12605003	0.09788555	0.09998657	0.115433276	0.08757805	0.101621054	0.07862134	0.11706194	0.10281388	0.09122595
0.0	0.12669389	0.098885536	0.10009644	0.11581786	0.087886415	0.10153373	0.07906452	0.117128536	0.10303783	0.09107768
0.0	0.12669389	0.098885536	0.10009644	0.11581786	0.087886415	0.10153373	0.07906452	0.117128536	0.10303783	0.09107768
0.0	0.1268493	0.0987411	0.100088395	0.115293264	0.08751718	0.101769276	0.07931483	0.11715983	0.10295377	0.09101792
0.0	0.039365325	0.027817639	0.028772831	0.031800937	0.0150845405	0.0284301	0.017208342	0.02710205	0.020886721	0.02226965
0.0	0.53586495	0.5397636	0.5338716	0.54578984	0.53419065	0.5423882	0.53349763	0.5551416	0.5332072	0.5466811
0.0	0.5353778	0.5403029	0.5319178	0.5453062	0.5344339	0.54214644	0.53334963	0.55383277	0.5319739	0.54632586
0.0	0.17760633	0.15962002	0.16064377	0.16231188	0.09988607	0.16020654	0.12216404	0.14323829	0.11832523	0.14211452
0.0	0.5382332	0.5409193	0.53334683	0.5480208	0.53511256	0.543166	0.53434837	0.5535948	0.531429	0.54591674
0.0	4.3006254e-05	4.2974603e-05	6.673765e-05	8.247057e-05	0.00014793422	6.7136214e-05	3.9916296e-05	5.691785e-05	6.8576766e-05	0.00013802016
0.0	0.007800599	0.007212482	0.008442569	0.012065186	0.008918947	0.0100288745	0.011169196	0.00985684	0.007204697	0.0073860465
0.0	0.0151541885	0.008540619	0.012705243	0.012589246	0.009072413	0.0145354485	0.008797701	0.014009994	0.008910394	0.0097625
0.0	0.0001797491	4.4119966e-05	0.000102250895	5.8069907e-07	6.626469e-05	0.00015709495	7.504892e-05	6.9676746e-05	7.924127e-05	4.7290443e-05
0.0	0.00017342073	5.7533623e-05	0.00017715733	0.00016351536	0.00012500951	0.00020617797	6.5947796e-05	6.3811975e-05	0.0001152422	0.000107317945
0.0	0.20996922	0.0546189	0.19781885	0.2037088	0.16949849	0.21958628	0.19214204	0.20453598	0.20410076	0.21101747
0.0	0.21001527	0.05501394	0.19872491	0.20321618	0.170795	0.22014675	0.19306299	0.20519832	0.20521463	0.21106304
0.0	0.27778536	0.10981181	0.26667085	0.27296582	0.24081512	0.28782132	0.26164162	0.27663678	0.27282313	0.2803626
0.0	0.2084451	0.18749456	0.20223306	0.22269031	0.19596973	0.22679195	0.18914792	0.23497593	0.20118804	0.18899433
0.0	0.23062155	0.19823234	0.21019731	0.1937188	0.18575	0.21590105	0.19581527	0.2173698	0.20286204	0.17519255
0.0	0.07559805	0.0526731	0.07831	0.07764052	0.074167706	0.07905804	0.0567448	0.07177548	0.04918265	0.069905646
0.0	0.00013893905	2.7102778e-05	0.000117210024	0.0001739079	9.864771e-05	4.9782237e-05	0.0001010692	5.321318e-05	8.649882e-05	7.7395904e-05
0.0	0.0510806	0.052777193	0.042894684	0.04897892	0.044274777	0.054565985	0.057094753	0.05994643	0.038706016	0.042360373
0.0	0.07128388	0.08015958	0.075923026	0.07083671	0.07170649	0.09138915	0.07373945	0.070259914	0.071579	0.0709522
0.0	0.009726409	0.014690962	0.011918638	0.010225276	0.009759533	0.02626274	0.013709528	0.010932897	0.009154144	0.008469956
0.0	0.009685846	0.01472799	0.011876024	0.010217118	0.009836504	0.026286736	0.013709252	0.011057102	0.009181024	0.008465144
0.0	0.014792375	0.010043826	0.01323755	0.008676527	0.0064923964	0.009726386	0.010174603	0.007822814	0.011271402	0.008852647
0.0	0.0001727375	1.9081344e-05	0.00026581634	0.000112306574	5.316976e-05	0.00017658898	5.9772046e-05	9.977663e-05	8.204965e-05	5.065549e-05
0.0	0.011928323	0.006862546	0.013470551	0.009920852	0.006863615	0.013151426	0.008932554	0.0104524465	0.010667261	0.007014568
0.0	0.00023739274	7.92514e-05	0.00026254478	0.00010114884	9.7144584e-05	0.00010379263	4.3829314e-05	4.227353e-05	2.278867e-05	0.00010754065
0.0	0.01631494	0.009606277	0.017048426	0.010882117	0.010468691	0.010945719	0.0070679937	0.0071832174	0.0050763246	0.01119025
0.0	8.681995e-05	3.631523e-05	0.00015332348	0.00010877486	2.6646643e-05	7.240291e-05	5.8282818e-05	4.426393e-05	0.00012491037	0.00013573197
0.0	0.069376215	0.05990592	0.07237914	0.06034855	0.07443991	0.074432135	0.06295978	0.080754034	0.077286586	0.0814991
0.0	0.53661555	0.5402801	0.53333193	0.54803944	0.5352883	0.5427078	0.5326407	0.55391854	0.5329764	0.5492731
0.0	0.012345185	0.009624084	0.008445443	0.009019192	0.012441133	0.0065948083	0.008234645	0.016425265	0.009368994	0.014750469
0.0	7.813971e-05	4.387477e-05	9.501731e-05	4.2490083e-05	0.00010412363	9.615467e-05	5.6298988e-05	0.000114402086	0.00012240735	0.00013037995
0.0	0.53668654	0.53990495	0.53450984	0.5473451	0.5356527	0.5443075	0.5330912	0.554554	0.532172	0.54814696
0.0	0.010200351	0.010689188	0.013778313	0.013182925	0.007424763	0.013517523	0.01017021	0.0125529505	0.011616935	0.011909814
0.0	0.07898617	0.06655926	0.07921801	0.060021825	0.08311555	0.08839478	0.07073595	0.06692281	0.069849834	0.065793365
0.0	0.052819774	0.046424698	0.060464755	0.03471015	0.035422638	0.07058277	0.046254024	0.048180114	0.04141105	0.04424841
0.0	0.053656396	0.04017652	0.060068097	0.04606178	0.05235257	0.046039045	0.03673233	0.041874766	0.04460997	0.035205822
0.0	0.000102007616	7.6558725e-05	0.00017441307	7.10671e-05	5.2394425e-05	7.1679104e-05	4.3704516e-05	4.8549067e-05	7.750137e-05	4.611297e-05
0.0	0.012213585	0.0071066157	0.014688575	0.009490154	0.011752307	0.008832645	0.007560661	0.012343719	0.008717271	0.012446775
0.0	0.012910492	0.00863303	0.015184413	0.010264586	0.014136203	0.014514251	0.007696205	0.0080343615	0.0128200315	0.010790047
0.0	0.044832148	0.04095711	0.05700604	0.049236197	0.037497338	0.033973217	0.03800365	0.065425515	0.048573777	0.05259337
0.0	0.046464093	0.046412107	0.058225945	0.0517684	0.042268306	0.046856787	0.038442478	0.049814038	0.062095284	0.047994673
0.0	0.5370788	0.5399694	0.53310853	0.54824317	0.5357563	0.54231167	0.5333813	0.5541144	0.5329878	0.54817325
0.0	0.010177091	0.009352391	0.008115131	0.013941649	0.009700892	0.010328538	0.010422773	0.0063098334	0.0074893306	0.009359139
0.0	0.009298694	0.0105685145	0.0075404043	0.017699627	0.008545013	0.0094498135	0.012274842	0.0037625134	0.008081825	0.009854475
0.0	0.074285574	0.07963307	0.064450294	0.08227358	0.06839469	0.06851214	0.07493462	0.06016451	0.07405471	0.073848
0.0	0.000101118465	0.00012796694	6.1449806e-05	0.00013652469	7.566988e-05	7.0358255e-05	0.000108316955	3.779326e-05	0.000104128696	8.9695415e-05
0.0	0.010754068	0.012106383	0.008305011	0.0126107335	0.009241579	0.009044488	0.011052051	0.0067824177	0.010800531	0.010292818
0.0	0.53717047	0.54018116	0.5328187	0.54795074	0.5350523	0.5417197	0.5331477	0.5535058	0.5331585	0.54835296
0.0	0.025772773	0.024261706	0.021583328	0.03338416	0.024843814	0.026338063	0.02621061	0.017938746	0.020031966	0.024413213
0.0	0.011164036	0.008358007	0.008786224	0.0111366175	0.010990063	0.01141418	0.008900655	0.010461046	0.0069148024	0.008892541
0.0	0.07840747	0.070734166	0.06939301	0.064308405	0.07428585	0.06590162	0.0605704	0.07709995	0.05078707	0.07116904
0.0	0.00012407642	8.172714e-05	8.107395e-05	5.3864747e-05	0.000103311155	6.0815597e-05	4.873298e-05	9.594593e-05	2.5502472e-05	7.8022145e-05
0.0	0.011898837	0.009698309	0.009527722	0.007958128	0.010781729	0.008414107	0.007440062	0.01076364	0.005374153	0.009606312
0.0	0.0351033	0.017885571	0.031222442	0.030428639	0.030255755	0.03611097	0.022622524	0.027960315	0.02298373	0.02683717
0.0	0.013767989	0.0044645974	0.012508292	0.012423205	0.0113758035	0.01034985	0.008654313	0.013378321	0.012589305	0.0069826855
0.0	0.000140527	5.0892744e-05	9.104943e-05	8.214344e-05	7.592836e-05	4.17337e-05	7.6683296e-05	0.00014006134	0.00012941359	3.8089118e-05
0.0	0.00021750026	7.480534e-05	0.00015960864	0.00010776556	8.593409e-05	0.00029512984	8.795693e-05	7.8232464e-05	3.80432e-05	9.046369e-05
0.0	0.00014284479	7.109177e-05	0.00016523221	0.00014615188	8.413897e-05	0.00011992976	0.00012925154	6.12572e-05	6.884095e-05	6.8095454e-05
0.0	0.06933946	0.043528616	0.05257464	0.049270414	0.032216467	0.03710348	0.0481935	0.061114118	0.05621533	0.06379916
0.0	0.08272227	0.07257602	0.08009832	0.082924694	0.071306184	0.07763486	0.058409117	0.08711199	0.07756586	0.0671862
0.0	0.5370804	0.5397648	0.5334352	0.54727304	0.53405344	0.54264253	0.5338095	0.5534853	0.5315941	0.5466385
0.0	0.5375216	0.5402991	0.533695	0.5464213	0.53505087	0.5426993	0.53362054	0.5540739	0.53271013	0.5466146
0.0	0.18854856	0.19431375	0.1616885	0.21401054	0.18374164	0.20845273	0.17815058	0.19593503	0.16426563	0.21121499
0.0	0.011373965	0.011783693	0.013186225	0.008975748	0.008873388	0.013001306	0.008015918	0.0112922	0.0142159285	0.0067438395
0.0	0.000121283374	9.324111e-05	0.0001425517	0.00012277885	4.670601e-05	7.084137e-05	6.828859e-05	0.00014202337	0.00016233517	4.095718e-05
0.0	0.00013959881	9.243532e-05	0.0001678434	6.0058243e-05	6.4429245e-05	0.00014586688	7.446578e-05	0.00015722324	0.00013209235	7.307316e-05
0.0	0.010590156	0.011735959	0.012186164	0.012748411	0.0075783776	0.0090653375	0.0076583517	0.010774826	0.0157069	0.005047387
0.0	0.00011773068	7.01398e-05	0.00017269749	9.3275885e-05	7.59477e-05	0.00012016947	8.6074906e-05	9.91135e-05	8.873832e-05	6.624169e-05
0.0	0.0030306028	0.0039197076	0.0041434155	0.0049861646	0.004332193	0.004828248	0.0024904073	0.00370438	0.0029480373	0.0036667245
0.0	0.19331901	0.19612573	0.2029215	0.21332671	0.19292393	0.17775902	0.18816909	0.21363854	0.1808839	0.16565359
0.0	0.5383264	0.53958815	0.53304356	0.54707867	0.5347049	0.543119	0.5337309	0.55409306	0.531968	0.54655474
0.0	0.007431021	0.0064299973	0.013904006	0.010381723	0.008972182	0.01510609	0.009931593	0.010203432	0.004530408	0.017966326
0.0	7.0826245e-05	4.5649358e-05	0.00013915956	8.242489e-05	6.0960232e-05	0.00014367657	9.1860646e-05	9.241629e-05	4.7379366e-05	0.000128579
0.0	0.5376124	0.5396932	0.53264105	0.54861236	0.5365205	0.5412435	0.53240997	0.5537664	0.53336006	0.54846597
0.0	0.044966687	0.04103712	0.057259023	0.04936523	0.03751889	0.033921894	0.03811055	0.065279536	0.04875151	0.052729454
0.0	7.759898e-05	7.1707684e-05	0.00013358283	0.00010325305	5.8582886e-05	8.9649664e-05	7.1556446e-05	0.00012708217	9.539326e-05	7.857437e-05
0.0	0.048528433	0.027704678	0.061261337	0.051497586	0.04670279	0.053641587	0.045911074	0.05756105	0.038551398	0.053913634
0.0	0.052725878	0.047321625	0.068802916	0.04903559	0.04663525	0.067523755	0.04133934	0.04766542	0.059070803	0.04716958
0.0	0.078939475	0.072240315	0.09814248	0.07450629	0.07143778	0.09721014	0.06451363	0.07359099	0.08673112	0.07235843
0.0	0.012829322	0.008170406	0.012577237	0.011044277	0.011627902	0.015804805	0.008292457	0.007416039	0.013066166	0.008822835
0.0	0.07588431	0.051316228	0.09069293	0.08091651	0.07895778	0.10419521	0.071097344	0.06849639	0.07476356	0.074954584
0.0	0.0001449721	5.7817757e-05	0.0001415171	0.00010411549	0.00011945508	0.00021741191	6.0728555e-05	4.4907643e-05	0.00015225267	6.585208e-05
0.0	0.0799986	0.06835884	0.07325606	0.084861584	0.06399142	0.06944348	0.06811308	0.0652576	0.07117378	0.082608834
0.0	0.00010567496	5.3864645e-05	0.00013712955	0.00015513318	6.8932066e-05	0.00020008291	7.2129595e-05	0.00011468212	6.813495e-05	0.00013781303
0.0	0.00013907558	6.120255e-05	3.6294354e-05	0.0001319555	9.319408e-05	8.550747e-05	5.9530743e-05	6.519973e-05	9.797993e-05	0.00010683376
0.0	0.05107921	0.043853525	0.03820986	0.0592126	0.05325742	0.061220627	0.03968717	0.04771082	0.04125465	0.03905191
0.0	0.07913819	0.067103945	0.052661315	0.07488051	0.08475213	0.09895449	0.069672585	0.09164641	0.077867545	0.06294241
0.0	0.00012934278	7.521693e-05	5.3250034e-05	0.000101810154	9.90569e-05	0.00019521255	8.122942e-05	6.967037e-05	8.005105e-05	2.102893e-05
0.0	0.00011688613	6.928345e-05	4.8238384e-05	0.00017099486	0.00013588647	0.00020069048	5.426126e-05	8.253517e-05	6.2267565e-05	4.5908062e-05
0.0	0.01152602	0.009387716	0.009973385	0.014557069	0.009403897	0.012569038	0.007786175	0.0061779353	0.006639958	0.004801044
0.0	0.031107416	0.019347375	0.025420232	0.024755916	0.017314263	0.034280147	0.020869937	0.031379458	0.027480839	0.028589275
0.0	0.054529022	0.050504185	0.058565862	0.038917467	0.03649427	0.05813995	0.042568617	0.045922715	0.052483886	0.04077433
0.0	8.572824e-05	4.7112193e-05	0.00012916776	9.563672e-05	0.00010717722	8.5239786e-05	8.441238e-05	0.0001223273	0.00015482979	9.9899546e-05
0.0	0.012743833	0.011018994	0.015259824	0.007697963	0.010876776	0.010803467	0.009592943	0.007255651	0.013897026	0.010263026
0.0	0.054875012	0.048653655	0.062259056	0.045769554	0.03461101	0.047919735	0.0447925	0.04191012	0.053982988	0.049189396
0.0	0.043345112	0.040787935	0.0573408	0.043741386	0.052308265	0.06742081	0.039275046	0.047643892	0.046317548	0.04755254
0.0	0.14254026	0.13747643	0.16382267	0.14440893	0.15662506	0.18123947	0.13410327	0.15306182	0.14703244	0.1516688
0.0	0.0016732679	0.0024527025	0.002238905	0.0029148948	0.0015932939	0.0032505859	0.0018582145	0.0027531334	0.0019035583	0.0021340663
0.0	0.05518208	0.03930075	0.044392306	0.04892421	0.040624157	0.04745466	0.03657502	0.045149732	0.060778163	0.046287693
0.0	0.041842017	0.043983847	0.06992122	0.062912606	0.060257986	0.06408459	0.0361155	0.058982737	0.04427534	0.042793844
0.0	0.023048723	0.02007601	0.030475315	0.030178413	0.019738512	0.034354426	0.022643982	0.033276003	0.025635611	0.028716054
0.0	0.0019244179	0.0011993834	0.003870895	0.004412036	0.0024722375	0.0024026793	0.0019981007	0.0016443995	0.0018220372	0.0027402525
0.0	0.014349826	0.010177379	0.016787441	0.019648716	0.009913459	0.011739715	0.0089659225	0.012565481	0.010137514	0.0114541175
0.0	0.022888198	0.020571178	0.03856478	0.03675789	0.04368826	0.024470473	0.027344562	0.016843509	0.021838216	0.027948024
0.0	0.024442593	0.022290837	0.034008753	0.030983252	0.022856047	0.024129845	0.018767942	0.028072817	0.018831156	0.024459166
0.0	0.03258269	0.023680298	0.030211339	0.033449557	0.026112644	0.028974941	0.022747006	0.031597085	0.027231663	0.029041786
0.0	0.20524564	0.20493138	0.19398107	0.20524922	0.20423508	0.21784075	0.17213346	0.23627217	0.2034537	0.2041602
0.0	0.10580195	0.09907524	0.11944023	0.12224471	0.07828179	0.11470585	0.09455243	0.10096773	0.098323904	0.113194466
0.0	0.013960468	0.012380846	0.016661821	0.011695665	0.010372542	0.016063975	0.011150689	0.0114482995	0.013433961	0.009995142
0.0	0.015372557	0.008213235	0.020231834	0.013454755	0.010979515	0.011426566	0.011646516	0.013197573	0.009080926	0.0091887005
0.0	0.011419142	0.008420065	0.01547794	0.015334993	0.007491334	0.01312961	0.00801199	0.011020694	0.011731491	0.011716795
0.0	0.07659596	0.08247999	0.113640316	0.10997541	0.067437366	0.11654852	0.0812704	0.123993136	0.09817727	0.100228705
0.0	5.1297407e-05	2.8452228e-05	0.00014515067	0.00016892121	3.7517402e-05	0.00013732674	5.9461414e-05	0.00016645443	5.4745986e-05	0.00011028616
0.0	6.973797e-05	7.7857745e-05	0.00014970459	0.00015872822	8.7586224e-05	0.00023038323	5.9708356e-05	0.00012428507	0.00010974986	0.0001580935
0.0	0.0064936816	0.009326656	0.012591765	0.012386147	0.009417819	0.01655064	0.0084242225	0.012529725	0.0063422835	0.012527318
0.0	0.02558607	0.023618117	0.030414976	0.0326936	0.02357047	0.031904567	0.02610143	0.031120718	0.030203333	0.02401895
0.0	4.5134893e-05	0.00011754468	3.3827626e-05	0.00011142452	9.062048e-05	0.00011615946	4.863688e-05	6.755011e-05	6.358701e-06	5.700204e-05
0.0	0.028657654	0.020147644	0.029030198	0.03075873	0.025384532	0.031537823	0.025403604	0.022160392	0.028129408	0.02437096
0.0	0.026292484	0.023415925	0.041203346	0.024954127	0.017911866	0.035928167	0.022133777	0.027639356	0.012826489	0.024912903
0.0	0.287368	0.24294306	0.25599462	0.2635169	0.27238953	0.28184646	0.25900114	0.27242842	0.22389442	0.27236477
0.0	0.0856066	0.065659605	0.08301215	0.075365186	0.060862772	0.090836585	0.06882881	0.072166845	0.04983284	0.0799416
0.0	0.011251147	0.009639783	0.01196872	0.0111496905	0.010058682	0.01609628	0.009982534	0.0076519726	0.0076619177	0.013253816
0.0	9.96556e-05	0.000118516655	0.00011402482	0.00012428864	6.954014e-05	8.2476865e-05	3.9922503e-05	9.4138086e-05	0.0001194536	0.00013548319
0.0	0.029252592	0.02333566	0.032541566	0.034927163	0.023225358	0.038171045	0.022955874	0.023221355	0.025871944	0.03262282
0.0	9.4986695e-05	8.44598e-05	0.000102769365	0.00014279086	6.350899e-05	0.00025747318	9.922045e-05	7.023705e-05	9.1038135e-05	0.0001296176
0.0	0.53781605	0.54074097	0.53304875	0.54700357	0.5366887	0.54228956	0.53391325	0.55517685	0.5358133	0.5471258
0.0	0.011198356	0.0064617293	0.014419391	0.013767568	0.00775895	0.011199402	0.01050269	0.012776245	0.012469273	0.010600723
0.0	0.13080536	0.09924293	0.11614023	0.11695289	0.08988161	0.097502545	0.0877086	0.12429329	0.10619252	0.114512004
0.0	0.53679705	0.54061896	0.5338491	0.54793286	0.5349117	0.54281265	0.5335865	0.55346143	0.53134394	0.5470409
0.0	0.00012540015	4.3733035e-05	9.013553e-05	0.0001599598	9.962385e-05	9.639998e-05	9.536188e-05	0.00011210286	3.4266202e-05	0.000102172045
0.0	0.012929592	0.0065742694	0.012093689	0.014204881	0.009330018	0.014151017	0.010234696	0.012170893	0.00886008	0.011416961
0.0	0.5366921	0.539994	0.53268653	0.54806423	0.5348574	0.5409688	0.53249305	0.55412036	0.5328512	0.549294
0.0	0.013723849	0.0098934155	0.006527102	0.012185089	0.011831147	0.010700808	0.005115326	0.011863352	0.015295485	0.0091185
0.0	0.00031531695	5.1510888e-05	4.3569733e-05	0.00014930955	0.000107873	0.00020442912	3.542098e-05	0.00011181909	0.00010964494	8.436184e-05
0.0	0.051161703	0.043800212	0.038190078	0.059348088	0.053464808	0.061551005	0.039798703	0.047854308	0.041509118	0.038983017
0.0	0.019276736	0.010229808	0.014822636	0.014473126	0.008331282	0.0098168	0.007996285	0.015934242	0.012134183	0.013858186
0.0	0.00903209	0.0063845566	0.016310785	0.012677705	0.008618839	0.01437501	0.0102161635	0.011059073	0.012851988	0.013718454
0.0	0.027015034	0.029075515	0.031306393	0.022418626	0.016474912	0.028993702	0.026003826	0.026238222	0.024378683	0.018284125
0.0	0.027114164	0.029144537	0.031477764	0.022491146	0.01648653	0.02894089	0.02609273	0.02616505	0.024488505	0.018342976
0.0	0.00013937203	7.54345e-05	0.00012475396	9.020467e-05	7.169004e-05	6.0200215e-05	7.609036e-05	3.7762133e-05	9.4554816e-05	9.942986e-05
0.0	0.008884161	0.008167713	0.011865554	0.011280908	0.008990542	0.009032773	0.0076327156	0.00926389	0.008295626	0.008619129
0.0	0.024329942	0.013545331	0.028107036	0.025513178	0.024951389	0.037811596	0.021059472	0.024481744	0.024460208	0.029670564
0.0	0.097681016	0.08077281	0.12110958	0.093030944	0.08900663	0.086880654	0.0843868	0.12797739	0.078964576	0.116349705
0.0	0.10274737	0.09658274	0.12474298	0.099934764	0.10539001	0.13588394	0.085780635	0.08684866	0.11238087	0.1022956
0.0	0.0024858094	0.0007805203	0.0020124412	0.002768126	0.0020969063	0.0047314935	0.0007459988	0.0035056865	0.0022890368	0.0028843624
0.0	0.00010463942	4.8796926e-05	0.0002181318	0.00015180951	0.00017516555	0.0003067369	2.8006083e-05	0.00018762524	8.431206e-05	9.03175e-05
0.0	0.0038261462	0.001815637	0.0043677804	0.0027331118	0.0024882937	0.0043348903	0.002617869	0.003163419	0.0020047515	0.0018424919
0.0	0.088548064	0.057744417	0.08888204	0.085160084	0.06870737	0.08944742	0.06381169	0.06626089	0.06712732	0.07978054
0.0	0.016118187	0.01005197	0.0101482915	0.014964303	0.011019145	0.011691582	0.00874352	0.014107159	0.010872359	0.005910066
0.0	0.01615579	0.010113217	0.01018313	0.014880877	0.011061321	0.011720279	0.008790481	0.014120509	0.010932645	0.0058587994
0.0	9.711929e-05	2.2526598e-05	6.5841225e-05	0.00015764161	0.0001146009	0.00018553295	0.00010893898	4.921791e-05	0.00011906843	5.8133555e-05
0.0	0.09111323	0.0826107	0.10180011	0.11551773	0.08952421	0.106108226	0.10208443	0.051824152	0.097781844	0.10677356
0.0	0.53710353	0.5405474	0.5332457	0.5479751	0.53521055	0.5413415	0.53303194	0.554444	0.5326247	0.548888
0.0	0.011438207	0.009200229	0.017167566	0.01130574	0.011087447	0.012785613	0.009771106	0.015259881	0.008887634	0.0074013257
0.0	0.08870295	0.06386943	0.0914865	0.08094624	0.07133557	0.08689329	0.0740931	0.070013374	0.074022904	0.06712163
0.0	0.00019873088	5.5720226e-05	0.00023199743	0.00012832019	8.865779e-05	0.00017331295	0.00010378847	6.665865e-05	0.00010395993	6.260581e-05
0.0	0.010025357	0.00859468	0.008937397	0.010931047	0.010575037	0.009366043	0.010547836	0.0055477014	0.007831846	0.008252441
0.0	8.893697e-05	6.4092266e-05	7.148401e-05	0.000100918485	9.991822e-05	7.613275e-05	9.9361525e-05	2.518069e-05	5.5156823e-05	5.7133522e-05
0.0	0.0073075327	0.007976467	0.012465134	0.012347011	0.0070938016	0.014679833	0.009980296	0.00530352	0.0057481695	0.008313915
0.0	4.6996018e-05	5.513531e-05	0.0001400389	0.00012912268	4.464913e-05	0.00018902693	8.885559e-05	2.3001572e-05	2.9588227e-05	5.7995014e-05
0.0	0.53701717	0.540536	0.5330181	0.54803836	0.53487134	0.54126763	0.5326315	0.55344594	0.5327959	0.54885197
0.0	0.0077603306	0.008652355	0.014083271	0.007937397	0.0074326457	0.006687594	0.013902843	0.011947796	0.015194049	0.0066732853
0.0	0.056396525	0.05672932	0.08405937	0.06204578	0.056894265	0.07637259	0.08280629	0.07166389	0.070462905	0.07521425
0.0	3.605645e-05	3.5832174e-05	0.00016766298	4.711866e-05	3.8058475e-05	0.00010599275	0.00015830575	7.277317e-05	8.632199e-05	9.6133765e-05
0.0	0.000119097036	5.4585373e-05	0.00010545128	0.00017941896	0.00010618841	5.4990334e-05	4.982664e-05	0.00014057243	0.00012211566	8.0544785e-05
0.0	0.0124545265	0.011435731	0.014372342	0.009268001	0.008399996	0.009106587	0.006030829	0.010916229	0.010673739	0.01034091
0.0	0.08813452	0.06056316	0.06278001	0.07504249	0.060320355	0.06437642	0.049478818	0.06118958	0.057335734	0.06528591
0.0	0.0117890425	0.013582847	0.011472576	0.011252341	0.007847086	0.010594329	0.0030779922	0.005097235	0.010250445	0.011652654
0.0	0.019763106	0.019081863	0.035036955	0.03216679	0.020110514	0.022117868	0.019592183	0.022790963	0.024236672	0.021802325
0.0	0.00015809969	8.321814e-05	0.00024237584	0.00013964993	4.2310632e-05	0.00014984985	5.492933e-05	8.5626685e-05	0.00015675306	6.768448e-05
0.0	3.8088576e-05	2.2245737e-05	0.000117552874	0.00022460088	6.476422e-05	4.931883e-05	7.477389e-05	5.4968055e-05	3.361833e-05	7.0123555e-05
0.0	0.004787616	0.005019823	0.012729131	0.012856307	0.009001791	0.0048188134	0.007945312	0.007812243	0.0061238697	0.00693873
0.0	0.006887772	0.008841378	0.0117586665	0.010622296	0.008967549	0.006616746	0.007832895	0.010716609	0.0104246475	0.008207158
0.0	0.006887772	0.008841378	0.0117586665	0.010622296	0.008967549	0.006616746	0.007832895	0.010716609	0.0104246475	0.008207158
0.0	0.0075030955	0.01003929	0.013913059	0.009976206	0.0055279983	0.006770258	0.0093565	0.008278724	0.013137731	0.008342541
0.0	0.007529988	0.010042921	0.013918293	0.00998961	0.0055568162	0.006802946	0.00933336	0.008271378	0.013158556	0.008388604
0.0	0.072790615	0.07691199	0.06446976	0.09081741	0.064457245	0.090759724	0.06262926	0.07166105	0.064224645	0.07409281
0.0	0.00012029638	0.000106959444	7.8753874e-05	0.00012796327	4.7161455e-05	4.147581e-05	0.00010192983	4.0812763e-05	7.014502e-05	0.00010795059
0.0	7.508628e-05	2.7524165e-05	0.00020413306	5.3903957e-05	7.259046e-05	5.126156e-05	5.3463842e-05	3.2239863e-05	4.9404174e-05	6.600259e-05
0.0	8.2785904e-05	6.5768116e-05	8.181206e-05	0.00020430014	8.633088e-05	6.38463e-05	4.662097e-05	3.792898e-05	6.4366664e-05	6.824419e-05
0.0	0.028349595	0.0016370993	0.026810326	0.02913895	0.027158875	0.0039493944	0.024472311	0.024896083	0.025802681	0.027882947
0.0	0.0076536676	0.010291263	0.0060789855	0.0058982694	0.010086605	0.013033696	0.007670995	0.0043803067	0.009251263	0.0059009176
0.0	0.17414053	0.134537	0.15213938	0.2032445	0.15428057	0.13732275	0.155214	0.12040599	0.1600431	0.1425171
0.0	0.5378036	0.5404751	0.53364986	0.5469707	0.5352053	0.5431095	0.53317624	0.55337316	0.5324596	0.5477448
0.0	0.070461124	0.07262155	0.07201061	0.07489084	0.05996608	0.083510146	0.06452273	0.07584774	0.07267124	0.06318652
0.0	0.07480774	0.0998976	0.10398965	0.112583496	0.07667438	0.124911904	0.09612649	0.12215734	0.0915307	0.07125984
0.0	0.008854684	0.0076804017	0.010734748	0.013897823	0.0093142055	0.014192159	0.007618203	0.005238208	0.009510974	0.007818459
0.0	0.025510842	0.021499397	0.028063666	0.031564303	0.02638942	0.038414497	0.018313514	0.027375968	0.024783231	0.02003105
0.0	4.74633e-05	3.0869745e-05	0.00015330213	8.054693e-05	0.0001024081	0.00017049747	1.7134253e-05	9.78802e-05	8.822548e-05	3.576052e-05
0.0	0.0082977405	0.00662123	0.013990544	0.009437738	0.0126673775	0.013005908	0.008676527	0.015215521	0.01069456	0.010803578
0.0	0.0082817115	0.0065568187	0.014016768	0.009456475	0.012634124	0.013048996	0.0086394595	0.015299758	0.010663572	0.010872058
0.0	0.008298474	0.0065506403	0.013986933	0.009480029	0.012638771	0.013049421	0.008606401	0.015306297	0.010702873	0.010912112
0.0	0.00016842198	8.808401e-05	0.00014299809	3.966498e-05	0.00012849798	0.00021434772	5.7625926e-05	0.00013487568	0.0001917594	6.55116e-05
0.0	0.016009402	0.009915678	0.014058583	0.0062550292	0.010142349	0.016885363	0.012698468	0.012886329	0.012204746	0.011459648
0.0	0.27872792	0.26775348	0.26930162	0.28655177	0.25048822	0.2704863	0.2643017	0.2969918	0.26281795	0.24601088
0.0	0.058962837	0.049842436	0.052561387	0.060895972	0.040833704	0.050967928	0.049794108	0.06587305	0.048174497	0.03538102
0.0	0.1679968	0.154318	0.15732256	0.17299458	0.1374117	0.15696965	0.15237631	0.18146738	0.14962123	0.13006844
0.0	0.10375439	0.084995195	0.123814225	0.08844965	0.08516825	0.10647418	0.0976795	0.106882185	0.10214163	0.10828119
0.0	6.54008e-05	2.5439727e-05	0.00010766583	0.00010177346	0.00011570123	0.00015350207	5.6492383e-05	3.8892e-05	6.0766437e-05	5.210821e-05
0.0	0.05388369	0.03706557	0.055840105	0.05080975	0.043581594	0.054870866	0.04188934	0.04330337	0.03993174	0.042876072
0.0	0.05363474	0.03698646	0.05555438	0.050656624	0.043599404	0.05477722	0.041636195	0.04331243	0.039813492	0.042840805
0.0	0.537051	0.5402001	0.5330027	0.5477079	0.53406566	0.54297876	0.53349453	0.5530209	0.5317516	0.54679084
0.0	0.013167704	0.011379934	0.011632308	0.010456778	0.007831435	0.011438169	0.010399806	0.009106014	0.008224717	0.0077808565
0.0	0.21100499	0.1463484	0.210534	0.21104541	0.1931398	0.21752825	0.17925806	0.19077602	0.16463365	0.21073972
0.0	0.2786823	0.21710345	0.27744925	0.28011954	0.26201624	0.2854722	0.24865131	0.26321	0.2345231	0.28006867
0.0	0.07893587	0.0784386	0.06788873	0.09206005	0.06380884	0.06294293	0.06742582	0.07889916	0.056631356	0.07822805
0.0	0.0001272824	0.00012082499	7.46648e-05	0.00021004585	5.8340705e-05	5.1214218e-05	7.276567e-05	0.000104725565	3.8152994e-05	0.0001115706
0.0	0.12012476	0.08358004	0.12051319	0.1363468	0.11019187	0.12169534	0.07761329	0.11311187	0.0709931	0.10489831
0.0	0.003497349	0.001549152	0.003379616	0.0018342931	0.0017422205	0.0028864213	0.0021633273	0.0020184068	0.0023931137	0.0013695954
0.0	0.067334965	0.061676886	0.089168146	0.060150363	0.06454026	0.07023961	0.06997311	0.095013626	0.06781773	0.07499573
0.0	0.067334965	0.061676886	0.089168146	0.060150363	0.06454026	0.07023961	0.06997311	0.095013626	0.06781773	0.07499573
0.0	0.013150398	0.008242445	0.01729708	0.016846817	0.009678312	0.009551705	0.010547896	0.007989457	0.010491176	0.008448974
0.0	0.03498397	0.025218327	0.035840586	0.033264197	0.025772355	0.029368317	0.026353443	0.014639561	0.027570218	0.025839277
0.0	0.0041271914	0.00080100546	0.0016480451	0.0028667904	0.0022486227	0.0030288962	0.0013654181	0.002060292	0.0014988933	0.0020564857
0.0	0.038196944	0.023694148	0.022155283	0.031628616	0.027140586	0.031374127	0.022751754	0.020514155	0.018291932	0.027131855
0.0	0.018076804	0.010213652	0.01956251	0.015895333	0.008017582	0.018326798	0.008163392	0.01645691	0.011419421	0.010226492
0.0	0.0001207028	0.000101274985	0.00011608737	0.00015153964	5.5474215e-05	0.00013215283	0.00017361596	0.00016979758	9.6916876e-05	0.00010363686
0.0	0.039789632	0.014771702	0.033888087	0.02912972	0.026183872	0.036059845	0.020133764	0.029646048	0.02551696	0.027903188
0.0	0.0001161825	6.452159e-05	0.000111293906	9.254654e-05	0.000106824074	6.15606e-05	6.441567e-05	0.00010886763	6.1332306e-05	0.00011375678
0.0	0.011447025	0.00859156	0.011186462	0.010434638	0.010943473	0.008478911	0.008519286	0.011541786	0.008276942	0.01157835
0.0	0.011470121	0.008583473	0.011162577	0.010460608	0.010947505	0.008479192	0.008486687	0.011546737	0.00830752	0.011620976
0.0	0.01308207	0.006365214	0.0126314415	0.012465692	0.008765484	0.011191062	0.0056810756	0.013767613	0.01236413	0.010609769
0.0	0.53784406	0.54055125	0.5334171	0.5482081	0.5351549	0.5425717	0.5334256	0.55390406	0.5330737	0.5476439
0.0	0.01823804	0.010667401	0.009055718	0.013608367	0.012263614	0.013695498	0.008196104	0.007631535	0.0076286932	0.011313444
0.0	0.00015985049	9.584945e-05	9.4450996e-05	0.00016072013	0.00012976985	0.00010293492	7.043075e-05	3.0111738e-05	9.205418e-05	0.00011697655
0.0	0.53710943	0.5406534	0.5335035	0.5479944	0.53510606	0.54126304	0.5329326	0.55343366	0.53297436	0.54872286
0.0	0.011962305	0.008006069	0.013889788	0.013622316	0.0070489715	0.012935418	0.011271498	0.009609298	0.013850381	0.011664284
0.0	0.077902645	0.06121694	0.07732508	0.091866665	0.055527654	0.08355893	0.058354825	0.069736436	0.065641314	0.08204828
0.0	0.21027663	0.22133419	0.22912554	0.26079792	0.24041213	0.24628353	0.23922464	0.23600003	0.23886897	0.20292479
0.0	4.3184165e-05	7.189152e-05	0.00016064382	6.368632e-05	0.00010538705	0.00015552893	4.164397e-05	8.927404e-05	0.00010274997	3.8356924e-05
0.0	0.05915099	0.057591144	0.07795789	0.08275609	0.058129895	0.07688699	0.063424386	0.06763025	0.07835385	0.071154274
0.0	0.0079976665	0.010006672	0.014736844	0.016974669	0.008909198	0.013748571	0.008567909	0.011759691	0.009139354	0.010943777
0.0	5.8125628e-05	3.068507e-05	0.00018615191	0.00027152532	8.5284344e-05	0.00022656504	0.00010957846	0.00012423389	6.256779e-05	9.701368e-05
0.0	0.009232372	0.0142137185	0.012081807	0.01077264	0.0069841277	0.014399854	0.008871888	0.008849872	0.0107822325	0.010054172
0.0	0.009177385	0.014088424	0.012085997	0.010708462	0.00694687	0.014436849	0.008895037	0.008903057	0.010704084	0.009960644
0.0	0.08373657	0.061830223	0.07396944	0.070424885	0.0695569	0.0579362	0.04952268	0.054437704	0.0655424	0.071547635
0.0	0.53690696	0.54051524	0.5331449	0.54867953	0.53614825	0.54238313	0.53281796	0.55401754	0.5331281	0.5489296
0.0	0.015493942	0.011762667	0.007868074	0.0080543915	0.008790889	0.006610988	0.003358699	0.005580349	0.009952874	0.0097837
0.0	0.00015938263	4.936127e-05	0.00010314392	7.574764e-05	8.061794e-05	3.7610327e-05	2.3118853e-05	2.6070133e-05	6.577646e-05	7.9597834e-05
0.0	9.8622215e-05	9.4586016e-05	0.00019043912	0.00015815638	9.11681e-05	9.909441e-05	9.2440256e-05	5.3309377e-05	9.155448e-05	0.00018978617
0.0	0.079241425	0.06377102	0.08774589	0.08034114	0.05992302	0.07023494	0.054429375	0.0554253	0.060874786	0.06021685
0.0	0.09188084	0.06511009	0.09135437	0.071177885	0.075178586	0.07781435	0.060076363	0.067623496	0.06974033	0.06540568
0.0	0.53648996	0.5390625	0.53205544	0.5471502	0.53496933	0.54285717	0.53165215	0.5536856	0.53248316	0.54741186
0.0	0.01605891	0.007803843	0.020790212	0.011965788	0.012962911	0.013327235	0.007871912	0.010253426	0.011237242	0.0073159495
0.0	0.00022754484	5.9878446e-05	0.00023070966	7.8843295e-05	0.00010808614	0.00011378238	4.7269023e-05	5.850149e-05	8.303733e-05	5.6814595e-05
0.0	0.53665125	0.54015374	0.5327508	0.54800034	0.53513354	0.5427401	0.53312844	0.5541904	0.53251016	0.5487555
0.0	0.0105747385	0.0058091874	0.01925831	0.0110235475	0.0063961167	0.012771091	0.0055824844	0.0065978365	0.0081542395	0.0048966315
0.0	0.00012916504	5.5399996e-05	0.00019760436	0.0001247071	4.615045e-05	7.724593e-05	3.2766606e-05	2.7865019e-05	4.9912294e-05	4.17263e-05
0.0	0.015338563	0.0077401623	0.0140956305	0.011466256	0.01159276	0.012869883	0.00802656	0.013571569	0.011107469	0.0068063936
0.0	0.08802014	0.069506206	0.08587219	0.082305916	0.071688466	0.07916523	0.06264998	0.065307036	0.06949869	0.06752051
0.0	0.5362602	0.5399827	0.53279513	0.54724884	0.53449816	0.5421306	0.53360325	0.5530623	0.5324013	0.54816
0.0	0.015232427	0.009309402	0.014522832	0.013731693	0.0135946255	0.0167329	0.008092689	0.013835787	0.012177482	0.007517103
0.0	0.20726737	0.16751857	0.20886414	0.20561382	0.19517915	0.18160462	0.1755241	0.2032216	0.19100954	0.20200083
0.0	0.53625375	0.54061747	0.5335305	0.5451055	0.53545916	0.54182756	0.53534555	0.55559003	0.5335489	0.54631346
0.0	0.53641886	0.5409526	0.5314287	0.54581344	0.5332801	0.5419015	0.53401583	0.5519255	0.532465	0.54602706
0.0	0.012089925	0.008372706	0.015363625	0.014494497	0.0108426735	0.011131037	0.012952501	0.0072132223	0.008195476	0.009266035
0.0	0.0120793935	0.0084202485	0.015317837	0.01449225	0.010764446	0.01113446	0.01296579	0.0072435914	0.00814552	0.009248367
0.0	0.07952643	0.046854623	0.07559019	0.06946183	0.06942008	0.09052312	0.072650775	0.0748693	0.068847515	0.07393963
0.0	0.008201963	0.003390919	0.012062959	0.0057165353	0.012599107	0.014321695	0.010575771	0.009951272	0.010451312	0.011267008
0.0	0.00013093986	1.7691229e-05	0.000111956186	7.1922856e-05	8.002304e-05	0.00020280531	9.636183e-05	8.584891e-05	7.911013e-05	9.011671e-05
0.0	0.012219586	0.0045356145	0.011177768	0.0091845635	0.009501214	0.015260268	0.010430798	0.010187409	0.009426992	0.010316715
0.0	0.015254237	0.0071681654	0.010056028	0.008067191	0.014017354	0.016207373	0.0072581684	0.008940984	0.013212366	0.0070220088
0.0	0.013409279	0.0031032413	0.014502864	0.010922353	0.01225452	0.015608091	0.009283759	0.007950351	0.015148574	0.008110445
0.0	0.011882292	0.001346111	0.020783955	0.014954607	0.010739518	0.0150513705	0.01186784	0.006974022	0.01706519	0.00938835
0.0	0.00014309576	1.4270389e-05	0.00021654363	8.3898696e-05	9.112238e-05	0.00018876362	0.00010964546	6.816335e-05	0.0001952466	6.432629e-05
0.0	0.011512814	0.008401338	0.01571415	0.014142245	0.011804496	0.015955543	0.008017776	0.009980225	0.011677409	0.010877242
0.0	0.08872918	0.05972622	0.08308252	0.10196951	0.08040676	0.07071455	0.06695496	0.07322102	0.08441582	0.08134605
0.0	0.5368919	0.539112	0.5325862	0.54845613	0.5348295	0.5419766	0.53299946	0.55313593	0.5321539	0.5489661
0.0	0.008949692	0.009546577	0.020628486	0.013928257	0.011940457	0.020822031	0.0082298685	0.010606826	0.012570061	0.01002975
0.0	0.27220538	0.2863099	0.2791537	0.26558897	0.24191082	0.24872799	0.27126077	0.30633494	0.25480622	0.26847175
0.0	0.014410564	0.013541853	0.011489732	0.009604376	0.007841682	0.009908541	0.009971992	0.013704152	0.008177403	0.011159831
0.0	0.00014278649	6.6651664e-05	7.3961965e-05	4.7529837e-05	7.311317e-05	0.00012619642	6.1090184e-05	0.0001028477	2.8920867e-05	0.00012476265
0.0	0.00024802948	4.3840308e-05	0.00019044147	0.00016924494	0.00013383808	0.00017939108	9.7063654e-05	0.00012670248	6.1014667e-05	0.000158573
0.0	0.007406217	0.008507687	0.014293303	0.008605502	0.009741807	0.015783407	0.009872931	0.011116114	0.010315264	0.009451826
0.0	0.07073282	0.07514026	0.084888354	0.07116808	0.0712568	0.08658235	0.0631974	0.06504535	0.06462116	0.06635437
0.0	0.53708863	0.53951925	0.53302574	0.54756063	0.53555703	0.54175705	0.5333418	0.5539185	0.5330708	0.5485582
0.0	0.008498741	0.0074648187	0.013748073	0.009431633	0.009394605	0.02250323	0.011958608	0.013670748	0.0117776925	0.0123123955
0.0	0.0001296008	5.6797257e-05	0.0001732867	6.094936e-05	5.4684362e-05	4.8993275e-05	5.1172818e-05	0.00010798611	0.00013684244	9.1362e-05
0.0	0.011683458	0.008611134	0.012494764	0.010038935	0.0067576068	0.00876933	0.004719019	0.0095173605	0.011733199	0.01739127
0.0	0.0024043224	0.00032803527	0.0033441782	0.0043562436	0.0013903772	0.0029595909	0.0020388463	0.0024089164	0.0027610797	0.0023191916
0.0	0.0024096945	0.0020392886	0.002824315	0.0033007918	0.0014322132	0.0030303923	0.0012292695	0.0027233153	0.002205517	0.0029352645
0.0	0.026379751	0.0189275	0.031285692	0.027327185	0.018594885	0.03230274	0.025699573	0.0322547	0.030702781	0.027183564
0.0	0.036786966	0.02062345	0.03345305	0.029115368	0.021458331	0.022005793	0.026798477	0.025897492	0.01811985	0.026186181
0.0	0.010885737	0.009374528	0.013570176	0.0135255745	0.012289981	0.01091029	0.009123499	0.015788496	0.010991104	0.0058838516
0.0	0.013119604	0.0117997695	0.009866785	0.013932442	0.011088629	0.00901034	0.00738656	0.015108971	0.010587349	0.0073759747
0.0	0.08063357	0.075849354	0.07618196	0.090317555	0.06682657	0.07567256	0.061476212	0.08668473	0.061327234	0.06789063
0.0	0.009002931	0.007523947	0.018547641	0.013272933	0.013505789	0.013364293	0.0112730395	0.016250316	0.011131909	0.004691977
0.0	0.000107993525	6.0660663e-05	0.00013969494	0.00012717927	0.00010275477	0.00014338711	0.0001254071	0.00011068292	0.00011507462	4.005563e-05
0.0	0.0116318865	0.012833447	0.014089741	0.014077036	0.011092992	0.011364591	0.010469284	0.011947806	0.012754612	0.0093592405
0.0	0.014045312	0.012219281	0.01644918	0.013242154	0.011506966	0.014852467	0.0114002945	0.014629246	0.011228366	0.012238951
0.0	0.014877823	0.01085755	0.014330724	0.014536939	0.008542792	0.010757066	0.0074474206	0.009817249	0.006578269	0.009434195
0.0	0.00017007581	5.757671e-05	8.578229e-05	0.00017306987	7.582923e-05	0.00018407816	5.333404e-05	5.139656e-05	8.774288e-05	0.000106279374
0.0	0.5371356	0.5390887	0.5331747	0.54825705	0.53465134	0.54137546	0.53233975	0.55356866	0.53275615	0.5488065
0.0	0.026602304	0.012724564	0.034860123	0.033569366	0.023138091	0.024534553	0.025242412	0.02396261	0.029669411	0.021500591
0.0	0.026685076	0.02471259	0.028708732	0.031183608	0.027822927	0.04227658	0.022304084	0.03443837	0.027190806	0.032493487
0.0	0.5374039	0.53987384	0.53250563	0.5476584	0.5354075	0.54152554	0.5339522	0.5534638	0.53253347	0.5468637
0.0	0.015128439	0.008314104	0.012242636	0.011768983	0.010187606	0.013970482	0.008735221	0.011652082	0.011896381	0.0069992105
0.0	0.00016637256	7.582287e-05	9.599233e-05	0.00014888716	7.1987284e-05	0.00015864514	6.781783e-05	9.772351e-05	8.6116444e-05	2.681494e-05
0.0	0.536659	0.54062635	0.53362375	0.5480143	0.53535855	0.5409556	0.53282034	0.55332416	0.5330676	0.5492943
0.0	0.006652623	0.009002688	0.013459801	0.014269768	0.012626394	0.0103488825	0.009171811	0.018014139	0.010384555	0.00824064
0.0	0.06680431	0.06872513	0.08677245	0.08581322	0.07078322	0.085899316	0.06587457	0.08793277	0.07716375	0.069580846
0.0	0.53569466	0.53871214	0.5330432	0.5474539	0.5340546	0.54209137	0.5328049	0.554154	0.53299844	0.5479653
0.0	0.5356284	0.5395251	0.5330471	0.547	0.53388774	0.54225034	0.5333818	0.5544999	0.53289676	0.54811096
0.0	0.014858414	0.0070767263	0.008849664	0.013868975	0.013020398	0.016751425	0.009447707	0.010163727	0.0085683465	0.010117972
0.0	0.12063227	0.10956743	0.10250034	0.11285872	0.1092876	0.10720461	0.09189815	0.012769691	0.09044338	0.101620786
0.0	0.1206141	0.10912471	0.10266471	0.11313606	0.10899616	0.10751111	0.09170716	0.012737463	0.09058237	0.10173237
0.0	0.53613406	0.53870744	0.53234524	0.54623044	0.5354322	0.542237	0.5335195	0.55437136	0.5330447	0.547657
0.0	0.0092497915	0.010593034	0.01016341	0.0114787975	0.011842966	0.017070174	0.0057641175	0.020350583	0.0047024726	0.012806196
0.0	0.009220184	0.010443342	0.010091725	0.011490787	0.011824649	0.01696152	0.0056968248	0.020478275	0.004672047	0.012825669
0.0	0.061917216	0.045807444	0.06437724	0.057514302	0.051205065	0.04912021	0.033923894	0.055456474	0.030180508	0.05189822
0.0	0.121308036	0.121579185	0.1379703	0.14443327	0.1193424	0.14112073	0.099913254	0.13533466	0.12117168	0.13715097
0.0	0.08624085	0.07176609	0.06468749	0.0823503	0.06534313	0.09739086	0.0748762	0.059939448	0.06144914	0.07740861
0.0	0.5365694	0.5401836	0.53364915	0.54816353	0.5354377	0.54258263	0.5332333	0.5537512	0.532634	0.54880345
0.0	0.014746644	0.012818058	0.005870406	0.00961643	0.007102297	0.017664352	0.012812183	0.008113634	0.0052509126	0.01212988
0.0	0.00017839628	8.6311535e-05	6.230017e-05	0.00013701087	6.3764586e-05	0.00026898476	0.00010799765	3.7269463e-05	5.169055e-05	0.00010719991
0.0	0.086447515	0.07682004	0.06391318	0.0680936	0.07462532	0.085512206	0.068850055	0.07294745	0.074223705	0.08563166
0.0	0.08689238	0.07618901	0.07298765	0.083198786	0.05561115	0.08171036	0.067812726	0.084893174	0.078768305	0.058089428
0.0	0.5379905	0.54017466	0.5329644	0.54767305	0.53531474	0.5416919	0.53272796	0.5539265	0.533164	0.5478901
0.0	0.012814516	0.010198989	0.0096894605	0.017666537	0.011241253	0.0133835655	0.008590475	0.0125122275	0.010702665	0.004163934
0.0	0.00018361502	0.00010819947	9.8067605e-05	0.00014247533	3.497142e-05	0.00013701283	7.4345364e-05	0.00013844036	0.00013155649	3.6500704e-05
0.0	0.53666234	0.5406885	0.53311384	0.5479093	0.5355127	0.54204655	0.5331829	0.5538662	0.53296435	0.5488608
0.0	0.012131057	0.010671257	0.0067119296	0.010385442	0.013156433	0.012319577	0.0097647	0.010757858	0.007826942	0.013193301
0.0	0.00018003916	0.00011163489	5.955635e-05	6.6741406e-05	0.00010510774	0.00016299885	7.8708224e-05	7.7813806e-05	0.0001050298	0.00015748506
0.0	0.06515521	0.070066586	0.0781352	0.06361995	0.07181707	0.091841064	0.059451174	0.07677141	0.062164728	0.06917827
0.0	0.008422944	0.009528352	0.011893321	0.007800824	0.010122009	0.015684195	0.0071879905	0.010677773	0.007799174	0.0091113765
0.0	0.008367047	0.009524744	0.011874441	0.007851088	0.010093312	0.015619773	0.0071591274	0.010686657	0.0077479156	0.009134282
0.0	0.0756343	0.05659706	0.071884155	0.079534225	0.06962925	0.071310714	0.06252886	0.078466274	0.06673007	0.076459214
0.0	0.01112229	0.0064149993	0.010175323	0.011832629	0.00955462	0.009745207	0.007891338	0.01112441	0.008894844	0.010984638
0.0	0.011048684	0.006412562	0.010159137	0.011908563	0.009527506	0.0097049335	0.00785967	0.0111336615	0.0088364445	0.011012195
0.0	0.06648858	0.060814653	0.06952055	0.07283432	0.0694151	0.07462475	0.076924056	0.08379272	0.061521824	0.07706439
0.0	6.6611e-05	4.64054e-05	8.163585e-05	8.598917e-05	8.000152e-05	9.709911e-05	0.00011961695	0.00013170636	5.1918883e-05	0.00010540303
0.0	0.007973573	0.0056714057	0.014372551	0.0121991085	0.010871236	0.009627208	0.008863925	0.015323397	0.008145955	0.013390077
0.0	0.013959582	0.0096589895	0.023110636	0.0116496775	0.009225012	0.0140066035	0.0070654806	0.012003222	0.0033683968	0.013471786
0.0	0.014093251	0.009718214	0.023301173	0.011699276	0.009185632	0.013985	0.006978987	0.011905079	0.003372733	0.013496486
0.0	0.5368215	0.5403326	0.53346163	0.54837745	0.535458	0.5409917	0.5325339	0.553874	0.5329254	0.54947937
0.0	0.01027167	0.00992029	0.011178084	0.011048178	0.0080558695	0.0107565485	0.008804316	0.011997467	0.0064482708	0.010351999
0.0	0.067305356	0.06306699	0.07848432	0.07323846	0.061129455	0.069455154	0.06634037	0.0791388	0.06366051	0.07705397
0.0	6.9732254e-05	5.3148822e-05	0.00012909781	8.780441e-05	4.9707898e-05	7.406833e-05	6.846849e-05	0.000105939405	5.89838e-05	0.00010534907
0.0	0.060348578	0.06506414	0.08635125	0.083899125	0.07154719	0.08671078	0.0694985	0.08769672	0.07428257	0.0822346
0.0	0.0072596497	0.008298832	0.014332564	0.013168114	0.010022646	0.01400931	0.009564127	0.013730066	0.010791585	0.012626281
0.0	0.07636196	0.060288906	0.06581125	0.092086725	0.08040442	0.09014949	0.05851941	0.076158084	0.047685295	0.08798363
0.0	0.0027041105	0.002031541	0.0014582798	0.003524604	0.0016686416	0.0030084993	0.0013777739	0.0028165702	0.00039933284	0.0009748149
0.0	0.027164841	0.023398077	0.027156832	0.040032484	0.020475123	0.036837872	0.019044975	0.03212348	0.010249081	0.020996328
0.0	0.080782264	0.06941869	0.082661465	0.09387298	0.06564894	0.09692979	0.06010095	0.0860831	0.08245746	0.07744399
0.0	0.097459644	0.0735769	0.09253683	0.077453844	0.070616215	0.086621314	0.070112385	0.09415391	0.086754225	0.07190764
0.0	0.015111485	0.008680556	0.016001645	0.016281944	0.009076289	0.014255677	0.0071097957	0.011564318	0.011678752	0.010934249
0.0	0.030970605	0.021988826	0.026756203	0.029591627	0.01906907	0.03107559	0.021835512	0.028693853	0.019656997	0.015464155
0.0	0.22738528	0.23798665	0.23554656	0.23865004	0.25153232	0.23493716	0.22947386	0.25580916	0.24959606	0.26035786
0.0	9.4013565e-05	8.330501e-05	0.00011873962	6.752196e-05	7.942518e-05	4.939183e-05	9.4847135e-05	0.000120497876	0.00010497272	7.783837e-05
0.0	0.013422489	0.010980809	0.019038392	0.012803621	0.015701447	0.012369126	0.011664626	0.006408735	0.01251525	0.011673238
0.0	0.013476387	0.01095162	0.019021729	0.012797078	0.015747342	0.01236481	0.011735981	0.0064046285	0.0125276605	0.011743151
0.0	0.011727799	0.0074071498	0.014060348	0.010810104	0.009504113	0.012558141	0.0077991006	0.0036549394	0.013519914	0.0066044717
0.0	0.0037540616	0.0016775762	0.002529768	0.0027748342	0.0023755773	0.002798279	0.0014034256	0.0021150352	0.002010853	0.0030886729
0.0	0.0022678259	0.0027628988	0.002933636	0.0024786217	0.0035284949	0.0022418	0.0015474823	0.0025992475	0.000958753	0.0017874517
0.0	0.026924327	0.025707215	0.03132187	0.026505357	0.030124255	0.02699775	0.02422254	0.026491791	0.020737162	0.03208822
0.0	0.023984784	0.029771008	0.025332194	0.023446454	0.03307443	0.032034334	0.024692798	0.028847354	0.022400262	0.026003325
0.0	0.015786963	0.01059168	0.014525789	0.018667523	0.009628286	0.017083716	0.010301332	0.013635085	0.011917559	0.010050879
0.0	0.016665133	0.02338604	0.036462057	0.03139357	0.03142084	0.026727809	0.02491815	0.025308734	0.015811259	0.01860352
0.0	0.009329388	0.01059205	0.018236853	0.01446152	0.010271341	0.01549739	0.010878372	0.011750723	0.010338544	0.008893797
0.0	0.03345638	0.020179233	0.028664974	0.033054817	0.026202798	0.033324335	0.020969106	0.028405307	0.030592816	0.027209176
0.0	0.0034002315	0.0025998051	0.0021851189	0.0032998163	0.0016269642	0.0024373436	0.002273109	0.0015295416	0.0016537058	0.0010351539
0.0	0.034565844	0.02405708	0.02715488	0.036843076	0.021669047	0.034372393	0.016570939	0.026051875	0.033834945	0.021481749
0.0	0.0319856	0.028011946	0.026302852	0.030260498	0.026007794	0.027037505	0.016555024	0.02165046	0.021271667	0.026901793
0.0	0.014846867	0.012430527	0.013830428	0.014339469	0.009918281	0.016100721	0.0055904575	0.01303539	0.011895126	0.011539462
0.0	0.5347879	0.53937364	0.53342605	0.5466494	0.53493065	0.5433073	0.5318102	0.55299413	0.5302086	0.5454484
0.0	0.53550893	0.53955525	0.53295124	0.54353786	0.5345852	0.5421762	0.53317666	0.5534617	0.53119576	0.5438752
0.0	0.53650117	0.54000807	0.534604	0.5477125	0.53556764	0.54249775	0.5329054	0.55266166	0.53267354	0.5474521
0.0	0.09611924	0.11774717	0.10525919	0.100404315	0.09623833	0.15158072	0.11196147	0.10500631	0.092669494	0.09189933
0.0	0.53744036	0.5398847	0.5341806	0.5449403	0.5351213	0.5436303	0.5339603	0.5537145	0.53415227	0.5468361
0.0	0.5366873	0.54062116	0.5347159	0.54682547	0.5361756	0.5442463	0.53530526	0.55386865	0.5336965	0.5469676
0.0	0.53659064	0.5388604	0.5338051	0.54712856	0.53503895	0.54360986	0.53545016	0.554285	0.53213906	0.54709786
0.0	0.5362465	0.5394517	0.5336307	0.5465991	0.5360721	0.5433577	0.5342741	0.5556465	0.5330669	0.54728025
0.0	0.5370528	0.5389447	0.53370684	0.54730535	0.5368269	0.5436598	0.5345418	0.55492014	0.53410596	0.5476713
0.0	0.1822077	0.14334197	0.15614627	0.15310222	0.12062379	0.1313606	0.14998542	0.17462374	0.16257091	0.17576145
0.0	0.096146956	0.11755977	0.1049175	0.100531355	0.09598821	0.15112773	0.112184964	0.104353584	0.09257568	0.09185255
0.0	0.5359661	0.5393729	0.5325817	0.5446883	0.5345087	0.54244673	0.53421456	0.5540684	0.53284115	0.54626614
0.0	0.53657055	0.5390289	0.5333499	0.5465923	0.53508514	0.54269624	0.5345222	0.5546454	0.53221697	0.5464111
0.0	0.53615254	0.54062593	0.5332428	0.5462624	0.53552926	0.54233915	0.53366417	0.55585855	0.53305924	0.5467105
0.0	0.5354903	0.54025275	0.5332157	0.54512346	0.5345967	0.54195625	0.5342738	0.5550872	0.53354526	0.54673016
0.0	0.53578055	0.53972566	0.5333128	0.5451383	0.5355482	0.5421504	0.53306466	0.5537848	0.5322633	0.54556376
0.0	0.09613091	0.116422795	0.1047061	0.10016184	0.095918335	0.15137598	0.11180463	0.104683906	0.09250448	0.092201106
0.0	0.009741816	0.007935456	0.010817806	0.0116925035	0.010271141	0.016411921	0.012503374	0.009003344	0.008619324	0.010350177
0.0	0.17042151	0.027047353	0.17488849	0.1719725	0.14644293	0.027930012	0.1415137	0.17477262	0.17185952	0.1831339
0.0	0.5358797	0.53939474	0.53359455	0.54501987	0.5348836	0.54250914	0.53373164	0.5549729	0.53203696	0.5455643
0.0	0.17994411	0.13050847	0.16854289	0.17873079	0.16461588	0.1522331	0.1423007	0.18318611	0.1668741	0.16429284
0.0	0.5371625	0.53987586	0.53462046	0.54663545	0.5354756	0.54365665	0.5329017	0.55433714	0.5313147	0.5464521
0.0	0.24169046	0.21963221	0.2503786	0.25055218	0.19785644	0.22761938	0.19872297	0.23422042	0.21141276	0.21297745
0.0	0.012938717	0.01141405	0.013772872	0.015842805	0.009051858	0.012464073	0.008580722	0.012664991	0.013827748	0.009718026
0.0	0.5361028	0.5393018	0.53321034	0.54550594	0.53508794	0.54191977	0.53252983	0.5547437	0.5333185	0.5458694
0.0	0.5356662	0.5406793	0.53320444	0.54718494	0.53588134	0.5428641	0.5351663	0.5575072	0.5321419	0.548031
0.0	0.5353864	0.5417386	0.5350255	0.5480678	0.53460157	0.5432163	0.5370693	0.5586377	0.5339914	0.54882276
0.0	0.5361758	0.538708	0.53371537	0.5466072	0.5349564	0.5427469	0.5333786	0.5557046	0.5345516	0.5478784
0.0	0.535582	0.53824687	0.5344182	0.5449056	0.5341717	0.5427335	0.53261435	0.554492	0.5315041	0.5443399
0.0	0.535535	0.5403025	0.5339967	0.5469435	0.5352535	0.5426167	0.53348666	0.55560863	0.5312465	0.54711616
0.0	0.5360271	0.54021424	0.5337038	0.5472988	0.5334632	0.54273903	0.53243405	0.55382174	0.5321645	0.54701555
0.0	0.11893644	0.08406317	0.13901559	0.12698314	0.10378659	0.11523183	0.076315366	0.1240475	0.100515686	0.09404152
0.0	0.53578794	0.5391782	0.53162855	0.5445684	0.53488094	0.542255	0.5327632	0.5543288	0.53200835	0.5462856
0.0	0.5341105	0.5384697	0.53567374	0.5462375	0.5340521	0.5443499	0.53367275	0.5544878	0.5341541	0.5487227
0.0	0.13830842	0.13790877	0.13286774	0.15488946	0.1306396	0.14638533	0.14059271	0.13908951	0.13549896	0.14178316
0.0	0.5369659	0.54011685	0.53427714	0.54717606	0.5355112	0.54296815	0.53406197	0.5541341	0.5329893	0.5479749
0.0	0.5363808	0.5397377	0.5334006	0.5466645	0.5353998	0.5432594	0.533517	0.5545768	0.53227246	0.54746807
0.0	0.53613114	0.5386219	0.5325181	0.5463987	0.53461766	0.5425309	0.5327206	0.55430084	0.5328947	0.54737246
0.0	0.5371081	0.5406922	0.5326097	0.5473337	0.5345912	0.5430801	0.5332908	0.55346894	0.5317309	0.54664046
0.0	0.53691125	0.5391275	0.5336871	0.5470809	0.53476626	0.54214257	0.53344744	0.5537103	0.53385025	0.5480482
0.0	0.53553	0.5392369	0.53335834	0.54560775	0.53504384	0.5430147	0.5338259	0.5540323	0.5323219	0.5474494
0.0	0.1285684	0.104632504	0.10999713	0.11232453	0.11537478	0.12681648	0.09046288	0.10113714	0.10770009	0.12170029
0.0	0.5343064	0.53805745	0.532724	0.5462879	0.53336996	0.5421385	0.5305355	0.55570614	0.53162694	0.54720557
0.0	0.5341867	0.5388716	0.5317787	0.5459979	0.5333103	0.5423712	0.5311638	0.55486625	0.53067404	0.546472
0.0	0.5363066	0.5398138	0.53523767	0.5436686	0.53743297	0.5438485	0.53379077	0.55419517	0.53486675	0.548653
0.0	0.53736293	0.54069823	0.53379315	0.5467848	0.53613603	0.54307324	0.5347828	0.5547382	0.5330634	0.54698443
0.0	0.53633446	0.537415	0.53374773	0.54947877	0.5349148	0.5437836	0.53216624	0.5540768	0.53380996	0.5491608
0.0	0.041021258	0.14700247	0.18661776	0.16981198	0.14347838	0.15564795	0.13964754	0.15006799	0.13624598	0.15357265
0.0	0.53696054	0.5413067	0.5336737	0.5472635	0.5346452	0.54259235	0.5348882	0.5548725	0.531593	0.5475188
0.0	0.5366056	0.5401672	0.53414094	0.54560405	0.5361947	0.5424818	0.53381324	0.55607915	0.5333449	0.54523903
0.0	0.5372323	0.5400656	0.5339974	0.5466521	0.53534585	0.5422703	0.5346298	0.55563396	0.53392094	0.5453803
0.0	0.5357942	0.54103667	0.5335301	0.5467103	0.5347652	0.54217196	0.5355341	0.554812	0.53227216	0.54508966
0.0	0.53589284	0.5394731	0.5328559	0.54517424	0.53548044	0.54340434	0.53399175	0.5538061	0.5323216	0.54634213
0.0	0.53745806	0.5391418	0.5332632	0.5460069	0.5344482	0.54403335	0.5345321	0.5542411	0.53254247	0.54626983
0.0	0.53570265	0.53818715	0.5331631	0.54598695	0.53531265	0.54348934	0.5341291	0.55479866	0.53186136	0.5473035
0.0	0.5353189	0.5399404	0.5329582	0.5464933	0.5358819	0.54323363	0.5330903	0.55424553	0.53283304	0.54793423
0.0	0.5369822	0.53944695	0.533273	0.5463337	0.5351685	0.5433057	0.5340785	0.55468404	0.53254205	0.54696554
0.0	0.53576994	0.5405563	0.53338784	0.5458981	0.53536844	0.54337263	0.5344908	0.55556613	0.53259975	0.5465446
0.0	0.53617877	0.53892595	0.53314036	0.5447514	0.53386414	0.5418308	0.5342152	0.55309373	0.53162974	0.54632765
0.0	0.5377486	0.53946614	0.5340037	0.54631644	0.5353181	0.5449592	0.53536516	0.5556033	0.5327658	0.5455307
0.0	0.5377295	0.53830284	0.5328608	0.5466127	0.5356738	0.5438172	0.5351876	0.555254	0.5331565	0.54639053
0.0	0.53696656	0.53991926	0.53550357	0.5459671	0.534713	0.5421107	0.53504527	0.5529825	0.53295416	0.5479676
0.0	0.53582525	0.5404961	0.53434354	0.5464034	0.5352862	0.54227567	0.53308463	0.55596787	0.5335085	0.54647255
0.0	0.5355336	0.5392269	0.53241324	0.5452796	0.53547084	0.54122746	0.53369313	0.5538946	0.53143585	0.5462393
0.0	0.53486943	0.5397548	0.5322864	0.54499865	0.535071	0.5414681	0.5330275	0.5547714	0.5315205	0.5466032
0.0	0.536181	0.5393218	0.5326196	0.54493177	0.5341251	0.54244995	0.5331591	0.55406225	0.5316353	0.5459593
0.0	0.5370442	0.5414222	0.53449404	0.5473013	0.53465396	0.5420131	0.5314594	0.554122	0.53338164	0.54830056
0.0	0.5368774	0.54208815	0.5341989	0.5460201	0.5349886	0.5416358	0.5338229	0.5536736	0.5332997	0.54592294
0.0	0.53899825	0.5395299	0.53232795	0.5473505	0.53254986	0.54176795	0.5337521	0.55065453	0.5313427	0.54749614
0.0	0.5364747	0.5381804	0.5335536	0.54690975	0.5345771	0.5436935	0.5312166	0.55454427	0.53285384	0.5474787
0.0	0.009072661	0.012088308	0.013747789	0.012728836	0.009812769	0.014434706	0.010152829	0.009822562	0.008215869	0.009094022
0.0	0.09614936	0.1177119	0.10525198	0.09994789	0.09680149	0.15188621	0.112757385	0.1049121	0.09334559	0.09202764
0.0	0.009051389	0.012015238	0.0137009295	0.012800368	0.009775296	0.014399455	0.010098669	0.009813231	0.008170437	0.009173332
0.0	0.10409422	0.107025675	0.120876335	0.11089408	0.110055186	0.11928462	0.09397611	0.10575846	0.09933793	0.08888298
0.0	0.53752095	0.5399031	0.5344272	0.5456497	0.533792	0.5421385	0.53351885	0.55367124	0.53380847	0.5468754
0.0	0.08993666	0.10403163	0.114399955	0.11254559	0.09601597	0.10500303	0.088348575	0.10710943	0.11924016	0.117630154
0.0	0.10724339	0.09217421	0.11210927	0.13650376	0.093355715	0.10861604	0.083743624	0.11369066	0.10556495	0.06505378
0.0	0.108788274	0.10165642	0.10625946	0.10258888	0.10139408	0.12294413	0.08023514	0.111660644	0.118645646	0.112739064
0.0	0.5378038	0.5385155	0.5344559	0.54610634	0.53509694	0.5419465	0.53423446	0.5559051	0.53404117	0.5472101
0.0	0.5367359	0.5380899	0.5335147	0.5446183	0.5348445	0.5422504	0.53253347	0.55274856	0.5318934	0.54518163
0.0	0.5367359	0.5380899	0.5335147	0.5446183	0.5348445	0.5422504	0.53253347	0.55274856	0.5318934	0.54518163
0.0	0.5372229	0.5415435	0.5360797	0.5471695	0.53667694	0.5428244	0.5330804	0.5565624	0.5335531	0.5484241
0.0	0.5369867	0.5391001	0.534004	0.5463712	0.5345389	0.542129	0.53276813	0.5536171	0.5328989	0.54830325
0.0	0.5355744	0.54113156	0.5336237	0.5456648	0.5350553	0.5435776	0.53406113	0.5554816	0.5334232	0.54704624
0.0	0.5370321	0.53724766	0.5331357	0.54537773	0.53368515	0.54200995	0.5337976	0.5525731	0.53297424	0.5473177
0.0	0.5352735	0.54100984	0.53409606	0.54632556	0.5349923	0.5430383	0.53341055	0.5570055	0.5336035	0.5481705
0.0	0.10451177	0.10677457	0.12098563	0.11096495	0.11016709	0.1190019	0.09398285	0.10577382	0.09894356	0.08871207
0.0	0.53779936	0.5388837	0.5350677	0.5475626	0.534898	0.54325306	0.53368306	0.55460066	0.53411365	0.54776067
0.0	0.5378429	0.5415363	0.53605795	0.5486851	0.53633296	0.54331154	0.53402615	0.5558613	0.5347257	0.5490175
0.0	0.1144733	0.09610011	0.09780704	0.1051325	0.10711282	0.13710165	0.09023632	0.12682068	0.07736914	0.094341695
0.0	0.53810877	0.53812927	0.5334349	0.5472202	0.5352096	0.5421326	0.5336406	0.5552122	0.5337007	0.5483634
0.0	0.53737235	0.54009515	0.53640866	0.5469328	0.53533775	0.5438118	0.5323735	0.55495596	0.53373384	0.5475292
0.0	0.12037371	0.088798255	0.11771419	0.1454102	0.119146064	0.08481313	0.094096035	0.09210445	0.11030789	0.1130152
0.0	0.5382994	0.54149765	0.5355611	0.54790914	0.53664875	0.54252654	0.53309757	0.55530775	0.53339225	0.5478073
0.0	0.11465101	0.09593101	0.09814034	0.105481155	0.10680504	0.13678862	0.08994624	0.1264295	0.077345654	0.094161004
0.0	0.53775907	0.5396681	0.53583217	0.5461217	0.536178	0.54315627	0.53282493	0.55577934	0.53397083	0.5477067
0.0	0.5397814	0.54074734	0.53457123	0.5461975	0.5370488	0.5470275	0.5362371	0.5574846	0.5344251	0.54508483
0.0	0.5382464	0.54175085	0.53423744	0.5454679	0.5361861	0.54414445	0.536211	0.5553559	0.53382146	0.54431415
0.0	0.53707665	0.5407049	0.53320795	0.54546607	0.5347375	0.5438749	0.5342069	0.554155	0.53289884	0.54455304
0.0	0.5375759	0.5401043	0.533811	0.54671663	0.5328446	0.5450052	0.5341092	0.5539268	0.5318616	0.5450577
0.0	0.53655225	0.53808063	0.5329673	0.5461408	0.5337252	0.5421045	0.5327621	0.5531513	0.5318762	0.54593843
0.0	0.5370895	0.5419966	0.5338435	0.54533714	0.53585386	0.54432034	0.53278536	0.5528908	0.53433055	0.545877
0.0	0.5382734	0.53855205	0.53289497	0.5454829	0.5345567	0.5439131	0.53354186	0.5520947	0.5332059	0.54462725
0.0	0.5380485	0.5400816	0.5364338	0.54649246	0.5369954	0.54316264	0.5337764	0.5536236	0.5329974	0.5464614
0.0	0.53652877	0.541147	0.534958	0.5459276	0.5358521	0.5429225	0.5331973	0.5539231	0.53256035	0.54523265
0.0	0.538514	0.5411447	0.5368184	0.5477243	0.53569674	0.5442169	0.5342084	0.5547352	0.5354957	0.5461555
0.0	0.53562385	0.53794414	0.5335087	0.54556835	0.5347353	0.5429283	0.53350735	0.5545497	0.5316446	0.54669726
0.0	0.53697085	0.5393707	0.5333758	0.5466906	0.5356633	0.54324776	0.5331281	0.55653006	0.53447837	0.55022234
0.0	0.53657824	0.539488	0.53491354	0.5473428	0.5359572	0.5436289	0.53503025	0.55406606	0.5324259	0.54739994
0.0	0.53706515	0.54099506	0.5335818	0.54563105	0.533964	0.5432508	0.535047	0.5557133	0.53288376	0.54709655
0.0	0.5365393	0.53941435	0.53493124	0.54737204	0.5361638	0.54424435	0.53191596	0.5542685	0.5345816	0.5488819
0.0	0.5367009	0.5398169	0.53470665	0.54658115	0.5363834	0.54362476	0.533007	0.55443263	0.53502506	0.54782337
0.0	0.5352416	0.53912795	0.5318959	0.5436384	0.53433704	0.54437023	0.5349251	0.55465066	0.53312635	0.5457159
0.0	0.095538564	0.11844617	0.11381379	0.10793904	0.100216195	0.12890415	0.08203784	0.12242115	0.11546495	0.10028782
0.0	0.5376982	0.5397125	0.5348678	0.54695493	0.53661627	0.5433715	0.5341468	0.5554622	0.5330309	0.5470528
0.0	0.53645885	0.5388657	0.53341424	0.5466288	0.53427225	0.5426035	0.53300154	0.553191	0.53135216	0.54687506
0.0	0.5366592	0.5400312	0.5340565	0.5456321	0.5340072	0.54210943	0.53296137	0.5526434	0.5330319	0.54739714
0.0	0.5367359	0.5380899	0.5335147	0.5446183	0.5348445	0.5422504	0.53253347	0.55274856	0.5318934	0.54518163
0.0	0.535466	0.538872	0.5321163	0.54412377	0.5352348	0.5440402	0.5338926	0.5546911	0.53308344	0.5467347
0.0	0.5361811	0.53556466	0.5329726	0.5438018	0.53493553	0.5417321	0.5332953	0.5544013	0.53289276	0.5454227
0.0	0.5355434	0.5378219	0.53151155	0.5443673	0.53374296	0.5435555	0.5323248	0.55428153	0.53330576	0.54739
0.0	0.53640664	0.53973365	0.5328836	0.54374444	0.53740215	0.5456897	0.5332868	0.5551592	0.53549474	0.54658115
0.0	0.27516416	0.26438296	0.26835307	0.29028258	0.26546028	0.2753969	0.26822323	0.29725766	0.27456594	0.27789077
0.0	0.5371671	0.5411084	0.53375244	0.5454012	0.53594434	0.54304886	0.53457886	0.5550842	0.53530514	0.5473847
0.0	0.53651726	0.5391543	0.5341748	0.54604405	0.53473425	0.5425623	0.5327264	0.55409503	0.53332084	0.54642904
0.0	0.16796605	0.118556894	0.16084424	0.18551256	0.15007652	0.17905855	0.17259088	0.1570883	0.17238578	0.14834155
0.0	0.5360295	0.5406037	0.53214455	0.5473267	0.5357284	0.5428068	0.5343009	0.55437756	0.53170216	0.54674745
0.0	0.53598773	0.54131687	0.53355116	0.54731387	0.535208	0.543722	0.5342749	0.55415845	0.5331658	0.54788214
0.0	0.537365	0.5382701	0.5349287	0.54648036	0.5332127	0.54323953	0.53345263	0.55350375	0.5321256	0.5453498
0.0	0.5386817	0.53808945	0.5343019	0.5466958	0.5338788	0.5436742	0.53358436	0.5522931	0.53147626	0.5462499
0.0	0.5373568	0.53830916	0.53440523	0.5467632	0.5328355	0.54216254	0.5331293	0.5528366	0.53185683	0.54560333
0.0	0.5360201	0.5396294	0.5339438	0.5483508	0.5344057	0.54140323	0.5327374	0.5534762	0.5312939	0.54831916
0.0	0.5364052	0.5412923	0.53475684	0.5505705	0.5348551	0.54173744	0.5316306	0.55356437	0.5312917	0.5468025
0.0	0.5366449	0.54070467	0.5335947	0.5441436	0.5353959	0.54279983	0.5353468	0.5535851	0.533362	0.544797
0.0	0.5366804	0.54066414	0.53388447	0.54403514	0.5356158	0.5441006	0.5350179	0.5540881	0.5327901	0.5436753
0.0	0.5365791	0.538654	0.53328574	0.54354876	0.53546864	0.54434043	0.5345086	0.55394506	0.5335062	0.5460502
0.0	0.53586376	0.538936	0.5343885	0.54731464	0.5361171	0.5434594	0.5328433	0.55375344	0.5327862	0.54552263
0.0	0.5347178	0.540085	0.5334162	0.5455245	0.53300804	0.5426173	0.5328423	0.5529294	0.53121406	0.54610133
0.0	0.5356256	0.53849953	0.53450924	0.54633754	0.5380352	0.5439612	0.5335291	0.5545386	0.5337582	0.5493523
0.0	0.53547984	0.5378879	0.5313851	0.54722285	0.52928305	0.54445934	0.532834	0.5522154	0.53043854	0.5472026
0.0	0.5360438	0.53704286	0.5342358	0.5454861	0.5365963	0.5438154	0.5350374	0.55598253	0.5317821	0.5468575
0.0	0.5370366	0.53891736	0.5336354	0.5491338	0.5342698	0.54214513	0.5343583	0.552562	0.53077435	0.54492384
0.0	0.5372734	0.54221433	0.533887	0.5493677	0.53666085	0.54591364	0.53519166	0.5571605	0.53454286	0.54864615
0.0	0.53690344	0.5393868	0.5315029	0.54652417	0.53284144	0.5412679	0.53513384	0.55207556	0.53073853	0.54352254
0.0	0.53595835	0.54083127	0.5327989	0.54553837	0.5352701	0.5427395	0.535183	0.5560205	0.5324748	0.5455749
0.0	0.5355943	0.5403934	0.5337305	0.5460498	0.53548265	0.54252756	0.5340597	0.5553663	0.5321354	0.5461728
0.0	0.5367308	0.53775704	0.53374857	0.5479338	0.5333062	0.5415223	0.5333863	0.55155694	0.5312501	0.5465719
0.0	0.5363838	0.53836936	0.5352149	0.54718256	0.5341471	0.54146993	0.533528	0.5533881	0.5322733	0.5454062
0.0	0.5333206	0.5398551	0.531399	0.5454773	0.5336093	0.5415287	0.53130776	0.55638665	0.53124297	0.54671025
0.0	0.5346901	0.54243404	0.5320349	0.54778486	0.53356874	0.5437618	0.53489166	0.55554754	0.5307672	0.5464914
0.0	0.53469104	0.54056585	0.53224844	0.5467814	0.5340482	0.5428928	0.53261715	0.5566568	0.532019	0.54569584
0.0	0.5360628	0.5392632	0.5335029	0.54503727	0.5339344	0.54291785	0.53565174	0.5527316	0.53423876	0.54635394
0.0	0.5355745	0.541781	0.5334872	0.55030066	0.53202295	0.53870857	0.53032714	0.55606	0.53014153	0.5442118
0.0	0.5356787	0.5397086	0.532976	0.54419434	0.5355711	0.54101837	0.5329299	0.55425286	0.53303766	0.54610604
0.0	0.5350949	0.5381891	0.5324539	0.5435055	0.5350564	0.54124564	0.5329361	0.554276	0.5332454	0.54721284
0.0	0.53645843	0.5411097	0.5339199	0.5492504	0.53592765	0.5421556	0.5329177	0.5570791	0.5338483	0.5454445
0.0	0.53547096	0.5387541	0.5346445	0.5459267	0.5343994	0.54171574	0.53330743	0.5533564	0.531457	0.5469139
0.0	0.53536373	0.54048103	0.5344482	0.5482965	0.5355651	0.54351014	0.53327286	0.55570483	0.5320173	0.5444709
0.0	0.534728	0.5395084	0.53662425	0.546154	0.536672	0.5438553	0.53126067	0.55457693	0.5316846	0.5467516
0.0	0.5367272	0.5357593	0.5331871	0.5466425	0.53313124	0.5416973	0.5329152	0.5545912	0.53022665	0.5464606
0.0	0.53655285	0.541891	0.5345555	0.54465264	0.5353624	0.5416063	0.53447205	0.5556085	0.5326726	0.54616445
0.0	0.53633815	0.54145014	0.5353109	0.5452878	0.5366924	0.54200953	0.5328798	0.5551459	0.53224987	0.5486882
0.0	0.53635085	0.5416941	0.53594595	0.5446597	0.53444123	0.54038227	0.5325785	0.55287415	0.5322261	0.5491447
0.0	0.5366357	0.5390913	0.53608954	0.54675585	0.5335482	0.54325956	0.53485096	0.5533927	0.53210753	0.5478169
0.0	0.5352469	0.5409296	0.535068	0.5455871	0.53602844	0.54169184	0.53452176	0.5565869	0.5320566	0.5455546
0.0	0.5372511	0.5386606	0.5338821	0.5476346	0.5342229	0.54269147	0.5319594	0.5548923	0.53226453	0.5487271
0.0	0.5359607	0.53793085	0.532799	0.5468934	0.5321739	0.5431285	0.53232986	0.5545443	0.53026694	0.54731184
0.0	0.5357883	0.5366983	0.5328999	0.54672337	0.53314966	0.54157376	0.53198713	0.5552695	0.53122604	0.54783374
0.0	0.53771925	0.5392736	0.5347944	0.54636097	0.5347977	0.5422309	0.5336074	0.5533062	0.5331902	0.54740965
0.0	0.0058154063	0.004356076	0.006228419	0.0048321816	0.0047447584	0.00452912	0.003738296	0.0037961646	0.0051830187	0.0050134324
0.0	0.0017945784	0.0012204802	0.0016194539	0.0013393704	0.0013168524	0.00095868536	0.0009360932	0.0009804445	0.0013057913	0.0011124606
0.0	0.5370109	0.54162276	0.5341893	0.5467726	0.5342216	0.5430861	0.5339939	0.55346274	0.5316157	0.5464084
0.0	0.5353054	0.5391351	0.5340329	0.5457867	0.53455436	0.54237497	0.5338761	0.55491954	0.53229594	0.5456999
0.0	0.5372651	0.5392763	0.53452736	0.547131	0.53471667	0.54291075	0.5342481	0.55491745	0.5324148	0.5456927
0.0	0.5360143	0.5381436	0.5325823	0.5461441	0.53374076	0.5422596	0.5322633	0.5551909	0.53215694	0.5459946
0.0	0.53810704	0.5397906	0.5337684	0.54823476	0.53399515	0.542451	0.53336114	0.55363286	0.5308487	0.54695785
0.0	0.5365305	0.5396221	0.5335203	0.54522717	0.5346114	0.54176736	0.5325676	0.55387914	0.53266764	0.5462941
0.0	0.5352936	0.53903556	0.53123564	0.5453118	0.53443605	0.5423176	0.5325896	0.55462724	0.5337217	0.5479908
0.0	0.53617364	0.5407746	0.53337795	0.54430467	0.5355795	0.5424635	0.53164655	0.55614483	0.53620124	0.54730767
0.0	0.5369428	0.53932565	0.5331404	0.54655755	0.5345663	0.54232585	0.5328903	0.55512434	0.532088	0.5468962
0.0	0.5369428	0.53932565	0.5331404	0.54655755	0.5345663	0.54232585	0.5328903	0.55512434	0.532088	0.5468962
0.0	0.53889436	0.5398663	0.53419846	0.5494831	0.5348129	0.542925	0.5338595	0.5534445	0.5307551	0.54630286
0.0	0.5372814	0.53987193	0.5332079	0.5463439	0.5349976	0.5424074	0.5338492	0.55402416	0.53305817	0.54705966
0.0	0.53768057	0.5413561	0.5367926	0.54878587	0.5366757	0.5422119	0.5351047	0.5562548	0.53347635	0.54632664
0.0	0.5364762	0.5412381	0.5357587	0.54573315	0.5374809	0.5429099	0.5351249	0.5552488	0.5329257	0.5451439
0.0	0.5363829	0.54001844	0.5328193	0.54541	0.53548104	0.5426093	0.5325979	0.554893	0.5319365	0.54664147
0.0	0.016666338	0.010277751	0.01188405	0.008272217	0.009163746	0.013307875	0.012420222	0.014850926	0.011139296	0.010653466
0.0	0.12010254	0.11488982	0.11136634	0.09985211	0.07739095	0.11675969	0.09235704	0.098052815	0.12260421	0.10464496
0.0	0.12118835	0.011255795	0.107054345	0.11451397	0.08784623	0.13034606	0.08863766	0.09537954	0.08637927	0.011405907
0.0	0.5361217	0.54095197	0.5340013	0.5459864	0.5353798	0.54306346	0.53391874	0.55298865	0.5329515	0.5458791
0.0	0.5369176	0.53952235	0.5339806	0.5458378	0.5348792	0.5428466	0.53430545	0.55373317	0.5332788	0.54759425
0.0	0.5366556	0.53823894	0.5333374	0.5468102	0.53426987	0.5434267	0.53334135	0.55506563	0.5333077	0.5475257
0.0	0.5332819	0.53969574	0.53126186	0.54368335	0.5332391	0.5426672	0.53309643	0.55141777	0.53337085	0.5481057
0.0	0.53740555	0.5408523	0.5342031	0.5470512	0.53429896	0.5413685	0.53403336	0.55248094	0.533703	0.5466233
0.0	0.53792024	0.54027987	0.53500414	0.5482016	0.5338602	0.5424022	0.5332255	0.55242705	0.53206605	0.5473631
0.0	0.5366743	0.54067856	0.5345879	0.5482175	0.53496575	0.54153097	0.53278506	0.5536669	0.5335454	0.54849005
0.0	0.16555294	0.16478546	0.15952241	0.1723588	0.1470753	0.1537856	0.16053002	0.16051683	0.17289191	0.14348806
0.0	0.15034823	0.1515818	0.16492629	0.16245668	0.13840568	0.17197391	0.15560056	0.1509229	0.17650332	0.15814066
0.0	0.11332159	0.111842856	0.10829564	0.11880465	0.096801974	0.10258599	0.108593	0.10708413	0.11952705	0.09304207
0.0	0.15055391	0.15140423	0.16523747	0.1625631	0.1385216	0.17242311	0.15561171	0.15117122	0.1761007	0.15813237
0.0	0.5357769	0.5386685	0.5335946	0.54549927	0.53392255	0.54181385	0.5339642	0.5548555	0.53304714	0.5481128
0.0	0.5359511	0.5408183	0.53268206	0.54579216	0.5351711	0.5407765	0.53395593	0.5553641	0.5328471	0.5468259
0.0	0.53628707	0.5409196	0.53171504	0.5431849	0.5352215	0.542852	0.53324074	0.55399084	0.5338023	0.5483235
0.0	0.53763145	0.54129136	0.5355394	0.5457842	0.5362184	0.5435818	0.53468615	0.5552835	0.5340513	0.5463147
0.0	0.53598803	0.5392927	0.53396535	0.54691166	0.533861	0.542318	0.53280944	0.55331606	0.53226435	0.5470425
0.0	0.53614444	0.54253864	0.5337796	0.5452737	0.5331476	0.5400228	0.5332374	0.55359215	0.5322452	0.54555786
0.0	0.53603643	0.53903556	0.5330089	0.5470215	0.5348869	0.54123175	0.53324443	0.5531734	0.5324058	0.5478007
0.0	0.53684986	0.54149497	0.5345429	0.5468817	0.5353751	0.5444264	0.5330827	0.5537929	0.53412795	0.5481536
0.0	0.5384007	0.54131234	0.5333219	0.549489	0.5363702	0.54536796	0.5329057	0.5568529	0.53325117	0.54687095
0.0	0.537989	0.5424606	0.5347305	0.5484269	0.5374187	0.5456747	0.53256583	0.55676514	0.53464705	0.5493913
0.0	0.5373411	0.54016596	0.53333426	0.5467206	0.5352374	0.54343385	0.53322136	0.5563006	0.5329479	0.54668045
0.0	0.5373411	0.54016596	0.53333426	0.5467206	0.5352374	0.54343385	0.53322136	0.5563006	0.5329479	0.54668045
0.0	0.534743	0.53889114	0.53627014	0.5479638	0.53383905	0.5405991	0.5333785	0.5523245	0.5309226	0.5490955
0.0	0.53665435	0.5396589	0.5338542	0.5469261	0.53454477	0.5422404	0.53289366	0.5550523	0.53286713	0.5470166
0.0	0.53665435	0.5396589	0.5338542	0.5469261	0.53454477	0.5422404	0.53289366	0.5550523	0.53286713	0.5470166
0.0	0.5361036	0.53928703	0.5336097	0.545494	0.53553176	0.5421796	0.5354506	0.55453295	0.5340136	0.54741585
0.0	0.5364288	0.5375094	0.5334843	0.5461956	0.5329811	0.5422516	0.5329442	0.5558854	0.5323161	0.5491094
0.0	0.5351373	0.5379327	0.53443456	0.5444936	0.53221	0.5427709	0.5344837	0.55385536	0.533078	0.54875
0.0	0.5367776	0.5390795	0.5333807	0.54577905	0.5342691	0.5425432	0.5332324	0.55602413	0.53268075	0.54732025
0.0	0.5367776	0.5390795	0.5333807	0.54577905	0.5342691	0.5425432	0.5332324	0.55602413	0.53268075	0.54732025
0.0	0.5374586	0.5405313	0.53532666	0.5484764	0.5349569	0.54319596	0.53349626	0.55526316	0.5349595	0.5472485
0.0	0.53508526	0.53907067	0.5347734	0.54457945	0.53540343	0.5441751	0.5332125	0.55639577	0.53409654	0.5468833
0.0	0.5377148	0.5426072	0.53456336	0.5473582	0.53418523	0.54176533	0.5336281	0.55312204	0.5311655	0.54541904
0.0	0.5365984	0.5386576	0.535365	0.5497511	0.53393173	0.5422905	0.53399664	0.555718	0.53278327	0.5495371
0.0	0.535995	0.5435721	0.53341913	0.5458577	0.53345823	0.5416908	0.53183913	0.55378056	0.53112197	0.5454945
0.0	0.53599775	0.5403359	0.53132194	0.54671454	0.53432584	0.54304177	0.53384364	0.55317897	0.5309874	0.54576033
0.0	0.53707385	0.53984636	0.53202724	0.5483538	0.5371287	0.5447484	0.53237355	0.55548006	0.5354677	0.5495222
0.0	0.53639877	0.53963584	0.53253144	0.54726356	0.5345674	0.5432462	0.5329369	0.5541114	0.530422	0.54593915
0.0	0.53886527	0.53804266	0.5357395	0.547988	0.5364425	0.54557353	0.53373176	0.5549413	0.53537154	0.5454195
0.0	0.53673786	0.54081523	0.5339092	0.54829466	0.53261274	0.54275924	0.52999485	0.5530529	0.53205967	0.5467569
0.0	0.53802407	0.5373257	0.53705055	0.5472164	0.53634775	0.54456633	0.5360541	0.553512	0.53306645	0.5468143
0.0	0.5341101	0.53878564	0.53317744	0.5453864	0.53330934	0.5433979	0.53369045	0.55207634	0.53224295	0.54692036
0.0	0.53778523	0.54172564	0.53630364	0.5451428	0.53712034	0.5467198	0.5376767	0.5570249	0.53647995	0.5482534
0.0	0.5355139	0.53948	0.5315529	0.54590535	0.5351784	0.54369	0.5360439	0.5522839	0.5333149	0.54628885
0.0	0.536997	0.5381042	0.5341814	0.5479037	0.5349297	0.5436983	0.53204393	0.55477804	0.53286636	0.54888093
0.0	0.5351994	0.53893363	0.5335202	0.5463017	0.53363854	0.54243505	0.53155357	0.5541603	0.5324909	0.5464654
0.0	0.53826356	0.5388884	0.5339915	0.5479634	0.53426313	0.5436594	0.53245175	0.5546135	0.53291	0.54856884
0.0	0.53742933	0.54048127	0.533482	0.54578507	0.5354416	0.54224575	0.53485096	0.5531065	0.53247255	0.54588455
0.0	0.5367026	0.5403579	0.53393817	0.5462504	0.5347729	0.541162	0.5350212	0.55236113	0.5323673	0.54476094
0.0	0.53766555	0.5390319	0.5331951	0.5468644	0.53502226	0.54219943	0.53334224	0.5532808	0.5323888	0.54678166
0.0	0.5366946	0.5379599	0.53397274	0.54776174	0.53422254	0.5410656	0.5338571	0.55149674	0.5315166	0.5459781
0.0	0.5378741	0.5401749	0.53483874	0.54766506	0.53757864	0.5423018	0.5344306	0.5575282	0.5341071	0.5470287
0.0	0.5382292	0.53818536	0.5319811	0.5482032	0.53441596	0.54180914	0.5353631	0.55353796	0.53605956	0.5482457
0.0	0.53696764	0.54137874	0.53292394	0.5485995	0.5375818	0.54195017	0.5343879	0.55530983	0.5345481	0.54848504
0.0	0.5369627	0.54005677	0.53461796	0.5467341	0.5357213	0.5422373	0.53573936	0.55402565	0.53359115	0.54636884
0.0	0.53707224	0.5394156	0.53284216	0.5484649	0.53559166	0.54266113	0.5336395	0.55387545	0.53308684	0.5468259
0.0	0.5366332	0.53980345	0.53324425	0.54712087	0.53511137	0.5445893	0.53329605	0.5552435	0.5316444	0.5475114
0.0	0.5357393	0.54067934	0.53292817	0.5461437	0.535516	0.5430798	0.5330897	0.55454606	0.5335114	0.546738
0.0	0.53677243	0.54000556	0.5346334	0.5466401	0.53378415	0.5431379	0.5321647	0.552601	0.5317989	0.5461476
0.0	0.5363768	0.5377259	0.5340636	0.54551286	0.53470373	0.54358053	0.53465825	0.5534853	0.531607	0.5460787
0.0	0.5369294	0.5403945	0.5346234	0.54701644	0.5346045	0.54285777	0.53203374	0.5537957	0.53146833	0.5456994
0.0	0.5356168	0.53983396	0.53423834	0.5479792	0.5339627	0.54351515	0.5329213	0.55153567	0.5315093	0.5466047
0.0	0.5370301	0.54056245	0.5329489	0.5477221	0.5335221	0.5432115	0.5323639	0.5524042	0.5305289	0.5465517
0.0	0.5368504	0.5404012	0.53467673	0.5458974	0.5337119	0.5428721	0.5322629	0.55287385	0.53111047	0.54729164
0.0	0.5380952	0.5399987	0.5342604	0.5478061	0.53532815	0.5441213	0.53293574	0.55432487	0.5323739	0.54787725
0.0	0.53781974	0.53903013	0.53500974	0.5495931	0.53459716	0.54397017	0.53305686	0.55283463	0.5314183	0.54694813
0.0	0.5361128	0.53984576	0.53332293	0.54687274	0.53435385	0.54296976	0.53322756	0.552133	0.53120416	0.5451115
0.0	0.5380326	0.54052263	0.5344198	0.5485475	0.53496987	0.5428068	0.53267664	0.55368406	0.5319566	0.5451578
0.0	0.53723735	0.5403616	0.53464764	0.54817295	0.53450173	0.543	0.531807	0.55343616	0.53273314	0.5464942
0.0	0.53661525	0.53952146	0.53456616	0.5458923	0.53582966	0.5428869	0.53343385	0.5538483	0.5329687	0.54741824
0.0	0.53637475	0.5418363	0.534596	0.54810274	0.5349023	0.5443739	0.53243935	0.55333203	0.53382164	0.5473864
0.0	0.5355731	0.53894585	0.53221124	0.546479	0.53378564	0.5429369	0.53211606	0.5530002	0.5314126	0.54697394
0.0	0.00205171	0.00824971	0.015385829	0.014631405	0.0077705598	0.012016138	0.007760019	0.012780986	0.000326602	0.010426236
0.0	0.014803833	0.011194102	0.011847804	0.011371418	0.012354199	0.009687978	0.011489417	0.009364	0.0136449	0.008346274
0.0	0.0084515065	0.008325229	0.010959076	0.011193864	0.0076666144	0.015197018	0.00850471	0.014316695	0.009709911	0.013064929
0.0	0.53654927	0.5410193	0.5355903	0.5464982	0.53494745	0.54359806	0.53315425	0.5525819	0.5317311	0.5468293
0.0	0.5368281	0.5396302	0.5336237	0.5477968	0.5342444	0.5425207	0.5323799	0.5523704	0.53285116	0.54711694
0.0	0.536814	0.54084784	0.5346904	0.54807836	0.5334733	0.5431619	0.5316644	0.55217314	0.5311685	0.54743797
0.0	0.53687525	0.53988034	0.5348051	0.54777676	0.53573596	0.5433006	0.5332329	0.55281454	0.53271145	0.5480831
0.0	0.5369552	0.53873926	0.5338238	0.54786	0.5352143	0.5422703	0.53199047	0.55257994	0.5307496	0.5461228
0.0	0.5362938	0.54077077	0.53521705	0.54859185	0.5345747	0.5432773	0.53148496	0.5537305	0.5319801	0.546704
0.0	0.53696424	0.540957	0.5339071	0.5477239	0.53517705	0.54354775	0.5330709	0.55346656	0.5322876	0.54773265
0.0	0.5370981	0.54064834	0.5339026	0.5487319	0.53461975	0.5432069	0.53202	0.5530843	0.53298104	0.5485274
0.0	0.53602993	0.54083	0.53491306	0.54811156	0.53531015	0.5442015	0.5316918	0.55398774	0.53198737	0.5477264
0.0	0.5363231	0.5409102	0.5341518	0.5469124	0.5329808	0.5429201	0.5318365	0.5530405	0.53115237	0.5462022
0.0	0.5369144	0.53972626	0.53356206	0.54805726	0.53342766	0.5426135	0.53131545	0.5530115	0.53250027	0.5472978
0.0	0.5362617	0.5397187	0.534612	0.54690295	0.5342283	0.54331714	0.5322206	0.5522596	0.5329895	0.54665416
0.0	0.5368786	0.54103154	0.5340623	0.5480044	0.53438115	0.543509	0.5328814	0.55256075	0.531414	0.54670614
0.0	0.5367998	0.53827375	0.5321769	0.5462899	0.5347196	0.541791	0.5335298	0.5539515	0.53027475	0.54560274
0.0	0.53625244	0.54037845	0.53296757	0.54565006	0.53613544	0.5429655	0.53351927	0.55500025	0.532703	0.54725045
0.0	0.5358177	0.5385037	0.5334128	0.5468691	0.5347582	0.54320127	0.5345686	0.5532405	0.5322364	0.5462526
0.0	0.53595245	0.5386515	0.5343303	0.5453743	0.53401786	0.5423515	0.5326079	0.5516317	0.53365934	0.54729015
0.0	0.100367084	0.09767156	0.11779888	0.09370544	0.08981756	0.10218426	0.092137784	0.09760567	0.0824494	0.09061754
0.0	0.10117258	0.097230606	0.1188236	0.09393858	0.08992337	0.10262193	0.09211804	0.09760468	0.08246206	0.09071708
0.0	0.10088107	0.09748647	0.118688114	0.09380017	0.08979303	0.10278773	0.09251037	0.09793594	0.08247924	0.09090488
0.0	0.10130722	0.09790511	0.118382305	0.093718804	0.08979955	0.101466045	0.09234453	0.09698149	0.08218019	0.09101994
0.0	0.100637496	0.09761555	0.118024535	0.093640625	0.089965895	0.102378875	0.09206068	0.09788401	0.08214904	0.090712294
0.0	0.10077826	0.09737334	0.11826322	0.09359761	0.08973631	0.10204409	0.09218603	0.097635545	0.08231628	0.09090472
0.0	0.104472056	0.07487884	0.1134918	0.10914566	0.09461656	0.11670919	0.08704547	0.10802349	0.07924101	0.10075979
0.0	0.10542528	0.074685015	0.113751784	0.10989454	0.09545417	0.116684616	0.08677997	0.10838602	0.07932284	0.101548806
0.0	0.10531929	0.07478485	0.11385754	0.10994411	0.0952033	0.117111035	0.087501	0.10898849	0.079626314	0.101545
0.0	0.105072916	0.075316526	0.11394169	0.10948905	0.09532923	0.11621708	0.08730193	0.10794008	0.07923078	0.10130014
0.0	0.104875185	0.07464453	0.113458	0.10961695	0.09523781	0.11669347	0.086921364	0.10809578	0.07881185	0.10086085
0.0	0.10509195	0.074643604	0.11351096	0.109647036	0.09523966	0.11638236	0.08727955	0.10803854	0.07952346	0.10121017
0.0	0.10065289	0.09565553	0.087740466	0.10393958	0.11272194	0.10287164	0.090898216	0.11873488	0.08688151	0.10780002
0.0	0.10122126	0.0954649	0.08858372	0.1043791	0.11290111	0.103124805	0.09083767	0.11893495	0.08688385	0.10832878
0.0	0.101292305	0.09544316	0.08842251	0.10446568	0.1128402	0.10337037	0.09118979	0.11939762	0.08711624	0.10837335
0.0	0.10164061	0.09578364	0.08832242	0.104306735	0.113072775	0.102705374	0.09144262	0.11849037	0.08663512	0.108602375
0.0	0.10063326	0.09575731	0.08813381	0.10413109	0.112826705	0.10298755	0.09086413	0.11891191	0.086713105	0.10806057
0.0	0.10085527	0.09549562	0.08778189	0.10403281	0.11309294	0.10319114	0.09090921	0.11861773	0.086920045	0.1083742
0.0	0.10539261	0.093107454	0.11757778	0.11898554	0.088859476	0.095780104	0.09596996	0.094949536	0.10026437	0.11953262
0.0	0.10543459	0.09260651	0.11766084	0.11897914	0.08825675	0.0958491	0.09559522	0.094512016	0.09969686	0.119878456
0.0	0.10586739	0.09294008	0.117823854	0.119387515	0.08909463	0.0961917	0.096575245	0.095428735	0.10074344	0.119772896
0.0	0.105844624	0.09315413	0.118004635	0.11859864	0.08898626	0.09536431	0.096501425	0.09437055	0.1000282	0.11984369
0.0	0.10529321	0.09282739	0.11721962	0.11899369	0.08886885	0.09562971	0.09531035	0.094311535	0.099941775	0.11958596
0.0	0.10551346	0.09260821	0.117466	0.118806906	0.08897517	0.095825605	0.096006446	0.094701946	0.10038138	0.11989352
0.0	0.11085761	0.11078952	0.09668158	0.1049692	0.1019154	0.10152214	0.08703319	0.10608346	0.10732088	0.10938355
0.0	0.11140948	0.11073683	0.09769598	0.10505315	0.10221716	0.10188677	0.08718821	0.105631284	0.10691959	0.109588906
0.0	0.11158773	0.110918194	0.09740343	0.105174884	0.10226834	0.10198814	0.08810715	0.106196985	0.10766513	0.109489776
0.0	0.111444555	0.11144072	0.09749373	0.10498878	0.10265386	0.10123125	0.08754209	0.105545364	0.10724787	0.10982326
0.0	0.110738315	0.11087679	0.0969821	0.10446918	0.10226736	0.10173533	0.08711374	0.10598119	0.10750505	0.109132685
0.0	0.11114378	0.11056265	0.09725673	0.10496176	0.10190846	0.10139966	0.08721906	0.105682634	0.10741098	0.11015865
0.0	0.116084054	0.099899076	0.11798329	0.111522615	0.0983796	0.09633127	0.0872889	0.102728695	0.107809566	0.10733436
0.0	0.11675098	0.09969352	0.1188684	0.11175546	0.09828849	0.096490994	0.08717595	0.10236114	0.10705065	0.1076026
0.0	0.11693188	0.09974181	0.11885695	0.11178311	0.09864653	0.09639113	0.08754118	0.10330296	0.10784275	0.10776277
0.0	0.11702118	0.100440264	0.11868118	0.11177992	0.098691694	0.09591081	0.08746761	0.10228914	0.10751624	0.10775554
0.0	0.11601677	0.10000481	0.11792198	0.11135761	0.09821692	0.09643277	0.087403886	0.10231016	0.10742102	0.10762876
0.0	0.11633196	0.09947594	0.118028484	0.11152095	0.09850965	0.09622282	0.08723888	0.103000104	0.10789851	0.10754951
0.0	0.10724394	0.09284098	0.10544847	0.113525525	0.101520225	0.111523814	0.07620405	0.1050979	0.09745559	0.102223895
0.0	0.107989535	0.09234445	0.105925865	0.11415233	0.10206391	0.11165235	0.076131605	0.104809985	0.096951306	0.10191084
0.0	0.1077041	0.09285391	0.10601118	0.114236906	0.101787835	0.11191008	0.076989464	0.105439045	0.097732574	0.1025545
0.0	0.10819776	0.092929184	0.10607547	0.11418876	0.10239566	0.1116942	0.07665038	0.10497062	0.097918645	0.102653295
0.0	0.10743414	0.092722625	0.105334446	0.114057735	0.101813145	0.11158487	0.07614811	0.10495357	0.09718583	0.101962514
0.0	0.10751198	0.092577845	0.10582163	0.11404843	0.10213864	0.11189578	0.07652969	0.105317734	0.097857945	0.1028975
0.0	0.011113121	0.007600735	0.11664936	0.112903684	0.09384692	0.11184312	0.08231566	0.10890245	0.10920211	0.007325226
0.0	0.011027129	0.007667108	0.117137134	0.1134144	0.09386338	0.112111114	0.08238561	0.10942215	0.10954187	0.0073448108
0.0	0.011029731	0.007600951	0.11613657	0.11296607	0.09340485	0.11111361	0.0819795	0.10885956	0.10886064	0.0073350384
0.0	0.1143631	0.112095036	0.107019685	0.10293755	0.10223777	0.11382122	0.09510904	0.104535654	0.1112017	0.09661628
0.0	0.113915116	0.112356715	0.10691526	0.10283147	0.10215232	0.113442264	0.09522232	0.10440349	0.11140588	0.09734442
0.0	0.11444375	0.11266234	0.10678402	0.10301188	0.10210864	0.11400398	0.0955758	0.10484344	0.11190077	0.09735256
0.0	0.11457733	0.1125557	0.10672109	0.102786675	0.10206389	0.113750055	0.0956381	0.10464961	0.11208138	0.09720447
0.0	0.11415802	0.11251847	0.10671395	0.10285651	0.10228014	0.113609016	0.0950167	0.10436761	0.110981524	0.09696251
0.0	0.1137984	0.11225897	0.10597196	0.10276243	0.102235235	0.113331705	0.09488783	0.10486026	0.11110365	0.09721528
0.0	0.114674315	0.11254337	0.106559776	0.103034146	0.101677	0.11339379	0.09528413	0.10433484	0.11102065	0.096945025
0.0	0.11418589	0.11253366	0.10657489	0.102773115	0.102255896	0.113704614	0.09558916	0.10453917	0.11131775	0.096975274
0.0	0.10389104	0.08987272	0.09424091	0.11046064	0.10184856	0.12920097	0.08095115	0.10505222	0.102760606	0.1001955
0.0	0.10396387	0.09029515	0.09415889	0.1106245	0.10184901	0.12951887	0.080648735	0.10548718	0.1032513	0.10084632
0.0	0.10314695	0.09013232	0.093922265	0.11008636	0.10151179	0.12916355	0.080834225	0.10538803	0.10331474	0.09999957
0.0	0.10309434	0.090770796	0.100663334	0.104553565	0.10513111	0.10829924	0.10085388	0.09775677	0.10263274	0.115548834
0.0	0.10143827	0.09141143	0.105699286	0.11907057	0.09315141	0.11911521	0.08103807	0.095973454	0.097078316	0.09440442
0.0	0.101017065	0.09146473	0.10607765	0.11929107	0.0932662	0.118936926	0.08100136	0.09606316	0.09706799	0.09422488
0.0	0.101191364	0.09160029	0.105701566	0.119179465	0.09322979	0.119362265	0.08095703	0.09620913	0.09734396	0.09446907
0.0	0.10124338	0.0914755	0.10590561	0.119135216	0.09319408	0.11928237	0.081348225	0.09626585	0.09738509	0.09458533
0.0	0.10154482	0.091268376	0.10600106	0.11959419	0.09318884	0.11930544	0.08082409	0.09625768	0.09728162	0.0947223
0.0	0.101284645	0.091772355	0.10610268	0.119469404	0.09325394	0.11942186	0.08116006	0.09631711	0.09733728	0.094180346
0.0	0.10138906	0.09132542	0.10541829	0.119332924	0.09313508	0.11902456	0.08072301	0.0960006	0.09680964	0.09429358
0.0	0.10166845	0.09132839	0.10570303	0.11939032	0.09250876	0.11922085	0.08057064	0.09582869	0.09664883	0.09398151
0.0	0.10132528	0.09107423	0.105996385	0.11928352	0.09329376	0.1189192	0.08096331	0.096362546	0.09685898	0.09412884
0.0	0.10093478	0.09153499	0.1054971	0.11930582	0.09308481	0.1190179	0.080840886	0.09595124	0.09696605	0.093958594
0.0	0.108811066	0.090634845	0.10301566	0.110560454	0.09806918	0.11256399	0.111703485	0.11324649	0.09201334	0.1091367
0.0	0.10909331	0.0902464	0.102683164	0.11093512	0.098270655	0.11244204	0.11126625	0.113050506	0.09166197	0.109160185
0.0	0.1089819	0.090307415	0.10267543	0.110762164	0.09774355	0.1122902	0.1110549	0.112881586	0.09178649	0.10907706
0.0	0.09908939	0.11688013	0.113599084	0.116140075	0.09306485	0.09294285	0.07676977	0.10935555	0.104367	0.10122307
0.0	0.09893864	0.116293125	0.11349208	0.11642888	0.09283292	0.092741005	0.07643491	0.109242976	0.10429732	0.101947606
0.0	0.09900405	0.116484396	0.11386503	0.116208024	0.09309518	0.0930775	0.07631594	0.10955132	0.104559176	0.10109231
0.0	0.098402396	0.11661843	0.113512665	0.116275184	0.09295939	0.092762105	0.0764572	0.10979227	0.10421034	0.100756265
0.0	0.12370818	0.07915492	0.10534717	0.09372094	0.09023354	0.110558785	0.100423686	0.110459276	0.09695442	0.10504285
0.0	0.12413664	0.078939825	0.10568253	0.09348366	0.08963829	0.11061143	0.100361794	0.11017118	0.09624254	0.10417121
0.0	0.123140074	0.0791447	0.10478743	0.09344319	0.08989216	0.110261574	0.10042795	0.1099911	0.096132375	0.10387204
0.0	0.09963957	0.0924703	0.10691503	0.119439706	0.08849508	0.11206918	0.087665275	0.099094585	0.10997471	0.105908476
0.0	0.099845864	0.09306996	0.10647468	0.11985542	0.08901721	0.11192965	0.08825103	0.09899608	0.11059156	0.10609396
0.0	0.100134365	0.09305668	0.1068059	0.12039309	0.088914715	0.11230907	0.08815045	0.098807015	0.110275306	0.10609216
0.0	0.12663025	0.094517976	0.11605529	0.103926405	0.09569035	0.13035902	0.105716124	0.10085089	0.10130891	0.11386189
0.0	0.11441403	0.09687412	0.11321893	0.10445272	0.09354861	0.117014594	0.081886455	0.10879476	0.10534101	0.0908613
0.0	0.09987141	0.08449899	0.09849952	0.09933138	0.09685178	0.1320331	0.091358826	0.111055605	0.09330508	0.095942736
0.0	0.09881474	0.084461205	0.09854952	0.098985724	0.09662626	0.13234812	0.091770016	0.11076503	0.09298965	0.09590422
0.0	0.099815734	0.084230535	0.09835141	0.099508256	0.097150855	0.13208842	0.09170279	0.111072615	0.09367988	0.09643742
0.0	0.099576965	0.084394544	0.09807878	0.09909534	0.096813686	0.1324896	0.0917076	0.11112962	0.093604915	0.09635601
0.0	0.09952593	0.08435207	0.098376766	0.09946281	0.096960515	0.13225141	0.09131071	0.11086357	0.09342225	0.096904114
0.0	0.099256516	0.0845783	0.09810179	0.09899466	0.09675154	0.13177893	0.09157962	0.11105103	0.09321151	0.09609563
0.0	0.099211566	0.084299825	0.09828062	0.099316955	0.096245795	0.13146494	0.09139386	0.110114396	0.09313031	0.09596904
0.0	0.09904658	0.084501095	0.09809084	0.098861486	0.097124	0.13209628	0.09112275	0.110931784	0.093380116	0.09652114
0.0	0.09899281	0.08446305	0.0982227	0.098696195	0.096797325	0.13253637	0.09133223	0.11053299	0.093352325	0.095803715
0.0	0.09680848	0.09740021	0.09556014	0.11090747	0.08786921	0.10396009	0.089246795	0.11704009	0.0980786	0.110015824
0.0	0.096330605	0.097658575	0.09590106	0.1113129	0.08767097	0.10427513	0.08950154	0.11727447	0.09807907	0.1095382
0.0	0.10404812	0.094200335	0.100358866	0.11795739	0.09621165	0.11607818	0.08760438	0.11447848	0.11163995	0.10053957
0.0	0.11020337	0.094652034	0.102498084	0.11187742	0.09108798	0.116003364	0.089582466	0.11090611	0.097089596	0.10514977
0.0	0.11078642	0.094804704	0.10329241	0.112011865	0.09105392	0.11615546	0.08992876	0.11080985	0.097660765	0.10573741
0.0	0.102339305	0.08470763	0.10498334	0.11795462	0.116983525	0.11414471	0.10050659	0.105868205	0.10401549	0.11382726
0.0	0.10207857	0.08442196	0.10487908	0.11738124	0.11683719	0.114102334	0.100165606	0.10554906	0.103868976	0.113454014
0.0	0.10414587	0.08834127	0.1252191	0.1102163	0.096914805	0.11036879	0.105038285	0.11804625	0.09868344	0.10949939
0.0	0.10367813	0.08816196	0.124937445	0.11005825	0.09704977	0.11057175	0.10493048	0.1182351	0.09802973	0.108651705
0.0	0.12018942	0.07952819	0.09017298	0.09491773	0.10239053	0.13506944	0.09276175	0.10621312	0.10959661	0.09372891
0.0	0.11633526	0.09242425	0.100347415	0.092227	0.08067547	0.12189317	0.09003032	0.09315454	0.11610373	0.10068055
0.0	0.11629696	0.092588656	0.1005025	0.09205588	0.08077695	0.12260803	0.09056281	0.09360048	0.116974875	0.10057433
0.0	0.11638818	0.09258778	0.10052178	0.092238955	0.08098485	0.12234038	0.09032357	0.09328268	0.117056735	0.10126834
0.0	0.11624635	0.092445455	0.10024176	0.09201937	0.08075649	0.12238553	0.09020591	0.0930503	0.116852015	0.100914285
0.0	0.116517246	0.092406034	0.10045129	0.092197895	0.08042653	0.12234666	0.08999868	0.09322199	0.11644588	0.10069335
0.0	0.115773715	0.092611976	0.10019896	0.09190404	0.08094253	0.12286971	0.09026768	0.093205504	0.116569735	0.1001866
0.0	0.12859266	0.09716475	0.12389735	0.10362833	0.08609985	0.10463398	0.09097788	0.10237946	0.104919694	0.08954607
0.0	0.12830535	0.09709043	0.12388984	0.103798985	0.08624765	0.104552455	0.090861455	0.10220492	0.10485688	0.089941055
0.0	0.12791581	0.09744012	0.12368617	0.10356136	0.086006396	0.10469484	0.09075528	0.10228853	0.104472816	0.08898664
0.0	0.11002576	0.098333985	0.11820497	0.11002357	0.106661014	0.10543276	0.08433811	0.095596634	0.08849996	0.09915948
0.0	0.10473574	0.11138085	0.12480093	0.11244601	0.09133065	0.10864368	0.08721534	0.11202659	0.093566485	0.093735546
0.0	0.10492473	0.11128677	0.12464245	0.11275936	0.09107241	0.10825462	0.08724063	0.112146564	0.09353774	0.09392297
0.0	0.10404496	0.11134581	0.12452125	0.11236495	0.09151966	0.10850152	0.08690922	0.11256249	0.093692355	0.09388026
0.0	0.0020516093	0.008299208	0.015424334	0.014646139	0.0077776145	0.012052791	0.007749319	0.012704998	0.00032592515	0.010390564
0.0	0.53545547	0.53783584	0.53401333	0.5450201	0.53394765	0.54233444	0.5335999	0.5512382	0.5327864	0.54633874
0.0	0.5373779	0.54043144	0.5363434	0.54667383	0.5357995	0.5438686	0.5342287	0.5538326	0.5335219	0.5461626
0.0	0.5360633	0.5394679	0.5350026	0.5464755	0.5343597	0.5435577	0.53347117	0.5531696	0.5329653	0.5472185
0.0	0.11679908	0.10623626	0.099096976	0.007293357	0.11312379	0.110459164	0.11469441	0.12840253	0.10782796	0.101062626
0.0	0.5365365	0.53994733	0.53475845	0.5458237	0.5357095	0.54379475	0.534259	0.55339295	0.5340772	0.54780835
0.0	0.53574926	0.53773916	0.5329876	0.5446564	0.5344346	0.54157794	0.532652	0.5546274	0.5324519	0.54543746
0.0	0.53743345	0.5387335	0.5336048	0.54678065	0.534364	0.54244816	0.5334597	0.55420107	0.53254527	0.5467356
0.0	0.5361355	0.541445	0.5333	0.54632956	0.5362246	0.5421429	0.5351568	0.55588925	0.53278375	0.54738903
0.0	0.53651124	0.53851694	0.53328574	0.5456431	0.5343619	0.54135764	0.5344226	0.5544756	0.53153145	0.54599273
0.0	0.5375087	0.5401327	0.53402805	0.5478323	0.5354186	0.54152876	0.5344472	0.5547012	0.53339916	0.54766124
0.0	0.5372678	0.53836113	0.53294486	0.5462491	0.5343213	0.5414025	0.53405976	0.55402535	0.5312729	0.5475726
0.0	0.5371093	0.53958964	0.53302455	0.5461534	0.5344013	0.5409306	0.5335686	0.55379933	0.5307511	0.5469736
0.0	0.53675973	0.54064053	0.5338537	0.54614174	0.535096	0.54290247	0.53379005	0.55467594	0.5321487	0.54735523
0.0	0.535895	0.53895175	0.53325754	0.54549897	0.53368634	0.541734	0.5332627	0.55295324	0.53111553	0.5461795
0.0	0.53743285	0.5410277	0.5351221	0.54682183	0.53516805	0.54296166	0.5337658	0.5550275	0.5317042	0.5460385
0.0	0.5363812	0.540257	0.5340491	0.5466632	0.53401595	0.5427128	0.53315973	0.5544974	0.5312587	0.5468833
0.0	0.53756076	0.5375985	0.5334778	0.54641587	0.53416395	0.54426575	0.5333581	0.55429906	0.53143156	0.5456088
0.0	0.5360161	0.5378653	0.53203565	0.5479059	0.53403866	0.5404717	0.53250206	0.5542447	0.5311602	0.5474051
0.0	0.53777105	0.54211396	0.5338244	0.5460224	0.53702855	0.543006	0.53413707	0.55508894	0.5343671	0.54754925
0.0	0.5357884	0.5407227	0.53233576	0.5456823	0.53494495	0.54263157	0.5346817	0.55472183	0.5319317	0.54652673
0.0	0.5383767	0.54159737	0.5323605	0.54748285	0.5355699	0.5416645	0.5360323	0.55349743	0.5340777	0.54386884
0.0	0.5353279	0.54032856	0.5340109	0.5450707	0.5359695	0.5429211	0.5322442	0.55364484	0.5341536	0.5479018
0.0	0.53762877	0.5400637	0.5342804	0.54776144	0.5338494	0.5425363	0.53256863	0.55427766	0.533358	0.54743886
0.0	0.5388432	0.5388712	0.53425676	0.5471774	0.53486353	0.5432654	0.53259784	0.5553359	0.5342916	0.54558045
0.0	0.5368855	0.54009485	0.53351724	0.54632705	0.5359283	0.5419001	0.5335305	0.5527795	0.53155863	0.5467057
0.0	0.5356024	0.5385539	0.53265405	0.5461529	0.53438175	0.54195374	0.53085154	0.5549444	0.53326917	0.5476765
0.0	0.53744775	0.5384736	0.53430855	0.54753613	0.533232	0.54211366	0.53104824	0.55441695	0.53251666	0.54748344
0.0	0.5377032	0.5414419	0.532561	0.5487728	0.5348461	0.5429772	0.5326599	0.55548626	0.53359693	0.5496213
0.0	0.5357556	0.5397546	0.531413	0.5480422	0.5347235	0.54166687	0.53354573	0.55352825	0.53145105	0.5484054
0.0	0.5369827	0.5381534	0.5346356	0.5462813	0.5363225	0.54339254	0.5339389	0.55302787	0.5332265	0.5476758
0.0	0.53721714	0.5389604	0.53431225	0.546571	0.53578264	0.5423541	0.53443235	0.55413264	0.53265256	0.54613
0.0	0.5344652	0.53912383	0.53265697	0.5443286	0.5335642	0.54227316	0.5337034	0.5533057	0.5327012	0.54615915
0.0	0.537522	0.53715104	0.5330671	0.547021	0.534069	0.5447172	0.5332689	0.5561683	0.5324822	0.5478656
0.0	0.53562164	0.53981733	0.5339632	0.54822445	0.5336254	0.54156494	0.5330277	0.5531843	0.53121966	0.5475237
0.0	0.53711534	0.53859764	0.53402704	0.54649794	0.5341841	0.5436606	0.53292733	0.5535822	0.53235614	0.5470729
0.0	0.24113272	0.21977285	0.25062042	0.24960177	0.19736455	0.22746147	0.19858994	0.23370594	0.21130483	0.21294385
0.0	0.013656667	0.010762878	0.011759775	0.013921834	0.008645057	0.01410887	0.01336596	0.01393486	0.014560168	0.01259294
0.0	0.5334433	0.53991	0.5368569	0.54511076	0.53349876	0.54496855	0.53328687	0.5518103	0.5323641	0.5456131
0.0	0.53416383	0.5406145	0.53572315	0.5456377	0.53486246	0.54604244	0.5335268	0.55383205	0.534729	0.5473392
0.0	0.5370973	0.53863585	0.5336687	0.5464211	0.5343251	0.5424277	0.53331506	0.5552639	0.53240687	0.5468872
0.0	0.5359705	0.53923476	0.5325905	0.54543555	0.5342696	0.540967	0.5326008	0.5543682	0.53222823	0.5458109
0.0	0.14249247	0.120936744	0.15193437	0.14896074	0.10175871	0.12711976	0.10337064	0.13120233	0.115305424	0.113592245
0.0	0.53667355	0.5395041	0.53397214	0.54677206	0.5348171	0.5432644	0.5346556	0.5528875	0.53113997	0.54593533
0.0	0.5362185	0.53940445	0.5331549	0.54641765	0.5335988	0.5418913	0.5336139	0.5541503	0.53187054	0.54588777
0.0	0.14136268	0.14329566	0.15536653	0.13365011	0.14564908	0.17333965	0.11130558	0.15912154	0.16497064	0.16589828
0.0	0.02984588	0.026661068	0.03189588	0.02651013	0.020133736	0.032007396	0.028684443	0.026853282	0.02610447	0.02628516
0.0	0.030913338	0.021252882	0.030758927	0.030472577	0.021233939	0.035658583	0.027157249	0.029310336	0.025341233	0.028942544
0.0	0.031060187	0.02554824	0.031763997	0.032663506	0.019967966	0.03015897	0.029508496	0.026168825	0.030936107	0.033424847
0.0	0.032508925	0.029770078	0.026935933	0.029255686	0.022507742	0.03164283	0.027330946	0.028811373	0.032926634	0.030912686
0.0	0.03380798	0.027128834	0.03193538	0.030839527	0.02182822	0.030328652	0.027286852	0.028014017	0.032798164	0.030453553
0.0	0.031603973	0.025453378	0.02887171	0.031443298	0.022489306	0.03439029	0.024400674	0.028682224	0.030229058	0.029076135
0.0	0.05819175	0.053856764	0.052256484	0.052034825	0.042441327	0.060869608	0.052422006	0.051822323	0.059127256	0.050738543
0.0	0.06596708	0.043513004	0.056570295	0.059436407	0.045841258	0.061435834	0.047359485	0.053813834	0.059775557	0.046393022
0.0	0.05899454	0.049943496	0.053927355	0.054320596	0.040548556	0.05626452	0.05558884	0.05406834	0.051550843	0.049434345
0.0	0.19750248	0.17403972	0.2062163	0.2039994	0.1525596	0.18123211	0.15442063	0.18791817	0.16779627	0.16714829
0.0	0.53819025	0.5391873	0.53379977	0.54806614	0.5349015	0.5420144	0.53365386	0.55486697	0.53235877	0.5490518
0.0	0.53893334	0.53857404	0.53397	0.54693097	0.535109	0.54097694	0.532984	0.55760264	0.532732	0.5473251
0.0	0.5394975	0.536716	0.5350422	0.54660237	0.5348103	0.54104924	0.5334809	0.5572605	0.5323986	0.5471743
0.0	0.5408457	0.5386678	0.5354187	0.54858047	0.5364018	0.54400134	0.5338117	0.55698115	0.5342829	0.55021465
0.0	0.5365075	0.54159135	0.53306353	0.5458266	0.53621626	0.542447	0.53584564	0.5542503	0.534158	0.5459321
0.0	0.5364049	0.5400513	0.5344777	0.54691815	0.5358263	0.543404	0.5330312	0.5554448	0.53128344	0.5469149
0.0	0.53670806	0.5392521	0.5332938	0.5465601	0.5338217	0.54208726	0.5331944	0.5542369	0.5320544	0.54728144
0.0	0.53663117	0.5394339	0.53288126	0.5454059	0.53544027	0.54131126	0.53348017	0.5553945	0.53232837	0.545335
0.0	0.53645223	0.5389355	0.5326496	0.54590344	0.53498477	0.54135287	0.53250754	0.5554708	0.53121	0.5457723
0.0	0.536212	0.5394079	0.5326222	0.5459674	0.5346883	0.5425562	0.5344294	0.5541056	0.5326078	0.5464837
0.0	0.031305466	0.02818672	0.031811032	0.023796499	0.026070805	0.032930568	0.024692567	0.027875116	0.028238235	0.018208206
0.0	0.53603584	0.5395239	0.5341581	0.54672533	0.5355411	0.5433398	0.5329988	0.5548233	0.5315382	0.54730326
0.0	0.53540045	0.5400803	0.534408	0.54606766	0.53531605	0.542855	0.5329667	0.5548639	0.5316178	0.547006
0.0	0.5365619	0.54032165	0.5352558	0.5471205	0.5358844	0.54288536	0.5321431	0.55516905	0.53219765	0.54665434
0.0	0.536469	0.5399269	0.53381747	0.54709333	0.53584516	0.54263294	0.5339888	0.55474454	0.5314302	0.54747224
0.0	0.53652906	0.5402652	0.53480136	0.5469313	0.5358835	0.54236174	0.5330375	0.55517733	0.5317949	0.5470439
0.0	0.5363937	0.5393568	0.53504616	0.54646164	0.5361672	0.543439	0.53405875	0.5550435	0.53180623	0.5467524
0.0	0.5361341	0.5400822	0.5347975	0.54664755	0.5355987	0.54303104	0.5321428	0.5546731	0.531744	0.547291
0.0	0.5364279	0.54029655	0.53460413	0.5469676	0.5350949	0.54357237	0.5332992	0.55509967	0.5317185	0.5472767
0.0	0.53650475	0.5395129	0.5347392	0.5465275	0.53536236	0.54313004	0.5330568	0.5543005	0.531159	0.5471422
0.0	0.5362797	0.53975636	0.53464377	0.54685616	0.53570235	0.5436591	0.5332338	0.55484444	0.5322607	0.54782695
0.0	0.22407421	0.17452879	0.21331012	0.22484095	0.20972782	0.19799103	0.1855687	0.2314439	0.21012579	0.21026205
0.0	0.535466	0.5396045	0.5340206	0.54606485	0.53565395	0.54383737	0.53267205	0.55533975	0.5322975	0.5476432
0.0	0.53583103	0.5393919	0.53398186	0.54701203	0.5354582	0.5424656	0.5327752	0.5551118	0.5310267	0.5467409
0.0	0.53581876	0.53991264	0.5347094	0.5471336	0.5358887	0.54225236	0.5332776	0.5548811	0.531579	0.547689
0.0	0.53599256	0.5403342	0.53462964	0.5474665	0.5353145	0.5433158	0.53253293	0.5543736	0.53081816	0.54730076
0.0	0.53654236	0.5396537	0.53481215	0.5456377	0.53587884	0.5428032	0.53291136	0.5551025	0.5316621	0.5462713
0.0	0.53554106	0.53962135	0.5346497	0.54589057	0.53494114	0.54248035	0.5327176	0.5549048	0.5306358	0.54664594
0.0	0.536243	0.5405158	0.53502566	0.5478316	0.5360237	0.543402	0.53321975	0.5542979	0.5318211	0.5476808
0.0	0.5355401	0.5392261	0.53391457	0.5463084	0.53495294	0.54278797	0.53259057	0.5540256	0.53140306	0.5474429
0.0	0.5357753	0.53895754	0.53387505	0.5465994	0.5348455	0.5429207	0.5323847	0.55347496	0.5307957	0.5481183
0.0	0.5365766	0.53945994	0.5343679	0.5471058	0.5352572	0.5431365	0.5331593	0.55467767	0.53160983	0.5472054
0.0	0.53623843	0.53995436	0.53523433	0.5465603	0.53568846	0.54377747	0.5330173	0.5557976	0.53171515	0.54660475
0.0	0.5364265	0.5391042	0.53417796	0.546659	0.5355372	0.5430497	0.532878	0.5541373	0.5314814	0.54740274
0.0	0.5366128	0.5404135	0.5354902	0.5475932	0.5363313	0.543399	0.5331948	0.55548555	0.53250617	0.54835135
0.0	0.53509927	0.53971004	0.5335838	0.54569644	0.5348283	0.54283226	0.53275764	0.55389404	0.53089154	0.54647255
0.0	0.5355606	0.54119396	0.534771	0.54476976	0.53564364	0.5430737	0.53408426	0.55390763	0.5344981	0.5457673
0.0	0.5361437	0.5392668	0.53386194	0.5454582	0.5353808	0.54268295	0.53358173	0.5548496	0.5318673	0.5460998
0.0	0.53738445	0.5382936	0.534492	0.546123	0.5337905	0.5416413	0.53281236	0.553556	0.5334825	0.5477033
0.0	0.5354535	0.5394742	0.5325633	0.54514265	0.5352533	0.54226774	0.533116	0.5539327	0.53233135	0.5459985
0.0	0.535881	0.5396389	0.532868	0.544497	0.5353786	0.5424574	0.5327239	0.55386436	0.5325464	0.5453523
0.0	0.53498	0.53898585	0.5322521	0.5455743	0.53475094	0.54254836	0.5320522	0.5536436	0.5312137	0.54660165
0.0	0.53638977	0.5400808	0.533966	0.54596156	0.53543144	0.5418017	0.5339881	0.553224	0.53347814	0.5468099
0.0	0.53637713	0.53861606	0.5337124	0.545782	0.53461385	0.54170966	0.53149974	0.5533137	0.53141314	0.546583
0.0	0.5384835	0.53588575	0.5312612	0.5482619	0.5356602	0.54062074	0.5332205	0.5548417	0.5297651	0.548324
0.0	0.5349652	0.5375134	0.5296354	0.5450841	0.53553843	0.53965807	0.5334016	0.55319875	0.53182137	0.5475851
0.0	0.536701	0.5394266	0.5337227	0.54678386	0.53431743	0.54141885	0.53340745	0.5538895	0.53285927	0.546639
0.0	0.53657347	0.5395551	0.5339663	0.5461237	0.5349605	0.5418623	0.5338167	0.55398226	0.5332415	0.5466779
0.0	0.53660434	0.539759	0.5335077	0.54553723	0.53455603	0.54278225	0.53379667	0.5553181	0.5326611	0.54645663
0.0	0.53660434	0.539759	0.5335077	0.54553723	0.53455603	0.54278225	0.53379667	0.5553181	0.5326611	0.54645663
0.0	0.5358221	0.5398882	0.5339288	0.5453493	0.5339858	0.5430883	0.53491896	0.5534132	0.5322472	0.5460876
0.0	0.5362664	0.5413214	0.53391623	0.5450438	0.5346545	0.5421735	0.53555197	0.5533192	0.5327325	0.5448157
0.0	0.53659755	0.5401216	0.53546005	0.54716206	0.5345659	0.5432403	0.53368056	0.5536589	0.5303434	0.54642993
0.0	0.53712124	0.5401232	0.53355557	0.54467297	0.53543633	0.5435046	0.5333814	0.5534828	0.5333375	0.5462192
0.0	0.53636986	0.5384659	0.53231424	0.54561675	0.5339603	0.54135764	0.5331516	0.55214226	0.532926	0.5456058
0.0	0.5359185	0.5398259	0.5333426	0.54534334	0.5345597	0.54186034	0.5322718	0.55340254	0.53263134	0.5466671
0.0	0.5360703	0.53983647	0.53372765	0.54455316	0.53600866	0.54255325	0.53379005	0.55482256	0.53362364	0.5451068
0.0	0.5373103	0.53784037	0.534763	0.54455453	0.53557545	0.54293215	0.5340706	0.55421317	0.53218913	0.54495233
0.0	0.5367835	0.5399728	0.5328864	0.54699814	0.53414935	0.5415989	0.53402597	0.5540499	0.5327494	0.5461059
0.0	0.5330391	0.541652	0.5314138	0.54493284	0.5332667	0.5427682	0.53624713	0.55384785	0.5327922	0.54789454
0.0	0.5375901	0.5410294	0.5321586	0.5463463	0.5348157	0.541498	0.5337188	0.55328697	0.53190035	0.5478349
0.0	0.02458278	0.023773609	0.025630664	0.030919187	0.028359909	0.0340132	0.018649122	0.02578436	0.0282401	0.026886892
0.0	0.53718054	0.53879464	0.53255403	0.54685235	0.53374434	0.54311544	0.53289014	0.5557974	0.53256494	0.5470876
0.0	0.53718054	0.53879464	0.53255403	0.54685235	0.53374434	0.54311544	0.53289014	0.5557974	0.53256494	0.5470876
0.0	0.5381452	0.54210824	0.5327227	0.54858905	0.5388185	0.54289323	0.53557813	0.55417025	0.53383857	0.54800725
0.0	0.5371291	0.53876966	0.5341752	0.5460643	0.5349028	0.54226923	0.53445834	0.5547738	0.5324733	0.5460124
0.0	0.53619236	0.5392626	0.5336728	0.5455383	0.5339441	0.5420414	0.5338979	0.55464983	0.5318303	0.54486597
0.0	0.53613436	0.5408645	0.5339394	0.54518026	0.5337553	0.5419718	0.5346507	0.5533713	0.5312356	0.54474086
0.0	0.53613436	0.5408645	0.5339394	0.54518026	0.5337553	0.5419718	0.5346507	0.5533713	0.5312356	0.54474086
0.0	0.5371291	0.53876966	0.5341752	0.5460643	0.5349028	0.54226923	0.53445834	0.5547738	0.5324733	0.5460124
0.0	0.5363633	0.5360473	0.5330642	0.5472772	0.5342484	0.5427534	0.5327469	0.5543678	0.5297609	0.5475529
0.0	0.5361987	0.53859013	0.53323644	0.54643065	0.5343743	0.54247206	0.5337657	0.55462486	0.53010094	0.54579353
0.0	0.535558	0.538974	0.5339752	0.54562217	0.5321868	0.54268503	0.53311586	0.55351746	0.5292524	0.545938
0.0	0.53742576	0.54160273	0.53440064	0.5456957	0.5362839	0.54206795	0.5351201	0.55620986	0.53351	0.54592746
0.0	0.53627837	0.5394843	0.5330918	0.5475232	0.53385025	0.54216653	0.5327613	0.55258816	0.5312245	0.54795176
0.0	0.53592026	0.5389943	0.5332799	0.54659843	0.53438336	0.5419515	0.5335251	0.552792	0.52992123	0.54600495
0.0	0.5370354	0.5394574	0.53342634	0.54644847	0.53519815	0.5429932	0.5342596	0.55476755	0.53252524	0.5470967
0.0	0.53718585	0.5401392	0.53341186	0.54637474	0.5347907	0.5431401	0.5336094	0.55533946	0.5325013	0.5468021
0.0	0.5367908	0.5406488	0.53411007	0.54639524	0.53404236	0.54238635	0.53388864	0.5545136	0.5325604	0.54756606
0.0	0.5372133	0.54005736	0.5338706	0.54544073	0.53440905	0.54224557	0.53372586	0.55510896	0.5321063	0.5459131
0.0	0.5365426	0.53920263	0.53369415	0.54617465	0.53520525	0.5429922	0.53404737	0.5553007	0.53230816	0.54729676
0.0	0.53613496	0.53828144	0.53311753	0.54666775	0.53363	0.54305375	0.53274804	0.5542682	0.5314267	0.5477347
0.0	0.53695935	0.5409253	0.5342743	0.5447936	0.5357358	0.54305226	0.53460455	0.5540417	0.5337185	0.54428715
0.0	0.5366762	0.53936756	0.53291786	0.5460574	0.5334523	0.54554427	0.533474	0.55377954	0.53109133	0.54534703
0.0	0.5385991	0.54039437	0.5320445	0.5488443	0.53466964	0.5437933	0.53260034	0.5539991	0.53004646	0.5489175
0.0	0.537655	0.5415744	0.53297424	0.54679203	0.5349964	0.5425262	0.534393	0.5536122	0.5316324	0.5462317
0.0	0.53785235	0.5399352	0.5311318	0.549904	0.5352522	0.54366666	0.531491	0.55359197	0.5333591	0.5493134
0.0	0.0321326	0.02374288	0.033122625	0.03203003	0.021915236	0.032076832	0.022058591	0.033024002	0.029743128	0.027429737
0.0	0.5365964	0.53909916	0.5338772	0.5506266	0.5363129	0.543172	0.53085756	0.5555289	0.53364784	0.54882485
0.0	0.53546196	0.5385469	0.532078	0.54385793	0.53460836	0.5416288	0.5328536	0.55447525	0.5320161	0.5452405
0.0	0.5372416	0.53841406	0.5341955	0.5462041	0.5342859	0.54275906	0.5323226	0.5517749	0.5310005	0.5479525
0.0	0.53656596	0.5382879	0.53414077	0.54710853	0.53312546	0.545018	0.53320867	0.5538908	0.52934074	0.54698384
0.0	0.5367222	0.5389159	0.5340742	0.5463702	0.5339531	0.5442439	0.534041	0.55413055	0.5308334	0.5463044
0.0	0.535775	0.5391136	0.5325677	0.5467992	0.53387827	0.5445534	0.5337024	0.55298376	0.53186196	0.54694605
0.0	0.5362538	0.53985256	0.53282094	0.54776996	0.53489536	0.54379755	0.53263766	0.55353993	0.5333144	0.5462177
0.0	0.53719205	0.53974795	0.53407955	0.54670393	0.53505677	0.5429231	0.53248614	0.551493	0.5313015	0.5478866
0.0	0.53692573	0.53970003	0.5352239	0.5461963	0.5345043	0.54343545	0.53429693	0.553959	0.53093505	0.54673076
0.0	0.5369654	0.5399318	0.5336574	0.5452807	0.5336788	0.5416399	0.53437024	0.55396676	0.5311972	0.5456517
0.0	0.5374629	0.5402657	0.53395987	0.5451713	0.5334518	0.54126304	0.5331073	0.5511352	0.5287182	0.54591256
0.0	0.5370868	0.5415101	0.5339318	0.5449548	0.5343875	0.5412608	0.5346464	0.5521804	0.5309686	0.54472816
0.0	0.5374503	0.54170644	0.5352418	0.54505086	0.53512686	0.5405363	0.53407013	0.5533268	0.532871	0.54738164
0.0	0.5364979	0.5399862	0.5330701	0.5463618	0.53342617	0.54064465	0.53330165	0.5519431	0.52957606	0.5469007
0.0	0.5364979	0.5399862	0.5330701	0.5463618	0.53342617	0.54064465	0.53330165	0.5519431	0.52957606	0.5469007
0.0	0.53755504	0.5403676	0.53471047	0.5451275	0.5342722	0.5410347	0.53317577	0.5529206	0.5312338	0.54604775
0.0	0.53641534	0.54184335	0.53432184	0.54618484	0.5341664	0.54069793	0.53354263	0.5501045	0.5298598	0.548795
0.0	0.5365886	0.53825116	0.53356886	0.547235	0.53367436	0.5436519	0.5317157	0.55491436	0.5326962	0.54791987
0.0	0.5377421	0.54049283	0.5341402	0.54587585	0.5355632	0.5421588	0.5342206	0.55528474	0.533084	0.54643357
0.0	0.5352343	0.54045993	0.533322	0.5462648	0.53726447	0.5428208	0.53586173	0.5556893	0.5340735	0.5462508
0.0	0.53576994	0.5392632	0.53316385	0.5466817	0.53463095	0.54188144	0.5338089	0.55386305	0.5321803	0.54569155
0.0	0.15072992	0.1119097	0.13814223	0.15159838	0.18103938	0.18604267	0.1295584	0.18439424	0.13276015	0.1508188
0.0	0.53638023	0.539976	0.532902	0.54594046	0.5346673	0.5422339	0.5332687	0.5557721	0.533074	0.5470455
0.0	0.53582066	0.5401297	0.5349539	0.54592466	0.5357161	0.54267126	0.5325993	0.5550363	0.53136915	0.5461238
0.0	0.5371504	0.540738	0.5352637	0.5458738	0.5368189	0.5421652	0.53356993	0.55458343	0.5333865	0.54542196
0.0	0.53695583	0.5396957	0.5335514	0.5451689	0.5335257	0.541577	0.53331286	0.5548935	0.5313786	0.54571396
0.0	0.5379035	0.54090524	0.5360375	0.5467103	0.535808	0.5420243	0.53331155	0.5562424	0.53471464	0.54738307
0.0	0.536862	0.54096466	0.53630626	0.5463601	0.53603953	0.54308563	0.5328106	0.5560846	0.53291947	0.54687876
0.0	0.01570536	0.008925136	0.01184618	0.01432109	0.01192988	0.014130443	0.013218169	0.009741144	0.009003131	0.010843041
0.0	0.17043796	0.14764683	0.1447095	0.16134843	0.15007626	0.16306025	0.16736636	0.15387867	0.1392929	0.1539733
0.0	0.53477496	0.53825647	0.53423166	0.5454518	0.53408647	0.5427533	0.53345203	0.5546761	0.5325052	0.5463477
0.0	0.5369818	0.53828573	0.534949	0.54600346	0.5359075	0.5438064	0.5353731	0.5564176	0.5333053	0.5461755
0.0	0.1819999	0.15582229	0.16189113	0.16439335	0.16758794	0.18070923	0.13962118	0.15381297	0.1583018	0.17420444
0.0	0.53749347	0.53967947	0.5347258	0.54775614	0.53309226	0.54289746	0.5333206	0.5497281	0.53138345	0.5458892
0.0	0.5366158	0.5370626	0.53460073	0.5473602	0.5355294	0.54404193	0.5326165	0.55470645	0.5332636	0.5466818
0.0	0.5377664	0.540659	0.53379244	0.54673976	0.534126	0.5432114	0.53341776	0.5531532	0.5323417	0.5467246
0.0	0.53622025	0.53866464	0.5353852	0.5471917	0.5371379	0.5422174	0.53227484	0.5534828	0.53422797	0.54563594
0.0	0.12195887	0.123754136	0.09462993	0.10341136	0.10300239	0.14272997	0.069375165	0.09748284	0.07401299	0.07597158
0.0	0.11363423	0.07682491	0.10606901	0.119415335	0.10766889	0.08845955	0.100988835	0.0883741	0.10579188	0.08976639
0.0	0.53643376	0.5413911	0.5329148	0.54788226	0.53494924	0.5428553	0.53400075	0.55354303	0.5340274	0.54795295
0.0	0.5358409	0.5399379	0.5323188	0.5458516	0.5331159	0.5413072	0.5326477	0.55541915	0.53088427	0.54500556
0.0	0.53718966	0.53979445	0.53557116	0.5467867	0.5315472	0.5406148	0.534951	0.55430025	0.53023386	0.54555964
0.0	0.5367983	0.53644556	0.5345406	0.5469036	0.53508574	0.5423061	0.5337196	0.5566586	0.53145844	0.5456846
0.0	0.5370171	0.53799987	0.5331404	0.5485719	0.5343079	0.5423189	0.5319235	0.5539287	0.5296418	0.5472861
0.0	0.5364596	0.540437	0.5336478	0.5460519	0.5314677	0.5427321	0.53391576	0.5540908	0.53232986	0.5467052
0.0	0.53856426	0.5401087	0.53284025	0.5491146	0.53199893	0.5413264	0.53306884	0.55323184	0.5300642	0.5454326
0.0	0.5364675	0.5390332	0.5329775	0.54637694	0.53419936	0.54240847	0.53274333	0.55499446	0.5324246	0.5470186
0.0	0.5364675	0.5390332	0.5329775	0.54637694	0.53419936	0.54240847	0.53274333	0.55499446	0.5324246	0.5470186
0.0	0.535343	0.53734726	0.532073	0.54828745	0.53273696	0.54177994	0.53123206	0.5522794	0.5314196	0.5480541
0.0	0.53762025	0.5403014	0.5352892	0.5483003	0.5343307	0.5423999	0.5311925	0.55152947	0.53195137	0.5492804
0.0	0.16580288	0.13000998	0.1774961	0.14391896	0.1412163	0.16844574	0.1636064	0.17410646	0.13765347	0.15846422
0.0	0.21042712	0.17388791	0.22109577	0.18965319	0.18518256	0.21395539	0.20754018	0.22070034	0.18184751	0.20505592
0.0	0.21008609	0.17393012	0.22047213	0.18985069	0.1852288	0.21402611	0.20766686	0.22007346	0.18186937	0.20546159
0.0	0.53615254	0.53956974	0.5366813	0.5458678	0.5367952	0.542259	0.5333038	0.5563544	0.5330806	0.547756
0.0	0.11226078	0.09178724	0.11722275	0.12137535	0.09532985	0.12116394	0.09669496	0.11104801	0.08792824	0.106487215
0.0	0.11219277	0.09134386	0.11687968	0.12124792	0.09519409	0.121078566	0.09668709	0.11099209	0.088033155	0.10640002
0.0	0.08096686	0.060337424	0.082898	0.08952164	0.06781897	0.08915459	0.07370997	0.080149755	0.07897582	0.08833321
0.0	0.08640723	0.07066362	0.09001299	0.08432778	0.06743232	0.08497339	0.076446965	0.0836274	0.06812998	0.07817958
0.0	0.5370531	0.5410326	0.534621	0.54701114	0.5368596	0.5435505	0.53538066	0.5555327	0.5339281	0.5470384
0.0	0.53572106	0.54069453	0.5337883	0.5470075	0.53525	0.5437918	0.5336693	0.5549921	0.5334036	0.54701006
0.0	0.5370565	0.54044867	0.5345385	0.5482558	0.53606814	0.54296124	0.5308833	0.553059	0.5305915	0.54853094
0.0	0.53692156	0.53994495	0.53504235	0.54533905	0.5361797	0.5434022	0.53340286	0.55466765	0.53430104	0.5457973
0.0	0.5369118	0.54110855	0.5331784	0.5471506	0.53541565	0.5432537	0.5354123	0.55336887	0.5319511	0.5468397
0.0	0.535917	0.539027	0.5339731	0.54685366	0.5362161	0.5432257	0.53449845	0.5547852	0.5331603	0.54698706
0.0	0.5367158	0.5394965	0.53280956	0.5458833	0.5355548	0.5432676	0.5344776	0.55489004	0.5336878	0.54677397
0.0	0.53727686	0.5409318	0.53329194	0.54733723	0.5363824	0.54332143	0.5342518	0.555446	0.53327644	0.54710335
0.0	0.53705996	0.5382149	0.5328768	0.547132	0.53561	0.5440772	0.5348889	0.55478394	0.5322628	0.5470182
0.0	0.53626055	0.53815526	0.53375953	0.54560935	0.53560525	0.5437031	0.53399235	0.55479455	0.53264076	0.5460077
0.0	0.53749806	0.5388029	0.53329706	0.5483912	0.5365123	0.5429719	0.53385	0.5542682	0.5331332	0.54841065
0.0	0.53718656	0.5394232	0.53307235	0.5472081	0.53664476	0.54353416	0.5342853	0.5558255	0.53368336	0.54685944
0.0	0.5368032	0.5391006	0.53479517	0.54737246	0.5355899	0.54486454	0.53480643	0.55554205	0.533856	0.5470868
0.0	0.53830445	0.5390266	0.5339827	0.5467779	0.5367439	0.5443259	0.53522193	0.55475837	0.53375447	0.54701406
0.0	0.5368805	0.5387389	0.5331679	0.5469732	0.53561115	0.5432418	0.5347887	0.55413425	0.53361976	0.5459295
0.0	0.5374471	0.5397787	0.534268	0.5469562	0.5358615	0.543097	0.5345404	0.55401134	0.53319615	0.5474457
0.0	0.5365252	0.5398956	0.53349864	0.5469592	0.5360936	0.54408276	0.53433645	0.55517	0.53332424	0.54637194
0.0	0.5371217	0.53998476	0.5337169	0.54632086	0.53600097	0.54280406	0.53460413	0.5548728	0.5335827	0.54637706
0.0	0.53748643	0.539254	0.5335334	0.5476632	0.5363845	0.54433656	0.5347179	0.554636	0.53437245	0.5469593
0.0	0.5362564	0.5387805	0.53200155	0.547212	0.5362289	0.5444273	0.53414375	0.55458415	0.53387576	0.546676
0.0	0.53672606	0.53948444	0.53331375	0.54667246	0.5355822	0.54397035	0.5343862	0.5542561	0.5337826	0.546963
0.0	0.53688896	0.53926134	0.532877	0.54678947	0.5357485	0.544878	0.5350248	0.5544031	0.5333843	0.54733497
0.0	0.53627855	0.53882384	0.53307414	0.54782164	0.53459567	0.5444234	0.5339733	0.5549615	0.5327815	0.54660636
0.0	0.5365074	0.5407943	0.53324443	0.54655486	0.53497046	0.5431949	0.53416115	0.55422205	0.5326543	0.54668593
0.0	0.53688115	0.5376617	0.53335345	0.54816246	0.5337227	0.5415978	0.53136474	0.5543528	0.53122133	0.5477667
0.0	0.06468292	0.072684996	0.06682321	0.072358206	0.059106912	0.07231262	0.059498467	0.06637749	0.07428556	0.067680985
0.0	0.33282948	0.32273224	0.3395056	0.3405512	0.31874064	0.34328747	0.30874336	0.33971977	0.3278253	0.337338
0.0	0.5368948	0.5396277	0.53306365	0.54686123	0.53599006	0.54358673	0.53268147	0.5542334	0.5329855	0.54772025
0.0	0.3994799	0.38814548	0.40214393	0.40996832	0.3722384	0.39488044	0.37329018	0.4051425	0.37979844	0.38913095
0.0	0.53719413	0.5394298	0.5331436	0.5468806	0.5341331	0.5409371	0.5328112	0.5554847	0.53326094	0.5460815
0.0	0.5357583	0.5396836	0.5331026	0.54661894	0.5346216	0.5426788	0.53361845	0.55501723	0.53405446	0.54712725
0.0	0.53678846	0.5394152	0.5340788	0.54719484	0.5348923	0.54247785	0.5334031	0.5542546	0.5325144	0.5472058
0.0	0.53739166	0.53862727	0.5343758	0.5466782	0.53486955	0.5421655	0.53396726	0.5537185	0.5331448	0.54712987
0.0	0.53741527	0.54021955	0.5340881	0.54766446	0.5347828	0.5426193	0.5340278	0.5567262	0.5331165	0.5463217
0.0	0.5362262	0.53972286	0.53395295	0.5474776	0.53563267	0.54264027	0.5343497	0.55562973	0.5340135	0.54705846
0.0	0.536492	0.5379946	0.53293097	0.5454684	0.5329888	0.54236805	0.5315493	0.5546709	0.53207684	0.5475344
0.0	0.5368793	0.5378442	0.53230625	0.54675937	0.53478533	0.5445688	0.53272116	0.5544433	0.53255033	0.548731
0.0	0.53789425	0.53977776	0.5348053	0.5471194	0.5357203	0.54144305	0.5349631	0.55414915	0.5333834	0.5465803
0.0	0.5371278	0.53959286	0.53382665	0.54720503	0.5351543	0.54280335	0.5343829	0.5526716	0.53256714	0.5473857
0.0	0.5358499	0.53901535	0.5336447	0.5451928	0.53344053	0.54223627	0.5334078	0.55496037	0.5335902	0.5465476
0.0	0.53689593	0.5381053	0.5328388	0.54605895	0.53435755	0.543127	0.5339417	0.5544681	0.53320354	0.5472093
0.0	0.5369852	0.5399875	0.5332125	0.5461724	0.53624445	0.54309857	0.53361934	0.55440456	0.53374845	0.54689366
0.0	0.11091501	0.105338424	0.12268905	0.10529455	0.09397871	0.11937716	0.084795155	0.10778299	0.09494417	0.11743943
0.0	0.5374763	0.5388689	0.53209746	0.5484113	0.53428376	0.5418305	0.5321957	0.55320144	0.53093976	0.54691225
0.0	0.53641605	0.53961706	0.5332591	0.54604125	0.53464967	0.5421531	0.53304756	0.5558967	0.5326949	0.5474188
0.0	0.5375766	0.53865516	0.53182375	0.54794925	0.53353274	0.5417716	0.52942896	0.55164176	0.52998155	0.5489194
0.0	0.021371854	0.012213407	0.019849151	0.01671546	0.010947566	0.016519057	0.0103268465	0.014266851	0.01340791	0.011721665
0.0	0.5347301	0.53882813	0.53383714	0.5460603	0.5328049	0.5418848	0.5310034	0.55321217	0.53022516	0.545696
0.0	0.016458994	0.011297327	0.0008978379	0.016704375	0.010959645	0.016085433	0.00093600404	0.0017652585	0.013425747	0.010754494
0.0	0.00086016476	0.000573738	0.0008822633	0.00074182823	0.0006060044	0.0011821571	0.0015456894	0.0017757134	0.00045239518	0.0011540381
0.0	0.00097213214	0.00078281306	0.0018579988	0.0007381457	0.00055658066	0.000987687	0.00083544955	0.00072788115	0.00040410188	0.00047595095
0.0	0.0015114495	0.013902837	0.0017135164	0.0008288113	0.00053248147	0.0018216644	0.0010135855	0.0007829716	0.0007150457	0.0004886297
0.0	0.0011125252	0.00078833086	0.0011336306	0.0008465564	0.0004945092	0.0013047098	0.0007527938	0.0014608671	0.0006217607	0.0005650874
0.0	0.0011109875	0.00078450603	0.0011331425	0.0008444601	0.000493829	0.0013014197	0.0007516906	0.0014587451	0.00062083104	0.0005680995
0.0	0.0012980024	0.011645209	0.0019048451	0.0007506605	0.0005216445	0.0028460042	0.0010900872	0.0019505696	0.00086046226	0.001233664
0.0	0.002311312	0.010760055	0.00095611357	0.0007403172	0.0006480671	0.0010014261	0.0010069798	0.0014025604	0.01327721	0.0010356185
0.0	0.5352536	0.539348	0.53383124	0.54553145	0.53369665	0.5417368	0.5322772	0.5535877	0.53154075	0.5452739
0.0	0.5343224	0.5385125	0.5329781	0.5457046	0.53410095	0.5417903	0.5327129	0.5542002	0.5303586	0.54577476
0.0	0.53371596	0.53927463	0.53335154	0.54547703	0.53489447	0.54223764	0.53253883	0.5545076	0.53097075	0.5454571
0.0	0.5357207	0.54110146	0.5331558	0.5463506	0.53444684	0.54239565	0.5332027	0.5539444	0.5329362	0.54597044
0.0	0.5371167	0.5380996	0.5341641	0.54627395	0.5331412	0.54158825	0.5316329	0.55246985	0.53154624	0.5469876
0.0	0.5367877	0.538247	0.53257984	0.5466517	0.5347608	0.5418087	0.5327449	0.55509937	0.5305285	0.5465627
0.0	0.5362756	0.53906035	0.53342897	0.54661334	0.53407615	0.5424282	0.5329739	0.55436844	0.5303789	0.5460808
0.0	0.5361816	0.53900915	0.5329532	0.54642427	0.5355541	0.542256	0.5325708	0.5554067	0.53114057	0.54624516
0.0	0.5356695	0.53982234	0.53380233	0.5463859	0.5348697	0.54287535	0.53279984	0.5546758	0.530991	0.54576325
0.0	0.5366452	0.5387739	0.5338788	0.5460393	0.53381	0.5411886	0.5320761	0.55313617	0.532216	0.54758656
0.0	0.5359305	0.537785	0.5326143	0.5461968	0.5347249	0.5423839	0.5339032	0.55428135	0.53264743	0.5462334
0.0	0.53687614	0.54001456	0.53252363	0.5475626	0.53435785	0.54149437	0.5317142	0.55276006	0.53252006	0.5478901
0.0	0.53675103	0.5382742	0.53314155	0.546606	0.53277594	0.5415194	0.5320495	0.55235404	0.52996653	0.547286
0.0	0.53600794	0.53812057	0.53384507	0.54594433	0.5346149	0.54198426	0.53144246	0.55302525	0.5321484	0.5471332
0.0	0.53705806	0.54088765	0.5344051	0.54602796	0.53525597	0.5412873	0.53265095	0.55359477	0.53184086	0.5470236
0.0	0.5373829	0.5402027	0.53441465	0.54657847	0.53653747	0.5414373	0.53455365	0.55541676	0.5306897	0.5460907
0.0	0.5369593	0.5410106	0.5336612	0.54668146	0.534476	0.5414514	0.53363127	0.5541178	0.53029233	0.5468384
0.0	0.5379427	0.53923285	0.5340588	0.54715645	0.5348354	0.5427785	0.53142333	0.55383414	0.5322157	0.54633605
0.0	0.53699774	0.53848076	0.53299034	0.5477443	0.5359652	0.54260755	0.5330031	0.55465007	0.5320459	0.5464456
0.0	0.53707874	0.53960174	0.5341014	0.5464718	0.53471255	0.5411239	0.5324252	0.55416095	0.5304807	0.5465614
0.0	0.5380784	0.5389101	0.53420526	0.54757386	0.53431493	0.5424139	0.53085953	0.5538602	0.53173006	0.544849
0.0	0.5352422	0.5374353	0.5321321	0.54694194	0.5361771	0.54059786	0.53152025	0.5533492	0.5300552	0.5462546
0.0	0.53683776	0.5394639	0.5329321	0.54710346	0.5357995	0.54214114	0.53209525	0.55375236	0.5316691	0.5455715
0.0	0.5357912	0.53769225	0.5333967	0.5472537	0.53631926	0.54194665	0.5311572	0.5535653	0.5318319	0.5466787
0.0	0.5373865	0.5397207	0.5341965	0.54741514	0.5359417	0.5434892	0.5317322	0.5539685	0.53344506	0.54599565
0.0	0.5360505	0.5379151	0.53292596	0.54671633	0.5360782	0.5433714	0.53228945	0.5545172	0.53126526	0.54626054
0.0	0.5362592	0.5410566	0.5342207	0.54725873	0.5358354	0.54306877	0.53254676	0.5545556	0.53259325	0.54692405
0.0	0.5369044	0.5386377	0.533121	0.54620755	0.53464645	0.54099786	0.53109086	0.5534922	0.53127915	0.54626375
0.0	0.5359485	0.5386483	0.53446615	0.54534966	0.534704	0.5427274	0.5327845	0.5542386	0.53176814	0.545045
0.0	0.5347851	0.539931	0.53257287	0.5454733	0.5335129	0.542831	0.5330899	0.55273116	0.5314272	0.54570556
0.0	0.5358323	0.53817046	0.5326954	0.5462461	0.53497577	0.5426305	0.53311473	0.5536729	0.53111684	0.5471455
0.0	0.53627664	0.5405021	0.5339553	0.54581153	0.5322913	0.5413463	0.53217477	0.55400395	0.5311823	0.5446765
0.0	0.5365741	0.5399438	0.53358036	0.54668134	0.53514236	0.54256964	0.53275615	0.55455285	0.5314228	0.5461572
0.0	0.5358823	0.53847563	0.53302914	0.5462257	0.53318185	0.54198974	0.53112155	0.5534927	0.53016514	0.5458265
0.0	0.5369966	0.5393033	0.5335757	0.5459067	0.53499275	0.5420316	0.53254104	0.5545294	0.5316596	0.5462582
0.0	0.536737	0.5389974	0.5335185	0.54619473	0.533555	0.54016656	0.5324939	0.5525173	0.530532	0.5465682
0.0	0.5360949	0.53873825	0.53430676	0.54687667	0.5341192	0.5409628	0.5315822	0.5538441	0.5315912	0.54659903
0.0	0.5353352	0.5396993	0.5336001	0.54587513	0.53269196	0.54095554	0.53120196	0.55269194	0.52977455	0.5448743
0.0	0.0181015	0.014132755	0.0022227871	0.016961211	0.008918925	0.013572546	0.010919969	0.013522178	0.012943621	0.013562532
0.0	0.000858076	0.0005744154	0.0008849225	0.0007469061	0.00060954224	0.0011833119	0.0015323398	0.0017836934	0.0004568667	0.0011589283
0.0	0.00086509075	0.0005700649	0.0008774231	0.00074736634	0.00060954597	0.0011898199	0.0015391133	0.0017782679	0.00045539142	0.0011594058
0.0	0.10415645	0.08827037	0.005727237	0.104852736	0.10113751	0.117228895	0.009194237	0.014392086	0.1059398	0.09225013
0.0	0.10407591	0.08872625	0.0057293554	0.104617156	0.100957066	0.11678546	0.009205616	0.01428137	0.105849184	0.09247955
0.0	0.0059033125	0.004511118	0.0075008306	0.006249083	0.01043772	0.00786867	0.0142911	0.0055370256	0.005160639	0.0052856244
0.0	0.009123103	0.08445799	0.011563882	0.0061983955	0.0064402134	0.007862819	0.004806248	0.014242623	0.0048087235	0.0043212255
0.0	0.009167279	0.08391032	0.0116665	0.0062189903	0.0064303563	0.007902128	0.0048420466	0.014315719	0.004827563	0.0043494115
0.0	0.009170918	0.08452386	0.011668882	0.0062048724	0.006457714	0.0077995947	0.0048165615	0.014220975	0.004815439	0.004330388
0.0	0.0059164283	0.0048512165	0.0055642254	0.0051110443	0.0061164154	0.009570192	0.014909521	0.014416964	0.003939959	0.010765762
0.0	0.005928843	0.0048325188	0.005598769	0.005099279	0.0061048022	0.0095778555	0.015051144	0.014521264	0.0039222776	0.010742274
0.0	0.005947169	0.004850954	0.0056226114	0.005124796	0.0061594597	0.00950344	0.0150053995	0.014341545	0.0039253007	0.0107676
0.0	0.11255244	0.086773135	0.10664708	0.09613297	0.10370673	0.110624276	0.09668585	0.09503357	0.1218794	0.10166489
0.0	0.11259835	0.08676482	0.1065383	0.09621843	0.103772156	0.11129076	0.09636747	0.095130466	0.12208567	0.10211284
0.0	0.11288596	0.086565614	0.1063256	0.096543655	0.10380828	0.111083	0.09658752	0.095245026	0.122145526	0.10235403
0.0	0.11276604	0.0871096	0.10628485	0.096288994	0.10384981	0.11044487	0.09638255	0.09483956	0.1218843	0.10224937
0.0	0.11236218	0.086302325	0.10594088	0.095996626	0.10375462	0.1107919	0.09688067	0.09510258	0.12116128	0.10130223
0.0	0.11205715	0.086628824	0.10629685	0.095948055	0.10371239	0.11164166	0.09664874	0.09551062	0.12226358	0.10160377
0.0	0.11251303	0.08659057	0.10690955	0.09597997	0.10374548	0.1112525	0.096709214	0.09494936	0.121956006	0.10183198
0.0	0.10951681	0.104745984	0.12996374	0.110850476	0.10007538	0.102622315	0.09072986	0.10518717	0.09469891	0.10002442
0.0	0.10993398	0.10490916	0.12991554	0.111638606	0.10008088	0.10304615	0.09046197	0.10500263	0.09527973	0.10107831
0.0	0.10961657	0.10469225	0.12930284	0.1114391	0.09989262	0.102537714	0.09043537	0.104718775	0.09490113	0.101079874
0.0	0.109531105	0.10477431	0.12920865	0.1109552	0.09995857	0.10272702	0.09025812	0.105126694	0.094766736	0.10057196
0.0	0.109719515	0.10388313	0.12923256	0.11155322	0.100378715	0.10275453	0.09064634	0.10521498	0.09463322	0.100674234
0.0	0.1093331	0.10503151	0.12939347	0.11102517	0.10012532	0.10298819	0.09064866	0.105067715	0.09475212	0.10021884
0.0	0.10963209	0.10431606	0.13001722	0.11094784	0.09960493	0.10300165	0.0900797	0.10491918	0.094529316	0.10031729
0.0	0.112478636	0.10901186	0.014029301	0.105953634	0.08364612	0.10028609	0.09813147	0.10119086	0.101822674	0.11427863
0.0	0.11263281	0.10934043	0.014046817	0.10617703	0.083413795	0.10054818	0.09814443	0.10095971	0.102575794	0.11520914
0.0	0.1130148	0.10929994	0.014041179	0.106227905	0.08367399	0.099806786	0.0976203	0.10172533	0.10233813	0.11563168
0.0	0.112619154	0.10957223	0.014062913	0.1061485	0.08360341	0.0998364	0.09795045	0.101295546	0.10244309	0.11504474
0.0	0.11291464	0.10900329	0.014046407	0.10616613	0.08390589	0.09996761	0.09744394	0.101383716	0.10216072	0.11463894
0.0	0.112468526	0.109145544	0.0139952665	0.10595522	0.08324302	0.10040225	0.09780036	0.101169094	0.10221396	0.11418766
0.0	0.11293697	0.1092497	0.014113062	0.10576105	0.08307293	0.1004043	0.09799997	0.10111469	0.101908065	0.1141731
0.0	0.112581305	0.10863332	0.014010818	0.10575356	0.08344701	0.1003419	0.09777545	0.10123471	0.101850696	0.11444727
0.0	0.0067106425	0.0066486853	0.011710353	0.0050648404	0.005580079	0.007964259	0.008183763	0.0059344103	0.0034932601	0.0044256314
0.0	0.005945306	0.0047586155	0.010361187	0.0050232084	0.005244774	0.02000082	0.004462538	0.009213708	0.0035308362	0.009905852
0.0	0.005941776	0.004755877	0.010379661	0.0050010006	0.0052374876	0.020088358	0.004448688	0.009214889	0.0035626325	0.009928588
0.0	0.0059478204	0.0047235964	0.010382796	0.005018142	0.005244774	0.019943355	0.0044560325	0.009228542	0.0035419932	0.009927042
0.0	0.0059282244	0.0047481824	0.010370349	0.0050034737	0.0052238265	0.020055588	0.004434854	0.00917016	0.0035230366	0.009923153
0.0	0.00593286	0.004720497	0.010347535	0.005018054	0.0052373335	0.020048598	0.0044603227	0.009179315	0.003522866	0.009877085
0.0	0.005928149	0.0047594626	0.010365348	0.0050109974	0.005248676	0.020026643	0.0044525843	0.009235241	0.0035511083	0.009857966
0.0	0.005957947	0.004746148	0.010403148	0.0050218054	0.0052473373	0.020082876	0.004440858	0.009212077	0.0035265808	0.009918796
0.0	0.0059006773	0.0048632803	0.005590768	0.0051016067	0.0061172475	0.009499177	0.015043583	0.014382592	0.0039135055	0.010721954
0.0	0.00593797	0.004864194	0.005602051	0.0051150518	0.00610432	0.0095310835	0.014985138	0.014440604	0.0039590835	0.010815856
0.0	0.0059080156	0.004857936	0.005574932	0.005126126	0.0061120284	0.0094941715	0.014897278	0.014436295	0.003942112	0.010829691
0.0	0.005922113	0.0048661195	0.005557367	0.0051084873	0.0061035994	0.00951088	0.014937569	0.014382695	0.0039201225	0.010785748
0.0	0.0059286575	0.0048489794	0.0055805366	0.005106769	0.006119564	0.009510274	0.015026677	0.014431186	0.0039191903	0.010769174
0.0	0.005940112	0.0048588538	0.005614928	0.005116311	0.00610189	0.009543777	0.015012584	0.014396436	0.0039268686	0.010805771
0.0	0.10322829	0.08830154	0.0057043657	0.10402911	0.100472935	0.11729219	0.009196417	0.014233574	0.10563566	0.092204235
0.0	0.10361624	0.0886998	0.005738441	0.10432916	0.10124717	0.117125645	0.009170207	0.01438959	0.106426165	0.09289537
0.0	0.10391295	0.08821468	0.005725193	0.104357466	0.101522595	0.11719544	0.009137485	0.014363699	0.10619394	0.09316552
0.0	0.103296936	0.08843952	0.0057171667	0.104025714	0.10078937	0.116731554	0.009105408	0.014314757	0.10578221	0.09289296
0.0	0.10391879	0.088118926	0.005700456	0.10462953	0.10090029	0.117103316	0.0091824895	0.014345146	0.10569451	0.09235826
0.0	0.103221744	0.08833371	0.005702716	0.104289845	0.100633875	0.11708777	0.009152413	0.014413984	0.10571468	0.09228644
0.0	0.10382092	0.08821202	0.005727444	0.10433075	0.10080914	0.11710579	0.009102917	0.014337893	0.10575206	0.092607684
0.0	0.005851175	0.0044888365	0.007458973	0.006232727	0.010388447	0.007889069	0.014257721	0.00558736	0.005163058	0.005288227
0.0	0.0058847945	0.004502935	0.0074754525	0.0062289294	0.010418844	0.007923622	0.014266831	0.005568169	0.0052147377	0.005316755
0.0	0.005878398	0.004478029	0.0074512567	0.0062434156	0.010398152	0.007876741	0.014157963	0.0055791265	0.005178332	0.005329836
0.0	0.005873563	0.00450451	0.007467189	0.006227259	0.01039207	0.007869477	0.014184284	0.005556376	0.005168295	0.005330463
0.0	0.005893426	0.0044774082	0.007463059	0.006249904	0.010431265	0.007892735	0.014255375	0.0055619725	0.0051522516	0.005278028
0.0	0.005852648	0.0045055947	0.0074650156	0.006224816	0.010412882	0.007896058	0.014267435	0.0055872328	0.0051743174	0.00528397
0.0	0.0058708126	0.0044913427	0.007480252	0.006248462	0.01041853	0.007903649	0.01424575	0.005557694	0.005155359	0.0052867574
0.0	0.3246981	0.33061868	0.32164797	0.31285167	0.3074376	0.3166213	0.33147183	0.3245302	0.3031268	0.33478352
0.0	0.20510545	0.171961	0.19754316	0.19465646	0.1943746	0.2065254	0.19481187	0.20031475	0.201013	0.20348434
0.0	0.53647274	0.5393592	0.5332393	0.54610515	0.5340858	0.54125994	0.5345624	0.5536242	0.53226787	0.54535216
0.0	0.53608537	0.5397725	0.5337931	0.5461377	0.5345665	0.5435817	0.53492415	0.55485237	0.53239566	0.54803413
0.0	0.5356214	0.54002124	0.5327575	0.5473617	0.5348414	0.5425711	0.53215057	0.5543718	0.53169954	0.5477434
0.0	0.5371169	0.53959054	0.53396237	0.54654574	0.53561777	0.5420498	0.5355161	0.5532241	0.53118974	0.547896
0.0	0.53624123	0.5386437	0.5326739	0.5466139	0.5360096	0.54343575	0.5338613	0.5543234	0.5322001	0.550548
0.0	0.53560686	0.541811	0.53445697	0.5467287	0.53256965	0.54223907	0.5331143	0.55330354	0.5311722	0.5456576
0.0	0.53749424	0.54265547	0.5348315	0.54754674	0.5340751	0.54090697	0.53283334	0.5537497	0.53228	0.5468813
0.0	0.5366593	0.5399049	0.5324368	0.546171	0.53448635	0.54207355	0.53299236	0.5532979	0.5310614	0.54789585
0.0	0.53710276	0.53868955	0.53376573	0.54575765	0.5345317	0.54415286	0.5328241	0.55565685	0.532779	0.54781103
0.0	0.5363165	0.540668	0.5355144	0.5465398	0.537784	0.54280597	0.5334475	0.5543784	0.5349635	0.54686654
0.0	0.5384228	0.5391152	0.53809434	0.54730743	0.53856915	0.5439652	0.5336047	0.5554843	0.5344245	0.54883295
0.0	0.03886747	0.046984613	0.057609275	0.047218278	0.031915743	0.036691725	0.044645756	0.04231411	0.05543179	0.04237696
0.0	0.5370317	0.53983617	0.5333875	0.5463177	0.5347935	0.5429616	0.5341501	0.5558855	0.53246266	0.5468231
0.0	0.5383746	0.54018384	0.53543675	0.5469941	0.53499717	0.5437254	0.5334779	0.5545758	0.5300966	0.5455979
0.0	0.53575605	0.53975034	0.53266907	0.54566205	0.5347334	0.54251266	0.5332835	0.5555927	0.5326694	0.5460763
0.0	0.53531414	0.5397582	0.5322292	0.5447507	0.5349747	0.54246515	0.5329805	0.5560114	0.5328082	0.54615384
0.0	0.5354366	0.5405492	0.532821	0.5464878	0.53430796	0.54044086	0.5322583	0.5533523	0.5315254	0.5461504
0.0	0.53643745	0.5416014	0.5338899	0.5463811	0.5371699	0.54160786	0.5315883	0.5546806	0.5324924	0.5473082
0.0	0.5361812	0.5405848	0.53269356	0.5469495	0.5363845	0.5410472	0.53079504	0.5541072	0.53577936	0.5461944
0.0	0.53654623	0.5389199	0.5336263	0.5466865	0.53653884	0.54287905	0.5336994	0.5527917	0.5328505	0.54645723
0.0	0.5373445	0.5403022	0.533912	0.5468913	0.53546315	0.5418719	0.53129894	0.55329764	0.53134	0.54660857
0.0	0.5368368	0.54111433	0.53396404	0.54742	0.5374256	0.54290146	0.53226733	0.55432683	0.5341768	0.54864645
0.0	0.5357693	0.5397568	0.53383714	0.5450684	0.53337556	0.54061174	0.53189826	0.5534568	0.53176504	0.5481066
0.0	0.53683555	0.5396621	0.53450745	0.5490451	0.5367543	0.54279447	0.5342916	0.55612147	0.5363367	0.5485398
0.0	0.53654563	0.53897727	0.53310955	0.5478981	0.53341436	0.54364353	0.5312447	0.5564637	0.5337259	0.54658234
0.0	0.53555214	0.5396727	0.53440124	0.54756176	0.53719604	0.542673	0.5346467	0.5551573	0.53574324	0.5481521
0.0	0.53638506	0.53990793	0.5332126	0.5464704	0.53480005	0.5427291	0.53297955	0.55371225	0.5317478	0.5466392
0.0	0.03392398	0.027753845	0.018276542	0.03422678	0.025247578	0.03831997	0.02211198	0.0045342757	0.027864799	0.030483374
0.0	0.15367204	0.11844738	0.15597695	0.16963254	0.12276343	0.15167555	0.14861766	0.13097258	0.16535787	0.18087457
0.0	0.27183434	0.26801676	0.20792258	0.29070747	0.2625478	0.2967235	0.2537829	0.23679835	0.27526784	0.27146244
0.0	0.19820094	0.16112682	0.20031445	0.21605891	0.16532695	0.19694285	0.19216062	0.17650284	0.20912148	0.2272921
0.0	0.5358855	0.5408098	0.5332409	0.54625016	0.5348321	0.5428391	0.5334984	0.55365753	0.5331509	0.5469687
0.0	0.5370625	0.54007334	0.5339731	0.5463461	0.53513926	0.54160786	0.535037	0.5538308	0.5317343	0.5464983
0.0	0.5369915	0.5397349	0.5340144	0.5470784	0.5346085	0.5417235	0.53445387	0.55351615	0.5304672	0.54722613
0.0	0.5352252	0.5396429	0.53268766	0.545519	0.5346712	0.5417918	0.5332394	0.55476725	0.5317782	0.54613286
0.0	0.5367879	0.539524	0.53335804	0.5461672	0.5342519	0.5419695	0.53371644	0.5543434	0.5326477	0.5468196
0.0	0.53714144	0.5396164	0.53302306	0.54675096	0.5342298	0.54208136	0.5336015	0.55458504	0.53312415	0.54763097
0.0	0.002088826	0.0012991917	0.0032449486	0.0024596867	0.002662372	0.0044795643	0.0022162443	0.0027149518	0.0019128679	0.0019436809
0.0	0.5365082	0.54005	0.53419465	0.54535735	0.5358341	0.5423752	0.534858	0.55497605	0.53278536	0.5457395
0.0	0.537108	0.53988874	0.53383076	0.5458862	0.53530717	0.5425981	0.5340358	0.55621755	0.53269935	0.5465507
0.0	0.5366761	0.53961766	0.53249854	0.54885864	0.5365755	0.5436955	0.5343972	0.5565593	0.53365296	0.5482689
0.0	0.5375852	0.5403423	0.5350592	0.54657054	0.5366145	0.54244393	0.5357555	0.55656236	0.53238106	0.5464169
0.0	0.5371038	0.53949165	0.5355343	0.5455392	0.53551877	0.54329646	0.534512	0.5554642	0.5340497	0.5461123
0.0	0.5365221	0.54077333	0.5334176	0.5469393	0.53511065	0.543595	0.5337058	0.5553802	0.5317052	0.54695857
[truncated: 17,883 more rows]
