# Supplementary material for: Teasing out missing reactions in genome-scale metabolic networks through hypergraph learning
Source: Nat Commun. 2023 Apr 25;14:2375. doi: 10.1038/s41467-023-38110-7 (PMC10130184; doi:10.1038/s41467-023-38110-7)
Supplement: Supplementary file 4 — Source Data [file 41467_2023_38110_MOESM4_ESM.zip › Source Data/Figure 2/j-m/iCHOv1_node2vec.csv]

	0	0.1	0.1.1	0.1.1.1	0.1.1.1.1	0.1.1.1.1.1	0.1.1.1.1.1.1	0.1.1.1.1.1.1.1	0.1.1.1.1.1.1.1.1	0
1.0	0.090773776	0.58020216	0.01614994	0.57524246	0.57811195	0.20400614	0.57749677	0.5745177	0.06251022	0.040898085
1.0	0.57799995	0.101095535	0.011963916	0.5752724	0.03440619	0.5780797	0.004599888	0.574883	0.008857593	0.0039378605
1.0	0.57939595	0.5785493	6.0924667e-05	0.011782222	0.57637376	0.57814217	0.015431804	0.11145052	0.57686216	0.5634525
1.0	0.57760173	0.19039178	0.5739732	0.0056868047	0.00024291858	0.57898957	0.5771915	0.008655173	0.5786102	0.567018
1.0	0.027521018	0.58055276	0.04871476	0.5746488	0.57588303	0.1339576	0.01562017	0.01098168	0.5758452	0.56401104
1.0	0.5782685	0.58108646	0.57188195	0.120752245	0.11708998	0.5817544	0.5770764	0.57570016	0.13388035	0.565644
1.0	0.57919014	0.58284503	0.5721366	0.5748997	0.009816326	0.5768958	0.045892168	0.5766672	0.5795769	0.5640669
1.0	0.30550927	0.5805875	0.114923775	0.57352173	0.57609904	0.5774471	0.57752496	0.57494503	0.5792287	0.014323674
1.0	0.0032923063	0.024957728	0.5739635	0.03702374	0.018531628	0.5792164	0.5793995	0.57539034	0.5766674	0.56583333
1.0	0.5766496	0.29954165	0.037225414	0.08295847	0.24772999	0.57822096	0.57857025	0.019170165	0.57820356	0.56561637
1.0	0.0007163477	0.5796669	0.5737364	0.12659882	0.57548046	0.10904012	0.5778848	0.57666254	0.57781297	0.5618734
1.0	0.578163	0.57885396	0.03995613	0.57439107	0.002852617	0.29379737	0.5788662	0.57548535	0.5782374	0.56502485
1.0	0.57681376	0.57898986	0.57352865	0.57341146	0.5753146	0.57418746	0.57802296	0.57511854	0.57792753	0.012053262
1.0	0.5770622	0.12584405	0.0010414103	0.5740997	0.57597417	0.03179008	0.57757235	0.5759397	0.57776695	0.5651362
1.0	0.578631	0.5824697	0.00771925	0.5753949	0.57691205	0.5786364	0.57866627	0.006891563	0.57887435	0.56622624
1.0	0.57853943	0.5810675	0.57338566	0.12122487	0.5746951	0.5813475	0.5791681	0.07356423	0.5786002	0.5639871
1.0	0.5775546	0.5820677	0.0037688497	0.049844798	0.574728	0.015177213	0.013411177	0.573364	0.581892	0.5628094
1.0	0.0006043038	0.58084136	0.5705737	0.5743926	0.57536614	0.23201798	0.05548001	0.0059719626	0.57618725	0.03407714
1.0	0.57873625	0.5821694	0.06650697	0.021395244	0.57566196	0.013719435	0.0063268356	0.5753325	0.24209787	0.56400996
1.0	0.038279515	0.5808846	0.5720215	0.5748528	0.5744602	0.0041591083	0.5786632	0.5762855	0.57906437	0.00697974
1.0	0.013698913	0.22459072	0.010083744	0.57399184	0.5761356	0.57961524	0.5776711	0.5738879	0.57826656	0.0001429061
1.0	0.57923806	0.5825754	0.06227527	0.57479054	0.07387679	0.57966435	0.5791887	0.06126309	0.57772005	0.2264306
1.0	0.57411635	0.5797444	0.57331467	0.57488644	0.57525116	0.033646125	0.016383726	0.57586646	0.57953715	0.5642327
1.0	0.006429751	0.57882535	0.002701707	0.16220102	0.088735335	0.57934904	0.0032965576	0.1694793	0.0058570392	0.56551176
1.0	0.5779521	0.5780551	0.5730579	0.57512087	0.02904278	0.5774307	2.703298e-07	0.5762719	0.025328958	0.08354788
1.0	0.5745448	0.022027332	0.5719958	0.57573074	0.5776318	0.57823807	0.57804346	0.5749619	0.055858437	0.5665515
1.0	0.5761665	0.27081105	0.57563484	0.57499754	0.0044453186	0.014716924	0.02241002	0.5761683	0.57658666	0.5646054
1.0	0.5782456	0.57939553	0.12548098	0.02181189	0.5747366	0.0770576	0.5780648	0.5769051	0.07715952	0.56585735
1.0	0.07226629	0.5796987	0.5733583	0.5754787	0.57706755	0.57961124	0.0021563761	0.57554513	0.5787231	0.5659223
1.0	0.00029351664	0.5788803	0.57326734	0.57544035	0.032953598	0.5805661	0.578242	0.57588905	0.57682526	0.21760705
1.0	0.5786168	0.5789667	0.57436013	0.57657	0.5777436	0.014844397	0.5781784	0.5749403	0.5772353	0.055341642
1.0	0.58023506	0.58072335	0.28189686	0.5753425	0.0229412	0.5776289	0.57843506	0.57545143	0.57856876	0.5639894
1.0	0.046048217	0.03246646	0.5722458	0.57420224	0.5757646	0.5787158	0.578631	0.57579863	0.577686	0.56573504
1.0	0.020227607	0.57942635	0.03512713	0.08050469	0.032869563	0.031169826	0.57740045	0.06931252	0.57788783	0.56600606
1.0	0.1605104	0.57965076	0.17055897	0.573046	0.57400477	0.57758194	0.5780617	0.57506186	0.5785555	0.5654027
1.0	0.57832295	0.57853276	0.57340026	0.007950392	0.57597506	0.579199	0.579621	0.5758445	0.5767356	0.014924839
1.0	0.57882744	0.5800294	0.5724271	0.57359314	0.57687414	0.5773941	0.0018349392	0.019511096	0.078021616	0.5660549
1.0	0.5783468	0.5802447	0.012138167	0.007907542	0.5769025	0.5786407	0.5795262	0.007370649	0.5771592	0.15038647
1.0	0.57705444	0.12481709	0.085495375	0.57572675	0.00015778192	0.57965875	0.06233891	0.23327126	0.027533604	0.020142652
1.0	0.5784463	0.5796059	0.5741613	0.014013895	0.1580759	0.5783866	0.57865417	0.57394165	0.33665302	0.56517136
1.0	0.5771015	0.5806443	0.5732974	0.57545197	0.0017497786	0.5765944	0.06104075	0.010470736	0.5768266	0.00039242674
1.0	0.57627994	0.5807105	0.0047559715	0.057348736	0.5750958	0.57842183	0.5768479	0.57723147	0.57657343	0.56778216
1.0	0.5787677	0.06145182	0.005537845	0.5745789	0.0672747	0.008281567	0.5783552	0.080497265	0.57783127	0.013395187
1.0	0.008733235	0.58034676	0.5743923	0.5746896	0.57667536	0.5774966	0.0054493365	0.57630587	0.0151860025	0.56538033
1.0	0.05771499	0.5806805	0.57375264	0.5739563	0.57588917	0.5797765	0.08598887	0.5761451	0.57955617	0.056685574
1.0	0.0076967217	0.5797694	0.57172906	0.57652235	0.022854518	0.5796759	0.008425095	0.26254562	0.58049846	0.56676316
1.0	0.5780863	0.5808216	0.57547	0.5753302	0.22396705	0.57836396	0.5808073	0.032010086	0.08563547	8.764881e-05
1.0	0.5779018	0.5804468	0.5729086	0.5751192	0.15922321	0.5789683	0.29780272	0.05472467	0.5779947	0.018327806
1.0	0.5774368	0.57975936	0.5726221	0.23329757	0.02283373	0.5783381	0.20752773	0.575331	0.57964617	0.56659317
1.0	0.1825739	0.5792219	0.11023765	0.0027913565	0.021572078	0.57954997	0.57991064	0.24503966	0.5769153	0.19303916
1.0	0.007151509	0.5819865	0.57346374	0.575778	0.5773086	0.57830775	0.57936007	0.5733519	0.08000351	0.5637837
1.0	0.07299124	0.08881742	0.57282525	0.57622105	0.23653196	0.57984704	0.5786775	0.025157882	0.57721525	0.56612337
1.0	0.5779054	0.04389618	0.5727406	0.57591826	0.5763944	0.00021695552	0.3497328	0.57675	0.57779497	0.5635558
1.0	0.57906497	0.5786686	0.5728319	0.574386	0.5770117	0.57987374	0.5792513	0.57421356	0.5778856	0.5636779
1.0	0.5765064	0.5803001	0.5740001	0.06555004	0.574867	0.57934415	0.5774913	0.57651246	0.067376964	0.22694631
1.0	0.022682425	0.054244492	0.57263434	0.5768399	0.02367045	0.57751757	0.06203282	0.5725842	0.57895935	0.56360734
1.0	0.5785543	0.5793002	0.066633545	0.043455705	0.24378197	0.13689633	0.059855495	0.5750816	0.5784875	0.5641032
1.0	0.5771281	0.17467411	0.048383735	0.5740733	0.007885431	0.2591552	0.12720382	0.06713792	0.16898508	0.5655533
1.0	0.57842994	0.12485301	0.17639102	0.57477075	0.5765215	0.014175044	0.0030252826	0.0046106637	1.6306885e-07	0.5645493
1.0	0.57768226	0.11536632	0.1946641	0.57545906	0.57823455	0.57801574	0.57744026	0.57663673	0.577173	0.00030783052
1.0	0.57833827	0.06410313	0.056581803	0.007499979	0.06775221	0.5801913	0.5778996	0.5741495	0.017261736	0.5649495
1.0	0.021829626	0.5807405	0.5745722	0.5763762	3.534604e-05	0.5779967	0.5792833	0.576232	0.57779163	0.56501496
1.0	0.001017425	0.57992774	0.5736658	0.57428896	0.5769305	0.57816327	0.57754344	0.57425565	0.0011515428	0.00012919164
1.0	0.5787081	0.015489171	0.25144786	0.082552604	0.575828	0.5769059	0.5778145	0.2097796	0.10564871	9.77675e-05
1.0	0.57832557	0.58170205	0.5724415	0.57503283	0.08023315	0.57929325	0.025192743	0.5756957	0.57640165	0.004027576
1.0	0.5764443	0.5822966	0.5744043	0.055440284	0.57715803	0.57850796	0.090094015	0.5753452	0.01899477	0.21193144
1.0	0.57859313	0.5785425	0.011321276	0.17977402	0.010312281	0.0005617338	0.5774101	0.57524735	0.5766984	0.0006585719
1.0	0.57853013	0.16576575	0.02309886	0.007879051	0.5772757	0.57906204	0.5767641	0.112398855	0.58010185	0.56485814
1.0	0.57794815	0.06558476	0.57333696	0.57595587	0.035087958	0.57889295	0.5777272	0.5756615	0.006051674	0.0062219384
1.0	0.57973	0.5811986	0.57363427	0.0038135538	0.0891813	0.579072	0.57917255	0.5738789	4.7853428e-05	0.565506
1.0	0.5786414	0.5799635	0.027250959	0.57343394	0.575425	0.5816255	0.015603851	0.5752779	0.57724744	0.56486785
1.0	0.5787252	0.006618245	0.011660894	0.573957	0.5768244	0.5787248	0.57812274	0.57421553	0.0048532723	0.5649348
1.0	0.5789343	0.08832031	0.57392555	0.57504463	0.57665974	0.16074438	0.013520931	0.5746306	0.5779827	0.083488904
1.0	0.5765083	0.57970375	0.573151	0.039422598	0.5748878	0.579481	0.577497	0.5755004	0.5766266	0.56551313
1.0	0.57851326	0.57862216	0.10614773	0.57447994	0.5761592	0.5785507	0.07449367	0.0003027808	0.08016011	0.5634307
1.0	0.57630754	2.21381e-07	0.57309836	0.57492346	0.5763628	0.5782979	0.008254225	0.5759525	0.5761736	0.00016438487
1.0	0.57640785	0.5810672	0.14528896	0.5756086	0.57573617	0.5783086	0.57685244	0.57400244	0.57670677	0.10322287
1.0	0.57712525	0.5811239	0.00018587646	0.57395697	0.57571423	0.5789115	0.00057374977	0.57686687	0.5761263	0.5626532
1.0	0.5793053	0.003978744	0.0053281905	0.5761278	0.0052552233	0.57827693	0.013441085	0.57575274	0.21409559	0.13119371
1.0	0.04627742	0.5811911	0.5742879	0.57526064	0.16176352	0.57864875	0.5796108	0.09502231	0.10566851	0.006214663
1.0	0.047935594	0.58095425	0.06665668	0.08236405	0.022732092	0.5792315	0.5781373	0.5744798	0.57800066	0.56177795
1.0	0.57685167	0.5813318	0.57505983	0.57485867	0.57363	0.078309506	0.08710265	0.11294486	0.5772218	0.563422
1.0	0.5791693	0.5795014	0.5724923	0.5746924	0.5744619	0.5783498	0.5785498	0.5743092	0.004441041	0.56789815
1.0	0.579151	0.581207	0.025947774	0.26895285	0.5771446	0.013577322	0.5786015	0.5713501	0.57806724	0.011429292
1.0	0.030078704	0.07964811	0.5719584	0.020827316	0.13615137	0.57699394	0.5800156	0.04673386	0.5770423	0.5662031
1.0	0.00051440764	0.58052087	0.17386468	0.5756802	0.57478005	0.040441364	0.5766452	0.57546645	0.17075166	0.566266
1.0	0.062278885	0.5798146	0.57300246	0.5755291	0.00016784245	0.5784612	0.5783186	0.5760713	0.26197878	0.05251517
1.0	0.57711774	0.062066734	0.18005183	0.57296985	0.021224523	0.579054	0.008060119	0.57557416	0.00076223	0.00017479532
1.0	0.5782611	0.04512802	0.009563291	0.010915221	0.5754013	0.009472215	0.016005512	0.23376106	0.579175	0.048063077
1.0	0.043888707	0.087981276	0.57432854	0.011325243	0.5756943	0.5800493	0.5780115	0.5723975	0.5764289	0.5634751
1.0	0.037821442	0.0062112627	0.5739561	0.5745551	0.0003039626	0.1474363	0.5798261	0.5758412	0.58006567	0.56443256
1.0	0.5787066	0.5809419	0.57269824	0.109094806	0.57814544	0.016587678	0.00079912355	0.5759331	0.064086966	0.56469244
1.0	0.5780269	0.5799051	0.17465952	0.57442635	0.024713822	0.5798915	0.008118582	0.574745	0.57851267	0.5657512
1.0	0.5808688	0.5791571	0.5735216	0.5753233	0.5757796	0.0060756938	0.5799582	0.5764652	0.012935497	0.004154661
1.0	0.57673097	0.5805185	0.5728114	0.005173905	0.5753035	0.003536802	0.5779401	0.11248614	0.5794481	0.05122073
1.0	0.5783847	0.26702005	0.57355475	0.5760809	0.5733555	0.5802539	0.57669353	0.036366403	0.5796165	0.56440884
1.0	0.5749934	0.5788187	0.57319	0.5761206	0.577216	0.57846373	0.5790285	0.57448804	0.07707566	0.5648198
1.0	0.10047076	0.031467028	0.0318312	0.015975874	0.053198535	0.5805734	0.5793372	0.574999	0.0058278586	0.07604784
1.0	0.042007424	0.5812464	0.5746132	0.57505906	0.5773303	0.23264496	0.03854725	0.10623029	0.5789735	0.048252866
1.0	0.5761988	0.048134543	0.57368416	0.013224054	0.57583755	0.02736609	0.17403412	0.57542896	0.0033161636	0.5652075
1.0	0.5786226	0.581133	0.57332975	0.5742267	0.1944728	0.5788832	0.13643844	0.01363377	0.067253456	0.5627925
1.0	0.57709277	0.5797157	0.18965779	0.04479401	0.5759907	0.5787983	0.57786584	0.5758717	0.5775952	0.56627953
1.0	0.57874984	0.23462525	0.5736927	0.57494235	0.5759635	0.57671523	0.5792929	0.57633793	0.5787384	0.5656585
1.0	0.5785692	0.025189202	0.57473886	0.57559055	0.57596964	0.57804805	0.5783524	0.0006861155	0.5766891	0.5675732
1.0	0.5772225	0.57877547	0.5744211	0.57310814	0.030182026	0.57727355	0.57825935	0.02479646	0.5817672	0.56467307
1.0	0.5778689	0.2465139	0.00771547	0.010211555	0.021561654	0.5789223	0.57900554	0.5759256	0.58085275	0.5635997
1.0	0.09131854	0.0038332392	0.57238525	0.5756897	0.08024862	1.4403875e-07	0.039910518	0.20136105	0.58034885	0.0025193864
1.0	0.098505795	0.58223057	0.57315385	0.003667714	0.5751974	0.03173455	0.5780986	0.015863046	0.57891214	0.56514126
1.0	0.5752266	0.5844882	0.57275444	0.000104599916	0.574076	0.016387977	0.0332435	0.57547754	0.04242953	0.5648464
1.0	0.038538735	0.01282116	0.12020522	0.082006454	0.57600003	0.5804144	0.02299799	0.04459254	0.5776671	0.56478924
1.0	0.57670206	0.025528712	0.009372394	0.5759847	0.1400905	0.11025036	0.578609	0.022546675	0.5778141	0.5673584
1.0	0.5775334	0.5827688	0.12101387	0.09097009	0.5774508	0.5793607	0.57690436	0.0226693	0.005466907	0.5650124
1.0	0.5787422	0.20733291	0.5745187	0.17361414	0.5771961	7.77231e-05	0.578159	0.24480945	0.0054411404	0.000111473084
1.0	0.57711554	0.5797107	0.57634777	0.06727169	0.5769714	0.57841724	0.015613404	0.004471306	0.017858455	0.5645383
1.0	0.24625342	0.5809724	0.07434345	0.575493	0.57588303	0.57632446	0.57838714	0.57448614	0.58122	0.56352943
1.0	0.5786191	0.58074296	0.57353514	0.5746584	0.06501389	0.58107406	0.5779762	0.57297254	0.5771699	0.5655505
1.0	0.57900363	0.017522555	0.5726447	0.57397836	0.2104481	0.57483727	0.57664055	0.57528985	2.5548098e-07	0.0142206745
1.0	0.5786785	0.5792127	0.014146626	0.055621542	0.062837236	0.0071552037	0.576453	0.07357075	0.11528911	0.5637325
1.0	0.035529926	0.58225435	0.09158955	0.16872285	0.57619363	0.022092553	0.57965267	0.06715659	0.017924404	0.56571585
1.0	0.57659876	0.0040883357	0.57570106	0.574957	0.57622576	0.00021030336	0.57743865	0.57494056	0.57687825	0.0558866
1.0	0.5779128	0.0008896646	0.5743106	0.5741596	0.5759301	0.5798195	0.57706624	0.5757191	0.31477132	0.5663928
1.0	0.022255026	0.58060324	0.57464963	0.57446957	0.5761784	0.06241972	0.577699	0.57536125	0.5774926	0.5654628
1.0	0.5776907	0.124829434	0.5735835	0.09223947	0.0018944083	0.13187903	0.57761794	0.011750064	0.5790863	0.15827005
1.0	0.5769492	6.0381844e-05	0.011372206	0.5749776	0.5766033	0.5796446	0.0063188095	0.5748697	0.03178791	0.22069035
1.0	0.57522047	0.581552	0.5740887	0.015508095	0.04564227	0.29333887	0.024723023	0.11582114	0.12751922	0.055166308
1.0	0.0101108635	0.5810854	0.0024526932	0.08235859	0.57992417	0.58010495	0.579067	0.5745573	0.5775593	0.56323516
1.0	0.57675385	0.037332825	0.5747978	0.5747806	0.57635397	0.5772933	0.0284833	0.038115587	0.5802062	0.56341225
1.0	0.018596904	0.00015054559	0.061046503	0.00011859986	0.5754485	0.5795752	0.03500285	0.5757968	0.026162805	0.56496364
1.0	0.012429059	0.58172435	0.5718339	0.575021	0.006172282	0.57856804	0.05330537	0.57476526	0.5779417	0.057285
1.0	0.016629608	0.006780998	0.045271557	0.577027	0.5746084	0.5781956	0.22495621	0.57184106	0.042538065	0.5636288
1.0	0.5776948	0.57706904	0.5730069	0.024323279	0.57640487	0.0010428976	0.5780288	0.5753038	0.0012197236	0.56406355
1.0	0.021083966	0.030188777	0.5722797	0.00020369483	0.038761284	0.578259	0.57769465	0.038184896	0.57740736	0.22701836
1.0	0.5770667	0.5812406	0.016883258	0.5793805	0.5745884	0.5782773	0.015429801	0.5737456	0.011177615	0.56343204
1.0	0.5783708	6.237194e-06	0.5725237	0.57497257	0.57486475	0.5770002	0.0050585247	0.10628893	0.57621956	0.5637189
1.0	0.1209668	0.58075356	0.0017341486	0.24175823	0.5751028	0.5775163	0.5774996	0.5747213	0.013977704	0.5647064
1.0	0.5782244	0.58166623	0.57372355	0.5734852	0.575545	0.047607716	0.57820314	8.256965e-05	0.5778345	0.5669881
1.0	0.57850707	0.58221567	0.57406706	0.57483155	0.57576454	0.017068759	0.5783592	0.094183944	0.57630134	0.055709463
1.0	0.5783182	0.58182156	0.5703573	0.2200835	0.5740613	0.0009760951	0.5785104	0.57647246	0.5779398	0.1592642
1.0	0.5781899	0.22888571	0.5738903	0.57584	0.57448655	0.5798439	0.57949495	0.5757001	0.57706195	0.56545246
1.0	0.57724667	0.58065295	0.5717838	0.5764682	0.059176803	0.09054715	0.5784081	0.17189819	0.06489411	0.5659135
1.0	0.57748294	0.054336634	0.025441727	0.005524513	0.57725817	0.038064744	0.22173963	7.487514e-05	0.008500887	0.56446433
1.0	0.57839686	0.26905128	0.5740085	0.5757418	0.57800865	0.57816327	0.576323	0.5759569	0.57688195	0.0009073439
1.0	0.57664204	0.5786807	0.5739039	0.1076976	0.053906523	0.57952803	0.5790031	0.5767438	0.5781369	0.56463337
1.0	0.077792525	0.579971	0.5720402	0.006266107	0.00024149976	0.57866144	0.5786721	0.5751609	0.105730414	0.5658491
1.0	0.57726276	0.16232163	6.369391e-05	0.00074197416	0.5765189	0.2118335	0.0048132096	0.5754546	0.58008903	0.0747927
1.0	0.06253911	0.57832426	0.0025840434	0.57537293	0.5743685	0.5813493	0.57591796	0.021057213	0.010608698	0.56463516
1.0	0.57769406	0.02934212	0.0961221	0.23368765	0.5764151	0.022339456	0.57755303	0.57405394	0.05821355	0.56409985
1.0	0.57953197	0.5793047	0.57263094	0.57665163	0.5767102	0.5800602	0.577397	0.57391167	0.005369112	0.07206134
1.0	0.5761654	0.30040377	0.57240045	0.5738156	0.00024834348	0.58013666	0.57826203	0.30978906	0.14119726	0.56531906
1.0	0.028902676	0.58076614	0.07273914	0.5749	0.5760666	0.57878906	0.5784171	0.5758341	0.1047131	0.07477323
1.0	0.57812804	0.057025917	0.57259786	0.57735366	0.5778466	0.57863986	0.578275	0.0077055036	0.038915228	0.56627053
1.0	0.009863515	0.58045703	0.5747992	0.5748109	0.576784	0.102978036	0.57957727	0.5778236	0.5778901	0.5672376
1.0	0.57664573	0.054188315	0.06760826	0.00023047464	0.5751277	0.031734623	0.57802856	0.06701941	0.57532656	0.5654368
1.0	0.5781942	0.5822376	0.57216495	0.5746677	0.00054284063	0.57920265	0.5775872	0.57855403	0.580189	0.5651433
1.0	0.00021424309	0.5802109	0.051013164	0.0010308989	0.0054762717	0.5785273	0.074438244	0.57532763	0.5779976	0.56578064
1.0	0.5775095	0.015018069	0.061296172	0.017581059	0.5750178	0.5792958	0.114635155	0.07314936	0.57905257	0.56429535
1.0	0.098634556	0.18635462	0.5730083	0.004448912	0.0038747631	0.57761467	0.5774729	0.5760131	0.5781624	0.055306975
1.0	0.008944259	0.58118075	0.15003386	0.5730024	0.57503855	0.5783857	0.57982373	0.042970058	0.5766626	0.5641972
1.0	0.57815474	0.58071405	0.01682124	0.57483417	0.05292203	0.0013105889	0.5782447	0.5731147	0.57850164	0.10895903
1.0	0.006919263	0.58089226	0.05227249	0.29136938	0.5740561	0.17179011	0.15366505	0.011243326	0.03940702	0.56581587
1.0	0.022219755	0.58003396	0.5735289	0.5753503	0.013385077	0.1024323	0.5764944	0.57580096	0.57807064	0.0066164304
1.0	0.5761407	0.097382225	0.10162082	0.57669866	0.57789963	0.5792931	0.30546427	0.5741404	0.5787074	0.002305734
1.0	0.030360103	0.57951754	0.32730466	0.003164386	0.5739094	0.57883424	0.578173	3.750456e-05	0.03097076	0.56514543
1.0	0.5769832	0.579327	0.008233212	0.02188958	0.19561146	0.582334	0.009471021	0.5750911	0.0128979	0.017540839
1.0	0.099094205	0.57908434	0.04302058	0.26128402	0.5766815	0.08694113	0.57977927	0.5743532	0.58157456	0.5638358
1.0	0.57789767	0.5791122	0.57196695	0.0011320319	0.0031965675	0.57921547	0.00395602	0.57559127	0.013121314	0.5650459
1.0	0.5792291	0.58234996	0.5775025	0.5767334	0.57585585	0.580128	0.57816577	0.57554406	0.0052643423	0.56452614
1.0	0.5774397	0.10891594	0.57223284	0.57514846	0.08889756	0.09141806	0.5793076	0.5762384	0.57747597	0.037388973
1.0	0.57807815	0.0008123051	0.0019489041	0.026452381	0.00065453816	0.13372725	0.5792853	0.5751981	0.24369755	0.5638152
1.0	0.5764862	0.5789351	0.56975317	0.010496403	0.14574844	0.021467451	0.5770469	0.057197087	0.5774035	0.5641124
1.0	0.00572182	0.13924736	0.008184519	0.01921204	0.006440519	0.0007347052	0.11755281	0.5758886	0.016581418	0.5637437
1.0	0.5776084	0.5792679	0.03199121	0.0060144668	0.025882756	0.578882	0.57685244	0.57545525	0.23544422	8.781672e-05
1.0	0.03231499	0.28175712	0.57293445	0.57360524	0.5721574	0.5792558	0.5782503	0.5758092	0.5766034	0.5643433
1.0	0.037898295	0.02439207	0.57334006	0.02453254	0.57761705	0.58174175	0.00021708009	0.5756846	0.5783428	0.56506944
1.0	0.5780348	0.5817532	0.57387155	0.07307703	0.07427701	0.58002627	0.5777361	0.5741292	0.57811177	0.56546295
1.0	0.00985959	0.5810642	0.5727064	0.5752408	0.048386883	0.0017122958	0.57690394	0.00034050515	0.1548782	0.56456566
1.0	0.57722586	0.5805119	0.5739133	0.006841969	0.008678521	0.031704176	0.5773197	0.11034454	0.07724902	0.56485826
1.0	0.5773193	0.5815166	0.03009186	0.012059516	0.5754248	0.0126561215	0.22687809	0.57304215	0.57925606	0.07597879
1.0	2.6647229e-05	0.00013465517	0.10319535	0.57512647	0.007316989	0.24859118	0.106254525	0.08919848	0.5792093	0.56440896
1.0	0.007048344	0.012576035	0.5706406	0.573367	0.57589304	0.5795261	0.5758623	0.007001272	0.5769571	0.56169885
1.0	0.5799644	0.0042000934	0.57292956	0.016050046	0.57706225	0.5776724	0.57685864	0.16236307	0.5761827	0.25491863
1.0	0.57753015	0.5800547	0.57257444	0.5742113	0.5747894	0.21439892	0.1058433	0.23351173	0.13415347	0.56670207
1.0	0.5780381	0.58233565	0.57266027	0.57424814	0.088912204	0.5774157	0.58049405	0.57685715	0.007529283	0.56478673
1.0	0.00289314	0.5815548	0.5747929	0.082622364	0.5748969	0.57804	0.0038662807	0.22001176	0.02193085	0.008867029
1.0	0.00025180593	0.1368835	0.010460243	0.5745155	0.008908032	0.0869727	0.57793504	0.5734732	0.004491294	0.5639368
1.0	0.10151278	0.5806389	0.24905622	0.57580984	0.0050523486	0.17335232	0.57812357	0.57620746	0.57824713	0.56530774
1.0	0.5774087	0.5802601	0.03456899	0.57689714	0.14388654	0.024572825	0.5771964	0.5762404	0.5809983	0.56505275
1.0	0.028884707	0.0034558792	0.06141145	0.574657	0.57591796	0.008438183	0.57994777	0.5759325	0.57798886	0.56529045
1.0	0.57692015	0.23108853	0.00011243388	0.5754356	0.57662874	0.5775052	0.5778036	0.09952339	0.5777371	0.017125515
1.0	0.5780586	0.5816661	0.068486735	0.29183602	0.08873379	0.041556314	0.04924998	0.57472104	0.08954215	0.56453574
1.0	0.03235593	0.005194895	0.5730744	0.06708906	0.57248753	0.5774464	0.5805263	0.036605563	0.5767779	0.0036642046
1.0	0.14588863	0.5804648	0.04737308	0.5752348	0.5770133	0.5779994	0.06731633	0.5762483	0.578937	0.5637411
1.0	0.5788256	0.01500557	0.5735323	0.011874916	0.0886907	0.003469284	0.5797266	0.036459025	0.5765655	0.07753026
1.0	0.009878442	0.5801191	0.57333624	0.57518786	0.5780295	0.5794013	0.049689926	0.57514524	0.5777205	0.5644187
1.0	0.57868123	0.579985	0.06019138	0.035406798	0.57637453	0.16832024	0.16124155	0.57430464	0.57841796	0.00013950857
1.0	0.5777711	0.58038855	0.015764987	0.018565327	0.57611	0.57813156	0.08386762	0.5753128	0.5781025	0.009122395
1.0	0.57585055	0.28224844	0.5711273	0.57413435	0.5762327	0.5789727	0.15262239	0.5747373	0.19053699	0.5666761
1.0	0.00010726433	0.58045113	0.0063956617	0.57620615	0.57618374	0.5786512	0.57981783	0.016209546	0.57844657	0.5658475
1.0	0.018805183	0.054409005	0.0017879988	0.0005355122	0.5759345	0.5778738	0.57675475	0.5758159	0.57861584	0.56343853
1.0	0.5791933	0.58084446	0.5708871	0.5730983	0.08040854	0.017894201	0.57680273	0.5756872	0.014480316	0.05836396
1.0	0.577333	0.5816262	0.19588342	0.57447946	0.5767648	0.11258948	0.0004984254	0.57212657	0.0066858646	0.06310805
1.0	0.5779891	0.04161529	0.57355815	0.5737389	0.57634425	0.57579404	0.02480719	0.5741989	0.57624406	0.002263091
1.0	0.57722455	0.57952696	0.573378	0.57730407	0.0032827503	0.022057492	0.05677501	0.57626736	0.007497374	0.00773054
1.0	0.24567531	0.2776319	0.5738235	0.5740625	0.57688683	0.5794415	0.084204406	0.57558864	0.06733691	0.058856018
1.0	0.576592	0.14487232	0.57213163	0.021721518	0.026919065	0.57651955	0.03387124	0.0026385053	0.578089	0.5658231
1.0	0.57771105	0.58194304	0.57545847	0.57404506	0.13609852	0.5817064	0.5806601	0.5743299	0.5773965	0.5664219
1.0	0.20889263	0.054370183	0.5747192	0.57458276	0.5777731	0.57778096	0.008539739	0.2519873	0.5785649	0.000110703506
1.0	0.5775196	0.067042835	0.5748157	0.5760728	0.5777831	0.5792389	0.5784744	0.57673144	0.0075263544	0.56436265
1.0	0.022182014	0.12465523	0.12391514	0.00076368777	0.080665566	0.0673347	0.5792874	0.5766609	0.0027616892	0.5662559
1.0	0.5792004	0.010804975	0.5699128	0.5757927	0.5743843	0.08692076	0.012415842	0.00073852355	0.047782928	0.56553364
1.0	0.5771389	0.581051	0.5746025	0.5740847	0.15327881	0.58141476	0.57804614	0.5762718	0.57565343	0.5644779
1.0	0.5804515	0.5787797	0.5747018	0.5736352	0.5778021	0.0006593271	0.015601551	0.013293975	0.57609004	0.040979862
1.0	0.5796014	0.5814204	0.5758601	0.06728928	0.089262046	0.024353813	0.5760598	0.019205047	0.5772652	0.00012036294
1.0	0.0059624277	0.57995445	0.068475574	0.016229313	0.15095228	0.14679958	0.57684946	0.2195481	0.005388226	0.0015444146
1.0	0.5782355	0.57979554	0.57425433	0.57405275	0.5783831	0.5777685	0.05074955	0.0031647077	0.578118	0.0023275279
1.0	0.57783055	0.012222183	0.061388586	0.57674193	0.14235209	0.5791168	0.57957894	0.5742479	0.5781971	0.060068186
1.0	0.5783635	0.5798018	0.5747706	0.5733511	0.57489276	0.5783442	0.5780019	0.5742384	0.07411023	0.12757319
1.0	0.0011284379	0.58105224	0.5772432	0.5777146	0.5772297	0.06728004	0.26803935	0.57687396	0.5800814	0.5644907
1.0	0.5774581	0.16304152	0.5724036	0.017930044	0.19578306	0.5804004	0.5786726	0.5735187	0.096853204	0.015457311
1.0	0.04616543	0.5795487	0.009535222	0.5735929	0.57595515	0.5782184	0.5774695	0.07331065	0.5778212	0.07596527
1.0	0.5786655	0.068783104	0.57237613	0.008015485	0.16648431	0.58015376	0.5771615	0.57540846	0.5800364	0.030655283
1.0	0.5771028	0.025197646	0.5735358	0.5771421	0.1398549	0.5803453	0.10637455	0.5738469	0.5772965	0.5659678
1.0	0.577279	0.017043095	0.11930696	0.1428559	0.57577217	0.0120173395	0.5802659	0.57487714	0.57651	0.5664652
1.0	0.14539504	0.58095306	0.57367826	0.5732306	0.022725059	0.10716032	0.57774717	0.57604945	0.5794228	0.5633485
1.0	0.5767003	0.58048326	0.57125074	0.57539374	0.5762306	0.052441552	0.58001393	0.5780056	0.58023995	0.5643256
1.0	0.5778642	0.5811594	0.57294834	0.57542825	0.57656795	0.57817715	0.576786	0.57559353	0.03231007	0.02526019
1.0	0.57736903	0.008097885	0.57067215	0.5752329	0.14545456	0.57869864	0.57886875	0.5752347	0.0070305783	0.5656511
1.0	0.31856138	0.25070405	0.007482256	0.022894282	0.5771923	0.5791762	0.5778571	0.57507426	0.5771521	0.029496608
1.0	0.57687116	0.09079365	0.5734556	0.5759226	0.5734914	6.3021274e-05	0.57680637	0.099945374	0.5767281	0.56700796
1.0	0.07227743	0.015143255	0.07753471	0.57622033	5.7298683e-05	0.124036655	0.57895654	0.5746413	0.025384203	0.5680139
1.0	0.5773926	0.20477237	0.5724745	0.57516307	0.00570713	0.58089167	0.57653016	0.09954246	0.5802529	0.5645478
1.0	0.57749	0.5811199	0.5729965	0.5750274	0.0025219638	0.0031988488	0.02551603	0.57555705	0.5831776	0.5644597
1.0	0.5771179	0.035509538	0.5720311	0.5749667	0.5767507	0.57903475	0.57909393	0.5726926	0.5769626	0.5655932
1.0	0.0005752326	0.5786057	0.5728361	0.5742722	0.5778844	0.04432755	0.57918894	0.5755724	0.5771009	0.5654899
1.0	0.5769523	0.02395685	0.10859559	0.57709354	0.5749894	0.002466156	0.14119112	0.5744276	0.57685304	0.5644778
1.0	0.57853246	0.5800361	0.082952715	0.575725	0.10458022	0.57851636	0.5767711	0.013305451	0.023685558	0.060207527
1.0	0.5778796	0.5818796	0.57410175	0.57568574	0.5759152	0.31395602	0.5777191	0.03809477	0.005963892	0.56428546
1.0	0.5762659	0.017808693	0.5741866	0.08640311	0.5756158	0.57884943	0.57905644	0.57575387	0.07711439	0.5635816
1.0	0.02673416	0.580856	0.1929062	0.0010487101	0.14347386	0.578759	0.015215427	0.575633	0.5782074	0.5626312
1.0	0.5795099	0.0090759285	0.5713743	0.57467157	0.5764133	0.57572335	0.5795824	0.5752935	0.5798109	0.040830728
1.0	0.5776759	0.5797151	0.5728914	0.5759639	0.57669634	0.17949758	0.28763667	0.008746285	0.57913285	0.5667213
1.0	0.5772979	0.0053490675	0.5735448	0.5723219	0.5780773	0.08132133	0.57861185	0.5770282	0.048206396	0.0013082232
1.0	0.1152563	0.5809133	0.17919666	0.04507865	0.5752462	0.0005308588	0.14858073	0.57570714	0.57497	0.56435746
1.0	0.5806682	0.5807372	0.57301956	0.5737305	0.5788659	0.5797232	0.024265556	5.255095e-05	0.57798177	0.56408757
1.0	0.5760633	0.06503907	0.57427615	0.16974771	0.09945644	0.5782474	0.5758813	0.051166415	0.58090425	0.014578502
1.0	0.0028539575	0.58093184	0.5733669	0.031058872	0.08267036	0.5802138	0.57963145	0.57497746	0.5786803	0.56344944
1.0	0.008645923	0.5799501	0.57591814	0.5761107	0.5746851	0.012666638	0.57932866	0.5733199	0.5784187	0.013152335
1.0	0.5777832	0.5798335	0.27207142	0.11631461	0.5765493	0.0044712974	0.578693	0.0003480419	0.22462918	0.0034529606
1.0	0.5780406	0.15085772	0.5711867	0.57439363	0.5746548	0.5806328	0.00799717	0.037408706	0.0009498028	0.007335459
1.0	0.577857	0.5813477	0.5737328	0.573784	0.57732904	0.0004103976	0.5773002	0.066146985	0.57769144	0.5647405
1.0	0.0012891575	0.58141756	0.0076970826	0.5752751	0.013377836	0.5784426	0.57815266	0.5758398	0.0102209095	0.56501824
1.0	0.57723445	0.062337197	0.5733346	0.5769501	0.24808902	0.57892966	0.57749724	0.006882545	0.577361	0.23877546
1.0	0.57759184	0.029718658	0.5723564	0.57527715	0.19233748	0.58134586	0.5769726	0.575549	0.5791378	0.0013211143
1.0	0.5776271	0.016417256	0.57322335	0.5755089	0.57437027	0.5774768	0.5768107	0.5766928	0.579601	0.0078779925
1.0	0.1750213	0.011615993	0.5726723	0.57590044	0.14138961	0.5784097	0.0064468896	0.5735373	0.578149	0.56574434
1.0	0.0045115678	0.57940465	0.00011562525	0.5752366	0.575447	0.57692695	0.00050732866	0.006931535	0.5790378	0.5646096
1.0	0.57685935	0.57914424	0.0094765285	0.574895	0.10730248	0.58019376	0.57659125	0.0066535366	0.57613975	0.56619513
1.0	0.57778037	0.58179307	0.5726657	0.032135963	0.003244073	0.040143415	0.5772183	0.22624691	0.5783061	0.56615776
1.0	0.021027902	0.5832635	0.5726925	0.14338875	0.021128904	0.18863524	0.2830117	0.5751826	0.044697054	0.030668622
1.0	0.5763695	0.5799858	0.5732625	0.08216596	0.57493454	0.57986236	0.14387333	0.57537735	0.57934725	0.56468654
1.0	0.10155062	0.5814681	0.5708951	0.018253665	0.008078306	0.57780814	0.00024075324	0.0151773915	0.5765958	0.56461453
1.0	0.5775297	0.5790173	0.57456756	0.57750416	0.57740223	0.5777062	0.5765718	0.5755558	0.57646286	0.5662181
1.0	0.03861325	0.5809701	0.5739152	0.5739465	0.25333476	0.58010584	0.5775029	0.5776425	0.021780103	0.5656713
1.0	0.08872591	0.5791346	0.57165736	0.5756317	0.04546375	0.17213692	0.21847458	0.575227	0.007587708	0.0015564456
1.0	0.5773896	0.0019666802	0.5720518	0.037438832	0.575081	0.056857917	0.578472	0.57507044	0.11517589	0.5645387
1.0	0.57918143	0.5811219	0.5717816	0.57379615	0.5741661	0.5783417	0.007508118	0.5736592	0.5793371	0.5648046
1.0	0.57823354	0.0653012	0.5731855	0.067179345	0.57534873	0.5797093	0.5773826	0.5746753	0.099961124	0.1793352
1.0	0.5787278	0.5810164	0.010186197	0.57419014	0.5753948	0.57901126	0.106099874	0.073354825	0.06771237	0.014377835
1.0	0.576156	0.5802846	0.10169839	0.57475185	0.011262929	0.5784213	0.5759509	0.57358277	0.07848378	0.566049
1.0	0.57895094	0.006365265	0.1660825	0.5748144	0.5754508	0.030543918	0.00039246527	0.57734644	0.06936405	0.5653384
1.0	0.048167676	0.5796	0.0911773	0.5738257	0.5769344	0.0073895785	0.57915884	0.026180472	0.054774925	0.5641213
1.0	0.58127797	0.0016456384	0.57137847	0.57547486	0.0007439531	0.03788026	0.00023576508	0.5715039	0.019822156	0.56285673
1.0	0.1682712	0.00012457209	0.57396907	0.007881966	0.5777278	0.57880706	0.019605784	0.5757127	0.57755125	0.5660457
1.0	0.0001360034	0.5797795	0.57149637	0.5740248	0.08378141	0.5783259	0.57886237	0.0008662248	0.035082795	0.5619335
1.0	0.57707137	0.0015561352	0.5725889	0.06755109	0.57789993	0.57848585	0.0101766875	0.573291	0.008890666	0.56679714
1.0	0.5781762	0.00086212705	0.5746623	0.5743958	0.09977556	0.037044074	0.5794503	0.5761385	0.58060384	0.17000356
1.0	0.11416265	0.57936347	0.00015279326	0.020774607	0.5742513	0.5804454	0.00015266698	0.57512087	0.5786259	0.56650996
1.0	0.5769602	0.58051246	0.025542036	0.07319918	0.5771422	0.57926345	0.5790257	0.5756222	0.022230024	0.009462538
1.0	0.5789162	0.5797611	0.576324	0.5749311	0.57463735	0.5768211	0.5775639	0.22227196	0.5763596	0.052761577
1.0	0.57819825	0.57947284	0.10099593	0.57366663	0.5753092	0.09889443	0.5765059	0.57442313	0.056128055	0.56532586
1.0	0.03851617	0.5796653	0.007230203	0.57258636	0.13136795	0.578945	0.57756424	0.0067887423	0.5781147	0.5632063
1.0	0.002294284	0.5811756	0.077558376	0.27971172	0.5785795	0.57933867	0.5786962	0.5720138	0.02506172	0.5671305
1.0	0.20427586	0.5823771	0.5774025	0.57501775	0.5752009	0.040413193	0.5787125	0.5755436	0.5799144	0.0010818405
1.0	0.5776583	0.5802978	0.0013610525	0.5728951	0.5758348	0.5767232	0.57675046	0.5777077	0.03105901	0.5654272
1.0	0.5762312	0.0053442013	0.5716189	0.06731429	0.5764068	0.5776238	0.578144	0.57517445	0.5796561	0.29302272
1.0	0.5758754	0.57986295	0.061017517	0.57541525	0.09146455	0.5780791	0.5784758	0.5747726	0.5779419	0.5646229
1.0	0.5778815	0.58106613	0.5736793	0.57453376	0.57374203	0.0012423948	0.08594744	0.575518	0.001331192	0.5656182
1.0	0.57884014	0.5790906	0.061037164	0.008535755	0.5767713	0.5781464	0.00018255589	0.24977154	0.5798225	0.04436763
1.0	0.579224	0.5810838	0.57357955	0.011317498	0.5747942	0.5774293	0.1783826	0.5764494	0.121508054	0.19444187
1.0	0.5781833	0.58088523	0.5741787	0.5753414	0.18079683	0.5820445	0.5785795	0.5774064	0.57714987	0.07473851
1.0	0.5793252	0.5823137	0.00037748783	0.5748292	0.57609534	0.1894597	0.5766922	0.57603073	0.577798	0.5634831
1.0	0.5776516	0.17531505	0.57271945	0.5764173	0.13611054	0.29671896	0.14894085	0.57856214	0.57876116	0.564251
1.0	0.57838386	0.37941185	0.5729065	0.028168654	0.0075930348	0.5778478	0.5783239	0.57679343	0.577154	0.019307712
1.0	0.00027607658	0.57970667	0.5734506	0.57488334	0.14893457	0.57738847	0.57919145	0.5756717	0.038620315	0.5640759
1.0	0.0385374	0.02970367	0.57430726	0.5753733	0.08925633	0.57934636	0.037602	0.31883052	0.5766912	0.5647219
1.0	0.57756853	0.581271	0.57371587	0.07624207	0.0066103805	0.5794264	0.5789073	0.5756602	0.07045477	0.03068057
1.0	0.579634	0.00036200185	0.5720884	0.04485152	0.5763329	0.000105782536	0.57767785	0.5745821	0.5760369	0.5632214
1.0	0.57866204	0.58151877	0.57468146	0.57548374	0.5756148	0.5783932	0.5781437	3.4595632e-05	0.049490638	0.00018785706
1.0	0.5772235	0.57971585	0.016622663	0.017242882	0.062246934	0.5777186	0.011322147	0.5766175	0.57725555	0.0021235866
1.0	0.576696	0.5805892	0.57227457	0.5741241	0.16184856	0.5786055	0.5770305	0.014146527	0.029271046	0.19040759
1.0	0.5781628	0.123480044	0.019888142	0.5720835	0.57663554	0.006561302	0.5766265	0.57510316	0.00015665444	0.029094268
1.0	0.5785975	0.5813165	0.050565474	0.57565576	0.57394487	0.0126724	0.5803272	0.57773507	0.11504391	0.0019159804
1.0	0.09882375	0.035627276	0.5715143	0.015829554	0.09402208	0.02203771	0.085770376	0.57639277	0.57751095	0.5643925
1.0	0.5782121	0.08976113	0.22016627	0.00044924306	0.034833305	0.013660099	0.061709777	0.0011731471	0.5786864	0.25700355
1.0	0.11361757	0.0002880042	0.57353514	0.20120962	0.57563806	0.58081996	0.5779141	0.5753427	0.048928916	0.56635875
1.0	0.07249214	0.12491817	0.5737283	0.028064465	0.5758227	0.5793568	0.57804406	0.5755318	0.5750956	0.20967758
1.0	0.2905722	0.5806643	0.5730893	0.0005795341	0.040321443	0.090296306	0.57818866	0.0011379957	0.5786671	0.5668926
1.0	0.57832307	0.5800508	0.009573491	0.095721796	0.5780078	0.57802254	0.06739505	0.22615397	0.5781529	0.56570303
1.0	0.5796141	0.579201	0.5724286	0.57509255	0.019063393	0.57941407	0.5780383	0.5735845	0.57743734	0.56336
1.0	0.5787357	0.000101209815	0.041798644	0.5733528	0.004135103	0.5793625	0.57830215	0.57708156	0.57844967	0.56551975
1.0	0.57860255	0.58114326	0.0004506806	0.5764439	0.5777412	0.008454656	0.5803982	0.0040603247	0.57791317	0.56569463
1.0	0.0038518654	0.58060074	0.5721505	0.5752778	0.57721126	0.57787204	0.57874894	0.5755803	2.9520894e-05	0.5651237
1.0	0.57674736	0.5809959	0.57343984	0.57408893	0.5748533	0.57805926	0.5771394	0.5745911	0.5773043	0.56537575
1.0	0.5766311	0.57974184	0.5735432	0.1947393	0.5770881	0.5805965	0.57862276	0.57600296	0.0423728	0.56561553
1.0	0.57837003	0.5788456	0.5732537	0.5757087	0.574943	0.5781311	0.010161266	0.57495886	0.5764211	0.56483686
1.0	0.5769897	0.000104706196	0.57239187	0.57454056	0.575354	0.57605463	0.57959175	0.57713646	0.57908845	0.56568
1.0	0.012192267	0.00033555992	0.07779728	0.5756676	0.16912259	0.5775102	0.009350429	0.5772284	0.57796603	0.00064677844
1.0	0.5790662	0.5781487	0.573005	0.0061190855	0.008687945	0.02416001	0.57853633	0.5757158	0.05058011	0.5659253
1.0	0.5767064	0.13833942	0.5736783	0.5748721	0.5757773	0.033988055	0.5755235	0.5749105	0.5774763	0.5649976
1.0	0.1987952	0.5801311	0.5728753	0.021783443	0.57383513	0.58140373	0.00820613	0.57751375	0.57916296	0.56282777
1.0	0.024424078	0.58018035	0.07793999	0.5743747	0.57399875	0.037193846	0.58014816	0.073357396	0.11529726	0.5652191
1.0	0.5776855	0.5810434	0.5716222	0.5745483	0.07722028	0.5773511	0.050936405	0.5755161	0.01861593	0.56590736
1.0	0.5767037	0.5787786	0.026505327	0.5741049	0.0019918375	0.024887154	0.58104426	0.00030840453	0.00019228709	0.56549835
1.0	0.5774138	0.06385372	0.031310357	0.00018191697	0.57420313	0.16298836	0.57773757	0.57460296	0.5756458	0.060261056
1.0	0.0064933896	0.13746	0.572419	0.57647914	0.23727863	0.57889086	0.57972777	0.5722597	0.017331406	0.5649544
1.0	0.5781148	0.5784287	0.033427928	0.57416034	0.5748833	0.57696545	0.5804241	0.086401775	0.00013979622	0.5649415
1.0	0.037742946	0.5817134	0.5717931	0.57387173	0.5765084	0.58067495	0.5773046	0.1104112	0.58029646	0.5660166
1.0	0.0008727433	0.010275389	0.573601	0.57447284	0.1667851	0.08704009	0.10367888	0.0066911997	0.022910636	0.5662424
1.0	0.5773034	1.5637805e-05	0.5732496	0.576988	0.03876145	0.581919	0.5788875	0.57485944	0.57835394	0.56439966
1.0	0.57966644	0.5805291	0.5741409	0.5750762	0.033010963	0.57626367	0.57677585	0.5754408	0.57803166	0.08519855
1.0	0.017979028	0.00023313696	0.5719158	0.57444465	0.010338988	0.03246845	0.5803453	0.5745778	0.57963896	0.030472644
1.0	0.043889526	0.12490616	0.21988045	0.009310835	0.57479286	0.06740244	0.02007914	0.5763803	0.57813764	0.56427646
1.0	0.113646895	0.5781629	0.0065253954	0.25028282	0.03296155	0.5774927	0.5770258	0.0007697931	0.0320617	0.5634676
1.0	0.5758373	0.039449546	0.00032853885	0.57258964	0.13295338	0.57744783	0.049498703	0.57585865	0.114984944	0.5639514
1.0	0.096095584	0.58179003	0.5720427	0.5736213	0.57624817	0.57922065	0.09253469	0.5756287	0.18327397	0.56333536
1.0	0.011182127	0.58046263	0.5730091	0.57391125	0.13537063	0.23980826	0.57867724	0.017293084	0.57829577	0.0026994979
1.0	0.57938826	0.58123744	0.5725237	0.57356197	0.5741565	0.29137462	0.57987934	0.5751816	0.5776367	0.56554973
1.0	0.5782246	0.017678872	0.00077248155	0.5731968	0.57512933	0.5808721	0.5782148	0.5754073	0.5771515	0.5673795
1.0	0.5787525	0.0004021048	0.031061191	0.5735886	0.5734439	0.5767331	0.5792001	0.57610106	0.06823853	0.562754
1.0	0.57803303	0.5804839	0.57238513	0.0752844	0.001294143	0.5765613	0.57790476	0.57791483	0.025567755	0.5662594
1.0	0.031425312	0.5818431	0.57391155	0.57540995	0.57502645	0.5800434	0.57888585	0.57589287	0.5777604	0.56569856
1.0	0.5775777	0.5797121	0.573004	0.08614172	0.57547253	0.57738924	0.5795926	0.0458517	0.57846797	0.10046392
1.0	0.57756853	0.06217575	0.5725604	0.57424897	0.033226233	0.016432932	0.5778117	0.14766829	0.5771966	0.56336963
1.0	0.5776778	0.04038907	0.5714327	0.21861951	0.003990756	0.5785684	0.007681255	0.5759071	0.0063110027	0.002573354
1.0	0.5766503	0.5792709	0.57351816	0.021751408	0.5753406	0.5797536	0.577413	0.11842544	0.5783602	0.02837211
1.0	0.5771739	9.743961e-05	0.57349646	0.5739415	0.5757609	0.5784861	0.5799222	0.06650828	0.22533637	0.56342185
1.0	0.5790616	0.046024084	0.5733483	0.57218295	0.57295895	0.57890373	0.5771296	0.18348752	0.01179232	0.5643591
1.0	0.5785236	0.58109474	0.57404864	0.5735523	0.14923167	0.5760475	0.57999855	0.008716142	0.0058233156	0.56503963
1.0	0.1183121	0.5827365	0.57307875	0.007910034	0.08295442	0.5769185	0.58025545	0.03808055	0.5772675	0.56459904
1.0	0.012540898	0.5800162	0.57463926	0.5757789	0.5751527	0.57828605	0.060055245	0.01078441	0.020902613	0.56537205
1.0	0.5770387	0.5796078	0.57339454	0.5746256	0.07410791	0.057545442	0.57817173	0.5755778	0.57863384	0.24555665
1.0	0.57735246	0.03431536	0.572862	0.5732086	0.5761055	0.580091	0.5813144	0.20554103	0.15936229	0.10484961
1.0	6.9934096e-05	0.5799713	0.5720978	0.57367015	0.5762157	0.012677226	0.5782195	0.57544667	0.57821476	0.5656903
1.0	0.5763834	0.5806965	0.5734837	0.012959092	0.5761039	0.03164025	0.18243694	0.024534771	0.5762285	0.5663301
1.0	0.57907516	9.254945e-05	0.5739366	0.5731854	0.17313333	0.0024371708	0.579227	0.57482135	0.5783683	0.56482
1.0	0.009938075	0.5782644	0.023088576	0.57517534	0.5755173	0.07999649	0.5807677	0.01718075	0.5780584	0.56520426
1.0	0.57818407	0.012586075	0.5749621	0.00827224	0.5742932	0.57601565	0.57675654	0.03806952	0.57920337	0.5653904
1.0	0.009498633	0.08688547	0.0011997044	0.010781749	0.0042795213	0.06399993	0.5774475	0.5755321	0.5776443	0.5645951
1.0	0.5759112	0.035685524	0.5730862	0.5753162	0.082874596	0.09548191	0.009570593	0.5757671	0.57908887	0.16751689
1.0	0.5776699	0.5816595	0.5739374	0.5755029	0.5744335	0.57618123	0.015612165	0.14776203	0.5788063	0.56498045
1.0	0.5781239	0.5771694	0.010123175	0.5741221	0.5749354	0.0028664826	0.067162484	0.57489455	0.1416253	0.56566
1.0	0.098611765	0.5778847	0.18086587	0.021866275	0.5757657	0.016271956	0.20718096	0.57626337	0.5795444	0.56516397
1.0	0.5783861	0.002938075	0.12043881	0.57486296	0.5736577	0.578591	0.57765216	0.02075556	0.57638156	0.02887217
1.0	0.5800466	0.14125901	0.10991856	0.5740128	0.57692254	0.5794074	0.57839346	0.5772775	0.017217562	0.5643721
1.0	0.038070977	0.57997155	0.5755159	0.5757312	0.028709544	0.57936394	0.5761404	0.5778163	0.57917565	0.56605244
1.0	0.5769631	0.09848271	0.5734726	0.5755187	0.054096587	0.5787161	0.0009411783	0.5765833	0.16465917	0.04411418
1.0	0.57874846	0.58173263	0.57394165	0.57446146	0.57598203	0.5774426	0.16632454	0.5751071	0.5782686	0.5654794
1.0	0.5790029	0.5787131	0.5716148	0.5761095	0.06756267	0.5807882	0.57784516	0.5752876	7.152861e-05	0.05971565
1.0	0.27113265	0.068973355	0.5728514	0.5766511	0.00031168852	0.57748705	0.57839555	0.037608948	0.57691973	0.08708204
1.0	0.5769753	0.5792757	0.5741482	0.5748199	0.05921938	0.5790807	0.5773522	0.5745516	0.04513248	0.56323075
1.0	0.00044672954	0.06525334	0.57381827	0.09395393	0.57591474	0.58139145	0.57767564	0.009824316	0.02392763	0.5651902
1.0	0.57561564	0.3007417	0.18884498	0.20285152	0.07979334	0.57954276	0.578147	0.5745057	0.5773503	0.5650201
1.0	0.22873208	0.086900614	0.01694276	0.24826857	0.017465513	0.5775544	0.2607898	0.57664555	0.57801753	0.06033874
1.0	0.010681557	0.5801046	0.5749748	0.5768672	0.5767615	0.08470353	0.16377729	0.01467353	0.57882506	0.5643106
1.0	0.10490845	0.017919535	0.57151735	0.08055524	0.57568043	0.5794615	0.578162	0.040604793	0.5780504	0.15499724
1.0	0.09788879	0.58224416	0.08452238	0.5750184	0.57639396	0.57807225	0.57825416	0.18609585	0.039100286	0.5648915
1.0	0.005853009	0.5815656	0.0021126312	0.5743138	0.018717038	0.1083504	0.57818896	0.15116541	0.57724226	0.5654202
1.0	0.5795906	0.5791626	0.57400084	0.57511413	0.04572706	0.5775076	0.57684827	0.5750907	0.020041825	0.5656657
1.0	0.5783198	0.57980436	7.9751604e-05	0.57115453	0.021747086	0.5792753	0.0011970532	0.01328219	0.23609999	0.0034666932
1.0	0.5784545	0.054337107	0.57378995	0.5759024	0.24828175	0.13517933	0.5814386	0.02263746	0.5785013	0.012105044
1.0	0.58111596	0.57927054	0.57378894	0.0094462745	0.57558525	0.5807305	0.116091646	0.57546204	0.38208207	0.5669102
1.0	6.25428e-05	0.0543731	0.5743333	0.017294576	0.5776069	0.5781028	0.5776862	0.57422876	0.07740579	0.045696057
1.0	0.5772771	0.04307243	0.021065382	0.57636636	0.57475215	0.02208637	0.580156	0.5740469	0.578227	0.56488156
1.0	0.5813696	0.048806008	0.57339483	0.57669216	0.57745606	0.5786985	0.5774206	0.5760416	0.011361853	0.5655739
1.0	0.57754326	0.58146185	0.5733168	0.003067583	0.578073	0.09916987	0.57853675	0.5745243	0.5782197	0.040980384
1.0	0.57737255	0.0060588345	0.0051447432	0.5734324	0.022027668	0.0041202335	0.5779526	0.5759174	0.5803957	0.56409496
1.0	0.04601819	0.118437394	0.022123335	0.016244577	0.57504725	0.57829326	0.5797199	0.038235802	0.57720315	0.56376797
1.0	0.5774785	0.5800075	0.573185	0.5718287	0.5756136	0.031792313	0.009533074	0.046769124	0.579377	0.5644616
1.0	0.1955532	0.18206397	0.29291484	0.1509031	0.5738035	0.008385857	0.114753805	0.5736361	0.57650685	0.56427926
1.0	0.09781004	0.012451823	0.57202375	0.5757627	0.5756508	0.30187944	0.065525375	0.57479715	0.57956815	0.29207906
1.0	0.5767596	0.5804824	0.57277834	0.5745748	0.00022464094	0.57912517	0.57983994	0.0043469057	0.025129573	0.56552744
1.0	0.5772295	0.5807054	0.5728906	0.57268304	0.022286503	0.13145614	0.578257	0.013259537	0.5764635	0.024623066
1.0	0.57674146	0.5801203	0.57713866	0.0064853225	0.5762304	0.576704	0.0337491	0.018642988	0.57891846	0.5654561
1.0	0.5773715	0.020732226	0.57359385	0.16567333	0.032250017	0.036971275	0.07429026	0.57649994	0.5795619	0.567222
1.0	0.5789878	0.58174884	0.57225156	0.579888	0.57611805	0.1391264	0.00021180011	0.5751776	0.57811636	0.5651738
1.0	0.0068520536	0.5791356	0.5736198	0.5743289	0.57544	0.5817666	0.57692015	0.23213565	0.0038236934	0.11671841
1.0	0.010612463	0.5809299	0.57663006	0.5736304	0.5744281	0.5783067	0.14911202	0.015494203	0.5780791	0.56503546
1.0	0.11559178	0.5780968	0.36667818	0.57121116	0.12051979	0.578948	0.57771987	0.57656413	0.1581959	0.11762233
1.0	0.5780784	0.578018	0.57293504	0.57546204	0.57844514	0.5789501	0.5775984	0.57587165	0.16657415	0.56687087
1.0	0.5806293	0.0032838366	0.57378423	0.5752326	0.5779448	0.08011508	0.5794543	0.07347826	0.5795494	0.5655838
1.0	0.28713354	0.5800676	0.5721952	0.57440424	0.06943876	0.040001154	0.002303872	0.57471013	0.00092345814	0.015155704
1.0	0.5782339	0.5791407	0.57387376	0.03066176	0.15240394	0.002956989	0.5788824	0.0039478345	0.19407961	0.10296786
1.0	0.00071820186	0.58267033	0.57215506	0.5733504	0.022549234	0.5790531	0.5790824	0.57621944	0.57700425	0.01148128
1.0	0.11632956	7.243689e-05	0.57251155	0.57750547	0.5776087	0.5782188	0.5781845	0.073462114	0.0031390707	0.047940366
1.0	0.5792732	0.58020496	0.5717439	0.5748026	0.035638943	0.0015364329	0.026887259	0.16012625	0.5773251	0.2511875
1.0	0.5771839	0.58106637	0.57306725	0.20815681	0.57584465	4.874869e-05	0.5768306	0.121234976	0.0015156608	0.56503
1.0	0.5777007	0.113952465	0.57224387	0.0019921255	0.5748574	0.57964575	0.0001231939	0.5751793	0.57863075	0.56773245
1.0	0.5791929	0.5803572	0.5731462	0.18878019	0.5756317	0.5759069	0.57869387	0.5745725	0.57833236	0.565572
1.0	0.24384649	0.5800357	0.5733943	0.5746786	0.5757367	0.0010872694	0.016530998	0.57479846	0.57962775	0.5643758
1.0	0.57769716	0.054268997	0.5730385	0.0670062	0.5763624	0.19055744	0.57995087	0.5742267	0.09167432	0.56364787
1.0	0.5785088	0.58049434	0.008982821	0.09300319	0.14106217	0.57810366	0.57562315	0.57455504	0.5770667	0.08372958
1.0	0.57773834	0.5810796	0.093237855	0.57521224	0.15649183	0.0027971126	0.5783033	0.5753843	0.57889456	0.56455296
1.0	0.03367295	0.5807462	0.5723195	0.5749736	0.576064	0.11150883	0.57737947	0.25910506	0.020395221	0.040982522
1.0	0.0037257012	0.57959765	0.012985412	0.14561883	0.044064492	0.02679762	0.57741255	0.57468325	0.011214329	0.56553453
1.0	0.5778558	0.58017945	0.5733432	0.5751358	0.0018504946	0.00088592985	0.58071727	0.5736495	0.5766792	0.56586087
1.0	0.58071846	0.5812131	0.5724727	0.0031955529	0.0099511165	0.57791007	0.57671976	0.014078941	0.018416705	0.24513514
1.0	0.57876945	0.054280575	0.57252324	0.5737196	0.048486717	0.0139752515	0.5765764	0.22212489	0.13662346	0.20934708
1.0	0.0081268875	0.067080334	0.17762019	0.57480085	0.5758747	0.5814961	0.57755756	0.5724308	0.5780253	0.02006656
1.0	0.0709555	0.065562874	0.5726946	0.5747717	0.5772774	0.5779007	0.57833654	0.5756533	0.0068475218	0.5643794
1.0	0.5772378	0.053811543	0.12197464	0.57412046	0.5756802	6.8119356e-05	0.0011822472	0.5763265	0.57825017	0.56399643
1.0	0.00058656547	0.5799073	0.573259	0.57390535	0.57520634	0.57858455	0.15131135	0.027267918	0.017159194	0.003987126
1.0	0.57613504	0.5800669	0.5704457	0.01369622	0.058833707	0.00037170883	0.57854927	0.06605243	0.57775676	0.5637537
1.0	0.016197309	0.5805163	0.0037527084	0.57563347	0.033036627	0.57900125	0.57931453	0.5737612	0.05636023	0.56564903
1.0	0.5786524	0.25371513	0.5723629	0.5749891	0.57355016	0.026710039	0.57761675	0.09405941	0.0011899389	0.56352586
1.0	0.5777588	0.58115536	0.5736644	0.15966712	0.57819223	0.5780285	0.57788104	0.0020292443	0.5774971	0.5648421
1.0	0.57729924	0.07820359	0.006589778	0.5755438	0.57497174	0.0471152	0.5771922	0.5746566	0.047850363	0.56504333
1.0	0.00017940339	0.016310126	0.006650122	0.574976	0.0016934122	0.5792945	0.579122	0.574311	0.5776422	0.56515574
1.0	0.57869244	0.5782481	0.575102	0.5754723	0.006956344	0.5769245	0.57792896	0.576659	0.5782424	0.562623
1.0	0.027715765	0.14664395	0.5732862	0.0052637355	0.021660287	0.57907844	0.06726017	0.5743304	0.5789626	0.56447315
1.0	0.005385671	0.57947445	0.040891714	0.5738435	0.57763606	0.041562907	0.052921236	0.5768542	0.58231115	0.56541514
1.0	0.57740426	0.57817054	0.5728108	0.5767164	0.5749277	0.57815707	0.57902694	0.5743845	0.002416891	0.035644755
1.0	0.5772823	0.57939476	0.5724118	0.0027441552	0.57738316	0.0073716505	0.57824594	0.57604975	0.035154242	0.041016117
1.0	0.5780104	0.25316408	0.5722334	0.57375443	0.5768632	0.58032876	0.57830715	0.0151335485	0.1577009	0.043339655
1.0	0.57788384	0.57970387	0.57476485	0.575797	0.0025466308	0.5808435	0.26894477	0.027697256	0.58056545	0.033708204
1.0	0.5788077	0.5785903	0.5747268	0.57602745	0.012809354	0.5790233	0.2505435	0.00018540333	0.57801837	0.5654841
1.0	0.57828176	0.5806006	0.57491153	0.0035459404	0.5745353	0.5785701	0.5783538	0.574402	0.5779941	0.021304341
1.0	0.5782245	0.5790547	0.5737684	0.00010456551	4.8391586e-05	0.57905424	0.58023036	0.5755933	0.042500146	0.5668117
1.0	0.5780504	0.58126205	0.5737986	0.57461846	0.0038689722	0.0001873469	0.5776139	0.0006334103	0.0019198651	0.5639282
1.0	0.5769855	0.5803901	0.57314926	0.0026719156	0.5737149	0.00010191535	0.5790375	0.5778386	0.5780337	0.5651497
1.0	0.098482564	0.0027513301	0.04491877	0.0045466144	0.01334417	0.5780145	0.579304	0.5756947	0.11220489	0.5636219
1.0	0.5771489	0.58068526	0.023541305	0.57375085	0.166822	0.07781503	0.57780635	0.57556224	0.57824576	0.56350005
1.0	0.0016080125	0.12497101	0.03424129	0.5762535	0.17012185	0.57842106	0.015664583	0.0949978	0.5764502	0.014191079
1.0	0.57894284	0.57836795	0.5722416	0.5744156	0.5744234	0.57809067	0.049448002	0.089014634	0.5772312	0.2685444
1.0	0.57745796	0.025624419	0.009618969	0.57407933	0.5744198	0.19113421	0.57826006	0.5763558	0.09120804	0.56281245
1.0	0.57575226	0.581007	0.57064456	0.5723246	0.5756229	0.5769953	0.0075733126	0.23611945	0.20934251	0.00011849903
1.0	0.026848998	0.02545024	0.57128876	0.00786526	0.57467943	0.036074027	0.57625294	0.018765325	0.12879199	0.56386644
1.0	0.577511	0.5800558	0.5726393	0.5752621	0.02644182	0.57835025	0.57793975	0.00045813818	0.57946056	0.56737596
1.0	0.0003277908	0.08996658	0.5725654	0.57782453	0.57406664	0.58152133	0.5778393	0.57500434	0.57865244	0.5647986
1.0	0.5773283	0.5800031	0.13844463	0.57623696	0.041279715	0.57793254	0.57816863	0.57498205	0.028122103	0.0759514
1.0	0.577589	0.58005124	0.57397854	0.57535213	0.14144434	0.5792819	0.0035112016	0.57363766	0.5783234	0.0072734747
1.0	0.57671946	0.08996494	0.57310736	0.5743356	0.57524675	0.58080125	0.0034339337	0.01644405	0.5761906	0.56622803
1.0	0.5770199	0.58076686	0.5739487	0.5778852	0.011640792	0.5782774	0.57960325	0.009216094	0.5767242	0.56705946
1.0	0.5792575	0.5775289	0.5734952	0.015758181	0.12087297	0.1588613	0.020516751	0.57480055	0.10134587	0.56466347
1.0	0.5786709	0.5795924	0.5735798	0.5748711	0.57513183	0.009052787	0.015846359	0.0020367973	0.5791168	0.5685086
1.0	0.5758662	0.5809695	0.5734044	0.1757219	0.00012417136	0.010374783	0.5770822	0.041482043	0.57694	0.5664344
1.0	0.5780335	0.57983726	0.5710556	0.07809905	0.0036166266	0.5774023	0.5763878	0.57466537	0.5782864	0.12334402
1.0	0.57814455	0.58075607	0.10825707	0.57355696	0.05893952	0.19100668	0.022505071	0.57499284	0.15137191	0.56586975
1.0	0.0249237	0.054713458	0.061298173	0.57573116	0.04695608	0.0021309168	0.57942116	0.031761367	0.5783583	0.111719266
1.0	0.10322285	0.0021049308	0.061241545	0.5754317	0.57461864	0.5775195	0.5767307	0.5741951	0.0005894251	0.13255125
1.0	0.5775257	0.5789655	0.57461864	0.57473105	0.57487446	0.0001671552	0.20913072	0.00014762842	0.07996945	0.01416217
1.0	0.57827705	0.5812155	0.5725433	0.18369183	0.5757716	0.578851	0.578565	0.09868851	0.5784969	0.566681
1.0	0.0898892	0.04248757	0.5759173	0.5759209	0.57532936	0.5777508	0.5767862	0.10468858	0.08789054	0.5628851
1.0	0.024063742	0.57956994	0.5727462	0.5759066	0.5751749	0.031500615	0.57683057	0.57738614	0.5771603	0.56351024
1.0	0.5780383	0.2858395	0.5737891	0.0046050693	0.57378757	0.116398744	0.57768637	0.5765254	0.5781411	0.15458238
1.0	0.098531775	0.010595103	0.5730462	0.5751297	0.57550186	0.5795024	0.57859886	0.5757832	0.0044091777	0.56396073
1.0	0.09847821	0.04784932	0.5714561	0.5721289	0.57493055	0.57807493	0.0042353063	0.009630568	0.5783593	0.565181
1.0	0.05575752	0.58083314	0.57241446	0.5716978	0.5747663	0.5761114	0.014125567	0.574821	0.5776948	0.5647109
1.0	0.012668516	0.019439325	0.13841327	0.20127466	0.061439563	0.005943973	0.0492342	0.5752864	0.57683545	0.56598794
1.0	0.07282849	0.5815609	0.5732207	0.004650095	0.5747665	0.5778301	0.5767615	0.007431911	0.05031801	0.19956018
1.0	0.11488119	0.023559839	0.57188433	0.5768926	0.5758995	0.578227	0.5790999	0.575098	0.015067065	0.56489116
1.0	0.0059120464	0.57907754	0.009613119	0.012377546	0.5762293	0.57899356	0.015573058	0.014117788	0.5773428	9.984523e-07
1.0	0.19112611	0.5807538	0.5733096	0.00017200776	0.574672	0.5785354	0.00043451224	0.006699578	0.00036516628	0.56650996
1.0	0.09843714	0.0011941657	0.081357814	0.57713574	0.57700425	0.18290612	0.5805625	0.5747944	0.5791949	0.56730735
1.0	0.57668847	0.004927451	0.009655682	0.1875569	0.57681	0.5774966	0.5776516	0.5751555	0.10373495	0.56445324
1.0	0.578259	0.58016604	0.57306117	0.57599896	0.57438594	0.5804234	0.0024195702	0.5758062	0.57748103	0.5662892
1.0	0.1150408	0.5820828	0.030341279	0.5760464	0.22756581	0.57821167	0.5778742	3.769676e-05	0.57954675	0.5651662
1.0	0.072797716	0.5781963	0.008404437	0.021685382	0.57677716	0.5788969	0.57695514	0.5757738	0.57976156	0.56558
1.0	0.5764549	0.57910925	0.57263625	0.5722833	0.5732526	0.0054149223	0.5786236	0.013769679	0.07411164	0.56339365
1.0	0.5784024	0.5795358	0.021093061	0.57521856	0.08287728	0.57781833	0.00026855734	0.5747374	0.5796722	0.002660423
1.0	0.008441878	0.12058683	0.028381675	0.57644767	0.03298706	0.008417991	0.5770638	0.0029679479	0.07397991	0.5662394
1.0	0.5776664	0.57972556	0.57240707	0.57848966	0.033908	0.5777225	0.5773946	0.008479248	0.040795173	0.5663495
1.0	0.04038772	0.58077747	0.20045584	0.57385653	0.09916615	0.0004668674	0.57921004	0.038809095	0.00048372362	0.5635453
1.0	0.21781024	0.010265661	0.03649551	0.067153275	0.5763221	0.57799476	0.022500793	0.573346	0.112530395	0.56368023
1.0	0.57666343	0.0001294606	0.57518053	0.018464983	0.0034046553	0.009040061	0.022475027	0.2162955	0.57670796	0.56455946
1.0	0.0029778387	0.5801061	0.57451653	0.57712626	0.5784924	0.008481954	0.04923221	0.0001699975	0.012842318	0.5647027
1.0	0.57688665	0.5788032	0.0038250778	0.57273597	0.007842335	0.006587378	0.57885134	0.5770178	0.5747528	0.56598884
1.0	0.5767093	0.004614907	0.573131	0.57416946	0.57552814	0.08678232	0.5788524	0.5759236	0.5769611	0.56239724
1.0	0.5779795	0.5803507	0.5740502	0.15032749	0.57674086	0.57953775	8.053357e-05	0.57445794	0.0401289	0.56442046
1.0	0.09562139	0.00029672985	0.57365686	0.027712118	0.006233518	0.57690626	0.5764604	0.0001395433	0.008424111	0.565194
1.0	0.5764936	0.005783873	0.1513795	0.57567	0.015027913	0.0151797645	0.5775144	0.5754955	0.5767808	0.013050322
1.0	0.5780314	0.07634418	0.0089428555	0.005124468	0.5766285	0.57917714	0.25101793	0.5747623	0.5781224	0.032260243
1.0	0.5786633	0.5796208	0.5731346	0.008479208	0.027372666	0.5794323	0.27967542	0.059915192	0.57740116	0.5650032
1.0	0.23979998	0.025375027	0.010442031	0.57496697	0.57476896	0.57641816	0.5796673	0.006284185	0.57792485	0.56458193
1.0	0.5770045	0.57853246	0.57267076	0.57464397	0.033577133	0.006799003	0.5790132	0.0064503024	0.5767588	0.00251752
1.0	0.0022422695	0.57994056	0.00015534027	0.082434766	0.5782057	0.579403	0.5770121	0.12609905	0.578314	0.00010379194
1.0	0.57806015	0.3128523	0.57299995	0.01434406	0.033132497	0.5778303	0.5775939	4.739627e-05	0.10577942	0.56413704
1.0	0.2601324	0.580871	0.5728338	0.5747545	0.033062533	0.016768964	0.5765486	0.574352	0.5783961	0.56418616
1.0	0.57701385	0.003685821	0.006093824	0.001370176	0.5772378	0.5799776	0.5780587	0.5740771	0.5769026	0.5646703
1.0	0.28794762	0.57897204	0.098193645	0.5744981	0.5754413	0.023986436	0.57778466	0.039406043	0.57999253	0.56401736
1.0	0.5784806	0.09948678	0.5726875	0.57524806	0.57396215	0.5780181	0.57841265	0.57559645	0.0002537506	0.030874548
1.0	0.57749844	0.58034307	0.57117265	0.0005002026	0.5762977	0.5791672	0.033672407	0.5741618	0.57814074	0.5641673
1.0	0.5761091	0.58104295	0.0040397327	0.5736679	0.57727635	0.5791287	0.57842577	0.5761228	0.5773095	0.5635251
1.0	0.5774426	0.58150977	0.009039467	0.57739544	0.5750415	0.08695214	0.117339544	0.5742745	0.23621461	0.56617564
1.0	0.5771777	0.57946837	0.014910622	0.072903514	4.8794396e-07	0.5784954	0.57693833	0.57518435	0.57820666	0.003280623
1.0	0.5775272	0.5787199	0.070598416	0.5732971	0.57382965	0.5806027	0.57873833	0.00045128138	0.57726914	0.562472
1.0	0.57855076	0.5788	0.16062036	0.5744797	0.5773498	0.57599145	0.5772866	0.0042867362	0.57835674	0.56408393
1.0	0.048559137	0.58010626	0.57228214	0.0010240917	0.045775868	0.086716734	0.57747877	0.57610023	0.042355157	0.5644855
1.0	0.57690084	0.5802216	0.009143173	0.5762312	0.57733047	0.5779151	0.17277567	0.036741845	0.57808524	0.56341326
1.0	0.5766771	0.5798463	0.57230306	0.57478166	0.008748398	0.004390314	0.14957576	0.576269	0.57818705	0.031078955
1.0	0.18127424	0.5782384	0.027427437	0.576234	0.033036307	0.019131212	0.5766934	0.036455974	0.5793074	0.5660883
1.0	0.023432009	0.0355487	0.018283047	0.021570185	0.57604027	0.5782247	0.5776444	0.08452688	0.077521816	0.008225701
1.0	0.015682738	0.011372448	0.024059856	0.05730246	0.57850504	0.5797863	0.57856417	0.5748596	0.5781756	0.56521714
1.0	0.5754636	0.58039707	0.028721852	0.5771866	0.07408956	0.25409657	0.5778775	0.57508457	0.5780066	0.04636605
1.0	0.30549964	0.5791333	0.57209086	0.035404705	0.020444127	0.5768153	0.21295074	0.5760098	0.578799	0.56347126
1.0	0.57977045	0.5812377	0.5731491	0.57524055	0.57559955	0.012035123	0.5779441	0.5745707	0.5782847	0.56641334
1.0	0.57943594	0.13858844	0.5736038	0.57356256	0.0076248352	0.017312381	0.5824116	0.57705474	0.5766298	0.5632287
1.0	0.5793075	0.5799504	0.007354288	0.5756992	0.5759092	0.58046454	0.57957935	0.1107986	0.58070976	0.5644517
1.0	0.08711753	0.5804754	0.5716494	0.5757088	0.0028790843	0.092731975	0.008731762	0.0119607095	0.57733047	0.5643453
1.0	0.5789309	0.5817595	0.57396275	0.5756867	0.57645327	0.57315177	0.03376413	0.57598126	0.57759345	0.5659325
1.0	0.5779814	0.17552789	0.077698536	0.57426435	0.0042232233	0.5782261	0.020319568	0.24907102	0.00028389337	0.5632378
1.0	0.0045203483	0.57961947	0.57299703	0.0006549004	0.048896957	0.57955337	0.5794	0.5764728	0.57688123	0.5648346
1.0	0.07239839	0.581991	0.5744723	0.57475084	0.03491803	0.58066416	0.5778057	0.5741807	0.57896936	0.564131
1.0	0.046238594	0.5798839	0.5728352	0.06570592	0.082866006	0.57891613	0.57835174	0.07037131	0.5778051	0.0060680388
1.0	0.0043727723	0.57866126	0.57554734	0.5758676	0.5758895	0.012665004	0.02425657	0.22270103	0.088484354	0.566798
1.0	0.0007956806	0.5793977	0.5722881	0.0048257792	0.57635194	0.10893093	0.5786954	0.5761066	0.07405587	0.005296353
1.0	0.57560545	0.0044126497	0.57427716	0.5747905	0.5758713	0.58010286	0.5788904	0.5757197	0.577693	0.014113919
1.0	0.0987394	0.05447712	0.5749567	0.57354796	0.022403097	0.5781107	0.57934827	0.019817421	0.57829463	0.56585974
1.0	0.57895046	0.017647382	0.027049202	0.5759785	0.57655424	0.57690907	0.5778821	0.57375336	0.007651383	0.5659886
1.0	0.051828593	0.5823395	0.5733666	0.011927587	0.021626052	0.578465	0.0001891609	0.57418764	0.00027508682	0.565676
1.0	0.5792706	0.5791293	0.5718672	0.5764424	0.14829108	0.57773715	0.02040362	0.57531404	0.5767827	0.27770686
1.0	0.022327585	0.57822424	0.04983756	0.576909	0.04787481	0.57766634	0.5772051	0.57440436	0.577902	0.105904184
1.0	0.57773817	0.016246093	0.57309866	0.57682747	0.574383	0.014929831	0.5790806	0.31880885	0.5780925	0.04091146
1.0	0.115148455	0.57961947	0.5718328	0.039524592	0.57321936	0.012286977	0.5796941	0.05012857	0.24100597	0.56333834
1.0	0.57792705	0.039069626	0.5722569	0.57297957	0.058878902	0.5780303	0.57856876	0.574885	0.57852215	0.013154692
1.0	0.016537411	0.13836914	0.020196248	0.5746006	0.5765732	0.5780712	0.08502763	0.5747346	0.0007761609	0.56351167
1.0	0.5766177	0.5815489	0.018294552	0.575641	0.00040578493	0.57919407	0.026419295	0.5746987	0.5782508	0.13513713
1.0	0.0003853409	0.26273462	0.57264185	0.034407284	0.015893923	4.335003e-05	0.5805952	0.5755351	0.5786822	0.5654218
1.0	0.5749988	0.57998997	0.5738095	0.0004962095	0.57660717	0.09062268	0.5782871	0.5739069	0.5769899	0.04075977
1.0	0.5765136	0.0316758	0.5737321	0.5722414	0.09931005	0.57967746	0.0036766117	0.5751158	0.00014300166	0.56435287
1.0	0.5781035	0.06529598	0.57392335	0.57219344	0.19177927	0.011147709	0.57815117	0.5769096	0.5776245	0.5646751
1.0	0.13012028	0.5794394	0.57313466	0.57487446	0.03407561	0.5780017	0.57847863	0.57347196	0.5785165	0.043407883
1.0	0.5782469	0.5812723	0.0033370939	0.5770301	0.5750198	0.5777346	0.5805773	0.012355682	0.25066733	0.56582737
1.0	0.25334793	0.5811944	0.0457527	0.57478803	0.5745918	3.3574986e-06	0.57867044	0.054435346	0.018382119	0.56501615
1.0	0.5776925	0.5799766	0.57337964	0.57556784	0.089218296	0.5777722	0.57709867	0.5749246	0.5775737	0.5653306
1.0	0.0108360825	0.15889688	0.5732471	0.5747198	0.18338569	0.57866746	0.5793572	0.57475805	0.016627222	0.5653601
1.0	0.020262083	0.5811761	0.02534701	0.5757581	0.57673997	0.57729864	0.58032316	0.57662165	0.5774542	0.56552696
1.0	0.57901746	0.57970864	0.5729818	0.572601	0.5748196	0.5775874	0.11701287	0.008437907	0.5784485	0.56368464
1.0	0.16079183	0.5802569	0.5737469	0.57347953	0.57525027	0.57839626	0.013788794	0.5734536	0.5769907	0.56285125
1.0	0.055031545	0.5781917	0.008945764	0.5730065	0.005475389	0.5787127	0.031178568	0.022624614	0.5803065	0.18772008
1.0	0.57834864	0.57985157	0.020797322	0.5746155	0.5744566	0.57937944	0.57806903	0.57524747	0.5759379	0.565128
1.0	0.5773304	0.58138275	0.009242575	0.050754104	0.030990176	0.5783792	0.5777851	0.57549	0.22498907	0.5630845
1.0	0.57796997	0.57867783	0.02717803	0.06711061	0.062662944	0.5786368	0.5772504	0.57578254	0.020635443	0.5645912
1.0	0.00014971857	0.015076479	0.57567996	0.5755538	0.57426596	0.2228864	0.57859653	0.5748434	0.01837952	0.5647655
1.0	0.5782518	0.58066887	0.037286043	0.02676912	0.014996803	0.5790257	0.35019913	0.011032237	0.00047334618	0.5655609
1.0	0.5796003	0.5823413	0.05675598	0.57670206	0.033106785	0.57879275	0.036404446	0.5740138	0.044039764	0.56764215
1.0	0.00029254943	0.5815771	0.57552207	0.57383484	0.5763982	0.03248668	0.5769185	0.055018228	0.5794398	0.563804
1.0	0.5777526	0.57890946	0.5743906	0.57527333	0.022886166	0.009160745	0.0022525578	0.5757752	0.00044679595	0.5646766
1.0	0.038567334	0.030368632	0.5739702	0.5766585	0.57521075	0.16034509	0.57803595	0.07829644	0.1914624	0.0055041634
1.0	0.0383307	0.5812402	0.5716168	0.03393035	0.5778321	0.042783905	0.06859094	0.21868993	0.5789003	0.56326795
1.0	0.5777501	0.5806473	0.5738026	0.5764675	0.08814142	0.5779961	0.12803067	0.5773699	0.5771831	0.5659157
1.0	0.0063194856	0.58177316	0.5720908	0.57516587	0.5742407	0.008228747	0.57899964	0.005971702	0.5770902	0.56373143
1.0	0.10236401	0.003160419	0.00023735178	0.5748445	0.0022541776	0.57813615	0.04911081	0.57527775	0.5754584	0.56688607
1.0	0.58221745	0.020726725	0.08461108	0.57518905	0.5765397	0.57817006	0.57837534	0.57633924	0.005334517	0.07585285
1.0	0.000120354794	0.005409673	0.16950348	0.008090668	0.5740746	0.05324182	0.16672716	0.024190754	0.5782362	0.56514394
1.0	0.08541616	0.581956	0.004881161	0.023076495	0.0009958711	0.5809112	0.5783481	0.5764287	0.39190218	0.069897346
1.0	0.5780515	0.12302891	0.010652882	0.57589424	0.008216339	0.22865745	0.5785772	0.5754025	0.0352596	0.56592923
1.0	0.57621056	0.5797974	0.066751465	0.5746526	0.082901485	0.09064575	0.5772146	0.5742597	0.5782122	0.5632751
1.0	0.578291	0.58044785	0.5735017	0.014298356	0.5747656	0.0010006321	0.5771224	0.5763355	0.021454923	0.56614906
1.0	0.00052039523	0.018333232	0.57240003	0.06712911	0.058890447	0.031568654	0.002090033	0.5751492	0.5787413	0.56612825
1.0	0.5771374	0.58075786	0.5717179	0.5751116	0.005030907	0.5777208	0.57873154	0.02157455	0.21010494	0.5662694
1.0	0.029818818	0.5790617	0.572116	0.57598096	0.023115484	0.5803358	0.57748365	0.57565564	0.57741255	0.13506941
1.0	0.57831347	0.58302003	0.08496245	0.5756026	0.1593785	0.5780461	0.1481881	0.57472444	0.0072908616	0.56504226
1.0	0.5773238	0.00465606	0.5726288	0.019393364	0.014684724	0.02249589	0.2271164	0.57604265	0.06981976	0.5648553
1.0	0.18931371	0.5808024	0.0033343404	0.57444334	0.5756928	0.5757639	0.010997524	0.57593447	0.57468975	0.5630179
1.0	0.005024136	0.08916013	0.57287043	0.578076	0.011535515	0.5796433	0.5793199	0.57527584	0.5816594	0.21152194
1.0	0.57708704	0.5798465	0.5735111	0.5728123	0.57821023	0.07676541	0.57591003	0.57698554	0.57638633	0.031155493
1.0	0.02657782	0.015991211	0.5748748	0.041504942	0.002904098	0.024812983	0.11734808	0.5735522	0.21008034	0.0005257239
1.0	0.5768032	0.58059883	0.5726846	0.06741258	0.57576793	0.58004373	0.009339336	0.03853882	0.5780623	0.56449926
1.0	0.57781434	0.031231683	0.572432	0.5743452	0.5735259	0.010783408	0.00028025507	0.5749622	0.5790072	0.12478942
1.0	0.57723194	0.017763758	0.57305044	0.57552046	0.5771415	0.13464537	0.5779524	0.57548463	0.5789448	0.0017794964
1.0	0.577445	0.5826954	0.08370101	0.025010576	0.5744064	0.0069290344	0.025530206	0.5740353	0.035506584	0.5646828
1.0	0.5770722	0.006384847	0.0048805675	0.575446	0.22752154	0.57886064	0.17147075	0.029784461	0.03462569	0.15147948
1.0	0.57714474	0.0047719465	0.5742959	0.0040010307	0.57523924	0.5764049	0.06753582	0.5759251	0.57812345	0.19643776
1.0	0.5777896	0.0044549988	0.57339877	0.5734745	0.5754662	0.5793665	0.02084619	0.57494557	0.57774687	0.56458753
0.0	0.0061572916	0.009045198	0.003952626	0.0026255471	0.0041039553	0.003914093	0.005953995	0.004774427	0.0085653	0.004081362
0.0	0.04280907	0.03363005	0.033018254	0.020667447	0.033045523	0.028735759	0.019543767	0.02181089	0.04194236	0.02366901
0.0	0.0063315015	0.0060723517	0.0036536094	0.0038382914	0.006300969	0.002179712	0.005670411	0.0041565793	0.0033126369	0.005227222
0.0	0.038135372	0.025221901	0.034308463	0.06641677	0.03824621	0.04191953	0.060318954	0.06785268	0.061154753	0.0329928
0.0	0.048049312	0.045641314	0.047091976	0.049541097	0.057123214	0.05012906	0.056762166	0.05285579	0.04241388	0.047968164
0.0	0.022717737	0.01869726	0.017333835	0.021841241	0.012964223	0.012913104	0.015232097	0.018777031	0.022757959	0.015213027
0.0	0.05955272	0.046051767	0.049029816	0.051108617	0.060197175	0.049631625	0.060534175	0.057707958	0.06463603	0.043666273
0.0	0.032577865	0.04228744	0.03832538	0.039615564	0.039694794	0.027377747	0.03182683	0.035221707	0.03345524	0.033995822
0.0	0.017351972	0.018000113	0.024723489	0.019474491	0.008230997	0.015519472	0.011738331	0.015341199	0.02386115	0.014835606
0.0	0.011957768	0.018295752	0.007226131	0.0080708815	0.01250132	0.010686576	0.0117296055	0.010814494	0.016088571	0.011244036
0.0	0.009333792	0.01151327	0.009153706	0.004952486	0.007616318	0.006846815	0.015050791	0.013182025	0.008745012	0.0075051486
0.0	0.05994669	0.03153772	0.03562327	0.046652194	0.03653031	0.04909416	0.054574892	0.041801374	0.050213896	0.04392723
0.0	0.019288756	0.027065622	0.017072598	0.016224701	0.009545107	0.0108148465	0.017463427	0.020522257	0.018243147	0.0118110785
0.0	0.0050669746	0.0026333567	0.00747257	0.008746012	0.0068987855	0.003277028	0.0056382986	0.002815459	0.0077494658	0.003750071
0.0	0.045424953	0.047572196	0.05123548	0.04767107	0.05626613	0.028625226	0.042711552	0.032908328	0.05432296	0.03181289
0.0	0.00022912693	0.0003940381	0.0001982545	0.00016790375	0.00025661394	0.00021164911	0.00020920778	0.0004722524	0.00088055176	0.00016051826
0.0	0.00047850204	0.00024628144	0.0001653318	0.00047635578	0.0002082918	0.00033233865	0.00023214635	0.00041614048	0.00034004578	0.00020219345
0.0	0.00047437495	0.00012851758	0.00015155047	0.00027367417	0.00018129514	0.00011988323	0.00018980191	0.00020985768	0.00010912612	0.00034187813
0.0	0.00021879919	0.00014661152	0.00024264451	0.00015817658	0.000108904904	0.0001928414	0.00021767597	0.00031635878	0.00018567081	0.00019323325
0.0	0.0002367989	0.00038599037	0.00018608979	0.0007981137	0.00019933778	5.5890097e-05	0.00030988822	0.00038047004	0.00040857133	0.00033883326
0.0	0.00012359335	0.0010670689	0.00023691294	0.0006437273	0.00045461612	0.000592296	0.0001294253	0.0007133384	0.0002554878	0.00041755033
0.0	0.0002868568	4.3439708e-05	0.00013812509	0.0004256492	7.404185e-05	0.0007455805	0.00031240936	5.672359e-05	0.00018720886	0.00023740837
0.0	0.009478211	0.012914095	0.007400856	0.0058723157	0.009983024	0.009597587	0.015702028	0.007312747	0.003620703	0.00723602
0.0	0.019027486	0.020700524	0.018928207	0.016659906	0.024893988	0.024584748	0.03257791	0.01270855	0.0030768965	0.015377011
0.0	0.018939571	0.020626483	0.018937279	0.0166674	0.024863599	0.024503293	0.032475047	0.012737636	0.0030756667	0.015299694
0.0	0.0076816226	0.014905474	0.0020304662	0.0074870484	0.009817615	0.00823148	0.0029906214	0.012337414	0.0088057425	0.0021327254
0.0	0.26828253	0.33380523	0.3007869	0.3071848	0.28154066	0.30559772	0.2667675	0.343019	0.2676944	0.1320798
0.0	0.011948544	0.014019311	0.0069167605	0.005833273	0.008958853	0.0089266	0.008840358	0.013155269	0.011156685	0.008073711
0.0	0.00061809015	0.0004317601	0.00021834446	0.00020866432	0.00032773922	0.00035753738	0.00010768605	0.00097095524	0.00036761686	0.0002766259
0.0	0.57691085	0.5804706	0.5723087	0.57533205	0.57566196	0.578263	0.5766352	0.57475865	0.57735384	0.56464237
0.0	0.01580083	0.021528006	0.010210153	0.014612663	0.015199667	0.015658077	0.036803436	0.00855065	0.003810781	0.014910109
0.0	0.0004722193	0.00032105003	0.00013431278	4.5107743e-05	0.00018701225	0.0002887113	0.0004158696	0.00022836358	5.4129214e-05	0.0006145399
0.0	0.011073356	0.012895697	0.0060254433	0.003773416	0.0076417937	0.008401887	0.012952664	0.008736865	0.0064839525	0.010121909
0.0	0.009252076	0.0068421476	0.0059648333	0.006159457	0.008450332	0.006076462	0.0057316893	0.008727124	0.004429547	0.0045044567
0.0	0.00066223997	0.0060926857	0.0025533207	0.0043597193	0.0037409451	0.0036236595	0.008506608	0.0051617897	0.006337753	0.0074070483
0.0	0.04728132	0.05019376	0.03208132	0.0368511	0.026409188	0.030462202	0.045839593	0.04119192	0.04152569	0.05649302
0.0	0.052993715	0.0533171	0.039758325	0.0527808	0.056148984	0.029721841	0.04049485	0.040662047	0.038727835	0.038567193
0.0	0.046688527	0.04118584	0.04343907	0.051167455	0.039077416	0.037516516	0.03302187	0.056415386	0.06426271	0.03581519
0.0	0.050103296	0.057507645	0.046949204	0.062014095	0.038496584	0.026595144	0.018300518	0.047538318	0.054980297	0.046162087
0.0	0.03719574	0.07245547	0.04245633	0.04394504	0.04368569	0.03905586	0.04066081	0.06189691	0.072238766	0.04985582
0.0	0.05301674	0.030810349	0.041311402	0.063581444	0.024850272	0.06283022	0.069790356	0.029292041	0.06757712	0.04907282
0.0	0.04809983	0.04954643	0.04627018	0.03363197	0.051218763	0.05659985	0.0510571	0.047933877	0.05338169	0.05796214
0.0	0.019585844	0.07020278	0.052328147	0.043534502	0.052738708	0.04639529	0.03799984	0.03388086	0.028551156	0.03235378
0.0	0.057269216	0.06426693	0.055462856	0.043552157	0.03844023	0.053870227	0.056294214	0.07093248	0.0425837	0.032132894
0.0	0.05042827	0.050134193	0.057283804	0.048810657	0.05442313	0.03975896	0.05445113	0.042245775	0.050262246	0.033119794
0.0	0.040044542	0.02583192	0.040555857	0.05141994	0.057882648	0.042040978	0.03023307	0.063843876	0.03689988	0.038218435
0.0	0.028775245	0.02142973	0.030099291	0.014625433	0.018914528	0.0050781914	0.014851003	0.019229123	0.03193513	0.017797029
0.0	0.01550335	0.044263043	0.06702727	0.05133305	0.051897485	0.009784657	0.0440088	0.026598299	0.06740894	0.061057266
0.0	0.09410975	0.0022436718	0.09348688	0.006056764	0.08235596	0.14540997	0.090236515	0.04640063	0.12313767	0.07332748
0.0	0.00060416874	2.6145e-06	0.00036545377	1.0090652e-05	4.5920797e-06	0.00071716605	0.00035006145	0.00015988022	0.00042923033	0.00034246693
0.0	0.00013601559	0.00055317476	0.00023678128	0.0005130762	5.316117e-06	0.00027299087	0.00015282036	0.0005000498	0.00028858692	0.00015414893
0.0	0.0001368508	1.2757893e-06	0.0004004538	6.3227035e-06	0.00045667772	0.0010078509	0.00023072794	0.00019296628	0.0010091028	0.00013470577
0.0	0.0005787616	0.00037365648	0.00023485754	0.0005727341	0.00010735479	0.00013274743	0.00047740675	0.0006495991	0.00030615812	0.00028607162
0.0	0.00064838654	0.0001691667	0.00014652878	0.00062077364	6.9722875e-05	8.39737e-05	0.00072036317	0.00054399465	0.00029090265	0.00015693551
0.0	0.00034942894	0.00020776082	0.00028451034	0.0008554526	0.0001691512	0.00017780327	0.00049474236	0.0003876341	0.0010060349	0.0001492818
0.0	0.040673804	0.060490195	0.04573663	0.05400199	0.06551454	0.04747109	0.044445693	0.042771406	0.0428186	0.055870187
0.0	0.0002518794	0.0002715414	0.00015469844	0.0004356727	0.00028344415	0.00021893984	0.00029353093	0.00030366078	0.00013275287	0.00025504362
0.0	0.57772636	0.58008313	0.5734507	0.57406074	0.5761181	0.5789417	0.5785982	0.57387984	0.5773343	0.56542766
0.0	0.5767666	0.5792407	0.57216865	0.57347316	0.5758288	0.5779038	0.5771711	0.5732356	0.57669526	0.5641832
0.0	0.008777491	0.014789478	0.008314453	0.0058179046	0.0051527987	0.009092161	0.015899101	0.0073583857	0.0107346615	0.0065587945
0.0	0.00020775548	0.00052201404	0.00041778703	0.00020673506	4.6675646e-05	0.00038150352	0.0008607066	0.00012460999	0.00032073984	0.00013297319
0.0	0.11039518	0.10554501	0.07605309	0.06438128	0.11095568	0.09069325	0.073625386	0.11523528	0.08009923	0.09369463
0.0	0.050784376	0.04889557	0.12183168	0.06341171	0.04170426	0.07962179	0.07206227	0.119738124	0.09189747	0.13089971
0.0	0.011823807	0.009313087	0.005957425	0.0049362145	0.008667788	0.007890827	0.012131331	0.007885099	0.0075131226	0.0063931504
0.0	0.000506791	0.0001046499	0.00019243454	0.00016016403	0.000114005576	0.00025132453	0.00025878244	0.00033781113	0.00031573416	7.317616e-05
0.0	0.0006207358	9.815274e-05	0.00011822883	0.00016223706	0.00026948095	5.086601e-05	0.00082719076	3.8022925e-05	0.00016507962	0.00015542634
0.0	0.578467	0.58050406	0.5736049	0.57527846	0.5775182	0.57913595	0.57856387	0.5743516	0.57818055	0.5657138
0.0	0.008919182	0.010048706	0.026386179	0.012778814	0.016409174	0.0076314774	0.029177988	0.03570606	0.01146148	0.0120557165
0.0	6.5745786e-05	0.00037553883	0.00035504083	0.00013904893	0.00015480454	4.2954856e-05	0.00057191035	0.0012707786	7.898176e-05	0.00010847271
0.0	0.0063336645	0.013478669	0.007939564	0.005197752	0.007242906	0.004891771	0.014170228	0.014192914	0.007217824	0.0061903084
0.0	0.18463193	0.17898509	0.1422665	0.1274883	0.18472946	0.16228914	0.14011094	0.18914077	0.14847773	0.1637623
0.0	0.054480586	0.03247038	0.037271786	0.027120417	0.029645005	0.015887832	0.06972854	0.059905414	0.05695925	0.037321474
0.0	0.013041789	0.016056223	0.01686221	0.010534095	0.018526746	0.00532736	0.030440453	0.031012356	0.02975343	0.021522466
0.0	0.009573029	0.02015788	0.02772115	0.018306945	0.008701861	0.024909267	0.042695478	0.010719177	0.04321196	0.014486749
0.0	0.0046449956	0.0021179968	0.0047411053	0.002950943	0.003214502	0.001397782	0.008865877	0.008020158	0.0015740299	0.0035266127
0.0	0.026476117	0.041804574	0.040742327	0.031800997	0.020715982	0.021751454	0.05692455	0.04445139	0.026171882	0.03562282
0.0	0.031137804	0.021749353	0.020337358	0.02241978	0.009940886	0.021451311	0.017732793	0.028932054	0.022807917	0.012025489
0.0	0.07176475	0.037932437	0.04249442	0.044255905	0.03776492	0.03220896	0.04882102	0.055384997	0.04251278	0.029542599
0.0	0.038354777	0.04872692	0.046941478	0.026563285	0.03995821	0.05077128	0.06197376	0.065046385	0.028577995	0.049344566
0.0	0.03852371	0.048955794	0.04716084	0.02679862	0.04004139	0.051059764	0.062149424	0.06519212	0.028748149	0.049482755
0.0	0.17185232	0.17254683	0.24235888	0.1880765	0.14217335	0.22262588	0.2516067	0.24372604	0.15473664	0.16457339
0.0	0.00012925375	0.0002183586	0.00047852006	0.00033126157	0.0001580908	9.312062e-05	0.0003533894	0.00047195607	5.669001e-05	9.747111e-05
0.0	0.00016157045	0.00024981183	0.0007508103	0.0003571873	0.00015065688	0.0001574157	0.00088829524	0.0009307208	6.0175076e-05	9.048707e-05
0.0	0.0002035428	7.558838e-05	0.00025052906	0.00020404976	4.8359845e-05	4.141621e-05	0.00013876667	0.0002821691	0.00028587802	0.00012740114
0.0	0.00010741366	0.0003629885	0.00048429178	0.00020012869	0.0001106001	7.727083e-05	0.0001918836	0.00081034214	7.199909e-05	8.8210094e-05
0.0	0.0002587864	0.0002492829	0.00038162537	0.00018128063	0.000110998844	8.5968924e-05	0.00012101165	0.00071544	6.885618e-05	8.551335e-05
0.0	0.0135266185	0.008786876	0.009467513	0.0072664293	0.004997559	0.011647613	0.019997217	0.013655674	0.00710916	0.008001174
0.0	0.0002500804	0.00022656351	0.0001493648	0.00039438403	0.00019021009	0.0006115303	0.0012518401	0.000685478	7.196958e-05	0.00025037432
0.0	0.57711023	0.58049816	0.5721662	0.57473415	0.5753066	0.578218	0.5768097	0.5752281	0.57704955	0.5639205
0.0	0.57700616	0.5806802	0.572536	0.5745685	0.57544065	0.5785603	0.57694304	0.57512873	0.5776729	0.5644233
0.0	0.032514706	0.038143653	0.009107382	0.028540755	0.008119907	0.035067316	0.030863898	0.022133384	0.0062932563	0.015104822
0.0	0.014174198	0.0019985142	0.006399202	0.011279372	0.003712625	0.009082111	0.005723071	0.0053350995	0.008916548	0.0063843117
0.0	0.008234591	0.0065476066	0.006837328	0.0032347147	0.0019843972	0.0054118102	0.007870974	0.013685448	0.014696961	0.0062396387
0.0	0.040531263	0.0402359	0.06484921	0.072260596	0.0493819	0.03411736	0.045538425	0.088215336	0.05368826	0.060434442
0.0	0.06484509	0.07398209	0.0836139	0.023883678	0.054475296	0.042271163	0.059951954	0.074392624	0.07630605	0.04698257
0.0	0.0013557579	0.0010042499	0.00023303207	0.0004468015	0.00013185124	0.0004947857	0.0009845673	0.00027625743	3.747303e-05	0.00021069916
0.0	0.03556052	0.024388462	0.026234718	0.031528268	0.012689443	0.022109494	0.01403801	0.029262913	0.032220677	0.014194442
0.0	0.021384947	0.025297998	0.027961917	0.019019775	0.017869616	0.017265748	0.015126586	0.02328584	0.03380447	0.018189033
0.0	0.096587576	0.040665545	0.039426733	0.073060766	0.034976162	0.05799486	0.043253005	0.047337003	0.076132976	0.03891451
0.0	0.06014843	0.054972924	0.044499647	0.03527032	0.030752027	0.049157146	0.037518363	0.06107726	0.063286014	0.051200874
0.0	0.5783368	0.580596	0.5741666	0.57454735	0.5764085	0.57968646	0.579107	0.5750889	0.57904077	0.565617
0.0	0.5778845	0.58036053	0.5735881	0.57424057	0.57658005	0.5795824	0.57873636	0.57515126	0.57886165	0.5657126
0.0	0.009077674	0.021533923	0.01719114	0.013797914	0.036358826	0.0057685324	0.028407829	0.019833118	0.04716097	0.031944063
0.0	0.00013442425	0.0004199164	0.00038284936	0.00027104322	0.00015830167	7.304697e-05	0.000533612	0.0004281731	0.00040393413	0.00080895267
0.0	0.0077586486	0.013909839	0.00811114	0.006283155	0.007288947	0.005688593	0.013896066	0.010438356	0.01145771	0.010940413
0.0	0.5775338	0.5805329	0.573009	0.57434195	0.5759436	0.5791413	0.57826465	0.5749357	0.5782359	0.5655094
0.0	0.014460221	0.018458204	0.04739861	0.030564934	0.034459308	0.021894773	0.03357329	0.014294742	0.046661917	0.029994283
0.0	0.010952731	0.014119964	0.012838239	0.009488397	0.011497436	0.0062338165	0.015324268	0.0045730243	0.01673082	0.008645996
0.0	0.0004542728	0.0004428599	0.0019390751	0.0011590879	0.00079148856	0.00010081989	0.0007551598	2.3351335e-05	0.0015467266	0.0003522364
0.0	0.57702655	0.5799264	0.5723058	0.5740613	0.57548255	0.57820773	0.57720834	0.5742295	0.5777766	0.5641693
0.0	0.011316186	0.012311074	0.009041664	0.0075716744	0.011787281	0.009404572	0.010718358	0.013254278	0.009722868	0.007914222
0.0	0.57801473	0.58026856	0.5730262	0.5749718	0.57768965	0.5790318	0.57819307	0.57441396	0.5780014	0.56580937
0.0	0.03297812	0.026755929	0.030076683	0.0119609805	0.039126325	0.017921867	0.03779916	0.022531768	0.035597153	0.029975628
0.0	0.00018785025	0.00046887816	0.00033090587	7.1785675e-05	0.0013105215	9.1821676e-05	0.00072403427	0.00065639504	0.0011576948	0.00023635227
0.0	0.0085305795	0.014348935	0.0077826353	0.004306839	0.013257534	0.0060704956	0.015143717	0.0117783705	0.015420525	0.0077214455
0.0	0.016092528	0.010930392	0.009732032	0.005700364	0.009685425	0.0064604864	0.016767878	0.011779585	0.012325793	0.006778134
0.0	0.0017763095	0.00017876374	0.0007282655	0.00019240555	0.00043164694	0.00011433413	0.0010398959	0.0006566347	0.0005231233	0.00014931183
0.0	0.21734686	0.266189	0.24439955	0.21857783	0.23758657	0.22383823	0.22918276	0.23271364	0.20019753	0.27562732
0.0	0.013012986	0.039928686	0.02165977	0.02949527	0.02372824	0.021040834	0.023550564	0.020631233	0.027008893	0.04148378
0.0	0.008526673	0.008387375	0.012451149	0.007946595	0.0068351487	0.005010838	0.008037482	0.004564185	0.01261805	0.006436669
0.0	0.050895352	0.05756603	0.054805044	0.058548592	0.049339212	0.046478797	0.05314579	0.056086384	0.046363827	0.046730068
0.0	0.024934024	0.017735643	0.02004889	0.021754615	0.02067183	0.025567377	0.016876698	0.025392486	0.045445967	0.015831811
0.0	0.06729847	0.04918373	0.06481308	0.049934145	0.07774222	0.06637605	0.059843246	0.039013557	0.07030806	0.045330845
0.0	0.16558914	0.16576357	0.16294333	0.1561788	0.21635434	0.08189836	0.08925862	0.18891105	0.16976976	0.13689758
0.0	0.003158447	0.005255338	0.0050700232	0.007587471	0.009807932	0.0032160578	0.00524272	0.0075305696	0.006197373	0.005606529
0.0	0.004953313	0.0040201023	0.0060695373	0.006280378	0.0067273085	0.0061041024	0.006227109	0.011547972	0.009839733	0.00549588
0.0	0.03577817	0.042534735	0.07028783	0.06807818	0.056559548	0.046390142	0.048203878	0.060997214	0.041233063	0.043511476
0.0	0.031182243	0.04420002	0.04873355	0.0543706	0.07594623	0.059662618	0.052932855	0.06160188	0.07550766	0.048731394
0.0	0.06992616	0.088711955	0.04949104	0.055175632	0.07144376	0.046896618	0.040700927	0.055172265	0.061873578	0.045920447
0.0	0.059805866	0.055281375	0.07874101	0.05058012	0.04810655	0.046334676	0.054208424	0.055112824	0.059789974	0.047021348
0.0	0.01188623	0.013564638	0.009710989	0.008282158	0.011397914	0.009295225	0.012415989	0.010803712	0.015271816	0.013795605
0.0	0.011652637	0.015562909	0.0078712385	0.0064862412	0.012144235	0.01123996	0.015013973	0.009649337	0.013473903	0.00960433
0.0	0.0074224053	0.007950546	0.010022812	0.007865182	0.009057293	0.0023463224	0.010910517	0.0072894124	0.0073977355	0.0034084239
0.0	0.052074496	0.051477548	0.05180542	0.051743034	0.045713257	0.039863717	0.042949133	0.05588203	0.07562661	0.03763511
0.0	0.05651464	0.057761505	0.070776835	0.07950479	0.0701446	0.0359319	0.076768756	0.060022615	0.068722636	0.048499107
0.0	0.013132742	0.015892962	0.006410572	0.009504455	0.009724797	0.01452656	0.008820222	0.013253574	0.013591914	0.009626285
0.0	0.3186027	0.2987722	0.3032142	0.3497081	0.28984076	0.36297676	0.2518171	0.3335357	0.31397703	0.30403125
0.0	0.00088136	0.0007828459	0.00046149368	0.00045496447	0.00039688326	0.00058481493	0.00044271868	0.0012263072	8.088275e-05	0.00032863097
0.0	0.000668165	0.00036490927	0.0003506595	6.000655e-05	0.0002935326	0.0003540144	0.0006374834	0.0012016366	0.00038231563	0.00033856556
0.0	0.037927087	0.021795014	0.017818822	0.0029349825	0.014646096	0.018710107	0.030397702	0.036598954	0.01550046	0.01577694
0.0	0.16697349	0.21181035	0.16098404	0.105522595	0.19336145	0.17660543	0.17005041	0.13500677	0.16859375	0.115764186
0.0	0.16649689	0.2115546	0.15971163	0.1052789	0.19286722	0.17585203	0.1693731	0.13536735	0.16821273	0.11559588
0.0	0.16650727	0.21143019	0.16042478	0.10458619	0.1928453	0.176409	0.16938734	0.1353997	0.16756542	0.11494983
0.0	0.01721331	0.018060764	0.01788284	0.014772112	0.022381146	0.02076093	0.017719626	0.02101487	0.01712139	0.012118508
0.0	0.1573506	0.16293593	0.17773487	0.1432053	0.18738154	0.17924191	0.17696212	0.17764284	0.16991709	0.13297652
0.0	0.15650524	0.162109	0.17768522	0.14263697	0.18639913	0.17803833	0.17569529	0.1772505	0.16930364	0.13215376
0.0	0.15663001	0.16270186	0.177863	0.1425607	0.18751982	0.17878905	0.17647046	0.17781447	0.16969639	0.13204421
0.0	0.016088482	0.013094303	0.020190738	0.020816116	0.021488762	0.02108747	0.018586243	0.028774057	0.01732307	0.014118563
0.0	0.16840117	0.13138649	0.11007723	0.15355104	0.124834344	0.16059545	0.14243118	0.20357749	0.15381862	0.13178964
0.0	0.16805395	0.13084055	0.10920807	0.15272902	0.12392761	0.15988244	0.14185695	0.2042635	0.15369469	0.13105348
0.0	0.16681883	0.13024025	0.10917963	0.15273511	0.12421649	0.15908118	0.1414756	0.20355853	0.15270264	0.13066126
0.0	0.017309736	0.010191674	0.011619334	0.022649167	0.0134205185	0.018533593	0.014474173	0.033802338	0.015425604	0.013959425
0.0	0.18633096	0.20778343	0.15857784	0.14281432	0.19127299	0.112694	0.19316085	0.19439915	0.20538229	0.1518017
0.0	0.0011711501	0.00046792	0.00078842556	0.0013550144	0.000159269	0.0005448833	0.0010118888	0.0007240833	0.00091992394	0.00057626807
0.0	0.037303153	0.023759536	0.04922626	0.052137025	0.016964812	0.034819875	0.034924768	0.050583605	0.041674264	0.022007357
0.0	0.57817656	0.5794838	0.5728156	0.576272	0.57498896	0.57991934	0.5776633	0.57513547	0.57859224	0.5652166
0.0	0.035794098	0.012821986	0.034223966	0.020200621	0.032466456	0.029349007	0.05496323	0.010464043	0.043264613	0.03438437
0.0	0.0009159938	0.00046689145	0.0008097509	0.00032287146	0.0007659628	0.0008773809	0.0011227968	0.00023287727	0.0011522823	0.00059206295
0.0	0.5766895	0.5801845	0.5734662	0.5742045	0.57601136	0.57906306	0.5776464	0.57493454	0.5785081	0.564872
0.0	0.04565878	0.026350826	0.0383335	0.015458341	0.031578016	0.020668369	0.018128892	0.027486784	0.020987555	0.023137622
0.0	0.0009936198	0.00045902122	0.0010869856	0.00023771232	0.00060354976	0.00076480315	0.00017932404	0.0008573626	0.0005843043	0.00054711936
0.0	0.00034424043	0.0009352165	0.00082346814	0.0005157249	0.000706752	0.00026588276	0.00044970278	0.00017764719	0.00025195937	0.000652805
0.0	0.577059	0.5807561	0.57282305	0.5746656	0.5752267	0.5788284	0.57728297	0.5744332	0.57783777	0.5644672
0.0	0.02485497	0.030810973	0.012904264	0.032373425	0.037307657	0.02171377	0.010245454	0.025226444	0.0447294	0.025392432
0.0	0.0005304089	0.0008224294	0.00034942475	0.0006805751	0.0012162745	0.00049290585	0.00019078278	0.00046605416	0.0027162808	0.00046998364
0.0	0.031127613	0.021218931	0.020144124	0.014380517	0.026289452	0.0040444187	0.023942163	0.029059213	0.021956783	0.025857966
0.0	0.24628498	0.16542056	0.17725122	0.22327971	0.23491706	0.21020843	0.21481755	0.23467757	0.20072201	0.26269335
0.0	0.04770896	0.043818824	0.058545053	0.036646657	0.059964303	0.03521065	0.054344192	0.026299523	0.031218113	0.045562983
0.0	0.047501735	0.043612868	0.058275986	0.03632804	0.05984233	0.035008408	0.054189358	0.026238278	0.031033793	0.0454352
0.0	0.007942806	0.00548796	0.004549894	0.007649804	0.003020816	0.007974543	0.00814334	0.010347511	0.011703037	0.003315634
0.0	0.058836572	0.04577269	0.061736934	0.06607621	0.034215905	0.04825732	0.053905293	0.050321676	0.038119204	0.06639635
0.0	0.28897038	0.35451058	0.2555601	0.28463462	0.3088521	0.2264946	0.2988393	0.3340751	0.3538588	0.2728631
0.0	0.01050113	0.020715134	0.00814309	0.0074654715	0.012164933	0.0066442844	0.014668844	0.011664324	0.015660774	0.0077552837
0.0	0.00039142428	0.0017318033	0.00038819562	0.0004975392	0.000966443	0.00012620953	0.0006465935	0.00063417567	0.001223027	0.00024002533
0.0	0.00021350814	0.00029211465	0.000468129	0.00024617676	0.0012529764	0.0005283127	0.00013752907	0.00085933815	0.00058029825	0.00052983034
0.0	0.011783777	0.045118567	0.016456872	0.018608207	0.031260375	0.017805556	0.010943473	0.01846198	0.036830295	0.025516426
0.0	0.00031648882	0.0006553056	0.0005368159	0.00038175183	0.0004858706	0.00042311326	0.00047777256	0.00025451576	0.0014826971	0.00026163197
0.0	0.000107288164	0.00027693916	0.00073787884	0.001301742	0.0010623523	0.0007221196	0.00019371898	3.378537e-06	0.0031215244	0.0007579304
0.0	0.025673475	0.0039350986	0.0021430168	0.0049424954	0.005032839	0.005833345	0.017266436	0.0061121583	0.0059067914	0.004826274
0.0	0.035867337	0.006201463	0.0024327568	0.03432653	0.004118614	0.0029057513	0.02487769	0.003788244	0.004623677	0.002975921
0.0	0.02786015	0.017011285	0.014579928	0.020873634	0.0152846	0.012296425	0.010368695	0.015228079	0.037591137	0.025460493
0.0	0.57593167	0.5791464	0.5730714	0.5738292	0.57587516	0.5749834	0.5770341	0.5753132	0.5763289	0.56439203
0.0	0.5794618	0.5824872	0.57660806	0.5769044	0.57765573	0.5827042	0.57992464	0.57533073	0.58071387	0.5678227
0.0	0.5802581	0.5790269	0.5733733	0.57558507	0.5753891	0.58017904	0.57882017	0.57362324	0.57781535	0.5632028
0.0	0.00034155985	0.0005823483	0.0005989964	0.00020102508	0.00016391375	0.0002663369	9.783473e-06	3.011249e-07	0.0002978988	0.0007360882
0.0	0.020291626	0.029886797	0.030759439	0.03377444	0.04024331	0.016465263	0.0007484362	0.00819102	0.01785506	0.034908004
0.0	0.00037695112	0.0007773197	0.00026667537	0.00051901856	0.0001476994	0.00033072763	2.5318525e-07	0.00063771644	0.000409099	0.000926602
0.0	0.57719463	0.5820115	0.5745696	0.5755544	0.57797366	0.57969314	0.5780719	0.57396567	0.577409	0.5637507
0.0	0.032603804	0.000441021	0.023853809	0.024676582	0.015106432	0.020794556	0.01001523	0.013684773	0.0005561008	0.00049078837
0.0	0.03479855	0.015169247	0.024297014	0.011957814	0.0142274	0.01434199	0.0046480875	0.0030977319	0.03515636	0.017400667
0.0	0.031580754	0.0036561673	0.0028921952	0.020278867	0.0070807384	0.016405087	0.020715682	0.0021039885	0.005705591	0.0025396405
0.0	0.026676973	0.0033187857	0.0031929475	0.003201721	0.005041789	0.004103607	0.010535423	0.0032179658	0.0056468197	0.0033642424
0.0	0.032094456	0.018333748	0.015857248	0.026704405	0.02508254	0.019849606	0.024836889	0.0034346126	0.026600434	0.023441084
0.0	0.0071878345	0.018980186	0.02412761	0.015203727	0.00884371	0.02638411	0.0060459715	0.0082217185	0.039145727	0.033002622
0.0	1.0523764e-06	0.0006297985	7.773912e-05	0.00017958344	4.7408517e-05	0.00020814806	1.0445569e-05	0.00018245826	0.0011226288	0.0004689678
0.0	0.57726675	0.5805939	0.57360554	0.5759675	0.57665944	0.5795222	0.57865024	0.5758151	0.57885313	0.56463194
0.0	0.027059138	0.04131433	0.017636893	0.026133358	0.036247496	0.008305607	0.031235345	0.035472672	0.046685427	0.022693068
0.0	0.0005706561	0.001074666	0.00032808687	0.00046306968	0.0011618143	0.00027088152	0.00031550668	0.001262027	0.0003734861	0.0002998258
0.0	0.00071820186	0.000329874	0.00025561693	0.0002967089	0.0003011749	3.140338e-05	0.00038525718	0.0005905497	0.00043804184	0.000375051
0.0	0.024063742	0.02145296	0.010374157	0.02578593	0.008734218	0.0029790662	0.017668333	0.025629781	0.032831475	0.014813295
0.0	0.0003529857	0.0006232276	0.00018587646	0.0006475658	0.0008422574	0.00036645713	0.00040877974	5.255095e-05	0.0003353354	0.001125268
0.0	0.029657856	0.024947166	0.011660894	0.027307343	0.03528067	0.022027992	0.02428645	0.007287253	0.04101219	0.028931426
0.0	0.0005303594	0.0002082918	5.68508e-05	0.0005516967	0.00018196953	0.00049353956	0.0006559142	0.0006072162	0.0006471065	0.00014124573
0.0	0.024968958	0.050373215	0.043465983	0.009076044	0.06854328	0.010433697	0.03978667	0.039180376	0.040338572	0.052749388
0.0	0.105458565	0.04981566	0.023291849	0.038981188	0.079300515	0.08269065	0.0479025	0.097774275	0.109522454	0.047087602
0.0	0.023841975	0.023824636	0.01718489	0.021186993	0.013077479	0.020677635	0.017879784	0.029623486	0.041417114	0.013837876
0.0	0.027246319	0.01755919	0.022828277	0.027460227	0.008730825	0.016811408	0.0055799647	0.0329717	0.0319997	0.014856139
0.0	0.02603189	0.015123184	0.028430065	0.014187904	0.007961411	0.012534741	0.02081629	0.037682805	0.023949906	0.01680991
0.0	0.019252699	0.017768685	0.026397342	0.023090312	0.013581818	0.019369787	0.019711835	0.026314711	0.040466502	0.014051104
0.0	0.014563426	0.025480062	0.031503048	0.030594563	0.008519766	0.021910187	0.017846005	0.02817037	0.01743973	0.0206718
0.0	0.020414073	0.021297835	0.011749483	0.017601743	0.017802063	0.019300539	0.014769939	0.031092687	0.023606647	0.013957206
0.0	0.026970956	0.02085109	0.019491885	0.024779642	0.007961438	0.020733057	0.026104575	0.021165747	0.031529512	0.009692842
0.0	0.02978927	0.014509368	0.015313341	0.016598757	0.0048358245	0.024951447	0.012844925	0.023732519	0.040627073	0.011375508
0.0	9.060864e-05	5.3984204e-05	0.00036818135	0.00023204056	8.811702e-05	7.863306e-05	0.0007519585	0.00051464647	0.0001311927	0.00043672597
0.0	0.00045577798	0.00044919402	0.0008395459	0.0004910165	0.0016449748	0.0015497924	0.00028721723	0.0009273519	0.0010039585	0.00040178007
0.0	0.00024376545	0.00016852608	1.9003168e-05	4.6743888e-05	0.00023177237	0.00018196554	0.00010279739	0.0009912966	0.00010715545	0.0002260308
0.0	0.00023101058	8.166794e-05	0.00018790293	0.00038454862	0.00038096783	0.0011684096	0.00056596706	0.0003451109	0.00020003102	0.00057260087
0.0	0.00063065864	0.0012340847	0.0006045881	0.0001453928	0.00055930164	0.00042464831	0.0007037555	0.00054455805	0.000551632	0.00038957418
0.0	0.0014118515	0.0003404709	9.189683e-05	0.00044987473	0.0004840901	0.00010734117	0.00058345613	0.00044676743	0.0006128393	0.00015956465
0.0	0.0006356933	0.0010362185	0.000319679	0.0001557756	0.00041290082	0.00032308826	0.00034274752	0.00025185323	0.0005666947	0.00030047883
0.0	0.00029530152	0.00093453424	0.00025723956	0.00042255197	0.00027991965	0.0004294626	0.00021173693	0.00012872303	0.00028617636	0.00014048735
0.0	0.00014948122	0.00059660623	0.0003855814	0.0002373735	0.00055854995	0.00019049576	0.00021461029	7.557599e-05	0.0009515265	0.0002746497
0.0	0.00046817656	0.00041047545	0.0009959267	7.871213e-05	0.0014382196	0.00038139915	0.00020227424	0.00019668667	9.846411e-06	0.0004732384
0.0	0.00041842577	0.001094777	0.0021430892	0.0002529296	0.000644824	0.00033957686	0.0005843722	0.0007020767	0.00088806	0.0005341669
0.0	0.00022311747	0.0011963169	0.0012411092	0.0012173611	7.094048e-05	0.0003665483	0.0009432471	0.00038724625	0.00010568383	0.00043721913
0.0	0.00011212552	0.00051961583	5.324775e-05	0.00031028377	0.0014415578	0.00036355437	0.0004163075	0.0009876437	0.0003096227	0.00025732076
0.0	0.00037914558	0.00071325916	0.0004005584	0.00021852023	0.00014174197	0.0001859121	0.00086181785	0.00036262584	0.0006299936	0.00016055715
0.0	0.00060749234	0.00061378686	0.0002153293	0.00014523706	4.0996958e-05	0.0016412226	0.00033228227	0.00027534683	0.0013766485	0.00020435819
0.0	0.013257091	0.025753506	0.01609002	0.010606457	0.013029709	0.007138523	0.01846525	0.013062366	0.03393679	0.008855902
0.0	0.019435644	0.02380763	0.017317647	0.0076033142	0.012621543	0.010509373	0.017672256	0.020385697	0.017237857	0.010519607
0.0	0.020700939	0.028200803	0.022683071	0.009925031	0.012382117	0.01020732	0.019408368	0.022291869	0.03464908	0.010321414
0.0	0.013509424	0.029518928	0.020550657	0.012664246	0.008436679	0.010592684	0.01883101	0.020777775	0.0233298	0.013440775
0.0	0.016896868	0.026123567	0.010605376	0.008733137	0.0137602985	0.009720716	0.016570745	0.02221584	0.02851192	0.010342829
0.0	0.020373054	0.025871987	0.014975743	0.011014869	0.008048542	0.010236642	0.024293821	0.017125387	0.034708224	0.008118298
0.0	0.021740083	0.020228429	0.012642479	0.008365982	0.0057447692	0.01153576	0.015100779	0.01850714	0.04089658	0.009004616
0.0	0.00010753869	0.0005309231	0.00043886877	0.00035288642	0.000122849	0.00016362798	0.00041047213	9.991917e-05	0.00019297621	0.00028936495
0.0	0.00081833976	0.0004458338	0.00076281023	0.00087711756	0.0010054518	0.00024915603	0.00060395023	0.00025146402	0.00028924854	0.00033847132
0.0	0.00028599007	0.0010146159	0.00049464306	0.00014679169	0.0004406676	0.0009989947	0.0002316692	0.00075184245	0.0007259179	0.00019004602
0.0	0.00032119147	0.00019341447	0.00022782423	0.000221333	0.00038776844	0.000773515	0.00027650513	0.00012684755	0.0011098862	0.00023265378
0.0	0.00029610304	0.00037572216	0.0006746019	0.0006850933	0.00046698205	0.00025438258	1.2919182e-05	0.00074043084	0.00019138551	0.00028339255
0.0	0.00059621315	0.00043567913	0.000584724	7.222713e-05	0.00028489035	0.00018072629	0.0006703364	0.00046010214	0.00037274056	0.00039636996
0.0	0.00035778678	5.5402266e-05	0.00037191194	0.0008273693	0.0003952755	0.00033300722	0.00076328946	0.0003580833	0.0024867037	0.0001824534
0.0	0.015663516	0.024641264	0.01670497	0.010017688	0.0083955685	0.010363798	0.014913221	0.015591527	0.039741524	0.010179392
0.0	0.021755178	0.02248396	0.01940596	0.012326418	0.014549425	0.010058468	0.01835894	0.015276701	0.026066978	0.009023848
0.0	0.019704062	0.032261763	0.017568741	0.009332487	0.011041085	0.010894602	0.01752171	0.021572497	0.032834455	0.010158336
0.0	0.018783104	0.028231595	0.013681741	0.009876978	0.011229102	0.010187222	0.018854726	0.021492045	0.041434735	0.010270662
0.0	0.02050321	0.022984682	0.016537923	0.011790031	0.008550226	0.0088586025	0.008675514	0.023110839	0.03489301	0.010784034
0.0	0.019894307	0.020910148	0.019293655	0.007566796	0.008048526	0.0073001483	0.02088811	0.02523344	0.028917708	0.011732149
0.0	0.016225431	0.02313671	0.018210167	0.01044938	0.011437365	0.009724664	0.020082394	0.019834518	0.04078876	0.010370755
0.0	0.10107966	0.04359643	0.08301574	0.08322843	0.100098915	0.078320734	0.07122419	0.06946483	0.12604839	0.12463407
0.0	0.2503876	0.23188545	0.21992975	0.18208997	0.17300259	0.18277124	0.20629208	0.21458216	0.2673067	0.21321322
0.0	0.25124645	0.23276408	0.22077025	0.18344362	0.17331274	0.18366462	0.20678663	0.21498588	0.26850542	0.21370712
0.0	0.009232018	0.013383264	0.028843405	0.016663563	0.011228302	0.017405633	0.029902741	0.02345074	0.042686667	0.015644846
0.0	0.00076137116	5.3635937e-05	0.00042013061	0.00061378273	0.00030501725	1.7614766e-05	0.0010852478	0.00044638896	0.0011527225	0.00029188636
0.0	0.22335699	0.23897637	0.19070804	0.23647046	0.25024366	0.1852451	0.21660994	0.2315617	0.2455283	0.18594089
0.0	0.22415082	0.23987351	0.19146428	0.2381107	0.2506503	0.18614781	0.21712242	0.23198794	0.24666227	0.1863866
0.0	0.22304106	0.23876752	0.1902924	0.23583035	0.24994005	0.18467945	0.21631376	0.23158774	0.24484822	0.1853517
0.0	0.2238341	0.23966411	0.19104736	0.23746753	0.2503463	0.18558003	0.21682574	0.23201397	0.24598004	0.18579632
0.0	0.0020278746	0.0024906015	0.0012044602	0.00049382803	0.0013803238	0.0011216054	0.0014270771	0.0011272507	0.003152386	0.0011992371
0.0	0.028033733	0.023393577	0.015561724	0.010008921	0.018947171	0.0113848485	0.015804939	0.016445005	0.0318796	0.023784025
0.0	0.00022762339	0.00021400178	0.00023937284	0.00016793961	0.00039591093	0.00024758247	0.00029029147	0.00022585609	0.0006348862	0.00073512783
0.0	0.009677964	0.005975944	0.015610758	0.0074901143	0.0033711866	0.0023336278	0.008405355	0.0033026452	0.008199663	0.009360354
0.0	0.008892873	0.00530665	0.004488508	0.005213771	0.006587681	0.0068679755	0.0049311696	0.0046783863	0.018882686	0.0029761742
0.0	0.01158103	0.029988144	0.03722056	0.018504562	0.012732505	0.034270566	0.030636381	0.026722562	0.05058744	0.02352366
0.0	0.049421642	0.04168512	0.033369817	0.05626696	0.082678586	0.059020724	0.033358052	0.039753426	0.090158135	0.047994968
0.0	0.023938159	0.020477036	0.022270396	0.02335245	0.023036046	0.023925005	0.035886724	0.021911772	0.048971523	0.021063529
0.0	0.035430476	0.05753488	0.040756553	0.022534577	0.050306763	0.043888427	0.018238865	0.066860236	0.06284561	0.039506588
0.0	0.023695175	0.03397627	0.027982218	0.0027029342	0.036806513	0.018585734	0.005451707	0.026314503	0.03819332	0.018642172
0.0	0.04853743	0.069223285	0.04501414	0.06239175	0.034044094	0.06562998	0.031013167	0.062579125	0.03390307	0.03785085
0.0	0.0005597061	0.00062544236	0.00021076023	0.00033256717	0.0004876725	0.0009253757	0.00023077457	0.0005875167	0.00016009547	0.00024942795
0.0	0.5770256	0.5798036	0.5729534	0.57543	0.57584006	0.57801014	0.57771885	0.5755054	0.5786666	0.56535196
0.0	0.024264771	0.02599414	0.016317924	0.012066773	0.039246477	0.011414523	0.008658286	0.015001841	0.0135728195	0.022846779
0.0	0.011842826	0.010509224	0.006884289	0.005316226	0.012191967	0.006743603	0.009798786	0.009232611	0.009916586	0.00899053
0.0	0.57737625	0.5809784	0.57316756	0.5755653	0.575241	0.5787371	0.57726353	0.5748924	0.57776874	0.56471205
0.0	0.017754942	0.016616147	0.02447526	0.028275417	0.02245687	0.017840933	0.03346197	0.021165943	0.034843326	0.018060835
0.0	0.055271998	0.019097855	0.0223416	0.018591862	0.024324164	0.028261006	0.03869499	0.011865626	0.030946037	0.028728973
0.0	0.014073675	0.012589121	0.009215185	0.0053009544	0.01106274	0.010224658	0.015414657	0.007865919	0.012614533	0.00764882
0.0	0.0011039164	0.00029480757	0.0006006251	0.0001490069	0.00069061585	0.00057754706	0.0007710996	0.00015765213	0.0005678404	0.00022860582
0.0	0.037589032	0.019804247	0.027623119	0.013951906	0.029704845	0.027414922	0.031558763	0.014427233	0.027104754	0.016930405
0.0	0.5767362	0.5794932	0.573373	0.5749852	0.57716864	0.57821953	0.57763785	0.5751902	0.57829225	0.5653061
0.0	0.015685404	0.023410676	0.028233794	0.029404609	0.02386715	0.020189436	0.04747942	0.012289957	0.043024186	0.008313989
0.0	0.0077393423	0.014673483	0.008050624	0.0054526892	0.011839255	0.009913483	0.017283492	0.010686813	0.01208023	0.0077404887
0.0	0.5773885	0.58081615	0.57263696	0.5748606	0.5760616	0.5789075	0.5774561	0.5752248	0.57755136	0.56496364
0.0	0.0013844201	0.0017067085	0.001471673	0.0008807195	0.00076396146	0.0005880906	0.0020977855	0.0016267318	0.0043874807	0.0007134624
0.0	0.008074757	0.009444177	0.012033434	0.010129599	0.0105119655	0.0057709394	0.016059687	0.011116109	0.010738758	0.007811619
0.0	0.00015475895	0.000106629705	0.0015421375	0.001460048	0.0005765192	7.683738e-05	0.0008920026	0.0005348562	0.0003211731	0.00024623098
0.0	0.014406283	0.012004098	0.043557353	0.04243917	0.02720864	0.010174229	0.03386405	0.026259594	0.020520033	0.017559854
0.0	0.5774648	0.5817314	0.5732924	0.574972	0.5753102	0.57846147	0.5788432	0.574854	0.57838345	0.5641509
0.0	0.0031415143	0.013374834	0.005759812	0.0041244933	0.002482142	0.0042347414	0.0028620618	0.0022438255	0.005087	0.0041369763
0.0	0.005017459	0.013050035	0.0021296032	0.0072436226	0.0044312235	0.0058800625	0.0077622323	0.002979099	0.00486268	0.0066118743
0.0	0.005017459	0.013050035	0.0021296032	0.0072436226	0.0044312235	0.0058800625	0.0077622323	0.002979099	0.00486268	0.0066118743
0.0	0.005017459	0.013050035	0.0021296032	0.0072436226	0.0044312235	0.0058800625	0.0077622323	0.002979099	0.00486268	0.0066118743
0.0	0.02809952	0.028535975	0.024340153	0.02284696	0.035017002	0.014187204	0.02440615	0.025066776	0.029142762	0.041493375
0.0	0.00019325703	0.00018636166	0.00042214835	0.00022203685	0.0002794261	6.776508e-05	0.00052809366	0.00046281	0.0010348975	0.00079052185
0.0	0.022497086	0.033434052	0.019832915	0.043001298	0.0033121142	0.012533065	0.011529964	0.025630422	0.017251927	0.025285568
0.0	6.104965e-05	0.0003062726	9.8971366e-05	0.00047505845	3.1910247e-05	7.068347e-05	4.3949185e-05	0.0003498289	0.0004691247	0.00084856135
0.0	0.5765784	0.5790762	0.5728936	0.57730764	0.5769002	0.5792162	0.5775674	0.5751038	0.5778953	0.5662376
0.0	0.02943174	0.03291156	0.0064891055	0.034743443	0.009053001	0.010408039	0.025215758	0.013366721	0.022325223	0.007868577
0.0	0.0012465293	0.00085979805	0.00012307812	0.0008745797	8.814131e-05	0.00013153028	0.0005980503	0.0004982207	0.0004890829	0.00016480972
0.0	0.044107303	0.056521785	0.043350648	0.052919295	0.050248407	0.063156255	0.03956869	0.029629095	0.04558934	0.037082255
0.0	0.00012706775	0.0012011016	0.0006067086	0.00020221638	0.0002144125	0.00040685866	0.0005600888	0.0002311908	0.00015181574	0.00046477866
0.0	0.01722555	0.024165722	0.0153490035	0.023166189	0.0325351	0.025709532	0.019372953	0.03653537	0.0058693686	0.017398989
0.0	0.042551607	0.05187768	0.04898584	0.051126223	0.034407888	0.056541186	0.013179532	0.059524205	0.04253101	0.051462196
0.0	0.0211639	0.02252322	0.01380099	0.01909001	0.008440868	0.024556624	0.020316606	0.0057207104	0.021022592	0.039189883
0.0	0.03568021	0.017906407	0.008626608	0.014217252	0.039071705	0.030016562	0.030281698	0.024184048	0.024749879	0.016614176
0.0	0.00091501855	0.00015772265	0.00017830665	0.0006114274	0.0003147457	0.00023365435	0.00016280888	0.00023926125	0.00033752076	0.000214371
0.0	0.00067615375	0.00021111702	0.0003223019	0.0011169465	0.0005757249	0.0003170587	0.00029465105	0.00034745078	0.00022530461	0.00027102357
0.0	0.018391939	0.032520615	0.012077436	0.02658671	0.022452245	0.007055519	0.029808013	0.01640278	0.01424579	0.038783018
0.0	0.09176071	0.056674957	0.11086753	0.14745261	0.05140085	0.05520366	0.095928825	0.028289841	0.12449848	0.06395994
0.0	0.577608	0.57935023	0.5732837	0.5744986	0.57410914	0.5787661	0.57798743	0.57435095	0.57736045	0.5650244
0.0	0.00016859229	0.00045841644	0.000368345	0.00018990602	0.00040876746	0.00012526367	0.000115337396	0.00012460594	0.0010849454	0.0003322886
0.0	0.011067253	0.0416365	0.018159758	0.010161909	0.016765561	0.01489175	0.010067655	0.012464871	0.038383808	0.014915069
0.0	0.043937154	0.05885455	0.08004858	0.025574462	0.032251358	0.042081848	0.061922263	0.039145548	0.056300677	0.0394983
0.0	0.00015077702	0.00023841416	0.0010263533	0.00015700511	0.00034688268	0.00015423862	0.00028330125	0.00018922747	0.0005621693	0.00018718549
0.0	0.57765496	0.5793039	0.57261866	0.5744845	0.573986	0.57899094	0.57806945	0.5742933	0.5772336	0.56462413
0.0	0.020262215	0.02948129	0.044262145	0.0132181	0.0076106614	0.025046414	0.029630123	0.0081293825	0.018198788	0.0114336945
0.0	0.5775744	0.57912844	0.5731775	0.57414687	0.5750212	0.57931185	0.57722956	0.57380944	0.5770942	0.5642404
0.0	0.0041046473	0.002588798	0.00441226	0.0019215835	0.0009945494	0.0011919729	0.001000768	0.004418135	0.004960096	0.0017532544
0.0	0.023191243	0.04488109	0.058080472	0.08170544	0.048941676	0.031947557	0.030199213	0.041041147	0.034535397	0.047776148
0.0	0.00037025366	0.0005538748	0.0004073562	0.0006847173	0.0002954995	0.00033771788	7.982823e-05	0.00027708625	0.00024251868	4.8705104e-05
0.0	0.09598042	0.059183	0.06865094	0.052922532	0.072258234	0.026938839	0.062467948	0.10697232	0.07746194	0.086283445
0.0	0.00046631414	6.793823e-05	0.00052554125	0.0003364692	0.0003761773	2.4702025e-05	0.00024285793	0.0003517374	0.00032783768	0.00010060132
0.0	0.029453676	0.014570216	0.021104496	0.010312212	0.017005425	0.009377283	0.018797042	0.032407142	0.016042924	0.033755988
0.0	0.0006059677	0.00026799156	0.00015277532	0.0004970718	0.00018213305	8.3640676e-05	6.64342e-05	0.0003496602	0.00067147653	0.00023326949
0.0	0.021461042	0.012418451	0.010247983	0.025520189	0.013413752	0.04354164	0.0037573	0.025016772	0.028812539	0.007720857
0.0	0.011383797	0.006426921	0.025669264	0.018636618	0.032010507	0.013017273	0.015484489	0.010021316	0.026361717	0.013840408
0.0	0.16824344	0.131714	0.1504726	0.14170742	0.08190136	0.13142982	0.11656494	0.17335296	0.18307506	0.10419098
0.0	0.0047012093	0.0030226316	0.0070988145	0.0100337565	0.0062932856	0.0043449183	0.008695377	0.009614323	0.0146651985	0.002683828
0.0	0.00025891498	0.00030536667	0.00011432203	0.0006959401	0.0013527896	7.727053e-05	5.235222e-05	0.00022018146	0.0005849615	0.00037361713
0.0	0.0049995584	0.006107349	0.008985378	0.0056988588	0.008452038	0.008915377	0.005630826	0.0046085157	0.0049667205	0.0019881423
0.0	0.00023619908	0.00023829279	0.0003495437	0.00041381049	0.0001636147	3.4134373e-05	7.665698e-05	0.00010805585	0.00027704425	0.0001319399
0.0	0.017666372	0.017846247	0.021243487	0.023156155	0.014718819	0.0068383995	0.0101836445	0.011978186	0.019152403	0.012942639
0.0	0.034234203	0.017852768	0.045858487	0.014862894	0.014675083	0.013194816	0.03278651	0.025796989	0.03207467	0.01807179
0.0	0.0004393499	9.0652895e-05	0.00033793238	8.92229e-05	0.00014839535	3.7240294e-05	5.337581e-05	0.000100687495	0.00031975887	0.00010362777
0.0	0.57667816	0.581035	0.57303464	0.5748459	0.5757042	0.5786058	0.5782245	0.57551986	0.57761174	0.56399906
0.0	0.00044666478	0.0001302937	8.805083e-05	0.00028884757	0.00050088845	0.00026085236	0.00012460844	0.00028655477	0.00011967045	0.00013768666
0.0	0.0022214793	0.00039348332	0.0010400321	0.0004796286	0.0009016615	0.0008912171	0.0011348737	0.0006865819	0.00028643376	0.000288052
0.0	0.017408365	0.016836356	0.030778963	0.01237803	0.031544585	0.020585863	0.0034158665	0.020129532	0.014094676	0.014510677
0.0	0.01880375	0.024290694	0.015597808	0.018370777	0.011949045	0.016345968	0.010673034	0.014989346	0.028259184	0.027824964
0.0	0.027618552	0.019499633	0.013242316	0.018164065	0.017241105	0.016222166	0.007875287	0.015717477	0.019436155	0.01736576
0.0	0.00015799359	0.0005694719	9.972195e-05	0.0010368743	0.0005696937	0.0014650486	0.00015204506	0.00013436108	0.0009685594	0.00043190108
0.0	0.00026820373	0.00044722226	0.00018631689	0.00025795624	0.00010723324	0.00019878677	8.428449e-05	0.00017023757	0.00061429536	0.00062831823
0.0	0.023411276	0.023398055	0.018617706	0.021332327	0.023467973	0.014086402	0.025241006	0.031351063	0.020384336	0.039130654
0.0	8.638927e-05	0.00010718631	0.00012080137	8.775636e-05	0.0002571692	0.00013210444	0.00046773005	9.895946e-05	0.0003399693	0.000410478
0.0	0.25579616	0.26678565	0.14697239	0.14439076	0.20603122	0.17699209	0.22695413	0.23963407	0.1929812	0.20878036
0.0	0.0022590088	0.0057010776	0.007573434	0.008112495	0.002391484	0.009356717	0.010414401	0.009678124	0.0053603817	0.0028601314
0.0	0.08599519	0.06722894	0.042494923	0.09195772	0.07769114	0.06588853	0.067021735	0.06435803	0.100507215	0.053966705
0.0	0.57750773	0.57966185	0.57232296	0.57469124	0.57722914	0.5780982	0.57713675	0.5737075	0.57754195	0.56446946
0.0	0.022503398	0.0065825647	0.013586195	0.0102919	0.050110422	0.016969306	0.026565775	0.015780516	0.05296529	0.02081875
0.0	0.0005993102	0.00018705025	0.0003173696	0.0001645274	0.0016179534	0.00015633779	0.00010141966	0.0002242506	0.0015674521	0.00033586382
0.0	0.011844858	0.011071273	0.0076910025	0.0054523665	0.014069943	0.007060461	0.0086915055	0.008691995	0.016793605	0.008530168
0.0	0.00064866216	0.0011188543	0.0003715487	0.00012502071	7.3948846e-05	0.0005057662	0.00083001814	0.0011564983	0.0024449052	9.05715e-05
0.0	0.00018758088	0.001025544	5.3536336e-05	8.606571e-05	0.00010221141	9.631921e-05	0.0008569342	0.00020707615	0.00053475145	8.995744e-05
0.0	0.00039669126	0.00011682696	0.00027048922	0.0003917076	0.00071121	0.00021160311	0.0002536693	0.00044018877	0.00021002903	0.00034966052
0.0	0.0057597356	0.02800116	0.014945843	0.017963383	0.011065615	0.015139656	0.02030305	0.015661972	0.03895641	0.008584978
0.0	0.016507061	0.034413215	0.055184986	0.043550797	0.037670262	0.035135113	0.030559072	0.048859272	0.03912173	0.053375
0.0	6.7815716e-07	4.583654e-05	0.00018687733	0.00039629784	0.00029789456	0.00011724512	4.9828832e-05	2.451141e-05	0.0005022709	0.0004474071
0.0	3.9784967e-07	0.00011301389	0.000106946085	0.00016507551	0.00011034127	0.0005900262	0.00025344788	0.0006431708	0.000885718	0.0002291267
0.0	0.0007216852	0.0008743452	0.0009710029	0.00035364926	0.00057485903	0.00022017724	0.0002490482	0.0007367507	0.00061197835	0.0006415842
0.0	1.1580457e-06	0.0006650691	7.887195e-05	2.372296e-07	0.00038238868	0.0009403649	3.3885874e-07	6.8712424e-08	0.00054767786	0.0006517647
0.0	0.0012961637	0.007235887	0.022008367	0.0005659078	0.01735655	0.035769913	0.00067147653	0.0025990992	0.026643304	0.028781522
0.0	0.00097067544	0.010415256	0.018784517	0.00063155725	0.017594382	0.018423593	0.0027398446	0.00082291785	0.018555664	0.013447497
0.0	0.025639245	0.1045832	0.104665026	0.025857365	0.16069968	0.1865422	0.10480343	0.038717806	0.10311542	0.12569998
0.0	2.2536158e-05	0.00073862774	0.0001728034	1.6485013e-05	0.00090838585	0.00023046188	1.0408797e-05	1.6463347e-05	0.0006155848	0.00013430598
0.0	0.005462014	0.014115306	0.020371351	0.0036598828	0.012008912	0.013745689	0.014973986	0.0057793832	0.019054616	0.023503587
0.0	0.00040757313	0.0009382796	0.001483329	8.352861e-05	0.00036428156	0.0006393593	0.00011128446	0.0006957703	0.0004973962	0.00054452487
0.0	0.5770123	0.5809546	0.5725342	0.57472533	0.5752312	0.57856846	0.5770425	0.57545775	0.5779282	0.5644399
0.0	0.001720688	0.00035659785	0.02884442	0.00035916918	0.0014294315	0.00045917655	0.0006913359	0.0004505949	0.00063880655	0.0015398733
0.0	9.980581e-07	1.14527964e-07	0.0005537534	2.4824416e-07	1.5028885e-06	1.3919421e-07	1.3294998e-05	1.6166764e-07	2.954161e-07	3.15551e-05
0.0	0.0011723606	0.0003980108	0.026551973	0.0005771503	0.0014256048	0.00043728104	0.0042590965	0.0004685094	0.00063486985	0.006357146
0.0	0.0010444069	0.0009931925	0.006598843	0.00079606817	0.00044688818	0.0007655815	0.00086627685	0.00062808057	0.0006350193	0.0008408581
0.0	0.57693887	0.58046824	0.57239354	0.5745991	0.5744757	0.57868487	0.5774279	0.5750326	0.5774149	0.56439334
0.0	0.00065526465	0.00055240915	0.001753539	0.00077261217	0.0005849319	0.00039850705	0.008114497	0.00043004702	0.0009267247	0.0009708044
0.0	0.0014508367	0.0016678005	0.0013023119	0.00093070796	0.0011241223	0.0012140435	0.010273013	0.0010554162	0.0016946445	0.0012313044
0.0	0.0007118036	0.0037272307	0.013103217	0.0008940924	0.00066353416	0.00044242234	0.0007137865	0.0005835053	0.004334458	0.002510705
0.0	0.033978164	0.012206546	0.008298157	0.02412032	0.016383225	0.008709902	0.0061780377	0.019106647	0.030940382	0.013078292
0.0	0.021741794	0.00051681144	0.0028655273	0.0030552435	0.00081178936	0.00044331182	0.012059034	0.0005900993	0.0006396	0.001220833
0.0	0.023099646	0.0017787623	0.0020333456	0.008467698	0.0028320206	0.002185201	0.03880978	0.0028844322	0.002559478	0.003871849
0.0	0.021754295	0.0005188823	0.002868863	0.0030696734	0.00081507437	0.0004470714	0.012118205	0.00058896205	0.0006421338	0.0012298428
0.0	0.19565931	0.09249139	0.05294848	0.05800105	0.07445487	0.058683004	0.13970464	0.07267385	0.060078748	0.0747383
0.0	0.009281824	0.00060663366	0.00084034866	0.0006678359	0.00066848064	0.0007990078	0.017975189	0.00026998398	0.00097265694	0.0012141435
0.0	0.021759776	0.00043569697	0.0005380461	0.0007227086	0.0006669241	0.00058808306	0.02392011	0.0008834149	0.0005804335	0.00084702764
0.0	0.00028880793	1.9419238e-07	3.1828884e-07	3.9365472e-07	3.1573333e-07	8.1560835e-08	0.0002716991	2.6187996e-07	3.6327376e-07	4.6640062e-07
0.0	0.0006313427	0.00016942158	0.00022860106	0.0002841899	0.00076685165	0.00058158534	0.00014354072	0.0004277566	6.187129e-05	8.10615e-05
0.0	0.0013489652	3.4133345e-07	1.7687606e-06	2.7569837e-07	1.2450798e-06	1.2921306e-07	0.0004786676	5.3163023e-07	7.7548196e-07	8.368965e-07
0.0	0.02403962	0.005526224	0.0008447245	0.03147298	0.002480261	0.00047443825	0.02158849	0.00046534213	0.00096042466	0.00059073884
0.0	0.0011270725	8.221586e-06	5.295026e-07	0.00047315427	6.4633455e-06	4.746177e-06	0.00046073674	1.7262722e-07	3.1141602e-07	2.802452e-07
0.0	0.103131846	0.08519727	0.042107515	0.08351167	0.08942775	0.11075032	0.102411084	0.04538389	0.12096225	0.052293964
0.0	0.12859207	0.13927637	0.036848314	0.0798748	0.10980942	0.075770006	0.08200035	0.04152336	0.04216014	0.10923249
0.0	0.010545876	0.01852781	0.0008056575	0.004270442	0.008643532	0.0083211	0.011004158	0.0009504945	0.001568837	0.0025535112
0.0	0.02288823	0.038604014	0.0003933003	0.009582411	0.019409042	0.01921341	0.017610583	0.0003580229	0.00071113545	0.002496355
0.0	0.022782912	0.03846843	0.00039349232	0.009586748	0.019385206	0.019149395	0.017554123	0.00035885224	0.0007108505	0.0024836396
0.0	0.0066274116	0.009204855	0.00088677683	0.0064986674	0.007231976	0.009453572	0.014535463	0.0029793482	0.014418624	0.0038465394
0.0	0.010213223	0.011478089	0.0004652288	0.01985028	0.014246005	0.023952223	0.028521234	0.0026470402	0.034110587	0.0051113353
0.0	0.010165617	0.0114366375	0.00046545634	0.019859178	0.014228424	0.023872802	0.028430784	0.0026531592	0.034097396	0.0050853635
0.0	0.26192844	0.27315307	0.16369085	0.26777673	0.28485367	0.29723963	0.29049098	0.31179407	0.33392033	0.2611641
0.0	0.008440812	0.010368832	0.0012811652	0.0052427268	0.011031843	0.009554272	0.009223364	0.008525503	0.01550158	0.0078043565
0.0	0.015560344	0.014128423	0.0008859686	0.013687089	0.029562488	0.024393795	0.01295072	0.016593272	0.03861325	0.017531572
0.0	0.015488212	0.014077545	0.000886401	0.013693258	0.029526567	0.024312945	0.012908997	0.016631091	0.038598385	0.017443612
0.0	0.105456986	0.14234382	0.13500202	0.11398616	0.11056929	0.09149195	0.10500604	0.0855098	0.1221217	0.08635615
0.0	0.009475075	0.010904235	0.009217344	0.0052514756	0.008932457	0.0097306715	0.009143017	0.0070216926	0.010706851	0.008909594
0.0	0.019016568	0.015424075	0.02763425	0.013726754	0.020545248	0.025175096	0.01275466	0.011840956	0.020414473	0.022045959
0.0	0.018928714	0.015368602	0.027647372	0.01373294	0.020520048	0.025091723	0.012713559	0.0118680755	0.020406475	0.021935856
0.0	0.01473935	0.002340127	0.0058108564	0.0042619687	0.002119714	0.002535871	0.0061301445	0.007798414	0.0021032877	0.0055142194
0.0	0.027838595	0.025356648	0.011193473	0.017522506	0.01158626	0.009379448	0.008109218	0.019773474	0.03387334	0.035305105
0.0	0.0007954915	0.0010890197	7.995569e-05	0.00010668787	0.00016921217	6.489659e-05	0.00016691376	0.00067331886	0.00038733857	0.00042862236
0.0	0.0005986343	0.000488381	9.510779e-05	0.00023428454	0.000100747144	6.454307e-05	4.840571e-05	0.0002991086	0.00089266064	0.001026884
0.0	0.1943422	0.17049971	0.2234459	0.16142349	0.13811095	0.16856991	0.1964101	0.23094785	0.22401161	0.20820546
0.0	0.0001407115	0.00039864305	0.00021864695	0.0002778285	0.0001600648	7.5208256e-05	0.0003475005	0.0005823456	0.00077972526	0.00016758099
0.0	0.0025482883	0.0026192327	0.0019428466	0.0015248749	0.0009195169	0.0014176827	0.00089631695	0.003624715	0.0014731262	0.0012273683
0.0	0.005455682	0.003062801	0.0019618042	0.0008913989	0.0014910728	0.0015834913	0.0018647993	0.0038294739	0.003540104	0.0019108533
0.0	0.002378256	0.0011540987	0.0018637938	0.0022466967	0.0019439842	0.001081619	0.0026666499	0.0027981885	0.006960074	0.0007508175
0.0	0.0034757145	0.0014518657	0.0035018206	0.0011283284	0.0008210712	0.0014346397	0.0033850167	0.0012368637	0.0018402858	0.0009263672
0.0	0.0014923662	0.001974883	0.0031425029	0.002046383	0.0011038329	0.001823618	0.0021861442	0.0034973577	0.0024837293	0.0019389866
0.0	0.0024615114	0.0024115695	0.001732247	0.0013186102	0.00044962543	0.002257553	0.0013597459	0.0033702333	0.0030374497	0.0014573288
0.0	0.0059138294	0.0021863272	0.0023527292	0.0031856832	0.0010986264	0.0023418753	0.0019808072	0.0040418305	0.0015649557	0.0007299567
0.0	0.05742407	0.045863688	0.0468572	0.061250243	0.053136196	0.06334422	0.047295984	0.08049509	0.04401006	0.0749271
0.0	0.06489201	0.06672941	0.0519152	0.07430394	0.08212235	0.051805798	0.026421692	0.100194335	0.057614077	0.05771548
0.0	0.57890433	0.581495	0.574738	0.5766072	0.57636136	0.5789655	0.5797449	0.5758943	0.57925326	0.5667256
0.0	0.12486969	0.08855479	0.059265524	0.05715775	0.1207548	0.056912765	0.07396973	0.11961295	0.059581425	0.106876135
0.0	0.5794595	0.5821126	0.5747411	0.576311	0.57886285	0.5797649	0.58020216	0.5767881	0.57865644	0.56697184
0.0	0.07117252	0.057588	0.05015427	0.061217938	0.15703943	0.06471886	0.1116124	0.05170932	0.11370836	0.03951578
0.0	0.08452541	0.0414078	0.07943615	0.05349732	0.056985814	0.051567305	0.12200652	0.08460881	0.04927148	0.05432354
0.0	0.5776487	0.5790049	0.5730322	0.5753654	0.5766009	0.5783293	0.5786824	0.57579666	0.57793564	0.56467444
0.0	0.046771746	0.065711506	0.09964522	0.09796819	0.071346894	0.0609947	0.058890197	0.09874566	0.10172958	0.10113597
0.0	0.053302504	0.05361641	0.07774991	0.048358634	0.0992105	0.057026714	0.07767898	0.06411759	0.053748276	0.047440536
0.0	0.57954663	0.5805959	0.57285994	0.5761857	0.57633597	0.5772354	0.57909626	0.57694864	0.57866913	0.5654047
0.0	0.06886161	0.055815276	0.073614515	0.10713413	0.054326843	0.08702285	0.07620087	0.11129223	0.07353589	0.097650714
0.0	0.067389816	0.051983397	0.047404423	0.08226091	0.049981162	0.061049815	0.12154317	0.066624515	0.06755031	0.04698885
0.0	0.13436098	0.053449363	0.06367285	0.113732785	0.05484597	0.067018025	0.07268797	0.043111097	0.03203031	0.042961493
0.0	0.05953679	0.090797424	0.060736045	0.048651937	0.05231954	0.05601574	0.10815046	0.059670534	0.040210992	0.034906507
0.0	0.11138805	0.05682015	0.029913085	0.036643095	0.0545179	0.07018037	0.09929333	0.12935217	0.06521921	0.02814087
0.0	0.07613021	0.0528273	0.10419036	0.052952018	0.12300084	0.046348985	0.089625664	0.10367582	0.05702184	0.07947597
0.0	0.08322605	0.050842587	0.030762382	0.101430684	0.06340758	0.048792742	0.077297926	0.08757548	0.0326548	0.046357945
0.0	0.070697896	0.055733964	0.058189373	0.09968631	0.08801629	0.057050668	0.07035915	0.05716552	0.062487666	0.040752012
0.0	0.004835987	0.0037887406	0.0031683457	0.0055670124	0.0010756755	0.0042786556	0.0029892654	0.003678002	0.0024580364	0.0056677684
0.0	0.0030919798	0.004442182	0.0040944424	0.0025085136	0.0024999005	0.006055949	0.0030446493	0.0056821825	0.0012934813	0.0069955294
0.0	0.5785155	0.5799471	0.5737742	0.5747054	0.5764895	0.5776606	0.5785054	0.5768936	0.5771288	0.5645608
0.0	0.08709908	0.12082454	0.05743344	0.04794623	0.032032713	0.102408454	0.03346868	0.08724528	0.1222682	0.07378247
0.0	0.5772768	0.5805206	0.5734692	0.5747779	0.5767437	0.57788855	0.5793496	0.5778099	0.5788791	0.5661978
0.0	0.11227875	0.057266332	0.067679465	0.11014049	0.08948078	0.08178363	0.056470554	0.101532206	0.05773556	0.045534573
0.0	0.57601404	0.57858455	0.5732629	0.5745271	0.5753353	0.576575	0.57783824	0.5749975	0.57811695	0.5650663
0.0	0.03254887	0.045843326	0.10502797	0.046108007	0.052532792	0.03196173	0.046290692	0.05798349	0.034730893	0.09224263
0.0	0.5786194	0.580926	0.5726274	0.5743861	0.57635206	0.5800031	0.5790172	0.5754545	0.5778429	0.56573325
0.0	0.00014120304	4.597882e-05	0.00017845753	0.000118599644	0.00037333817	0.00043456047	5.0989605e-05	0.00015514769	0.00066420226	7.6274955e-05
0.0	0.015835185	0.008486784	0.02157324	0.008217567	0.016279042	0.018595625	0.0033400212	0.012546545	0.04173973	0.013387558
0.0	0.57892364	0.5805731	0.5737988	0.57543695	0.5767416	0.5801987	0.5790316	0.5753796	0.5795211	0.56605816
0.0	0.03711242	0.017461741	0.033182554	0.064976566	0.052136034	0.018918436	0.0365166	0.025648283	0.06465826	0.036015533
0.0	0.03815648	0.031930633	0.027591309	0.04374668	0.031694308	0.03271507	0.03293674	0.048743766	0.054460537	0.04412141
0.0	0.029718671	0.011417758	0.018270649	0.0119112	0.017068822	0.016415916	0.011772005	0.018481866	0.035740208	0.01728665
0.0	0.33482334	0.26810873	0.32475114	0.2503526	0.29960054	0.2985542	0.25140378	0.3234885	0.34788167	0.30326298
0.0	0.57822585	0.580515	0.5740342	0.57524884	0.5768181	0.57875353	0.5788308	0.5740975	0.57856447	0.5653006
0.0	0.017109053	0.045301717	0.015802974	0.010946348	0.01941454	0.013237507	0.0153329335	0.0390122	0.0067126323	0.021793798
0.0	0.00010489978	0.0007031786	0.00047499983	9.262387e-05	0.0001835128	0.00019998182	0.00010376838	0.0008261191	3.8427108e-05	0.00038643793
0.0	0.009394871	0.013568146	0.02382377	0.009777836	0.0292261	0.011433818	0.021146674	0.01457175	0.033218835	0.013965412
0.0	6.413935e-05	0.00036422184	0.00014822748	8.935215e-05	0.0010086923	7.117629e-05	0.0001356819	0.00010781829	0.0011059921	8.849165e-05
0.0	0.5770879	0.57965165	0.573324	0.57554585	0.57592136	0.57930183	0.57767034	0.57474476	0.5789108	0.5650273
0.0	0.03363871	0.013556447	0.0070660594	0.016047727	0.015073492	0.04407776	0.019203577	0.026663072	0.004379304	0.010718226
0.0	0.0008410456	0.00012827443	6.658108e-05	0.00033499353	9.233947e-05	0.00035640172	0.0003184437	0.00046351991	3.928219e-05	0.00022498841
0.0	0.5777229	0.58026105	0.57471156	0.57500976	0.5742423	0.57939476	0.5780373	0.5737958	0.5783623	0.5653357
0.0	0.00014004597	0.00010552935	0.00021390182	0.00022882891	0.0012930601	0.00031094058	0.00057666446	0.00013813733	0.0005331295	0.0003592065
0.0	0.012026979	0.015385323	0.025705662	0.011245467	0.03413453	0.01790369	0.026592022	0.014677357	0.049286902	0.04377281
0.0	0.01300275	0.025889752	0.008401164	0.024107426	0.012594374	0.026357912	0.0062784767	0.019946106	0.0091925515	0.019762436
0.0	0.008338148	0.0122350035	0.005781762	0.0061457767	0.006217414	0.0068204203	0.007762891	0.012261656	0.012751617	0.0078649325
0.0	0.010793377	0.038651112	0.012777725	0.014665722	0.013104918	0.029506516	0.0043864353	0.013540483	0.0054445737	0.023275333
0.0	0.00035968074	0.0002236446	0.00014249855	0.00033469664	6.820093e-05	0.00037821112	0.00083843025	0.0010027622	0.00027250018	9.712171e-05
0.0	0.013711044	0.014870061	0.008700977	0.028784161	0.010721169	0.016777197	0.020807195	0.041622896	0.01853171	0.012909841
0.0	0.047095634	0.030946614	0.056053247	0.042630527	0.036793347	0.042046685	0.059428636	0.026418699	0.07150131	0.054206036
0.0	0.02404855	0.022574225	0.03760584	0.015706746	0.01720505	0.041930657	0.03479187	0.02085182	0.030408576	0.013393839
0.0	0.18162674	0.18700463	0.14136964	0.21665058	0.21549393	0.092751	0.22609594	0.19154102	0.13433318	0.20962828
0.0	0.06972091	0.12048396	0.05642435	0.045408655	0.08674756	0.061291702	0.038054783	0.09256621	0.075661555	0.08263245
0.0	0.051860508	0.122651055	0.10437512	0.08267743	0.06815664	0.12913503	0.13410072	0.11438526	0.14923188	0.07019069
0.0	0.00044299985	0.00038326418	0.0011345451	0.00018741623	0.00022495986	0.0013873304	0.00094023766	0.00033104245	0.0007139457	0.00014092904
0.0	0.038057204	0.05134847	0.032307908	0.02565693	0.03062964	0.029984467	0.020877669	0.051962864	0.074235596	0.040297788
0.0	0.17849007	0.2587195	0.17174497	0.16948588	0.18109646	0.15912259	0.08958122	0.21871707	0.22361255	0.16667762
0.0	0.00039282834	0.00019124961	0.000105072766	8.5121195e-05	0.0002314237	9.992917e-05	0.0008503813	5.4110897e-05	0.0003797779	0.0002857674
0.0	0.31731492	0.33623034	0.31328088	0.30657277	0.29765087	0.29807377	0.28911793	0.30262694	0.2757428	0.27451584
0.0	0.031587582	0.03543908	0.039415214	0.040978972	0.05086619	0.032629665	0.04208918	0.021083502	0.07007624	0.029974325
0.0	0.109551296	0.1457402	0.13426334	0.13375689	0.13157213	0.10133179	0.0848207	0.109269336	0.12378851	0.09495932
0.0	0.00019533711	0.0003990362	0.00014558564	0.00023480113	0.0001415491	0.0001368761	4.413137e-05	0.00068450073	5.5324497e-05	8.116693e-05
0.0	0.00047616966	0.000113084396	0.00019202069	0.00050611846	0.0001119009	0.00015760148	0.00028364582	0.0002665269	2.9422217e-05	0.00019173801
0.0	0.013733605	0.042530175	0.0125190215	0.01193449	0.014443983	0.009653117	0.0018908799	0.025629634	0.02711343	0.011962817
0.0	0.021187956	0.023112196	0.01435981	0.01747563	0.012879446	0.010317571	0.0048032976	0.016215647	0.01996275	0.01835236
0.0	0.03300209	0.04769204	0.04247888	0.02626572	0.029494328	0.051388588	0.057119504	0.033894435	0.030302849	0.03202747
0.0	0.0043228674	0.0065775714	0.004358906	0.0031389005	0.0023662455	0.0027133797	0.0037481245	0.0038468794	0.008649643	0.001745865
0.0	0.008929287	0.012772253	0.017067622	0.040292624	0.021548469	0.022297991	0.017035645	0.014758364	0.045269124	0.010170128
0.0	0.008889784	0.01273239	0.016924597	0.039818607	0.021369273	0.02216816	0.01690049	0.014760083	0.04493731	0.010027912
0.0	0.5784457	0.580075	0.5738494	0.5744696	0.5758501	0.5789366	0.5782251	0.57588214	0.57778263	0.56504005
0.0	0.5783915	0.5806961	0.57340384	0.57501316	0.57713526	0.5797218	0.579318	0.57493085	0.57881236	0.5663359
0.0	0.011091009	0.011838736	0.012826756	0.02981259	0.012693656	0.008414545	0.021068456	0.02886838	0.036648896	0.03849088
0.0	0.011079431	0.011793887	0.012738602	0.02979226	0.012605729	0.008376013	0.021048175	0.028662931	0.036388636	0.038446974
0.0	0.02973055	0.045486692	0.039802093	0.046520874	0.048894674	0.027960673	0.054385707	0.03599439	0.051428035	0.06916871
0.0	0.010301861	0.010776589	0.0068006967	0.005526478	0.012052769	0.00790875	0.010346412	0.008062243	0.012513069	0.007429252
0.0	0.00036579027	0.00017002247	0.0002057063	0.00017253208	0.00093527	0.00023323369	0.00018773924	0.00017197593	0.00055182556	0.00020629517
0.0	0.57713974	0.580713	0.57277715	0.5748311	0.57475215	0.57879966	0.57756126	0.5750628	0.5778777	0.56432253
0.0	0.034543905	0.043101486	0.030780815	0.023002245	0.016767424	0.028769553	0.015263371	0.013932423	0.011941548	0.01133108
0.0	0.010463974	0.015829196	0.008194014	0.005730054	0.0082315765	0.0075315135	0.012724237	0.007815645	0.012236462	0.0058174636
0.0	0.00038655027	0.0006645024	0.0003968269	0.00019595589	0.00024308423	0.00019630876	0.0003904553	0.00015412703	0.0005098194	8.716338e-05
0.0	0.022581864	0.029445866	0.022567281	0.015967287	0.017834902	0.016164972	0.022658996	0.014267314	0.025718529	0.010521613
0.0	0.0003279424	0.00018624387	0.00016567616	0.00014727806	7.680163e-05	0.0005270884	0.00010896952	0.0004237262	0.00013139476	0.00021099065
0.0	0.0076188156	0.028888892	0.009517329	0.029383117	0.010254257	0.019633533	0.0071398853	0.019227343	0.019230904	0.015709532
0.0	0.006575864	0.018022157	0.010538241	0.00869158	0.0070445267	0.008960081	0.009994714	0.0050615347	0.010877078	0.0061062467
0.0	0.58091515	0.5805877	0.57287836	0.5770034	0.57416266	0.58071506	0.57987005	0.57707494	0.57878023	0.56618357
0.0	0.016222935	0.021407971	0.0024183425	0.029479606	0.0068071894	0.011871269	0.0057768496	0.014718342	0.031952213	0.02187312
0.0	0.00022812746	4.4463148e-05	2.26076e-05	3.5684145e-05	5.8761143e-05	2.6659047e-05	0.00023354433	4.0383104e-05	1.7738415e-05	5.3464148e-05
0.0	0.013520143	0.014908787	0.01211977	0.030865766	0.056215283	0.010275409	0.020840175	0.012150907	0.01736056	0.034916677
0.0	0.013375791	0.014806885	0.011982226	0.03046112	0.05595783	0.010194677	0.0207374	0.012055841	0.017169425	0.034642313
0.0	0.0067068296	0.014340656	0.0070908973	0.006018807	0.010944319	0.006818925	0.011954636	0.00800566	0.008778902	0.007723718
0.0	8.04361e-05	0.0004679191	0.00023833915	0.00023297765	0.0006648239	0.00013829021	0.00031303038	0.00016775588	0.0001575809	0.00023659805
0.0	0.01042757	0.024824569	0.017577361	0.01738564	0.029160848	0.013602475	0.020335853	0.01487567	0.014461138	0.01721882
0.0	0.025052685	0.017122377	0.020634519	0.016027177	0.024094012	0.010476369	0.012304918	0.016589342	0.014846065	0.014729423
0.0	0.0014391525	0.0013487437	0.00024187512	0.0004871633	0.0011288094	0.0008561992	0.0016863733	0.0015232553	0.0017034059	0.0005074897
0.0	0.03810707	0.036686637	0.03416343	0.044084895	0.06157959	0.07367912	0.032746676	0.034658566	0.07024941	0.030235512
0.0	0.03317269	0.043974765	0.03474428	0.038238738	0.036807865	0.044592883	0.022986049	0.05095922	0.03579616	0.038544532
0.0	0.00024386843	0.00010481168	0.000332806	8.622212e-05	0.00023789758	8.922324e-05	0.00013350986	0.0006828099	0.00029066115	0.00034518327
0.0	0.00065553264	0.00022883897	0.00011875321	0.00013715492	0.00065701874	0.00018610842	0.00029025823	0.00033450493	0.00037859948	0.00024864604
0.0	0.017104963	0.026869886	0.025459243	0.019142136	0.016621292	0.022985507	0.008075242	0.027618857	0.014931276	0.013296253
0.0	0.16874856	0.13202003	0.15118366	0.14276452	0.081911325	0.13208763	0.11734729	0.1736363	0.18347788	0.10461559
0.0	0.04085305	0.02495669	0.031804584	0.038494192	0.0604454	0.047208324	0.03210162	0.04434177	0.056380812	0.04870019
0.0	0.20429082	0.23466071	0.2226198	0.23731208	0.26180935	0.2342433	0.26531112	0.21813783	0.30901876	0.26190993
0.0	0.014349494	0.012639365	0.015545698	0.030790005	0.018347453	0.011635576	0.015185076	0.0135306595	0.014246673	0.009759754
0.0	0.014342523	0.012581429	0.015560569	0.030762829	0.018297564	0.011627255	0.015090626	0.013464696	0.01422054	0.009695017
0.0	0.0001655061	0.00010341701	0.00018311654	0.00041897336	0.00084281014	0.0006065996	2.9865818e-05	0.0005091873	0.00052965916	0.00021505643
0.0	0.0076846434	0.013277173	0.020007774	0.009380871	0.015758898	0.009131331	0.011197169	0.0173029	0.010069661	0.013915681
0.0	0.0010676511	0.0008626604	0.0013551054	0.0008573029	0.0008661002	0.0011222499	0.0006980244	0.0017546444	0.0014242736	0.0014801888
0.0	0.01654585	0.009966702	0.013231149	0.01050735	0.006748933	0.024214393	0.030471755	0.024983495	0.016587865	0.03079277
0.0	0.07189233	0.0743033	0.06677607	0.09175901	0.03770115	0.07711962	0.05803	0.08215949	0.07738619	0.05608126
0.0	0.5783127	0.5799156	0.5733327	0.5741643	0.573791	0.57958424	0.577843	0.5756394	0.5770155	0.56492686
0.0	0.00017579518	0.0006573093	0.00087457057	0.00014116036	0.00072735973	0.00045501025	0.0001471541	0.00014015833	2.8311753e-05	0.00010650816
0.0	0.025513439	0.035656694	0.032252703	0.011364735	0.050759364	0.02941424	0.019093074	0.010650506	0.004847707	0.014737563
0.0	0.047751155	0.053941943	0.07657624	0.027001208	0.08628894	0.04448412	0.03777681	0.03023375	0.022218449	0.03096051
0.0	0.00012309325	0.00044803985	0.00041992322	0.0001416671	0.0005014369	8.199912e-05	0.00010039422	9.7519274e-05	0.00030672405	4.6667945e-05
0.0	0.007254167	0.009349629	0.0069034197	0.00608563	0.005931716	0.0043901913	0.0038564422	0.008338344	0.008511315	0.0076296795
0.0	0.026660085	0.016992731	0.013742451	0.02191982	0.01994709	0.008991303	0.011813799	0.022036139	0.035295937	0.02360275
0.0	0.02670054	0.01704817	0.013749581	0.02202251	0.019999562	0.009031557	0.011843133	0.021987831	0.035431705	0.023749702
0.0	0.026633378	0.016999917	0.013628372	0.021803927	0.019877769	0.008958104	0.011744153	0.021930348	0.03519383	0.023546107
0.0	0.18601575	0.1061383	0.16949102	0.18484317	0.21400453	0.17677301	0.23670149	0.17385264	0.22815675	0.18030156
0.0	0.025374683	0.014329971	0.011886728	0.02421949	0.0530571	0.020867335	0.0079086	0.021346333	0.043070514	0.019587673
0.0	0.017861072	0.015123503	0.01734287	0.022124257	0.012769896	0.007793918	0.010922739	0.03346093	0.021988958	0.014106649
0.0	0.022832585	0.011028742	0.017419046	0.021806449	0.025038408	0.009059141	0.010410515	0.022608949	0.03207153	0.014932763
0.0	0.0012582348	0.00032793707	0.0009330568	0.0005099771	0.00036724508	0.0008903344	0.0002513279	0.000222819	0.0009775162	0.00012969402
0.0	0.009509933	0.015022627	0.006143808	0.006760594	0.009701424	0.009335816	0.009716369	0.006950506	0.0118941	0.008285808
0.0	0.00027572276	0.0005518284	0.00014383516	0.0003507991	0.0004341717	0.0004188462	0.00015035034	0.00010191972	0.00046107988	0.00030312594
0.0	0.00016974546	0.0002084907	0.0001679252	0.00010641851	0.00015319225	0.00036745833	0.00037972833	0.00038223143	0.0011202001	0.00012966483
0.0	0.19131882	0.087312154	0.17034304	0.11879477	0.10254794	0.07824242	0.2069183	0.110069804	0.2309967	0.10619525
0.0	0.013717919	0.00889128	0.0048223063	0.0058962735	0.008716319	0.006563627	0.0156188	0.010645754	0.016703065	0.005703584
0.0	0.2018722	0.025344329	0.02432874	0.13847546	0.034057762	0.11116933	0.16632801	0.024983043	0.025938248	0.02317164
0.0	0.024733303	0.0033211806	0.004851829	0.0032379495	0.0024392968	0.002243346	0.020632625	0.0013726341	0.0038833567	0.0021554457
0.0	0.17142336	0.20763145	0.10399283	0.11258347	0.12634969	0.110893145	0.15067694	0.1578417	0.12255793	0.13073678
0.0	0.06173562	0.07349873	0.07392138	0.06387911	0.022680791	0.06678462	0.064325884	0.0778106	0.09296593	0.09486807
0.0	0.04192995	0.0030289607	0.0033589657	0.0034444323	0.002079851	0.003303201	0.02007321	0.0044129468	0.0018424848	0.0026177173
0.0	0.13001874	0.18928356	0.16051106	0.14905289	0.19863583	0.12079369	0.10231612	0.11384283	0.121050194	0.13542986
0.0	0.13682118	0.041269347	0.024389768	0.17174484	0.028536292	0.022585727	0.14918584	0.024159953	0.037688885	0.022676608
0.0	0.15158501	0.1490596	0.11160549	0.15792812	0.099386044	0.1099865	0.08724076	0.11144124	0.1748868	0.1883795
0.0	0.060492862	0.030914513	0.022653911	0.047157325	0.036037523	0.059610445	0.022705939	0.04726233	0.0552216	0.032182176
0.0	0.27442774	0.169774	0.11501519	0.24035187	0.18265468	0.20910387	0.1526388	0.23367992	0.2592774	0.207319
0.0	0.07680435	0.18306567	0.18834613	0.13258982	0.09072379	0.11272657	0.10837762	0.18089679	0.15910643	0.1406335
0.0	0.039610993	0.034764662	0.04711993	0.052256744	0.059648905	0.029654356	0.023935612	0.058178294	0.036221307	0.040247995
0.0	0.57736844	0.5797658	0.5741097	0.5742032	0.57729137	0.57910186	0.5784068	0.5747452	0.576827	0.56441677
0.0	0.06256787	0.042813577	0.028557152	0.04734693	0.060033392	0.046805903	0.05481648	0.073873416	0.03714335	0.057503294
0.0	0.5777341	0.5801201	0.57376146	0.5738931	0.5772914	0.5789209	0.57911605	0.57473004	0.57676756	0.56441265
0.0	0.062126894	0.03887269	0.033568103	0.031691734	0.03963159	0.03618392	0.05450044	0.05979723	0.035153296	0.06148464
0.0	0.034650065	0.030478593	0.031353787	0.046321575	0.059314776	0.030988859	0.039865725	0.039095413	0.080385596	0.02682681
0.0	0.047079492	0.027932111	0.053497516	0.023706654	0.031223685	0.023210704	0.05722049	0.03454736	0.0316818	0.036340587
0.0	0.57551795	0.5773637	0.571977	0.57297724	0.5757389	0.577147	0.5770875	0.57328755	0.57541674	0.5618529
0.0	0.031676218	0.052047424	0.039401624	0.052101385	0.03951794	0.038485758	0.05256135	0.049005415	0.06857571	0.036039837
0.0	0.03948077	0.014600555	0.060322564	0.03275744	0.04881378	0.045967087	0.04791361	0.040765695	0.03256192	0.024663685
0.0	0.578253	0.5792824	0.5729569	0.57396346	0.5773281	0.57854885	0.57826185	0.5748289	0.57620126	0.5641088
0.0	0.033998743	0.033546794	0.043901354	0.072059564	0.04216761	0.05621456	0.02935541	0.060155116	0.03586041	0.061758306
0.0	0.046364587	0.02911889	0.02698678	0.058752306	0.03786046	0.04060758	0.04951258	0.05235958	0.029227704	0.026117953
0.0	0.07215186	0.048808157	0.044280082	0.057803076	0.042854346	0.028010545	0.057230122	0.018526291	0.035300694	0.025105989
0.0	0.042869296	0.04203783	0.030050471	0.04080358	0.02889096	0.031910725	0.06708951	0.04439824	0.027419386	0.028269393
0.0	0.06989527	0.026786193	0.023034174	0.034151696	0.027312286	0.029240489	0.029373223	0.073313504	0.060177717	0.02004316
0.0	0.045689434	0.044203445	0.03459125	0.02960002	0.06932013	0.024654057	0.06597826	0.04455158	0.039645202	0.041724786
0.0	0.04944815	0.024329036	0.03031574	0.051761556	0.036121387	0.040860794	0.027637966	0.05686802	0.024218088	0.032408074
0.0	0.040626097	0.02990149	0.04622021	0.046677016	0.041343775	0.034474622	0.03114168	0.025780095	0.049440067	0.02381013
0.0	0.04641673	0.04780372	0.030852804	0.059595343	0.024984896	0.019186858	0.051436484	0.034235235	0.02609073	0.051197052
0.0	0.03584731	0.05236125	0.035819795	0.037728664	0.040802874	0.023553563	0.05197819	0.044045907	0.017886627	0.057734545
0.0	0.5773815	0.57880765	0.5736604	0.5728436	0.5768963	0.57787216	0.577522	0.57480305	0.5761406	0.5638412
0.0	0.05873908	0.077465266	0.037971828	0.03990788	0.021663856	0.0628744	0.030429635	0.059304282	0.07743659	0.056494597
0.0	0.57665074	0.5792604	0.5737595	0.5735292	0.5765013	0.57886904	0.57872486	0.575385	0.5772458	0.564448
0.0	0.05412314	0.04492217	0.032758314	0.061260376	0.056525953	0.040880702	0.02554349	0.06472846	0.04477241	0.03831029
0.0	0.5755792	0.57822025	0.57250035	0.5716467	0.5755089	0.5775559	0.57635283	0.57353663	0.5752643	0.56224734
0.0	0.033115618	0.026029738	0.076055445	0.032827955	0.030409042	0.024781525	0.034275103	0.045524325	0.028264591	0.031740755
0.0	0.084469296	0.06264352	0.0997344	0.08705144	0.06270313	0.062501006	0.06726311	0.09452462	0.08851251	0.06417487
0.0	0.5775406	0.5802912	0.57306725	0.5734601	0.5777643	0.5787971	0.5786416	0.5746769	0.5773282	0.56516165
0.0	0.08728841	0.06454209	0.06276329	0.09131104	0.051632635	0.08605307	0.079114825	0.10454958	0.08856763	0.062953524
0.0	0.08678889	0.059658207	0.071456306	0.066245094	0.036454886	0.0700098	0.07874426	0.08815307	0.084798954	0.066544585
0.0	0.5778297	0.5809382	0.5732743	0.5741185	0.57723457	0.5785681	0.5793937	0.575366	0.5776961	0.56529146
0.0	0.014840444	0.013652186	0.019184329	0.020251894	0.008962994	0.009237318	0.009608177	0.022709174	0.030886443	0.014139885
0.0	0.08463773	0.06669077	0.089537404	0.05408817	0.044300053	0.05133975	0.06334548	0.06774491	0.08554085	0.06101512
0.0	0.5764447	0.5790732	0.57193273	0.57256544	0.5768728	0.5774076	0.577075	0.57392836	0.5763102	0.563442
0.0	0.019565519	0.018359814	0.011238211	0.019502318	0.010790928	0.013836932	0.018205551	0.022069767	0.028581131	0.012497889
0.0	0.092541434	0.03475919	0.09993213	0.073569566	0.048102174	0.08483634	0.069172665	0.08872833	0.08396101	0.04758313
0.0	0.07251702	0.06687092	0.0796104	0.09353942	0.058004815	0.08097599	0.046823364	0.09198904	0.07771907	0.069958046
0.0	0.5773994	0.5794987	0.5723983	0.5734747	0.57751715	0.578379	0.5776332	0.57490236	0.57692385	0.56496555
0.0	0.09346887	0.061587255	0.06677856	0.09037023	0.05519599	0.07393222	0.05610952	0.105870485	0.068630874	0.04985532
0.0	0.094097696	0.09195347	0.086040325	0.075925045	0.058401022	0.052378725	0.08252203	0.057535995	0.11422012	0.050721675
0.0	0.093401514	0.06293916	0.064789675	0.087674074	0.043446075	0.06390687	0.07715557	0.09823816	0.08470734	0.062024176
0.0	0.10138756	0.05525203	0.07363087	0.087140135	0.040611994	0.053095218	0.040787656	0.09982439	0.124096185	0.051953524
0.0	0.25373203	0.28868958	0.18209483	0.21950072	0.2736919	0.20700629	0.30156326	0.21945626	0.26047054	0.22878133
0.0	0.06508056	0.05325951	0.07804652	0.070714846	0.05358531	0.071198404	0.040344544	0.094863765	0.068170905	0.06300414
0.0	0.0634726	0.049077712	0.08531983	0.04318673	0.07046939	0.0479586	0.041894592	0.03085379	0.068646416	0.06187929
0.0	0.5783106	0.5804545	0.5731437	0.574378	0.5774532	0.57882917	0.5787722	0.5747092	0.57756066	0.56538296
0.0	0.024602056	0.020659579	0.017886024	0.017489422	0.008963985	0.018699683	0.020398065	0.019654544	0.022529721	0.022047203
0.0	0.5772732	0.5797538	0.5723928	0.5736581	0.57593274	0.57817	0.57886696	0.5749278	0.57705307	0.5650501
0.0	0.081961446	0.08329585	0.06560361	0.08054699	0.057219304	0.064406805	0.04865636	0.102189854	0.10413559	0.069163196
0.0	0.10141941	0.059963144	0.103739366	0.07519121	0.044995684	0.06844796	0.06812803	0.10159887	0.09249788	0.041482545
0.0	0.57669646	0.579771	0.57172984	0.5727113	0.57622224	0.5778948	0.57777274	0.5748274	0.5762533	0.56384516
0.0	0.5781933	0.58044016	0.5732154	0.5751094	0.5751529	0.5792341	0.5775343	0.5754881	0.5783086	0.56496453
0.0	0.016584061	0.012008505	0.02715649	0.012859801	0.023687072	0.025278693	0.009653886	0.036415648	0.03297211	0.010166802
0.0	0.008470156	0.01147857	0.007949628	0.0049644727	0.010301171	0.0059876307	0.010415689	0.01134815	0.01644968	0.0081269685
0.0	0.00016205353	0.00030673778	9.374223e-05	0.00037826647	0.00021389998	0.00010013292	0.00015247248	0.00030598976	0.0007349376	0.00021132668
0.0	0.57857007	0.57942885	0.57341176	0.57388514	0.5745992	0.5787261	0.5785853	0.5744718	0.5772597	0.5651816
0.0	2.11901e-05	0.00079825777	8.908917e-05	0.0004275964	0.0002659284	5.822932e-05	0.00025842863	0.0005682294	0.0010681938	0.0002633804
0.0	0.008489325	0.029349634	0.012546138	0.01899211	0.026510097	0.012509787	0.017072119	0.023717202	0.04298689	0.02034852
0.0	0.00041323848	0.00036877574	0.0002048369	0.00013133463	0.00019291606	0.0002547221	0.00024163886	8.517974e-05	0.00045894308	0.0003352651
0.0	0.017605074	0.039338574	0.008421673	0.012722977	0.012251543	0.03698158	0.015318685	0.0106145	0.021150202	0.017518288
0.0	0.5770613	0.58047676	0.5732849	0.5751482	0.5766614	0.5795748	0.57937646	0.57412475	0.57942694	0.5657101
0.0	0.5773114	0.58018464	0.57257515	0.5734619	0.5759141	0.57885	0.5783631	0.5744208	0.5775054	0.5651993
0.0	0.00053899497	0.0002011986	0.00012848107	6.1280276e-05	0.00015478065	0.00010154507	0.00017504183	0.0003718256	0.0012370829	3.2816453e-05
0.0	0.021711806	0.0071245013	0.013678589	0.008096716	0.012275721	0.013150423	0.009297307	0.028147398	0.049533457	0.0053127017
0.0	0.57822293	0.58030885	0.5730223	0.57594705	0.57752615	0.57899874	0.57895905	0.5746944	0.5786515	0.56693184
0.0	0.5785214	0.5802797	0.57259464	0.57522076	0.57696474	0.57927036	0.5794151	0.57458454	0.577192	0.56591046
0.0	0.006279402	0.005163389	0.00049261603	0.0039871526	0.0028515726	0.0025343928	0.0047299718	0.00063696207	0.0004487684	0.00030203033
0.0	0.13179497	0.18771374	0.0958641	0.11798993	0.17304786	0.12118343	0.14836888	0.16140725	0.1524007	0.15352254
0.0	0.072480224	0.06685328	0.07066997	0.09742897	0.062497832	0.061906688	0.07599249	0.04047863	0.11557068	0.05708768
0.0	0.0009333111	0.00021612903	7.8897596e-05	0.0003291985	0.00034058647	0.00052452134	0.0012282687	0.00023910505	0.00048265557	6.0481198e-05
0.0	0.012074137	0.035563007	0.016914928	0.0154770175	0.010847507	0.01951229	0.025218418	0.01943004	0.022207618	0.016017247
0.0	0.009886626	0.013112587	0.0038015314	0.004838774	0.006493737	0.0078181485	0.0067564677	0.0066968747	0.0055403244	0.008012111
0.0	0.00033353813	0.00035321445	4.1181636e-05	3.466905e-05	0.00030394812	0.00023906288	3.3167602e-05	2.7845866e-05	0.00010806522	0.000484486
0.0	0.17042422	0.19770437	0.067675404	0.13896018	0.110556304	0.118361406	0.10961171	0.08673373	0.19287118	0.10558611
0.0	0.027442565	0.038589105	0.006925042	0.015574097	0.02146964	0.017541602	0.016916871	0.01616789	0.035473857	0.021674339
0.0	0.0312815	0.039419603	0.0059573287	0.02549536	0.02043122	0.020937636	0.017196555	0.010612918	0.034304537	0.012900165
0.0	0.00064794486	0.0010246593	8.39765e-05	0.00034445676	0.0011753237	0.000611241	0.0005434759	0.00052526355	0.0007087131	0.0005598977
0.0	0.00058126	0.001161676	3.6092402e-05	0.0001843564	0.00035287012	0.00022948199	0.00021441413	0.00019852936	0.0009821731	0.00037655965
0.0	0.189608	0.11033642	0.17417511	0.1725612	0.09152576	0.10615166	0.16425066	0.13702337	0.12934527	0.13660279
0.0	0.043772377	0.021869207	0.024614828	0.008473452	0.013111914	0.020542616	0.028376069	0.023177223	0.015147222	0.013692981
0.0	7.993617e-05	0.00069092	0.00028259258	0.0007294689	0.0008460923	0.00049946003	0.0005161399	0.00064978	0.00018433477	9.534434e-05
0.0	0.16983065	0.10114869	0.18057874	0.11145591	0.1452119	0.0724897	0.157435	0.13754182	0.09188077	0.17071693
0.0	0.57785153	0.579336	0.57252955	0.57505906	0.57480705	0.57892084	0.578235	0.5747278	0.577696	0.564287
0.0	0.00025872473	0.00016832759	0.00035328008	0.0001002642	0.00018083815	0.0005873028	0.00015190811	0.0002858208	0.0010708679	0.00033324797
0.0	0.005039715	0.034103364	0.03738694	0.024639962	0.018279765	0.013263286	0.010437701	0.022090698	0.01864189	0.013202138
0.0	4.6923513e-05	0.00015233559	0.0012955052	0.0002783243	5.291452e-05	4.9472725e-05	0.00042304408	0.00035213333	0.001247984	7.917375e-05
0.0	0.026765699	0.04391162	0.020441756	0.014893549	0.025314324	0.011999247	0.007987613	0.017019713	0.040806394	0.01580381
0.0	0.00026012666	0.00038309506	0.00036675244	7.516846e-05	8.728241e-05	8.1824626e-05	0.00021520082	0.00014421764	0.000640256	0.00048511397
0.0	0.00039360992	0.00025717262	0.00040455093	0.0009794781	0.00021992171	0.00094277045	0.00065559824	0.00055528566	0.00034067853	0.0003711435
0.0	0.000103389204	0.0001820051	0.00022905046	7.739059e-05	0.00053580274	0.00015528458	2.7526923e-05	0.0002243939	0.0002553962	0.0003079036
0.0	0.2724879	0.3068176	0.34364027	0.33102107	0.33536515	0.33890972	0.34241787	0.34263226	0.32003218	0.29938638
0.0	0.27477202	0.3034621	0.30615148	0.28275713	0.3103641	0.25012094	0.268579	0.26926437	0.2950704	0.28806704
0.0	0.10995234	0.079847895	0.13333611	0.11995699	0.11187319	0.09901365	0.14010327	0.0778521	0.06572278	0.108766496
0.0	0.0003826773	0.00029143313	0.0007326919	0.00024405567	0.00030579118	0.00020809131	0.00058503676	0.00048299108	8.971312e-05	9.523303e-05
0.0	0.07903843	0.11067966	0.10579098	0.03582444	0.058598757	0.06441937	0.043404736	0.03884748	0.11673283	0.09177246
0.0	0.007390603	0.011735521	0.007120053	0.0051402184	0.0055907494	0.009474519	0.008428641	0.0080600735	0.008680765	0.0076419674
0.0	0.017787078	0.03059662	0.029942598	0.004741713	0.03366099	0.014248716	0.04073711	0.024783416	0.015003137	0.0039541074
0.0	0.0006355618	7.275541e-05	0.0008608678	0.00027500762	5.3431224e-05	0.00029148452	0.0001667642	0.00046270172	0.0002947255	0.00058051344
0.0	0.023351226	0.018405227	0.02910962	0.010419596	0.017393813	0.013831734	0.020250646	0.027615849	0.016973602	0.019946426
0.0	0.00039166433	0.0002853699	0.0007528982	3.8145572e-05	0.0015818796	0.00030688697	0.00076842913	0.00038870313	0.00012849712	2.0093445e-05
0.0	0.022635845	0.019497335	0.030877007	0.0071444223	0.04441858	0.020230688	0.031557225	0.022479989	0.013122741	0.0050907126
0.0	5.389588e-05	0.000113520226	0.00018215163	0.00010849371	0.00031147077	0.00016116379	0.0006530847	0.0003971779	0.00064891047	0.00021456038
0.0	0.010850352	0.008753271	0.002335396	0.004619996	0.0066355	0.0097438125	0.007757519	0.010052378	0.017246569	0.006220526
0.0	0.5773629	0.58049965	0.57293755	0.5750275	0.57505655	0.57857865	0.5776917	0.57509685	0.5780743	0.5647345
0.0	0.016950838	0.0093379775	0.01005675	0.027183125	0.015142088	0.034191873	0.008954498	0.01933464	0.041906048	0.010689108
0.0	0.00043943198	8.153611e-05	4.8066363e-06	9.18751e-05	0.00011369345	0.00048715682	6.7905195e-05	0.00037478114	0.0017229862	0.00011034864
0.0	0.018875744	0.019117983	0.015974352	0.009032543	0.008315275	0.007849302	0.019947797	0.020005325	0.025907792	0.009420404
0.0	0.014950919	0.0071849693	0.019396879	0.012647938	0.014876997	0.01029068	0.0032350544	0.019682717	0.025639461	0.021974692
0.0	0.0051715593	0.01120741	0.0074000787	0.0052192593	0.009216042	0.008715223	0.012444577	0.009980305	0.008273926	0.0061933747
0.0	0.040488504	0.1127805	0.061537147	0.05297047	0.04680181	0.060333293	0.035272963	0.09048357	0.119679905	0.041790307
0.0	0.07170265	0.073315434	0.092567824	0.07505259	0.09022274	0.03195558	0.04914857	0.032459747	0.09228675	0.085263655
0.0	0.0005107321	0.00023507843	0.00026779438	0.0007640022	1.8575842e-05	0.00037507122	0.00022325665	8.775243e-05	0.0002706631	0.00073088595
0.0	0.010892183	0.032480806	0.02407447	0.005785878	0.02645143	0.005454862	0.019133506	0.0072810464	0.039432414	0.012041583
0.0	0.012899005	0.005654069	0.015172446	0.01100229	0.013144929	0.005318851	0.015543962	0.012677693	0.05820197	0.014809621
0.0	0.07766721	0.030855099	0.06987828	0.06244199	0.067479886	0.09954327	0.093711674	0.090193175	0.11371182	0.051406898
0.0	0.5771732	0.58089286	0.57241076	0.5757664	0.5751827	0.5788197	0.5772046	0.5745457	0.57708406	0.5646339
0.0	0.024335364	0.036216103	0.004240019	0.011547934	0.01585419	0.025020495	0.016280424	0.009141138	0.023066968	0.017448232
0.0	0.021543901	0.04140859	0.012366126	0.01197441	0.021346917	0.03118234	0.0240607	0.008185285	0.016907629	0.011834882
0.0	0.010671528	0.0125046875	0.0077367867	0.005351095	0.009070518	0.0072925147	0.013532537	0.008694272	0.0076513714	0.0082012145
0.0	0.00041435048	0.00028786118	0.00032408282	0.00015402478	0.00034239038	0.00017521283	0.0004857257	0.00022445766	9.701711e-05	0.00029234783
0.0	0.023361474	0.019574055	0.020437898	0.01418161	0.021097438	0.015285218	0.025207901	0.017167455	0.0113819465	0.019104097
0.0	0.5778028	0.58105224	0.5725759	0.5751702	0.5757725	0.5795477	0.57733935	0.5759382	0.5776277	0.56487465
0.0	0.0017904498	0.0032298907	0.00035651287	0.00042460155	0.00057524163	0.0007752019	0.0011634219	0.00082359364	0.0031278594	0.00069370324
0.0	0.027626056	0.031726725	0.001438762	0.011269638	0.011816054	0.02011695	0.010900949	0.010149326	0.031186316	0.025789147
0.0	0.01234762	0.018024927	0.0025242632	0.002626806	0.0052385908	0.009548254	0.007976395	0.0066383732	0.01282195	0.0070285546
0.0	0.0006943382	0.0010548076	6.314496e-06	1.2645731e-05	4.9467486e-05	0.00045348823	7.490799e-05	8.668511e-05	0.00060161913	0.00016967361
0.0	0.030038854	0.036824208	0.0029034477	0.0041047647	0.0081242435	0.024367334	0.0100511825	0.010737735	0.027877593	0.014619674
0.0	0.04651901	0.057769835	0.06548851	0.057368435	0.032348577	0.040760744	0.025937922	0.042481173	0.045949448	0.016572641
0.0	0.01682068	0.01904803	0.02721935	0.021370867	0.022788621	0.022127958	0.019714173	0.016934114	0.017012648	0.0015887718
0.0	0.00026557065	0.00026826	0.0001632731	0.0002549675	0.0008952667	0.0008422802	0.0005789133	0.00017552334	0.00021966563	2.8915132e-05
0.0	1.8610188e-05	0.0006348405	0.0013168425	0.0001938535	5.121187e-05	4.3148022e-05	0.00017907747	0.000114385715	6.0295588e-05	0.00077642285
0.0	9.502213e-06	0.00030407187	0.0011808634	5.9930262e-05	6.6748216e-05	5.5756955e-05	0.0001694778	0.00013777321	8.475809e-05	0.00051228964
0.0	0.07564992	0.08992851	0.055129524	0.04450921	0.08563357	0.10614433	0.0960229	0.045180835	0.11192748	0.057071894
0.0	0.09909348	0.16328968	0.07772605	0.07480751	0.09766292	0.07665403	0.066114105	0.15072681	0.12471206	0.0814703
0.0	0.058435045	0.05992863	0.020805597	0.05937059	0.062636875	0.03805462	0.061306108	0.054919418	0.07025041	0.06254519
0.0	0.008655152	0.042415448	0.010987346	0.011109161	0.008449924	0.014349677	0.011962828	0.012895624	0.013436192	0.02102505
0.0	0.000381263	0.0004967464	7.663388e-05	7.08174e-05	3.1121675e-05	0.0002035496	0.00017039964	0.00032288593	8.400421e-05	0.00017804757
0.0	0.00019630876	0.0007749031	0.00013808768	0.00050213013	7.0256814e-05	0.0005777414	0.00025401663	4.1074443e-05	0.0002285165	0.0004792913
0.0	0.011984225	0.03425501	0.008191574	0.00420311	0.0056211506	0.008536348	0.009811499	0.034986835	0.0081584975	0.012876354
0.0	0.06713249	0.059088927	0.04413747	0.064819984	0.029134123	0.03217086	0.035982337	0.041794673	0.041951474	0.060990926
0.0	0.21233374	0.25719813	0.1933895	0.21339248	0.113570355	0.28159106	0.2016071	0.20312141	0.2895843	0.20465438
0.0	0.009337188	0.037106592	0.0016135129	0.0069513093	0.00923659	0.03553778	0.024404833	0.015472572	0.03386793	0.015968313
0.0	0.00013203593	0.00023508628	2.3554325e-05	6.0064373e-05	0.0001477263	2.8685221e-05	0.00015714036	0.00015934343	0.0016710111	0.00032259332
0.0	0.5776172	0.57996196	0.57359874	0.5761257	0.57646656	0.57895243	0.57808465	0.5741657	0.5782916	0.56473243
0.0	0.0001809287	6.9589505e-06	0.0001870729	9.5817835e-05	4.659266e-05	6.705443e-06	0.000320609	0.00014571383	0.00053650927	0.00038373235
0.0	0.0005659439	0.00022371927	0.0003369663	0.0002847285	9.132367e-05	1.6539245e-05	0.0003692181	8.948116e-05	0.00069560885	0.00023882528
0.0	0.019184569	0.07986938	0.054878425	0.03950104	0.065508336	0.088452056	0.08942616	0.090657406	0.11196156	0.04195987
0.0	0.02609234	0.03050569	0.048289176	0.061812863	0.050145492	0.07096394	0.092768714	0.12134679	0.14254925	0.064875826
0.0	0.044782817	0.051277522	0.074869365	0.09211799	0.0775484	0.103640005	0.1292843	0.16035189	0.18369345	0.0953015
0.0	0.010309653	0.019848196	0.013648641	0.0076671876	0.01907248	0.021902626	0.017590944	0.012532446	0.035046607	0.009617674
0.0	0.012790682	0.0025680254	0.01327059	0.011189505	0.017780157	0.013626968	0.021710576	0.018149303	0.0728083	0.013570566
0.0	0.03797977	0.04467105	0.064912714	0.08933744	0.06658144	0.122731134	0.11277329	0.16590384	0.18319614	0.07412545
0.0	0.00012251548	4.7647122e-06	0.00013453505	9.425836e-05	0.00024052772	0.00013841066	0.00035660344	0.0002494353	0.0044590547	0.0001447239
0.0	0.010785346	0.010595668	0.005955832	0.00739476	0.0061900797	0.0037621276	0.0037335395	0.0067671607	0.015775053	0.00875897
0.0	0.0004043649	4.3211767e-05	0.0003217419	0.00064383686	5.9227747e-05	2.0559346e-05	4.2245615e-06	0.00010256368	0.0016227539	0.00013780172
0.0	0.00065547857	1.1572791e-05	0.00038882968	0.00015009193	0.00025180183	2.2433747e-05	7.762118e-05	0.00071017543	3.1105028e-05	0.00034874704
0.0	0.0063950196	0.005371837	0.009464639	0.005873627	0.007688171	0.0040983874	0.0062183365	0.015774498	0.0041183108	0.007042356
0.0	5.643283e-05	0.00071422505	0.00023225772	0.00038972867	0.000116211864	0.00017222176	3.581656e-05	0.0004473619	0.00012705648	0.00014956662
0.0	0.00076533493	1.6525119e-05	0.00035807153	0.00013345946	0.0002528165	0.00011302477	0.000107979926	0.00038503905	1.0270112e-05	0.000153975
0.0	0.0015155894	0.001894118	0.0010593755	0.0009194591	0.0012389177	0.00097651174	0.0011653906	0.0006195372	0.00057454297	0.00025014192
0.0	0.0054703928	0.0047807912	0.004690394	0.0023413952	0.0025993378	0.001954065	0.0036376473	0.0041465196	0.012697469	0.0011767789
0.0	0.0013094236	0.0006659618	0.0009110122	0.00035531528	0.0001853738	0.0002802003	2.5596884e-05	0.00011633638	1.1818757e-05	0.0004301208
0.0	0.019852057	0.015056893	0.030661752	0.013767865	0.020702366	0.02361179	0.0027398902	0.021249346	0.026976664	0.025332177
0.0	0.008331928	0.047189955	0.09547948	0.09716995	0.097621396	0.10371489	0.11104766	0.057821844	0.13882025	0.038798396
0.0	0.11129189	0.11830201	0.07691617	0.03752124	0.12508258	0.029656207	0.07511927	0.043591514	0.056822542	0.05611402
0.0	0.009391224	0.01402996	0.00522043	0.0026418602	0.008769546	0.0033280223	0.009470783	0.0049252696	0.006771495	0.0049468945
0.0	0.18561961	0.19501626	0.14302832	0.08640964	0.2000855	0.07344761	0.14144918	0.096390605	0.116397455	0.11394303
0.0	0.24603036	0.255788	0.20241056	0.13885136	0.2599616	0.12338235	0.20151713	0.15083957	0.17423631	0.16994803
0.0	0.0004354896	4.2798703e-05	0.0001603078	5.1519787e-06	0.0002235945	1.3655963e-05	3.4348584e-05	7.055519e-05	1.2922842e-05	3.608287e-05
0.0	0.029266734	0.016380552	0.013958559	0.0024655988	0.024820242	0.0018120541	0.015186717	0.008004009	0.01556141	0.020493029
0.0	0.009174372	0.004322354	0.0015080479	0.002007903	0.0035255118	0.0025175223	0.00032309623	0.0011406548	0.00671769	0.00014642891
0.0	0.09606913	0.019183537	0.09472488	0.07639212	0.07807705	0.091824204	0.07063439	0.07753526	0.0097849155	0.055001114
0.0	0.06953422	0.06068889	0.072652124	0.035547625	0.09989261	0.045385007	0.052927632	0.026127588	0.09783469	0.06121014
0.0	0.051050015	0.029594304	0.044594184	0.06738635	0.03278302	0.037955076	0.012796488	0.049428787	0.054768447	0.03539763
0.0	0.009028036	0.008316714	0.003180427	0.0038061298	0.0033426017	0.007975286	0.0037168532	0.0057989485	0.0047632405	0.0031820934
0.0	0.030217549	0.0067195543	0.020350723	0.019408233	0.0104877455	0.0122802025	0.005860914	0.009115058	0.032881826	0.024428936
0.0	0.034163933	0.06254659	0.03439587	0.03511102	0.030036082	0.048195556	0.059900016	0.07009756	0.036369212	0.047105215
0.0	0.05196817	0.010756209	0.045089938	0.03492608	0.04583556	0.021735864	0.0039445204	0.0047381045	0.04382478	0.01963565
0.0	0.03830181	0.04464326	0.040422365	0.03295412	0.04306563	0.03216706	0.020683397	0.05228702	0.035590243	0.039335195
0.0	0.2504764	0.23525722	0.27387673	0.19444057	0.233124	0.21408369	0.18437216	0.30702615	0.2742094	0.23951468
0.0	0.123135805	0.033607375	0.17682524	0.15846774	0.13938929	0.08991549	0.09972321	0.14912102	0.07094926	0.15293337
0.0	0.016042156	0.016038701	0.01598329	0.016870258	0.008286902	0.011441734	0.019406753	0.023518803	0.021096656	0.017164936
0.0	0.023108255	0.017809885	0.012806237	0.016427098	0.01940238	0.012001519	0.012487936	0.031158907	0.021306425	0.01751914
0.0	0.016497433	0.01456164	0.035153884	0.019395659	0.01787987	0.018154155	0.003055521	0.03348552	0.020192388	0.02254602
0.0	0.06749175	0.057374757	0.0150930155	0.04123015	0.047569256	0.036184385	0.022318413	0.06475847	0.054603387	0.016015774
0.0	0.038612198	0.06508473	0.0367273	0.029541373	0.031667817	0.049193557	0.03437881	0.046171088	0.040677413	0.040333543
0.0	0.0524262	0.033036895	0.03871078	0.057096384	0.04687091	0.051426932	0.07013762	0.032253463	0.012698115	0.046923723
0.0	0.3706444	0.30666387	0.281342	0.3081466	0.3638014	0.33985576	0.3341004	0.3568879	0.26352248	0.3346958
0.0	0.12878649	0.09520341	0.07350288	0.117050454	0.1344955	0.13916208	0.13864817	0.117259435	0.06889486	0.119989045
0.0	0.013109514	0.025546066	0.023659669	0.017905526	0.01472997	0.027633712	0.01798805	0.010024321	0.0045176796	0.010091734
0.0	0.5813349	0.5824715	0.575829	0.57791305	0.57903606	0.58276975	0.5807703	0.57701886	0.58048344	0.5677286
0.0	0.017607367	0.0094957985	0.03869955	0.02534401	0.021430535	0.018741317	0.010960968	0.018816678	0.009707431	0.018795231
0.0	0.17464851	0.16482326	0.15126896	0.13482557	0.11148779	0.12160427	0.14925234	0.12790154	0.2091263	0.1292307
0.0	0.57784426	0.5803396	0.5722753	0.5743183	0.5761083	0.5787262	0.5774566	0.5764649	0.57627475	0.56411916
0.0	9.899524e-05	0.00056997227	5.793383e-05	6.61624e-05	0.00020402759	0.0004348713	0.00043615806	6.645442e-06	0.0007421294	0.00011620643
0.0	0.008416506	0.07947832	0.008712398	0.00832044	0.009122111	0.015900832	0.02200241	0.009618782	0.05800169	0.015456048
0.0	0.57716304	0.5805741	0.5724534	0.57483137	0.5750927	0.57848614	0.5771497	0.5745326	0.5772145	0.5639643
0.0	0.032755263	0.044596124	0.03078033	0.018235303	0.020584485	0.0111619355	0.02169124	0.007462865	0.03671311	0.0012831166
0.0	0.0009051533	0.00055401924	0.00082524173	0.0003074668	0.00066701375	3.957257e-05	0.00039960167	5.9337985e-05	0.0002696763	1.8380191e-05
0.0	0.031683512	0.027050028	0.02279026	0.017497405	0.011316411	0.013620002	0.021838246	0.015575171	0.047993746	0.016526844
0.0	0.033054706	0.0057839006	0.03401487	0.025415601	0.03117789	0.011293216	0.011201926	0.014807059	0.0059763826	0.015279513
0.0	0.07004654	0.036120713	0.053398363	0.046132147	0.05722814	0.024136256	0.06349745	0.03947906	0.018670341	0.012477156
0.0	0.07034483	0.036292616	0.0536462	0.0465326	0.057345103	0.024277274	0.06367713	0.039569937	0.018782645	0.012513447
0.0	0.00017679704	0.0003110485	0.00031964944	0.00023649701	0.00029767025	9.756429e-05	4.4730186e-05	5.2684773e-05	0.001760117	0.00027862404
0.0	0.027311461	0.012793433	0.0073681967	0.011260434	0.019979069	0.008282303	0.008163253	0.01010645	0.016855452	0.013324903
0.0	0.0035757874	0.004273103	0.0013336176	0.0019054989	0.0018414267	0.0021717637	0.0023511483	0.0006868584	0.0019835643	0.0012155547
0.0	0.0043000598	0.0006985152	0.00060065114	0.0010288531	0.0024773935	0.00074505847	0.0018937277	0.0014739857	0.0026339942	0.0028842594
0.0	0.063780196	0.06921866	0.026652852	0.051432177	0.02665036	0.054253582	0.033676077	0.065381475	0.05577026	0.012932343
0.0	0.013708271	0.012270755	0.0048762853	0.006001587	0.007954	0.007114055	0.015617207	0.006616066	0.012654365	0.008928515
0.0	0.0007462042	2.7416156e-05	9.6219424e-05	0.00024278868	0.0003950344	6.057014e-05	0.00029417133	4.957289e-05	0.0004292602	0.0006961596
0.0	0.09937675	0.17244174	0.1310027	0.056464687	0.19572023	0.15815999	0.17503801	0.13945524	0.1804359	0.08318104
0.0	0.115778014	0.034090735	0.08604794	0.10265437	0.10658484	0.15480918	0.14657052	0.22100809	0.24892904	0.100636356
0.0	0.004883174	0.0011417588	0.0053278296	0.0067212377	0.004757561	0.0048604608	0.0011700401	0.002389759	0.0008166428	0.0014640827
0.0	0.00020448996	0.00011407615	9.881633e-05	3.908437e-05	0.0003113449	5.7480924e-05	0.00014909843	0.00031441427	0.00039542685	0.00032676366
0.0	0.001957777	0.010897192	0.0017444561	0.00062510534	0.0024473523	0.0014164858	0.0045349407	0.003588484	0.0041370355	0.010458081
0.0	0.0019883201	0.010331516	0.020714788	0.0024281496	0.007920087	0.00835664	0.01595314	0.017006628	0.007817372	0.0091590835
0.0	0.0019894862	0.010372507	0.02073847	0.002439625	0.007951908	0.008426943	0.01603111	0.016974375	0.007848115	0.009226132
0.0	0.00045864878	5.3612464e-05	0.00030018846	8.491446e-05	0.00067726267	0.0001926769	9.484686e-05	3.9846087e-05	0.0026999882	0.0003381446
0.0	0.017773446	0.013430188	0.021028776	0.006606246	0.018386649	0.017281517	0.015366906	0.011941509	0.015354056	0.007949061
0.0	0.576499	0.5808851	0.5727042	0.57393074	0.5747095	0.5783657	0.5771143	0.57494104	0.57773566	0.56466466
0.0	0.034380544	0.0007702491	0.0135712875	0.029794315	0.014310942	0.01100008	0.010103293	0.03289273	0.04241747	0.03307443
0.0	0.01041248	0.0022167198	0.005832057	0.008401279	0.005902006	0.0060774935	0.010193748	0.011385326	0.009967093	0.011073303
0.0	0.00037986628	6.513066e-07	0.00011974111	0.00075449946	7.526112e-05	9.219491e-05	0.0001781267	0.00058210915	0.0002467381	0.0008442376
0.0	0.019670198	0.018032076	0.01872482	0.013626955	0.009847304	0.017397579	0.007953537	0.009330883	0.033314727	0.0067863762
0.0	0.00029434724	0.0002453267	0.00027083218	0.0001419244	7.31101e-05	0.00022950803	4.701404e-05	6.497232e-05	0.00086933555	3.6361493e-05
0.0	0.013455123	0.015831595	0.004801486	0.01198554	0.014921473	0.013122154	0.0041692187	0.02069688	0.0124446545	0.018680403
0.0	0.00013601818	0.00018827074	1.7317632e-05	0.00010943216	0.00016958466	0.00012945011	1.2821042e-05	0.00032704038	0.00011631985	0.0002821602
0.0	0.5769983	0.5807618	0.5729045	0.57406193	0.57532036	0.5788577	0.5770182	0.57440645	0.5772434	0.56401944
0.0	0.024992349	0.002482182	0.0077901427	0.023192316	0.014292544	0.03131141	0.009945876	0.026981683	0.0009423672	0.020629551
0.0	0.0115503725	0.0062752436	0.0052355477	0.00682011	0.0073553775	0.0076801903	0.008095928	0.009623485	0.003976234	0.0098857675
0.0	0.00054821715	2.5216808e-05	8.1910344e-05	0.00036179952	0.00016344647	0.0002103174	7.894396e-05	0.00032126653	9.690161e-06	0.00056536327
0.0	0.0008969688	0.0008531655	0.00070401	2.4383227e-05	0.0003560567	5.0712733e-06	0.0005622175	0.00028403333	0.00056220836	0.00020437357
0.0	0.026404625	0.041690625	0.029608248	0.007527555	0.021554714	0.0007266094	0.02404153	0.026109723	0.024868542	0.0135618625
0.0	0.016422747	0.011453621	0.026030675	0.0077100405	0.00814831	0.00874791	0.0065782163	0.012533632	0.016752321	0.0146372495
0.0	0.016422747	0.011453621	0.026030675	0.0077100405	0.00814831	0.00874791	0.0065782163	0.012533632	0.016752321	0.0146372495
0.0	0.010097738	0.02607398	0.024961762	0.013806274	0.038866136	0.015136983	0.022909839	0.00996008	0.029931623	0.013679071
0.0	0.0088680815	0.011997241	0.007198782	0.0060424968	0.0083071245	0.005560923	0.00739616	0.008981968	0.00911266	0.0060431757
0.0	0.00059323106	0.00016300897	8.113543e-05	0.00012539657	0.00041308586	1.1175161e-05	0.00016140184	0.00012642996	0.00016127415	5.544571e-05
0.0	0.00021080444	0.00075075566	6.8142814e-05	0.00028276315	0.00036947848	0.00021622138	0.00040918795	0.0012627881	0.00011124616	0.00014839804
0.0	0.18539532	0.20526624	0.22076567	0.1926039	0.21534538	0.07308489	0.2236661	0.20026821	0.16456003	0.13256381
0.0	0.00033248824	0.0001753161	0.000645989	0.00038475325	9.880587e-05	7.827144e-06	7.783228e-05	0.00016233423	0.00021688188	5.919437e-05
0.0	0.014127872	0.012107336	0.027664836	0.010457716	0.03150434	0.0056685507	0.015369678	0.016405918	0.01154837	0.014292241
0.0	0.00028886768	6.164825e-05	0.00071220775	0.00014454103	0.00016933162	0.00022389872	2.5283798e-05	0.00011364987	0.00026565875	0.0003322566
0.0	0.043279245	0.020485885	0.042136874	0.044454284	0.043111183	0.04343927	0.039705638	0.060316082	0.06877954	0.06568229
0.0	0.18470608	0.20446372	0.21992518	0.19119847	0.21497962	0.072681494	0.22314258	0.19988512	0.16372149	0.1322259
0.0	0.024205707	0.02747678	0.015055217	0.010070012	0.012081653	0.01810133	0.032516647	0.021598488	0.020438632	0.024966903
0.0	0.57832	0.58006865	0.5742145	0.5744488	0.5744614	0.57927054	0.57900816	0.5747344	0.57757103	0.5645147
0.0	0.0054073026	0.010089805	0.0067784935	0.004484249	0.0057219393	0.0050533027	0.014411585	0.00861802	0.011357912	0.007054938
0.0	0.09664234	0.12999918	0.092231326	0.09331313	0.11215311	0.097440034	0.19107577	0.09736989	0.118781686	0.11339257
0.0	0.01834988	0.008528608	0.010233464	0.017034104	0.014871576	0.012112123	0.016946787	0.010703736	0.019600702	0.01264011
0.0	0.028417146	0.036624435	0.029250102	0.03965018	0.035414103	0.047388554	0.058676574	0.032678727	0.062068887	0.032646794
0.0	0.00016165135	0.00014605199	0.000110975874	0.00034697712	8.277146e-05	7.451166e-05	0.00042066825	0.0003032309	0.00027171153	0.00068043306
0.0	0.0027892005	0.014073475	0.01844827	0.014382154	0.014113599	0.011672875	0.017075071	0.010827837	0.00879054	0.022157324
0.0	0.0027865176	0.014085674	0.018427353	0.01438742	0.0140976915	0.011587019	0.01703836	0.010867633	0.008774044	0.02205072
0.0	0.0003285116	0.00036503313	0.000387964	0.00020966548	0.00023208771	0.00019877353	0.0004810801	0.00027194634	0.00049196143	0.00017621978
0.0	0.016520172	0.035202406	0.028381202	0.020598073	0.009504369	0.0074469764	0.020481594	0.021779282	0.033611212	0.010051092
0.0	0.041278232	0.04015958	0.043119397	0.049138706	0.03745401	0.040292673	0.034042753	0.056232955	0.054081775	0.045907974
0.0	0.054620042	0.041334238	0.05145916	0.07797364	0.042478457	0.07839666	0.066995025	0.120849796	0.107820295	0.050274927
0.0	0.033318337	0.03602309	0.023622721	0.04580581	0.031249791	0.023976259	0.04689197	0.048951972	0.048374075	0.02547109
0.0	0.023555374	0.02421943	0.0074464274	0.007417752	0.013329864	0.023281839	0.015804108	0.028889026	0.024982091	0.010372302
0.0	0.3521275	0.3678615	0.3593807	0.309194	0.33089298	0.29872236	0.33197734	0.3570617	0.27394468	0.27958298
0.0	0.013938515	0.012128874	0.006320235	0.008044748	0.012716624	0.007752888	0.013107145	0.00691851	0.009142628	0.006737997
0.0	0.0010667848	0.00025836533	0.00015891402	0.000647505	0.0011307595	0.00021742248	0.00043371934	0.00010027558	0.00018186893	0.00014621977
0.0	0.030553252	0.011142638	0.021093916	0.013622803	0.006056434	0.007343282	0.013596621	0.018946875	0.009796611	0.013144019
0.0	0.010305514	0.01143378	0.006589778	0.0044832164	0.006611953	0.011158463	0.008302925	0.0059719626	0.0150698405	0.0077914586
0.0	0.0017296894	0.009971813	0.0029720017	0.005131014	0.0025119975	0.003279842	0.002658028	0.003788737	0.0028751583	0.0028757872
0.0	0.026140295	0.053546235	0.02230031	0.04968112	0.028839707	0.041626282	0.02707163	0.03269362	0.032610618	0.033183485
0.0	0.027626337	0.010532992	0.017825816	0.015621577	0.011594738	0.017650746	0.011674041	0.023420742	0.025957724	0.016839474
0.0	0.038272906	0.04066954	0.049936417	0.04918788	0.041654292	0.033892106	0.048226528	0.057186436	0.0445264	0.032739986
0.0	0.01162514	0.017769791	0.010242973	0.012500431	0.008912774	0.011747401	0.023937296	0.015249818	0.018765518	0.01707797
0.0	0.021892404	0.01422175	0.019313587	0.023571605	0.023656964	0.012982234	0.015399603	0.0048338077	0.025644964	0.021958435
0.0	0.00021150307	7.3356554e-05	0.00026061694	0.00024755084	0.00015446865	0.00025127112	0.00021144982	8.3399194e-05	0.00014983925	0.0003852296
0.0	0.019396724	0.014346771	0.011425985	0.015976774	0.022018239	0.021843579	0.023399783	0.014604926	0.023601996	0.017364547
0.0	0.57807404	0.5807441	0.57411766	0.5758422	0.57657886	0.58008367	0.5782507	0.57536125	0.578643	0.56536174
0.0	0.0073427777	0.0095897	0.012162245	0.009140918	0.019737981	0.017490355	0.006462942	0.015533793	0.017233836	0.017181402
0.0	0.00019386125	0.00018397761	0.0002963674	0.00010557938	0.0004405823	0.0001415877	9.0544905e-05	0.0003232358	8.830864e-05	0.00017669173
0.0	0.57784206	0.58115745	0.5729218	0.57541	0.57572937	0.5791845	0.5777457	0.57576025	0.5778941	0.564643
0.0	0.025899936	0.008692866	0.010268219	0.009656833	0.015724367	0.005406659	0.010856536	0.01054502	0.051970895	0.026483294
0.0	0.01120629	0.0069668726	0.006791199	0.00550456	0.007151366	0.004462091	0.0064052623	0.0050827228	0.015249016	0.008483241
0.0	0.10863635	0.08419739	0.08225373	0.06327766	0.09723137	0.106172115	0.09363941	0.14121157	0.13435374	0.10648493
0.0	0.00013668177	0.00019172669	7.165293e-05	8.6466905e-05	0.0009641227	0.00010244726	0.00025437702	0.0004615689	0.0008039595	0.0006189968
0.0	0.0069239014	0.010350528	0.0072226636	0.005664953	0.0058097052	0.007803285	0.011548065	0.008804024	0.016246308	0.0057608965
0.0	3.7529928e-05	0.00047476194	0.00012307636	0.00034768373	4.357796e-05	6.800927e-05	0.0002611801	4.2681644e-05	0.0007476228	0.00011526483
0.0	0.011571892	0.012580098	0.008288854	0.0055740625	0.006548211	0.006053708	0.016822092	0.011407342	0.010084216	0.005933316
0.0	0.5777499	0.58094907	0.5733371	0.57525855	0.5751568	0.57915163	0.57763654	0.57523745	0.5782218	0.56500953
0.0	0.014956631	0.010267357	0.04726515	0.03214606	0.01635574	0.015499988	0.047102463	0.020786012	0.011830902	0.008848112
0.0	0.0005518408	0.00029405975	0.0004132674	0.00017781701	0.00010851161	9.093081e-05	0.0010519014	0.0005861019	0.00025714026	9.342899e-05
0.0	0.0003402712	0.00030326154	3.0586994e-05	0.00020465536	0.0003586096	0.00011368294	7.2108414e-05	6.586785e-05	0.0006281629	0.000103454295
0.0	0.0007531597	0.0001616882	0.00016367651	0.00014134489	0.0002668837	0.00014757087	0.0001301452	0.00019501144	0.00028124382	0.00023511633
0.0	0.0073926635	0.011819139	0.006929996	0.007490898	0.0056839585	0.007315465	0.013579314	0.014451213	0.011959723	0.009642633
0.0	0.010608143	0.010988591	0.008135282	0.005679244	0.005926466	0.0049039978	0.013024816	0.013397317	0.006497562	0.00745622
0.0	0.5774744	0.5801187	0.5735799	0.5756782	0.57616735	0.5788109	0.57805234	0.5748915	0.578504	0.56497973
0.0	0.03304186	0.0068319933	0.013458339	0.016673317	0.011433683	0.004311862	0.022842733	0.042447414	0.010130871	0.024101768
0.0	0.00040571243	0.00018215459	0.00038688374	0.00018990836	7.636506e-05	4.3333665e-05	0.0004241404	0.0010357556	5.4530534e-05	0.00020894704
0.0	0.5772537	0.5810966	0.5728522	0.57502866	0.5751196	0.5785663	0.5774726	0.57532793	0.5779751	0.564826
0.0	0.004823462	0.009922346	0.013075418	0.02166911	0.0058827247	0.01647284	0.015727142	0.032188755	0.03851453	0.030531453
0.0	0.00011336489	0.00023574686	0.00021982045	0.00050353806	6.592057e-05	0.00017716408	0.00049170613	0.00135471	0.00047015012	0.00051775365
0.0	0.020622669	0.012886711	0.0165036	0.009868774	0.013203628	0.0035715322	0.025305094	0.025368929	0.0116673745	0.016602183
0.0	0.011509782	0.008895747	0.0069855656	0.0046014166	0.007564866	0.006105419	0.010453512	0.008807969	0.008762854	0.008773094
0.0	0.5767719	0.58037513	0.57197016	0.5746763	0.5754592	0.57824546	0.5772923	0.57509124	0.5782755	0.56484574
0.0	0.012077441	0.013630667	0.026980756	0.010807161	0.02174238	0.0013566188	0.037221063	0.027350454	0.011448396	0.009728949
0.0	0.018799992	0.016131124	0.007797798	0.013330898	0.015385525	0.015901743	0.014294728	0.01338021	0.018290332	0.015624525
0.0	0.038316235	0.05436195	0.027128868	0.021744752	0.032951538	0.031735692	0.04962371	0.036447383	0.042594522	0.030625315
0.0	0.57753915	0.57805765	0.57328445	0.5736899	0.5754886	0.578925	0.57758886	0.57363737	0.57801354	0.5637173
0.0	0.0096751815	0.0069930516	0.0056803506	0.00440326	0.0054234574	0.0074815936	0.010832061	0.010516064	0.014699676	0.009436762
0.0	0.024874046	0.010763365	0.011470067	0.013083531	0.010575756	0.024492878	0.039318264	0.025284426	0.031177437	0.03906779
0.0	0.00029302482	3.6932604e-05	0.00010913205	7.759566e-05	5.588764e-05	0.0001917594	0.00022080648	0.00043955015	0.0009767658	0.0004797548
0.0	0.019717846	0.0070995535	0.01196133	0.010107033	0.008630982	0.015979541	0.017134523	0.023862747	0.03525829	0.024344467
0.0	0.018879594	0.031602215	0.0124294255	0.011168469	0.007210802	0.021495955	0.026537508	0.027798787	0.036937788	0.02879024
0.0	0.024798455	0.014087609	0.022150554	0.009242248	0.0097489115	0.018381981	0.02090497	0.034570217	0.017679607	0.020662516
0.0	0.03276259	0.006151091	0.03896973	0.007676161	0.013235614	0.015610743	0.016261686	0.041928533	0.008257513	0.01481644
0.0	0.0007362355	0.00021070197	0.0002841528	6.0365954e-05	6.606934e-05	0.00020410719	0.0001770003	0.00024063967	0.00013474238	0.00012481501
0.0	0.017811604	0.023728862	0.009986682	0.018512974	0.008010016	0.005583514	0.015868451	0.018396337	0.018377818	0.012548116
0.0	0.012419813	0.009994147	0.0072853863	0.00627354	0.0067149475	0.004659124	0.012706213	0.00917259	0.0061510825	0.0063726828
0.0	0.57685536	0.5800781	0.5723837	0.5750375	0.57536626	0.5781998	0.5772133	0.57489604	0.5775797	0.5649137
0.0	0.0097733205	0.027299367	0.008998912	0.0150630325	0.00731211	0.008257032	0.01241451	0.0121924905	0.04901248	0.012547219
0.0	0.3593063	0.3121839	0.34373754	0.28228045	0.32385373	0.31575176	0.28909838	0.30405748	0.35136822	0.2953604
0.0	0.03639743	0.010518177	0.019685017	0.0064760563	0.022950115	0.022084394	0.0116908	0.016381644	0.035252128	0.023010155
0.0	0.0006439206	7.966207e-05	0.00020889562	2.952278e-05	0.00033075162	0.0001668886	0.0003131647	0.00057278044	0.00022526937	0.000989741
0.0	0.000618947	8.537491e-05	0.00019834886	7.8607714e-05	0.00022300732	0.00020769428	0.00018438048	0.00012040357	0.0005494174	0.00023154421
0.0	0.022301422	0.020439712	0.01397757	0.010272862	0.020823017	0.013390481	0.015136222	0.0091749225	0.017765416	0.011060048
0.0	0.011500948	0.01343599	0.005567451	0.002951615	0.00731665	0.005995102	0.0077641616	0.008208098	0.006420366	0.007757181
0.0	0.57771015	0.58087975	0.57241136	0.57479537	0.5745303	0.57941365	0.57761085	0.57511765	0.5778788	0.564333
0.0	0.009057947	0.027841989	0.017797763	0.010944221	0.01718489	0.017486611	0.020594416	0.010118656	0.029223066	0.010006752
0.0	0.0021577873	0.007973762	0.0028261745	0.00339485	0.0072417264	0.005558909	0.0050059906	0.0044293664	0.008128291	0.003605201
0.0	0.0033111428	0.0025451824	0.0014888736	0.0031424535	0.0038072532	0.00422423	0.0037867618	0.0029225424	0.000904548	0.005938859
0.0	0.02327363	0.035998873	0.038334172	0.045517955	0.034648612	0.034125064	0.059357412	0.029997619	0.05031925	0.042800903
0.0	0.036833458	0.031368017	0.020379603	0.033081718	0.057315495	0.031261496	0.04632569	0.04472529	0.026542373	0.057780422
0.0	0.031553075	0.012028536	0.023389056	0.01412507	0.01232419	0.008710939	0.017646769	0.0196158	0.012072424	0.013484682
0.0	0.03805105	0.009780195	0.012307793	0.008995042	0.019115368	0.012878415	0.012047268	0.010666712	0.007816477	0.01854906
0.0	0.010990964	0.007253913	0.0057740784	0.004429686	0.010874528	0.0061513186	0.008592823	0.0060136435	0.010050926	0.005877518
0.0	0.026099538	0.014528635	0.043454014	0.022143165	0.007919428	0.0058098207	0.02532609	0.035055764	0.018358232	0.009680369
0.0	9.011061e-05	9.414131e-05	0.00048237728	0.0001497747	4.570228e-05	3.3025255e-05	0.00022518929	0.00019087577	0.00025350298	0.000162839
0.0	0.020850876	0.010562617	0.024081172	0.015744107	0.009268653	0.0188185	0.019558912	0.020978328	0.019186078	0.0136892265
0.0	0.0123914555	0.01663272	0.01792322	0.017528804	0.013594875	0.013434554	0.012590763	0.029786576	0.025198594	0.013757472
0.0	0.015972456	0.010398065	0.023012143	0.015820805	0.029158382	0.0079964325	0.011553863	0.008960623	0.02099522	0.009276919
0.0	0.00023276848	0.000112925554	0.00026378225	0.00033547275	0.00065573637	0.00019258121	0.00019675776	6.726386e-05	0.00052635995	0.00010249094
0.0	0.57723147	0.5806221	0.5725892	0.57501835	0.5749335	0.5789389	0.57757884	0.5750957	0.5780933	0.5644467
0.0	0.04051415	0.036635295	0.03605639	0.0377354	0.04716342	0.043267235	0.04398151	0.055761836	0.06995729	0.03824756
0.0	0.028506016	0.04318543	0.023677904	0.037876535	0.033023104	0.026062971	0.039966147	0.041107483	0.022290312	0.046626728
0.0	0.57709336	0.579391	0.57309467	0.5751999	0.5760522	0.57801443	0.57756066	0.57503057	0.5778877	0.5638102
0.0	0.012114273	0.010082754	0.00912744	0.017712032	0.007210071	0.01916217	0.013451629	0.011449815	0.016812496	0.03924806
0.0	8.233149e-05	0.0001891023	0.00026047957	0.00018419299	4.1651558e-05	0.00037649806	9.399179e-05	2.5521154e-05	0.00035234386	0.000706813
0.0	0.5779869	0.5806787	0.5726394	0.5750575	0.57553375	0.57890236	0.57738745	0.57588136	0.5776748	0.5645825
0.0	0.0073652994	0.012202878	0.010928057	0.01656397	0.009099567	0.0067479676	0.009594918	0.008370351	0.007448056	0.014768678
0.0	0.005299823	0.010018128	0.0066825626	0.007470706	0.0070451074	0.004424396	0.011349386	0.0069125663	0.00887193	0.0076064668
0.0	0.57882446	0.5810351	0.5735731	0.57456815	0.57598436	0.5784704	0.57782924	0.5763873	0.57806605	0.56370795
0.0	0.5793602	0.58080095	0.5737313	0.5739213	0.57533276	0.57930386	0.5780581	0.57606375	0.57787925	0.5635955
0.0	0.026828004	0.03423104	0.025226614	0.028601056	0.020679418	0.017373296	0.010428101	0.02299237	0.010772675	0.017421372
0.0	0.14881475	0.15380089	0.17072126	0.17673427	0.17167194	0.12594807	0.12615408	0.16388883	0.12283059	0.09765429
0.0	0.14864306	0.15324907	0.17047437	0.17678143	0.17191018	0.1257879	0.12630601	0.16355905	0.122837715	0.09747642
0.0	0.20181768	0.18627986	0.23275228	0.17609803	0.1943538	0.15779579	0.17384292	0.21209083	0.20250537	0.15575272
0.0	0.044423457	0.0545363	0.081008315	0.045318913	0.060709976	0.061837967	0.0781996	0.043482643	0.055345092	0.05365379
0.0	0.023685887	0.027261268	0.025995892	0.016150152	0.017303938	0.018297354	0.034957852	0.022141498	0.046505727	0.014139959
0.0	0.009034391	0.014290429	0.0068335403	0.007314859	0.004650305	0.006979582	0.015177676	0.011838418	0.008710808	0.0058109914
0.0	0.5775907	0.5803764	0.57265395	0.57525015	0.5748432	0.578332	0.57724005	0.5756336	0.5775721	0.56475145
0.0	0.019419085	0.028017167	0.010447545	0.01768114	0.008259391	0.021423861	0.02970483	0.035691686	0.030859763	0.011980325
0.0	0.00023003138	0.0004621278	0.00020922812	0.00046305472	3.253594e-05	0.00015011699	0.00072981586	0.00066831533	0.00015330798	8.682252e-05
0.0	0.0093060285	0.0087529225	0.0049177925	0.004223925	0.007262276	0.006550026	0.010975394	0.009909907	0.009372443	0.007235195
0.0	0.013035665	0.007864836	0.0045516957	0.005311462	0.005264826	0.0055559785	0.010773346	0.0051815165	0.009604738	0.008235728
0.0	0.5770068	0.57941985	0.57329476	0.57510805	0.5762709	0.57889545	0.5769172	0.57636005	0.57774764	0.5647195
0.0	0.028072758	0.009057446	0.006848988	0.005516874	0.01269754	0.008845223	0.007332997	0.0082843825	0.007559341	0.015459561
0.0	0.00084137823	5.5887802e-05	5.006646e-05	0.00015004858	5.0344675e-05	6.722757e-05	0.00021660188	3.623449e-05	0.00021647323	0.00029671087
0.0	0.577423	0.5807713	0.57309645	0.5747936	0.57516426	0.578785	0.57725304	0.57603014	0.5777261	0.5648795
0.0	0.04794897	0.006460003	0.012741889	0.00743094	0.023215964	0.027152095	0.0077793472	0.017757105	0.006907265	0.01113004
0.0	0.00025540133	8.152477e-05	6.571865e-05	6.704454e-05	0.00015626909	0.00012001442	0.00023131802	0.00035634416	0.00019853657	0.00018791742
0.0	0.010524949	0.0172795	0.0061468626	0.0045941058	0.007983424	0.007906147	0.009277778	0.008719702	0.007466306	0.008722044
0.0	0.022809789	0.034246635	0.0137198735	0.010881188	0.016913105	0.017584477	0.013084213	0.017254667	0.010906236	0.021250501
0.0	0.022704825	0.034125816	0.013726477	0.010886101	0.016892297	0.01752579	0.013042065	0.017293975	0.010901916	0.021144286
0.0	0.010625192	0.011720628	0.0072164433	0.0060683666	0.009378922	0.010742914	0.008220871	0.0065758736	0.008504803	0.011482124
0.0	0.023186501	0.017489864	0.018119596	0.017634012	0.022352222	0.029845357	0.010595223	0.0105621535	0.013684424	0.034096334
0.0	0.023079833	0.017427096	0.018128276	0.017641919	0.022324875	0.029746989	0.010561008	0.010586374	0.01367902	0.033928137
0.0	0.009355351	0.017845688	0.0065129003	0.007293682	0.0054404023	0.006953021	0.009918361	0.009022211	0.014190546	0.0051366277
0.0	0.0002602142	0.0010179369	0.00017664168	0.00045834787	5.650451e-05	0.00014811332	0.0001616905	0.00025580171	0.00086193526	5.624871e-05
0.0	0.57718325	0.58097607	0.572852	0.57483864	0.5752326	0.5789028	0.57732	0.57484084	0.57750165	0.5646122
0.0	0.011513559	0.021554649	0.014654171	0.013002126	0.016959231	0.012100876	0.010243616	0.025249887	0.03596223	0.012488417
0.0	0.008284924	0.011687021	0.005461787	0.0046803094	0.009060846	0.008550376	0.01092071	0.010510557	0.009984447	0.0076091453
0.0	0.00016944484	0.00022654797	9.5056654e-05	9.6162e-05	0.00034110312	0.00030712347	0.00022726622	0.0004387355	0.0002482597	0.00022445188
0.0	0.009940111	0.013868675	0.007783081	0.004895656	0.008192511	0.008717967	0.015476903	0.010366992	0.008992263	0.0071132504
0.0	0.020566816	0.023342812	0.020659452	0.01215796	0.017666677	0.020756634	0.031678017	0.023334354	0.015072076	0.014851839
0.0	0.11242374	0.12523703	0.12603658	0.089513734	0.09291205	0.09221899	0.099423006	0.13428819	0.07627867	0.09680583
0.0	0.004714515	0.004717738	0.0017317976	0.001935135	0.0024889142	0.014053013	0.004370421	0.0038771587	0.0024149283	0.0016076894
0.0	0.042783123	0.04197535	0.02673725	0.030279323	0.03436224	0.06593436	0.02221337	0.03295325	0.02831967	0.033608697
0.0	0.08521281	0.0875451	0.07877558	0.10987148	0.10040527	0.0796522	0.109169595	0.07892549	0.14060766	0.09237785
0.0	0.0062456406	0.012240151	0.005417897	0.0056692036	0.008650547	0.006738054	0.010280968	0.007342288	0.009063449	0.0064982055
0.0	0.013771724	0.010206067	0.013080421	0.014036922	0.018998906	0.014176724	0.018964304	0.020830285	0.028391672	0.01285177
0.0	0.036501765	0.023821153	0.02777204	0.021191066	0.030303093	0.06896616	0.059220865	0.040197145	0.031827558	0.028440401
0.0	0.26454622	0.31038076	0.2562904	0.25651005	0.2544755	0.3148216	0.30660278	0.32750914	0.35476688	0.3043721
0.0	0.00013475535	0.0007457052	8.759951e-05	0.00014670241	9.790493e-05	0.00020243283	0.0007581172	0.0007636168	0.00032395218	0.00027977183
0.0	0.021797108	0.040212013	0.009894494	0.0136962915	0.018195113	0.018633422	0.009009608	0.011015243	0.028529901	0.02593655
0.0	0.002649418	0.007415442	0.0028638341	0.0059629427	0.003649883	0.0012719248	0.0036070067	0.0060802563	0.0031125275	0.003129757
0.0	0.001383537	0.004849113	0.0021310244	0.0037285304	0.0043570567	0.0025080948	0.0075898804	0.0050596287	0.003708167	0.0043146163
0.0	0.02635115	0.04296542	0.044919204	0.032324594	0.040438037	0.035758466	0.03001771	0.07925299	0.0359909	0.037236437
0.0	0.032161076	0.03536685	0.039652765	0.027979618	0.024780735	0.046556566	0.052103594	0.040353674	0.02918101	0.036717612
0.0	0.02963374	0.017412102	0.01102922	0.02482824	0.0104883	0.02572988	0.014450928	0.021978162	0.03288239	0.020571971
0.0	0.030254986	0.03208271	0.028524708	0.044460513	0.0560994	0.03002977	0.04967313	0.02821049	0.048361752	0.031695735
0.0	0.02331514	0.014655349	0.022484567	0.01896441	0.015961811	0.024752364	0.018705605	0.020449366	0.027073298	0.015008206
0.0	0.047028508	0.054316398	0.023180647	0.055131547	0.03610499	0.03525884	0.023822414	0.02629898	0.082500204	0.043044098
0.0	0.002543799	0.0033949954	0.00293354	0.004132812	0.010544607	0.0013394877	0.004057568	0.007606946	0.0059669744	0.0020072574
0.0	0.03143814	0.023540363	0.028435888	0.050273925	0.08540467	0.021833066	0.03689813	0.040348936	0.08403931	0.026393153
0.0	0.023617111	0.044897627	0.031773	0.04689682	0.046985894	0.021546021	0.033299774	0.054963145	0.028036816	0.050389476
0.0	0.019764805	0.014482617	0.015482731	0.023001816	0.011809508	0.016489876	0.013306986	0.020036047	0.018585915	0.017592007
0.0	0.047270305	0.006788189	0.024706317	0.008136195	0.0067386576	0.01122683	0.011060299	0.0062363073	0.0075138444	0.023235025
0.0	0.0044652103	0.0022725393	0.0015411753	0.001116512	0.0036652007	0.0015898296	0.0019544638	0.0015646123	0.0036004337	0.0012527639
0.0	0.16996586	0.13966969	0.25678024	0.15861367	0.15189432	0.14426456	0.22432475	0.18992825	0.17201486	0.18393418
0.0	0.14064158	0.1910222	0.19143178	0.10064363	0.083695024	0.17751692	0.1099383	0.13292949	0.19023444	0.181198
0.0	0.5779333	0.5806014	0.5739109	0.57542366	0.5769836	0.58003825	0.5800413	0.5766234	0.5789527	0.5656202
0.0	0.57719004	0.57896644	0.57290196	0.5751225	0.57702124	0.57793677	0.5764817	0.57543266	0.5783121	0.5651469
0.0	0.008583554	0.009043758	0.00441759	0.0044292314	0.008084566	0.010993344	0.011685479	0.007498133	0.010661223	0.0074463184
0.0	0.022684772	0.016313769	0.01515078	0.008350142	0.009147956	0.021711847	0.02885428	0.013576867	0.017601231	0.02590651
0.0	0.0013201307	0.0010841896	0.0018228161	0.0012187852	0.0022296824	0.0006837063	0.0009793931	0.00083283265	0.002142608	0.0008579902
0.0	0.04389197	0.0152694145	0.020107243	0.0062159733	0.011896275	0.032171763	0.0064564687	0.03947676	0.006448454	0.0061266245
0.0	0.00010193742	4.7316018e-05	0.00023967246	0.00043588332	0.00014473508	9.069838e-05	0.00012265131	0.000985865	8.1237165e-05	0.000111060355
0.0	0.03842815	0.054511532	0.02717866	0.021869509	0.033076484	0.031796407	0.04960618	0.03661985	0.04266128	0.030646253
0.0	0.03831687	0.054402947	0.027036618	0.02187621	0.032956004	0.031734254	0.049512345	0.036583237	0.042508334	0.030614622
0.0	0.035674334	0.039258204	0.020922022	0.035615735	0.030843366	0.03142117	0.041947115	0.032036573	0.024801044	0.047759775
0.0	0.1414927	0.19104916	0.19116223	0.100926496	0.08317849	0.17753638	0.110374734	0.13417952	0.19029069	0.18086831
0.0	0.0026111943	0.0029820802	0.0034267318	0.001206596	0.0011062167	0.005013856	0.0018766964	0.002474761	0.0018484552	0.002011609
0.0	0.010879125	0.004889065	0.0046159304	0.005227567	0.0059020533	0.00877163	0.008905385	0.0052810432	0.008036878	0.007210362
0.0	0.0033322906	0.006750934	0.001795385	0.0012251922	0.0026229625	0.00059753837	0.0019578189	0.0013077541	0.0042557465	0.001569694
0.0	0.038224902	0.043349206	0.04753586	0.036580052	0.037371043	0.037157577	0.050288655	0.032923035	0.038674615	0.04486853
0.0	0.021445276	0.022105422	0.01666457	0.009428039	0.0064994004	0.008769047	0.014947352	0.022315534	0.03729264	0.00845887
0.0	0.021348206	0.022114672	0.016639922	0.00942872	0.0065109874	0.008747712	0.014920655	0.022228759	0.03723249	0.0084492415
0.0	0.0010896075	0.0012491447	0.00092695164	0.00042156663	0.00022455528	0.0004549777	0.00064554124	0.0014097053	0.0021963834	0.00037391574
0.0	0.021359386	0.022158291	0.0166584	0.009456881	0.00650033	0.0087419	0.014937646	0.0222401	0.037267193	0.00845845
0.0	0.021369975	0.022164077	0.016649818	0.009431499	0.0065042297	0.008759471	0.0148783885	0.022340976	0.03729932	0.008457399
0.0	0.021421783	0.022211283	0.016719935	0.009527546	0.0065157088	0.008780262	0.015008233	0.022261709	0.037439656	0.008494591
0.0	0.021449719	0.022188066	0.016653074	0.009452085	0.0065247864	0.008776159	0.014954691	0.022306496	0.037380125	0.008447768
0.0	0.021424072	0.022159282	0.016646063	0.009450947	0.006514826	0.008763049	0.014943148	0.022280753	0.03732767	0.008439436
0.0	0.02139516	0.022154583	0.016607875	0.009447787	0.0065352824	0.00874352	0.014935275	0.022248562	0.03728002	0.008465628
0.0	0.021447407	0.022189887	0.016746124	0.009455346	0.006525111	0.008784359	0.015007155	0.022257257	0.0374298	0.008488939
0.0	0.021438712	0.022101784	0.01672701	0.00947818	0.0064999172	0.008789069	0.014982321	0.022262767	0.03738282	0.008456259
0.0	0.08528005	0.07203776	0.038760565	0.07144493	0.08506328	0.055773426	0.06211141	0.0865915	0.08885124	0.0663033
0.0	7.287053e-05	0.00026089663	0.00023889428	0.0002099239	0.00011499926	3.903926e-05	0.001112726	0.0007085452	0.00022827239	0.00015478506
0.0	0.57803863	0.58006984	0.5729928	0.57588893	0.5755721	0.57905567	0.578052	0.5761489	0.57805634	0.5654434
0.0	0.0023293542	0.0027196412	0.002455545	0.0011155631	0.0015861766	0.0009664891	0.0020803984	0.0034638646	0.005753115	0.001437049
0.0	0.0018818392	0.0009381732	0.0026042254	0.00097639684	0.0006542456	0.0032955455	0.0031277568	0.0022436462	0.004822025	0.0014272145
0.0	0.18178327	0.13995793	0.14140655	0.09596931	0.16179492	0.11729163	0.14481735	0.09852214	0.19055542	0.089291416
0.0	0.01916656	0.024631571	0.029732568	0.024161635	0.026418105	0.013931466	0.022635419	0.01630315	0.038683407	0.012512033
0.0	0.57719886	0.579816	0.57279503	0.57378787	0.57495475	0.5784362	0.5782637	0.57482636	0.57773906	0.5644403
0.0	0.039348017	0.011714608	0.05508044	0.041915268	0.00771596	0.040907014	0.050875593	0.029234033	0.010835204	0.011301679
0.0	0.5784572	0.58048904	0.57483065	0.57604325	0.5779171	0.5807406	0.580453	0.574401	0.57951826	0.5658232
0.0	0.031168407	0.009592585	0.015095915	0.01386492	0.007232212	0.028682956	0.047810394	0.047216143	0.009287733	0.029666152
0.0	0.0013310816	0.0021983092	0.0008206004	0.00041675702	0.0013535969	0.0005888251	0.00073139323	0.0012641035	0.0015114602	0.00082358933
0.0	0.017445443	0.016398663	0.018753413	0.013638099	0.0123295775	0.0142972	0.016966395	0.021465989	0.029580735	0.010556922
0.0	0.017396543	0.016349073	0.018697234	0.013562104	0.012313103	0.014244711	0.01693497	0.02143458	0.029471293	0.010537733
0.0	0.06795393	0.050944887	0.086981185	0.094819866	0.080769576	0.10209688	0.07094393	0.086978495	0.08296907	0.061446592
0.0	0.25850585	0.24293534	0.28113678	0.30604002	0.25320593	0.30804032	0.27131277	0.3201226	0.26353487	0.22214831
0.0	0.13091083	0.03880913	0.08673993	0.043061502	0.038212862	0.05342469	0.052596316	0.036257267	0.04100635	0.082350045
0.0	0.5773695	0.5791668	0.5717586	0.5752906	0.5740926	0.5767852	0.5775734	0.5771214	0.5773896	0.5640064
0.0	0.00030619436	0.00015978694	0.00020581421	0.00019059335	0.00013748319	0.000103960425	0.00016509472	0.00024042683	0.00011285149	8.764697e-05
0.0	0.11278469	0.11483836	0.16208264	0.10806239	0.10398799	0.15319856	0.13232845	0.12635465	0.0927646	0.14262037
0.0	0.12435874	0.095713556	0.16152607	0.09002348	0.12700722	0.08470324	0.14626256	0.14293927	0.20462671	0.13491641
0.0	0.12421113	0.09534667	0.16128989	0.09005003	0.12719305	0.08459044	0.14643466	0.14264444	0.20463745	0.13468078
0.0	0.0066790152	0.007508452	0.010227602	0.005622566	0.0056097866	0.0055513857	0.003938635	0.005875866	0.009981539	0.009482224
0.0	0.002491379	0.0018133569	0.0018334282	0.0017972703	0.0018753313	0.0029849766	0.0056426977	0.006311577	0.0030351519	0.006903648
0.0	0.038225476	0.05436386	0.02708189	0.021855803	0.033092026	0.03171684	0.04969043	0.03647031	0.042644322	0.030639555
0.0	0.03840784	0.054608077	0.027155157	0.021902949	0.033230156	0.03189164	0.049656652	0.036571298	0.042653743	0.030694544
0.0	0.028211547	0.01663808	0.020131253	0.014776943	0.02417018	0.01146437	0.01087811	0.007742547	0.0062859724	0.011974449
0.0	0.5776775	0.5797847	0.5724773	0.57318085	0.5764656	0.578638	0.577527	0.5749233	0.57748514	0.56474966
0.0	0.5782076	0.5809206	0.572754	0.5749141	0.5775516	0.5790644	0.5780197	0.5754151	0.5788491	0.56604123
0.0	0.5779201	0.5808721	0.5729517	0.5743569	0.575956	0.57820004	0.5771704	0.5762831	0.5783139	0.5648206
0.0	0.5782103	0.5809452	0.5728903	0.5740934	0.57669157	0.57916695	0.57725996	0.5747295	0.5782554	0.56464237
0.0	0.57768464	0.580072	0.5730122	0.5737172	0.5758922	0.5790953	0.5777728	0.5749025	0.57801133	0.5648974
0.0	0.57772845	0.5801145	0.5726813	0.5731719	0.5769411	0.57843375	0.5777322	0.5751329	0.5785514	0.5653337
0.0	0.5781082	0.579783	0.5724673	0.5729132	0.5761154	0.5782764	0.57655615	0.5760477	0.5772477	0.5641426
0.0	0.5778621	0.58045894	0.5729823	0.5748671	0.577156	0.5787255	0.57788646	0.57708305	0.57974416	0.5663954
0.0	0.57872784	0.5804496	0.5734948	0.57366544	0.5777914	0.57920897	0.57746583	0.5748063	0.5791768	0.5651507
0.0	0.57867193	0.5816764	0.57395566	0.57778823	0.57664776	0.5796267	0.579882	0.57545835	0.5791764	0.5657078
0.0	0.025604568	0.018319182	0.0152889285	0.015074447	0.01041736	0.018731892	0.010153346	0.019371174	0.032846715	0.01986888
0.0	0.22210224	0.16344295	0.1871103	0.107142694	0.22944354	0.17656776	0.18666895	0.19999506	0.14630866	0.17926766
0.0	0.22143145	0.1631672	0.18600814	0.10693026	0.22859223	0.1759658	0.18603756	0.19971925	0.1452188	0.17867023
0.0	0.00019625561	0.00012826418	0.00015065113	0.000103513106	0.0003592611	0.0002602043	0.0002551543	0.00021762408	7.3835894e-05	0.00021688457
0.0	0.016128354	0.013154971	0.0140475165	0.0117152985	0.021659065	0.018658008	0.018426202	0.016914872	0.009978868	0.016534247
0.0	8.634299e-05	0.00025448884	0.00019581954	9.804059e-05	0.000120504315	5.645006e-05	0.00018634635	0.00049852044	0.00081292924	0.00023538257
0.0	0.01230373	0.017571613	0.017712248	0.013298843	0.009120103	0.024076443	0.011084954	0.015108987	0.014235079	0.016970865
0.0	0.00024832832	0.00013646403	6.232917e-05	0.00028199938	0.00024463717	0.0001564204	4.707128e-05	0.00034636568	2.2417773e-05	0.00014893715
0.0	0.0003160043	0.000232503	0.00030321933	0.0001484371	0.000405447	0.00022214465	0.0001805432	0.00019131343	0.00028906108	0.00015030219
0.0	0.022887941	0.021516306	0.009326921	0.013340699	0.019098405	0.02126656	0.015646279	0.034127083	0.017605033	0.02008704
0.0	0.0026496388	0.003551169	0.0017113985	0.0010616538	0.0019482019	0.003170464	0.00079820986	0.0015210573	0.0017927642	0.003243604
0.0	0.025460806	0.0308906	0.017147256	0.008976096	0.031186368	0.020520877	0.02097805	0.025356246	0.029628448	0.02596139
0.0	0.014690335	0.021979753	0.016458625	0.017723793	0.03168056	0.015354777	0.026008276	0.02958121	0.02324107	0.01902039
0.0	0.004114122	0.0050112875	0.003960242	0.0022718746	0.00772119	0.0028664826	0.003923019	0.0047201877	0.003450779	0.004473013
0.0	0.004114122	0.0050112875	0.003960242	0.0022718746	0.00772119	0.0028664826	0.003923019	0.0047201877	0.003450779	0.004473013
0.0	0.0026496388	0.003551169	0.0017113985	0.0010616538	0.0019482019	0.003170464	0.00079820986	0.0015210573	0.0017927642	0.003243604
0.0	0.012885365	0.03506564	0.016388468	0.017185027	0.017104892	0.013294577	0.016237294	0.030286117	0.0322145	0.014614172
0.0	0.5779583	0.57950044	0.57386273	0.5740606	0.5742716	0.5793803	0.5785233	0.5752565	0.5777064	0.56543934
0.0	0.014690335	0.021979753	0.016458625	0.017723793	0.03168056	0.015354777	0.026008276	0.02958121	0.02324107	0.01902039
0.0	0.5791522	0.57942045	0.5728363	0.57369024	0.5747008	0.5791464	0.5775281	0.57559043	0.57698697	0.56508327
0.0	0.022887941	0.021516306	0.009326921	0.013340699	0.019098405	0.02126656	0.015646279	0.034127083	0.017605033	0.02008704
0.0	0.022892667	0.021535872	0.00933957	0.013356701	0.019152677	0.02122658	0.015623681	0.034189038	0.017594537	0.020094719
0.0	0.5787908	0.5811033	0.5758771	0.5748933	0.5760727	0.58055115	0.57879305	0.575307	0.5787941	0.5656924
0.0	0.017701408	0.022583159	0.010887513	0.02403362	0.033454478	0.017903153	0.020957503	0.02214417	0.016801968	0.012973592
0.0	0.017755948	0.022566514	0.010889439	0.024117064	0.033427652	0.01788548	0.020938873	0.022244278	0.016806917	0.012986544
0.0	0.025460806	0.0308906	0.017147256	0.008976096	0.031186368	0.020520877	0.02097805	0.025356246	0.029628448	0.02596139
0.0	0.012885365	0.03506564	0.016388468	0.017185027	0.017104892	0.013294577	0.016237294	0.030286117	0.0322145	0.014614172
0.0	0.02973669	0.020757487	0.005677607	0.021239238	0.02146972	0.01725749	0.013583205	0.029149063	0.03147136	0.023818344
0.0	0.017701408	0.022583159	0.010887513	0.02403362	0.033454478	0.017903153	0.020957503	0.02214417	0.016801968	0.012973592
0.0	0.5787871	0.5809509	0.57304776	0.5744465	0.57724315	0.57976633	0.5803209	0.57557684	0.5789054	0.5663042
0.0	0.0007181348	0.00066546636	0.00023029056	0.00028260011	0.0004272877	0.0002511188	9.94751e-05	0.0001289937	0.0010742162	0.00015936897
0.0	0.023889886	0.031968065	0.018511046	0.0141364755	0.02596157	0.012256374	0.012530764	0.016938582	0.029100435	0.011792576
0.0	0.0006751888	0.0009939792	5.6576435e-05	0.00010247853	0.00015921023	0.00013965392	0.00026085085	0.0006781885	0.000536003	0.00050472957
0.0	0.07883785	0.057456005	0.06030369	0.07568489	0.04585603	0.09022646	0.08681446	0.07131479	0.06385815	0.08688514
0.0	0.07100243	0.08999672	0.05011482	0.07538654	0.069504224	0.07053299	0.08153529	0.07459224	0.072513305	0.098887615
0.0	0.0004025215	0.0003385186	3.1729574e-05	0.00018836196	5.2396623e-05	0.00045200702	0.0003065121	0.00018556196	9.814572e-05	0.0004081641
0.0	0.0007579987	0.00031770318	8.892179e-05	0.00049977435	6.5496795e-05	9.2834685e-05	0.0001248768	0.0004579827	0.00013143486	5.9482623e-05
0.0	0.00033201437	0.00042466895	0.00012773117	0.0005805873	6.3796586e-05	0.00019271015	0.00029215784	0.00035106172	0.00020682398	0.0003154348
0.0	0.0025368084	0.002309207	0.00097234384	0.001248534	0.0031457145	0.001659511	0.0006827859	0.0011052729	0.005208345	0.0019573513
0.0	0.0132304765	0.021594862	0.013718886	0.011945178	0.017496109	0.016209783	0.010713192	0.014702086	0.022482483	0.02460031
0.0	0.021395499	0.015533889	0.010674303	0.023034018	0.02301039	0.02591925	0.0072806873	0.021075267	0.010597013	0.011902347
0.0	0.057264376	0.038105883	0.03629225	0.049158085	0.034784283	0.036955554	0.043238603	0.046143103	0.038402505	0.025344593
0.0	0.040896278	0.037991237	0.051226813	0.04002357	0.047241975	0.030776419	0.055760182	0.03857575	0.062443376	0.030738577
0.0	0.0033542232	0.0032565084	0.0025950961	0.0024484186	0.0024088544	0.0021748792	0.0037607749	0.004185355	0.0039838417	0.0030769007
0.0	0.14339015	0.10977505	0.13588113	0.13312405	0.13664664	0.10990918	0.123461306	0.12738778	0.16946147	0.12166973
0.0	0.20313	0.1668361	0.19482625	0.19199044	0.19587146	0.16711695	0.18209209	0.18587421	0.23043479	0.17850642
0.0	0.006467178	0.008454021	0.004491637	0.006539252	0.004394541	0.0053955624	0.0058580195	0.010518142	0.005526279	0.0106853815
0.0	0.02080248	0.021179404	0.014509633	0.016512845	0.015673893	0.014536112	0.010890276	0.01707813	0.017898332	0.01689332
0.0	0.57934695	0.5813843	0.57453966	0.5760145	0.5783198	0.58033484	0.5798014	0.57600844	0.5795089	0.56707764
0.0	0.004114122	0.0050112875	0.003960242	0.0022718746	0.00772119	0.0028664826	0.003923019	0.0047201877	0.003450779	0.004473013
0.0	0.016791794	0.037487313	0.008322056	0.012957932	0.03129888	0.013733534	0.02165741	0.027037593	0.022920864	0.024649289
0.0	0.11961572	0.14713563	0.17347603	0.110540055	0.11034479	0.12402194	0.13497181	0.16479935	0.17932802	0.12735133
0.0	0.02755158	0.039623868	0.02070622	0.058369774	0.047464166	0.037793845	0.03669618	0.01761748	0.051742356	0.024211975
0.0	0.57696253	0.5809229	0.57372975	0.5758634	0.5750979	0.57930887	0.57921547	0.57641757	0.5790829	0.56469786
0.0	0.23102285	0.154799	0.19343598	0.17926437	0.11423657	0.19967298	0.17771314	0.22033985	0.17720047	0.15415926
0.0	0.57661164	0.5794659	0.5726568	0.575235	0.5746516	0.57844776	0.57867193	0.5744436	0.57728696	0.56486464
0.0	0.5774563	0.5821916	0.574537	0.576401	0.5764387	0.58003986	0.580422	0.575098	0.57798547	0.56676275
0.0	0.5781937	0.58092105	0.5737243	0.5759348	0.57670754	0.5789038	0.5789002	0.5751795	0.5770171	0.56535214
0.0	0.5772391	0.5791078	0.5718848	0.5763406	0.5765355	0.57743657	0.5784819	0.57429135	0.57628167	0.5642221
0.0	0.57769424	0.5796191	0.5724135	0.57585526	0.57648325	0.578756	0.5788276	0.5761697	0.5771377	0.5649326
0.0	0.5785693	0.57996446	0.5733471	0.5754246	0.57480836	0.5788355	0.57844454	0.5745372	0.5779424	0.56471354
0.0	0.0002225778	7.824784e-05	0.000122028825	0.00025586612	5.232133e-05	0.0003597303	0.0003149561	4.181852e-05	0.00019336892	6.51896e-05
0.0	0.00010002184	3.983454e-05	6.746378e-05	0.00010471339	0.0002645671	0.0003364344	0.00013404511	0.00021620879	9.286399e-05	0.00018450568
0.0	0.5771713	0.5815583	0.57376266	0.5753016	0.5775481	0.58033836	0.57856053	0.5714764	0.57769394	0.5665277
0.0	0.5757927	0.57877666	0.57090425	0.574542	0.573438	0.57741153	0.5763667	0.5737201	0.5764285	0.564287
0.0	0.026640143	0.021550607	0.033663496	0.017767487	0.011889484	0.011583645	0.0125101125	0.037895955	0.015927678	0.018904312
0.0	0.0004058942	0.0007465752	0.00016796573	0.00027866548	7.00109e-05	0.00026023408	0.000106558145	0.000315748	9.005512e-05	0.00026840504
0.0	0.0469376	0.019190323	0.012156724	0.015142108	0.021367576	0.0059335576	0.0146493865	0.0112497	0.008041292	0.0176611
0.0	0.20576961	0.1418313	0.11401546	0.12633336	0.14714113	0.08315651	0.12546392	0.11090909	0.095620304	0.1333188
0.0	0.0005535437	0.00019460983	0.00017537345	0.00024365715	3.2679665e-05	0.00030474082	0.0002659342	0.0002991237	0.0001862714	0.00031085816
0.0	0.02909572	0.031737424	0.013525631	0.019506056	0.01159405	0.022917125	0.022619355	0.019238172	0.026167033	0.021567581
0.0	0.000118330776	0.00016594413	0.0005040867	0.00015443008	0.0002804427	8.866008e-05	9.9869925e-05	0.00010083844	4.1440147e-05	0.00046006835
0.0	0.017711569	0.016221208	0.03286491	0.019480009	0.01065622	0.008458126	0.035949122	0.019179322	0.0083235325	0.023973074
0.0	0.030917846	0.014672463	0.012601795	0.016626608	0.025283393	0.014021599	0.022494439	0.015577665	0.015524266	0.010337578
0.0	0.028944643	0.013024732	0.010912817	0.01591999	0.030335043	0.013058476	0.017417993	0.013635944	0.007166917	0.021242173
0.0	0.03694831	0.021602258	0.020070907	0.017188812	0.017432967	0.008667042	0.021770094	0.017538488	0.010955231	0.017284457
0.0	0.00040362004	0.00016386	0.00025371285	0.00024919354	0.00047563188	0.00027177396	0.0005160169	0.00035579765	7.268079e-05	0.00035297763
0.0	0.02220946	0.021652434	0.009399549	0.025388692	0.018642234	0.01678704	0.028337257	0.014507826	0.025515674	0.016382182
0.0	0.0003015812	0.00014416856	7.032063e-05	0.0003248419	0.0006242918	0.00036190628	0.0004496591	0.00018610328	0.00012380637	0.000338045
0.0	0.016146015	0.016660688	0.010923336	0.017954636	0.014777339	0.024931697	0.008548113	0.020572389	0.011061994	0.010530233
0.0	7.123931e-05	0.0003275237	0.00070054654	9.91204e-05	0.00035012435	0.00012119805	0.00027191703	0.00029995418	0.00014327353	9.936977e-05
0.0	2.7701728e-05	7.052619e-05	0.00023908612	0.00014204314	0.00015795157	0.00022200383	0.00019388863	0.00017668094	0.000442272	9.03972e-05
0.0	0.57705534	0.5800453	0.5741952	0.57420236	0.5760828	0.57874906	0.57891	0.57511073	0.5780387	0.565496
0.0	0.011322153	0.014872177	0.012589507	0.014011667	0.028684039	0.013768546	0.012050288	0.0077097523	0.009722175	0.027590739
0.0	0.026834978	0.02846393	0.008843876	0.021135848	0.023620019	0.020045348	0.004388226	0.014392147	0.0050295875	0.015631061
0.0	0.0001453127	0.00018963352	0.00012406755	0.000112156435	0.00094464835	0.00031559422	6.606934e-05	0.00015066924	0.00010522959	0.0001743996
0.0	4.0629355e-05	0.00023452211	0.00030822196	0.00013283176	0.00051191036	0.00038684095	0.0003297947	4.8619953e-05	0.00015135147	0.0005061856
0.0	0.5776465	0.57815385	0.57240385	0.5743874	0.574608	0.57871145	0.57645416	0.57245415	0.57728004	0.5626205
0.0	0.5774277	0.57688004	0.56888777	0.57224673	0.5731117	0.57673544	0.5749333	0.57383657	0.5738792	0.5618496
0.0	0.00037869692	0.0003866813	0.0001331333	3.7728118e-05	0.00020241605	0.00017927958	0.0001980463	0.00022072754	0.00030693525	0.00018551933
0.0	0.0019467794	0.0019856857	0.000842556	0.00030763453	0.0011794273	0.0010754168	0.0011629355	0.0012638489	0.0016502896	0.0010917698
0.0	0.00016482419	0.00022873534	0.00015348803	7.088855e-05	0.0001462662	0.00018776805	0.00021627582	0.0002935852	0.0003209714	0.00075779035
0.0	0.03449731	0.010723279	0.021729458	0.0032826194	0.023639152	0.014274363	0.010877787	0.01301426	0.013381897	0.030860882
0.0	0.019713331	0.012159701	0.027421331	0.01623565	0.011394427	0.040210348	0.01915937	0.005864418	0.009313563	0.029090567
0.0	0.00018430664	0.00014981012	0.0010761106	0.000118366	0.0001009358	0.0004345095	0.00036655652	0.00010169731	5.1467632e-05	0.00027319632
0.0	0.02421499	0.012676397	0.011340914	0.013756358	0.018088374	0.023258666	0.016994515	0.023086157	0.021703027	0.017771557
0.0	0.027240748	0.016409982	0.012852648	0.012370688	0.010414878	0.022505548	0.023317425	0.0120416	0.01789922	0.01203725
0.0	0.05212872	0.045559663	0.032965314	0.018852696	0.057262212	0.034353547	0.036916465	0.042896602	0.041048918	0.057784032
0.0	0.056926202	0.057937082	0.064611025	0.05413979	0.046566974	0.050335422	0.0668554	0.05515059	0.02778077	0.038301885
0.0	0.009801321	0.014196997	0.0115945805	0.009864959	0.008228926	0.008195798	0.016902555	0.013443571	0.004370728	0.0058957734
0.0	0.004880301	0.004037341	0.0045970986	0.002986524	0.0027444044	0.0022650592	0.0031933815	0.0036284316	0.0014492293	0.0026009565
0.0	0.21259634	0.15723184	0.18279408	0.176703	0.15245908	0.23232044	0.22310232	0.21214172	0.18669462	0.18530461
0.0	0.21359041	0.15683924	0.18229753	0.17711045	0.1529429	0.23250502	0.2234534	0.21275379	0.18701702	0.18579468
0.0	0.042850427	0.028526897	0.023062443	0.038922157	0.023015259	0.0446042	0.050995078	0.025204921	0.04900688	0.026944585
0.0	0.028051112	0.015025033	0.022554548	0.013183366	0.013289317	0.0304435	0.025356347	0.024671694	0.02464765	0.018570296
0.0	0.5779687	0.57894015	0.5732322	0.5737425	0.5742108	0.57898086	0.5779728	0.57535136	0.57723755	0.5647569
0.0	0.00022903061	0.00016280515	0.0002538077	8.940422e-05	6.5161315e-05	0.00026338492	4.9533337e-05	0.00037704565	8.8591456e-05	3.8465936e-05
0.0	0.024056463	0.03212353	0.030320758	0.016685791	0.010920319	0.012381418	0.00715262	0.013343171	0.01668806	0.006067892
0.0	0.012558035	0.013802087	0.009035765	0.0061218296	0.008241334	0.0065443097	0.009705841	0.010272131	0.01230074	0.00873338
0.0	0.5789554	0.57981235	0.5747318	0.5744877	0.57410526	0.58003205	0.5788542	0.5765581	0.5774775	0.56513536
0.0	0.00022343575	0.0003194234	0.0001469355	3.9644183e-05	0.00026090883	0.00011566869	3.8689614e-05	9.557701e-05	0.00036189816	0.00018650031
0.0	0.021448119	0.025936592	0.015577643	0.0041888147	0.013824445	0.014900189	0.007284914	0.011891405	0.018624224	0.014989974
0.0	0.00028969895	0.0006183158	0.00012642732	9.092483e-05	0.000201068	0.00013607007	0.0003505684	0.00039481098	0.00022439561	0.00021927262
0.0	0.0019659821	0.0034342112	0.0016876373	0.0007523032	0.0012564498	0.0012154602	0.0018500596	0.0028173819	0.0019899502	0.0012578269
0.0	0.0012438708	0.0014332674	0.0016165344	0.0013265471	0.0028682372	0.0010909183	0.0020283812	0.001124698	0.0037730343	0.0015470248
0.0	0.00028208786	0.000145326	9.846397e-05	0.00010779999	0.00011445598	0.0002954888	0.0002999153	0.0002695768	0.00013757117	0.00017006413
0.0	0.018018065	0.012841484	0.011870251	0.008998894	0.007930705	0.013827241	0.022160651	0.017197441	0.010438439	0.014477383
0.0	0.5787119	0.57949656	0.5736713	0.57367754	0.5747558	0.5796847	0.5785952	0.5767134	0.5777552	0.5646807
0.0	7.414373e-05	0.00017702984	5.7664463e-05	0.0001486799	0.00072929583	8.6978886e-05	0.0003074123	0.00016071567	0.00025018986	0.0003807901
0.0	0.009119133	0.017827118	0.010779644	0.012581164	0.03195409	0.016246475	0.019835219	0.017714282	0.05813248	0.027979385
0.0	0.11244305	0.08645663	0.19659169	0.1034214	0.09731024	0.09078428	0.16338366	0.13119987	0.1143823	0.12699485
0.0	0.5781564	0.5815462	0.5737007	0.5750583	0.5767466	0.5803401	0.57791615	0.5752595	0.57763165	0.5644472
0.0	0.11227927	0.08633145	0.19521318	0.10281205	0.097047076	0.09008713	0.16222298	0.13084354	0.113536485	0.12615943
0.0	0.15952085	0.09820396	0.08608233	0.15832208	0.14601535	0.17649053	0.10922548	0.06044361	0.0879798	0.13038509
0.0	0.25555658	0.22711119	0.21984117	0.19476473	0.21018033	0.17688514	0.17132945	0.21623833	0.21543668	0.22781035
0.0	0.18339069	0.24511512	0.18679631	0.1913233	0.1881981	0.177946	0.24777737	0.23984177	0.17387795	0.16195184
0.0	0.02192044	0.013366494	0.033216335	0.013142301	0.013760971	0.00956743	0.017900672	0.020186389	0.016922995	0.022198409
0.0	0.03230169	0.036433052	0.055194113	0.031821292	0.02950827	0.025645258	0.06462503	0.051693436	0.030773673	0.03240759
0.0	0.027070029	0.015624013	0.024292853	0.02187171	0.015044241	0.025138367	0.026147164	0.013139233	0.012821443	0.011681371
0.0	0.0004419993	0.00024143964	0.00044968328	0.00021444705	9.729097e-05	0.0002372692	0.00035339143	4.9555732e-05	9.061469e-05	0.00022959054
0.0	0.03169736	0.026761381	0.039610602	0.0355987	0.02615299	0.02097267	0.025703724	0.0074081416	0.01061004	0.008281484
0.0	0.021758333	0.032068707	0.010382296	0.02648413	0.016378801	0.012321289	0.010598469	0.012767269	0.01120797	0.019224219
0.0	0.5788195	0.5817006	0.57533014	0.5776055	0.5775925	0.58164936	0.58022445	0.57608825	0.5802474	0.5668026
0.0	0.57827485	0.5809965	0.5740579	0.5765825	0.57641166	0.5802754	0.5791631	0.5773252	0.57946926	0.5661007
0.0	0.021899102	0.006385942	0.0148831075	0.016506743	0.024353888	0.013144965	0.032607812	0.02827076	0.017083963	0.014201182
0.0	0.02345488	0.009000753	0.012983255	0.015012533	0.016586363	0.021147637	0.029497558	0.021860356	0.0108381575	0.02506551
0.0	0.023517301	0.0056813154	0.009571976	0.020466618	0.028984845	0.013828983	0.027438281	0.02786423	0.023748986	0.011442445
0.0	0.00044211606	2.4640052e-05	4.5516645e-05	0.00050173065	0.0002780572	0.000252493	0.0008033392	0.00067831395	0.00030954834	0.00026766164
0.0	0.5778772	0.5792566	0.5734812	0.5755775	0.5749409	0.57892555	0.5769597	0.5754839	0.578966	0.5641829
0.0	0.57735306	0.57907075	0.57346445	0.57301986	0.5750965	0.57864356	0.5776488	0.57465506	0.57801914	0.56513757
0.0	0.00041546306	0.00010405981	0.0005589254	0.0001800577	0.00019819668	0.00022159654	0.00057083316	0.00027759472	0.0001549843	0.00018546078
0.0	0.029554602	0.028523136	0.033896055	0.015585675	0.020080602	0.013501883	0.0308932	0.01764072	0.020260388	0.013358894
0.0	0.010679632	0.009379188	0.009029252	0.0055939313	0.0077687064	0.007794802	0.0141627025	0.009233541	0.008737682	0.0072082356
0.0	0.010679632	0.009379188	0.009029252	0.0055939313	0.0077687064	0.007794802	0.0141627025	0.009233541	0.008737682	0.0072082356
0.0	0.039402127	0.029792113	0.022602428	0.0071929814	0.010067883	0.012029489	0.014132741	0.021740275	0.052878346	0.018990198
0.0	0.012229893	0.0149091715	0.007360887	0.004245268	0.0069219633	0.006588757	0.011844908	0.008531786	0.014731791	0.007917772
0.0	0.012229893	0.0149091715	0.007360887	0.004245268	0.0069219633	0.006588757	0.011844908	0.008531786	0.014731791	0.007917772
0.0	0.16620947	0.21248968	0.21470362	0.15049915	0.15599318	0.1829333	0.1603597	0.21082698	0.22559486	0.15429363
0.0	8.5201595e-05	0.00065640727	0.0004511384	7.646241e-05	0.00026313067	7.1526156e-05	0.00026556253	0.00058915716	0.0008505296	0.00015793725
0.0	0.010975623	0.022556484	0.024503397	0.008401986	0.009180498	0.014342672	0.009781017	0.023021076	0.02764088	0.009516763
0.0	0.0068172906	0.015774697	0.008497432	0.0043848692	0.008418533	0.0056546885	0.011412042	0.0114241205	0.014137359	0.0068870382
0.0	0.0068172906	0.015774697	0.008497432	0.0043848692	0.008418533	0.0056546885	0.011412042	0.0114241205	0.014137359	0.0068870382
0.0	8.390718e-05	0.00022196575	0.00010667221	0.00010622091	0.00015247699	0.0004065888	0.00019016112	0.00011614539	0.00013445962	0.00034653943
0.0	0.00020226266	0.00026718614	0.00014216319	0.0003455955	9.9265875e-05	0.0008960671	2.9235578e-05	2.2871602e-05	0.00020028732	0.00025434038
0.0	0.014623515	0.025006238	0.015379559	0.021578923	0.0138473855	0.019295188	0.023949062	0.021689566	0.032463677	0.012256459
0.0	8.694531e-05	0.00041245588	0.00020213002	0.00017466104	0.0002552638	0.0007349793	0.00023213486	0.00020872342	0.0004502454	0.0002558483
0.0	7.926719e-05	0.00022692606	2.4957186e-05	0.00012105806	0.0007683812	0.0003133149	0.00035291165	0.0003095991	0.00043196903	0.0001671807
0.0	0.0061003454	0.033676255	0.005440905	0.010816903	0.03142151	0.026582444	0.01688955	0.029726595	0.02117051	0.013865114
0.0	0.0001915025	0.00028245602	0.00012752293	0.00017189971	0.00041639782	0.00020011782	6.064741e-05	0.00015217967	7.685804e-05	0.00026754735
0.0	0.020660061	0.020960307	0.01279903	0.024741875	0.01338021	0.010048076	0.00544611	0.011696371	0.013033383	0.023599837
0.0	9.8057506e-05	7.9758e-05	0.00044785708	0.00018889236	0.00017520046	7.4344876e-05	0.0006914746	6.0096056e-05	0.00011870497	0.000282414
0.0	0.007681201	0.00516226	0.029618552	0.023235371	0.027743021	0.008926664	0.03558068	0.016457906	0.0097817695	0.018244551
0.0	0.00015574873	0.0003225687	0.00080982456	0.00013111967	0.00012594768	0.00021587675	0.0004895619	0.000110107205	0.0006195643	7.272773e-05
0.0	0.034228362	0.020307539	0.030825214	0.012959037	0.01809476	0.02224176	0.027429402	0.018739352	0.019122597	0.0068169
0.0	0.014437786	0.01543465	0.019066036	0.025352405	0.014140882	0.011751254	0.012974117	0.037993155	0.016307304	0.009286961
0.0	0.015652912	0.026123583	0.017569005	0.024908958	0.025447918	0.020095522	0.014774361	0.038203094	0.014405288	0.017448941
0.0	8.759182e-05	0.00026906273	0.00043379932	0.00034543016	0.0001882869	0.00034282546	3.6087204e-05	0.0019472666	9.545587e-05	7.835147e-05
0.0	0.00015673616	0.00017738077	0.00028033069	0.00049822446	0.00015084317	0.00010179569	0.00012512138	0.001145521	0.00019970303	6.743651e-05
0.0	0.0005349623	0.00067909434	0.00022324154	0.00015620695	0.0006333883	0.0001304532	9.839968e-05	0.00035814205	0.0006788326	0.00011645235
0.0	0.023777382	0.0352603	0.010917187	0.007797027	0.031333108	0.0064020525	0.0059511904	0.032953247	0.023883939	0.008346344
0.0	0.17538646	0.21583436	0.21651365	0.15722652	0.23150516	0.23164475	0.16839819	0.13073783	0.2562075	0.2159019
0.0	0.04959646	0.032100093	0.030190717	0.04691905	0.055354342	0.0332831	0.051792674	0.052749176	0.043491445	0.034131177
0.0	0.57852167	0.5819675	0.5753366	0.57463425	0.57656336	0.5792902	0.5783031	0.57395697	0.5789918	0.5643525
0.0	0.57721025	0.580099	0.5735658	0.57365245	0.57524115	0.57798374	0.57677907	0.5745457	0.57860166	0.5648387
0.0	0.04228278	0.0305579	0.03180548	0.026848998	0.03197614	0.04232577	0.03083059	0.038319662	0.05918234	0.034198347
0.0	0.57729644	0.5799526	0.5729029	0.57403433	0.5738544	0.57794935	0.5774847	0.5761125	0.5770471	0.56573105
0.0	0.5774356	0.57800746	0.5723886	0.57319486	0.57341856	0.57655215	0.5775721	0.5755809	0.5769522	0.5642505
0.0	0.57822657	0.57857215	0.57326174	0.5741845	0.57376593	0.57770044	0.5765155	0.57612294	0.5764588	0.56487036
0.0	0.5780013	0.5785617	0.5716832	0.5737373	0.57367384	0.5760749	0.5767226	0.5761126	0.5758685	0.56321764
0.0	0.5780474	0.579498	0.57298106	0.57350874	0.5737508	0.57826126	0.57831264	0.57629067	0.57742774	0.5656237
0.0	0.5789044	0.57974946	0.57348394	0.57515734	0.57437724	0.5786972	0.57901317	0.576674	0.5780017	0.5661204
0.0	0.57810813	0.5800379	0.5733506	0.5740499	0.57467717	0.57814497	0.57762116	0.5778975	0.5766682	0.56475765
0.0	0.5773266	0.5782741	0.57197875	0.57392836	0.5741632	0.57742554	0.5773442	0.5744607	0.57639426	0.5645213
0.0	0.5793557	0.58019733	0.5745146	0.5755093	0.5765541	0.57884544	0.57815063	0.5756103	0.577784	0.5661545
0.0	0.579039	0.17796624	0.14460921	0.1399826	0.14314626	0.11614023	0.1275126	0.57599914	0.15113638	0.12228157
0.0	0.018441668	0.012087727	0.012849835	0.010317256	0.012847548	0.01831823	0.012217797	0.016291523	0.028225197	0.014205629
0.0	0.018441668	0.012087727	0.012849835	0.010317256	0.012847548	0.01831823	0.012217797	0.016291523	0.028225197	0.014205629
0.0	0.07252013	0.055666756	0.057260785	0.049923062	0.057563417	0.07231018	0.056084428	0.06680162	0.09476146	0.060316734
0.0	0.57737696	0.57926124	0.57192975	0.5737679	0.5744693	0.57760787	0.578679	0.5753324	0.5769039	0.56373477
0.0	0.014621612	0.020427762	0.021719292	0.012832765	0.013941799	0.016954541	0.009371371	0.02939984	0.022753673	0.016342895
0.0	0.012757765	0.009414907	0.014165507	0.019597996	0.012092391	0.02265349	0.019854937	0.008517264	0.018235326	0.020056529
0.0	0.014434314	0.014919644	0.031004986	0.011056095	0.007442812	0.018730324	0.01576614	0.017074622	0.0178304	0.020008236
0.0	0.5779972	0.5788192	0.5734112	0.57457846	0.57439476	0.5771474	0.5782608	0.57546574	0.57668304	0.56517196
0.0	0.57895845	0.58051664	0.5742944	0.57520103	0.5748673	0.57934797	0.57879627	0.5758249	0.5774085	0.5656433
0.0	0.5780255	0.5791135	0.5721603	0.5733587	0.5746044	0.57712775	0.5779533	0.5756537	0.5764587	0.56451255
0.0	0.5776401	0.58017665	0.57400393	0.5747015	0.5750124	0.5784397	0.57860285	0.575435	0.5781041	0.56544405
0.0	0.57809335	0.57949895	0.57155573	0.57447934	0.57486105	0.57760304	0.57804847	0.5746314	0.57642657	0.56346214
0.0	0.5776012	0.5792119	0.5721847	0.5757589	0.5754617	0.57844967	0.5768452	0.57608193	0.5761601	0.56505287
0.0	0.57746285	0.5798238	0.57299006	0.5745333	0.5761205	0.57824636	0.5777077	0.5766652	0.5768377	0.5654811
0.0	0.57902795	0.5795612	0.57299995	0.5751417	0.57472557	0.5790085	0.5789356	0.5760673	0.5780717	0.5660981
0.0	0.5782774	0.57875043	0.5720972	0.57343316	0.57353747	0.57657295	0.5778705	0.5762178	0.5759925	0.5637963
0.0	0.5768734	0.5795727	0.5729715	0.57531375	0.5757573	0.5788113	0.578921	0.5735967	0.5775495	0.5641273
0.0	0.57855695	0.5804738	0.57332367	0.5752617	0.5752204	0.57844275	0.5791252	0.57644224	0.57752424	0.5659275
0.0	0.577904	0.5787257	0.5721196	0.5736828	0.5739473	0.5775368	0.57740986	0.57532644	0.5769034	0.5641628
0.0	0.57723004	0.5793316	0.57240146	0.57282	0.57354605	0.57742274	0.5764032	0.574533	0.5762529	0.56441003
0.0	0.57891333	0.5794924	0.5741903	0.57445914	0.5742013	0.5784071	0.57803094	0.57508487	0.5776384	0.5651843
0.0	0.5773915	0.57942814	0.57344365	0.5734729	0.5761764	0.5775869	0.57809913	0.5747053	0.5764263	0.56435114
0.0	0.5776483	0.5791398	0.5733992	0.5753656	0.5751482	0.5780781	0.5781731	0.574049	0.57680005	0.5642869
0.0	0.5764352	0.5785037	0.5718944	0.57318187	0.5747023	0.57794195	0.57762414	0.57580805	0.5772374	0.5641598
0.0	0.5764764	0.57868487	0.5721623	0.5734197	0.57526785	0.5775666	0.5773375	0.57617503	0.57711893	0.56423646
0.0	0.5771008	0.57780313	0.5720531	0.5727003	0.57382894	0.57699084	0.5765511	0.57681197	0.5764097	0.56432754
0.0	0.57764053	0.58080053	0.57419866	0.5746639	0.57542896	0.58011526	0.57937616	0.5749756	0.57812494	0.56541586
0.0	0.57902735	0.5806819	0.5734337	0.576081	0.57593584	0.579274	0.57925147	0.57632756	0.5778418	0.5654325
0.0	0.57860667	0.58067495	0.5749326	0.5745532	0.5747376	0.57970864	0.5787423	0.5757719	0.57751966	0.56589735
0.0	0.57699794	0.57909876	0.5722269	0.57482606	0.57382834	0.5780593	0.57856566	0.5755775	0.5775309	0.5641487
0.0	0.57780385	0.5785472	0.5724686	0.57475597	0.5727358	0.5771376	0.5777286	0.57652396	0.5767768	0.5643137
0.0	0.5770409	0.5800015	0.57284313	0.5755233	0.57500726	0.5794188	0.57949626	0.57587576	0.57882255	0.565125
0.0	0.57785755	0.57967603	0.5732387	0.5756275	0.57421017	0.57883775	0.57889247	0.5768965	0.5783919	0.5655339
0.0	0.5773775	0.57970595	0.5716861	0.57341844	0.5748983	0.5768436	0.57645136	0.5765753	0.5765405	0.565279
0.0	0.119782224	0.13142173	0.113742776	0.12885062	0.10754065	0.12572457	0.076182485	0.13003956	0.10857653	0.10710945
0.0	0.12012115	0.13135552	0.11342083	0.12896553	0.10826749	0.12530273	0.07617619	0.13012737	0.10846005	0.106951125
0.0	0.12012246	0.13193955	0.1140301	0.12907597	0.10767239	0.1258477	0.07619537	0.12996633	0.10862214	0.107234254
0.0	0.12007293	0.1315042	0.113326736	0.12926006	0.10771634	0.12505408	0.07602728	0.13035432	0.10791326	0.106920026
0.0	0.11965866	0.13087103	0.113131784	0.12822434	0.10770815	0.12518883	0.07572838	0.12911358	0.107799776	0.106143594
0.0	0.011824214	0.010243166	0.012045923	0.018535124	0.011429901	0.01398694	0.0072269216	0.020008933	0.010357657	0.011112504
0.0	0.103584886	0.08697664	0.08185137	0.096433096	0.14162394	0.1268074	0.09909586	0.117429644	0.16578999	0.12448497
0.0	0.104486495	0.08706336	0.082029074	0.096556686	0.14249997	0.12660211	0.09880986	0.1172855	0.16556709	0.1247777
0.0	0.10531473	0.08780154	0.082612775	0.09699632	0.14266703	0.12749828	0.099317126	0.11790237	0.16603395	0.12551913
0.0	0.10438294	0.086980194	0.08218263	0.0970603	0.1419812	0.12683381	0.09964648	0.11744974	0.1660211	0.12470994
0.0	0.10393437	0.08697827	0.081877425	0.096010074	0.14158323	0.12676387	0.09874131	0.117127255	0.16529347	0.12398636
0.0	0.010118064	0.0064795855	0.008460606	0.01349587	0.015556466	0.014154229	0.0096264165	0.017899556	0.016823173	0.013159732
0.0	0.15672596	0.10023676	0.16140082	0.10587096	0.115943976	0.1058319	0.14799215	0.13117959	0.1812301	0.14775541
0.0	0.15719613	0.099959105	0.16108502	0.105218016	0.11577116	0.10531127	0.14754608	0.13121817	0.18053785	0.14680259
0.0	0.15749928	0.10078528	0.16212629	0.10532636	0.11611447	0.1059188	0.14833719	0.13119109	0.18161692	0.14806542
0.0	0.15717392	0.10032426	0.16174223	0.106116086	0.116224624	0.105524965	0.14815679	0.13140026	0.18138261	0.14775485
0.0	0.15670033	0.100380875	0.16125114	0.105116874	0.11630816	0.105548725	0.14724152	0.13123536	0.1807878	0.1466787
0.0	0.016060269	0.0075482484	0.01802447	0.014882373	0.012392897	0.011524759	0.015089429	0.020333618	0.01866841	0.015939612
0.0	0.09949604	0.20329875	0.18725121	0.1110376	0.1448547	0.09201664	0.11130364	0.11743047	0.12558705	0.14716272
0.0	0.0990663	0.20203675	0.18552196	0.10990843	0.1441448	0.09101933	0.110125326	0.1172042	0.12429351	0.14553827
0.0	0.10012785	0.20386298	0.18752098	0.11085882	0.14484474	0.091904715	0.11146583	0.11764574	0.1252188	0.1472467
0.0	0.09955328	0.2027583	0.18665792	0.11057567	0.14467777	0.0915147	0.1109931	0.11691734	0.124719	0.14631394
0.0	0.09893494	0.20144896	0.18612556	0.10977321	0.14419395	0.09136927	0.1103701	0.116784915	0.12433191	0.14555709
0.0	0.00959941	0.017044885	0.021465268	0.015596565	0.015907668	0.009888325	0.010903408	0.017861146	0.012172252	0.015809553
0.0	0.17387863	0.10556434	0.11792409	0.16266714	0.15388547	0.17670852	0.16275568	0.15712048	0.18136637	0.15804183
0.0	0.17397441	0.10515614	0.117306046	0.16254172	0.15386629	0.17523754	0.162421	0.1569455	0.18057698	0.15746084
0.0	0.17489558	0.10614289	0.11835678	0.16277039	0.15378912	0.17663702	0.16303073	0.15742506	0.18067205	0.15835464
0.0	0.1747882	0.105441004	0.117497645	0.16287293	0.15417822	0.17598489	0.16298474	0.15718856	0.18060039	0.15787093
0.0	0.17419016	0.10551726	0.11766107	0.16244857	0.15417925	0.17587024	0.16253544	0.15700045	0.18041757	0.15741639
0.0	0.018227397	0.008035445	0.012557627	0.024179248	0.017132035	0.020805579	0.01693597	0.024851676	0.01869119	0.017237114
0.0	0.14564243	0.13200909	0.1642158	0.16486904	0.1572585	0.14637636	0.109831795	0.16720681	0.18978414	0.13564658
0.0	0.14509901	0.13125573	0.16368668	0.16390398	0.15690042	0.14527902	0.109569594	0.16669595	0.18904401	0.13488683
0.0	0.14592217	0.13254392	0.16438834	0.16422229	0.15742113	0.14644559	0.11012028	0.16682523	0.18953188	0.13588819
0.0	0.14604017	0.13146423	0.16349626	0.16461043	0.15635541	0.14567475	0.10993416	0.16718012	0.189005	0.13508056
0.0	0.14481801	0.13136753	0.16320883	0.16377676	0.15665936	0.14540997	0.10924339	0.16618472	0.18840724	0.1342917
0.0	0.014701478	0.010307633	0.01834454	0.024579808	0.01750024	0.01661392	0.010771171	0.026686136	0.01964174	0.014434638
0.0	0.12060705	0.18540452	0.09771898	0.18222749	0.15482083	0.14728424	0.15514494	0.16653125	0.1864766	0.13472293
0.0	0.12056439	0.18518718	0.09730635	0.18146357	0.15449372	0.1463513	0.15508239	0.16720824	0.18569341	0.13409778
0.0	0.12051445	0.18608779	0.098079026	0.18189548	0.15489627	0.14725041	0.15526327	0.16659884	0.18614274	0.13477795
0.0	0.12126362	0.18609048	0.0981863	0.18257496	0.15555246	0.14731179	0.1556131	0.16729227	0.18664281	0.13456208
0.0	0.12012	0.18508062	0.09732105	0.18148153	0.1545292	0.14656028	0.15429606	0.16630119	0.18508469	0.13330929
0.0	0.011925479	0.015452682	0.010278071	0.0277186	0.01730024	0.016836047	0.016046673	0.026639974	0.019419067	0.014402154
0.0	0.0253321	0.019073458	0.025304953	0.013760363	0.014058346	0.014401903	0.020431602	0.013309478	0.021921186	0.011538
0.0	0.017684983	0.020198436	0.018294312	0.020094305	0.013545821	0.012099861	0.015511714	0.017539885	0.031877942	0.014321264
0.0	0.12713207	0.15247342	0.16266695	0.13866942	0.13522425	0.1075398	0.124455035	0.1146167	0.1574867	0.12587026
0.0	0.031233544	0.00785163	0.010220813	0.014786026	0.02356456	0.01892695	0.025042314	0.01892395	0.023257658	0.011919452
0.0	0.021740245	0.008276974	0.007350466	0.021486076	0.022681331	0.015858022	0.01893202	0.024876013	0.03384273	0.014716904
0.0	0.1534578	0.06821628	0.0721102	0.1478221	0.2092117	0.13809526	0.14936307	0.15711166	0.16704573	0.12976182
0.0	0.1542159	0.068503894	0.07204004	0.14796372	0.20953377	0.13794272	0.14976373	0.1570599	0.16699968	0.12957202
0.0	0.15323658	0.06811218	0.07190993	0.1473273	0.20853817	0.1378993	0.14856966	0.15728939	0.1665373	0.12954257
0.0	0.15334614	0.068431206	0.07199804	0.14708664	0.20982558	0.13782878	0.14882065	0.15682037	0.1667	0.12971172
0.0	0.15313628	0.06813315	0.07188867	0.1473077	0.20909311	0.13748391	0.14861351	0.15695424	0.16677341	0.12920184
0.0	0.15302505	0.06823025	0.072013006	0.14810932	0.20950316	0.13805826	0.14946395	0.15791057	0.16685915	0.1299773
0.0	0.021753574	0.026186122	0.025888173	0.012911372	0.01787678	0.019752864	0.017525248	0.012556285	0.022587042	0.014223642
0.0	0.11160884	0.20018846	0.16731717	0.13216566	0.16714486	0.14426927	0.109118864	0.10942251	0.16345252	0.15229212
0.0	0.111227065	0.20040296	0.16742001	0.13192901	0.16711922	0.14386876	0.10887249	0.10956865	0.16343471	0.15201123
0.0	0.14929976	0.09982549	0.16466016	0.10825014	0.15718931	0.15909836	0.14790079	0.15905248	0.12081691	0.16518697
0.0	0.030620908	0.02071347	0.017493043	0.017736873	0.011575093	0.014007169	0.027633654	0.011320877	0.014141394	0.015218541
0.0	0.02143489	0.021798195	0.012617171	0.025767518	0.011100139	0.011755104	0.020962816	0.014922693	0.020651234	0.01880392
0.0	0.15091467	0.16307288	0.11826273	0.17280582	0.113788866	0.1055579	0.16331926	0.099536955	0.10780347	0.16064128
0.0	0.15165861	0.16367003	0.11836221	0.17284799	0.1134478	0.1056356	0.16293003	0.09958957	0.10773607	0.16043276
0.0	0.15088558	0.16428538	0.118582904	0.172753	0.11409739	0.10592688	0.16310105	0.09938051	0.10782727	0.16085121
0.0	0.15143853	0.16316934	0.11830996	0.1726701	0.113300085	0.10590376	0.1630967	0.09969552	0.10777118	0.1607071
0.0	0.15103859	0.16354501	0.11819646	0.17268658	0.11366047	0.10547118	0.162194	0.099762075	0.107401446	0.16051324
0.0	0.15013301	0.16272123	0.117046036	0.17234801	0.11348193	0.10471638	0.16180475	0.099327795	0.107042424	0.15964411
0.0	0.15126096	0.16315648	0.117644735	0.1724796	0.11372252	0.10521709	0.1627753	0.09898528	0.107410416	0.15950583
0.0	0.15030994	0.16329709	0.118357986	0.17266065	0.11360124	0.105661675	0.16311114	0.09942736	0.107837826	0.1603218
0.0	0.15516871	0.123556755	0.15900561	0.16206785	0.094059594	0.10195818	0.12695093	0.15491335	0.14633448	0.123098
0.0	0.15500002	0.12368471	0.15874901	0.16216354	0.09422241	0.10224665	0.12675291	0.15483606	0.1460264	0.12302879
0.0	0.15467183	0.1236068	0.15843661	0.16144061	0.09412967	0.10209063	0.1267358	0.15537646	0.14619239	0.122836605
0.0	0.16511823	0.103380136	0.13812552	0.13748667	0.1396416	0.15567774	0.07892029	0.13153365	0.08905432	0.11363592
0.0	0.16477425	0.103483476	0.13851324	0.13732484	0.13938579	0.15559925	0.07888615	0.13210233	0.08915107	0.1139355
0.0	0.16430853	0.10322553	0.13806663	0.13705702	0.13929148	0.15560222	0.07882363	0.1316695	0.08914224	0.1134894
0.0	0.16387056	0.10314691	0.13812518	0.13673975	0.13941666	0.15555193	0.078909025	0.1316676	0.0891698	0.113623284
0.0	0.11605637	0.12951304	0.095375754	0.14321174	0.13894157	0.095196076	0.13295907	0.13745657	0.103963464	0.1114265
0.0	0.115604356	0.12997416	0.095062144	0.14272335	0.13836734	0.095044054	0.13281071	0.1375433	0.104029626	0.11086264
0.0	0.11498709	0.12994884	0.095080145	0.14278167	0.13843787	0.0951567	0.13291042	0.13709007	0.10388434	0.11103147
0.0	0.039124083	0.018781021	0.0370471	0.015538219	0.01149653	0.024620062	0.023269497	0.0167168	0.022285001	0.016172541
0.0	0.18759885	0.15069097	0.2250169	0.15509257	0.11349505	0.17325898	0.14046699	0.14126411	0.16086525	0.16891368
0.0	0.18675414	0.15056036	0.22442544	0.15421584	0.11368069	0.17262898	0.13988887	0.14143987	0.16096355	0.16903406
0.0	0.084221	0.1794765	0.187392	0.15650319	0.15520248	0.15332009	0.16332246	0.13861509	0.1484071	0.14696398
0.0	0.15353204	0.2005938	0.14939347	0.13222325	0.15460801	0.13102612	0.11903468	0.14875719	0.16381457	0.1392553
0.0	0.029997993	0.017830374	0.01960171	0.017020224	0.014355451	0.019375667	0.021494579	0.013566003	0.022460518	0.009817917
0.0	0.020878123	0.018734794	0.01406909	0.02466887	0.013791356	0.016201116	0.016190251	0.017820165	0.03257065	0.0120240385
0.0	0.14759728	0.14308225	0.13082021	0.16622797	0.13750444	0.14070684	0.13018975	0.117146686	0.16232978	0.109018
0.0	0.14840157	0.14390059	0.13081102	0.16660643	0.13736081	0.14091222	0.13046655	0.11696128	0.16227026	0.10873294
0.0	0.1482323	0.1439954	0.13067219	0.16663463	0.13716207	0.14102314	0.1303126	0.11745963	0.16218536	0.10902684
0.0	0.14771357	0.14372143	0.13070722	0.1663264	0.13792124	0.14052626	0.13004506	0.116642065	0.16216922	0.10858412
0.0	0.14727654	0.14321639	0.13018073	0.16625647	0.13704675	0.1399131	0.1300377	0.11728681	0.16201828	0.10850845
0.0	0.14800823	0.14325957	0.13044602	0.16643395	0.13727173	0.14064206	0.12991242	0.11720807	0.16188036	0.10856492
0.0	0.14722231	0.14352754	0.1304933	0.16661996	0.13761787	0.14037363	0.13038637	0.11751442	0.16246048	0.10900841
0.0	0.1441901	0.1095046	0.18144529	0.110214174	0.11453911	0.18454659	0.15503132	0.17590837	0.18824905	0.12813008
0.0	0.14335041	0.108996004	0.18121356	0.10989345	0.11449476	0.18473555	0.15530384	0.17539099	0.18810065	0.12771209
0.0	0.15751947	0.14364201	0.14190409	0.15931623	0.12581225	0.16274591	0.15156963	0.15049604	0.15545478	0.12939438
0.0	0.021874217	0.023778934	0.019030824	0.023553077	0.01762431	0.018250005	0.013410699	0.010301385	0.038969625	0.014905369
0.0	0.15405048	0.17640086	0.1695265	0.15992725	0.17066583	0.15571183	0.1103408	0.070312604	0.18828134	0.13169637
0.0	0.15078494	0.18480948	0.100891165	0.13754761	0.12813362	0.18602203	0.17048569	0.12363771	0.1320776	0.099786654
0.0	0.15116425	0.18479982	0.10042468	0.13729447	0.12823336	0.18545517	0.17061052	0.12291345	0.13202384	0.09935656
0.0	0.1474629	0.13880932	0.16083023	0.11730956	0.16277644	0.16240434	0.11113181	0.16831152	0.16812739	0.13649772
0.0	0.14650308	0.1384562	0.16070712	0.11697763	0.16247636	0.16227965	0.11077734	0.16912358	0.16798462	0.13633925
0.0	0.14056139	0.13756551	0.13405612	0.13206713	0.12853743	0.08163043	0.119765356	0.07120169	0.13001059	0.13582209
0.0	0.017410625	0.0155193545	0.021390216	0.007462914	0.013494403	0.019834176	0.018492399	0.018636901	0.018666899	0.01118901
0.0	0.012053274	0.01639468	0.01547757	0.010948578	0.01297126	0.016676437	0.014042961	0.024565008	0.027264511	0.013872718
0.0	0.090658724	0.12722863	0.14209725	0.08025173	0.13074827	0.14408723	0.11460957	0.1551584	0.13806145	0.12302192
0.0	0.09083135	0.12769186	0.14135258	0.08049697	0.13064988	0.14368396	0.11444745	0.1552408	0.13816406	0.12302139
0.0	0.09034089	0.1273921	0.14087774	0.07972346	0.13062757	0.14310358	0.1140958	0.1553827	0.13764796	0.12258375
0.0	0.09012552	0.12741287	0.14129584	0.08040315	0.13023046	0.1438249	0.11432883	0.15473594	0.13798037	0.12290393
0.0	0.1912451	0.20180263	0.16899203	0.110717535	0.09136179	0.13484749	0.19249432	0.18663664	0.10335043	0.115604326
0.0	0.1905126	0.20280087	0.16982193	0.1107361	0.09131357	0.13533178	0.19255137	0.18636636	0.10362339	0.11589469
0.0	0.19022505	0.20071444	0.16877197	0.111131534	0.091160454	0.13506815	0.1926368	0.18633983	0.10354551	0.11567899
0.0	0.14766815	0.18639098	0.12005179	0.19155085	0.21403049	0.12780376	0.14364639	0.1686084	0.18780659	0.19028479
0.0	0.1234453	0.115851976	0.12829123	0.13152772	0.13646244	0.12936588	0.12120397	0.14592724	0.1519355	0.12165159
0.0	0.123610124	0.115978785	0.12805548	0.131489	0.13633941	0.12906922	0.12076601	0.14672637	0.15219061	0.12185492
0.0	0.12308946	0.116083324	0.12858889	0.13195787	0.1368748	0.12978135	0.1211623	0.14594795	0.15270717	0.12226977
0.0	0.014640868	0.020310197	0.02167758	0.012776119	0.013854107	0.016886597	0.009328234	0.029451208	0.022655148	0.016382528
0.0	0.5798935	0.5794854	0.57417315	0.5747072	0.5766942	0.57957184	0.5791134	0.57580626	0.5788093	0.56532514
0.0	0.5792458	0.58050394	0.5755187	0.57535225	0.5765372	0.5801111	0.5804067	0.57619053	0.5792231	0.56661636
0.0	0.5792476	0.5806949	0.57435536	0.5741324	0.5754801	0.57911915	0.5793012	0.57688123	0.5784187	0.565021
0.0	0.16721426	0.1750108	0.15500379	0.15104932	0.16801862	0.20185173	0.10439671	0.18264562	0.15568054	0.13469267
0.0	0.57921773	0.5795077	0.5735855	0.5753981	0.57564205	0.5786912	0.57984984	0.5774018	0.5779493	0.56479305
0.0	0.009298576	0.008328489	0.0070444266	0.004461985	0.0044987598	0.0074849576	0.010007914	0.0036969115	0.011653098	0.0059708674
0.0	0.5787102	0.5807295	0.5729935	0.5756964	0.5768425	0.58023536	0.57897294	0.5748353	0.577735	0.5651213
0.0	0.57867384	0.58088696	0.57206047	0.5729967	0.5759841	0.5788846	0.577854	0.57519567	0.576985	0.56536674
0.0	0.57724243	0.57881975	0.57138723	0.5749605	0.5739177	0.5778871	0.5777134	0.5754209	0.57642055	0.5637138
0.0	0.57778376	0.57880193	0.571858	0.57440764	0.5747604	0.57859206	0.57712346	0.57414305	0.5771093	0.5641397
0.0	0.57726634	0.57977	0.572004	0.5739477	0.57378805	0.57822967	0.5772738	0.575004	0.57679635	0.5638963
0.0	0.57972556	0.58129126	0.5731934	0.57595253	0.5760553	0.57988083	0.57923394	0.57624173	0.57848656	0.56580514
0.0	0.021323135	0.015354985	0.007686436	0.01853273	0.011928789	0.02574693	0.010183967	0.019220546	0.012549404	0.017772123
0.0	0.009940633	0.011144088	0.007317252	0.0065361955	0.009215032	0.00867378	0.013000113	0.0055035865	0.007896402	0.0070201433
0.0	0.00043544144	0.00027519805	0.0004751683	4.675949e-05	0.00013421765	0.0002336657	0.00010824611	0.00019803667	0.0003415771	0.00016591503
0.0	0.00028047236	0.00023734498	0.0003114399	6.5984656e-05	0.00020121528	0.00041073575	8.3141684e-05	0.0001970869	0.00016635684	0.000110491834
0.0	0.00032243374	0.00019143971	0.0002662526	0.00031147464	0.00036204397	0.00032305496	0.00042129468	4.4799428e-05	0.00010842619	0.0001689589
0.0	0.00010918035	0.00019684614	0.0001312947	0.00033915057	9.227926e-05	0.00022458505	0.00014142875	0.00024293133	0.00030271328	0.00028111326
0.0	0.026801735	0.011181094	0.0065136775	0.017471602	0.011670554	0.013280415	0.022630682	0.009316814	0.014787673	0.021233171
0.0	0.00068100425	0.00026810964	0.00012390783	0.00038057053	0.00034202499	0.0002003708	0.00050228095	3.09063e-05	0.00085211464	0.00023917391
0.0	0.0005538416	9.275619e-05	3.191399e-05	0.00023314763	0.00010293453	0.000131559	0.00039313556	6.521932e-05	0.0001642279	0.00036466046
0.0	0.00030745508	7.9547215e-05	5.6525525e-05	0.0004054306	5.624737e-05	0.0002605469	0.00034155397	0.00011155847	0.00018757068	0.0004486136
0.0	0.00020565375	0.00010699504	0.00021980013	0.00020044569	0.00025969994	0.00014993959	0.000116693904	0.00024916243	0.00047139698	0.00032581022
0.0	0.076170236	0.0033826544	0.0022319655	0.0046541444	0.0026714378	0.0027642972	0.086245656	0.041685216	0.0026627711	0.004237022
0.0	0.08510108	0.004674236	0.002063159	0.004589607	0.0039276485	0.0031352846	0.057540584	0.056836456	0.0047824862	0.005568945
0.0	0.07597499	0.04882818	0.036455072	0.07421014	0.042625975	0.048251957	0.08578406	0.041625395	0.036247663	0.06818054
0.0	0.084885076	0.06631735	0.033785585	0.07325212	0.0615115	0.054394685	0.05722297	0.056756206	0.0634032	0.08784014
0.0	0.00051081146	0.00020309305	2.580795e-05	0.0002793097	0.00054856786	0.00024742694	6.698868e-05	0.00048396026	0.0002863827	0.00019317542
0.0	0.0045512547	0.0022788902	0.00060374447	0.001643034	0.002027778	0.0019071309	0.0006275956	0.0009300489	0.0014938448	0.0014273877
0.0	0.01984493	0.018574012	0.011137878	0.013190607	0.016593972	0.020379802	0.02401164	0.025072893	0.01888295	0.020166636
0.0	0.57716936	0.58044606	0.5740853	0.5748666	0.5767849	0.57876927	0.57813174	0.5754055	0.57830334	0.56535184
0.0	0.0012196521	0.0015296158	0.0011000313	0.00048260932	0.0003195504	0.00028864937	0.00086102047	0.00068580895	0.002775725	0.00040398035
0.0	0.0020791949	0.0024041107	0.0022101125	0.0022820649	0.0010323973	0.0009807841	0.001148513	0.0013455803	0.0034044625	0.00227505
0.0	0.0003374686	0.0004091	8.0057616e-05	0.00040497287	0.0001660752	0.00019540491	0.0004769847	0.00015429054	0.00026401624	0.00033376494
0.0	0.0010436852	0.0007861291	0.00039525778	0.0002928165	0.00027591235	7.555207e-05	0.00022027784	0.0003118621	4.4978533e-05	0.00014817817
0.0	0.2285432	0.19182304	0.21035294	0.20079455	0.13296208	0.19146326	0.17482336	0.2327433	0.24361603	0.15898666
0.0	0.22899148	0.19164827	0.21105333	0.20104589	0.13296838	0.19186647	0.17490035	0.23354174	0.24379224	0.1591381
0.0	0.2283636	0.19136456	0.21006963	0.20140894	0.13237245	0.19090141	0.17461947	0.23257907	0.24300605	0.15845662
0.0	0.22879192	0.19186872	0.21132486	0.20172112	0.1331138	0.19173412	0.17483969	0.23369955	0.24434716	0.15950046
0.0	0.22865711	0.19230549	0.21096776	0.2023883	0.1331992	0.19195074	0.17534481	0.23244178	0.2445447	0.15933573
0.0	0.22866164	0.19165789	0.21014388	0.2011842	0.13284266	0.19106592	0.17428263	0.23327152	0.24349971	0.15873504
0.0	0.22930934	0.1930041	0.21165065	0.20251115	0.13376029	0.19258904	0.17492361	0.23352817	0.24451071	0.15946111
0.0	0.21321198	0.2074725	0.17332761	0.19668138	0.16638108	0.17347865	0.21110655	0.10411194	0.19569743	0.18339957
0.0	0.5762661	0.58027625	0.57227254	0.57415664	0.5746976	0.57820195	0.5781249	0.5766998	0.57821894	0.5638702
0.0	0.047572423	0.03240805	0.0378792	0.0458671	0.031699598	0.050529793	0.038964488	0.04254602	0.041273035	0.031128043
0.0	0.021356575	0.01301859	0.015990116	0.020411732	0.012715984	0.022963993	0.016480537	0.018522669	0.017742813	0.012541177
0.0	0.5787741	0.5800016	0.5734648	0.5729806	0.5764532	0.5783659	0.5787687	0.57439584	0.5774128	0.5636965
0.0	0.023736343	0.032868467	0.027903754	0.04438383	0.0624801	0.06274924	0.033630278	0.04139096	0.041742504	0.045586433
0.0	0.036912076	0.029003873	0.040703136	0.049163748	0.033731945	0.057887472	0.049752694	0.041302603	0.030225158	0.039621174
0.0	0.0060928795	0.0064886264	0.005566585	0.0077425325	0.0035295226	0.0037382145	0.0030956932	0.004934491	0.0070303725	0.0066421386
0.0	0.005379585	0.00450149	0.004197852	0.006002449	0.0045554414	0.0037777976	0.0038918918	0.004504502	0.010411993	0.007637398
0.0	0.0051708524	0.009768467	0.008885681	0.006754961	0.0046346737	0.0028263975	0.004312992	0.004480553	0.008025911	0.008846021
0.0	0.008624672	0.0053271675	0.0057816305	0.009644213	0.004904028	0.005145288	0.00612391	0.0058780503	0.011317067	0.0094866315
0.0	0.0072896816	0.006519731	0.00783288	0.009735833	0.004992793	0.004302075	0.0042732065	0.006229325	0.011801982	0.00821728
[truncated: 15,476 more rows]
