# Supplementary material for: Teasing out missing reactions in genome-scale metabolic networks through hypergraph learning
Source: Nat Commun. 2023 Apr 25;14:2375. doi: 10.1038/s41467-023-38110-7 (PMC10130184; doi:10.1038/s41467-023-38110-7)
Supplement: Supplementary file 4 — Source Data [file 41467_2023_38110_MOESM4_ESM.zip › Source Data/Figure 2/j-m/iECOK1_1307_node2vec.csv]

	0	0.1	0.1.1	0.1.1.1	0.1.1.1.1	0.1.1.1.1.1	0.1.1.1.1.1.1	0.1.1.1.1.1.1.1	0.1.1.1.1.1.1.1.1	0
1.0	0.0021154257	0.5290157	0.03191285	0.54072464	0.5357352	6.7157285e-05	0.54292053	0.53496236	0.53254205	0.00038199502
1.0	0.5300907	0.055563785	0.5362974	0.5391803	0.5346925	0.53449667	0.54333675	0.5353402	0.1689252	0.5493891
1.0	0.5330874	0.52903444	0.0004357452	0.5373984	0.5357722	0.5366107	0.542609	0.53443766	0.5309826	0.00062757224
1.0	0.53143924	0.52792335	0.53841746	0.5377171	0.031573553	0.022308255	0.54093826	0.1406226	0.026874717	0.05320952
1.0	0.53388774	0.16974205	0.53663874	0.16074164	0.535869	0.53492856	0.5418077	0.5346756	0.5326686	0.5494079
1.0	0.5307374	0.52855474	0.12253009	0.5384642	0.5368311	0.013167048	0.5439595	0.08658675	0.5318403	0.54787564
1.0	0.021097448	0.52604705	0.537111	0.033749938	0.53427917	0.102495186	0.1654433	0.53607434	0.53029484	0.5512015
1.0	0.5323355	0.09077476	0.094057344	0.5375314	0.15787451	0.53525585	0.54498523	0.005494668	0.53187776	0.5496957
1.0	0.53181255	0.53067726	0.16397612	0.53932494	0.11363791	0.026355756	0.024060864	0.12148039	0.52988774	0.5492004
1.0	0.054216243	0.5303237	0.53692484	0.5388159	9.1188536e-05	0.5348175	0.09354265	0.05373054	0.53051186	0.5494854
1.0	0.077540845	0.5310981	0.53840894	0.07419776	0.5357448	0.09714011	0.5439939	0.53558314	0.531327	0.05372881
1.0	0.08119974	0.5295733	0.5392767	0.5366387	0.5373172	0.5346372	0.5430829	0.0031687599	0.5314181	0.5479883
1.0	0.53181684	0.5282967	0.5382768	0.53879046	0.53600365	0.53552324	0.015064059	0.5359687	0.16945232	0.55063117
1.0	0.5289577	0.529775	0.5374973	0.0001630845	0.16044722	0.5345115	0.0008233476	0.010551395	0.5316472	0.54995215
1.0	0.531754	0.52852833	0.14240295	0.5371438	0.535541	0.096144095	0.5441951	0.5323661	0.11045033	0.102606215
1.0	0.53282493	0.52964807	0.5380267	0.5377534	0.5354447	0.53399175	0.0059016366	0.53458	0.18332765	0.54794693
1.0	0.5295136	0.096486315	0.5383428	0.5369499	0.53508127	0.5361452	0.5445118	0.0011638995	0.001637189	0.55024326
1.0	0.008362194	0.52863	0.5374919	0.5377913	0.5349004	0.5345955	0.5416231	0.5344506	0.5291631	0.5518971
1.0	0.5319276	0.05331863	0.046675663	0.5380993	0.5346787	0.53546673	0.5424291	0.5345966	0.106739186	0.1524007
1.0	0.16204004	0.5315445	0.5378498	0.5395295	0.5366224	0.5354928	0.00012974732	0.1664795	0.5317495	0.18320478
1.0	0.5330612	0.5283242	0.5360626	0.5389693	0.5367098	0.15002406	0.5435852	0.53551185	0.53161055	0.54988796
1.0	0.03377994	0.52908176	0.5376575	0.5360954	0.5350424	0.5347285	0.54493946	0.5343511	0.53114474	0.09411404
1.0	0.5314796	0.5287981	0.14281468	0.53829235	0.000117956086	0.536451	0.54434735	0.53458935	0.53167576	0.028245348
1.0	0.52987933	0.52900636	0.5374881	0.5388021	0.5356305	0.5362396	0.54114974	0.53329617	0.53275263	3.946663e-05
1.0	0.5317668	0.5314423	0.11380566	0.5377926	0.5379157	0.5356649	0.5421974	0.5345579	0.53240246	0.5505599
1.0	0.53222454	0.17391218	0.5367793	0.15792179	0.5355402	0.09714592	8.790201e-05	0.53401595	0.532245	0.5502196
1.0	0.53222877	0.5305827	0.53852224	0.5393246	0.5370804	0.53417724	0.54213995	0.5351068	0.5314331	0.030422147
1.0	0.5324259	0.0144953355	0.53791493	0.14291815	0.53585607	0.006745625	0.0042589465	0.53344953	0.53021485	0.54867053
1.0	0.5309727	0.52742046	0.53867376	0.5385007	0.53516775	0.5345047	0.5407688	0.53507674	0.53231627	0.14460506
1.0	0.5316771	0.52958095	0.5367518	0.09174822	0.536111	0.53424704	0.021924974	0.53449273	0.09418748	0.0461562
1.0	0.52960724	0.20299003	0.16331369	0.5399539	0.53504086	0.534444	0.5429989	0.22921462	0.53253657	0.5506544
1.0	0.53272855	0.52909845	8.308929e-05	0.53744173	0.029718392	0.53355825	0.08113093	0.13618082	0.049480587	0.5494419
1.0	0.53051823	0.05667609	0.14178237	0.5397335	0.5347334	0.0098284595	0.5427343	0.15619478	0.5336051	0.54876053
1.0	0.5320102	0.00010719899	0.53958637	0.1601287	0.5353437	0.13496283	0.043413527	0.5319034	0.53160185	0.54968256
1.0	0.5311642	0.5274877	0.5348068	0.53921944	0.5361679	0.008632409	0.012835629	0.53302467	0.5315066	0.55169505
1.0	0.53347427	0.528328	0.5373737	0.13557275	0.5354176	0.53470695	0.543648	0.14675972	0.5314807	0.552544
1.0	0.53054756	0.107350074	0.5382481	0.5387969	0.53458863	0.000121956924	0.54296654	0.533544	0.14449187	0.550517
1.0	0.5327294	0.008613715	0.53826106	0.5378206	0.044047	0.047847953	0.08631	0.002511767	0.53175664	0.5506893
1.0	0.5300166	0.5285616	0.53731054	0.5384601	0.0121830525	0.5359157	0.025168309	0.5324626	0.050873637	0.04057255
1.0	6.144201e-05	0.530159	0.5386741	0.53978384	0.19656347	0.5358571	0.5427283	0.5339166	0.5305188	0.55010897
1.0	0.5309334	0.52787626	0.090366915	0.046465646	0.5361139	0.5353058	0.057843015	0.5336537	0.5322924	0.54947716
1.0	0.53202826	0.53216416	0.5368992	0.53837377	0.53768265	0.160724	0.5421429	0.5345328	0.5307472	0.16185886
1.0	0.5303468	0.53057265	0.538079	0.53917384	0.536246	0.53450304	0.54183805	0.53365767	0.5304677	0.5498439
1.0	0.14297342	0.52781606	0.53747624	0.53948045	0.5355053	0.53250545	0.0276666	0.025546083	0.530074	0.54992193
1.0	0.5317564	0.52920145	0.16714928	0.013064857	0.535331	0.534116	0.16691838	0.5343285	0.53176206	0.5505184
1.0	0.5334	0.52935207	0.5369761	0.5378869	0.0022961688	0.08709467	0.54391813	0.53505033	0.033875052	0.549882
1.0	0.53336173	0.527651	0.011403262	0.5374849	0.09114964	0.11107607	0.5433839	0.5344358	0.53168744	0.5489386
1.0	0.5306987	0.00052392075	0.0026498982	0.53746104	0.5362701	0.53523815	0.540954	0.53295827	0.5327895	0.5495153
1.0	0.53052205	0.52857447	0.5359146	0.16115952	0.53767717	0.5333153	0.54625696	0.53421867	0.5319433	0.55105567
1.0	0.5327214	0.529441	0.5372497	0.5386182	0.53602123	0.5350517	0.54299605	0.53483844	0.117194004	0.54962206
1.0	0.53277475	0.5302658	0.048676394	0.11266681	0.5371974	0.53465414	0.5432927	0.53426945	0.5324174	0.55032396
1.0	0.5333345	0.5298674	0.16945626	0.19137831	0.5377986	0.5337066	0.5442283	0.5331544	0.14910777	0.54871047
1.0	0.53200257	0.52947414	0.5386556	0.539824	0.5347927	0.5359533	0.15117604	0.5348833	0.53181446	0.549261
1.0	0.52962047	0.52873886	0.5373518	0.09086581	0.5348051	0.53613955	0.54532874	0.5320737	0.5325898	0.55020976
1.0	0.020827763	0.5301194	0.5378007	0.5396957	0.53588283	0.536302	0.54408544	0.53477573	0.037420038	0.5485395
1.0	0.5296402	0.52966243	0.5375052	0.16382049	0.029123554	0.53371364	0.5429626	0.53618336	0.53208107	0.54901767
1.0	0.12778693	0.13877513	0.53332216	0.53733736	0.5361219	0.533549	0.5441153	0.53497064	0.53191435	0.55031794
1.0	0.5326111	0.10997614	0.5367662	0.53939295	0.16055089	0.5367023	0.54373646	0.14800599	0.5303791	0.54974985
1.0	0.0067321113	0.53187186	0.5341371	0.5385569	0.0022658233	0.5343775	0.54148465	0.01202592	0.5310807	0.55184764
1.0	0.5310719	0.085942715	0.5372074	0.00013503127	0.5359556	0.53379524	0.09254898	0.16110618	0.5312277	0.5456571
1.0	0.53071743	0.5300109	0.539075	0.53825307	0.5355231	0.16217422	0.05187025	0.5334389	0.53286654	0.549254
1.0	0.1481702	0.5301813	0.5394071	0.5384305	0.0006532998	0.53393894	0.101945974	0.0023796787	0.1524132	0.17246872
1.0	0.5322272	0.52962863	0.122576654	0.5374499	0.53479135	0.5334766	0.5444012	0.044678245	0.13858992	0.54973567
1.0	0.5305151	0.5299648	0.10166058	0.5377004	0.5360901	0.5345321	0.5452829	0.5339639	0.5299085	0.11436862
1.0	0.5321495	0.5295128	0.53871	0.53861874	0.5386724	0.024360714	0.00206491	0.009782472	0.5339013	0.5505859
1.0	0.53238404	0.13901357	0.538467	0.54013395	0.535326	0.088933505	0.54465216	0.53273696	0.02748232	0.11958698
1.0	0.043930463	0.07898097	0.53939974	0.540198	0.5348611	0.5354426	0.54171103	0.5355541	0.53032595	0.5500351
1.0	0.53074795	0.053444333	0.5376043	0.5390204	0.5366473	0.5348047	0.5433821	0.5318422	0.08476593	0.55058986
1.0	0.5322961	0.52943486	0.53741425	0.53738785	0.5360775	0.53524905	0.5433139	0.5334199	0.53301555	0.54906964
1.0	0.53170156	0.52988446	0.5375266	0.5393319	0.5353116	0.5345108	0.54450184	0.53522015	0.53092545	0.5508063
1.0	0.5309445	0.5288925	0.5368988	0.5385125	0.19170325	0.5342177	0.5439553	0.53567505	0.5310221	0.5508316
1.0	0.53181386	0.5297584	0.53927237	0.53735864	0.53603375	0.00015679223	0.54242253	0.5344499	0.5297789	0.5479794
1.0	0.5341599	0.5269343	0.11381587	0.53858364	0.53615195	0.5332892	0.54348856	0.53419733	0.53102124	0.5486813
1.0	0.5331461	0.53086513	0.5382093	0.53787994	0.2344455	0.5345379	0.002587481	0.53175634	0.53167135	0.11430961
1.0	0.5335127	0.5298428	0.5384402	0.537408	0.53512603	0.5355722	0.17654195	0.5338538	0.53131723	0.1846688
1.0	0.0015095954	0.11478833	0.026986416	0.54050153	0.5368228	0.53526473	0.5425202	0.53474045	0.52956146	0.10718077
1.0	0.07959584	0.52929753	0.023133617	0.5390436	0.5369728	0.53276473	0.54443717	0.085596986	0.53121203	0.54993594
1.0	0.53042334	0.52952266	0.5385047	0.15068701	0.050997976	0.5336563	0.54389626	0.5327331	1.6937974e-09	0.5507564
1.0	0.53331715	0.5310343	0.5364349	0.2033716	0.5357238	0.5342236	0.54144585	0.53385955	0.53039753	0.5486557
1.0	0.53070587	0.53014094	0.5356828	0.21606793	0.5364379	0.53406835	0.5432277	0.05186402	0.5318609	0.55051124
1.0	0.5323878	0.5294762	0.5361387	0.5373522	0.028541083	0.5331599	0.5429336	0.5361201	0.52991056	0.54993653
1.0	0.5310378	0.5295418	0.537291	0.53628695	0.53594816	3.7571826e-05	0.5428643	0.53427964	0.5308366	0.55022615
1.0	0.533632	0.5280823	0.5381418	0.024404816	0.53592354	0.5326508	0.5416919	0.14958736	0.53156364	0.54913324
1.0	0.5294679	0.52889985	0.14155509	0.5378544	0.53272164	0.5348653	0.54480195	0.15341152	0.5300238	0.55079806
1.0	0.53309894	0.050741777	0.057317466	0.5359386	0.53822553	0.14156632	0.5408566	0.5348341	0.5295038	0.54865706
1.0	0.5298512	0.5319846	0.5374928	0.5387342	0.10135433	0.5358031	0.16996525	0.534939	0.530198	0.54914504
1.0	0.039013408	0.5295619	0.5377453	0.53879756	0.53609043	0.16031832	0.54470646	0.5339597	0.5302074	0.5481345
1.0	0.53206587	0.52988183	0.53602445	0.53985083	0.023121305	0.53355646	0.5432224	0.5340487	0.53286004	0.54983985
1.0	0.533448	0.53066397	0.53895336	0.5376483	0.53713715	0.17250374	0.5433933	0.5350255	0.5311108	2.9233165e-09
1.0	0.11126112	0.5303651	0.5417632	0.538435	0.5356205	0.5355377	0.54367316	0.5344561	0.532812	0.5498803
1.0	0.5308379	0.5284608	0.5391326	0.5375017	0.53587925	0.53454876	0.54203135	0.14924693	0.5312382	0.5513283
1.0	0.53067946	0.52983195	0.09359435	0.53997046	0.5359149	0.5381679	0.5432313	0.5342782	0.5322648	0.5495331
1.0	0.047169637	0.5300036	0.15401974	0.0012928895	0.53634006	0.5357624	0.542626	0.53485364	0.53090465	0.54997134
1.0	0.5331725	0.5303857	0.5380982	0.5373187	0.534894	0.014047575	0.5443454	0.5326384	0.5308314	0.54960877
1.0	0.5324351	0.5301402	0.53724355	0.5377818	0.53553367	0.5357992	0.54377025	0.5327282	0.5323074	0.55234647
1.0	0.53284305	0.11108347	5.8210277e-05	0.20074537	0.16103162	0.5343747	0.5435508	0.5346641	0.53079313	0.16363922
1.0	0.5330405	0.52963346	0.54033947	0.53550065	0.53562504	0.14569637	0.54219776	0.53391516	0.002275914	0.5498359
1.0	0.5331936	0.5288868	0.05268291	0.0005155	0.53620017	0.53624034	0.5426432	0.0083152475	0.055417962	0.54965883
1.0	0.5332327	0.5293851	0.5375777	0.53848505	0.53669465	0.53478444	0.54106694	0.05718486	0.53189176	0.5488522
1.0	0.5289991	0.5289702	0.53771454	0.53952795	0.53661954	0.034251746	0.5431025	0.5327583	0.5335104	0.550368
1.0	0.5319671	0.53145754	0.11458833	0.5365552	0.53671914	0.5344331	0.10283534	0.5345757	6.5080836e-05	0.1725194
1.0	0.1568494	0.52903515	0.5377045	0.048948653	0.5358372	0.5370028	0.0058242185	0.5322652	0.5300698	0.10029642
1.0	0.020096699	0.5269667	0.5376961	0.53767616	0.011568586	0.53506297	0.5423944	0.19953817	0.025142867	0.55017596
1.0	5.9738202e-05	0.52931404	0.14734022	0.5373582	0.53414804	0.5343324	0.16004011	0.53534096	0.53173184	0.034557346
1.0	0.53104466	0.52627957	0.53834075	0.5390161	0.15453519	0.53577715	0.01731522	0.5323775	0.53156406	0.15519845
1.0	0.5318215	0.5317137	0.5398097	0.54081917	0.53554976	0.5362468	0.5422312	0.53435636	0.5296723	0.5502337
1.0	0.5321873	0.52948785	0.5357171	0.5374584	0.5357508	0.53485376	0.00014344454	0.5336898	0.5299066	0.5499965
1.0	0.11047586	0.52984524	0.5376539	0.53714097	0.096186414	0.5359834	0.042297676	0.53331035	0.53065294	0.5486174
1.0	0.5322907	0.5271324	0.53655773	0.5400071	0.53734076	0.535756	0.5439419	0.049804974	0.1111863	0.5490721
1.0	0.53221136	0.52881336	0.53809	0.5389998	0.18372653	0.53559893	0.5454626	0.53374296	0.53210783	0.54950845
1.0	0.5318245	0.53018373	0.53728575	0.5382805	0.5369772	0.047650736	0.544293	0.53552437	0.5312427	0.043875422
1.0	0.52859235	0.53073144	0.5370046	0.10446539	0.14438169	0.5377897	0.097496435	0.5321653	0.5315757	0.5512544
1.0	0.5294993	0.0038349929	0.53727597	0.53757644	0.53618133	0.14632565	0.13389277	0.5335719	0.5305789	0.15042466
1.0	0.5308667	0.5298826	0.53778183	0.53970635	0.53642774	0.53461957	0.00082527916	0.5337972	0.5325411	0.5500876
1.0	0.5337153	0.10567572	0.53803796	0.53867173	0.5349478	0.5340589	0.16901343	0.53294134	0.15676427	0.024432966
1.0	0.53213	0.10975499	0.53872716	0.04888206	2.4468754e-06	0.5332098	0.54258734	0.15840343	0.534738	0.5505108
1.0	0.53210527	0.1009345	0.5368255	0.5380756	0.53832155	0.5346433	0.04798381	0.53517765	0.5317553	0.5513589
1.0	0.0004531058	0.0017523174	0.028045865	0.53957003	0.53668946	0.53606325	0.54325396	0.53474647	0.15358266	0.00012701626
1.0	0.1295296	0.52828103	0.53756917	0.5387132	0.53549486	0.0294372	0.54349154	0.5344715	0.5326126	0.030035492
1.0	0.53112996	0.16620381	0.031300016	0.13607934	0.53527224	0.53499883	0.5445452	0.037372604	0.5312356	0.549652
1.0	0.5313257	0.53025717	0.5385424	0.537151	0.5346814	0.5359294	0.5437874	3.9595216e-05	0.5311458	0.5488028
1.0	0.531634	0.53004265	0.5377207	0.53785485	0.5358622	0.53320473	0.544202	0.5339241	0.5314452	0.5503314
1.0	0.53248155	0.124345385	0.53715056	0.5378531	0.107379735	0.53449637	0.10803672	0.53343636	0.5312495	0.5508228
1.0	0.532881	0.00066118053	0.5365655	0.5379291	0.19889995	0.13480382	0.5443014	0.535016	0.532004	0.5504393
1.0	0.5323305	0.52929753	0.54025173	0.53889316	0.53686386	0.00012892018	0.5452295	0.093796104	0.5299445	0.54999804
1.0	0.53201014	0.5278502	0.046405017	0.5398346	0.5370226	0.533691	0.5438645	6.5050684e-05	0.5316924	0.549993
1.0	0.5311119	0.5295443	0.027377492	0.059069168	0.5349235	0.53436935	0.54273504	0.5326057	0.5318686	0.14718261
1.0	0.19306566	0.5308939	0.53875506	0.13652258	0.53529793	0.53265846	0.5438907	0.5336804	0.00012862291	0.54871684
1.0	0.09057662	9.0057e-05	0.53737056	0.05036188	0.53626776	0.1440137	0.058093112	0.53509766	0.53112775	0.20602727
1.0	0.14699487	0.529745	0.53697395	0.53755844	0.53434294	0.5345288	0.54550123	0.53481317	0.5323362	0.5496332
1.0	0.53159183	0.17692834	0.02566081	0.53925145	0.5374046	0.5369276	0.5459846	0.5350415	0.5321076	0.54979247
1.0	0.53028744	0.53198475	0.5367709	0.09963611	0.16466907	0.53485954	0.5457109	0.5347596	0.5305104	0.5496945
1.0	0.53349864	0.53027606	0.53899544	0.05925302	0.5338957	0.53596115	0.0480871	0.0069652596	0.5302663	0.16138949
1.0	0.53181595	0.53099746	0.5376947	0.5379402	0.034394383	0.5351822	0.54386413	0.5348829	0.05761747	0.5503276
1.0	0.5340438	0.5297132	0.53719336	0.5397163	0.13884413	0.5355446	0.54322124	0.02034526	0.52965224	0.55050486
1.0	0.5315943	0.5298391	0.5396206	0.53763515	0.5367206	0.00012537159	0.54279566	0.53254	0.53173035	0.54993516
1.0	0.12831607	0.52988917	0.003095752	0.53916967	0.5351629	0.53450453	0.5420577	0.5329241	0.012419649	0.54938823
1.0	9.819075e-05	0.5299176	0.53738064	0.5386983	0.5372331	0.5346321	0.54297537	0.5332336	0.5305726	0.55002534
1.0	0.020459646	0.10540311	0.53706956	0.53874344	0.53627855	0.5335608	0.5436851	0.53479767	0.14470683	0.10819676
1.0	0.5313351	0.5268602	0.53720903	0.53802097	0.5365883	0.5360156	0.00012303036	0.5349815	0.5312812	0.20503171
1.0	0.5315341	0.5296665	0.14491092	0.5381618	0.53675103	0.5343752	0.54447573	0.5351921	0.5354245	0.54948837
1.0	0.5312329	0.53032535	0.5352482	0.0024239651	0.53607816	0.5341428	0.16454586	0.5355051	0.5298131	0.5496476
1.0	0.13867214	0.52807564	0.53850025	0.5384607	0.5363645	0.5342978	0.54276776	0.5347515	0.5298017	0.5497627
1.0	0.5314581	0.033451833	0.008392484	0.5398713	0.5342321	0.5348865	0.542402	0.5306621	0.04815069	0.5496675
1.0	0.5317412	0.117545776	0.53900945	0.5378141	0.115742	0.53359956	0.5431568	0.10698123	0.5323603	0.011599838
1.0	0.53236365	0.5297109	0.538341	0.5383606	0.013511241	0.14071256	0.09030267	6.971656e-05	0.14934458	0.5502129
1.0	0.5308247	0.52947193	0.5370506	0.15818763	0.53604233	0.5348983	0.5411019	0.095505446	0.532193	0.55023384
1.0	0.5315295	0.5294551	0.53762186	0.5385077	0.536952	0.5352678	0.54403144	0.5350399	0.12870175	0.5502428
1.0	0.53228205	0.52872056	0.003449387	0.02911205	0.5354403	0.5337402	0.5424672	0.5363403	0.53338003	0.5508296
1.0	0.5321889	0.528216	0.5365193	0.024214972	0.53605926	0.53618103	0.5440006	0.0019330345	0.5295092	0.5501508
1.0	0.5318916	0.16952589	0.024014965	0.53768414	0.025868885	0.027746867	0.16483624	0.14179161	0.53092337	0.5502881
1.0	0.022036338	0.53048164	0.5370145	0.53915685	0.5360435	0.53447497	0.5436708	0.5359529	0.5320366	0.550624
1.0	0.5324351	0.52958155	0.53747	0.53869534	0.5349008	0.5331026	0.5430064	0.531791	0.53205246	0.54950845
1.0	0.5333297	0.5316464	0.53782153	0.53857815	0.536462	0.5336958	0.5444027	0.05616867	0.53082913	0.550009
1.0	0.5312517	0.53062445	0.5376629	0.0024707925	0.53775585	0.53394204	0.5432465	0.19975601	0.5311573	0.5510989
1.0	0.52787733	0.530189	0.5392074	0.05079234	0.53652847	0.53549486	0.54628605	0.53428304	0.53104186	0.02824895
1.0	0.53161126	0.0069462913	0.039858352	0.5371524	0.5369012	0.535472	0.11878928	0.045887135	0.10355244	0.5496435
1.0	0.53125405	0.53059787	0.53667563	0.53831434	0.53392	0.53325826	0.043085482	0.5326403	0.5311288	0.5483152
1.0	0.5312583	0.53173834	0.5412846	0.53930473	0.5360312	0.5342932	0.14756499	0.53311604	0.53053164	0.10664736
1.0	0.5346177	0.52942437	0.53742003	0.5384073	0.5371439	0.080359794	0.01427602	0.534523	0.53121084	0.110858336
1.0	0.53120285	0.0951058	0.5340467	0.1517884	0.53717834	0.5348304	0.54344904	0.5344941	0.11026459	5.1300292e-05
1.0	0.5324526	0.52953106	0.5398017	0.5374202	0.00845251	0.5371962	0.54292876	0.53505546	0.13959932	0.21975552
1.0	0.53161633	0.53005844	0.5374733	0.5373898	0.5361273	0.5347869	0.54530793	0.53325146	0.53136814	0.5501447
1.0	0.53166175	0.013868239	0.5386655	0.53751	0.5366081	0.5338731	0.5435964	7.590368e-05	0.5309465	0.550423
1.0	0.5324367	7.685108e-05	0.5381627	0.5375035	0.53647065	0.5331276	0.07276572	0.53390855	0.53108186	0.00011020594
1.0	0.5310562	0.13887748	0.538856	0.53934044	0.5360794	0.53320295	0.54268944	0.535845	0.0731853	0.55022347
1.0	0.09670386	0.52943885	0.5385713	0.53687036	0.53656316	0.5358182	0.00093586225	0.5342214	0.15755455	0.55105656
1.0	0.026516004	0.52987933	0.53753906	0.5373494	0.53651255	0.15570357	0.5437972	0.53416425	0.530749	0.000113726084
1.0	0.5314774	0.53039896	0.5389949	0.537542	0.5360752	0.5343052	0.5436865	0.53576857	0.53074855	0.54852384
1.0	0.014985525	0.5308059	0.5389311	0.043553844	0.53721	0.5355443	0.5408801	0.53276294	0.53533167	0.5508277
1.0	0.53082174	0.18182531	0.18761241	0.1716398	0.53597933	0.5332817	0.54237247	0.5348923	0.5300564	0.55080324
1.0	0.00012191483	0.5291024	0.5362147	0.5380656	0.5361441	0.5357525	0.5432506	0.13688882	0.1514742	0.5516025
1.0	0.53130084	0.00012632007	0.53700286	0.5398938	0.53511906	1.2359582e-09	0.54242676	0.5350884	0.5305054	0.5500696
1.0	0.53236127	0.52958214	0.53769803	0.5393563	0.0001100797	0.5351376	0.023054695	0.10221138	0.5306746	0.55101484
1.0	0.5304277	0.529423	0.15345258	0.53938794	0.5353661	0.10598424	0.54327726	7.429767e-05	0.5337237	0.54790384
1.0	0.53363097	0.52974796	0.53561157	0.53980464	0.029315758	0.5350701	0.12979767	0.5355372	0.53161985	0.54885364
1.0	0.53229856	0.5313354	0.53592706	0.104412936	0.5358935	0.53579104	0.542674	0.534259	0.5314348	0.55041194
1.0	0.5344694	0.52909845	0.028050493	0.5389344	0.5353503	0.53631884	0.5440264	0.5345682	0.5314578	0.54983866
1.0	0.5320385	0.53075224	0.5354438	0.54000294	0.53324455	0.15097174	0.15368487	0.5366111	0.5316119	0.5499285
1.0	0.53379124	0.52839315	0.5378097	0.0017902675	0.535972	0.5341153	0.54344916	0.53365076	0.010211281	0.54977196
1.0	0.13705891	0.53056556	0.53902024	0.53827167	0.5375775	0.14616801	9.588039e-09	0.5331391	0.04147139	0.55016696
1.0	0.53180724	0.52792263	0.0975846	0.00013120245	0.5355282	0.084695324	0.5439128	0.5348611	0.5320987	0.55019724
1.0	0.5314154	0.010797043	0.08239743	0.5390272	9.775688e-05	0.5356262	0.5440609	0.07395007	0.013439093	0.049350943
1.0	0.5325901	0.16270524	0.53757006	0.5380361	0.5360784	0.534536	0.5440877	0.53434557	0.028245201	0.5499246
1.0	0.532492	0.1440326	0.5376508	0.5381321	0.30758864	0.5350929	0.54286766	0.53462523	0.53294605	0.5495361
1.0	0.53177625	0.5279377	0.53944755	0.5389126	0.12046836	0.53586817	0.17278658	0.5330044	0.5337651	0.5520314
1.0	0.17071009	0.5285693	0.536216	0.53922766	0.5347845	0.14955287	0.5431824	0.5337196	0.5320101	0.02587487
1.0	0.5331259	0.530922	0.53760225	0.5371773	0.5362257	0.5336302	0.5440625	0.5341105	0.5304567	0.55147
1.0	0.5315575	0.53087616	0.081628926	0.53858376	0.536104	0.13592564	0.54426926	0.0973196	0.5283848	0.5508534
1.0	7.815581e-05	0.52925545	0.5398004	0.13390987	0.5355625	0.026580224	0.10916774	0.5337292	0.5318711	0.5503896
1.0	0.5330412	0.5295443	0.043273333	0.537778	0.53638923	0.08766935	0.5429874	0.5347044	0.5303402	0.547922
1.0	0.5320861	0.52895206	0.5375236	0.14137512	0.53629154	0.008927364	0.5426137	0.53152376	0.5348176	0.0023996981
1.0	0.5314734	0.527909	0.537486	0.04732787	0.5358527	0.15329851	0.14245242	4.7069934e-05	0.5321238	0.55025595
1.0	0.5320904	0.5317277	0.09882417	0.5369611	0.53811246	0.18075529	0.15947704	0.5359418	0.53382385	0.5497208
1.0	0.5317817	0.53019243	0.5373761	0.12996984	0.14948964	0.15501985	0.00012938335	0.07064077	0.53002745	0.5505742
1.0	0.53174835	0.52926165	0.5374958	0.5388315	0.53603584	0.53651345	0.5430066	0.1543913	0.53186846	0.55019623
1.0	0.53308606	0.530604	0.089726195	0.5380438	0.017778767	0.53432626	0.5446737	0.534526	0.022452876	0.55075514
1.0	0.17148773	0.5311677	0.5349226	0.10959107	0.007999047	0.007256901	0.54083395	0.013155937	0.5312348	0.55021656
1.0	0.5326631	0.5313455	0.5374007	0.5380685	0.5366319	0.21741155	0.5432453	0.53633577	0.53048706	0.07399101
1.0	0.53254354	0.18181749	0.536915	0.53874266	0.5373668	0.12650236	0.5430231	0.53408575	0.5323996	0.54907024
1.0	0.53124124	0.5296548	0.53775764	0.5371223	0.536725	0.5347159	0.050451074	0.07362965	0.5304943	0.5507876
1.0	0.003450433	0.529774	0.53939074	0.5382155	0.5368438	0.5356829	0.5430303	7.1110284e-05	0.5300839	0.15665503
1.0	0.0068320255	0.5295267	0.53713274	0.53744704	0.5357573	0.08665354	0.5450044	0.53370804	0.16983138	0.097855315
1.0	0.5330514	0.53048605	0.5366813	0.0482703	4.4022524e-08	0.5327893	0.54443806	0.009316696	0.5305862	0.55129623
1.0	0.1444266	0.00427699	0.53788334	8.4024876e-05	0.5347281	0.5348379	0.014522423	0.021364974	0.11069312	0.5503481
1.0	0.5334409	0.033268828	6.900721e-06	0.537604	0.536668	0.010247997	0.5426415	0.5347902	0.532359	0.1657318
1.0	0.006919188	0.05233842	0.5378911	0.024023142	0.5338133	0.055908374	0.049513195	0.15772331	0.092762955	0.5502777
1.0	0.041642826	0.5298052	0.53772795	0.5387963	0.5360461	0.5332032	0.15662406	0.5341261	0.53046036	0.55042183
1.0	0.53178567	0.5302601	0.002477014	0.5375349	0.5361821	0.53312	0.5430307	0.53295946	0.5306151	0.5472888
1.0	0.5288759	0.1520373	0.5376834	9.172856e-05	0.07400475	0.5336991	0.5433353	0.02516542	0.5308788	0.55074954
1.0	0.5321203	0.53068477	0.53548837	0.537714	0.5382891	0.5330709	8.458901e-05	0.1407447	0.53173846	0.15874398
1.0	0.5312525	0.2011901	0.5377545	0.011796472	0.53450435	0.53499496	0.5440905	0.5358827	0.5298175	0.23522703
1.0	0.532868	0.5315914	0.0034617963	0.53710634	0.535814	0.53381425	0.54301775	0.5337651	0.52992177	0.14261118
1.0	0.533564	0.53010887	0.537753	0.53768057	0.535603	0.53513765	0.5438508	0.17287228	0.5306861	0.5493506
1.0	0.5332141	0.52899086	0.5373819	0.5398368	0.53637934	0.5355225	0.54350555	0.5360658	0.052473444	0.5480316
1.0	0.53176564	0.5289251	0.032222133	0.53799456	0.14925426	0.5364624	0.5449471	0.53344566	0.08878219	0.5500328
1.0	0.5290901	0.5289113	0.5375369	0.5372281	0.10671414	0.5357655	0.54215044	0.5355945	0.52944446	0.5507468
1.0	0.5331003	0.5291394	0.5387766	0.5389167	0.536562	0.53402895	0.00011661181	0.5355266	0.5305927	0.5488249
1.0	0.53258914	0.53037924	0.5341927	0.5372894	0.1720314	0.14877123	0.024996115	0.5337344	0.531503	0.5510162
1.0	0.1289034	0.10531081	0.53761005	0.5397071	0.5360793	0.1515601	0.08652604	0.53451383	0.5316726	0.5487141
1.0	0.5328554	0.52857417	0.53846323	0.5418448	0.53653353	0.028642412	0.5427427	0.53543985	0.527677	0.5504128
1.0	0.5331268	0.52818626	0.5376376	0.54061663	0.53661245	0.5343508	0.5426321	0.1544173	0.5307903	0.10678861
1.0	6.8662885e-05	0.00011143143	0.5371227	0.20118152	1.8638133e-09	0.019549161	0.01816956	0.5344984	0.53296417	0.5509005
1.0	0.5315834	0.5303972	0.5394983	0.5377292	0.10884889	0.5351673	0.5437762	0.14067851	0.017135471	0.052290007
1.0	0.53313595	0.14062554	0.53748757	0.5407593	0.17187807	0.53450644	0.54486376	0.5337427	0.00017646022	0.5505267
1.0	0.5305028	0.52815604	0.03396932	0.53776115	0.53532904	0.5318265	0.54244137	0.53433746	0.531868	0.54886895
1.0	0.5329385	0.5296472	0.5374454	0.008916308	0.5355805	0.16505937	0.010010012	0.5350756	0.5313757	0.55040634
1.0	0.5316506	0.5293255	0.53719825	0.5389364	0.21719365	0.5345056	0.5407249	0.5343986	0.5304121	0.5497188
0.0	0.010495715	0.012829002	0.013594562	0.010837515	0.014790987	0.011383717	0.013980384	0.010537933	0.010845855	0.010622902
0.0	0.010581256	0.012799904	0.013472534	0.010897464	0.014770627	0.011498005	0.013964789	0.010505927	0.010808855	0.010660946
0.0	0.0057937913	0.011904372	0.010148037	0.015696516	0.0088519305	0.01163511	0.0125394575	0.01100652	0.010632387	0.010720341
0.0	0.0057452023	0.01189159	0.010190746	0.015592099	0.008814187	0.011597132	0.012389694	0.011039534	0.010772574	0.010652058
0.0	0.0057014558	0.01192884	0.008408798	0.0090887295	0.014518029	0.009524892	0.012789665	0.010549862	0.009813496	0.0081776045
0.0	0.005666022	0.0119461175	0.008318556	0.00911263	0.014610465	0.0095703	0.0127868885	0.010562787	0.009777564	0.008126461
0.0	0.041938215	0.04468683	0.04833357	0.049150452	0.046687827	0.045264818	0.048078667	0.044707004	0.04972886	0.043755814
0.0	0.010709802	0.010111146	0.0106871165	0.01349403	0.009923438	0.009796214	0.010295086	0.00934047	0.012340459	0.009946457
0.0	0.01065019	0.010108869	0.010794625	0.013481187	0.009968993	0.009779055	0.01027696	0.009346861	0.012464683	0.009962135
0.0	0.010675239	0.010155004	0.010784807	0.013484625	0.009990255	0.009773948	0.0103381295	0.009398036	0.012479717	0.009931589
0.0	0.0012477256	0.0021243547	0.0014805172	0.0027218044	0.0017812677	0.0021685772	0.0018233133	0.0015668068	0.0017558836	0.002040032
0.0	0.021562453	0.03388436	0.026383191	0.028335275	0.030244913	0.021128949	0.027153652	0.024709068	0.019342138	0.026994718
0.0	0.018236037	0.027056094	0.023016196	0.026952744	0.025105178	0.024761712	0.02469375	0.023784187	0.022399526	0.023818891
0.0	0.0069175824	0.0095831575	0.010294478	0.0099834055	0.011459265	0.011487343	0.010210331	0.009233008	0.009329261	0.009631082
0.0	0.017949408	0.026276385	0.021253997	0.021719195	0.026192019	0.023490937	0.02232453	0.021804633	0.02206434	0.021377087
0.0	0.020940173	0.024613444	0.022799958	0.030538976	0.024408076	0.02442751	0.023700772	0.021464821	0.022700435	0.026054243
0.0	0.008062846	0.009400562	0.0094515635	0.014026688	0.011570015	0.01239543	0.011798518	0.009478834	0.011801415	0.0123116365
0.0	0.0638351	0.07027699	0.064085506	0.06934631	0.06755576	0.06680992	0.06823208	0.06951955	0.0561856	0.071574025
0.0	0.006802633	0.01053563	0.00968849	0.009243731	0.008510929	0.0073178615	0.007996898	0.008627558	0.0059249797	0.0125677185
0.0	0.006815177	0.010490715	0.009644026	0.009293087	0.008510377	0.0072706207	0.007958203	0.008678529	0.0059093907	0.012479576
0.0	0.058489714	0.06577013	0.06121706	0.07060819	0.06551276	0.061678343	0.06850292	0.06537577	0.06989814	0.07708395
0.0	0.0070740064	0.008093796	0.0058547296	0.010332949	0.008444997	0.00713406	0.008312755	0.009810651	0.011209894	0.009193177
0.0	0.0070263986	0.008085091	0.005865166	0.010312231	0.008434904	0.0071132304	0.008322643	0.009735033	0.011278733	0.009161534
0.0	0.022145504	0.022128502	0.021280121	0.024738446	0.021730784	0.022031885	0.021376513	0.020404115	0.026487703	0.019190887
0.0	0.0070179435	0.010527387	0.010964178	0.011124111	0.012819658	0.011488784	0.009703358	0.010198902	0.0109040765	0.011430768
0.0	0.0014490354	0.0016830667	0.0019806034	0.0027981515	0.0017762765	0.0016946984	0.0017319155	0.0015567525	0.0022073498	0.0013747835
0.0	0.018335195	0.024564529	0.024876153	0.02631121	0.026976274	0.02050961	0.024248706	0.022299312	0.02348196	0.024421817
0.0	0.068038695	0.07530384	0.07053915	0.0036323883	0.076640934	0.07148326	0.07811292	0.06647573	0.065837696	0.070168674
0.0	0.009158179	0.011234911	0.00968121	4.8596405e-05	0.011410763	0.010018834	0.011555192	0.008734561	0.008725944	0.009241985
0.0	0.009168596	0.011230393	0.009627513	4.848249e-05	0.011352709	0.010017069	0.011529024	0.008718816	0.008761512	0.009208461
0.0	0.05735459	0.07141895	0.07511582	0.06941049	0.075504035	0.08277218	0.07903121	0.07177557	0.0789748	0.07005308
0.0	0.21223643	0.22680226	0.23450936	0.22607449	0.2374973	0.24830326	0.250954	0.2265639	0.23560536	0.23323457
0.0	0.063452415	0.06898012	0.059803005	0.06517223	0.07159386	0.06148474	0.07068771	0.06638652	0.0758862	0.07062852
0.0	5.7885118e-05	8.2635495e-05	4.4478333e-05	6.156677e-05	8.86983e-05	5.087678e-05	7.896684e-05	6.701602e-05	0.000117516785	7.296301e-05
0.0	0.5298273	0.5297318	0.5360578	0.5369308	0.5348235	0.5342305	0.54317224	0.5334715	0.53191614	0.5492372
0.0	0.0061547975	0.0115357805	0.010372356	0.012275508	0.0097785415	0.0072756438	0.011526427	0.009598744	0.008578219	0.008783591
0.0	6.5102744e-05	0.000102955826	8.81857e-05	0.00012480156	7.178595e-05	6.930149e-05	0.00011278103	6.575375e-05	6.164055e-05	8.892723e-05
0.0	0.065477155	0.07312564	0.071793124	0.07860713	0.06767857	0.066782214	0.07767749	0.06605056	0.063925534	0.074430965
0.0	0.0013562442	0.0028755453	0.002422802	0.0020283097	0.0021276472	0.0020218494	0.0024397552	0.0024158717	0.0018945462	0.0015381742
0.0	0.0020172948	0.002416143	0.0023579753	0.002330179	0.0022165393	0.0028009417	0.0028845884	0.0020921691	0.001434883	0.0027565132
0.0	0.023545334	0.026933372	0.022043444	0.030992083	0.025413495	0.031394593	0.030124715	0.02245443	0.024279948	0.03244347
0.0	0.020419966	0.027253967	0.02724278	0.02503935	0.025009697	0.025894558	0.02499957	0.025172418	0.019815449	0.022165917
0.0	0.021705585	0.024892114	0.02024122	0.024323128	0.024800802	0.021745741	0.02637571	0.022367347	0.02968334	0.032087825
0.0	0.022613153	0.023888186	0.024404727	0.03008541	0.025193011	0.02334143	0.025619097	0.020753529	0.023957508	0.023247853
0.0	0.017906843	0.027068906	0.025034154	0.027584495	0.024291566	0.024836913	0.027816486	0.024702637	0.018031256	0.0294863
0.0	0.020629667	0.029748268	0.022848645	0.024331696	0.027132493	0.03004897	0.029871067	0.03021825	0.0225004	0.031123197
0.0	0.022043347	0.026281621	0.025509965	0.029994182	0.024497038	0.02508833	0.02852774	0.025763078	0.02803578	0.021225024
0.0	0.0220349	0.028435018	0.02197719	0.030584868	0.02577387	0.027352352	0.025472617	0.022793686	0.029093977	0.030533995
0.0	0.021857725	0.02986266	0.024770396	0.02700603	0.026020475	0.02218273	0.027402263	0.023151197	0.02414698	0.028084354
0.0	0.018186828	0.025993569	0.02812899	0.0223176	0.024212427	0.028949609	0.027332105	0.019159421	0.025081817	0.021839006
0.0	0.02105969	0.025124323	0.024159448	0.029931692	0.026879631	0.021880623	0.029900596	0.02834427	0.023466503	0.030021226
0.0	0.007616469	0.010584362	0.010559214	0.012150678	0.012012946	0.012610852	0.012802657	0.009614914	0.01074311	0.002374929
0.0	0.023511056	0.029987825	0.025862055	0.031277593	0.025386527	0.032244742	0.032455515	0.025844913	0.020866789	0.02247553
0.0	0.03909331	0.052152783	0.046102803	0.045383126	0.058949776	0.046778597	0.052822012	0.052878752	0.044674724	0.04773056
0.0	4.8432947e-05	0.00014703334	9.1703805e-05	0.00010045484	0.00010402797	0.000105043226	9.385851e-05	0.000101375175	7.114786e-05	3.915133e-05
0.0	6.0461127e-05	0.00012970045	0.000104343395	0.00013214414	8.91671e-05	6.8202295e-05	0.00012050581	4.7069934e-05	9.6152005e-05	7.9935555e-05
0.0	6.0461127e-05	0.00012970045	0.000104343395	0.00013214414	8.91671e-05	6.8202295e-05	0.00012050581	4.7069934e-05	9.6152005e-05	7.9935555e-05
0.0	6.298108e-05	9.689617e-05	0.00010312109	0.00010932287	7.248484e-05	8.618956e-05	0.000117772775	5.975974e-05	0.00015503277	0.00011782243
0.0	0.021664927	0.02935201	0.026381955	0.027554363	0.030708676	0.025726596	0.026995137	0.02414272	0.026155412	0.02146712
0.0	4.807485e-05	0.00010178589	8.3955674e-05	9.339951e-05	8.2920225e-05	7.3573233e-06	2.2034536e-05	6.209637e-05	0.0001232885	8.2583036e-05
0.0	0.5321607	0.52930677	0.5367963	0.5369829	0.5356578	0.53488594	0.5433108	0.534221	0.5313819	0.5491595
0.0	0.53185576	0.5286851	0.5359621	0.5370588	0.53517306	0.5344029	0.5427868	0.53345925	0.53048384	0.54883736
0.0	0.06725031	0.08289917	0.06848944	0.084847264	0.07431682	0.07131558	0.08089875	0.0828121	0.072721384	0.071370356
0.0	7.196142e-05	0.00016573683	7.385787e-05	0.00016697329	0.000102120815	8.870922e-05	0.00013161609	0.00015458609	0.00010003653	7.589217e-05
0.0	0.045733523	0.039915655	0.056412797	0.056709714	0.043879405	0.044992022	0.04976081	0.047709357	0.046894867	0.0609107
0.0	0.05346132	0.056119543	0.051621396	0.058828637	0.049779627	0.050498027	0.041642882	0.038985047	0.03711058	0.06166677
0.0	0.18160091	0.19504115	0.17691195	0.19412829	0.19490749	0.19302723	0.19238426	0.18702345	0.18329677	0.18159536
0.0	0.068780586	0.06952243	0.066884875	0.071742825	0.071342096	0.06689202	0.06431019	0.0698349	0.07004076	0.07582379
0.0	6.602677e-05	9.920777e-05	9.286417e-05	6.9633046e-05	0.00012263037	0.00011456604	8.326895e-05	7.54676e-05	9.161151e-05	2.7565906e-05
0.0	8.4034175e-05	7.569362e-05	0.00013830696	6.784209e-05	0.00011023779	8.5563915e-05	5.980044e-05	8.148357e-05	0.00011667455	6.039503e-05
0.0	0.5305826	0.5298638	0.53683966	0.5370193	0.5354564	0.53393656	0.5432185	0.5344165	0.5320454	0.5497131
0.0	0.005656241	0.012266566	0.010138702	0.010263399	0.009642278	0.010145384	0.011591106	0.013712101	0.0123400455	0.0106338225
0.0	3.8527025e-05	0.00011694588	7.977648e-05	0.000104599916	9.133265e-05	7.895676e-05	0.000121612946	0.00010854421	0.000104926796	8.7216176e-05
0.0	0.05688105	0.07563192	0.069908164	0.07502939	0.072151735	0.06914275	0.07923507	0.07545409	0.07364642	0.07404941
0.0	0.09583038	0.08692374	0.110959835	0.112197995	0.09325398	0.09523555	0.10353558	0.09847311	0.09724132	0.11873566
0.0	0.022467151	0.026206933	0.025076076	0.028117916	0.024961507	0.030000534	0.028395034	0.025569336	0.02430029	0.022626732
0.0	0.009005956	0.0116890315	0.009558844	0.011262186	0.010267051	0.010695044	0.010173412	0.00843707	0.0093511315	0.00999864
0.0	0.0088404585	0.012670693	0.0092012985	0.012694708	0.011522059	0.009304992	0.012327557	0.012940423	0.0097506605	0.0077048102
0.0	0.0014186807	0.002872001	0.0016153391	0.002259972	0.0019706853	0.0018341823	0.0025243005	0.0018745228	0.0011577614	0.003115651
0.0	0.022326374	0.032038473	0.020258628	0.02560797	0.028780201	0.028269688	0.025118409	0.024994805	0.02429607	0.03269466
0.0	0.007925769	0.010428751	0.0124932295	0.0028877927	0.011656257	0.012947966	0.0113806045	0.010950174	0.011460885	0.014077154
0.0	0.019625252	0.028468011	0.03096826	0.031215504	0.027236532	0.024686424	0.02554801	0.026801065	0.019656263	0.027364397
0.0	0.018558064	0.018641261	0.018605765	0.01779907	0.024026865	0.022129888	0.02419407	0.020270031	0.027072141	0.024143277
0.0	0.018550284	0.018713916	0.018540092	0.017874679	0.024057727	0.022136675	0.02416671	0.02026932	0.027113354	0.02426932
0.0	0.13653503	0.117817715	0.14081763	0.14099935	0.14223872	0.13882759	0.14688325	0.1257855	0.14435126	0.1588765
0.0	6.1732026e-05	7.716067e-05	5.7244506e-05	0.00020553573	0.00014166089	8.090674e-05	0.00014136134	8.09032e-05	0.00011722177	0.00011259223
0.0	5.945739e-05	4.692405e-05	6.126964e-05	0.00010228327	9.1587484e-05	7.481226e-05	0.00010110747	5.0754563e-05	9.337529e-05	0.00010892786
0.0	9.118305e-05	6.527538e-05	9.486287e-05	7.9288366e-05	0.00013854296	0.00011596411	0.00014406467	9.0009955e-05	0.00010831519	7.66762e-05
0.0	0.0015750262	0.0028868814	0.001915891	0.0017676338	0.0029291874	0.0017420099	0.0020215963	0.0019067472	0.0016687202	0.003406259
0.0	0.0017034619	0.0024558872	0.0021841107	0.0020879533	0.002252114	0.0020214529	0.0022294947	0.002049893	0.0021960773	0.002373798
0.0	0.5309361	0.5291234	0.5372652	0.53687096	0.535816	0.53391343	0.54320264	0.53302735	0.5312137	0.54962605
0.0	0.53049743	0.5291553	0.53737223	0.5371795	0.53549814	0.53382516	0.54303485	0.5336255	0.53180236	0.5497567
0.0	0.008634078	0.010525068	0.0096981395	0.011469911	4.4326993e-05	0.00921011	0.011003333	0.008968528	0.007844981	0.012753411
0.0	9.28949e-05	0.0033444038	0.0018407466	0.001912693	0.0021779807	0.0021585412	0.0020917899	0.0021674712	0.0018272601	0.0028967932
0.0	0.0018693135	0.00015585317	0.0021366612	0.0024733406	5.9243728e-05	0.0012588642	0.0026624734	0.001888733	0.0018533777	0.0021782273
0.0	0.0038971063	0.030216556	0.0229872	0.026327329	0.02920056	0.02231332	0.024342293	0.024641626	0.021866938	0.029525543
0.0	0.023028288	0.027037812	0.02456462	0.02657997	0.0031639962	0.021789005	0.02592884	0.026533954	0.024151012	0.0044463845
0.0	5.726432e-05	8.59313e-05	7.1667964e-05	0.00011952926	4.732676e-07	7.3723604e-05	0.00013230211	8.4824474e-05	6.335262e-05	0.00012605198
0.0	0.0075690635	0.010679077	0.008927578	0.0111928405	0.012991031	0.01055146	0.011817508	0.010248893	0.012046496	0.012311091
0.0	0.0019142095	0.0103421705	0.010745453	0.010948857	0.012730179	0.0022782604	0.010886871	0.009905899	0.010637771	0.015425459
0.0	0.02214268	0.031984255	0.0224173	0.026685288	0.027815396	0.022098785	0.026288021	0.029539017	0.023579866	0.027832137
0.0	0.0042216736	0.0051156683	0.026100472	0.02861729	0.027741708	0.0027137399	0.03146204	0.020487335	0.019626541	0.036361735
0.0	0.5318236	0.5296263	0.53703725	0.53712744	0.5363042	0.5352469	0.5443477	0.5353049	0.5313366	0.5498408
0.0	0.53147715	0.5295383	0.53759646	0.53722984	0.5359446	0.5349847	0.5440168	0.5362331	0.5321242	0.5504071
0.0	0.009934679	0.00885645	0.011042267	0.007958237	0.013316793	0.008702865	0.012679924	0.010125053	0.009634675	0.011642653
0.0	7.907875e-05	8.837326e-05	0.00011230283	9.877129e-05	0.00013070411	4.542914e-07	0.000102951024	1.4130075e-07	7.3164854e-05	0.0001110198
0.0	0.06896063	0.070222236	0.076534905	0.07390028	0.07931594	0.016730579	0.07583099	0.0120793935	0.066919364	0.078918464
0.0	0.53117657	0.52971464	0.53762484	0.537529	0.5358349	0.53415513	0.5437813	0.5354499	0.5324496	0.5496178
0.0	0.0064795394	0.0119699035	0.00015712238	0.0131763825	0.010537202	0.010625859	0.010977423	0.011596269	0.010721301	0.01014458
0.0	0.058751542	0.08268591	0.025358686	0.079183914	0.07744085	0.07626046	0.07823223	0.07552157	0.06903419	0.07088352
0.0	4.3447166e-05	0.00016411612	1.9471065e-06	0.00012831652	0.00011935364	0.000114281596	0.000115868614	0.00010891207	8.223208e-05	7.396006e-05
0.0	0.531218	0.5291811	0.5362316	0.5375025	0.5357099	0.53393424	0.54358834	0.53375983	0.53076404	0.5487291
0.0	0.06288628	0.07662066	0.06767655	0.077675015	0.07748718	0.0767445	0.08117412	0.0683112	0.07136064	0.076967284
0.0	0.53023607	0.52977574	0.53739893	0.5371217	0.53509676	0.53367424	0.54288745	0.53534496	0.5328329	0.55027944
0.0	0.009923195	0.013252058	0.013317176	0.012653429	0.009166387	0.0071839564	0.0137453005	0.00948954	0.010008708	0.014415494
0.0	6.915955e-05	0.00011115328	0.00011612423	0.000110987516	9.579673e-05	5.583597e-05	0.0001222887	7.704319e-05	7.47257e-05	9.819833e-05
0.0	0.06654202	0.07462328	0.0772134	0.07621333	0.07306994	0.063036285	0.0793507	0.06889894	0.067296974	0.07640682
0.0	0.07250386	0.07040525	0.077568956	0.024240647	0.072026454	0.067529514	0.0836209	0.07641988	0.06493619	0.083639316
0.0	9.550094e-05	8.92434e-05	0.00011816549	1.6631031e-06	9.073601e-05	7.225613e-05	0.00014931924	0.00011390017	6.536595e-05	0.00013851932
0.0	0.13679819	0.16302828	0.14068298	0.14283974	0.14989135	0.12688516	0.14921261	0.16052511	0.13912992	0.15083174
0.0	0.008062537	0.01248683	0.007920155	0.0080003375	0.011334082	0.007309245	0.0102323685	0.010800309	0.010466088	0.011372989
0.0	0.002156013	0.0023544398	0.0022369216	0.0023993785	0.0030292878	0.0022586617	0.0025559901	0.0022105174	0.0017651198	0.0032369432
0.0	0.02396257	0.025183048	0.027294168	0.0047248723	0.025842723	0.026824655	0.029084392	0.025364773	0.023152843	0.035522334
0.0	0.0075351326	0.011332795	0.011277626	0.01110184	0.013045055	0.011377847	0.013291442	0.00971009	0.011159994	0.010384143
0.0	0.022185268	0.030686848	0.026494602	0.027169148	0.031329185	0.025975447	0.031765647	0.025348995	0.022693971	0.027106514
0.0	0.084555924	0.11180222	0.09131125	0.1063687	0.10665342	0.09546132	0.1158109	0.0946615	0.10368068	0.12024278
0.0	0.0012236324	0.0021792734	0.001851469	0.002247396	0.0024580294	0.0025209398	0.0024511106	0.0018001281	0.0018182218	0.002295188
0.0	0.0013759315	0.0031921964	0.0019577118	0.002624863	0.0024167763	0.001898704	0.002084098	0.0017954047	0.0021052044	0.0020157748
0.0	0.018537406	0.026524374	0.021463776	0.023833042	0.025860645	0.026608678	0.030811496	0.021412563	0.02488131	0.029006137
0.0	0.020103153	0.031085541	0.027777757	0.029556058	0.03127427	0.026607394	0.023673205	0.022505376	0.032142587	0.02963835
0.0	0.022956185	0.025326872	0.025803016	0.027495619	0.028350629	0.022325795	0.023909831	0.024079407	0.021341752	0.026248278
0.0	0.02232478	0.031169184	0.021897418	0.027964527	0.027812108	0.025183592	0.024557125	0.02834875	0.022007085	0.022450302
0.0	0.06702385	0.07345796	0.07806234	0.07453893	0.07416003	0.07031283	0.079557024	0.07636536	0.075466365	0.08754432
0.0	0.07190554	0.07558052	0.076828465	0.08003467	0.07859537	0.065899976	0.07446431	0.08951517	0.069980934	0.06909943
0.0	0.0021111933	0.0021858125	0.0021958014	0.0022682329	0.0022577131	0.0020177932	0.0024920176	0.0017329124	0.0019772837	0.0030824346
0.0	0.024917502	0.028405797	0.02403396	0.029989354	0.02674593	0.024501424	0.030308278	0.021362452	0.024460211	0.028487561
0.0	0.022059131	0.029730637	0.026332138	0.026161065	0.027989924	0.023136484	0.027107991	0.022809485	0.026123282	0.024987644
0.0	0.06351571	0.077484146	0.080663264	0.08236977	0.07672362	0.070498735	0.07428765	0.07094123	0.07060331	0.08545449
0.0	0.22165507	0.23352577	0.24029641	0.23073985	0.22739853	0.21302268	0.21952145	0.22121964	0.24066263	0.24812928
0.0	7.818332e-05	0.0001229042	8.444176e-05	0.000124918	0.000104038576	4.6314417e-05	0.00010808666	0.00011105929	0.00015190493	7.2349976e-05
0.0	4.503201e-05	9.643473e-05	9.968534e-05	0.0002355824	9.240896e-05	0.0001094399	0.0001080912	0.0001105165	0.0001193385	0.0001320353
0.0	0.008343137	0.010277072	0.00994212	0.017995777	0.010909569	0.01341266	0.010963702	0.009865158	0.009525333	0.012127492
0.0	0.07949886	0.10706766	0.1093918	0.107414916	0.10644571	0.0901752	0.10557819	0.08362143	0.08550622	0.08761769
0.0	0.07963388	0.1068079	0.10931809	0.10743752	0.106566176	0.0899469	0.10531681	0.08350715	0.085582	0.087789334
0.0	0.079592146	0.10692079	0.10940128	0.10645521	0.10672591	0.09019445	0.10554114	0.08366191	0.08558101	0.08705117
0.0	0.079404555	0.10700039	0.10961564	0.107206486	0.10671075	0.09024532	0.10564663	0.08367123	0.08571507	0.0877609
0.0	0.09560835	0.10430379	0.09709725	0.124531865	0.08605739	0.0809304	0.10251833	0.096446104	0.014464578	0.10821472
0.0	0.09562282	0.1041439	0.09712359	0.124458924	0.086250804	0.0805812	0.10209137	0.096030265	0.014484787	0.107858606
0.0	0.09568791	0.10453628	0.09741496	0.1236857	0.086431175	0.08047133	0.10244403	0.09555099	0.014545453	0.107214354
0.0	0.095519125	0.10390041	0.097328715	0.1237713	0.086374395	0.08045633	0.10221952	0.09629636	0.014518567	0.10803966
0.0	0.08231723	0.08535146	0.09029102	0.10747793	0.1017648	0.10112853	0.09694108	0.10265048	0.11787469	0.112413086
0.0	0.082392044	0.08492146	0.090062745	0.10747775	0.10190857	0.100932	0.096705295	0.102838024	0.118276544	0.11248452
0.0	0.08211728	0.08477313	0.09006943	0.106712595	0.10195512	0.10091185	0.09651625	0.10236947	0.117916554	0.11197273
0.0	0.082047895	0.085003704	0.09018865	0.10669621	0.1017189	0.1008922	0.096705236	0.102649644	0.11796065	0.1123512
0.0	0.09610806	0.10929535	0.08892562	0.1075202	0.09483297	0.09838163	0.10641678	0.10513369	0.10213161	0.088444784
0.0	2.0409178e-08	9.433578e-05	1.278559e-06	2.1316607e-06	8.200396e-09	9.850033e-09	3.747325e-09	6.0634975e-10	1.36441525e-08	7.7600055e-07
0.0	0.00015388458	0.010334696	0.011333965	0.011109663	0.00018093974	0.00010282211	3.114014e-05	2.4744559e-05	0.00012471258	0.009488483
0.0	0.5288275	0.52958065	0.53735495	0.5380602	0.53349274	0.534803	0.5430749	0.5333893	0.5318618	0.5504465
0.0	1.8957357e-05	0.013504995	0.008693893	0.01458809	5.216574e-05	0.008173471	0.014290099	3.5118406e-05	6.8010115e-05	3.42275e-05
0.0	2.8826095e-09	0.00011287787	8.533193e-05	0.00012142523	7.4453563e-09	1.539017e-07	3.8876212e-07	3.3356617e-09	9.015981e-09	3.1505485e-09
0.0	0.5285936	0.52928305	0.5364259	0.53794545	0.5350935	0.533988	0.54295385	0.5343459	0.53005755	0.5498418
0.0	0.00012477704	0.00014200062	0.0001001845	6.913832e-05	3.9330018e-05	0.000108930355	0.00013863797	8.280012e-05	3.201171e-05	0.00016190248
0.0	1.144801e-08	5.335275e-09	1.173065e-08	3.2842855e-09	1.2301468e-09	7.549891e-09	1.5740397e-08	6.5933645e-09	4.5458934e-09	2.1314312e-08
0.0	1.3908404e-08	8.072891e-09	6.9554157e-10	1.2286092e-08	7.1092607e-09	6.40901e-10	1.9080488e-09	4.1170365e-09	2.9259943e-09	9.255262e-09
0.0	0.0062246723	0.0052687437	0.002686811	0.0060750972	0.0051827286	0.002601751	0.0036348728	0.0044326414	0.0039566	0.0058196895
0.0	0.53034765	0.5291464	0.5372589	0.53706634	0.53562397	0.53414893	0.5429379	0.5333469	0.53142637	0.5496739
0.0	0.00012156137	3.4252153e-05	2.3843428e-05	4.2233114e-05	0.00018293803	1.9926416e-05	4.2007694e-05	2.735108e-05	6.595452e-05	6.567962e-05
0.0	1.0576415e-08	4.376807e-09	1.1476818e-09	1.5416347e-09	3.0904438e-08	3.604061e-10	1.2491017e-09	6.2532657e-10	3.827617e-09	3.3182936e-09
0.0	0.0009595311	0.0009861534	0.0008550407	0.00084178726	0.00080366887	0.00038394495	0.00043562494	0.00085800653	0.00058224483	0.00045093565
0.0	0.029450359	0.028567042	0.026142007	0.020611601	0.02377859	0.014232738	0.01851988	0.02625724	0.016463766	0.014284693
0.0	0.015503539	0.01725944	0.017002348	0.03095333	0.03310725	0.0293193	0.019330885	0.017963467	0.024751708	0.031046256
0.0	0.5297264	0.52786356	0.5365991	0.5372899	0.5343143	0.53476524	0.5436726	0.53471863	0.5311861	0.54921526
0.0	0.015510048	0.017192332	0.017062679	0.030824138	0.033065178	0.0293104	0.019352881	0.01796409	0.024714006	0.030886134
0.0	6.0434264e-05	6.237526e-05	9.8069664e-05	1.570365e-05	0.0001474454	8.49851e-05	6.2462874e-05	0.00011249898	0.0001439916	5.727262e-05
0.0	0.00216838	0.0008691371	0.000379166	0.005496816	0.0038929363	0.0022491245	0.0004878822	0.0041741314	0.00023701007	0.0051355236
0.0	0.007717011	0.014849307	0.010013594	0.012175738	0.011134207	0.009182885	0.009691643	0.011546987	0.01388444	0.008642671
0.0	0.5310461	0.5280065	0.537374	0.53749776	0.5346713	0.53337836	0.54192245	0.5338616	0.53116405	0.54991865
0.0	0.5320603	0.5281209	0.5370952	0.53804535	0.53497946	0.533834	0.5424276	0.5347863	0.53104126	0.5500231
0.0	0.5309686	0.52842206	0.5372931	0.53788716	0.53471816	0.53364825	0.5420199	0.53433055	0.53066635	0.5500579
0.0	0.5317328	0.5283126	0.53625	0.53817135	0.53547955	0.5337291	0.5428072	0.53367597	0.53110397	0.54964226
0.0	0.07034324	0.09289744	0.06478233	0.05785635	0.09293423	0.049149193	0.062458742	0.050666574	0.05475538	0.058646116
0.0	0.0036025124	0.005423856	0.0040741293	0.003246536	0.0059853974	0.0023234664	0.003669633	0.0024829735	0.0046818005	0.0030735505
0.0	2.0322777e-09	8.940666e-09	3.0007576e-09	1.3571549e-09	1.1801072e-08	4.3093681e-10	1.9729245e-09	5.378913e-10	5.286864e-09	9.812674e-10
0.0	0.0055848435	0.013567585	0.013595796	0.016292065	0.0154877035	0.0049344017	0.008909063	0.0058743204	0.007964029	0.005805732
0.0	0.00048708834	0.0017193469	0.0015925537	0.0017768972	0.0017030321	0.0003830219	0.0008766902	0.0004151673	0.00088669575	0.00060006924
0.0	0.0009185712	0.0014785448	0.00049437204	0.00092295144	0.00051317987	0.00048159622	0.0012750517	0.0012567868	0.0012293058	0.0010569703
0.0	0.0007333509	0.0009913661	0.0009686697	0.0015172831	0.001074273	0.00097188255	0.0006090562	0.0014159759	0.0014502578	0.0020556727
0.0	0.00048269122	0.0009987125	0.0006465575	0.0007488375	0.0006463385	0.0010852396	0.0014166044	0.0005533379	0.00076813484	0.00052257435
0.0	0.5292758	0.5289533	0.53481305	0.53770286	0.537604	0.5311916	0.5416662	0.5327186	0.52924305	0.5496782
0.0	0.5323899	0.5331011	0.54019207	0.53779405	0.5376111	0.5363962	0.5465079	0.537772	0.5344533	0.55134887
0.0	0.5307157	0.5292658	0.53793675	0.5388629	0.5338432	0.53317714	0.5421448	0.5330141	0.5306375	0.548822
0.0	0.5315445	0.5285201	0.53711486	0.5388403	0.53658223	0.5361162	0.54419374	0.5320609	0.52867955	0.54967546
0.0	3.7012356e-05	4.1741583e-05	0.00014344371	0.00015806923	0.00017039395	4.4132128e-05	5.26689e-05	2.2143739e-05	0.00011829862	0.00012249831
0.0	2.57143e-05	0.00010158633	5.5296176e-05	6.957509e-05	8.174484e-05	4.8554946e-05	7.795655e-05	0.0011139542	0.00016162115	5.236286e-05
0.0	1.3745074e-09	2.3770703e-09	3.9730534e-09	1.1688417e-08	7.807162e-09	3.5707454e-10	4.4779944e-09	2.47395e-07	7.937294e-09	2.179455e-09
0.0	0.53154045	0.5301963	0.53560317	0.53804696	0.5360782	0.5350519	0.54348594	0.53328097	0.53049237	0.54988843
0.0	7.911941e-05	1.0016453e-08	3.4850052e-09	5.1579082e-08	5.7278244e-09	9.8122895e-05	1.1100639e-08	7.70268e-05	5.621636e-09	6.56e-05
0.0	6.6130735e-05	2.170061e-08	2.6574694e-09	6.498738e-09	1.4657483e-08	6.4123357e-10	6.5882606e-09	0.00010906152	1.389771e-09	1.3335545e-06
0.0	0.00694564	0.00014651411	2.9997378e-05	3.269865e-05	0.00021393444	2.7320579e-05	6.866773e-05	0.010087829	3.7988422e-05	0.00012641719
0.0	6.47546e-05	1.9994244e-08	9.060544e-09	9.732492e-09	1.5417346e-09	4.3078088e-09	5.11847e-09	9.149513e-05	4.265717e-09	0.00010927357
0.0	0.009072576	0.00013377659	0.000100988764	5.666336e-05	4.3359007e-05	6.976258e-05	3.133514e-05	0.008918622	0.00012651944	0.010262343
0.0	0.5309663	0.5274043	0.53631675	0.5371638	0.5339928	0.53335387	0.54185325	0.5333058	0.5309929	0.548904
0.0	0.53089315	0.5277727	0.53720725	0.5379105	0.5341755	0.53370386	0.5421719	0.5347628	0.5312714	0.5503897
0.0	0.010106999	0.00017906689	5.592352e-05	0.01316799	0.012201389	0.014043404	7.800719e-05	0.010672228	6.4085914e-05	0.011717021
0.0	6.527855e-05	2.5697272e-08	6.457096e-10	0.00014265096	8.1312806e-05	0.00012002518	3.1318515e-07	9.299329e-05	5.7778595e-09	7.910348e-05
0.0	3.806352e-05	9.0030925e-09	1.6758444e-08	0.00011189119	8.714061e-05	8.1838516e-05	6.267522e-05	0.00012201171	1.1709743e-09	0.0002449277
0.0	3.806352e-05	9.0030925e-09	1.6758444e-08	0.00011189119	8.714061e-05	8.1838516e-05	6.267522e-05	0.00012201171	1.1709743e-09	0.0002449277
0.0	0.005728842	4.1698655e-05	0.00011073402	0.011737125	0.010338798	0.008303271	0.0099915145	0.011056836	3.50563e-05	0.015226612
0.0	0.005728842	4.1698655e-05	0.00011073402	0.011737125	0.010338798	0.008303271	0.0099915145	0.011056836	3.50563e-05	0.015226612
0.0	0.06379909	0.025225084	0.064707205	0.0830504	0.07588832	0.07322641	0.08424555	0.0721695	0.017623309	0.07465991
0.0	8.547454e-05	6.1496315e-09	6.331602e-05	0.00013210117	0.00012304045	0.00010667709	0.00016099928	6.676566e-05	3.7182824e-07	0.00014683802
0.0	8.547454e-05	6.1496315e-09	6.331602e-05	0.00013210117	0.00012304045	0.00010667709	0.00016099928	6.676566e-05	3.7182824e-07	0.00014683802
0.0	0.008470405	0.00015343448	0.00673031	0.014187736	0.01104397	0.011798651	0.018150702	0.00905487	4.5272103e-05	0.012469449
0.0	0.008470405	0.00015343448	0.00673031	0.014187736	0.01104397	0.011798651	0.018150702	0.00905487	4.5272103e-05	0.012469449
0.0	0.5308888	0.52781993	0.5362358	0.5375532	0.5340397	0.5336238	0.5419507	0.53377485	0.5304951	0.5490433
0.0	0.5305655	0.5279645	0.53636205	0.5380365	0.5346758	0.5335989	0.54255164	0.5336525	0.53133404	0.55000883
0.0	0.015305126	0.020057462	0.027336663	0.034216918	0.034924947	0.013929456	0.031582177	0.02819595	0.02232437	0.015235874
0.0	0.530381	0.52770436	0.5375402	0.5364145	0.53573525	0.53160065	0.5424572	0.53238577	0.5325902	0.5474278
0.0	0.0070131538	0.010316647	0.014205955	0.0119469445	0.012261142	0.01385975	0.011566275	0.009416787	0.0126846535	0.011790876
0.0	0.0068007903	0.00922339	0.010976626	0.010701635	0.012942086	0.011091485	0.012314281	0.011989189	0.014340427	0.014202838
0.0	0.0078492835	0.009379586	0.013169061	0.010557475	0.0140655115	0.014024427	0.013010598	0.013262763	0.013627032	0.01378029
0.0	0.008187515	0.009308579	0.012747936	0.010185178	0.012674636	0.012975479	0.013542599	0.011595471	0.013590458	0.014094424
0.0	0.007593721	0.010614014	0.008245194	0.011455441	0.012472585	0.0135122705	0.013074507	0.011667084	0.015089733	0.0128838355
0.0	0.007943554	0.0075022005	0.011633668	0.009687045	0.013257858	0.012462476	0.011978715	0.010376712	0.012683835	0.013142943
0.0	0.0076695755	0.011065287	0.012092766	0.011397812	0.013088592	0.014891232	0.01262593	0.010470864	0.014311636	0.012763284
0.0	0.008606047	0.010040389	0.013002799	0.013011504	0.013345545	0.011373878	0.016020553	0.011618928	0.010936327	0.012936471
0.0	0.008382518	0.010064704	0.009195145	0.011406095	0.013801516	0.009562036	0.012093451	0.012952927	0.012161936	0.0068656565
0.0	0.10058333	0.1193966	0.08717784	0.1041316	0.10947797	0.103203915	0.1068775	0.08144236	0.09683885	0.101338476
0.0	0.19461758	0.2153973	0.17936404	0.20008732	0.20550103	0.19868317	0.20474653	0.17202176	0.18983561	0.20023474
0.0	0.5316473	0.530254	0.5393332	0.53855217	0.5359977	0.5352397	0.5459111	0.53215444	0.53165835	0.55047274
0.0	0.0054169046	0.012310164	0.009088283	0.008715185	0.009029952	0.011853679	0.012340744	0.01243151	0.008248317	0.011473144
0.0	0.0462252	0.056235965	0.03982127	0.048941173	0.0524407	0.041949127	0.05020144	0.049199946	0.057081867	0.043101754
0.0	0.14197248	0.13806926	0.14437048	0.14916125	0.16848144	0.14477812	0.15319744	0.14807248	0.13869452	0.14669043
0.0	0.14192049	0.13854174	0.14392594	0.14970982	0.16866578	0.14481698	0.1530471	0.14806801	0.13888139	0.14735961
0.0	0.008405169	0.012591818	0.009957315	0.012203712	0.010739057	0.011233311	0.012402238	0.008083389	0.008953487	0.010391535
0.0	0.000110125264	8.310886e-05	0.000106133746	0.00012888134	9.759481e-05	9.14122e-05	0.00015068316	8.707499e-05	7.3942356e-05	0.000103532366
0.0	0.0217085	0.025733909	0.023074878	0.028492412	0.02974432	0.020925665	0.028104013	0.027542792	0.015659878	0.023954554
0.0	0.009439339	0.011609984	0.010359276	0.009321886	0.013814268	0.010851165	0.010117156	0.011354914	0.009235364	0.010200312
0.0	5.8065463e-05	0.00016044833	8.495043e-05	7.6833494e-05	0.000121420955	9.8585166e-05	0.00010630674	8.7382e-05	5.504191e-05	7.550395e-05
0.0	0.0017093534	0.0031971403	0.0018992652	0.0019827113	0.002917382	0.0020325573	0.002089677	0.0024857079	0.0013346983	0.0016602182
0.0	0.0016954246	0.0025273436	0.0029324242	0.0021585524	0.0024169672	0.0016670433	0.0019494884	0.0023676024	0.0024222431	0.0032843768
0.0	0.009709925	0.014218729	0.009395372	0.010957793	0.010469012	0.011383395	0.012519723	0.009721615	0.009997965	0.00929974
0.0	0.09252973	0.115264684	0.115304574	0.0990669	0.10281186	0.09713054	0.11860901	0.07210704	0.110484764	0.11415463
0.0	0.021295391	0.029859968	0.029401202	0.02866327	0.027763054	0.029456811	0.0220544	0.027201425	0.027073052	0.025758201
0.0	0.008248126	0.011696685	0.010079938	0.011536455	0.008904139	0.008502595	0.009655419	0.009725306	0.0104910815	0.008952446
0.0	0.020295452	0.026544852	0.025406897	0.026443811	0.026212374	0.025960673	0.027455375	0.024772165	0.017714398	0.02266113
0.0	0.009074188	0.0121577885	0.008936916	0.011209053	0.011118568	0.009818367	0.008683827	0.00889669	0.008230117	0.008897442
0.0	0.020721119	0.023953015	0.029993305	0.029770238	0.024653994	0.026642155	0.033048715	0.023296779	0.019409845	0.024658507
0.0	5.903844e-05	9.6074196e-05	0.00011177165	0.00017319633	9.9302044e-05	8.32811e-05	0.000112732	0.00010415383	8.070193e-05	0.00011720053
0.0	0.5288567	0.5295732	0.53715026	0.53888464	0.53456026	0.535378	0.5430752	0.53359026	0.5322379	0.5506827
0.0	0.010008798	0.010742903	0.009990077	0.0088746715	0.009688989	0.012883678	0.009926554	0.007439473	0.010212481	0.00963412
0.0	0.06942687	0.069098525	0.07126409	0.07522724	0.073951915	0.072567806	0.070684955	0.0658775	0.06657927	0.07138793
0.0	0.53075296	0.5299386	0.53704137	0.5378817	0.5353138	0.534964	0.54344165	0.5335407	0.5315475	0.55035424
0.0	0.01001339	0.010759721	0.009895222	0.0017590255	0.011394572	0.011168822	0.010065915	0.011562726	0.010221638	0.012601355
0.0	0.010997726	0.012804712	0.009133678	0.00023199656	0.011009687	0.0095104	0.010974596	0.01066223	0.010085082	0.014840926
0.0	0.06229654	0.0800883	0.07786035	0.025680583	0.07416367	0.07184256	0.0785958	0.07480777	0.06520643	0.08770307
0.0	5.404416e-05	0.00014532558	0.00011985853	2.0458615e-06	0.00010132744	9.120558e-05	0.00011792685	0.000105067666	6.639006e-05	0.00016609991
0.0	0.0077756234	0.012610253	0.011644704	0.0015467907	0.0107301455	0.010113012	0.011689621	0.010885742	0.008571267	0.014049042
0.0	0.53105086	0.530129	0.5374262	0.53769344	0.53554046	0.53514695	0.54423654	0.53326696	0.53101355	0.5492002
0.0	0.011769921	0.011747744	0.009669468	0.008703832	0.011179354	0.016059123	0.0126292715	0.009348614	0.009504679	0.014798625
0.0	0.068751834	0.081097096	0.075454056	0.07038738	0.074977286	0.07930247	0.09013903	0.06839239	0.06845453	0.07926884
0.0	0.53145754	0.5301689	0.5367908	0.53755164	0.53599036	0.53492224	0.5441562	0.533171	0.53160346	0.54937667
0.0	0.02515983	0.0266846	0.025152931	0.0064166556	0.02816537	0.027706182	0.025749898	0.028381485	0.025777642	0.030951021
0.0	0.06596613	0.07240796	0.076100856	0.083027884	0.080084324	0.073909275	0.07547171	0.077739194	0.06810125	0.07850486
0.0	6.69427e-05	9.919377e-05	0.00010990884	0.0001537042	0.00013558476	0.00010151157	0.000101116435	0.000121537945	7.813376e-05	0.000108825596
0.0	0.008646368	0.010440903	0.011156368	0.013250973	0.012391526	0.010663225	0.010833707	0.0116983885	0.009291796	0.011401966
0.0	0.02750174	0.028021004	0.03232337	0.029264675	0.029631924	0.031041525	0.025818681	0.022998258	0.029927704	0.023376403
0.0	0.009069952	0.011547297	0.010020503	0.012449332	0.011909662	0.009957964	0.012673527	0.010122511	0.010476958	0.010659776
0.0	0.53217804	0.52868634	0.5352119	0.53924257	0.53595614	0.5335969	0.5420113	0.5350097	0.5305962	0.549087
0.0	0.5302318	0.52891016	0.53690106	0.5384442	0.5356746	0.5342883	0.5433875	0.5339807	0.53283453	0.54848176
0.0	0.0018577327	0.0022691286	0.0025689625	0.0014779211	0.0011790331	0.0021729532	0.0029899105	0.0015703809	0.0019388943	0.0022771205
0.0	0.0021346868	7.6805e-05	5.301519e-05	6.181968e-05	0.00017940784	0.0021587044	9.156138e-05	0.0023553665	0.000105743406	0.002210038
0.0	0.0021346868	7.6805e-05	5.301519e-05	6.181968e-05	0.00017940784	0.0021587044	9.156138e-05	0.0023553665	0.000105743406	0.002210038
0.0	0.0021346868	7.6805e-05	5.301519e-05	6.181968e-05	0.00017940784	0.0021587044	9.156138e-05	0.0023553665	0.000105743406	0.002210038
0.0	0.008055477	0.00025548413	0.007240431	0.010589361	0.013456452	0.009504123	0.01228427	0.012733247	0.014485932	0.012313596
0.0	5.870536e-05	3.4371485e-06	7.721367e-05	8.954748e-05	0.00011171443	0.00012287888	0.00011357979	3.0324767e-07	0.0001078405	0.00012880775
0.0	0.007209327	0.014674745	0.008650314	0.009615481	0.009582176	0.010755869	0.010002558	0.009779092	0.015473735	0.0067977086
0.0	5.7435005e-05	0.000116999756	0.00010250139	8.11677e-05	0.000108392785	7.684346e-05	8.7464956e-05	9.9949764e-05	0.00015975769	6.554791e-05
0.0	0.5292088	0.52946764	0.53732646	0.5393714	0.5346327	0.53438246	0.54211664	0.5338375	0.530799	0.5502386
0.0	0.009404643	0.012425775	0.010068843	0.012756418	0.011363899	0.009865685	0.012172894	0.013872785	0.011273974	0.012136779
0.0	6.452424e-05	0.00016401787	0.00017147636	0.00014887993	8.8228175e-05	7.3925934e-05	0.0001346752	0.00014574829	0.00011271093	0.00010760312
0.0	0.023380458	0.03262947	0.030743249	0.027324587	0.02712199	0.031794	0.020252509	0.028168106	0.028325202	0.027386507
0.0	6.861052e-05	0.00016132399	0.00013723799	0.00010974734	0.00011768914	0.00014360959	6.0884886e-05	8.442405e-05	0.0001325477	0.000109825545
0.0	0.0067106523	0.013801113	0.009598939	0.011929778	0.010931944	0.0063787187	0.0119052185	0.0081256	0.0072209574	0.0108686425
0.0	0.022768889	0.033104822	0.03003341	0.024662863	0.028666535	0.03313081	0.026606398	0.02920807	0.022199739	0.027106864
0.0	0.009468086	0.013829491	0.0096270675	0.011227677	0.014323654	0.00857552	0.012709605	0.011155958	0.009416498	0.010285703
0.0	0.008080018	0.010538165	0.012685442	0.012492711	0.012891836	0.010056051	0.015373273	0.01013044	0.012290832	0.012733548
0.0	0.007195593	0.011761897	0.014524764	0.013247295	0.012270443	0.012367873	0.009392022	0.009662885	0.009988756	0.010968874
0.0	4.6589816e-05	0.0001254285	0.00018738155	0.00015378278	0.00013338147	0.00013714733	7.5338896e-05	8.313352e-05	8.948389e-05	0.00010124718
0.0	0.0014575759	0.012035628	0.0075992066	0.013067912	0.013811417	0.012583877	0.0078274235	0.008937059	0.00818942	0.013460289
0.0	0.045546614	0.060787804	0.052520394	0.05380344	0.049394432	0.047981124	0.045023844	0.038259707	0.04342049	0.042218436
0.0	0.530048	0.5287466	0.5382367	0.53709346	0.5354686	0.533824	0.5432206	0.5332798	0.5317436	0.54839873
0.0	8.926954e-05	0.0001201681	0.00012345202	6.526063e-05	0.00012634127	8.8692126e-05	0.00011563198	0.000104766325	7.7565615e-05	6.266243e-05
0.0	0.010154808	0.01076948	0.011776044	0.008778561	0.013747667	0.007792189	0.013441691	0.010597428	0.010149177	0.008437297
0.0	0.026498653	0.034067765	0.028561357	0.025717167	0.031572517	0.02085889	0.030986672	0.034785725	0.028817784	0.026154166
0.0	8.1601844e-05	0.0001193476	0.000121609235	8.731162e-05	0.00016382546	5.361655e-05	0.0001287423	0.00017570738	0.000119301185	0.00014849046
0.0	0.5301786	0.5287246	0.53849846	0.53769094	0.5345488	0.5323855	0.5425434	0.53424174	0.5316144	0.54897493
0.0	0.011378169	0.0144282365	0.0117278425	0.010277135	0.011472398	0.010557177	0.012533047	0.013997907	0.011068699	0.0075725135
0.0	0.5305632	0.5296706	0.53937757	0.53730744	0.5353229	0.5337456	0.54220915	0.53486556	0.5307223	0.54923266
0.0	0.00054785644	0.0012219831	0.00018151119	0.0009267596	0.0011193025	0.0012683354	0.0002056765	0.00015416156	0.0011546073	0.00020636184
0.0	0.008457115	0.01162332	0.010152316	0.014066464	0.010875971	0.013588865	0.012954286	0.009411051	0.008089053	0.012437699
0.0	3.8987412e-07	0.00013369268	8.163165e-05	6.857703e-07	0.00010699637	0.0001006394	6.520303e-05	2.416118e-07	0.00014548448	0.0001077143
0.0	0.012145569	0.054468736	0.04628127	0.053391002	0.04925984	0.04146252	0.046146616	0.045281954	0.042731695	0.052834325
0.0	7.090031e-05	0.000104604806	9.6194744e-05	9.2497125e-05	0.00015481458	5.4075193e-05	9.810371e-05	5.381664e-05	7.778212e-05	0.00014156813
0.0	0.001288874	0.012740755	0.011946652	0.012740215	0.010507195	0.010608573	0.008945658	0.011721672	0.009196779	0.014795039
0.0	2.9966184e-05	0.000121670375	4.0684338e-07	3.7080754e-05	8.411226e-05	0.00017238966	0.000121327794	0.00010139577	0.00010348479	0.00011006311
0.0	8.011214e-05	0.000110018	0.00011364349	0.00013274085	0.00010183589	8.9408655e-05	0.000109163695	8.472972e-05	7.186013e-05	9.4414616e-05
0.0	0.008323435	0.01069954	0.011713714	0.010148584	0.013563342	0.015093632	0.011532797	0.012763555	0.013272051	0.013579479
0.0	0.010115318	0.009258324	0.011153912	0.00027108093	0.013055655	0.013435755	0.009771065	0.010430089	0.012255912	0.010785696
0.0	0.08101377	0.09007765	0.110819176	0.10394927	0.11816086	0.12021385	0.11466027	0.10311399	0.11782799	0.118273556
0.0	0.0014430142	0.002492927	0.002021123	0.0022060943	0.002463013	0.0018585897	0.0024956558	0.0018785212	0.0013393468	0.0023847418
0.0	6.423741e-05	2.3958876e-06	7.7754165e-05	0.000109068074	8.484963e-05	0.00015758406	0.000100289166	8.715565e-05	9.719647e-05	8.549467e-05
0.0	0.001412033	0.0030714674	0.0007415253	0.0018921396	0.0016975753	0.0016748633	0.0024241842	0.0025716017	0.001497973	0.0029329807
0.0	6.4949585e-05	0.00012117712	0.00019985563	0.00012147503	9.345305e-05	0.0001252159	9.094217e-05	6.968253e-05	0.00017038485	9.125046e-05
0.0	0.008583375	0.011578465	0.014999031	0.011768617	0.010320313	0.011913961	0.010335081	0.008867113	0.013719197	0.010474012
0.0	0.009779923	0.014956764	0.015242064	0.010535397	0.012226778	0.01320975	0.008825034	0.008027061	0.01193864	0.010135888
0.0	4.7978538e-05	0.00013118882	0.00016057093	0.00011100466	0.00010028639	0.00013442374	0.000113957954	8.9289286e-05	0.00015666879	0.000121932055
0.0	0.53210115	0.52947706	0.5376988	0.53750175	0.5356291	0.53427863	0.5432334	0.53369105	0.53035015	0.54965895
0.0	0.5304798	0.5287871	0.5380147	0.5381651	0.5352807	0.53224653	0.5422341	0.53435415	0.53097904	0.54962313
0.0	0.09004592	0.018098239	0.08737016	0.11858875	0.09843314	0.1087543	0.07928804	0.10433186	0.0863974	0.10779374
0.0	0.008247837	0.0019124702	0.009434872	0.012181738	0.010802407	0.010770775	0.009897153	0.01115355	0.007349962	0.010975047
0.0	0.02460709	0.0049359896	0.0032970558	0.0033355847	0.0032625797	0.00077975314	0.0029652342	0.0023638448	0.0044147386	0.004941527
0.0	0.008911493	0.012665701	0.010112754	0.012373181	0.009437168	0.009277629	0.010402751	0.013361333	0.011794599	0.011639037
0.0	0.008074169	0.014706141	0.010999717	0.011821746	0.0017984958	0.0011955833	0.010532529	0.009679016	0.00993785	0.0016150415
0.0	0.007405586	0.013416086	0.011839295	0.012502927	0.012225475	0.001398057	0.009807145	0.011581816	0.009620672	0.010173052
0.0	5.7413323e-05	0.00019671443	0.00010662858	0.00012258711	2.7900967e-06	1.234213e-06	9.448766e-05	8.316254e-05	8.873011e-05	2.131439e-06
0.0	0.008959844	0.014644831	0.008634866	0.010584491	0.013599436	0.010487765	0.009487331	0.009153308	0.007802252	0.010350919
0.0	5.0954415e-05	0.0002382335	4.8750273e-05	0.000110615176	0.00012579178	8.8103916e-05	0.00011622405	5.7857193e-05	1.914884e-06	8.2284714e-05
0.0	0.13688701	0.13926019	0.15089573	0.1621789	0.15650588	0.14341244	0.16361572	0.14922081	0.12732153	0.14214708
0.0	0.0014791876	0.0032864143	0.0017569981	0.00016345739	0.003336422	0.0013417962	0.0033346952	0.0018291945	0.0013145455	0.003594943
0.0	0.19716178	0.18734412	0.19318831	0.20920299	0.19544806	0.17978708	0.18710347	0.1962903	0.20724882	0.16855136
0.0	0.53027755	0.5292422	0.5360055	0.5370952	0.5349717	0.5334534	0.54269445	0.53365487	0.5311475	0.549391
0.0	0.010692961	0.010656381	0.011546334	0.012555268	0.012762294	0.009162187	0.012993427	0.0054563037	0.008687473	0.011072342
0.0	6.5151435e-05	0.00012628706	0.00013606915	9.642958e-05	0.00012408827	7.198242e-05	0.00014757045	4.366794e-05	9.2217335e-05	8.207007e-05
0.0	0.065490216	0.07718151	0.08050302	0.07343244	0.078238815	0.0674613	0.083363295	0.059192076	0.07116871	0.0728667
0.0	0.037584886	0.051901214	0.04982365	0.03612938	0.055067983	0.033975706	0.04670747	0.0070867054	0.04202919	0.03908062
0.0	4.5087145e-05	0.00014334773	0.00010510094	0.000102792306	7.542501e-05	8.899907e-05	9.632261e-05	9.5133546e-05	8.946571e-05	0.00010710416
0.0	5.4569602e-05	0.00018559169	0.00010963041	9.2752925e-05	8.8034714e-05	0.000102207225	0.00010388016	0.000107563304	0.00011481562	0.00013641526
0.0	7.688715e-05	2.6258522e-06	8.686284e-05	0.00017719838	0.0001553542	8.76244e-05	0.00010529715	0.00012285498	8.7309956e-05	6.230065e-05
0.0	0.02406761	0.029479403	0.025346221	0.004121357	0.028262334	0.02230454	0.02740542	0.02268787	0.022054724	0.029553236
0.0	4.8067193e-07	0.00018656754	0.00017780055	0.00017498677	0.00014482246	2.2547302e-07	0.00010639325	0.000103717146	8.9870093e-07	0.00016202356
0.0	0.0014992073	0.011075721	0.00704442	0.0075191776	0.010922178	0.00994913	0.011246008	0.013115826	0.01145218	0.009114085
0.0	0.02287713	0.025050547	0.027319994	0.02006	0.027809557	0.019803284	0.027240967	0.021082982	0.02380045	0.026322836
0.0	6.4069594e-05	0.00011852208	0.00012550184	0.00011616832	6.0917173e-05	7.9489204e-05	6.880472e-05	6.3129e-05	7.629387e-05	8.147604e-05
0.0	0.121439874	0.1677563	0.15948534	0.14089102	0.16040215	0.1321205	0.14886202	0.019242343	0.13547637	0.1274501
0.0	4.4847515e-05	0.0001645395	0.000119369564	6.541091e-05	0.00012307847	8.9646506e-05	9.799226e-05	4.779795e-07	6.85035e-05	6.0588856e-05
0.0	5.7009755e-05	9.183139e-05	0.00013603763	4.5496512e-05	0.00010182715	5.8936737e-05	0.00010385699	4.76892e-05	0.0001052868	8.5622436e-05
0.0	0.007164779	0.009232733	0.000653576	0.012308656	0.010693102	0.00885145	0.010020782	0.01036394	0.011335168	0.008480884
0.0	4.5680365e-05	7.7098084e-05	3.656278e-07	0.00013350147	0.00010106265	6.919834e-05	8.6033055e-05	9.588904e-05	0.00011613077	5.999116e-05
0.0	5.9111902e-05	0.000110979156	3.2118533e-07	0.0001040107	8.5222964e-05	0.00017506252	0.000100332014	0.00011258751	0.00014026261	0.000106979234
0.0	0.008434968	0.008084139	0.010115451	0.011499446	0.010552157	0.0087019475	0.009289615	0.011312528	0.01417226	0.0116511155
0.0	0.037572023	0.052064035	0.049681697	0.036254834	0.055125024	0.03398428	0.0466645	0.007086497	0.042081673	0.039247945
0.0	0.044446293	0.05189646	0.040115092	0.009230552	0.05326569	0.050813485	0.048517343	0.047755484	0.046085734	0.05099412
0.0	0.04443118	0.052059256	0.039999634	0.009263501	0.05332099	0.05082609	0.048472762	0.04775414	0.046143018	0.051209748
0.0	0.530511	0.5282353	0.537815	0.538606	0.53519195	0.5328059	0.5422153	0.5334019	0.530517	0.5504613
0.0	0.0074764076	0.014826584	0.011155979	0.010109785	0.010122855	0.0117414845	0.012020181	0.007799746	0.009874945	0.012214713
0.0	0.07296015	0.11944924	0.09477759	0.083192505	0.10526518	0.11349311	0.101787	0.08528945	0.092706084	0.11803891
0.0	0.09715596	0.0881921	0.10556331	0.090855464	0.11492928	0.1081024	0.11949938	0.10894183	0.10606169	0.124024555
0.0	0.00011363785	6.753883e-05	7.458503e-05	9.927478e-05	0.000137117	7.49914e-05	0.00018245618	0.00011531529	0.00012896801	0.00016925704
0.0	9.421729e-05	7.597544e-05	0.00012894919	8.925302e-05	0.0001140146	0.00015526252	0.00017762416	0.00019763132	0.0001174341	0.00016246585
0.0	0.009248472	0.012334752	0.010642143	0.0071653966	0.01117066	0.006772788	0.013154817	0.00756609	0.010517017	0.010053014
0.0	0.009450015	0.013432595	0.009175599	0.010059831	0.010527293	0.015474635	0.0111571895	0.012359687	0.01254358	0.010651591
0.0	0.5306206	0.52976745	0.5364934	0.5373418	0.5356734	0.5349821	0.54325134	0.53406185	0.5309579	0.54943323
0.0	0.011436999	0.0111628305	0.009881059	0.012569475	0.010598408	0.008090446	0.009664368	4.967459e-05	0.009312216	0.0073247612
0.0	8.243244e-05	0.00012938718	0.00010394199	0.0001435659	9.42544e-05	5.7077752e-05	7.1077804e-05	5.734446e-07	8.169917e-05	9.5370524e-05
0.0	0.009585683	0.011907052	0.01085261	0.012812147	0.010352781	0.008017047	0.009098879	0.00081235735	0.009499464	0.010681551
0.0	0.008534618	0.014892647	0.009798522	0.010952018	0.011681234	0.011212855	0.012063965	0.010886076	0.012699029	0.007754132
0.0	0.5312472	0.52935743	0.5369785	0.53698325	0.53565454	0.53439415	0.5435862	0.5331198	0.53131676	0.54944444
0.0	0.0085486295	0.011480539	0.011941014	0.014875929	0.013173146	0.008466861	0.012960507	0.009205142	0.011775972	0.007553458
0.0	0.06662967	0.08403055	0.07116051	0.07674093	0.074752696	0.069870874	0.079802535	0.07268476	0.075782515	0.06782283
0.0	0.008943333	0.0053317603	0.008810821	0.012057245	0.009764769	0.009635599	0.0100716	0.010672822	0.009282149	0.00953397
0.0	0.53017396	0.5294146	0.53691536	0.5381095	0.53452617	0.5335777	0.5427425	0.53438914	0.53146017	0.5487994
0.0	0.00891245	0.008533225	0.010735092	0.012664604	0.009649502	0.008758121	0.013735252	0.006245067	0.011517418	0.00076125655
0.0	0.09156352	0.09856335	0.09692491	0.11419976	0.1162018	0.0971243	0.10998573	0.07494508	0.10970049	0.0073724217
0.0	0.5325851	0.52957886	0.53856504	0.5385619	0.5344419	0.5349216	0.5435185	0.5341276	0.5315541	0.55082744
0.0	0.008418987	0.013595771	0.0067347935	0.012494111	0.010839927	0.0071085	0.011893221	0.013332672	0.010831412	0.010128705
0.0	7.1001115e-05	6.605864e-05	0.000102827595	0.00014089666	8.261643e-05	6.824315e-05	0.00016423197	3.4385324e-05	0.00011959721	4.7837347e-07
0.0	0.008970851	0.008574555	0.010804002	0.012663197	0.009709453	0.008822668	0.013839979	0.0062452056	0.0115193995	0.00076577265
0.0	0.008924516	0.010518227	0.009829763	0.014018679	0.014810288	0.0100247655	0.012673169	0.00571138	0.013235557	4.527331e-05
0.0	0.008214633	0.009199094	0.012157554	0.0077778897	0.01047759	0.00821719	0.0104585355	0.012174666	0.010670703	0.0070091896
0.0	0.009006293	0.013917271	0.0120727485	0.010134712	0.010318312	0.007481696	0.01048211	0.007640713	0.013766325	0.011213547
0.0	0.00013032192	8.701274e-05	8.379571e-05	0.00016276666	0.0001263497	8.702435e-05	0.00014296429	0.000111064175	0.0001255223	6.552747e-05
0.0	6.850931e-05	0.00020336588	0.000102183934	8.461386e-05	6.998019e-05	0.00010776073	0.00014980155	9.229008e-05	9.6863194e-05	0.00011634004
0.0	0.00726857	0.009873355	0.00844367	0.009333515	0.006642242	0.0097862	0.009556961	0.01274286	0.010167023	0.014354055
0.0	0.22159263	0.22751512	0.23419316	0.23347622	0.23465551	0.19766471	0.22924685	0.23225777	0.22122402	0.2328708
0.0	0.06034717	0.079984844	0.08569452	0.0767953	0.080225036	0.057796367	0.08076306	0.0664001	0.0790135	0.06670817
0.0	0.067068025	0.0882307	0.08260421	0.069864966	0.07490598	0.078731045	0.08136331	0.06880374	0.06830635	0.06886812
0.0	0.008916675	0.01513414	0.013013592	0.009590388	0.010931903	0.012003272	0.012475052	0.009312071	0.009343926	0.008925292
0.0	0.008926819	0.015128071	0.012941653	0.009568126	0.010876267	0.012001158	0.012446823	0.009295295	0.009381993	0.008892919
0.0	0.075890094	0.08047965	0.07181709	0.073727004	0.07355047	0.051653057	0.0760242	0.071415134	0.070299625	0.0666914
0.0	0.011228747	0.012726261	0.010010981	0.010603429	0.01056489	0.0054928577	0.010982705	0.009981573	0.009858082	0.008407462
0.0	0.011241491	0.012721145	0.009955477	0.010578835	0.010511094	0.0054918835	0.010957809	0.0099636065	0.009898217	0.008376948
0.0	0.22329359	0.23879234	0.2445632	0.24870215	0.23960079	0.22354077	0.24313751	0.23060958	0.22609937	0.24724315
0.0	0.06902894	0.07483771	0.08119456	0.08164857	0.07901453	0.06689726	0.08045624	0.07342245	0.06955955	0.07662383
0.0	0.009407825	0.011105154	0.012598845	0.012839695	0.012082489	0.008855023	0.012214787	0.010511837	0.009665601	0.010894828
0.0	0.009418522	0.011100688	0.01252917	0.012809988	0.012021065	0.0088534625	0.012187145	0.010492923	0.009704956	0.010855379
0.0	0.21626642	0.24345788	0.23911084	0.2344482	0.23312604	0.23831142	0.23422602	0.24565537	0.2176995	0.24229842
0.0	0.06731252	0.081148416	0.06742324	0.07842459	0.07702632	0.068384565	0.07134428	0.080340184	0.06931925	0.07457272
0.0	0.008977207	0.01292574	0.008900054	0.011903767	0.011518525	0.009224703	0.009752637	0.012443916	0.00960351	0.01035497
0.0	0.0089874165	0.012920546	0.008850655	0.0118761975	0.0114599345	0.009223073	0.009730502	0.0124215735	0.009642605	0.01031746
0.0	0.0012136792	0.0033075286	0.0024780321	0.0019457439	0.0021416314	0.002006013	0.0030220367	0.0013892958	0.0015750328	0.0022168981
0.0	0.5316272	0.52833	0.5380075	0.5386647	0.5351675	0.5334404	0.5423918	0.53383183	0.53107893	0.5495416
0.0	0.53182817	0.52812064	0.5377623	0.53848976	0.53505725	0.53371096	0.5423859	0.534045	0.5312733	0.55053097
0.0	0.14554873	0.14058813	0.1410261	0.17371085	0.15672399	0.14478207	0.14639089	0.14665869	0.14779966	0.1414886
0.0	0.009101756	0.013617671	0.010097729	0.010672576	0.009834707	0.011684829	0.011681119	0.013970798	0.009529437	0.008722802
0.0	7.310738e-05	0.00016830527	8.969619e-05	9.968296e-05	8.47829e-05	0.00012039061	0.000116487114	0.00017475932	8.1520026e-05	6.306625e-05
0.0	0.13618734	0.17478594	0.15979205	0.15586507	0.15069823	0.15385118	0.16331789	0.15633148	0.16263178	0.15267242
0.0	6.783348e-05	0.00025116644	7.743754e-05	6.9279085e-05	0.00010844966	9.925774e-05	0.00016678807	0.000101244084	0.00015598697	8.775603e-05
0.0	0.007851267	0.008230717	0.012504293	0.012544164	0.013305558	0.0095232995	0.013379025	0.010296884	0.013691415	0.013897947
0.0	0.00995046	0.011375235	0.010892639	0.012218516	0.013345105	0.012609878	0.01337671	0.011460502	0.012008957	0.014624861
0.0	0.007644698	0.010701015	0.01260081	0.011876634	0.013460554	0.015846662	0.011781694	0.010070355	0.012926902	0.009919986
0.0	0.00869576	0.010837003	0.014648767	0.011376919	0.014033318	0.009722578	0.012709018	0.010585051	0.013917736	0.014703025
0.0	0.005825149	0.009587594	0.012354741	0.010081022	0.012434807	0.011344063	0.014153073	0.011463392	0.01103193	0.013362318
0.0	0.008960251	0.008433911	0.009457923	0.009956276	0.013100177	0.011560062	0.012161226	0.011125496	0.013208451	0.01175762
0.0	0.00868976	0.009641927	0.012651071	0.0134257525	0.012147049	0.013375169	0.011978411	0.011679181	0.012244712	0.011683712
0.0	0.5312473	0.52877843	0.5372162	0.53780115	0.5351499	0.533404	0.5422944	0.5343218	0.53018063	0.54871064
0.0	0.5303744	0.53021735	0.53827393	0.53802824	0.5370941	0.5368429	0.5449812	0.53624994	0.5322089	0.5524037
0.0	0.5343755	0.5300866	0.53789145	0.5374461	0.53661275	0.5364274	0.545295	0.53432	0.5302629	0.55099684
0.0	0.5309944	0.5294316	0.5363647	0.5374043	0.535468	0.53635246	0.5444306	0.53296417	0.53031707	0.55092055
0.0	0.5316707	0.53003025	0.5365832	0.5383293	0.5380175	0.5360119	0.5455097	0.5342828	0.5308933	0.5510546
0.0	0.05237262	0.037009194	0.062342104	0.044288468	0.048265863	0.045290355	0.06597473	0.055160977	0.052566197	0.036680248
0.0	0.044167195	0.0497189	0.050373107	0.054779023	0.051289596	0.041540686	0.049950704	0.007592471	0.038293164	0.04416064
0.0	0.039272934	0.061254036	0.04754592	0.053875465	0.04761406	0.05621299	0.04537822	0.0615229	0.05011715	0.051551264
0.0	0.047009844	0.050170626	0.04293258	0.050373074	0.04716105	0.04952555	0.039356068	0.052531477	0.045602918	0.053827092
0.0	0.032903913	0.042909462	0.04160829	0.035728533	0.05244322	0.04435157	0.037756346	0.037331007	0.03558576	0.047833443
0.0	0.02981874	0.051307846	0.048762232	0.040189825	0.048241552	0.04807897	0.04185635	0.051980015	0.046519794	0.053187773
0.0	0.53107655	0.53044045	0.5385885	0.5374042	0.5352727	0.53627044	0.5445544	0.53461516	0.533275	0.5513527
0.0	0.5308436	0.53082496	0.53694403	0.53695995	0.53646433	0.53516567	0.54509306	0.5354401	0.5317085	0.5509692
0.0	0.5317913	0.5295699	0.53667265	0.5373453	0.5351761	0.53573215	0.5439679	0.53274304	0.530718	0.550551
0.0	0.04482244	0.05447849	0.062554695	0.033727903	0.042481054	0.04929677	0.044815622	0.048002254	0.059729025	0.040731914
0.0	0.5324548	0.5297856	0.53901935	0.537982	0.5360754	0.53517574	0.5440177	0.53433883	0.5318143	0.54947627
0.0	7.274285e-05	0.000115949406	0.00015558752	0.00010893534	6.532844e-05	0.00010956634	9.9430625e-05	0.000115319584	8.1602935e-05	5.5948378e-05
0.0	0.009367172	0.015916837	0.013080722	0.012197832	0.008537729	0.011899885	0.012811356	0.010026611	0.008163476	0.0072184424
0.0	0.5322235	0.5300607	0.5391762	0.53852296	0.53498584	0.5350006	0.5441649	0.5345623	0.5305808	0.549922
0.0	0.109660074	0.08709379	0.096284956	0.11088687	0.1129857	0.087105095	0.10413623	0.09521725	0.097689554	0.10839478
0.0	0.028689632	0.027038917	0.024224252	0.032712914	0.02330298	0.0250478	0.03053225	0.029213518	0.026755266	0.035498295
0.0	0.52955186	0.52691215	0.53636867	0.53745914	0.535782	0.5343301	0.5426069	0.53295445	0.5305145	0.5488768
0.0	0.5314379	0.5291862	0.53802997	0.5389287	0.5359233	0.53232604	0.5425783	0.53401107	0.53048503	0.549316
0.0	0.0093171755	0.013111932	0.013724752	0.01533544	0.011522592	0.012734855	0.0128223	0.010605396	0.009453577	0.0098014185
0.0	0.009849973	0.011128496	0.010921657	0.0099354	0.009514811	0.005043313	0.010379465	0.011618353	0.008089084	0.007568307
0.0	0.21516244	0.22148356	0.22786333	0.2338155	0.21604738	0.21476127	0.24821457	0.21284142	0.20794477	0.25862685
0.0	0.53217804	0.52868634	0.5352119	0.53924257	0.53595614	0.5335969	0.5420113	0.5350097	0.5305962	0.549087
0.0	0.53019863	0.5289389	0.53695065	0.53868324	0.53647715	0.5347078	0.5448079	0.5332677	0.5310632	0.5482507
0.0	0.0070392587	0.01190712	0.011412151	0.013404921	0.0106935315	0.009695579	0.01676336	0.008070137	0.011233306	0.018072464
0.0	5.115174e-05	0.00016617452	8.675672e-05	0.00015824086	0.00015055391	0.00011165788	0.00016354701	6.5755135e-05	9.5517426e-05	0.00017302862
0.0	0.009575937	0.011801487	0.010732788	0.010734246	0.014588643	0.0129808355	0.007833417	0.009717246	0.011197469	0.013674157
0.0	8.600221e-05	7.6686585e-05	0.00010721126	6.002086e-05	0.00010662502	9.908647e-05	5.8770835e-05	8.049848e-05	0.00013040818	0.00018706148
0.0	0.5287897	0.5297069	0.5372211	0.5378952	0.5339599	0.53458035	0.54286474	0.53368443	0.5324771	0.5494795
0.0	0.009824111	0.010684646	0.013856394	0.013907262	0.010091072	0.011169122	0.0118477205	0.01071532	0.010234473	0.016986918
0.0	9.262441e-05	0.00010600105	0.00020617366	0.00018980354	0.00010563788	0.00013443963	0.00017884301	9.4578354e-05	0.00011217803	0.00018361169
0.0	0.5299936	0.52909905	0.536949	0.5374555	0.5355614	0.5335661	0.54304576	0.5340624	0.53072894	0.5492318
0.0	2.1572532e-05	0.0001045695	0.00012550854	0.00013350196	0.00016590617	2.2266135e-05	0.00010858904	8.0519974e-05	5.0606e-05	0.00013088681
0.0	0.0024317594	0.0085185375	0.012906111	0.0101848515	0.012456526	0.01035861	0.016061068	0.010201906	0.006164997	0.009503772
0.0	0.09785067	0.08485795	0.082098536	0.0883504	0.1030116	0.102915645	0.0953472	0.092835516	0.06804181	0.10711357
0.0	0.53127134	0.53024244	0.5384498	0.53963524	0.5361368	0.53512764	0.5444683	0.533245	0.5316724	0.5516127
0.0	0.011883648	0.011463749	0.0135022	0.016028125	0.014866952	0.0033435693	0.013626769	0.011041309	0.010605941	0.010314393
0.0	0.07547812	0.078086935	0.07418859	0.07512745	0.078607306	0.04115558	0.08383549	0.07550931	0.071479626	0.07120794
0.0	0.012732224	0.010523116	0.015616416	0.018124394	0.015302725	0.007390977	0.016253237	0.0134179685	0.010807871	0.011882517
0.0	0.08452701	0.08044427	0.10130474	0.110112526	0.103703074	0.07402166	0.092580825	0.09855721	0.10819924	0.09405258
0.0	6.1732084e-05	0.00015709481	0.00015411513	9.5119576e-05	7.4227915e-05	0.00017388402	0.00017693771	8.628265e-05	9.136078e-05	4.6593905e-05
0.0	0.006055424	0.012706768	0.010993297	0.009295203	0.012479929	0.013054329	0.011328409	0.007563356	0.009558258	0.010965166
0.0	0.01769244	0.021923132	0.023762258	0.029446432	0.02992129	0.027878365	0.028979735	0.01949961	0.019475032	0.024803547
0.0	0.0094770305	0.0104117775	0.009351185	0.013127867	0.011406896	0.009148345	0.009003922	0.010877945	0.011234725	0.009286048
0.0	0.530906	0.52988875	0.5353096	0.5385848	0.53633964	0.5353857	0.5433966	0.53363085	0.529755	0.5502721
0.0	0.038214337	0.04077223	0.043305684	0.03653402	0.04530347	0.049148858	0.05170499	0.038362104	0.048785426	0.04444048
0.0	0.06336259	0.08166969	0.070689864	0.077729784	0.074638896	0.06753567	0.06898243	0.016141161	0.071443744	0.06222669
0.0	7.959313e-05	9.7726865e-05	7.671212e-05	0.00015074151	0.00011427855	7.3806885e-05	6.9135676e-05	0.00010477301	0.00011434471	7.173511e-05
0.0	0.024825135	0.026398776	0.023179114	0.02458114	0.029934593	0.03002027	0.03233573	0.01904978	0.022000307	0.027393533
0.0	0.14506032	0.13388544	0.16996399	0.1467931	0.14421931	0.16566914	0.17012885	0.12389416	0.1427501	0.15537573
0.0	5.1378283e-05	0.00010567345	0.0001037673	0.00010165629	9.594575e-05	0.000104085804	3.5429224e-05	0.00011853971	7.238516e-05	0.00013619351
0.0	0.21249807	0.22409111	0.2487048	0.22027774	0.24218264	0.21265541	0.22690105	0.23339158	0.20366046	0.23025769
0.0	0.022313673	0.026548116	0.028425151	0.020700993	0.023605587	0.02764959	0.023064174	0.027590815	0.023551874	0.030197155
0.0	0.06082918	0.07008994	0.08198499	0.06119154	0.07057905	0.066867314	0.068780065	0.076869175	0.06146287	0.072126195
0.0	6.0741873e-05	6.978374e-05	6.2673134e-05	0.00012596151	0.00012748002	0.000112941285	0.00018051462	5.7264704e-05	0.00011091631	8.382488e-05
0.0	0.009650062	0.007820261	0.014852733	0.009736329	0.009376251	0.014006537	0.0144344615	0.00607055	0.009353125	0.0107627865
0.0	0.025121013	0.019952333	0.021576885	0.019800715	0.027346818	0.026097491	0.02729638	0.020448234	0.02650679	0.026905036
0.0	0.031327765	0.04264066	0.044453	0.052202407	0.050587956	0.047120616	0.057158038	0.042272042	0.042672437	0.062589705
0.0	0.011339257	0.010888232	0.008316065	0.011330466	0.013774484	0.009999877	0.014992875	0.012944187	0.0066212895	0.017438358
0.0	0.011359813	0.01075288	0.0084137535	0.011182992	0.013739949	0.009959586	0.014889318	0.012957696	0.0066504492	0.01723587
0.0	0.5313941	0.5294543	0.5376347	0.5387912	0.53582597	0.5340531	0.5434365	0.5337091	0.53111804	0.5499199
0.0	0.53204346	0.5294438	0.5382229	0.5374357	0.53603697	0.53542054	0.54433924	0.5351106	0.53137124	0.54959697
0.0	0.008296878	0.014093842	0.016474193	0.011066382	0.0094161155	0.0056716125	0.008897056	0.010254195	0.00811902	0.00951416
0.0	0.008419218	0.01404681	0.016528068	0.011025424	0.009413003	0.00568688	0.008888504	0.010279667	0.008103636	0.009570019
0.0	0.018383114	0.031671677	0.03783708	0.025010616	0.023829915	0.018482141	0.029681865	0.023670917	0.025929473	0.025405884
0.0	0.052505817	0.0721505	0.09046723	0.06532334	0.07068051	0.067260586	0.073989786	0.06968336	0.07530563	0.07317868
0.0	2.8646595e-05	9.786983e-05	0.00021264999	6.210289e-05	8.450959e-05	7.118213e-05	9.380939e-05	8.0393766e-05	0.00011414916	8.34046e-05
0.0	0.53091836	0.5295889	0.53667176	0.5371829	0.5354952	0.53478	0.543691	0.53412926	0.5311876	0.54959524
0.0	0.0026143081	0.0072083985	0.010226502	0.0126211215	0.009386638	0.010225281	0.012217089	0.0056971083	0.011531873	0.0135076195
0.0	0.051839326	0.0712787	0.075307555	0.07527334	0.07296566	0.07426191	0.08702523	0.06134819	0.070706934	0.08007705
0.0	2.7326678e-05	9.348567e-05	0.00010563345	0.000105892745	9.528171e-05	0.00010335431	0.00017394772	4.989207e-05	8.998361e-05	0.00011734479
0.0	0.0055414727	0.010139098	0.0109395925	0.011023194	0.01040847	0.010758548	0.014162091	0.007526611	0.009964826	0.01183471
0.0	5.3934087e-05	4.888365e-05	9.082673e-05	5.8777e-05	6.2717496e-05	3.848219e-05	3.875394e-05	0.00014230398	0.00013747152	0.00011553675
0.0	0.0059810327	0.011970102	0.011117676	0.008392901	0.010953577	0.0035970958	0.012889246	0.007411554	0.008277601	0.01417144
0.0	0.056190494	0.089857176	0.0769627	0.0712892	0.07181585	0.026770834	0.08860348	0.056025866	0.058059502	0.0795593
0.0	0.53279	0.5309426	0.53927207	0.5421019	0.536654	0.5352881	0.54486674	0.5335579	0.53167987	0.5511003
0.0	0.006374377	0.010105987	0.011045054	0.010944892	0.012142817	0.0051859845	0.012342859	0.0097633535	0.00797406	0.011363075
0.0	0.10041133	0.103746876	0.08741709	0.105767734	0.10545423	0.10129749	0.12505175	0.086923964	0.09632496	0.096058525
0.0	0.024383897	0.031247057	0.024501435	0.026613906	0.024294503	0.019696033	0.035027556	0.020427633	0.02335547	0.025759768
0.0	0.009208091	0.01088834	0.010922796	0.009944707	0.012328428	0.008231219	0.009991774	0.0117721725	0.0103811845	0.010470514
0.0	0.011141429	0.007891455	0.0116865635	0.013188429	0.015849147	0.008852926	0.008334237	0.011257552	0.0092992345	0.0063270717
0.0	0.011142312	0.007835385	0.011675609	0.013220239	0.015858313	0.008795643	0.0082980115	0.011292971	0.009230404	0.0063433265
0.0	0.07432398	0.066218175	0.073393464	0.084249906	0.08774131	0.06854882	0.07003177	0.0443913	0.06923645	0.07013903
0.0	0.00010487637	7.088509e-05	9.583602e-05	0.00016252395	0.00019217143	7.643755e-05	7.624362e-05	1.51032e-05	8.314136e-05	7.107747e-05
0.0	0.010799045	0.008840341	0.010425301	0.013620816	0.014718107	0.009265986	0.009420681	0.004155119	0.009582149	0.009234697
0.0	0.0063212016	0.009299955	0.010954813	0.013625249	0.009610206	0.011036781	0.009568537	0.008972801	0.00775598	0.0077242404
0.0	0.021431485	0.027739353	0.0066245054	0.028973788	0.028562814	0.02602446	0.026868671	0.027040377	0.029190533	0.031174047
0.0	0.020893095	0.02322233	0.030033171	0.027973458	0.02869211	0.004411726	0.033855505	0.02299505	0.0203368	0.02245003
0.0	0.19151412	0.21149114	0.18458042	0.20528296	0.16018905	0.18427908	0.20023026	0.17456546	0.18721399	0.19951066
0.0	4.0588773e-05	0.00016950899	6.550129e-05	0.00011779311	0.000102277525	3.760617e-05	7.5651624e-05	0.00012450927	7.233286e-05	0.00016603182
0.0	9.00552e-05	9.260375e-05	6.4541346e-05	7.215519e-05	0.00011094159	4.47791e-05	9.1922426e-05	5.4106666e-05	6.166877e-05	5.4088763e-05
0.0	0.008096146	0.01104371	0.0137399165	0.0077557573	0.012150084	0.011779197	0.009144884	0.011010362	0.012286856	0.012220772
0.0	0.08080543	0.09033292	0.11131321	0.10424066	0.11763893	0.11985115	0.1147355	0.10325788	0.11815074	0.118705414
0.0	0.023344152	0.032403093	0.027761625	0.02705812	0.030094018	0.034526385	0.028806385	0.030640721	0.02502346	0.025889544
0.0	0.17517164	0.2036474	0.19286531	0.19832577	0.19959174	0.21790548	0.20427129	0.20677947	0.18796302	0.20547627
0.0	0.009197152	0.015282857	0.00575851	0.010168338	0.013228404	0.0054356493	0.009935654	0.0117398305	0.0074724746	0.010583707
0.0	0.009142832	0.015241033	0.005735277	0.01009608	0.013160414	0.005424859	0.009884973	0.011685424	0.0074850647	0.010539986
0.0	0.00011612491	0.00014449707	4.747611e-05	0.00015057344	6.2867075e-05	3.036304e-05	7.066117e-05	6.911775e-05	8.0947415e-05	9.410614e-05
0.0	0.10537299	0.11031575	0.12564304	0.0850654	0.12066295	0.105934195	0.09576576	0.10535371	0.086053826	0.107165985
0.0	0.025303971	0.025321756	0.025820954	0.022211744	0.03371381	0.027158584	0.025788356	0.029488556	0.023002036	0.026178788
0.0	0.009201546	0.010231199	0.010717519	0.009499087	0.013316355	0.012874118	0.008935248	0.011344903	0.010119931	0.010794273
0.0	0.031899158	0.038469523	0.044946276	0.052199982	0.053731084	0.0487246	0.053251997	0.051569782	0.057216644	0.05137397
0.0	0.5315265	0.52859384	0.53847355	0.5384293	0.53495145	0.53343415	0.54271245	0.5343949	0.5303927	0.5500264
0.0	8.156147e-05	8.60882e-05	6.970512e-05	5.8671943e-05	0.00012042712	5.634916e-05	9.731703e-05	0.00013080996	0.00013703282	7.348139e-05
0.0	0.00910032	0.0060041677	0.007260186	0.0074447324	0.011270978	0.008826744	0.00957999	0.013281634	0.016302975	0.008015989
0.0	0.025301773	0.02365822	0.021567436	0.023968454	0.029479804	0.026937965	0.030612407	0.024006037	0.023211366	0.02251624
0.0	0.00012077833	0.00015637923	0.000119665885	0.00012578219	0.00013699572	4.4368484e-05	0.00018576272	6.813878e-05	4.946305e-05	5.251052e-05
0.0	0.12295405	0.15070531	0.13388968	0.16132416	0.14597264	0.14626832	0.15117228	0.13126518	0.156682	0.15077372
0.0	0.006678313	0.011135825	0.006632534	0.011444765	0.009488778	0.009397943	0.011049246	0.007867486	0.00917393	0.010220418
0.0	0.006681572	0.011160314	0.0067033647	0.011423195	0.009516763	0.009432854	0.011095789	0.007850977	0.00916097	0.010246198
0.0	0.006664649	0.011103076	0.0066860355	0.011438487	0.0094836615	0.009384075	0.011063439	0.00784667	0.009187203	0.010216096
0.0	4.9024493e-05	0.00012995559	0.00014622256	0.00017481417	9.015634e-05	0.00011229041	0.00013774248	7.535075e-05	6.711733e-05	7.6728866e-05
0.0	0.1325663	0.1468409	0.1577291	0.16462749	0.1653175	0.16326979	0.13808782	0.13822447	0.1437053	0.15398741
0.0	0.009074977	0.0015555804	0.010666329	0.009833375	0.009834178	0.01225066	0.009193911	0.010066229	0.010188073	0.008455328
0.0	0.0923142	0.1039699	0.11412543	0.10237706	0.107676536	0.105895184	0.093205824	0.102318704	0.10180582	0.10759861
0.0	9.270924e-05	0.00012758301	0.000105987805	0.00010081681	9.545523e-05	8.232639e-05	9.284194e-05	0.000115302646	0.00015492992	7.932224e-05
0.0	0.009572953	0.009733833	0.012155847	0.010742776	0.01160033	0.008443775	0.013444429	0.008175122	0.0070064887	0.009087287
0.0	0.010063022	0.011701294	0.011959893	0.011038217	0.012765814	0.009225887	0.009855652	0.009452519	0.010010961	0.011129442
0.0	6.593874e-05	0.00011045508	0.00012690754	9.549384e-05	0.00014272062	0.00011728538	0.00013999899	7.925744e-05	4.836584e-05	9.45834e-05
0.0	0.08834965	0.08803434	0.11585894	0.10003946	0.098597884	0.09782287	0.122827455	0.08967127	0.07312063	0.08940051
0.0	6.1157916e-05	0.00012801612	0.00013736564	5.4415887e-05	9.240668e-05	0.00020929836	5.6545363e-05	7.055821e-05	1.3562957e-05	0.00011512171
0.0	0.04251836	0.05025998	0.052311454	0.04627863	0.05219519	0.041130506	0.046535164	0.039963458	0.032226965	0.04399538
0.0	0.04250389	0.050417915	0.052162822	0.04643764	0.05224944	0.04114081	0.046492327	0.039962307	0.03226762	0.044182796
0.0	0.066828445	0.0680328	0.081472	0.08453988	0.07324045	0.07006934	0.06694187	0.07000061	0.048100013	0.076327294
0.0	0.04537477	0.055606496	0.048566308	0.053106405	0.035561435	0.041631892	0.042437617	0.042344406	0.04860269	0.05018533
0.0	7.0282484e-05	7.8451805e-05	0.0001424123	0.00016467259	9.664371e-05	8.3011044e-05	6.4354084e-05	8.177954e-05	2.1480746e-05	9.7811615e-05
0.0	8.5982196e-05	8.560448e-05	0.00018282258	7.070033e-05	0.00014714035	4.6419078e-05	0.00017228005	8.374171e-05	0.000107385094	0.00018596988
0.0	0.041376404	0.04985172	0.042895626	0.04389825	0.049407616	0.044897135	0.04276849	0.045410216	0.048108462	0.046924457
0.0	0.53175306	0.52965343	0.53621686	0.5394927	0.53636056	0.53569794	0.54375356	0.53331846	0.53084445	0.5483858
0.0	0.03770998	0.050382055	0.051759064	0.04989812	0.057829134	0.04109109	0.03758949	0.046921305	0.037752155	0.045569267
0.0	0.08979332	0.122863	0.11838993	0.11078011	0.11056118	0.08093848	0.103660576	0.07462382	0.11109534	0.11116123
0.0	0.07907339	0.122056626	0.09405718	0.08673689	0.069068424	0.07990585	0.10545393	0.1075089	0.10595048	0.09403676
0.0	0.078293905	0.08594409	0.08219508	0.09215628	0.0939276	0.109965496	0.098117754	0.10968622	0.09733584	0.124712445
0.0	0.09518096	0.12458633	0.11178873	0.09238265	0.09931928	0.11924674	0.108987555	0.11576301	0.09984878	0.1005758
0.0	0.021037411	0.032729294	0.030966984	0.028882619	0.03132203	0.029035846	0.029052144	0.009206399	0.0244255	0.026477665
0.0	0.13659026	0.15542898	0.15475775	0.16572234	0.16027375	0.16315041	0.14709145	0.1653601	0.14127088	0.16787301
0.0	0.0900292	0.10427172	0.0686937	0.09237608	0.10557218	0.07492477	0.03573396	0.103142425	0.10442964	0.06600498
0.0	0.5301386	0.5297405	0.53986394	0.53942376	0.537137	0.53440833	0.5435247	0.5347298	0.532539	0.5507974
0.0	0.530308	0.5298542	0.53907865	0.5382142	0.5366881	0.53329504	0.54339933	0.53369445	0.5315586	0.5495661
0.0	0.027000763	0.028029064	0.023852732	0.029682944	0.023906687	0.02364792	0.032019284	0.027566811	0.026674107	0.030456547
0.0	0.52986085	0.5285403	0.5390262	0.538404	0.53544444	0.5342112	0.5419497	0.5329514	0.5313843	0.5496838
0.0	0.53154033	0.530489	0.53935605	0.5402617	0.53670186	0.5333826	0.54295886	0.53303945	0.5315832	0.55077785
0.0	0.027793305	0.026661519	0.029166678	0.021968003	0.025741521	0.023217764	0.034615293	0.025188575	0.026355868	0.018011883
0.0	0.0224322	0.028776975	0.02796718	0.027708592	0.027222114	0.02552965	0.028609723	0.007747138	0.020435348	0.027723478
0.0	0.021699293	0.034844723	0.024484074	0.031145392	0.02564658	0.029219436	0.025002958	0.027502313	0.032476913	0.02821906
0.0	0.020530377	0.027321266	0.025128178	0.02862466	0.025202436	0.026151806	0.025010638	0.032216106	0.026830347	0.025764367
0.0	0.02083003	0.027212381	0.021625146	0.02204787	0.031074626	0.026292985	0.026621396	0.021974105	0.024878347	0.025118094
0.0	0.1149937	0.15449248	0.15052424	0.13703677	0.15082589	0.1506015	0.14110066	0.15579097	0.14610219	0.16204767
0.0	0.52970725	0.5299935	0.5406242	0.5390799	0.53641874	0.53437006	0.54349923	0.5342718	0.5326848	0.55006313
0.0	0.53017765	0.5300593	0.53950024	0.5394336	0.53708696	0.5343074	0.5435299	0.53389496	0.53186005	0.5498644
0.0	0.53097576	0.5282642	0.53934026	0.5385502	0.53584135	0.5337988	0.5424777	0.5315235	0.5313414	0.54938745
0.0	0.027525477	0.03566638	0.03332934	0.017089201	0.026359417	0.023179028	0.016496327	0.021462196	0.026611807	0.022891514
0.0	0.53154665	0.5302029	0.53852016	0.5378676	0.5360294	0.5344538	0.5444639	0.5339041	0.53170824	0.549287
0.0	0.038636632	0.042404372	0.05067565	0.051162712	0.04873649	0.051357005	0.058246825	0.049955323	0.056657206	0.05451915
0.0	0.5307838	0.53040516	0.5377215	0.5379986	0.5364168	0.53448474	0.5441117	0.53409034	0.5318639	0.5492193
0.0	0.5314614	0.5290762	0.5380768	0.53774047	0.5349688	0.5344022	0.54312056	0.53385526	0.53127384	0.54893726
0.0	0.041789774	0.051767256	0.049851924	0.044828247	0.053450473	0.051156405	0.05672389	0.04455429	0.051741492	0.04589627
0.0	0.532117	0.5304591	0.5375558	0.53820693	0.5355357	0.53381115	0.5432536	0.5334549	0.53073645	0.5497748
0.0	0.038523287	0.04755394	0.053532004	0.048699263	0.05428541	0.05771128	0.056062873	0.04552363	0.049297284	0.05921708
0.0	0.184187	0.2092457	0.18698007	0.20876245	0.19110712	0.19498122	0.19571723	0.17976888	0.2191681	0.20375468
0.0	0.16357785	0.19311777	0.19923036	0.20222741	0.18951905	0.1903902	0.20746122	0.21507238	0.19989882	0.18779765
0.0	0.1927701	0.20574753	0.18170135	0.19591005	0.20982586	0.20066085	0.22041006	0.19110343	0.21042433	0.19450662
0.0	0.5315533	0.5304709	0.5386266	0.5386966	0.53637284	0.53491795	0.544621	0.5342313	0.5314995	0.54972386
0.0	0.5321516	0.5296545	0.5376889	0.53891665	0.5356746	0.53531784	0.5437501	0.534008	0.5307294	0.5496261
0.0	0.045009885	0.054044247	0.055389836	0.041857447	0.057971187	0.04895215	0.037667617	0.042059228	0.04875598	0.0529695
0.0	0.5314141	0.5287351	0.53798944	0.53753674	0.5350366	0.5348041	0.5433024	0.5322244	0.5311009	0.54877806
0.0	0.5302879	0.5298312	0.5368938	0.53675866	0.5350884	0.53431976	0.5438311	0.5340964	0.5313079	0.5496767
0.0	0.01074856	0.00972021	0.009639504	0.0074780253	0.015427652	0.009196574	0.011471056	0.012735449	0.0076853493	0.009679888
0.0	0.06978439	0.07381574	0.07019901	0.06842037	0.08379936	0.06739983	0.07128794	0.082379386	0.071299314	0.06661968
0.0	0.012186175	0.012739286	0.008470417	0.013145479	0.012042207	0.010096489	0.009626008	0.008867616	0.012877203	0.015987791
0.0	0.5316384	0.5286863	0.5382423	0.5393046	0.53638124	0.5329992	0.5435615	0.53371024	0.5309008	0.5496922
0.0	0.00013496832	0.00014742839	6.295809e-05	0.00015139693	0.00012840686	9.0983456e-05	7.9176694e-05	6.990116e-05	0.00014958116	0.00021727226
0.0	0.012941202	0.010952948	0.011549616	0.011114768	0.011415723	0.00868138	0.0092705265	0.008410822	0.016210292	0.015679242
0.0	0.00010793155	9.426609e-05	0.000175138	4.633991e-05	8.587191e-05	9.3439325e-05	5.525885e-05	0.00013342	0.00017247055	0.00012558192
0.0	0.011356445	0.011660933	0.017978968	0.0069187325	0.010486612	0.0100339595	0.008996769	0.015322238	0.015545071	0.011806766
0.0	0.5312397	0.5294499	0.5383281	0.5382494	0.53584933	0.53515047	0.5440117	0.53503364	0.5302666	0.54946595
0.0	0.5321938	0.52915394	0.5381135	0.5378152	0.5353483	0.53511196	0.54316217	0.53450125	0.53027064	0.5489198
0.0	6.75617e-05	6.865758e-05	0.000111702284	8.306854e-05	0.00013333556	0.00012768112	7.667613e-05	0.00011037706	0.00013036317	5.9103055e-05
0.0	0.008401727	0.009566372	0.011087249	0.008384611	0.010520897	0.013988748	0.0069097485	0.0117885815	0.011742686	0.009492862
0.0	0.5305366	0.52966034	0.53791916	0.5378549	0.53519076	0.5344533	0.54439515	0.53417	0.53073746	0.5502769
0.0	0.5317118	0.52970296	0.53770024	0.5369261	0.53565806	0.5347364	0.54432476	0.53447735	0.5315947	0.54918426
0.0	0.0020065429	0.0017170846	0.0021289384	0.001223788	0.0023380527	0.0023084185	0.0028417232	0.0030070893	0.0029180425	0.0009470437
0.0	0.043257575	0.046363678	0.05695452	0.053539623	0.051661685	0.053269804	0.059384353	0.051635437	0.057302255	0.06037729
0.0	4.3787244e-05	0.0001493218	8.001724e-05	0.00014268076	9.517302e-05	0.00010368244	3.2832355e-05	8.021534e-05	0.00012862757	7.035383e-05
0.0	0.007707768	0.012183237	0.005068684	0.010976776	0.009928526	0.007839787	0.0017856837	0.012028639	0.012127863	0.005740206
0.0	0.09498093	0.11120618	0.07489248	0.113481194	0.11152348	0.07666615	0.08927484	0.1056087	0.060706127	0.109022446
0.0	0.0074155754	0.012427026	0.0047660354	0.014342159	0.012858257	0.0055951835	0.008097367	0.011587691	0.0061093494	0.011960293
0.0	0.008997249	0.013941583	0.0033143656	0.014981231	0.012897755	0.007801717	0.009894909	0.01240911	0.0060082558	0.010599563
0.0	4.836538e-05	0.00013982701	1.9769917e-05	0.00018134443	0.00014580751	2.7269743e-05	5.557498e-05	0.00011965173	3.3277254e-05	0.000119339864
0.0	0.082248494	0.10634209	0.10223195	0.10105156	0.10203508	0.08790985	0.12606844	0.088444054	0.08660055	0.09533322
0.0	0.008381472	0.013547931	0.009541893	0.0114541445	0.009323084	0.011481269	0.009454336	0.008409068	0.010443248	0.010807611
0.0	4.0753606e-05	0.00016787494	7.130571e-05	5.121788e-05	0.00013034415	1.4744169e-05	0.00012593508	8.049042e-05	3.655874e-05	0.00015227502
0.0	0.102283016	0.080230474	0.087050356	0.07757078	0.103094295	0.08134801	0.07781337	0.06972488	0.07995725	0.10648462
0.0	0.10277855	0.08066417	0.08744893	0.07766768	0.10324569	0.081918225	0.07804344	0.06966041	0.08058662	0.106371164
0.0	0.10277855	0.08066417	0.08744893	0.07766768	0.10324569	0.081918225	0.07804344	0.06966041	0.08058662	0.106371164
0.0	0.10294527	0.08047886	0.08733754	0.077176854	0.10364439	0.081794985	0.07820545	0.0697987	0.08038765	0.10632965
0.0	0.020318666	0.020475248	0.020435119	0.023163842	0.02089854	0.018553883	0.02095279	0.019207262	0.021524077	0.02834293
0.0	0.5317178	0.5296456	0.5398082	0.53811777	0.5348891	0.53330636	0.54317206	0.53414845	0.5324067	0.5517876
0.0	0.53179383	0.52892655	0.53720474	0.5368875	0.53511083	0.53465086	0.5442275	0.53423166	0.5306749	0.5474624
0.0	0.11552679	0.13891263	0.13432579	0.1626599	0.11869323	0.12753706	0.15125953	0.1483342	0.14598273	0.15882522
0.0	0.53179514	0.5285457	0.53636295	0.53901374	0.53592575	0.5339823	0.54335505	0.53391933	0.53123736	0.55024475
0.0	3.157843e-05	0.000119754695	8.9240944e-05	5.950157e-05	8.759458e-05	7.523142e-05	1.7088805e-05	4.8631035e-05	7.8874655e-05	0.00012974806
0.0	0.009451416	0.013621471	0.009618719	0.01161116	0.007097413	0.0078070816	0.00985094	0.009729009	0.00927312	0.008632222
0.0	0.008601182	0.012991378	0.0015122183	0.009646813	0.012021904	0.008781661	0.009649712	0.011495642	0.0104566	0.01174563
0.0	7.773852e-05	0.00016860114	2.171495e-06	5.469792e-05	9.4345414e-05	6.610016e-05	8.681896e-05	6.11851e-05	0.000114825365	0.00012885689
0.0	7.5035394e-05	0.00012844127	8.768835e-05	0.00016962767	0.00014055488	9.8392076e-05	6.401579e-05	0.0001330276	8.834848e-05	7.085658e-05
0.0	0.18120456	0.19352901	0.16929492	0.041919805	0.20011212	0.20023698	0.19353744	0.19234486	0.19569166	0.19889246
0.0	0.18163486	0.19421104	0.16989136	0.042108815	0.201366	0.20063475	0.19433627	0.19251125	0.19568722	0.19964023
0.0	0.25085875	0.26191795	0.2400541	0.09084909	0.26989076	0.2687943	0.2645914	0.26125255	0.26312646	0.27076393
0.0	0.18467334	0.18776925	0.19249864	0.16126281	0.2077715	0.15952551	0.19546373	0.17454594	0.18615356	0.19334978
0.0	0.17412107	0.19205078	0.2177458	0.19329745	0.18539989	0.20493068	0.20512374	0.17573012	0.20254785	0.20385347
0.0	0.07254475	0.07118091	0.06381417	0.07848861	0.076360606	0.08355239	0.060810428	0.07476932	0.071892455	0.08143275
0.0	4.4909313e-05	0.000102296835	4.8276997e-05	7.504398e-05	4.027096e-05	6.911722e-05	0.00012522473	7.894456e-05	9.871141e-05	6.418603e-05
0.0	0.046015073	0.040339973	0.041120578	0.047490295	0.049339782	0.038688764	0.051822778	0.036130153	0.04690981	0.039054483
0.0	0.06444398	0.05562733	0.068215124	0.06741474	0.07442018	0.062152244	0.063667275	0.065213665	0.07148339	0.06814077
0.0	0.010696805	0.0071867346	0.0096884	0.008498653	0.009739742	0.0077884845	0.009276218	0.0069484953	0.008676638	0.0061245575
0.0	0.010715755	0.007199423	0.009811146	0.008511766	0.009768703	0.007830868	0.009369538	0.007031697	0.008773285	0.0061260667
0.0	0.0077202646	0.011042168	0.0071677077	0.011089341	0.010993457	0.009836946	0.004354871	0.0090789525	0.010823073	0.0096638575
0.0	6.270189e-05	0.000115750896	5.216395e-05	9.6811025e-05	0.00013896039	0.0001368448	0.00010012299	6.0820177e-05	8.781688e-05	5.3139243e-05
0.0	0.0063571124	0.0134744225	0.009082835	0.013444747	0.013646196	0.011077122	0.007049675	0.010032928	0.009225051	0.0084522385
0.0	4.0385567e-05	0.00012941852	3.905989e-05	7.608173e-05	7.362356e-05	0.000105106345	1.9768182e-05	7.2406845e-05	7.1447146e-05	0.00012688637
0.0	0.006780574	0.011961138	0.0066862954	0.009336412	0.009170741	0.010926233	0.0048450925	0.009037247	0.008926664	0.012328103
0.0	5.018118e-05	9.846989e-05	8.249637e-05	9.074016e-05	8.060549e-05	3.8663133e-05	0.000147874	7.352989e-05	9.380277e-05	6.1677005e-05
0.0	0.053162497	0.07582783	0.07794907	0.08220124	0.075610615	0.06321846	0.063865826	0.06915289	0.06381608	0.07544298
0.0	0.5318503	0.5302457	0.53733826	0.5368548	0.5351702	0.5349812	0.54398423	0.53378004	0.53227895	0.54932624
0.0	0.005417827	0.011027234	0.009143626	0.014840696	0.010758411	0.008467858	0.008490468	0.010461462	0.009585883	0.008206642
0.0	2.9992974e-05	0.0001180971	0.00012037798	0.0001479479	0.00010901129	5.644117e-05	5.3960324e-05	7.8116325e-05	6.1246916e-05	9.358879e-05
0.0	0.5309547	0.5301299	0.53738713	0.5383736	0.5352478	0.53591585	0.5447075	0.53526974	0.5319211	0.5516617
0.0	0.008538947	0.009230919	0.010754469	0.011849524	0.009549517	0.0080413995	0.014964619	0.0046262783	0.006809453	0.006887168
0.0	0.06493651	0.057601456	0.061379574	0.0765327	0.07243858	0.077792116	0.066335805	0.06697261	0.0768453	0.07678813
0.0	0.038347833	0.048855674	0.0535277	0.05223579	0.024050644	0.04380179	0.06729594	0.03239119	0.04280277	0.04790613
0.0	0.03303619	0.03320355	0.047953162	0.051414534	0.04039346	0.049449358	0.03984865	0.037971385	0.05081712	0.04316656
0.0	1.862171e-05	3.4285324e-05	0.000115776624	0.00014228973	9.841047e-05	6.726169e-05	5.8469974e-05	6.145748e-05	5.7005625e-05	5.1599483e-05
0.0	0.008072989	0.010092592	0.011914764	0.006443971	0.008583062	0.008456384	0.009112414	0.0061599854	0.014051572	0.009251277
0.0	0.007868513	0.010051406	0.010139951	0.008870068	0.008831343	0.011019681	0.007873894	0.005919666	0.00852664	0.009174801
0.0	0.041675813	0.048440352	0.055992976	0.038839247	0.050605293	0.039763004	0.05670311	0.03691328	0.04962225	0.04618062
0.0	0.040992662	0.048313547	0.05051575	0.04769515	0.051534668	0.047155097	0.05167246	0.035976037	0.035944544	0.045935225
0.0	0.53052855	0.5297225	0.5370682	0.53786	0.53547823	0.53417987	0.5431391	0.5333276	0.53154624	0.5500704
0.0	0.00913701	0.007483063	0.007498073	0.013790655	0.010961764	0.009122029	0.009525828	0.005417925	0.008475156	0.007014017
0.0	0.009666345	0.008042529	0.008067187	0.012956165	0.011039368	0.0066703656	0.007813267	0.0044774506	0.011019015	0.0071277195
0.0	0.0626629	0.064665295	0.06257257	0.07370986	0.07058779	0.06253896	0.070521176	0.049679738	0.06402872	0.06043943
0.0	5.52402e-05	6.485773e-05	5.2655334e-05	9.7813194e-05	8.4092935e-05	5.420861e-05	7.8268655e-05	2.2834203e-05	6.2013525e-05	4.0713014e-05
0.0	0.007860522	0.008459367	0.007748355	0.010598818	0.00978437	0.007814532	0.009543796	0.0051042186	0.0082862945	0.0070047635
0.0	0.53125644	0.5298821	0.5367872	0.53693724	0.5354501	0.53482	0.5433328	0.533475	0.53176826	0.5493788
0.0	0.023407683	0.020039616	0.020209895	0.032756925	0.027320376	0.023623545	0.024655458	0.0156018	0.022238586	0.019509736
0.0	0.008548128	0.0069726477	0.0069581657	0.014707544	0.010830059	0.0123163685	0.011534047	0.0065547656	0.0065732263	0.00694813
0.0	0.064020574	0.06378923	0.056591958	0.080302	0.07120604	0.07080688	0.07540655	0.06888742	0.048742216	0.06166815
0.0	5.9846418e-05	6.1632025e-05	3.623093e-05	0.00013534425	8.690113e-05	8.634883e-05	0.00010078644	7.699485e-05	2.2554583e-05	4.3884644e-05
0.0	0.008179078	0.008248064	0.006435742	0.012444466	0.009944796	0.009842734	0.010816199	0.00933317	0.005013687	0.0072705555
0.0	0.022375928	0.02466473	0.022385344	0.032265343	0.027730096	0.020557674	0.022334218	0.016735684	0.020859387	0.024774993
0.0	0.006851022	0.011363231	0.010378828	0.009797347	0.009979688	0.00953669	0.008444568	0.0064644087	0.007738317	0.009720619
0.0	3.9675197e-05	8.0048834e-05	8.641703e-05	6.0212733e-05	8.0802034e-05	3.2549502e-05	8.4796004e-05	5.861373e-05	0.00013145192	9.440094e-05
0.0	6.7066205e-05	0.000117726064	6.465753e-05	9.010038e-05	7.92867e-05	6.969715e-05	5.4595315e-05	6.997959e-05	7.202052e-05	0.00010914267
0.0	7.414211e-05	0.00015706036	7.765109e-05	7.869352e-05	6.027438e-05	4.8555223e-05	8.213106e-05	8.4553765e-05	7.4571304e-05	0.00013402721
0.0	0.04044904	0.047104087	0.03683669	0.06160205	0.049008578	0.0303639	0.056178533	0.05657713	0.0542689	0.045449067
0.0	0.065162174	0.074020684	0.076091066	0.07315229	0.081489235	0.06402579	0.07095805	0.07605981	0.06031699	0.06678761
0.0	0.53083736	0.5278416	0.5371812	0.5376762	0.53508854	0.5329709	0.54277754	0.5330988	0.5305019	0.5486628
0.0	0.531287	0.52870744	0.5373902	0.5387968	0.535814	0.5334226	0.5433837	0.53366214	0.5305467	0.550072
0.0	0.18427145	0.22293408	0.1790612	0.22044186	0.18999939	0.15892158	0.2082981	0.17355862	0.19843538	0.1943756
0.0	0.0065513137	0.01022878	0.009350111	0.010351984	0.010606321	0.007890704	0.008698789	0.009815214	0.0070732664	0.0061804336
0.0	6.047266e-05	6.126182e-05	9.832436e-05	8.2817176e-05	0.00012563857	8.799073e-05	0.00015531627	4.7083355e-05	3.1728727e-05	7.8739686e-05
0.0	3.4845387e-05	7.842413e-05	4.5553297e-05	7.600979e-05	7.960937e-05	0.00010244473	5.9517293e-05	4.2427524e-05	3.9544688e-05	8.0704165e-05
0.0	0.0086008	0.009028006	0.013648417	0.010830519	0.013256299	0.007326696	0.013982554	0.010316802	0.006334547	0.0061436794
0.0	3.103596e-05	9.171841e-05	2.1851769e-05	9.79026e-05	5.8415466e-05	3.7252583e-05	9.884413e-05	4.2763455e-05	7.562018e-05	6.1079634e-05
0.0	0.0024824433	0.004341442	0.0047065853	0.0055993157	0.0029643672	0.0021482275	0.005501434	0.0045337593	0.0031406481	0.0064360686
0.0	0.20336224	0.20106877	0.1994941	0.19891478	0.1971203	0.16089965	0.16459197	0.17155822	0.18662661	0.21300372
0.0	0.530653	0.52864236	0.53670794	0.5385623	0.53461003	0.53322196	0.54324144	0.5335902	0.5315746	0.54894686
0.0	0.0062754015	0.008016088	0.007515922	0.011389583	0.009024624	0.005191444	0.01450707	0.009635081	0.0045369393	0.01110016
0.0	3.1719257e-05	6.966672e-05	5.2144598e-05	8.295328e-05	6.883333e-05	2.2777069e-05	0.00020359152	5.9483533e-05	5.1410825e-05	9.820854e-05
0.0	0.5297274	0.5294388	0.53702635	0.53748053	0.53612906	0.5344874	0.5439373	0.5335761	0.53020024	0.5501393
0.0	0.04166162	0.048592865	0.055834502	0.03897374	0.050657988	0.03977298	0.05665147	0.036912236	0.049683735	0.0463769
0.0	5.9142352e-05	9.8782504e-05	0.000111937086	0.00014057459	8.448284e-05	8.2656225e-05	8.4320985e-05	6.471027e-05	5.282357e-05	4.202833e-05
0.0	0.03634378	0.05412774	0.05685723	0.03508842	0.05014977	0.03634153	0.048377663	0.006799286	0.048645258	0.042118806
0.0	0.011293163	0.051152993	0.046102174	0.042426407	0.05139009	0.043619096	0.04741782	0.045746673	0.039363205	0.053041305
0.0	0.021635853	0.07677227	0.07069888	0.065824345	0.07722234	0.0676192	0.0726041	0.0702033	0.061684143	0.0800525
0.0	0.008785891	0.009901167	0.0106727425	0.012160859	0.010782223	0.010882086	0.010808304	0.007451352	0.008123083	0.011822955
0.0	0.057191364	0.080301985	0.07729002	0.0667325	0.07682262	0.06697993	0.06827405	0.013725095	0.05620491	0.065749735
0.0	6.831262e-05	8.828625e-05	0.000100191755	0.00012910175	0.00010197708	0.000104795705	9.998235e-05	4.8825455e-05	5.9405585e-05	0.0001168771
0.0	0.052269787	0.07083235	0.05900005	0.078151286	0.05567575	0.06627212	0.08282655	0.07271222	0.07007082	0.08964564
0.0	3.0395837e-05	0.00011261059	2.5306475e-05	0.00012604753	3.8706665e-05	4.722951e-05	9.893437e-05	6.180754e-05	5.5915098e-05	0.0001088831
0.0	8.838068e-05	9.651983e-05	9.382138e-05	0.00011977023	5.4358108e-05	0.00013080022	8.3185856e-05	9.3462404e-05	0.00017378142	0.00011281653
0.0	0.045114715	0.050437726	0.042729393	0.0545179	0.048312914	0.056501623	0.045797534	0.0409945	0.05640729	0.037117418
0.0	0.06718714	0.07771578	0.067526095	0.08835368	0.06405121	0.071798846	0.062845364	0.068670705	0.07498015	0.06300203
0.0	8.099358e-05	0.00013736237	7.454862e-05	0.00012835323	6.5551285e-05	8.375321e-05	9.874643e-05	8.566433e-05	0.00012710156	3.4938723e-05
0.0	8.0916776e-05	0.000120092045	6.7293826e-05	0.0001406659	9.905993e-05	0.00016275006	7.8967445e-05	5.9690254e-05	0.00016818447	3.8941987e-05
0.0	0.010092754	0.011809074	0.009053424	0.01030313	0.011140583	0.012989305	0.0132968845	0.008773791	0.014572584	0.0058647795
0.0	0.02054823	0.02945902	0.02032527	0.02163479	0.024920885	0.019602984	0.021685716	0.026356466	0.023506552	0.020010646
0.0	0.045421615	0.049736857	0.044740465	0.042621296	0.038146645	0.04406525	0.047123384	0.047879666	0.044474695	0.036081206
0.0	9.7637814e-05	0.00013986074	2.891745e-05	0.00021043434	7.061664e-05	4.45882e-05	8.301493e-05	5.316829e-05	0.000103818165	8.852457e-05
0.0	0.008606307	0.014356787	0.00818918	0.011408079	0.007830386	0.008703753	0.008908971	0.009253567	0.007873655	0.009671371
0.0	0.036666587	0.04470738	0.041866727	0.050438754	0.05295146	0.051863216	0.048703086	0.035316914	0.047419693	0.044941477
0.0	0.036271792	0.06991142	0.052267455	0.056518324	0.049601518	0.0525906	0.04281931	0.037300758	0.056226857	0.04649831
0.0	0.12876172	0.18169871	0.15706883	0.16372567	0.15251234	0.15710925	0.14242628	0.13117893	0.16158497	0.14987063
0.0	0.0015455467	0.0024767902	0.002604727	0.0027150796	0.0015737272	0.001672321	0.0024408405	0.0023070606	0.0021787891	0.001833257
0.0	0.044699587	0.046817634	0.046274915	0.04353098	0.045364268	0.024467826	0.048045628	0.044872675	0.054986816	0.040492136
0.0	0.054790508	0.043993354	0.03495408	0.037427805	0.059945554	0.038299505	0.052979223	0.048709463	0.05305103	0.032396007
0.0	0.019574272	0.026555916	0.033281825	0.029104598	0.02792948	0.027816415	0.020979598	0.024226049	0.023531312	0.027969744
0.0	0.0014729453	0.0019165375	0.0014766853	0.0013895802	0.0014361884	0.0013313543	0.0014044604	0.0016890222	0.0030241064	0.0018811193
0.0	0.007040452	0.010591624	0.010842054	0.011527068	0.011640485	0.01254117	0.003497547	0.0024156107	0.011984378	0.013618626
0.0	0.020817894	0.029124971	0.025933724	0.02582198	0.020886835	0.016246308	0.022378547	0.023912385	0.033117387	0.020815723
0.0	0.021349067	0.02754237	0.027631866	0.02611544	0.023585998	0.026252642	0.02779084	0.025330447	0.031081332	0.027003825
0.0	0.020392912	0.026452417	0.0249139	0.025328938	0.026996985	0.018652614	0.025661161	0.020066287	0.023258552	0.025136866
0.0	0.17154755	0.19921014	0.20601387	0.22005175	0.20236397	0.175893	0.19960636	0.17368059	0.18002883	0.2076632
0.0	0.08453782	0.113144554	0.10224919	0.09464487	0.08770675	0.09009323	0.092348345	0.1066832	0.07285805	0.091168925
0.0	0.0070280656	0.007439825	0.0098870415	0.011979455	0.0116941165	0.013052332	0.012566866	0.008634678	0.011559495	0.01242485
0.0	0.007902195	0.009852112	0.01216279	0.008634393	0.011615972	0.010879336	0.0094947005	0.008248443	0.013866295	0.011631744
0.0	0.006367875	0.012544861	0.01234337	0.008489063	0.009801294	0.012791006	0.008850069	0.010231508	0.008293814	0.010861504
0.0	0.085646115	0.113873415	0.118509114	0.0906922	0.09753265	0.110262014	0.09565161	0.105184205	0.09332159	0.09856681
0.0	8.941539e-05	0.00013376944	9.596295e-05	6.9580274e-05	9.480879e-05	7.990797e-05	5.3063643e-05	7.7232224e-05	8.21827e-05	8.484947e-05
0.0	3.3372882e-05	0.000110083274	6.9027505e-05	9.181265e-05	7.5339034e-05	6.8310925e-05	6.0346152e-05	0.000100826335	0.00010330278	7.2095216e-05
0.0	0.006290206	0.009690504	0.007799628	0.0070744315	0.008566528	0.011225274	0.006893861	0.006484862	0.008361577	0.00876287
0.0	0.0063537043	0.009671692	0.0077546346	0.00709183	0.008582341	0.011279264	0.0069225016	0.0064802608	0.00835828	0.008760158
0.0	0.019800816	0.024540758	0.027965404	0.02821099	0.02329048	0.018369552	0.023898322	0.019035146	0.024680827	0.024690984
0.0	7.775157e-05	0.00012794546	9.474706e-05	0.000106303196	4.0278144e-05	8.236652e-05	6.5621956e-05	5.59535e-05	4.316329e-05	0.000110287416
0.0	0.02087423	0.021552619	0.018835792	0.027642712	0.021803213	0.022625858	0.02417955	0.025740277	0.02343269	0.026323924
0.0	0.02256664	0.027176669	0.022544648	0.028691042	0.027507734	0.033395313	0.02569718	0.022619916	0.029709008	0.030299934
0.0	0.23667103	0.25837374	0.2542494	0.27844104	0.2750485	0.25606054	0.26795352	0.2635575	0.2865892	0.2596723
0.0	0.05529462	0.07214268	0.06294968	0.07532395	0.074415475	0.07946625	0.07663569	0.07473571	0.088338815	0.073397845
0.0	0.0070418054	0.007384505	0.007784086	0.0097309435	0.009637206	0.007920578	0.008886575	0.011656109	0.011545339	0.009097237
0.0	5.1278137e-05	0.0001453888	0.0001039986	9.202767e-05	4.6419253e-05	7.486307e-05	8.295122e-05	3.1747037e-05	0.00010490358	4.8839567e-05
0.0	0.022137307	0.018551547	0.022108898	0.027286327	0.019742195	0.028819293	0.028602581	0.027380837	0.027133869	0.021602197
0.0	6.090764e-05	3.7671925e-05	4.3558015e-05	0.00011345119	6.311287e-05	0.00010505384	0.00010088875	0.00021730209	7.310251e-05	6.539637e-05
0.0	0.53221625	0.53234625	0.5391174	0.5388383	0.53731793	0.53704107	0.54580724	0.53529304	0.53276515	0.55044484
0.0	0.009045929	0.012689497	0.010994706	0.011294973	0.010949099	0.010086168	0.013612657	0.007301862	0.008538512	0.013887875
0.0	0.07089325	0.11348097	0.08753942	0.10427444	0.097100556	0.084694035	0.10006952	0.096184984	0.0949496	0.10390102
0.0	0.5320211	0.528648	0.5377659	0.5383972	0.53565836	0.53297263	0.5426302	0.5333311	0.531044	0.5487314
0.0	2.1177433e-05	5.1189265e-05	6.7107605e-05	7.544264e-05	0.00010944991	8.507543e-05	7.923583e-05	9.413207e-05	4.1139756e-05	4.58598e-05
0.0	0.005879112	0.0059410185	0.00839352	0.007569629	0.010138845	0.00814878	0.014170101	0.009938422	0.00833941	0.005352849
0.0	0.53078634	0.5291145	0.53715193	0.5367578	0.53594184	0.53423715	0.54310566	0.5327487	0.5308376	0.5495433
0.0	0.00753637	0.011574318	0.007955464	0.007882037	0.0072358153	0.005899796	0.0063864896	0.009280495	0.009476265	0.0079286685
0.0	7.024918e-05	9.943072e-05	8.065431e-05	4.836704e-05	6.9398244e-05	4.484769e-05	3.888729e-05	7.567457e-05	6.682317e-05	7.4310214e-05
0.0	0.044892546	0.05082667	0.042908568	0.054649796	0.048459314	0.056494586	0.045996454	0.041207056	0.056763303	0.03739691
0.0	0.0050412724	0.014241392	0.007852284	0.011556167	0.009908046	0.0073065395	0.010240368	0.009895228	0.009587617	0.0108666895
0.0	0.01051722	0.011514736	0.010919623	0.009265242	0.0117602125	0.009412977	0.014536352	0.006499049	0.01031745	0.010965311
0.0	0.025352506	0.025140354	0.029678995	0.025101004	0.027466256	0.019584501	0.021990558	0.027479654	0.02655354	0.021164494
0.0	0.025341975	0.025237704	0.029575398	0.02520684	0.027501408	0.019590525	0.021965647	0.027478697	0.02659397	0.021275314
0.0	5.067467e-05	0.00010877984	9.6853684e-05	7.226578e-05	8.497505e-05	1.6660475e-05	8.9997855e-05	9.1667345e-05	3.5987337e-05	5.7128564e-05
0.0	0.006568305	0.009323238	0.010589826	0.010891267	0.009822748	0.0068672276	0.011647125	0.01198532	0.0061734547	0.0070532146
0.0	0.02230708	0.020692034	0.0231709	0.029783916	0.027727695	0.023443393	0.021414552	0.019575158	0.024204379	0.023751177
0.0	0.08749447	0.100042835	0.11652616	0.06886242	0.0957439	0.0791776	0.10342388	0.079338074	0.11415279	0.10618916
0.0	0.08545167	0.09967148	0.1007575	0.092598334	0.098263554	0.10099446	0.090538174	0.07646247	0.07214929	0.10539662
0.0	0.0011285192	0.0035553086	0.0010708455	0.0018862761	0.0024612877	0.0013204174	0.0016357804	0.0014945826	0.0010937836	0.001553188
0.0	5.826381e-05	0.00018144802	5.1379164e-05	9.373919e-05	9.281769e-05	3.695899e-05	0.00012235671	5.5236196e-05	5.1936164e-05	0.00010534657
0.0	0.0017984145	0.0025678251	0.0020451127	0.0018431664	0.0022071828	0.0023238203	0.0027779683	0.0023435382	0.0020392032	0.0035118468
0.0	0.048911333	0.07346112	0.07429008	0.06889159	0.07039839	0.074568175	0.07286254	0.06518882	0.06511649	0.06474753
0.0	0.005877914	0.010173205	0.008562309	0.010311501	0.007729754	0.005672156	0.007277407	0.009566874	0.010565254	0.01154585
0.0	0.0059165517	0.010222395	0.008617389	0.010310349	0.007777871	0.005714091	0.0073332605	0.009567087	0.010567083	0.0116136065
0.0	8.573339e-05	0.00012129274	6.789872e-05	9.592992e-05	0.000109285545	8.646072e-05	8.833366e-05	7.077169e-05	0.00012352408	0.000117684765
0.0	0.09988963	0.09909914	0.08728058	0.094751544	0.10970523	0.08374908	0.09767004	0.10888537	0.091348104	0.08885378
0.0	0.5310296	0.5292989	0.5368636	0.5372341	0.53563446	0.53439367	0.5428776	0.5335344	0.5311499	0.5493948
0.0	0.00721102	0.012038367	0.010243036	0.0101872645	0.014524689	0.006468839	0.007883025	0.011727357	0.01148048	0.011641116
0.0	0.069051504	0.08174174	0.06652482	0.065852664	0.07524443	0.059442613	0.07088625	0.07174226	0.07637256	0.08346306
0.0	7.947124e-05	0.00015708464	6.621504e-05	6.400877e-05	0.000107026266	4.486163e-05	7.980547e-05	8.971115e-05	0.00012039531	0.00013740796
0.0	0.0087755285	0.010123681	0.012287717	0.0065701785	0.011756688	0.0066083767	0.010616183	0.0098994	0.0076620057	0.010551295
0.0	6.881745e-05	9.327454e-05	0.0001351423	3.746031e-05	0.00012315712	3.868633e-05	9.750077e-05	8.7035056e-05	5.2522242e-05	9.3719085e-05
0.0	0.006276115	0.011439689	0.0091098705	0.0111616785	0.010061555	0.006903377	0.0062548695	0.0107973125	0.010919073	0.006702336
0.0	3.502362e-05	0.00011941499	7.3809e-05	0.00010911104	8.989707e-05	4.2242296e-05	3.3551776e-05	0.00010372624	0.000107364816	3.752506e-05
0.0	0.5307881	0.52948964	0.536625	0.53722817	0.5355277	0.5342415	0.54319125	0.5330845	0.5307649	0.5495961
0.0	0.0068353396	0.0089855855	0.007953345	0.012740876	0.008638369	0.008985816	0.009535294	0.009824886	0.0065173595	0.0051933993
0.0	0.057716325	0.07021436	0.066946946	0.08755919	0.06823995	0.070824586	0.064524814	0.06197292	0.063363016	0.056382813
0.0	4.0669594e-05	8.833593e-05	6.780464e-05	0.00018835298	7.4047566e-05	8.643014e-05	5.6072135e-05	5.181363e-05	5.9637627e-05	3.1447104e-05
0.0	3.198364e-05	6.908724e-05	4.606159e-05	0.00012362588	5.95918e-05	5.1951374e-05	4.6336638e-05	3.9487146e-05	5.0902934e-05	5.069347e-05
0.0	0.006835405	0.007759034	0.0076354323	0.013634963	0.008556348	0.0072248657	0.005010137	0.0074720816	0.0112243425	0.010716149
0.0	0.056258567	0.07160984	0.06671262	0.070737	0.06737858	0.05494358	0.08152402	0.07421481	0.06985767	0.06523066
0.0	0.0073515177	0.010458727	0.006229322	0.008916005	0.008563725	0.005081987	0.012682981	0.011320173	0.010472707	0.007708362
0.0	0.018073356	0.023566507	0.026678385	0.023323793	0.020035282	0.025098946	0.021589113	0.01771897	0.023977362	0.023616843
0.0	4.7875106e-05	6.774124e-05	5.2693664e-05	7.3707575e-05	7.004362e-05	5.6042358e-05	9.999542e-05	4.9725204e-05	0.000101369085	5.4973716e-05
0.0	6.803184e-05	6.594723e-05	8.8398716e-05	0.000112249196	0.00010290725	3.192172e-05	6.132114e-05	7.205755e-05	0.00012327121	5.57895e-05
0.0	0.00815692	0.0075836694	0.0090153795	0.0083381245	0.009082187	0.008200695	0.0079063075	0.0076544024	0.009448015	0.008261277
0.0	0.008035084	0.01131433	0.006199409	0.013060271	0.009251159	0.007653236	0.009195175	0.010801969	0.006635236	0.008151918
0.0	0.008035084	0.01131433	0.006199409	0.013060271	0.009251159	0.007653236	0.009195175	0.010801969	0.006635236	0.008151918
0.0	0.008783156	0.013774853	0.008699176	0.012005993	0.008845825	0.007960003	0.0072864555	0.009752024	0.0042635393	0.0103468755
0.0	0.008739669	0.013818713	0.008709927	0.011905595	0.008831454	0.008028603	0.0073012332	0.009749298	0.0042669293	0.010256455
0.0	0.059736	0.069349125	0.05605239	0.070149526	0.07398568	0.050320853	0.0723208	0.05480575	0.05386852	0.0734435
0.0	4.537917e-05	3.6261004e-05	5.1072777e-05	8.16783e-05	4.567653e-05	4.2033942e-05	5.4682954e-05	7.0127964e-05	5.0373492e-05	0.00012485453
0.0	0.00010002184	6.8452435e-05	4.7145222e-05	4.9712115e-05	0.00012219975	3.8216902e-05	9.8445475e-05	1.833193e-05	0.00011752037	4.237629e-05
0.0	0.00016466192	5.9715476e-05	2.7048218e-05	2.8987579e-05	0.00011978519	8.0848054e-05	0.00014957317	0.000110852554	7.410472e-05	6.683394e-05
0.0	0.02064072	0.004450887	0.0023565667	0.02154645	0.025186965	0.026668394	0.0024902853	0.0296332	0.0021539899	0.026140327
0.0	0.0069333366	0.0060693133	0.0104146125	0.012370676	0.013091586	0.018404003	0.007959069	0.011374196	0.010322875	0.00849971
0.0	0.17776236	0.14351109	0.122918	0.13543844	0.14560583	0.1621223	0.15654463	0.1492108	0.15207252	0.13371529
0.0	0.53037214	0.52967805	0.538474	0.53851765	0.535758	0.53384614	0.543093	0.53263694	0.531959	0.5495399
0.0	0.058159914	0.072137795	0.08230324	0.06891925	0.07180937	0.07885132	0.061110158	0.06932314	0.067110166	0.07249013
0.0	0.08782755	0.10335096	0.101032265	0.08200411	0.10350287	0.08976791	0.09494991	0.10354624	0.1005061	0.10079585
0.0	0.008335775	0.010079652	0.00812454	0.009537722	0.01007821	0.006439039	0.009753023	0.011453772	0.007321933	0.0076190974
0.0	0.021711724	0.025975423	0.020690173	0.02650662	0.022665814	0.018908039	0.024504542	0.02083134	0.019231353	0.023554342
0.0	5.9725728e-05	8.525028e-05	7.530829e-05	0.000107745625	5.8875845e-05	3.355901e-05	9.00103e-05	5.387312e-05	4.6263078e-05	4.4130742e-05
0.0	0.008245514	0.006111165	0.01042546	0.010778724	0.010105148	0.006468538	0.009082196	0.007734276	0.006927256	0.011137967
0.0	0.008200346	0.0061015165	0.01040883	0.010740785	0.010027388	0.006444044	0.009044437	0.007753372	0.0069189817	0.011131798
0.0	0.008199667	0.0060991636	0.010512814	0.010771517	0.0100530945	0.0064080763	0.00902514	0.0077365595	0.006934752	0.011088609
0.0	8.7552246e-05	0.00013998015	9.1368536e-05	5.5975113e-05	9.795629e-05	5.2640527e-05	7.672543e-05	0.000112564325	3.5597066e-05	0.000112827496
0.0	0.010221386	0.01195521	0.011291607	0.008967804	0.013114166	0.009238375	0.0139387455	0.012585388	0.009468104	0.010403482
0.0	0.25308	0.2570587	0.2275332	0.27935407	0.26212507	0.25395733	0.25865364	0.24875465	0.22461672	0.24156307
0.0	0.042987898	0.045897458	0.02933165	0.058565322	0.047702793	0.042975746	0.04350622	0.039904684	0.029156635	0.03297319
0.0	0.14015481	0.14537756	0.11457348	0.16698845	0.14949054	0.1410578	0.14373994	0.13578607	0.11339749	0.12503862
0.0	0.08112108	0.102603994	0.07242212	0.110551044	0.08433281	0.09973124	0.10104591	0.0883243	0.09491736	0.104027934
0.0	4.04209e-05	6.1786384e-05	7.652456e-05	4.728467e-05	0.00010333007	8.181198e-05	6.329332e-05	3.2643627e-05	3.1873024e-05	8.442236e-05
0.0	0.037706453	0.056312595	0.042132657	0.062240675	0.037352383	0.037332937	0.049376555	0.039381243	0.033120885	0.048973575
0.0	0.037556283	0.056096494	0.04202658	0.062099125	0.03722203	0.037272472	0.04927819	0.03943778	0.032966167	0.048639532
0.0	0.5304654	0.5278142	0.53745127	0.53840655	0.53535783	0.5332486	0.5424169	0.5333928	0.5308924	0.548791
0.0	0.007882917	0.011142532	0.012146014	0.012433115	0.009554692	0.008591044	0.010464824	0.008839903	0.007986766	0.012016394
0.0	0.173746	0.20647523	0.17868218	0.20781831	0.18123278	0.16060948	0.21437788	0.18283498	0.15150551	0.19187286
0.0	0.24332502	0.27317077	0.24851252	0.27616832	0.25108084	0.23071568	0.28297865	0.25216848	0.22066249	0.26351923
0.0	0.07857512	0.06428601	0.06809762	0.07338949	0.06967504	0.066875234	0.075309865	0.07395544	0.060776804	0.07563782
0.0	0.00012948197	6.344597e-05	7.228315e-05	9.6216856e-05	8.0073034e-05	6.966426e-05	0.00010029806	0.00010061282	5.1049257e-05	9.450712e-05
0.0	0.09127326	0.10675387	0.1044544	0.083553836	0.10402365	0.11928557	0.0791845	0.08366647	0.10315634	0.09680948
0.0	0.0014390559	0.0015594037	0.0014233555	0.0022433153	0.0010804948	0.0017790806	0.002142138	0.0016897966	0.0023068048	0.0019162539
0.0	0.061664373	0.06300155	0.059882924	0.07369437	0.0648225	0.06915791	0.07384346	0.060103845	0.072339326	0.08180644
0.0	0.061664373	0.06300155	0.059882924	0.07369437	0.0648225	0.06915791	0.07384346	0.060103845	0.072339326	0.08180644
0.0	0.0065924632	0.009288974	0.008155574	0.00842588	0.00830848	0.00597301	0.011497414	0.009020522	0.00884251	0.008937672
0.0	0.018276855	0.024006102	0.022472424	0.024113182	0.018218823	0.019364635	0.02782265	0.023896443	0.02453596	0.026918218
0.0	0.0017113236	0.0016926893	0.0011360359	0.0012958476	0.0016090699	0.0021146457	0.0015761671	0.0012637796	0.000496548	0.0020610276
0.0	0.01983799	0.02039717	0.019478967	0.025062917	0.02527303	0.021841958	0.026275393	0.02568201	0.019637013	0.024337515
0.0	0.0074515464	0.011101065	0.011373777	0.010964959	0.0123385005	0.012791573	0.011017602	0.007893639	0.011420707	0.01120228
0.0	4.346851e-05	4.8953065e-05	8.2068116e-05	6.453581e-05	7.846482e-05	2.5368718e-05	0.00010588234	4.4507608e-05	3.387298e-05	5.1966384e-05
0.0	0.02061927	0.026985353	0.018582307	0.024668103	0.022227122	0.025743632	0.024003724	0.0153958015	0.016203929	0.023204613
0.0	7.076117e-05	3.4444463e-05	0.00010151138	0.00014705423	0.00011121593	0.00011667666	0.00013476925	4.557137e-05	9.349343e-05	5.2151907e-05
0.0	0.008906795	0.006196542	0.010718252	0.012888021	0.011161562	0.011461901	0.012501385	0.0072006155	0.010186313	0.007934008
0.0	0.008906058	0.006194153	0.010825294	0.0129248155	0.01119015	0.011398258	0.012474818	0.007185	0.010209454	0.007903125
0.0	0.008896707	0.011447047	0.0074265483	0.007070668	0.010297934	0.0054703252	0.010047127	0.006399305	0.00708216	0.0071137655
0.0	0.5292552	0.5302366	0.536772	0.5374098	0.53532714	0.5353528	0.5441337	0.5352029	0.530663	0.5499043
0.0	0.005470639	0.01176753	0.0062795863	0.011653614	0.0111495955	0.0077787656	0.010178633	0.00764238	0.015130366	0.010690767
0.0	3.0696603e-05	0.000106914275	4.4557466e-05	9.339052e-05	0.00010628657	6.388084e-05	0.00017046106	7.0309834e-05	0.0001345607	5.5311415e-05
0.0	0.53099287	0.5298058	0.5376309	0.5369594	0.5358565	0.5348946	0.54386115	0.5332653	0.5314522	0.54915136
0.0	0.008999856	0.010647235	0.011211876	0.01241441	0.007243804	0.0067191785	0.009310365	0.0070995507	0.010903186	0.0033215042
0.0	0.059961185	0.075424455	0.073176004	0.08093917	0.060317356	0.0647227	0.070426606	0.05915146	0.08462233	0.04890627
0.0	0.2150325	0.25234842	0.24351871	0.24055359	0.2405039	0.22110647	0.22382586	0.23451471	0.21909079	0.23114254
0.0	6.589561e-05	8.1416394e-05	0.00012357651	0.00012155058	7.8545e-05	9.765495e-05	5.9323844e-05	5.6052144e-05	3.6230274e-05	6.6664754e-05
0.0	0.059397295	0.07085909	0.07361213	0.06429244	0.059649777	0.055403885	0.06432463	0.07102075	0.078339875	0.067039676
0.0	0.009771254	0.010457918	0.009236315	0.013738087	0.010408997	0.0068265246	0.010297642	0.0081677595	0.0121444985	0.008832114
0.0	5.3508575e-05	0.00010544786	9.446253e-05	5.298006e-05	5.9248363e-05	2.4831408e-05	3.9296312e-05	5.2241856e-05	0.00016415352	7.615417e-05
0.0	0.0073352708	0.010725677	0.010557345	0.011854132	0.014298188	0.009696111	0.010718707	0.0040446874	0.009732358	0.00415419
0.0	0.007326433	0.010674504	0.010484989	0.011802093	0.014212923	0.009742271	0.010723557	0.004048704	0.009668477	0.004134186
0.0	0.064971335	0.07374898	0.07848428	0.07231244	0.07108705	0.068178914	0.08735683	0.06432395	0.063603096	0.076577336
0.0	0.5314386	0.5303402	0.53708345	0.53760487	0.535727	0.53547746	0.54404306	0.5337998	0.5321022	0.54997325
0.0	0.0072697536	0.01043743	0.010700025	0.012065238	0.01075031	0.006715011	0.012039869	0.006560929	0.005617942	0.010320138
0.0	6.323975e-05	0.000106310195	0.00012354598	9.0994305e-05	8.635517e-05	7.489949e-05	0.00017650229	5.954596e-05	6.0486327e-05	9.903131e-05
0.0	6.404522e-05	0.00012985872	3.9959985e-05	4.726587e-05	5.6263296e-05	6.135992e-05	7.3491894e-05	0.000103874416	8.0764985e-05	2.82158e-05
0.0	0.06383518	0.06770502	0.066588186	0.07375513	0.06310569	0.064077675	0.05764909	0.059755385	0.056533888	0.06445885
0.0	0.07013572	0.06304728	0.083990335	0.06266425	0.07764578	0.053043775	0.06989292	0.07625272	0.05913958	0.058070138
0.0	0.529097	0.53001064	0.53672487	0.53747207	0.5345032	0.5335965	0.5428438	0.53407174	0.5316206	0.5498498
0.0	0.006480369	0.014471417	0.0147501435	0.008023918	0.012606198	0.0051753237	0.0065808347	0.014918705	0.006804756	0.0053857937
0.0	8.426753e-05	5.8995614e-05	0.00015995052	5.31653e-05	0.00012055625	2.940721e-05	7.5676304e-05	0.00011295916	4.611433e-05	3.5085064e-05
0.0	0.53149766	0.53019625	0.53687245	0.5371435	0.535624	0.5345646	0.54380417	0.53369826	0.53215754	0.5495387
0.0	0.0062547773	0.010621238	0.010589906	0.011299569	0.0053755734	0.0102499705	0.0054870835	0.007131531	0.0072784475	0.011014428
0.0	5.9201036e-05	7.704208e-05	6.6451874e-05	9.8040306e-05	5.5242097e-05	5.9362093e-05	3.684297e-05	4.523456e-05	3.900692e-05	5.1774165e-05
0.0	0.008549393	0.0084160855	0.0048393114	0.010159184	0.011210618	0.006616681	0.0079841	0.007464606	0.0050051473	0.01118063
0.0	0.081141554	0.061162636	0.0561156	0.070040345	0.090746894	0.046627905	0.0722445	0.06624434	0.05680363	0.07009126
0.0	0.5308028	0.52952474	0.5360914	0.536565	0.5345067	0.5340834	0.5437733	0.5332075	0.53068346	0.54817873
0.0	0.0054119797	0.006904894	0.0032556185	0.010383423	0.009698039	0.010335837	0.0059713935	0.0068615032	0.005376254	0.008886958
0.0	0.19585533	0.2099322	0.19925612	0.17391501	0.20117974	0.20195395	0.19964862	0.2003998	0.17311884	0.17318754
0.0	0.53330153	0.5293893	0.5382518	0.5384364	0.5364748	0.5356005	0.54414845	0.5350849	0.53058755	0.55101377
0.0	0.532953	0.5282467	0.53727514	0.5364059	0.53383183	0.5325786	0.5429285	0.5325525	0.5327651	0.5470577
0.0	0.014566286	0.012351948	0.011882338	0.009692201	0.015182353	0.007591684	0.014147851	0.010532882	0.007152403	0.01139388
0.0	0.014446277	0.0123143215	0.011816361	0.0096071195	0.0152559625	0.0076079606	0.0141554475	0.010455397	0.0071570463	0.011443545
0.0	0.07305558	0.06707124	0.06319799	0.08013292	0.07927928	0.058246814	0.07693298	0.07278899	0.06861766	0.0731379
0.0	0.013579339	0.009016359	0.008851403	0.011562459	0.00968436	0.005163355	0.0116687445	0.013212734	0.006852229	0.009928513
0.0	9.8273e-05	7.4370466e-05	5.4647924e-05	0.00013426322	0.00013047473	4.1596304e-05	0.00010873566	9.474959e-05	8.03828e-05	8.322926e-05
0.0	0.010457118	0.009053133	0.007892459	0.012395273	0.012158602	0.006851963	0.011230007	0.010343028	0.009423342	0.009985465
0.0	0.0070874025	0.013808248	0.008030802	0.011885792	0.013940174	0.009099201	0.011432897	0.013496948	0.009098325	0.011149674
0.0	0.0070602605	0.010280836	0.0081165545	0.012035349	0.0112075	0.008162913	0.010097762	0.014027783	0.006884286	0.011634616
0.0	0.006902118	0.0076264013	0.008094278	0.012267595	0.008970821	0.0072541498	0.008852487	0.014520274	0.005236238	0.012090808
0.0	4.068895e-05	7.347025e-05	6.0180988e-05	9.765746e-05	5.090915e-05	4.022594e-05	0.000102895865	0.0001206524	5.2739564e-05	7.180752e-05
0.0	0.007539619	0.009775481	0.011537085	0.008099302	0.009655109	0.0097453175	0.01156983	0.0101955095	0.008629423	0.010149504
0.0	0.063325025	0.0735156	0.072845735	0.06950442	0.07692911	0.06720766	0.07493219	0.06705043	0.059655502	0.06898505
0.0	0.5303413	0.52935225	0.53690034	0.53710073	0.5347801	0.534085	0.54298204	0.5331734	0.5309202	0.5487663
0.0	0.006479092	0.010524359	0.01066939	0.0075425887	0.0063407035	0.0074043353	0.010117609	0.007905496	0.011369156	0.011115732
0.0	0.22595309	0.27157038	0.27097383	0.26580864	0.27419683	0.24791053	0.2661115	0.24751955	0.22973122	0.24734046
0.0	0.0057583353	0.013320428	0.010693849	0.01063313	0.00965555	0.009339244	0.010428348	0.008602321	0.0077405144	0.0071784686
0.0	5.0670464e-05	0.00011904311	8.790376e-05	9.2532064e-05	5.6385976e-05	8.199849e-05	6.7926245e-05	9.7136704e-05	5.944718e-05	5.4877546e-05
0.0	5.1808296e-05	9.570004e-05	8.90636e-05	7.673296e-05	0.00012651522	8.369509e-05	8.0962775e-05	6.994777e-05	9.282539e-05	6.156136e-05
0.0	0.010073878	0.010153476	0.012020561	0.015010158	0.013688802	0.0076302276	0.007426657	0.008230608	0.011160142	0.0079878885
0.0	0.056429833	0.07234955	0.07038745	0.07068818	0.0724177	0.06980301	0.068759724	0.068123996	0.07643511	0.06623686
0.0	0.5315472	0.5295543	0.53701925	0.5377198	0.536003	0.5349354	0.5440519	0.5331426	0.5313878	0.5496986
0.0	0.011917246	0.009045201	0.012906907	0.017575953	0.01369177	0.005794442	0.008803908	0.007082666	0.007897456	0.010224446
0.0	6.2213076e-05	7.293664e-05	0.000102749575	0.00014573899	0.00016389639	7.3616815e-05	0.00018411817	2.68658e-05	3.7433598e-05	0.000102214144
0.0	0.008780578	0.010656024	0.011506131	0.011184742	0.012518102	0.009471919	0.01829496	0.0062590055	0.005316856	0.009994326
0.0	0.0012384729	0.0021187398	0.0019161325	0.00228806	0.0019443886	0.00077774207	0.0016701992	0.0017830195	0.0014151314	0.0016503101
0.0	0.0015868231	0.0022524002	0.0012711091	0.0016914738	0.0014789925	0.0014197546	0.0015515841	0.0015068882	0.0017820224	0.002524561
0.0	0.016872916	0.022047238	0.023095695	0.025207585	0.027611015	0.023226157	0.022777442	0.018782502	0.028097907	0.025517624
0.0	0.022397919	0.031174334	0.022500966	0.020815251	0.021363808	0.023961712	0.020364469	0.022660473	0.027398996	0.027389688
0.0	0.0067535494	0.012906706	0.008124782	0.011194597	0.012735454	0.006791627	0.013004757	0.007349228	0.010518788	0.013562405
0.0	0.0074745934	0.011908163	0.0058086035	0.012329317	0.012589009	0.00781003	0.011802215	0.0062281773	0.01209907	0.01543702
0.0	0.069314405	0.0739104	0.06711613	0.07699446	0.079604916	0.07274538	0.07751259	0.060889166	0.07602105	0.074392684
0.0	0.005914757	0.013865316	0.011178268	0.010162456	0.012752577	0.0058179596	0.014278	0.008544335	0.009170524	0.011848268
0.0	3.7117832e-05	0.00021127026	7.241016e-05	0.000111837646	0.00012866964	4.7696838e-05	0.000121972516	5.3982352e-05	6.19436e-05	7.310132e-05
0.0	0.008166894	0.009103949	0.010535417	0.012530834	0.013581295	0.013296422	0.012988138	0.01062832	0.010592154	0.013818869
0.0	0.008063079	0.007834081	0.010896071	0.012214667	0.013261758	0.010437081	0.010939056	0.009201429	0.009528096	0.010113241
0.0	0.009394467	0.0114208795	0.012821147	0.0091747055	0.010442065	0.007867709	0.011742957	0.008004282	0.008451982	0.007853637
0.0	9.1214795e-05	8.757587e-05	9.41283e-05	6.672568e-05	0.0001256834	4.058072e-05	9.563098e-05	5.1698236e-05	3.977521e-05	4.8316288e-05
0.0	0.531166	0.5291548	0.5370138	0.5366264	0.5357463	0.5344781	0.5439007	0.5331984	0.53177154	0.5493129
0.0	0.024587635	0.025605686	0.025284426	0.029862797	0.026938764	0.018486865	0.02781741	0.021906903	0.019568192	0.028108671
0.0	0.022590363	0.016977143	0.022196127	0.025201937	0.023891827	0.021802751	0.022769483	0.023070475	0.027273808	0.025399106
0.0	0.52995205	0.52935976	0.53703505	0.537482	0.5359726	0.53481215	0.5440495	0.53342026	0.5303088	0.54918677
0.0	0.0060163774	0.007085507	0.010893435	0.009437485	0.013676447	0.010408761	0.011402348	0.009759795	0.008831092	0.009741498
0.0	4.9732556e-05	7.734603e-05	3.9799113e-05	7.7290875e-05	0.00016781443	4.6944147e-05	6.188509e-05	8.463855e-05	0.00010967725	0.000101075944
0.0	0.5311981	0.52963364	0.5375184	0.53740937	0.53592765	0.5353483	0.54401255	0.53267455	0.53151554	0.5497089
0.0	0.011075826	0.015400096	0.0067689368	0.008552781	0.011626959	0.008543886	0.009134675	0.009908658	0.007978898	0.008332929
0.0	0.06352683	0.083678596	0.0639712	0.06698306	0.07655361	0.06749328	0.07352973	0.06869643	0.06732209	0.07660637
0.0	0.5306617	0.5289202	0.53787524	0.5379015	0.53472346	0.5338835	0.5424458	0.534317	0.53161895	0.5503827
0.0	0.5316899	0.5290878	0.5370757	0.5374608	0.535013	0.534631	0.54305077	0.5342792	0.5312339	0.5493412
0.0	0.013874134	0.010673105	0.0073604826	0.015236333	0.012148354	0.0057566566	0.01327395	0.00909236	0.0077193263	0.006417896
0.0	0.08927583	0.11069369	0.09088781	0.095647015	0.104654886	0.103736706	0.12044914	0.09350077	0.097214535	0.1023468
0.0	0.08954881	0.11065867	0.09086492	0.095772	0.10454803	0.103943214	0.12011728	0.09369954	0.09733898	0.102680005
0.0	0.53196836	0.5295552	0.53838855	0.5392649	0.53621906	0.5341967	0.5435905	0.5341011	0.5303308	0.5501671
0.0	0.0067787184	0.010263985	0.011232146	0.010596908	0.0146433655	0.008065218	0.012324098	0.010619555	0.008026958	0.011160426
0.0	0.006696326	0.010285199	0.011238529	0.010546473	0.014736518	0.008016657	0.0122603215	0.010693163	0.0079835635	0.011179775
0.0	0.043043293	0.046488013	0.05214069	0.046086155	0.053547155	0.050649203	0.052109886	0.039906	0.042733774	0.04103406
0.0	0.11702585	0.120641984	0.11427394	0.12280721	0.11271721	0.11892975	0.12974705	0.11047696	0.118486166	0.12992021
0.0	0.065532394	0.06469635	0.075198516	0.06500734	0.0842759	0.067877926	0.079903506	0.07449276	0.0783208	0.07372927
0.0	0.5312363	0.5298096	0.53674877	0.53757447	0.53572226	0.5350453	0.54375243	0.53318226	0.53156316	0.54999167
0.0	0.009852819	0.010460248	0.009401485	0.0063324077	0.01494552	0.0075464305	0.012049101	0.012998057	0.011367253	0.00975727
0.0	6.530863e-05	6.49743e-05	0.00010505584	6.098564e-05	0.00016469692	7.366541e-05	0.00012555977	0.00010340439	0.00013246558	8.579972e-05
0.0	0.06569924	0.065139376	0.05923448	0.07467162	0.061343465	0.067210704	0.06572351	0.053621765	0.063031554	0.07008081
0.0	0.064939044	0.07089949	0.06993756	0.06650056	0.08283934	0.0691465	0.062019363	0.076026745	0.07255138	0.0836306
0.0	0.5302828	0.5288449	0.5366527	0.53734726	0.5348668	0.53460556	0.54259896	0.5326962	0.5310339	0.54956216
0.0	0.008470517	0.01234619	0.008891427	0.010876196	0.012692945	0.011948048	0.008399182	0.011719047	0.012128205	0.017285153
0.0	6.312214e-05	9.162549e-05	7.9902784e-05	6.640101e-05	0.00015423156	7.897272e-05	4.836017e-05	0.00011169643	9.91568e-05	0.00013846425
0.0	0.53187686	0.52967733	0.53649026	0.53687364	0.5354677	0.5348448	0.5436422	0.5331715	0.5316218	0.54907167
0.0	0.009319099	0.009923017	0.0069470177	0.009974031	0.009372863	0.010703745	0.009238655	0.0056404853	0.0079224445	0.0077208425
0.0	6.593371e-05	6.665528e-05	4.2925047e-05	0.00010272567	4.9701026e-05	7.098419e-05	6.0072278e-05	3.0266889e-05	5.84804e-05	7.085563e-05
0.0	0.058230452	0.07279292	0.07865617	0.0725494	0.06967487	0.07241376	0.06810308	0.06743993	0.06899003	0.07784454
0.0	0.006863521	0.010544786	0.011869032	0.010289194	0.009549842	0.010263631	0.008943185	0.008971546	0.009518754	0.011222618
0.0	0.0068713455	0.010540538	0.011803345	0.0102653215	0.009501164	0.010261824	0.0089228675	0.008955383	0.009557513	0.011182001
0.0	0.07216878	0.062225465	0.08462261	0.079948656	0.063426875	0.07460034	0.06976272	0.056208283	0.07146831	0.07394897
0.0	0.01022132	0.007877388	0.013619209	0.012341778	0.008020002	0.010850429	0.009353332	0.006403803	0.010165862	0.010193527
0.0	0.010232933	0.007874203	0.013543967	0.012313208	0.00797906	0.010848519	0.009332099	0.006392236	0.010207238	0.010156591
0.0	0.07176366	0.06419116	0.07491779	0.07093354	0.08060727	0.06262405	0.06141947	0.06855078	0.06760884	0.084976204
0.0	9.1875365e-05	6.3096566e-05	0.000103579456	8.462427e-05	0.0001389849	5.448443e-05	4.6638317e-05	7.559033e-05	7.603364e-05	0.0001471736
0.0	0.011138182	0.0056109303	0.010648828	0.010446348	0.015251507	0.0062187784	0.0053699035	0.010590145	0.00898095	0.015904639
0.0	0.0059708958	0.010525301	0.01298262	0.011015134	0.013806197	0.008648008	0.008876031	0.007434961	0.015676005	0.00960092
0.0	0.0059538735	0.010557261	0.012900554	0.011064989	0.013754476	0.00868477	0.008882191	0.007349854	0.015715705	0.009595168
0.0	0.531281	0.52980524	0.53686225	0.5377788	0.5355406	0.53409135	0.5434628	0.53370816	0.5310226	0.54963106
0.0	0.00662792	0.012761902	0.011052796	0.007960447	0.014558048	0.018611835	0.012206206	0.006713208	0.010268243	0.012585511
0.0	0.05372865	0.075252704	0.071314	0.068504445	0.07482954	0.08952321	0.08359918	0.06540558	0.064340085	0.07617386
0.0	3.1191084e-05	0.000114741735	8.5987616e-05	7.422756e-05	0.00010481089	0.00021068951	0.00014917125	6.338054e-05	6.3148815e-05	9.706856e-05
0.0	0.0635699	0.08083276	0.06364085	0.07310468	0.07354313	0.06183047	0.07564218	0.066929616	0.06843966	0.0713118
0.0	0.008081845	0.0128262425	0.007950862	0.010412568	0.01050913	0.0076500573	0.010854907	0.0088297855	0.00941608	0.009490297
0.0	0.05825747	0.06977722	0.077240184	0.084971294	0.08242826	0.04924265	0.07777876	0.059897326	0.07681865	0.06458828
0.0	0.002070474	0.0018857727	0.0020775096	0.0022630394	0.0020531563	0.0015624348	0.002457735	0.0017234103	0.00217983	0.001945779
0.0	0.019293386	0.02681964	0.02798153	0.023916455	0.028819593	0.028169965	0.0268483	0.025628181	0.02393836	0.027833544
0.0	0.044590253	0.082127415	0.063785404	0.071098626	0.051486094	0.058077365	0.08044778	0.067804754	0.051126774	0.0674001
0.0	0.063510984	0.08152076	0.068685435	0.0661287	0.06522903	0.057901934	0.07400929	0.05559396	0.062484685	0.060985833
0.0	0.007854945	0.010253188	0.011618025	0.009693318	0.011783532	0.008848898	0.011573042	0.007842465	0.010618978	0.011320577
0.0	0.02572393	0.025467616	0.028347127	0.021397766	0.025047077	0.019947316	0.022942418	0.017898945	0.02483727	0.028485838
0.0	0.22418603	0.24234502	0.25691283	0.22790387	0.2275167	0.22106159	0.2264629	0.2300511	0.23619592	0.240995
0.0	7.663775e-05	9.689368e-05	0.00019590078	7.208655e-05	7.631941e-05	5.3401218e-05	8.8978115e-05	0.00010774408	8.101367e-05	0.00011654245
0.0	0.0074950852	0.019817894	0.011639503	0.010993603	0.0073601976	0.011567153	0.0069415662	0.009023946	0.012132623	0.01306731
0.0	0.007452326	0.019800182	0.011590007	0.010948273	0.0074188365	0.011605263	0.0069617047	0.009042505	0.012223225	0.013097267
0.0	0.007282421	0.011643014	0.011081698	0.008787482	0.010702711	0.009022356	0.008061484	0.009533988	0.012866738	0.009563793
0.0	0.0010610269	0.0021957846	0.00067229645	0.002262851	0.0017633571	0.002074776	0.0029362931	0.001106135	0.0014909606	0.0019747964
0.0	0.001350879	0.0023687538	0.0020087652	0.0018509536	0.0030303868	0.0010708516	0.0017711096	0.0018870949	0.002716007	0.0019743296
0.0	0.020876251	0.027355516	0.012972005	0.027658457	0.026425323	0.023986794	0.030016994	0.01976237	0.017651003	0.025429294
0.0	0.017653821	0.023584725	0.026103418	0.028478649	0.028264506	0.021198353	0.029219916	0.026388098	0.027818989	0.028219862
0.0	0.005866737	0.011645154	0.008167172	0.010647442	0.012801247	0.0061244764	0.0076907515	0.012093485	0.012130102	0.010229697
0.0	0.022763142	0.03195701	0.024227047	0.019286262	0.030867998	0.018595312	0.021099102	0.030615944	0.01769123	0.025317771
0.0	0.006935958	0.011610126	0.011339315	0.0086936625	0.011903973	0.009679057	0.010135524	0.0114949215	0.007851977	0.010444929
0.0	0.01377852	0.025060074	0.018530602	0.027286531	0.02873518	0.014169975	0.020074269	0.023181943	0.02485727	0.02382467
0.0	0.0023374099	0.0025719395	0.0024674607	0.0014598464	0.0010844971	0.0017333571	0.0010566249	0.0027754968	0.0023932448	0.0028341112
0.0	0.023712194	0.02591142	0.023310883	0.022562781	0.021014757	0.019505221	0.02250868	0.022091517	0.026164036	0.024677264
0.0	0.025220934	0.029847069	0.029380022	0.026877033	0.01602747	0.021805273	0.025908388	0.02151471	0.026251065	0.033946875
0.0	0.007952314	0.009743035	0.010040882	0.009203907	0.009613319	0.009717222	0.012268224	0.0073866826	0.012130577	0.011970225
0.0	0.5306639	0.527945	0.5362781	0.53723294	0.5355819	0.5346254	0.5431563	0.5328417	0.53111815	0.5488474
0.0	0.5307808	0.5301463	0.53770524	0.5365623	0.5339768	0.5345372	0.54385847	0.5350426	0.5318462	0.5502743
0.0	0.53088653	0.5302967	0.53985137	0.5378916	0.53509414	0.53568655	0.5440564	0.53285515	0.5329617	0.5495034
0.0	0.09991632	0.08259973	0.09658136	0.09027955	0.09648837	0.08667955	0.09570285	0.08194077	0.091007285	0.07974005
0.0	0.53256214	0.5300099	0.53721225	0.5388486	0.53590137	0.5353033	0.5449946	0.53396606	0.5312328	0.5498241
0.0	0.53195995	0.53099024	0.53709996	0.5395106	0.5360797	0.5352454	0.54592913	0.53483343	0.5321171	0.55035174
0.0	0.53196883	0.5288794	0.53770125	0.5393468	0.53634834	0.5321782	0.5417636	0.5344753	0.5305328	0.55099624
0.0	0.5318456	0.52969426	0.5367456	0.538799	0.5369191	0.5327936	0.5424178	0.5345723	0.5310212	0.55005646
0.0	0.5322962	0.5299737	0.53688806	0.5368922	0.5351209	0.5337514	0.54244274	0.5352894	0.52966523	0.5491634
0.0	0.53266627	0.5304355	0.5371133	0.537897	0.53657734	0.5342424	0.54281294	0.5354107	0.53071034	0.54921734
0.0	0.13553838	0.1470567	0.12958154	0.17104942	0.1511802	0.1169618	0.16444997	0.1632692	0.15871936	0.14889674
0.0	0.09953897	0.08228563	0.09617137	0.09052832	0.09595721	0.08652467	0.095540345	0.08185467	0.0904051	0.079390004
0.0	0.5315743	0.52986956	0.53620636	0.5375455	0.5355356	0.53425425	0.544223	0.53407425	0.5300295	0.54960227
0.0	0.52731925	0.5270716	0.53694504	0.5386749	0.53368026	0.5338206	0.5424876	0.5331697	0.5311605	0.55225205
0.0	0.53267777	0.52929235	0.5378274	0.53781444	0.5355812	0.5352948	0.5445348	0.53570634	0.53124017	0.55127954
0.0	0.53296983	0.528648	0.5382444	0.53684115	0.53581136	0.535468	0.54400504	0.5351327	0.5312869	0.549926
0.0	0.53080255	0.5295849	0.5372514	0.5369826	0.5344446	0.53564006	0.5440334	0.5342865	0.5311657	0.5491391
0.0	0.10003652	0.08248797	0.09677346	0.09069841	0.09630151	0.08627133	0.09518014	0.082190774	0.09060657	0.07934544
0.0	0.010286694	0.0090900995	0.008036422	0.0076063517	0.01020972	0.0075577274	0.009961914	0.0082460325	0.010025263	0.0075079515
0.0	0.15166768	0.027817285	0.018509686	0.03412029	0.018115804	0.14479671	0.017221853	0.1487862	0.02068034	0.17414184
0.0	0.5310579	0.5297259	0.5378295	0.53666484	0.53513	0.53522354	0.54470456	0.5351378	0.5327284	0.5506811
0.0	0.14343433	0.16057642	0.16449416	0.17245843	0.15543714	0.16075087	0.16361725	0.15033764	0.14355531	0.15126063
0.0	0.53053653	0.5287723	0.53665626	0.53863096	0.53572965	0.5353496	0.544144	0.53445274	0.53171325	0.55082905
0.0	0.17074253	0.1817393	0.20750256	0.20107375	0.21612713	0.21737961	0.2135444	0.19798818	0.21350524	0.21937002
0.0	0.008243494	0.007599487	0.011020699	0.010692209	0.01138975	0.009765955	0.013284721	0.008921581	0.008820017	0.010524134
0.0	0.53165036	0.53007555	0.53738743	0.53746563	0.534945	0.5351436	0.5439513	0.5343105	0.5314764	0.54998785
0.0	0.53108	0.53160787	0.53904456	0.53830886	0.5372621	0.53563106	0.54498667	0.5348732	0.5314326	0.55214757
0.0	0.53099257	0.5312811	0.53936166	0.5368033	0.5367935	0.5366865	0.54588294	0.5340082	0.5297821	0.55301744
0.0	0.53289527	0.53071225	0.5388011	0.5378287	0.53611654	0.5350832	0.5433191	0.5350064	0.531125	0.5492045
0.0	0.5312067	0.5292278	0.5370808	0.5364181	0.53482676	0.5352553	0.5439939	0.5344986	0.53059494	0.5501502
0.0	0.5300632	0.52845097	0.53661627	0.5387445	0.5360725	0.5344832	0.5424127	0.5330721	0.5293652	0.5524973
0.0	0.5309934	0.5300376	0.5382936	0.5387115	0.5351307	0.5330062	0.54279	0.53435946	0.5319101	0.5500425
0.0	0.08551456	0.110213146	0.112969264	0.0872472	0.10751752	0.10742115	0.088369004	0.0910789	0.09376735	0.09833114
0.0	0.5315868	0.5291833	0.5362257	0.53718644	0.53537965	0.53456986	0.5434598	0.5344968	0.529729	0.5481737
0.0	0.53189355	0.530587	0.53857166	0.5383831	0.5364422	0.5354637	0.5457127	0.5353981	0.53251034	0.5505659
0.0	0.12125019	0.13503478	0.13745627	0.15135403	0.16966884	0.15590529	0.1652686	0.12628064	0.14810656	0.14091215
0.0	0.53118867	0.5298071	0.536974	0.53853315	0.5362232	0.5359034	0.5443889	0.53425556	0.5314218	0.5509384
0.0	0.53125507	0.5291898	0.53753394	0.5378627	0.5360188	0.53585464	0.5445686	0.53426105	0.53117853	0.55011314
0.0	0.53190047	0.5293175	0.5379716	0.53761333	0.53539854	0.5353341	0.54386985	0.53466517	0.5310512	0.5488615
0.0	0.53068876	0.52865005	0.53731203	0.5384216	0.53565025	0.5331763	0.543192	0.53264445	0.53034717	0.5491198
0.0	0.53181195	0.5301405	0.53722525	0.5385072	0.5356712	0.5353991	0.54363024	0.53465784	0.5313756	0.54996234
0.0	0.5318596	0.52927536	0.5379925	0.5377969	0.53517437	0.534797	0.5435429	0.53458655	0.5317406	0.54882425
0.0	0.089863375	0.018076262	0.08701155	0.11891557	0.098141536	0.10882822	0.07894483	0.10434277	0.08691846	0.10745463
0.0	0.5322727	0.5289026	0.53687865	0.53770876	0.5341476	0.5326723	0.5415467	0.53357244	0.5313896	0.5496046
0.0	0.5314392	0.527577	0.5376767	0.53733873	0.5339109	0.53164166	0.5414325	0.53293777	0.53107643	0.54862213
0.0	0.5327446	0.5323273	0.5366931	0.5415034	0.53832465	0.53685564	0.544598	0.5357796	0.52992517	0.5516552
0.0	0.53173655	0.5294195	0.53648686	0.5378451	0.5356435	0.53468794	0.54424614	0.53400517	0.5301462	0.5493228
0.0	0.5329594	0.52905077	0.5371319	0.53845304	0.5350655	0.53642017	0.5427244	0.53604054	0.53084874	0.5501381
0.0	0.142074	0.13673991	0.14673741	0.1660738	0.15325327	0.14676964	0.1486	0.016925668	0.15013738	0.13742095
0.0	0.5322268	0.528523	0.53869104	0.53763795	0.535119	0.5330419	0.54420364	0.53368276	0.53206474	0.5498488
0.0	0.5330811	0.5301274	0.5374573	0.5384515	0.53624684	0.5353543	0.54394954	0.5357614	0.5304884	0.5506278
0.0	0.5326777	0.530357	0.5377708	0.5383402	0.5363214	0.5355648	0.54420656	0.5354295	0.531036	0.5510832
0.0	0.53345317	0.53050315	0.5374534	0.53857416	0.53664035	0.53609097	0.544259	0.53491473	0.5312123	0.5506752
0.0	0.53281045	0.52975535	0.5362718	0.5377625	0.53554463	0.533928	0.54335785	0.534872	0.529875	0.54860383
0.0	0.5333145	0.5296356	0.5370147	0.53778267	0.5345902	0.53352934	0.542023	0.5349243	0.5291182	0.548738
0.0	0.53117645	0.5298905	0.53756523	0.5386627	0.5361605	0.5328135	0.54272926	0.53359044	0.5307462	0.5500153
0.0	0.5329657	0.5297263	0.5374619	0.53829336	0.5358424	0.533282	0.54159045	0.53459054	0.53046733	0.54981875
0.0	0.53115207	0.5289764	0.53773266	0.537908	0.53672254	0.5331051	0.5422902	0.5330177	0.5298474	0.5503635
0.0	0.5328571	0.5287496	0.5370499	0.5372131	0.5365619	0.5322931	0.5419798	0.53392464	0.5302797	0.5492699
0.0	0.5317691	0.5302782	0.53740895	0.53833026	0.53640413	0.5340345	0.54317	0.533544	0.5296019	0.5496874
0.0	0.53245634	0.52904224	0.53693426	0.53737015	0.53660315	0.5331028	0.54330075	0.53384274	0.53059924	0.54972756
0.0	0.53355306	0.5300144	0.53712106	0.5375606	0.5358019	0.5334301	0.54331785	0.53370386	0.53069186	0.5493603
0.0	0.53289163	0.5292044	0.5366419	0.53884023	0.53531295	0.5339806	0.54251105	0.53360933	0.53020114	0.54891425
0.0	0.53289	0.52956563	0.53623325	0.53771204	0.53568	0.53420043	0.5432373	0.5340727	0.5305089	0.5486487
0.0	0.53363365	0.52948046	0.5360795	0.53754395	0.5360084	0.53393054	0.54285383	0.53443545	0.52915466	0.54930675
0.0	0.5327016	0.5291125	0.53616685	0.5377525	0.5349126	0.53327405	0.542638	0.5341921	0.5299356	0.54840875
0.0	0.5316902	0.52919126	0.5364862	0.5377503	0.53511554	0.53260344	0.54224604	0.53486735	0.52978987	0.5479402
0.0	0.5325559	0.52990365	0.53701705	0.53884405	0.53655916	0.5333332	0.5435128	0.53430325	0.5310943	0.5498093
0.0	0.53193015	0.5291809	0.5359053	0.5377395	0.53656536	0.53328574	0.542408	0.5336721	0.5296802	0.5488075
0.0	0.5325292	0.5292209	0.536657	0.538981	0.53685725	0.5331181	0.54289794	0.5341417	0.529603	0.54985285
0.0	0.5325742	0.53048176	0.5383585	0.5387152	0.53679687	0.5328782	0.5429708	0.5344564	0.5308902	0.54997146
0.0	0.53154737	0.5277468	0.5370597	0.5375915	0.5346248	0.53395665	0.54333144	0.534171	0.5315303	0.54933304
0.0	0.53135717	0.53032535	0.5374882	0.5391913	0.5365854	0.53601706	0.54454356	0.5336922	0.53175336	0.55103356
0.0	0.53316	0.529785	0.5400931	0.53930694	0.53500485	0.53473014	0.5442125	0.5343459	0.53284	0.55052376
0.0	0.53288585	0.5291808	0.5378236	0.5371788	0.5351645	0.5351427	0.5442689	0.53473514	0.5307197	0.54945
0.0	0.5325246	0.5294169	0.5380068	0.53659165	0.53566176	0.53489137	0.54499656	0.5342001	0.53095514	0.54900455
0.0	0.53151745	0.52861524	0.537521	0.5368919	0.5357191	0.5344131	0.54432267	0.53396314	0.53088963	0.5484694
0.0	0.5306709	0.53031147	0.5388449	0.5366903	0.5347567	0.5339124	0.54357	0.5346039	0.5320927	0.54990536
0.0	0.53320813	0.5306622	0.53793883	0.5376469	0.53627056	0.5355757	0.5444169	0.53458595	0.5318988	0.5505074
0.0	0.53320146	0.52986985	0.5380305	0.53840417	0.5340709	0.5325301	0.54249746	0.53523934	0.531607	0.54972506
0.0	0.53082424	0.5297747	0.53735197	0.5379847	0.5365271	0.53621536	0.5442806	0.5338513	0.5325837	0.5517254
0.0	0.5313128	0.5279911	0.5373458	0.53779566	0.53475344	0.533641	0.54333824	0.5339224	0.5313036	0.54817814
0.0	0.008110795	0.008807187	0.011118295	0.008311261	0.0093861595	0.006288916	0.011613427	0.006540216	0.011927587	0.008635772
0.0	0.10036219	0.08332405	0.09673195	0.09119285	0.096727535	0.08697933	0.09600656	0.08250867	0.090756126	0.080505945
0.0	0.008057943	0.008764747	0.011047403	0.008312189	0.009328186	0.0062427856	0.011525363	0.0065400708	0.011925531	0.008585238
0.0	0.08840952	0.082755886	0.09882417	0.09931859	0.08640017	0.08542155	0.08544627	0.06921433	0.10248791	0.10819676
0.0	0.532091	0.5297286	0.53827155	0.5374199	0.5366385	0.53403866	0.54288316	0.533949	0.5290904	0.5503967
0.0	0.098010294	0.11108347	0.10053772	0.112929165	0.103502735	0.081185885	0.1015966	0.10417537	0.101812385	0.09233014
0.0	0.07227067	0.10492515	0.093131356	0.1072832	0.11363791	0.096822314	0.094538525	0.08685963	0.105047695	0.090720065
0.0	0.090549365	0.100149654	0.09464362	0.11225517	0.11356263	0.07661606	0.09907379	0.09196059	0.104647465	0.12196481
0.0	0.5313466	0.5299605	0.539945	0.5370668	0.5374005	0.53363603	0.54312336	0.5329041	0.5321446	0.54903084
0.0	0.53043365	0.52912915	0.5365815	0.5376545	0.5339486	0.5351983	0.54371	0.5353319	0.53174704	0.54981995
0.0	0.53043365	0.52912915	0.5365815	0.5376545	0.5339486	0.5351983	0.54371	0.5353319	0.53174704	0.54981995
0.0	0.53037715	0.5325238	0.5372727	0.539375	0.537738	0.5378451	0.5456241	0.5342365	0.5307034	0.55186903
0.0	0.53108853	0.52888745	0.5377931	0.53840023	0.53569186	0.53324074	0.5422477	0.53178215	0.5306264	0.550253
0.0	0.5313071	0.53112894	0.5369315	0.53778106	0.5366767	0.5356008	0.54449254	0.53342295	0.53045094	0.5507691
0.0	0.5304686	0.5282219	0.5383255	0.537815	0.53582275	0.533062	0.5426824	0.53342247	0.53187174	0.5504808
0.0	0.5308339	0.5310341	0.5372798	0.53913516	0.5360043	0.5355184	0.5448913	0.53415745	0.53113014	0.5517881
0.0	0.088468224	0.08288096	0.09909012	0.09969041	0.08681255	0.08510918	0.08528595	0.06897429	0.10285033	0.10840155
0.0	0.53064424	0.5313285	0.53962827	0.538441	0.53635365	0.5347599	0.54456425	0.53373724	0.5315247	0.5513687
0.0	0.53274417	0.53198636	0.5371341	0.5391866	0.53607607	0.5380053	0.5449282	0.53521174	0.5314695	0.55207604
0.0	0.09759201	0.094999194	0.10132363	0.08544808	0.11580356	0.09616797	0.09635506	0.07625665	0.10850594	0.084328756
0.0	0.5301507	0.52893865	0.5384203	0.538651	0.53682655	0.53366745	0.5436874	0.5329863	0.5304473	0.54831505
0.0	0.5312172	0.5310296	0.536785	0.5378466	0.53565776	0.53577757	0.544711	0.5357669	0.53056514	0.5501605
0.0	0.09598466	0.10540311	0.10601421	0.10580382	0.075263575	0.089318566	0.083195254	0.119312935	0.10691777	0.09947295
0.0	0.5327734	0.53152615	0.5378275	0.5399492	0.53696823	0.5371396	0.54472286	0.53556234	0.53074926	0.55052656
0.0	0.08818998	0.10503932	0.10325993	0.112974085	0.10838575	0.11107607	0.09616938	0.113267586	0.09187098	0.11395967
0.0	0.08818998	0.10503932	0.10325993	0.112974085	0.10838575	0.11107607	0.09616938	0.113267586	0.09187098	0.11395967
0.0	0.09756556	0.09521218	0.10136276	0.085239835	0.115742	0.096049085	0.09626933	0.076317094	0.10838563	0.08431804
0.0	0.53168535	0.53100026	0.5363925	0.5390481	0.5365525	0.5362946	0.54526025	0.53468305	0.5294561	0.5494195
0.0	0.5317406	0.5302086	0.53581136	0.53914946	0.535779	0.5363309	0.54388046	0.53395015	0.5294729	0.5496726
0.0	0.5317104	0.5315096	0.5356998	0.5426844	0.5377554	0.5352854	0.5450588	0.5347454	0.5299684	0.55038196
0.0	0.5337276	0.5312612	0.5363662	0.54064447	0.53776956	0.5362619	0.5451612	0.5346567	0.53083676	0.55074567
0.0	0.5322411	0.52933687	0.5373288	0.5380717	0.5363168	0.53477544	0.5439238	0.5347914	0.5310126	0.5501209
0.0	0.5315476	0.5292547	0.5366177	0.5377235	0.53443176	0.5337642	0.54277027	0.5349066	0.53297406	0.5481436
0.0	0.53085023	0.529003	0.53812057	0.5389024	0.53465307	0.5341357	0.5420945	0.53394914	0.5313715	0.5502231
0.0	0.5285149	0.5302273	0.53917134	0.5408533	0.5359954	0.53483945	0.5459542	0.53360975	0.5326187	0.54937243
0.0	0.53079623	0.52951986	0.5377944	0.540053	0.5356835	0.5345717	0.544244	0.5332805	0.5304273	0.5478082
0.0	0.5310935	0.5299211	0.53849804	0.53987134	0.5367539	0.53438306	0.54625607	0.53403246	0.531956	0.55181015
0.0	0.5334767	0.5295558	0.5368316	0.5395396	0.5362954	0.5355922	0.54500234	0.53238094	0.5318268	0.55023754
0.0	0.5341392	0.5311443	0.53866875	0.5398628	0.5370725	0.53729314	0.54675996	0.53508395	0.5326991	0.5500463
0.0	0.53068954	0.5296293	0.5378148	0.53672	0.5346191	0.5340731	0.5445546	0.5357096	0.53248835	0.54994065
0.0	0.53319824	0.53034914	0.5382307	0.5381378	0.53647006	0.5344168	0.54314387	0.53607816	0.5313471	0.55023
0.0	0.53199893	0.53005886	0.5388011	0.5395677	0.5368872	0.5364832	0.5442246	0.5329857	0.5315666	0.551325
0.0	0.5326841	0.5294365	0.53710216	0.5376943	0.5370363	0.5338911	0.5441338	0.53561103	0.5303894	0.5514637
0.0	0.53382754	0.53132904	0.5395344	0.5397045	0.5361159	0.53560936	0.54334956	0.53534883	0.5315906	0.5516943
0.0	0.53429294	0.5315196	0.53930086	0.53958124	0.5366991	0.5362874	0.5439858	0.53514594	0.5313442	0.5516716
0.0	0.5318081	0.53010845	0.5371116	0.5378469	0.53723544	0.53467953	0.54441583	0.5349275	0.5312382	0.5497427
0.0	0.09599183	0.10360174	0.099261925	0.10844232	0.098907754	0.09076775	0.112814374	0.089811146	0.07125644	0.08266277
0.0	0.5316224	0.53148663	0.53847885	0.53963494	0.5378476	0.5357965	0.5453941	0.5345098	0.5315784	0.55132836
0.0	0.5299024	0.5287414	0.5372876	0.5387219	0.5350618	0.5336986	0.5421958	0.53329104	0.530838	0.54914814
0.0	0.5322927	0.52950346	0.5378954	0.53778416	0.5355082	0.53521043	0.542526	0.5338557	0.5297633	0.549115
0.0	0.53043365	0.52912915	0.5365815	0.5376545	0.5339486	0.5351983	0.54371	0.5353319	0.53174704	0.54981995
0.0	0.5289283	0.53080255	0.5374829	0.5361148	0.5360507	0.53388673	0.54457414	0.53550625	0.5297589	0.54913354
0.0	0.53083426	0.52991074	0.5372079	0.5367047	0.5358715	0.5344014	0.543876	0.5339959	0.53004247	0.5502853
0.0	0.53054714	0.52963614	0.53597355	0.53736085	0.53504807	0.5337043	0.5425719	0.53622496	0.5281265	0.5492694
0.0	0.5309062	0.5322946	0.5375783	0.5381367	0.5361418	0.53448325	0.5447025	0.5343367	0.52898777	0.549714
0.0	0.24915843	0.27099553	0.27757126	0.26503357	0.2678413	0.26088834	0.27100724	0.2642608	0.25903308	0.2856519
0.0	0.53239465	0.53154933	0.53911895	0.5413074	0.5373718	0.53509927	0.54531354	0.53437847	0.5321002	0.551242
0.0	0.53324217	0.52914196	0.53979987	0.5380592	0.53433484	0.53608847	0.5423914	0.53476787	0.53301513	0.5509524
0.0	0.13853978	0.17539366	0.14099468	0.1578324	0.14269778	0.15007706	0.15092702	0.15045151	0.14692414	0.17539705
0.0	0.5305322	0.5290467	0.5385401	0.5380144	0.5369355	0.5342712	0.5432362	0.5342288	0.5326216	0.54991007
0.0	0.5316633	0.53043306	0.53874725	0.5383214	0.537239	0.5341506	0.5436017	0.5348886	0.5332143	0.55033314
0.0	0.53058416	0.528232	0.53713953	0.53755635	0.5362694	0.53438026	0.5438656	0.5323371	0.5300901	0.5498303
0.0	0.53129935	0.52853525	0.537361	0.53890705	0.53522176	0.5349331	0.54231286	0.53272945	0.53089	0.5499183
0.0	0.5318911	0.5281245	0.53653026	0.53712225	0.53538	0.53608096	0.54309183	0.5324344	0.5296268	0.5493131
0.0	0.5305963	0.52838033	0.5374819	0.5376456	0.5349892	0.53453004	0.5430064	0.53296053	0.53270316	0.5496931
0.0	0.5322151	0.52906144	0.53643674	0.53783524	0.53424555	0.5355334	0.54326665	0.53521514	0.53206027	0.55068874
0.0	0.53287697	0.531001	0.5364216	0.53796744	0.5364549	0.53623587	0.5440847	0.53358287	0.531515	0.54987437
0.0	0.53252876	0.5302659	0.5373515	0.538078	0.5361632	0.5356397	0.54353327	0.5327927	0.53066236	0.55057204
0.0	0.5300082	0.5309891	0.5358106	0.5373316	0.5351256	0.53523326	0.54290533	0.53259754	0.53132504	0.54863876
0.0	0.5305926	0.53111506	0.53597426	0.5367632	0.53365225	0.53730404	0.54224926	0.5341927	0.53284156	0.55030006
0.0	0.5303785	0.5273063	0.5369846	0.5364443	0.53512573	0.5336236	0.54083705	0.5357066	0.52996284	0.5467356
0.0	0.5321971	0.52904075	0.53768396	0.53741336	0.53474593	0.5349716	0.54271495	0.5337039	0.53229827	0.55185175
0.0	0.5323153	0.5279737	0.5369288	0.5375835	0.5350382	0.5332829	0.542337	0.5353474	0.53069556	0.54997283
0.0	0.5303869	0.5310678	0.5390642	0.5411548	0.5374545	0.5396123	0.5485006	0.5350219	0.53232205	0.552249
0.0	0.53061396	0.52625704	0.53294617	0.53453463	0.53295827	0.53198993	0.5425747	0.53496736	0.53041154	0.5468718
0.0	0.5340567	0.53029305	0.540199	0.538486	0.53701514	0.53638196	0.5476122	0.5338798	0.5329306	0.5502549
0.0	0.5305498	0.5261167	0.5352632	0.5362088	0.5323111	0.5331694	0.5417113	0.53348094	0.53074723	0.5470956
0.0	0.53178835	0.52839136	0.53611207	0.5373914	0.53321004	0.5363818	0.5402342	0.5343502	0.5295722	0.54920447
0.0	0.53108156	0.5330071	0.5386007	0.54124933	0.53786314	0.5349229	0.5462621	0.5348715	0.5322256	0.55060476
0.0	0.53227186	0.5284294	0.53447855	0.5363563	0.53245217	0.5348703	0.54220265	0.53591305	0.5292678	0.5486062
0.0	0.53005636	0.53169614	0.5384033	0.53913987	0.5354206	0.5335162	0.54509455	0.53626597	0.5334833	0.54936457
0.0	0.5329596	0.5292494	0.53739905	0.5374875	0.53651124	0.53443503	0.5440168	0.5345851	0.5291304	0.55076426
0.0	0.53191376	0.52920115	0.5376816	0.5377671	0.5363359	0.53377956	0.5443551	0.53328884	0.5290447	0.5502885
0.0	0.5309499	0.5285204	0.5373553	0.5382168	0.53320307	0.53416574	0.54287183	0.53316224	0.52966547	0.5496573
0.0	0.53287506	0.5284938	0.53727764	0.5387757	0.5342472	0.53437406	0.5432396	0.5336382	0.5308543	0.5515791
0.0	0.53243136	0.5288547	0.5367654	0.5362068	0.5357963	0.53562516	0.5433997	0.53297275	0.5269071	0.5496929
0.0	0.52919143	0.5288172	0.5365734	0.53756684	0.535207	0.5337593	0.5429082	0.53439283	0.5279906	0.5513817
0.0	0.5337566	0.52982473	0.5365786	0.53593636	0.5350753	0.5336339	0.5428626	0.5345844	0.5284932	0.55071676
0.0	0.5306091	0.5275042	0.5374929	0.53628725	0.5356063	0.53561085	0.5447292	0.53311086	0.5268296	0.5480862
0.0	0.5325407	0.52897984	0.53575265	0.53865004	0.5371631	0.53540516	0.5429019	0.53330296	0.5316768	0.5520297
0.0	0.53248143	0.52918875	0.53769606	0.5370829	0.5345976	0.53450924	0.543573	0.5344941	0.5311969	0.5501509
0.0	0.53181636	0.52688134	0.5371598	0.5371088	0.53405017	0.5350712	0.5426594	0.5332326	0.5289338	0.5477273
0.0	0.5326967	0.53169906	0.54028887	0.5390878	0.53725654	0.5359268	0.54512477	0.53636736	0.5332534	0.55236095
0.0	0.53109705	0.52729565	0.5369541	0.53925043	0.53387445	0.53405416	0.5429687	0.53247845	0.5301891	0.54968566
0.0	0.5303644	0.5300179	0.535922	0.5400176	0.5369139	0.53693753	0.5443231	0.533728	0.53092223	0.55092674
0.0	0.53122604	0.52915716	0.5351911	0.5389371	0.53386307	0.5367758	0.54330224	0.53511083	0.5302295	0.5511055
0.0	0.5298946	0.52805525	0.53830636	0.53739405	0.5337755	0.5330834	0.54176116	0.53426564	0.5313616	0.5481972
0.0	0.5317764	0.5262085	0.53490174	0.53719	0.5343624	0.5319527	0.54213464	0.53395504	0.5322328	0.5495732
0.0	0.5310228	0.5278963	0.53986734	0.5355417	0.5345798	0.5335975	0.5439136	0.53342503	0.53230953	0.5497144
0.0	0.5334393	0.5290162	0.5392231	0.53818697	0.5359202	0.53544486	0.5436801	0.53487074	0.5306913	0.5504557
0.0	0.5331817	0.5301862	0.54102963	0.5405245	0.5356986	0.53555	0.5443448	0.53557295	0.53292006	0.55039465
0.0	0.532823	0.52826995	0.54070073	0.5401035	0.53496534	0.534885	0.5424154	0.5330007	0.5301133	0.54992604
0.0	0.5304399	0.52797693	0.5391396	0.5390642	0.5347879	0.53552383	0.5427021	0.53358525	0.53233576	0.54993033
0.0	0.52959615	0.5293825	0.5373982	0.53846043	0.53549623	0.5357491	0.54421747	0.53294724	0.53098214	0.5509249
0.0	0.5310613	0.5295694	0.5384039	0.5402009	0.53540736	0.5336323	0.54195607	0.5347914	0.5319917	0.5517606
0.0	0.53155226	0.52794373	0.53851616	0.5398067	0.5337129	0.53339005	0.5413015	0.53461736	0.53206474	0.55022234
0.0	0.529572	0.5276766	0.5384085	0.5380768	0.5348543	0.5325108	0.5414577	0.53401273	0.5308093	0.550279
0.0	0.53181255	0.5295319	0.5381038	0.5374499	0.53412455	0.53555334	0.5433821	0.5351645	0.53161216	0.5501914
0.0	0.53181255	0.5295319	0.5381038	0.5374499	0.53412455	0.53555334	0.5433821	0.5351645	0.53161216	0.5501914
0.0	0.5315834	0.5291204	0.54020494	0.5393198	0.5357399	0.5341728	0.5424515	0.5337867	0.5314288	0.550831
0.0	0.003957104	0.0049238843	0.006890179	0.0054517146	0.004421912	0.004242159	0.0031409005	0.0037649274	0.0043994426	0.0038723971
0.0	0.000874336	0.0009694684	0.0017094152	0.0013945318	0.0010475223	0.0009886905	0.000775186	0.00088801637	0.0010725581	0.0008715093
0.0	0.5328448	0.5305958	0.5393497	0.5390558	0.5361491	0.5328402	0.5428282	0.53492993	0.53249776	0.54970926
0.0	0.5331846	0.52944934	0.5381504	0.5383582	0.5355607	0.5343377	0.54275787	0.5344475	0.5307778	0.55106354
0.0	0.5333069	0.5299631	0.5390066	0.5397269	0.53531533	0.53489953	0.5426038	0.5342037	0.5320699	0.5512146
0.0	0.53233516	0.52941394	0.5385981	0.5387732	0.5359867	0.5341966	0.543086	0.5351022	0.5315312	0.5509893
0.0	0.5305221	0.5285792	0.5367044	0.53960985	0.53447825	0.5341052	0.5423053	0.5329212	0.5314845	0.55077195
0.0	0.5311674	0.5285179	0.5394444	0.5379158	0.535904	0.53343767	0.54275656	0.53315187	0.5311081	0.55059206
0.0	0.531536	0.52919424	0.5366497	0.53676605	0.53638345	0.53432417	0.5430613	0.5342511	0.5315047	0.54876655
0.0	0.53309005	0.5312017	0.5384972	0.5391762	0.5383926	0.53582567	0.5461557	0.53569436	0.53008145	0.5521632
0.0	0.532881	0.5286668	0.5376422	0.5377273	0.53611374	0.5339448	0.54266906	0.53506005	0.530596	0.5500793
0.0	0.532881	0.5286668	0.5376422	0.5377273	0.53611374	0.5339448	0.54266906	0.53506005	0.530596	0.5500793
0.0	0.5313246	0.52778494	0.53723586	0.53900915	0.536111	0.5338872	0.5445139	0.5328735	0.5322808	0.5488655
0.0	0.53092766	0.5296565	0.5392233	0.5382229	0.53716815	0.53463566	0.5439841	0.53337353	0.53123254	0.54972374
0.0	0.5324006	0.5299717	0.53631675	0.5410122	0.5378471	0.5358068	0.5457144	0.5332825	0.5315727	0.551212
0.0	0.53195107	0.5303861	0.5364655	0.5405615	0.5384336	0.53712136	0.5451267	0.5329196	0.52864987	0.5497953
0.0	0.5322235	0.5289372	0.537042	0.5369041	0.534567	0.5347615	0.5438572	0.53636146	0.5307569	0.55052733
0.0	0.0001680386	0.014537669	0.010074362	0.011770047	0.008732034	0.009351799	0.011699564	0.011433506	0.010267996	0.009424464
0.0	0.09011035	0.09963219	0.11308979	0.07218369	0.10853085	0.09344035	0.106884785	0.10442326	0.10696929	0.10103733
0.0	0.09317584	0.0898606	0.100216076	0.017150028	0.10730047	0.11591214	0.09140818	0.113287285	0.10339998	0.10921129
0.0	0.53074265	0.5299083	0.5382489	0.53870517	0.5356296	0.5353661	0.5436092	0.53323996	0.53131604	0.54931015
0.0	0.53088367	0.5288266	0.5384968	0.53862	0.5363204	0.53373796	0.5433466	0.5343586	0.53132963	0.5498254
0.0	0.53045934	0.5295914	0.5373982	0.5387414	0.5373729	0.5333698	0.54414296	0.53523844	0.53090435	0.5516277
0.0	0.5279023	0.5293696	0.5374132	0.5379325	0.5361281	0.5328718	0.5442692	0.53375137	0.5306607	0.548887
0.0	0.5319639	0.52909267	0.536986	0.5386127	0.5357167	0.53490686	0.5441964	0.5335831	0.53090316	0.5496756
0.0	0.5301864	0.52793264	0.5365504	0.53857076	0.53497404	0.53322726	0.5426099	0.5327342	0.5311458	0.54854834
0.0	0.5318965	0.5296045	0.53754455	0.53871435	0.5353006	0.53587264	0.5433232	0.53447944	0.5310107	0.5508809
0.0	0.13525851	0.12886359	0.1588749	0.15069917	0.1517756	0.13679266	0.16340543	0.15637548	0.1443089	0.14282523
0.0	0.14435774	0.15506794	0.17190194	0.15345189	0.1570215	0.14217147	0.15430462	0.1583299	0.1471878	0.14831172
0.0	0.08641632	0.0814665	0.10696877	0.09972638	0.100680046	0.087508	0.109868206	0.10490697	0.094926775	0.09158633
0.0	0.14406867	0.15491554	0.17186062	0.15348406	0.15705825	0.14191453	0.15388307	0.15804698	0.14723073	0.14804637
0.0	0.53136396	0.52958435	0.53902185	0.5407943	0.5353826	0.53327674	0.5427772	0.5343728	0.5315604	0.55095476
0.0	0.5332862	0.53115034	0.5371551	0.53913707	0.5378686	0.5341773	0.54483664	0.53364944	0.5320985	0.5511177
0.0	0.52955025	0.5311186	0.53947586	0.5408518	0.5378109	0.5333509	0.54603374	0.5344763	0.5336691	0.5493776
0.0	0.53283936	0.53119135	0.53739095	0.5381101	0.5372776	0.5358105	0.54457325	0.53384393	0.5325565	0.5505346
0.0	0.53214765	0.5283223	0.53818303	0.5385817	0.533324	0.5333714	0.54274195	0.5342345	0.5307458	0.5506876
0.0	0.53455526	0.53003496	0.53697807	0.53874725	0.5369277	0.5357232	0.5444441	0.53493446	0.53115654	0.5513814
0.0	0.5290152	0.52907443	0.53653383	0.53736967	0.5339724	0.53339297	0.5430701	0.53343093	0.5321869	0.5494535
0.0	0.530423	0.53090405	0.5379191	0.5365484	0.53651553	0.5352292	0.5436481	0.53501296	0.53227293	0.5499809
0.0	0.5316105	0.53136164	0.5386251	0.53909975	0.5358049	0.5362153	0.54464906	0.53366464	0.5305441	0.5495723
0.0	0.5309305	0.5304325	0.5376014	0.53742576	0.53649956	0.53601474	0.54424447	0.5339132	0.5317874	0.54945934
0.0	0.5329463	0.5298204	0.53797364	0.537813	0.53601164	0.5350768	0.5433814	0.5351479	0.5301449	0.550164
0.0	0.5329463	0.5298204	0.53797364	0.537813	0.53601164	0.5350768	0.5433814	0.5351479	0.5301449	0.550164
0.0	0.5318509	0.52929103	0.5357527	0.54003906	0.5361706	0.5339021	0.54205406	0.5331661	0.533613	0.54937124
0.0	0.53291994	0.52949274	0.53695834	0.53798616	0.53628683	0.5351114	0.54275125	0.5354475	0.5306181	0.55082035
0.0	0.53291994	0.52949274	0.53695834	0.53798616	0.53628683	0.5351114	0.54275125	0.5354475	0.5306181	0.55082035
0.0	0.53219277	0.530235	0.5379235	0.5387016	0.5354273	0.5348817	0.5445542	0.53466415	0.5300499	0.55106145
0.0	0.5308083	0.528641	0.5383287	0.5385526	0.53628725	0.5336332	0.54291034	0.53379256	0.53132075	0.5508769
0.0	0.5302367	0.53039676	0.5379181	0.5384613	0.5342587	0.53286827	0.54295	0.5345425	0.53157365	0.5504617
0.0	0.53271717	0.52904296	0.53788894	0.5376566	0.53614944	0.5343391	0.5428844	0.5351845	0.5303668	0.55053675
0.0	0.53271717	0.52904296	0.53788894	0.5376566	0.53614944	0.5343391	0.5428844	0.5351845	0.5303668	0.55053675
0.0	0.5318343	0.5318414	0.5390005	0.5363101	0.5383644	0.53598964	0.54579556	0.5333861	0.5342745	0.55027336
0.0	0.53222644	0.5313235	0.53944606	0.5385895	0.53700125	0.5357231	0.5448382	0.5355613	0.53218585	0.5505509
0.0	0.5310687	0.52922684	0.53574854	0.5393527	0.53428715	0.5352699	0.5427673	0.53456134	0.5294414	0.55070084
0.0	0.5340644	0.52920246	0.53597254	0.5370509	0.5352254	0.5314653	0.54325885	0.5335375	0.5316034	0.5509553
0.0	0.5294292	0.52745676	0.5338576	0.536925	0.53508234	0.5337875	0.5427708	0.5327617	0.5281199	0.54746306
0.0	0.53214407	0.5275631	0.53788084	0.5378537	0.53295994	0.531733	0.5403174	0.5326272	0.53077894	0.5492797
0.0	0.5293343	0.5272963	0.53311825	0.5381064	0.5341215	0.53514665	0.5424043	0.53245836	0.52865195	0.54868567
0.0	0.53230435	0.53166264	0.53926677	0.5388019	0.5379847	0.53470474	0.54793555	0.5328222	0.5324221	0.55024856
0.0	0.52917945	0.52807164	0.53449476	0.53772616	0.5358819	0.53604496	0.5448664	0.53327894	0.5306037	0.54984444
0.0	0.5347294	0.5287074	0.5396235	0.5400665	0.5368338	0.5350313	0.54478306	0.535547	0.5320891	0.5491029
0.0	0.53195226	0.52993387	0.53816473	0.5415778	0.53651434	0.53615624	0.545968	0.5363753	0.53186315	0.5528385
0.0	0.5339701	0.5295578	0.5394594	0.539588	0.5341062	0.5343039	0.5425347	0.534873	0.53282094	0.5500733
0.0	0.5332108	0.53083736	0.5348427	0.5419737	0.5348372	0.53496003	0.544551	0.5368194	0.53078216	0.5525592
0.0	0.53265184	0.52675086	0.53676426	0.53939134	0.53313655	0.5336286	0.54078263	0.5322141	0.5315913	0.5491423
0.0	0.5311963	0.528196	0.5399277	0.53559715	0.53458273	0.5323033	0.543261	0.53377116	0.53136384	0.5483424
0.0	0.53257996	0.5321175	0.5377675	0.53977484	0.53729427	0.534673	0.54601514	0.5349722	0.5308602	0.54924923
0.0	0.53110623	0.5294394	0.5380734	0.5372924	0.5357694	0.53220767	0.54479086	0.53306794	0.5320906	0.55128753
0.0	0.5292902	0.5329123	0.5364451	0.53889894	0.53584117	0.53522617	0.5464808	0.5327564	0.5319953	0.5500324
0.0	0.5316454	0.5292382	0.53837204	0.5376248	0.5345831	0.53479713	0.5427687	0.53476125	0.53132135	0.55061203
0.0	0.53211033	0.52880216	0.53717494	0.53772	0.5349471	0.5354549	0.5425477	0.53409785	0.5297125	0.5491972
0.0	0.53159106	0.529624	0.53851694	0.53719276	0.535493	0.5352479	0.5439946	0.5356376	0.53319174	0.5498091
0.0	0.53321403	0.5296128	0.5379091	0.53914434	0.5356344	0.535055	0.5445433	0.53393954	0.5317148	0.5511597
0.0	0.533552	0.5291938	0.5372346	0.5374415	0.5362554	0.53604674	0.5447859	0.5327246	0.5320283	0.5507394
0.0	0.53043854	0.5282444	0.53703564	0.5365436	0.5356896	0.5355954	0.5443683	0.5340442	0.5335381	0.54864484
0.0	0.531359	0.5273739	0.5374367	0.5362793	0.5347264	0.534855	0.54430807	0.53088033	0.5323516	0.5503694
0.0	0.53281975	0.53187966	0.53813124	0.5406429	0.5393505	0.5371283	0.5448499	0.53420997	0.53021866	0.54918575
0.0	0.5315415	0.5310848	0.53689635	0.5381072	0.5386359	0.5336585	0.54555196	0.53388643	0.5300137	0.5540141
0.0	0.53021896	0.5287585	0.53687197	0.538701	0.53866553	0.53465223	0.5443461	0.5336081	0.53221035	0.5484582
0.0	0.5316859	0.53147465	0.5364708	0.537698	0.539228	0.53416866	0.545634	0.5345097	0.5299041	0.5528869
0.0	0.5316051	0.5307951	0.5354241	0.5387335	0.53660834	0.5364358	0.54416305	0.53402656	0.531048	0.550156
0.0	0.5312023	0.52982605	0.53599703	0.53739244	0.53548914	0.5342812	0.5438325	0.53340626	0.53146064	0.54911864
0.0	0.5298336	0.52907145	0.5384689	0.5373454	0.53494865	0.53391355	0.54260826	0.53421533	0.53363615	0.54825646
0.0	0.5328706	0.5303142	0.5371894	0.5378804	0.5366759	0.5356913	0.54513055	0.5336083	0.53105235	0.54968494
0.0	0.5311181	0.52913874	0.5383251	0.53936744	0.53768814	0.53497505	0.54428166	0.5330211	0.53084284	0.5486493
0.0	0.5336537	0.52832067	0.5371629	0.5385818	0.53631073	0.53582513	0.5437619	0.534371	0.529411	0.5497012
0.0	0.53051	0.5279773	0.5369677	0.5393632	0.53629297	0.533636	0.5435195	0.53418064	0.5304513	0.5489546
0.0	0.5313632	0.5292546	0.53759325	0.5394103	0.53612155	0.53476167	0.5426886	0.53394645	0.5308353	0.54747534
0.0	0.52958006	0.52799344	0.53824437	0.53846455	0.53547335	0.5324947	0.54291755	0.53375185	0.5319288	0.5478899
0.0	0.530615	0.5291506	0.5377176	0.53850454	0.5370616	0.53443235	0.54489845	0.5333881	0.53084075	0.54877394
0.0	0.52940375	0.5299797	0.5372634	0.539362	0.5378685	0.53458995	0.54574865	0.5345869	0.53117573	0.54832166
0.0	0.53096575	0.5294342	0.5370523	0.54034114	0.536351	0.5350126	0.5435321	0.53378326	0.531162	0.54866284
0.0	0.5306899	0.5291112	0.5362291	0.53874755	0.5356103	0.5336503	0.54438865	0.5323025	0.5296137	0.5483755
0.0	0.5311932	0.5295291	0.538521	0.53984845	0.53725934	0.5349937	0.5452051	0.5330588	0.5324432	0.54828185
0.0	0.53113955	0.53016007	0.53818095	0.53862226	0.53716236	0.53524137	0.5452364	0.53353614	0.531906	0.54823196
0.0	0.5325111	0.5293369	0.5364853	0.5390686	0.53673357	0.53644407	0.5440433	0.53368694	0.52992576	0.5517314
0.0	0.5315749	0.53081685	0.53736824	0.53916943	0.5378287	0.53469557	0.54584086	0.53315836	0.53168744	0.5495444
0.0	0.53068054	0.52898216	0.5368248	0.53757197	0.5349175	0.53406227	0.543163	0.53321147	0.531448	0.5488999
0.0	0.008073897	0.011565969	0.0016802745	0.009523848	0.010182967	0.0117142005	0.012313051	0.012240554	0.009230736	0.001678757
0.0	0.009227043	0.009488536	0.009307493	0.008806725	0.008000318	0.0066627683	0.009632256	0.0083442135	0.006043697	0.008694522
0.0	0.007941833	0.009334048	0.0073835785	0.008866196	0.012789213	0.010118804	0.010233479	0.00784543	0.0057598315	0.009738059
0.0	0.5306941	0.53009754	0.53883076	0.5402714	0.5376034	0.53463846	0.5439901	0.5344123	0.5308385	0.550166
0.0	0.5312227	0.5307722	0.5392111	0.53935057	0.53716105	0.53505063	0.54450405	0.53452533	0.5303645	0.5496487
0.0	0.53005993	0.52842665	0.5382035	0.5383413	0.53582644	0.5343667	0.54361886	0.53302217	0.53106344	0.54825205
0.0	0.5304164	0.5302635	0.53919536	0.53942835	0.535932	0.53576463	0.5450495	0.5354358	0.5313745	0.5501765
0.0	0.53081137	0.5294204	0.5380526	0.53783786	0.53740984	0.5347279	0.5448568	0.53273815	0.53067255	0.54733354
0.0	0.5304639	0.52909803	0.5377918	0.53904396	0.5355321	0.53405154	0.54375196	0.5346455	0.53041106	0.5497637
0.0	0.5311921	0.5301865	0.5374454	0.5402138	0.53566986	0.5356142	0.5445655	0.5346821	0.53035647	0.5493092
0.0	0.5302618	0.529651	0.5376722	0.54030687	0.53729993	0.53530616	0.5454168	0.5338001	0.53045183	0.54990685
0.0	0.5309294	0.53044266	0.53837353	0.53989404	0.53688693	0.5350138	0.5446063	0.53311646	0.53172314	0.5504237
0.0	0.5310283	0.5284111	0.5374823	0.5386496	0.53669184	0.5335383	0.5439978	0.5330686	0.5307487	0.54817694
0.0	0.53172636	0.5285483	0.5376651	0.5375634	0.5370412	0.53313816	0.54373276	0.53186995	0.53063047	0.5483563
0.0	0.5299713	0.5294958	0.5383305	0.53790915	0.53554046	0.5355688	0.543542	0.53296345	0.5303437	0.5481795
0.0	0.53024405	0.5301821	0.5371928	0.5395257	0.5358486	0.5339707	0.5442362	0.53246945	0.5300695	0.54920906
0.0	0.53182316	0.5285182	0.5367546	0.5378105	0.53658664	0.5346455	0.5430635	0.5332927	0.53090155	0.54895234
0.0	0.5320606	0.5297848	0.538044	0.53857607	0.53617036	0.5360221	0.54472345	0.53468794	0.5306576	0.5497535
0.0	0.5344296	0.53021526	0.53750354	0.5400378	0.5357999	0.5356579	0.54409224	0.53395426	0.53134745	0.55078584
0.0	0.5327546	0.5296155	0.5362508	0.538014	0.5356263	0.5355079	0.5433708	0.5341002	0.52966255	0.5500576
0.0	0.087420456	0.096013844	0.09482404	0.11159775	0.09740809	0.099550165	0.09124706	0.08497414	0.083177775	0.096558206
0.0	0.087118804	0.09621391	0.09458329	0.111720726	0.09746275	0.099776804	0.09125469	0.08439047	0.08321521	0.096560754
0.0	0.087439016	0.09659002	0.095172174	0.11186258	0.09768993	0.10003609	0.09155572	0.08494799	0.0832849	0.096715875
0.0	0.08690998	0.09591916	0.094960995	0.11143207	0.097477585	0.10007529	0.09097589	0.08504205	0.08327492	0.09645279
0.0	0.086862214	0.09595204	0.09493218	0.11072972	0.098015144	0.09985821	0.09096778	0.084667176	0.08345512	0.0960832
0.0	0.0871414	0.09593095	0.09487927	0.11109743	0.097576454	0.09994615	0.09103504	0.08518473	0.08347612	0.09663387
0.0	0.084451355	0.09876909	0.09232563	0.10740742	0.09855613	0.099679746	0.096274585	0.088288926	0.08953507	0.07959321
0.0	0.08423201	0.09899366	0.09239778	0.10759202	0.09913972	0.09975698	0.09652935	0.08777286	0.08964963	0.07944599
0.0	0.084246226	0.09987696	0.09270639	0.10775535	0.09912073	0.09995327	0.097133875	0.08859531	0.08985671	0.08011283
0.0	0.08456908	0.099056564	0.09229283	0.10730884	0.09877802	0.10013926	0.096609846	0.08819334	0.09018525	0.0795634
0.0	0.08437264	0.098593526	0.09231932	0.10680677	0.099248454	0.09997206	0.096497625	0.08804471	0.08963733	0.07902741
0.0	0.084085494	0.09894561	0.092495956	0.10713455	0.09891989	0.10000879	0.09641347	0.08806989	0.09001594	0.079531975
0.0	0.09045722	0.09750204	0.08589161	0.09411199	0.092027724	0.08586564	0.099470705	0.093118854	0.089568116	0.10639517
0.0	0.09049976	0.097432196	0.08609918	0.09409919	0.09210415	0.0859609	0.09937183	0.092635475	0.08968033	0.10647253
0.0	0.09039614	0.097910725	0.08605877	0.09427851	0.09256288	0.0863293	0.10014702	0.09298875	0.09023377	0.10686314
0.0	0.090413354	0.09755156	0.08588705	0.09423039	0.09244851	0.086164854	0.099575065	0.093077146	0.09034928	0.10665726
0.0	0.09066193	0.09744262	0.08607701	0.09385534	0.09275451	0.08630768	0.09953946	0.092697926	0.089964144	0.10616929
0.0	0.08975605	0.09730717	0.086105034	0.09399891	0.09229267	0.086072505	0.09949426	0.09292364	0.09032134	0.106592014
0.0	0.09339667	0.09572621	0.091344215	0.102843046	0.0978569	0.09787115	0.10368181	0.09529364	0.098127276	0.114151604
0.0	0.09239812	0.09503384	0.09113049	0.10262137	0.09752814	0.09726685	0.10282978	0.094674125	0.09835676	0.11353673
0.0	0.09292748	0.09603619	0.09145038	0.10297145	0.09840741	0.09807271	0.10374395	0.0956013	0.098472595	0.114174716
0.0	0.09270977	0.095090985	0.09147554	0.10276555	0.09784875	0.09776111	0.10311716	0.09512835	0.0983144	0.113673605
0.0	0.09309055	0.094992146	0.091378815	0.10204218	0.098115444	0.09779114	0.1029253	0.09467713	0.098431595	0.113352165
0.0	0.09305338	0.09530713	0.091069765	0.10220939	0.09820649	0.09801519	0.1031593	0.095417805	0.098137885	0.11366394
0.0	0.092418954	0.11213192	0.09559229	0.10123179	0.08955564	0.102924705	0.09718594	0.09884139	0.094503224	0.096617565
0.0	0.092075326	0.11198759	0.09555565	0.10222457	0.08966615	0.10316535	0.0970588	0.09798572	0.09478343	0.09689624
0.0	0.09209962	0.11260996	0.095638394	0.10183673	0.08974208	0.10357291	0.09740903	0.09876281	0.094863296	0.09690698
0.0	0.092341155	0.1118601	0.09506169	0.10161547	0.08992	0.10323114	0.09714719	0.098259225	0.09457796	0.0966686
0.0	0.0923876	0.11198516	0.09567551	0.10090213	0.09000086	0.10330436	0.097104564	0.09830805	0.09484947	0.09622452
0.0	0.09184152	0.11206023	0.09528359	0.10100433	0.08973122	0.103057876	0.097238116	0.09868246	0.09495202	0.09696218
0.0	0.08794679	0.08720062	0.10952957	0.10741098	0.09842317	0.08402842	0.1039475	0.083827764	0.09716016	0.09394063
0.0	0.087844834	0.08682363	0.10883025	0.107295536	0.09839419	0.08402979	0.1032547	0.08336945	0.096926615	0.09383786
0.0	0.087529	0.08754348	0.10955525	0.10777459	0.09887926	0.0844929	0.1042755	0.083771825	0.09693221	0.09433675
0.0	0.08788383	0.08701035	0.10956334	0.10742058	0.09891445	0.08431421	0.103776716	0.08352569	0.097261205	0.0938114
0.0	0.08802391	0.08674818	0.10957027	0.1066317	0.09905977	0.084055185	0.103815705	0.08350026	0.09717435	0.09362342
0.0	0.087479815	0.08692308	0.10932209	0.10719327	0.098997146	0.0840803	0.10364902	0.08370558	0.0969768	0.09413266
0.0	0.076825574	0.07639251	0.099128135	0.11217074	0.091132306	0.08036807	0.09607638	0.09028375	0.07625125	0.11392013
0.0	0.07653961	0.0763811	0.099001266	0.11210299	0.091244295	0.08089692	0.09611516	0.08970008	0.07635524	0.113609284
0.0	0.07654875	0.07670176	0.09923652	0.112104796	0.09114455	0.08102965	0.096202336	0.0899416	0.07654516	0.11406569
0.0	0.07663182	0.0766075	0.09929318	0.11199772	0.091667786	0.080966085	0.09641243	0.09001463	0.07656133	0.11404884
0.0	0.07690713	0.07616348	0.09910966	0.11139355	0.09148129	0.08074442	0.09572279	0.08938194	0.076603964	0.11318672
0.0	0.076441355	0.07655373	0.0994606	0.11188367	0.09199716	0.080839545	0.09630508	0.0898045	0.076971374	0.11429317
0.0	0.08924329	0.11294084	0.08253987	0.09059477	0.08721844	0.07334377	0.091290295	0.0039516105	0.00763721	0.010042257
0.0	0.08939361	0.11317287	0.08301371	0.090612	0.08740587	0.0737584	0.09171528	0.0039630984	0.0076369974	0.0100968
0.0	0.08936684	0.112541944	0.08283081	0.09032322	0.08678254	0.072991885	0.09126326	0.0039520273	0.0076082884	0.009990043
0.0	0.09643333	0.08343659	0.08869314	0.10667671	0.09680516	0.094989195	0.09465471	0.09310774	0.09744566	0.09937016
0.0	0.09619245	0.08346564	0.08895217	0.10630721	0.09670969	0.09487222	0.09476367	0.09361628	0.09755112	0.099433914
0.0	0.09650107	0.083641544	0.08907613	0.10654056	0.09716715	0.09518691	0.09513664	0.093167506	0.097205244	0.099508256
0.0	0.09640678	0.08375501	0.08919418	0.106740646	0.09684663	0.095401675	0.09507386	0.09322781	0.09727697	0.099401295
0.0	0.09622613	0.08325039	0.08905892	0.1063875	0.096793465	0.09473215	0.09445637	0.092853285	0.0976957	0.09919422
0.0	0.09622025	0.08326829	0.08886387	0.10592271	0.096694395	0.09455683	0.09453566	0.09346574	0.09710867	0.09877361
0.0	0.09640043	0.08311916	0.08888603	0.10644899	0.09717922	0.09447195	0.09496544	0.09286138	0.09757058	0.099025525
0.0	0.09673254	0.08347132	0.08874862	0.10667228	0.09693271	0.09470075	0.09497364	0.09277048	0.09677492	0.0993048
0.0	0.084652975	0.08562076	0.101272315	0.08875689	0.11651468	0.08399672	0.09348535	0.08701413	0.09730655	0.10344269
0.0	0.08505466	0.08611234	0.10240858	0.089288116	0.11666267	0.08401246	0.09341141	0.087358326	0.09759254	0.10374198
0.0	0.08496065	0.08611625	0.10197311	0.08911702	0.116497844	0.08348286	0.09356461	0.08696047	0.097287044	0.1033633
0.0	0.086035624	0.09946443	0.08405805	0.10634245	0.09114502	0.10473838	0.11042224	0.101534575	0.093844526	0.107659444
0.0	0.092800476	0.10041041	0.10199617	0.10068561	0.09149956	0.0974652	0.09909914	0.096245445	0.105785795	0.09374245
0.0	0.09279297	0.100680925	0.10271366	0.100860305	0.09159696	0.09783048	0.09913084	0.0965286	0.1060128	0.09390055
0.0	0.09333768	0.100959554	0.10244861	0.10096354	0.09114414	0.09771956	0.0992913	0.09656135	0.10563582	0.09397177
0.0	0.09289659	0.10060885	0.10257869	0.10119862	0.09154686	0.097896025	0.099322625	0.096304186	0.10577626	0.094216004
0.0	0.093282394	0.10100626	0.102861196	0.1012841	0.09146122	0.09767295	0.09919955	0.09688562	0.10553311	0.09401948
0.0	0.09303123	0.10059726	0.10235915	0.101179026	0.091492824	0.09757637	0.0990426	0.0960761	0.10526013	0.09405759
0.0	0.09244207	0.100250386	0.10244817	0.100971624	0.09101373	0.097086675	0.09891592	0.09656245	0.10555291	0.09317168
0.0	0.09298752	0.100032575	0.101999186	0.100807175	0.09133209	0.097289555	0.098720625	0.09613252	0.10539426	0.093357086
0.0	0.09306418	0.100395985	0.102502465	0.10053024	0.09164569	0.09763005	0.099387445	0.096242785	0.10610636	0.09348434
0.0	0.092852905	0.100653425	0.10228172	0.100511156	0.09119202	0.097354606	0.09923869	0.09667092	0.10564478	0.09375382
0.0	0.08437903	0.09421137	0.09314944	0.10589904	0.090569966	0.08501781	0.0921784	0.07976192	0.086683474	0.08687684
0.0	0.08430422	0.09422227	0.09329286	0.10623528	0.09019801	0.0848101	0.09160869	0.07994083	0.086464204	0.08705252
0.0	0.08438747	0.09408321	0.09280719	0.10575195	0.09059538	0.084915385	0.091769874	0.07973898	0.08623017	0.086909845
0.0	0.073209256	0.091942966	0.09908633	0.09713842	0.104538724	0.09955965	0.09355462	0.086140335	0.07754898	0.098857775
0.0	0.073095284	0.09229854	0.09935166	0.097505964	0.10466785	0.09955657	0.0935397	0.086687356	0.077741824	0.09889373
0.0	0.073290326	0.0920687	0.098795556	0.09716141	0.10482206	0.099664815	0.093770415	0.08620266	0.07777792	0.09876364
0.0	0.07330131	0.09185971	0.09899196	0.0966497	0.10439328	0.09923703	0.093568325	0.086304806	0.07774569	0.09875453
0.0	0.07483758	0.09801388	0.094172716	0.09123947	0.10541262	0.105355754	0.10026852	0.08500642	0.07632824	0.094829075
0.0	0.07500484	0.09746042	0.09459951	0.09110026	0.105492726	0.10492032	0.10023154	0.08481456	0.07683839	0.09459037
0.0	0.07489779	0.09727431	0.094291635	0.090818	0.10467294	0.10437796	0.09982851	0.0847348	0.07637431	0.09416879
0.0	0.07277245	0.096683964	0.093816556	0.1009858	0.094286084	0.09403845	0.102714516	0.08872569	0.106154725	0.09549531
0.0	0.0724591	0.096798636	0.09390391	0.10134061	0.0942086	0.09457219	0.10331295	0.088700846	0.10569263	0.095600575
0.0	0.0728414	0.0966252	0.093691	0.101485156	0.09450657	0.094310656	0.102953576	0.08888783	0.10593306	0.09550864
0.0	0.10423793	0.098509304	0.0996789	0.10285587	0.116591714	0.10397173	0.106104694	0.08499038	0.08799459	0.09721242
0.0	0.089401715	0.09128463	0.08902086	0.10064078	0.09446224	0.083898194	0.10097782	0.0822319	0.10536142	0.10844663
0.0	0.08001486	0.08601217	0.095533065	0.0910192	0.08108636	0.11122319	0.10564452	0.085786514	0.089997664	0.10383359
0.0	0.08010015	0.085922174	0.09561653	0.0912353	0.08082452	0.11076069	0.10558395	0.085980915	0.089731686	0.103693046
0.0	0.080307916	0.08616638	0.09589502	0.09126016	0.081155576	0.11191881	0.10612667	0.085959464	0.08956827	0.103953674
0.0	0.08020402	0.08597727	0.09603144	0.091126285	0.081260055	0.11116942	0.10581857	0.08583074	0.08964311	0.103547856
0.0	0.08032882	0.085876435	0.09621369	0.091478735	0.081057586	0.1113069	0.10569255	0.085861444	0.089923725	0.103570454
0.0	0.079886906	0.08576064	0.09603882	0.09092269	0.08076771	0.11076191	0.10573242	0.08567919	0.08979429	0.10292418
0.0	0.08041308	0.08559833	0.095563725	0.091192774	0.08113645	0.110868245	0.10558841	0.08542753	0.089815296	0.10361732
0.0	0.080113694	0.08604955	0.09603704	0.09133862	0.080898926	0.111164846	0.10540195	0.0858804	0.0895114	0.10361896
0.0	0.08029848	0.08609463	0.09566883	0.09108277	0.081058495	0.11106591	0.10559886	0.08565142	0.089646906	0.103722095
0.0	0.077331394	0.08779586	0.10128065	0.11417578	0.10500257	0.093417205	0.09296217	0.08562457	0.07989206	0.100621924
0.0	0.07752105	0.08763263	0.101245455	0.11365808	0.10455176	0.09305624	0.09286738	0.08482611	0.07977057	0.10012873
0.0	0.090400726	0.09156888	0.0844318	0.09976218	0.08923505	0.10446755	0.09682621	0.08783318	0.10124741	0.105693676
0.0	0.078955166	0.10971215	0.096388735	0.09107127	0.09751732	0.086067066	0.1076182	0.092035726	0.106417544	0.10001379
0.0	0.07900359	0.11020678	0.09611008	0.09129146	0.09775623	0.086336635	0.108122356	0.09202553	0.10620796	0.10071653
0.0	0.09422181	0.09662285	0.10088433	0.08532993	0.09588067	0.09815776	0.10704456	0.08625605	0.083235726	0.10898232
0.0	0.0940976	0.096488684	0.10032142	0.08476472	0.0963441	0.0984845	0.10768535	0.085816525	0.083171524	0.10862519
0.0	0.10852326	0.10560159	0.087616004	0.10369406	0.09910397	0.098129615	0.09120739	0.0962749	0.07410896	0.10376272
0.0	0.10885873	0.10542827	0.08762806	0.103626095	0.09904704	0.0978554	0.09112656	0.09574547	0.07447245	0.10342852
0.0	0.09318095	0.10659324	0.099746525	0.074507974	0.106199116	0.099940404	0.10660144	0.09053894	0.082120374	0.10621339
0.0	0.08446958	0.0951878	0.09298073	0.09470325	0.10753967	0.091346785	0.10861883	0.08737337	0.0936912	0.1071085
0.0	0.08478314	0.09552244	0.09348454	0.0947058	0.10793021	0.09153968	0.10908619	0.08762202	0.093832694	0.10759332
0.0	0.084787026	0.095786	0.093743406	0.09486729	0.108036555	0.09200498	0.10940832	0.08720205	0.09358339	0.10764323
0.0	0.084420316	0.09554996	0.0935963	0.09494874	0.10805891	0.09148946	0.10901121	0.08696941	0.09357938	0.10714267
0.0	0.0847035	0.095132224	0.09309725	0.094824836	0.10775399	0.09135332	0.109210014	0.087108865	0.09341706	0.107374966
0.0	0.08478092	0.095295474	0.093287334	0.09496372	0.10768107	0.09152711	0.10903949	0.08708591	0.09329612	0.10721901
0.0	0.08886003	0.089628965	0.09113148	0.10324929	0.110154815	0.10803534	0.09031427	0.085789084	0.1018428	0.097913444
0.0	0.0890121	0.089930944	0.091371454	0.10307871	0.10978315	0.107887655	0.089885786	0.08599844	0.10175078	0.098014705
0.0	0.08898017	0.08962238	0.09073203	0.10314022	0.10942451	0.107378274	0.08983364	0.08560001	0.10173061	0.09798638
0.0	0.08501846	0.10713036	0.08183922	0.09367606	0.105352335	0.10169599	0.102527186	0.082313806	0.09260424	0.10475604
0.0	0.09126506	0.089407735	0.07835819	0.10517043	0.09003276	0.08088412	0.1007421	0.08729427	0.111105084	0.106758654
0.0	0.09158464	0.08930611	0.078226164	0.10516065	0.09042416	0.080513746	0.100891575	0.08729853	0.11122966	0.10653777
0.0	0.091427274	0.08957623	0.07807577	0.10494251	0.08998723	0.080419056	0.10073812	0.08730776	0.11077436	0.1067908
0.0	0.008014234	0.011567349	0.0016736087	0.009571334	0.010211651	0.0116959745	0.0123577025	0.012194868	0.009198999	0.0016700529
0.0	0.5336333	0.5294691	0.53674036	0.53812224	0.53657657	0.53580797	0.54379886	0.53451425	0.53119177	0.5514765
0.0	0.5330603	0.5315441	0.53689957	0.5396379	0.53701675	0.5375042	0.5449421	0.5346403	0.5302366	0.55241776
0.0	0.53209764	0.5297678	0.53781193	0.538548	0.5363341	0.53554255	0.5437981	0.5349656	0.5313191	0.55085635
0.0	0.073346846	0.107447945	0.09670929	0.11369844	0.11136064	0.09641033	0.09402195	0.10547575	0.11687106	0.087786876
0.0	0.53399515	0.5298447	0.5368775	0.53929	0.53536505	0.53500783	0.54388386	0.5339463	0.53079	0.55082303
0.0	0.53200585	0.5293927	0.5380336	0.537399	0.5342308	0.53463894	0.54281354	0.53506505	0.5311903	0.55073434
0.0	0.5310072	0.5285018	0.53822094	0.53694504	0.5359132	0.53295076	0.54284215	0.5333143	0.5314074	0.5490472
0.0	0.5311631	0.52961594	0.53756547	0.53901047	0.5369069	0.5353613	0.5438052	0.5338361	0.53127116	0.5527384
0.0	0.5326165	0.52854514	0.53693146	0.53735805	0.5353442	0.5349645	0.54298455	0.5337945	0.5308595	0.5486404
0.0	0.5324997	0.52962863	0.53652793	0.53660893	0.53532773	0.5373661	0.5440487	0.53497756	0.53146476	0.548426
0.0	0.5331406	0.52811503	0.536523	0.5375263	0.5362012	0.53576165	0.5440415	0.53546077	0.5300399	0.54849833
0.0	0.53161263	0.5282276	0.5374945	0.53741413	0.53522956	0.5339364	0.5429435	0.5343239	0.5299654	0.54743004
0.0	0.53190416	0.52822995	0.5374434	0.5385009	0.53425586	0.5329922	0.54270214	0.53358895	0.53129375	0.5505085
0.0	0.5316144	0.5279293	0.53733367	0.5375665	0.5352254	0.53363264	0.5426342	0.5340433	0.5316152	0.55103135
0.0	0.5311559	0.5295901	0.53746104	0.5387793	0.53557765	0.53499055	0.5435491	0.5341442	0.5308511	0.5517845
0.0	0.5303854	0.5281684	0.53819084	0.5379071	0.5350313	0.5334202	0.54263353	0.53440446	0.531717	0.5505351
0.0	0.5317389	0.53074455	0.53875774	0.5380866	0.5369275	0.5358827	0.54561603	0.5358349	0.5328081	0.55024594
0.0	0.5310367	0.5285766	0.53721905	0.53807634	0.53506845	0.53468245	0.5416682	0.5326277	0.5307518	0.55073607
0.0	0.5305505	0.53109246	0.5393053	0.53790534	0.5359795	0.5337587	0.5446667	0.5359623	0.5332827	0.55060667
0.0	0.5301285	0.53030884	0.53805465	0.536854	0.5355505	0.5336311	0.5442191	0.53539485	0.5321844	0.550135
0.0	0.5320178	0.5297803	0.53919894	0.5368262	0.5350302	0.5335885	0.5435438	0.5333831	0.5311867	0.5498422
0.0	0.5289847	0.5318604	0.53799033	0.5384024	0.53561795	0.5358736	0.5438739	0.535041	0.5321561	0.55008847
0.0	0.53186524	0.529886	0.5376366	0.5381977	0.5359191	0.5346675	0.54289645	0.53417045	0.53230894	0.54960513
0.0	0.53181785	0.53006476	0.53994817	0.5400145	0.53635174	0.5343905	0.54415375	0.5348787	0.5334884	0.5507957
0.0	0.5316183	0.5292402	0.53613764	0.5381401	0.5343199	0.5360948	0.54483324	0.5327041	0.52956325	0.5506258
0.0	0.53240114	0.5301245	0.5386283	0.53686714	0.53484184	0.53515404	0.5438373	0.5351611	0.5315926	0.55026853
0.0	0.5304184	0.52966136	0.537792	0.5370532	0.53500706	0.5360683	0.5432128	0.5328332	0.5311597	0.5502004
0.0	0.52983433	0.52997357	0.5387138	0.53774315	0.53573453	0.5354148	0.5441606	0.53428495	0.5337989	0.5507187
0.0	0.52860487	0.5294291	0.53615624	0.5368743	0.53699833	0.53561676	0.54427993	0.53162503	0.53061414	0.5517438
0.0	0.53344625	0.5304333	0.53837514	0.53845197	0.5359444	0.5355242	0.5434597	0.53440255	0.53109	0.5499341
0.0	0.53203094	0.5300625	0.53854173	0.5374618	0.5368477	0.53448445	0.54375637	0.53299093	0.53129596	0.5493897
0.0	0.5307719	0.5308845	0.53723854	0.536965	0.5351959	0.53376013	0.54314625	0.5340479	0.5301693	0.5496659
0.0	0.53259164	0.5295136	0.5371624	0.5371851	0.53505236	0.5340826	0.5428108	0.5370013	0.5315325	0.5494953
0.0	0.53134865	0.53026164	0.53821445	0.5375353	0.5348679	0.5335199	0.5428888	0.5336544	0.5331803	0.55047697
0.0	0.53194267	0.53028005	0.5375179	0.53884745	0.5366986	0.5347328	0.5436649	0.53425103	0.5330322	0.5484118
0.0	0.17107362	0.1822013	0.20794517	0.2009436	0.21638997	0.2175658	0.21391979	0.19844648	0.21345037	0.21939632
0.0	0.007714284	0.009623612	0.009037982	0.008419421	0.008804303	0.008969185	0.011342374	0.009979164	0.00801933	0.009902514
0.0	0.5329108	0.5291837	0.53547066	0.54050606	0.53519523	0.53620714	0.5449827	0.53227675	0.5304737	0.5497679
0.0	0.53342026	0.53237736	0.5380401	0.5392858	0.5365804	0.5363522	0.5472765	0.5308567	0.53166234	0.55158746
0.0	0.53148484	0.52916807	0.538226	0.53723776	0.536727	0.5341107	0.5435268	0.53366107	0.5318566	0.5490468
0.0	0.5318543	0.52839494	0.53772366	0.53599715	0.53376216	0.53419465	0.5428731	0.5338975	0.5313824	0.549211
0.0	0.08082949	0.08984342	0.11085315	0.103672594	0.1176089	0.11945772	0.114663035	0.10354761	0.11757445	0.118369825
0.0	0.5321446	0.530203	0.5385937	0.5374454	0.5352283	0.5360443	0.54461426	0.53443164	0.5310115	0.549288
0.0	0.5315745	0.52864593	0.5364609	0.5363627	0.53403175	0.53434473	0.5428523	0.53378296	0.53115606	0.55010957
0.0	0.12370292	0.16423996	0.14211614	0.109844476	0.15610698	0.14188352	0.120125644	0.1572147	0.1571997	0.13060866
0.0	0.020325607	0.021876507	0.02039183	0.024358073	0.021787914	0.0236278	0.025120603	0.021890208	0.018672254	0.021669015
0.0	0.019765364	0.022495642	0.01991281	0.02363279	0.022085553	0.023637485	0.026419804	0.022597987	0.01990811	0.01838544
0.0	0.021521969	0.0218027	0.01968657	0.022774925	0.021895854	0.02326105	0.028021565	0.024171665	0.02150604	0.025184331
0.0	0.0214558	0.025062086	0.02062997	0.022534387	0.020248381	0.024392081	0.026672486	0.024909507	0.020903599	0.02186271
0.0	0.020487484	0.020128967	0.023162061	0.02366774	0.02204363	0.02046324	0.02815232	0.02161605	0.021216912	0.021203993
0.0	0.018206574	0.018051498	0.021165242	0.02452699	0.020604793	0.01975004	0.026379494	0.022951597	0.017369242	0.025138343
0.0	0.041723642	0.037472427	0.03727362	0.04383614	0.04109704	0.042538602	0.04791794	0.044175137	0.04038561	0.042299334
0.0	0.03710031	0.044139255	0.04119031	0.042316776	0.039772853	0.041010767	0.04937568	0.042601015	0.03678489	0.04475408
0.0	0.03925428	0.040150363	0.03367538	0.040345263	0.040280715	0.04532018	0.049172297	0.045766726	0.04035022	0.04425652
0.0	0.1285264	0.13870083	0.16359638	0.15582094	0.17185858	0.17230001	0.16792977	0.15410319	0.16936632	0.17249143
0.0	0.5323695	0.5297381	0.53404194	0.5395312	0.53659767	0.5353278	0.5433801	0.5333463	0.5309192	0.5498109
0.0	0.5316961	0.5302481	0.5348349	0.5389853	0.53685373	0.5355519	0.5440188	0.5312639	0.5302502	0.5483604
0.0	0.5329568	0.5278034	0.5352711	0.53818697	0.5381055	0.5371795	0.5451279	0.53176504	0.530732	0.5505173
0.0	0.5322754	0.53089094	0.53426915	0.54040265	0.53852135	0.5371021	0.54531705	0.53213525	0.5302203	0.5514419
0.0	0.5330816	0.5297744	0.53753215	0.53892285	0.53739876	0.5370771	0.54497236	0.53281885	0.52923936	0.5503108
0.0	0.5315293	0.5287575	0.5370396	0.53752553	0.5359526	0.5352535	0.54407805	0.53477687	0.5310549	0.55144393
0.0	0.5314535	0.5287304	0.5372531	0.53929305	0.53451365	0.53402925	0.54364765	0.53401184	0.5308998	0.5505334
0.0	0.53258324	0.52818954	0.53711516	0.5384674	0.53652096	0.5345204	0.54342824	0.53262573	0.53090966	0.54991
0.0	0.53169006	0.5271659	0.53680223	0.5383122	0.5358931	0.5334	0.54265255	0.5321985	0.53104746	0.54949206
0.0	0.53247577	0.52868813	0.53736633	0.53894025	0.53507376	0.5349235	0.54310733	0.5344992	0.53168976	0.55064195
0.0	0.019711116	0.028073331	0.02408449	0.030344568	0.023014754	0.023140753	0.026343321	0.022486158	0.023940472	0.02547729
0.0	0.5301261	0.5283439	0.53678674	0.5381802	0.53487074	0.535555	0.5444024	0.53437513	0.5319583	0.5516531
0.0	0.5305906	0.52891004	0.5371772	0.5364723	0.53527987	0.53557193	0.5445006	0.5343573	0.53204966	0.55071485
0.0	0.531633	0.5295512	0.5380479	0.5378554	0.5345872	0.53547627	0.5438873	0.5341844	0.53133893	0.55114895
0.0	0.5306373	0.5284929	0.537525	0.5376857	0.5348971	0.53526926	0.54453474	0.5342388	0.5322752	0.5511184
0.0	0.53059375	0.52956164	0.5377992	0.53784657	0.536057	0.5354603	0.5450596	0.53430736	0.53233665	0.55162287
0.0	0.53154427	0.5287803	0.53778344	0.53780115	0.5354395	0.5357323	0.5443759	0.5348136	0.53226376	0.55079544
0.0	0.53093255	0.5292937	0.5371635	0.5378837	0.53503656	0.5357911	0.54451585	0.5343415	0.53180826	0.55102694
0.0	0.531019	0.5284246	0.53707117	0.5374053	0.5352963	0.53477424	0.5439268	0.53410566	0.53192157	0.5508018
0.0	0.5309002	0.52839756	0.5374289	0.5377587	0.53568506	0.5353664	0.54400194	0.5343858	0.5314507	0.5506082
0.0	0.53060067	0.529185	0.53675675	0.5378681	0.5359736	0.53509027	0.54480386	0.53423256	0.53265697	0.5510993
0.0	0.1866731	0.20394431	0.20944345	0.21598507	0.19940291	0.20502196	0.20944059	0.19477305	0.1875442	0.19797046
0.0	0.5313109	0.5295568	0.5376981	0.537449	0.5357297	0.5354421	0.5447725	0.5349282	0.53134376	0.55080116
0.0	0.531485	0.5283101	0.5380421	0.53705966	0.5352701	0.5354759	0.5436921	0.5331743	0.5328493	0.55028945
0.0	0.53151375	0.529176	0.537642	0.53759295	0.5354062	0.5355854	0.54401153	0.5341835	0.5319414	0.5513228
0.0	0.531211	0.52884406	0.5376197	0.5383032	0.5351019	0.5358343	0.5434082	0.5346035	0.53169256	0.5518129
0.0	0.53110754	0.5289227	0.5372272	0.53766906	0.53559	0.536048	0.54433566	0.53430873	0.53212726	0.55107284
0.0	0.53083074	0.52792627	0.5368494	0.5361423	0.53419054	0.53490466	0.5432676	0.53371453	0.53137934	0.5503367
0.0	0.5311209	0.52906483	0.5377666	0.5377026	0.53559357	0.5358483	0.54443973	0.53445005	0.5320104	0.5509824
0.0	0.53079367	0.5283732	0.53825665	0.5373112	0.53511345	0.5349682	0.5441431	0.5334328	0.5316244	0.5508234
0.0	0.5304974	0.5276402	0.53659576	0.53620243	0.5348593	0.5345977	0.54352874	0.5336543	0.5323987	0.5502399
0.0	0.53018767	0.5294171	0.5368732	0.53680575	0.53554183	0.53508747	0.54444563	0.5346207	0.53131723	0.55133575
0.0	0.53106505	0.529194	0.53709567	0.5369271	0.534881	0.5359774	0.5444868	0.5341109	0.5334046	0.55115175
0.0	0.5316438	0.52838033	0.5366824	0.5371735	0.5347326	0.53537846	0.5434573	0.53437823	0.53088415	0.54996586
0.0	0.53116876	0.5294959	0.53785294	0.5381111	0.53597695	0.53602576	0.5437481	0.53459555	0.5320195	0.5514955
0.0	0.5301313	0.52856785	0.5373912	0.53613544	0.53483766	0.5352667	0.543399	0.534096	0.5319632	0.5500359
0.0	0.53280026	0.5317591	0.5384714	0.5374831	0.5358269	0.5360382	0.54406875	0.5355357	0.5307604	0.5496956
0.0	0.53123814	0.5292253	0.5375156	0.5377453	0.5352735	0.5354326	0.54391414	0.534489	0.5312961	0.551629
0.0	0.5316813	0.52917373	0.5382898	0.53700554	0.53574497	0.53464717	0.54240805	0.5328388	0.53052145	0.54912025
0.0	0.530702	0.5297309	0.5387817	0.5379431	0.5356929	0.53576875	0.5446353	0.53347975	0.5314071	0.5485489
0.0	0.53082466	0.5295362	0.53790325	0.53769314	0.53482395	0.53541636	0.5445877	0.5344671	0.5313333	0.5492356
0.0	0.5293379	0.52909297	0.5388855	0.5376569	0.5348578	0.53496087	0.5441617	0.533266	0.53166914	0.5477902
0.0	0.5305958	0.53071845	0.53788626	0.5390157	0.53602	0.5358467	0.54434776	0.5334709	0.5317963	0.54986995
0.0	0.5311105	0.529841	0.53711456	0.53687364	0.5339793	0.5358792	0.5445965	0.53594	0.5317377	0.55006063
0.0	0.5290782	0.5283922	0.5370035	0.5370656	0.5352368	0.5333664	0.54353994	0.53530365	0.532896	0.5480981
0.0	0.5306368	0.5283814	0.5373744	0.5368275	0.53535527	0.5344384	0.54442704	0.5328408	0.5309033	0.54843664
0.0	0.5324158	0.5303918	0.53890604	0.53784704	0.5363548	0.5358418	0.5433956	0.5349129	0.53169125	0.55027467
0.0	0.5320131	0.53063935	0.5383197	0.5379371	0.5362091	0.5356534	0.543516	0.53406954	0.53164554	0.55028856
0.0	0.5321681	0.52889144	0.5376301	0.5375967	0.53569853	0.5348079	0.5430819	0.5350413	0.5308411	0.54942703
0.0	0.5321681	0.52889144	0.5376301	0.5375967	0.53569853	0.5348079	0.5430819	0.5350413	0.5308411	0.54942703
0.0	0.5288852	0.5281107	0.5374227	0.5383429	0.5347088	0.5352744	0.54360133	0.5332911	0.53298026	0.54699135
0.0	0.53231597	0.52956206	0.53722763	0.53847307	0.53624654	0.5362564	0.54443264	0.53392965	0.5323427	0.5490512
0.0	0.53240114	0.52808344	0.533594	0.5372463	0.53426325	0.53485847	0.5418161	0.53395456	0.5324177	0.5472117
0.0	0.53271455	0.52995414	0.53645897	0.53945506	0.53662527	0.5343177	0.54374194	0.53461623	0.5313448	0.5487716
0.0	0.53118247	0.52887255	0.5360241	0.5360458	0.5336062	0.5348306	0.5439597	0.5344096	0.53095984	0.5493979
0.0	0.5319377	0.5290639	0.53731227	0.5372482	0.53290635	0.53386754	0.5435437	0.53460664	0.5313828	0.5506987
0.0	0.5326407	0.5309677	0.5366871	0.536724	0.5347579	0.53615355	0.5446522	0.53437674	0.5318078	0.55065495
0.0	0.5318526	0.52948636	0.53635466	0.53743213	0.53505677	0.53451055	0.5446606	0.5337843	0.5315956	0.5506863
0.0	0.53110623	0.5287025	0.5389778	0.5377985	0.5354999	0.53404874	0.5424488	0.5332567	0.53140134	0.55052453
0.0	0.5307094	0.53029567	0.53978276	0.53712106	0.5349254	0.5327638	0.54379684	0.5338064	0.5321529	0.5507571
0.0	0.5320594	0.53028685	0.5395827	0.53875756	0.5364175	0.53300077	0.5441896	0.5331858	0.53320944	0.54999936
0.0	0.018310955	0.031234547	0.022157403	0.032655206	0.032254156	0.019767402	0.024922455	0.025014564	0.014662126	0.027507212
0.0	0.53239405	0.52964014	0.53804916	0.5381299	0.5362383	0.5343753	0.5425495	0.5346817	0.53131354	0.5504883
0.0	0.53239405	0.52964014	0.53804916	0.5381299	0.5362383	0.5343753	0.5425495	0.5346817	0.53131354	0.5504883
0.0	0.5328046	0.5303408	0.5372564	0.5411955	0.53698045	0.5351858	0.5453788	0.5341742	0.53073305	0.5511686
0.0	0.5335768	0.53046995	0.5379726	0.54029065	0.5360917	0.534444	0.5427175	0.5357321	0.5320473	0.5514567
0.0	0.53224415	0.5291828	0.53822285	0.5380513	0.53553694	0.5341082	0.5427083	0.5339036	0.53127754	0.5509518
0.0	0.5335383	0.5297819	0.53765297	0.53851813	0.5357406	0.534307	0.5421209	0.5346314	0.53060305	0.550378
0.0	0.5335383	0.5297819	0.53765297	0.53851813	0.5357406	0.534307	0.5421209	0.5346314	0.53060305	0.550378
0.0	0.5335768	0.53046995	0.5379726	0.54029065	0.5360917	0.534444	0.5427175	0.5357321	0.5320473	0.5514567
0.0	0.52997667	0.5279392	0.539348	0.53704923	0.5332835	0.5332286	0.54244465	0.53448784	0.5321315	0.5522817
0.0	0.53024405	0.52980375	0.53822684	0.53854764	0.5348516	0.5347084	0.5414081	0.53528225	0.53225464	0.55144376
0.0	0.53133154	0.5285505	0.53827333	0.538433	0.5336963	0.5313735	0.5389747	0.5346948	0.5295008	0.54964656
0.0	0.5332162	0.53039294	0.53812045	0.5386782	0.537842	0.53573453	0.54492027	0.5344488	0.53033984	0.55196583
0.0	0.5308048	0.5287489	0.53661627	0.5370122	0.5347439	0.5332766	0.5429966	0.5322774	0.53113747	0.548603
0.0	0.5311886	0.52902544	0.53808564	0.5375514	0.53502566	0.5339095	0.5433341	0.5340275	0.5325324	0.5491356
0.0	0.53297085	0.5289323	0.53673714	0.53723764	0.53575665	0.53423095	0.54251903	0.53504497	0.5312123	0.54969937
0.0	0.5321963	0.5290105	0.5368745	0.5363862	0.5360827	0.5338356	0.54338634	0.53529066	0.5309075	0.54959506
0.0	0.5328925	0.5284276	0.5379063	0.53712195	0.5359622	0.53419626	0.54297805	0.534609	0.53015965	0.55017614
0.0	0.53339535	0.5285314	0.5373541	0.53662944	0.53619623	0.5342845	0.54330754	0.535208	0.53050524	0.5500364
0.0	0.5326867	0.52855235	0.53758895	0.5370789	0.53600323	0.53449017	0.5427722	0.5354131	0.5306673	0.54993695
0.0	0.5317328	0.527444	0.5368088	0.53675216	0.53501785	0.53358465	0.5411174	0.5351601	0.5303513	0.5488354
0.0	0.5322046	0.53134197	0.5371024	0.5389021	0.5366201	0.5361095	0.54447395	0.53370464	0.53057986	0.5505898
0.0	0.5315589	0.52812326	0.5363542	0.53593034	0.53402543	0.5327835	0.542136	0.53404975	0.5312264	0.54965204
0.0	0.5311867	0.5283329	0.5359855	0.53789204	0.5355025	0.5327754	0.54144454	0.5323594	0.53138673	0.54902494
0.0	0.53346586	0.5296731	0.5365091	0.5382476	0.53664327	0.5350075	0.54335475	0.5334639	0.5315459	0.55006737
0.0	0.53104526	0.53036255	0.5374645	0.53909105	0.5365406	0.5331066	0.54294467	0.53389925	0.5306843	0.5503766
0.0	0.026571961	0.030792417	0.026562957	0.029333932	0.029165126	0.028108716	0.032299515	0.022580728	0.02558487	0.03333018
0.0	0.530423	0.5292798	0.53794754	0.5358965	0.535514	0.5350446	0.54283774	0.5341902	0.53319633	0.54887706
0.0	0.53486896	0.52959114	0.5373572	0.53872746	0.53672034	0.5349567	0.5451879	0.53363174	0.53280455	0.55276626
0.0	0.53158605	0.52922624	0.5377396	0.53713864	0.5348991	0.535249	0.5441602	0.53513765	0.5309762	0.5495401
0.0	0.5305761	0.52903694	0.53664905	0.5379578	0.5337701	0.535714	0.5419842	0.53228474	0.5292959	0.5483799
0.0	0.5323709	0.5278259	0.5378176	0.5379194	0.5359556	0.5343375	0.54285294	0.5353036	0.53268695	0.5501943
0.0	0.5331278	0.52871746	0.5379274	0.5381532	0.5365709	0.5352702	0.5435886	0.5351098	0.5322214	0.5504717
0.0	0.5318972	0.5303988	0.53722745	0.53878784	0.5346594	0.5345738	0.54322064	0.5336545	0.53058726	0.548968
0.0	0.53072673	0.5298707	0.5379773	0.5380947	0.53423953	0.53391767	0.5420849	0.5351147	0.5333212	0.550411
0.0	0.5304626	0.52924734	0.53732854	0.53847367	0.5346125	0.5348015	0.54248446	0.53285366	0.53076535	0.54929954
0.0	0.53133273	0.52971023	0.5380458	0.5388174	0.5360989	0.53528905	0.5434708	0.5328875	0.5322272	0.55027145
0.0	0.5324967	0.52848935	0.5380205	0.53848505	0.53571576	0.53480107	0.5439727	0.5337073	0.53187567	0.54917014
0.0	0.5324828	0.5283876	0.53853357	0.5371964	0.53579813	0.5344045	0.5435418	0.5335454	0.5314781	0.54955035
0.0	0.5306931	0.52745	0.5362636	0.538038	0.5322661	0.5333164	0.5433232	0.5340655	0.53255886	0.5477753
0.0	0.5332192	0.52923185	0.5366481	0.5383206	0.53502595	0.5352778	0.5442936	0.5343167	0.5321319	0.5494429
0.0	0.5333565	0.529471	0.5368921	0.53874266	0.5357562	0.5343186	0.54373646	0.53436154	0.5314348	0.5507681
0.0	0.5315785	0.52801746	0.53503937	0.53834873	0.5334697	0.53343445	0.54238266	0.53431123	0.53208846	0.54797703
0.0	0.5315785	0.52801746	0.53503937	0.53834873	0.5334697	0.53343445	0.54238266	0.53431123	0.53208846	0.54797703
0.0	0.5305084	0.5269345	0.5367847	0.5387171	0.5343562	0.5332261	0.54304916	0.5342706	0.531642	0.5488063
0.0	0.53032136	0.52733153	0.5372083	0.5380959	0.5332782	0.5314759	0.5425301	0.53246266	0.53331923	0.5487719
0.0	0.53116405	0.5287508	0.53735644	0.53596413	0.5354504	0.5323707	0.5425142	0.53495675	0.5321687	0.5479436
0.0	0.53365374	0.52938664	0.53715634	0.5371649	0.53694797	0.5349872	0.54391897	0.53490835	0.5308818	0.55033314
0.0	0.53305036	0.52968705	0.53800863	0.53898966	0.5369461	0.5363683	0.5444551	0.5329277	0.53093445	0.55176854
0.0	0.5327155	0.5282295	0.53721255	0.53748196	0.53548306	0.5346322	0.5420747	0.5316552	0.5303215	0.549908
0.0	0.09420145	0.1559217	0.12528071	0.13857478	0.12026054	0.14557876	0.15876028	0.12160228	0.16174954	0.18033718
0.0	0.53301424	0.529552	0.53772753	0.53702	0.5354626	0.53400195	0.542702	0.53582984	0.5307646	0.55052745
0.0	0.5330658	0.5301787	0.53688115	0.5382777	0.53560096	0.53470725	0.5435635	0.53516716	0.5314447	0.5506787
0.0	0.5311825	0.52917665	0.5375174	0.53707755	0.53493315	0.5355268	0.5442784	0.53348637	0.5319775	0.55085945
0.0	0.53182596	0.5319694	0.5388157	0.5374155	0.53643036	0.535639	0.5445199	0.53328276	0.5320998	0.55026233
0.0	0.5311253	0.52908695	0.53715366	0.5352001	0.53419876	0.53269553	0.54320043	0.5330997	0.5294285	0.5480414
0.0	0.53170806	0.532097	0.5400429	0.54054546	0.5364724	0.53692544	0.54499954	0.5354595	0.53247947	0.55153674
0.0	0.53119826	0.5316414	0.5395654	0.5398049	0.53631526	0.5362223	0.5447055	0.5349946	0.53201413	0.55155194
0.0	0.010402673	0.0014701987	0.011983311	0.009659295	0.008842903	0.009841442	0.01115832	0.0072028427	0.009193038	0.007087342
0.0	0.14208558	0.03170827	0.15523769	0.14682347	0.1376232	0.14560089	0.15265988	0.12683642	0.1364623	0.1331352
0.0	0.53314584	0.5291926	0.5384773	0.53720284	0.535623	0.53538716	0.5437826	0.5348103	0.5318018	0.5493415
0.0	0.53272176	0.53060114	0.5395418	0.53853285	0.53658307	0.5362402	0.54467016	0.5351904	0.53211665	0.5503474
0.0	0.13927129	0.040228616	0.13636057	0.17151858	0.14881785	0.16122518	0.12672792	0.15580785	0.13471231	0.1603685
0.0	0.5309474	0.5305217	0.5384226	0.53822595	0.5343922	0.53546196	0.5427898	0.53503	0.53192395	0.5481099
0.0	0.53300124	0.52980816	0.53856987	0.539086	0.53781843	0.5353309	0.54443115	0.53383136	0.5322981	0.5495473
0.0	0.5310467	0.5279172	0.5364846	0.5373122	0.5355533	0.5337842	0.54254323	0.53387284	0.5302227	0.5489071
0.0	0.53219175	0.5302539	0.5368737	0.54038876	0.5356035	0.5361571	0.54438376	0.5341655	0.5326338	0.54912317
0.0	0.101644754	0.08167791	0.078483455	0.09341829	0.095172994	0.10810608	0.07181685	0.06737452	0.10303877	0.0729942
0.0	0.07318068	0.107277066	0.10840547	0.10258185	0.105783895	0.09798117	0.09547752	0.08440031	0.10254406	0.096414655
0.0	0.53145075	0.5304391	0.53806543	0.5381616	0.5359602	0.53524244	0.54469764	0.53389543	0.5322236	0.55061483
0.0	0.534464	0.5284519	0.53864735	0.5380089	0.5355598	0.5317638	0.5425926	0.5364486	0.5324817	0.55085427
0.0	0.5332763	0.52744156	0.5371659	0.5371357	0.53528166	0.53263295	0.54177386	0.53601164	0.5321413	0.5508747
0.0	0.53272814	0.530191	0.53810537	0.5381349	0.53684264	0.5363716	0.5435809	0.5339792	0.531745	0.55014324
0.0	0.5303868	0.5284333	0.5378282	0.5378098	0.5340899	0.534041	0.5426056	0.53439015	0.53419924	0.54882556
0.0	0.5305162	0.5295253	0.5397015	0.5394948	0.53525794	0.53284705	0.54284644	0.5337771	0.53175396	0.5500959
0.0	0.5299398	0.5298187	0.538007	0.53967804	0.53568023	0.53421164	0.5443121	0.5328331	0.5329761	0.5497398
0.0	0.53260237	0.5289829	0.5377873	0.53758466	0.5358278	0.5344628	0.5429334	0.5350211	0.5302214	0.5502784
0.0	0.53260237	0.5289829	0.5377873	0.53758466	0.5358278	0.5344628	0.5429334	0.5350211	0.5302214	0.5502784
0.0	0.53040636	0.52843064	0.5379732	0.5383009	0.5351613	0.5340666	0.54308176	0.53322065	0.53081197	0.5499728
0.0	0.53245527	0.5279963	0.53482586	0.53889245	0.535523	0.5356158	0.543247	0.53382915	0.5307755	0.5503903
0.0	0.121641524	0.15640931	0.16306807	0.13150798	0.15393478	0.10296549	0.15605167	0.15306355	0.14702883	0.14413053
0.0	0.16368857	0.20066212	0.20734955	0.17545958	0.1981829	0.14383969	0.2017053	0.19695853	0.19037813	0.18951398
0.0	0.16344157	0.20066139	0.20713308	0.17525516	0.19815263	0.14396992	0.20164424	0.19726847	0.19110116	0.18986452
0.0	0.53059506	0.5293571	0.5375262	0.53765196	0.5356963	0.5356603	0.5427851	0.5343745	0.5308854	0.5492599
0.0	0.5335954	0.53019047	0.5393854	0.5369858	0.5342765	0.5358284	0.54234666	0.5345328	0.52962834	0.5486027
0.0	0.083067134	0.12131417	0.103703626	0.09970087	0.10231829	0.10118425	0.1070747	0.09018447	0.09975044	0.10349731
0.0	0.08304503	0.12085743	0.10331681	0.09950702	0.10237716	0.10080927	0.10684801	0.09030514	0.09951734	0.10333676
0.0	0.061199337	0.074807145	0.070477426	0.072030134	0.086769395	0.07146554	0.073152974	0.06142503	0.07083528	0.07964063
0.0	0.06141141	0.09007103	0.07444866	0.07216316	0.07368507	0.07618559	0.07095889	0.06432796	0.071050785	0.08232211
0.0	0.5315913	0.5300912	0.5367552	0.5391748	0.536743	0.53604054	0.54497474	0.53474045	0.53134227	0.5513731
0.0	0.5317949	0.53061664	0.5389069	0.53817225	0.5366804	0.5351776	0.5444147	0.5336107	0.5316068	0.5498117
0.0	0.52909935	0.52887154	0.5393039	0.5395498	0.53623307	0.5353611	0.5440666	0.5350153	0.5321507	0.5504862
0.0	0.5328676	0.5305194	0.5384617	0.5395395	0.5363024	0.53618145	0.5445858	0.53481233	0.530883	0.5505575
0.0	0.5328334	0.5305333	0.5378575	0.5386211	0.535253	0.53465265	0.544417	0.53391004	0.5332305	0.54929805
0.0	0.53288734	0.5300705	0.537124	0.53787637	0.536701	0.53375864	0.5431979	0.5339707	0.5304697	0.54945767
0.0	0.5327707	0.53006047	0.5364915	0.53814787	0.53706986	0.53442734	0.54319584	0.5344942	0.5308331	0.548966
0.0	0.5318452	0.5303545	0.53677225	0.5365837	0.53641796	0.5339159	0.54311925	0.53435296	0.5307076	0.5490006
0.0	0.5319515	0.52975374	0.53641295	0.53707016	0.53592396	0.533497	0.5431759	0.5350056	0.5304511	0.5490041
0.0	0.5314063	0.5291531	0.53739953	0.5382547	0.5342885	0.5330896	0.5422133	0.5349465	0.53070796	0.5494453
0.0	0.5316455	0.5291603	0.5360482	0.53819203	0.5366977	0.5341764	0.5429419	0.5348927	0.5305615	0.5496276
0.0	0.53187835	0.52991104	0.5369855	0.5372459	0.5363867	0.5340667	0.5436305	0.53400296	0.53058666	0.54935545
0.0	0.5334435	0.5305566	0.5379989	0.5378018	0.5363373	0.53385663	0.5434233	0.53452814	0.53072625	0.5495466
0.0	0.53190815	0.5305767	0.5367717	0.5379386	0.5363331	0.5334166	0.54333377	0.5345301	0.5309906	0.54966855
0.0	0.5323598	0.5305436	0.5372159	0.53761095	0.5365676	0.53433996	0.5436592	0.5352783	0.53078324	0.54971063
0.0	0.5321968	0.53037286	0.5369034	0.5380469	0.53571534	0.53455704	0.54330534	0.5340406	0.5301877	0.54970336
0.0	0.5323627	0.5294456	0.5371597	0.5385876	0.5353013	0.5332025	0.5425792	0.5347046	0.53033966	0.549038
0.0	0.5328558	0.529691	0.5359774	0.538116	0.5365581	0.5341928	0.5429907	0.5343889	0.5298722	0.54931605
0.0	0.5325923	0.5302791	0.53687423	0.53846574	0.53614616	0.5345091	0.543291	0.535623	0.5301512	0.54844797
0.0	0.53267807	0.5303177	0.5366268	0.5369808	0.5352809	0.53356755	0.54317695	0.534884	0.5306346	0.5488861
0.0	0.5333914	0.53100544	0.5360982	0.5378856	0.5369367	0.5334257	0.5433109	0.53428084	0.5303909	0.54883605
0.0	0.53141004	0.52975446	0.536506	0.53794533	0.5355665	0.5333368	0.54244596	0.5350211	0.53100866	0.54946417
0.0	0.5323678	0.52988017	0.5372743	0.53801423	0.5361736	0.5328429	0.5428515	0.5344687	0.53144896	0.5499539
0.0	0.53177845	0.5300181	0.5371781	0.53870827	0.53497154	0.5342467	0.54339015	0.5340825	0.53209496	0.5496676
0.0	0.53242517	0.528025	0.53874665	0.53946614	0.5335184	0.5334521	0.539803	0.5355661	0.5310619	0.5492943
0.0	0.05562814	0.061812244	0.0636075	0.06666721	0.06496118	0.067496374	0.06762911	0.06603288	0.06402219	0.074861504
0.0	0.32974017	0.33318114	0.3204461	0.34021464	0.33519396	0.32685897	0.35622504	0.32195196	0.3275557	0.34505215
0.0	0.53186285	0.5297815	0.537144	0.53838766	0.5365309	0.5336614	0.5428439	0.53522664	0.5305897	0.54981595
0.0	0.35266575	0.35953954	0.38008872	0.3761329	0.38429043	0.38427544	0.38674	0.37241766	0.38069016	0.39294976
0.0	0.53167254	0.5295445	0.5389889	0.5376027	0.5353537	0.5348281	0.542925	0.5333734	0.53252035	0.5496914
0.0	0.5319823	0.5307619	0.5393211	0.53919435	0.5355071	0.5346846	0.54420817	0.5344723	0.5331471	0.55080783
0.0	0.53238153	0.5299372	0.5375735	0.5382947	0.53629965	0.5355304	0.5433095	0.5346371	0.5313749	0.5501118
0.0	0.5329804	0.5300889	0.5379701	0.5382719	0.53569025	0.53546464	0.5432679	0.53489536	0.5311958	0.55060697
0.0	0.5320944	0.52987933	0.538642	0.5381671	0.5363237	0.53511035	0.5433264	0.5335247	0.53199035	0.5501552
0.0	0.5325611	0.53087443	0.5389154	0.5387958	0.5358262	0.53497785	0.54369706	0.53387356	0.5320282	0.5513701
0.0	0.53105545	0.5290329	0.5374099	0.5363784	0.5350048	0.5342525	0.5418208	0.5341643	0.53026634	0.5488105
0.0	0.5309135	0.53077465	0.5373231	0.538172	0.53609735	0.53349453	0.5438766	0.53549397	0.5313465	0.5499827
0.0	0.5331414	0.53040826	0.53671306	0.53990984	0.5367492	0.5357019	0.5439623	0.5340858	0.5310945	0.5508345
0.0	0.53145564	0.53028035	0.53683627	0.53897536	0.5358199	0.5358468	0.5429413	0.53358555	0.5302798	0.55084187
0.0	0.5326949	0.53003037	0.5386881	0.5378366	0.5360519	0.53413004	0.54330397	0.5334857	0.5315279	0.54956627
0.0	0.53228396	0.5303087	0.53839326	0.5383878	0.5364657	0.53433573	0.5439868	0.5345378	0.5311105	0.5501297
0.0	0.53272146	0.5302817	0.53738856	0.53852767	0.53703105	0.5347295	0.5435813	0.5350481	0.53054345	0.55016905
0.0	0.09566639	0.097232446	0.111697055	0.1171797	0.10037062	0.07289161	0.11181403	0.09462113	0.10391402	0.09945309
0.0	0.53159195	0.5272475	0.5359412	0.53718746	0.5358996	0.5331097	0.54205006	0.53256595	0.53154176	0.54700625
0.0	0.53247124	0.5296426	0.53799903	0.5369654	0.536534	0.5345905	0.5432481	0.5351804	0.53064847	0.550478
0.0	0.53117394	0.52837586	0.5366867	0.53715736	0.53599423	0.53199	0.5417074	0.5317123	0.5324309	0.5473312
0.0	0.0084163	0.010428579	0.011540882	0.010837621	0.012322577	0.0133084385	0.011015752	0.008476915	0.0120080635	0.012061209
0.0	0.52890223	0.52769685	0.53737915	0.5368498	0.5326859	0.5344528	0.5424742	0.534001	0.5330695	0.5488799
0.0	0.0008620347	0.0100449165	0.009177099	0.012157697	0.0015372137	0.011936447	0.013785138	0.0010893388	0.00069318846	0.00051729043
0.0	0.0005435093	0.0012110561	0.0006111192	0.0006587957	0.0009252099	0.0006012921	0.0015264949	0.00075256964	0.0017626205	0.00070101704
0.0	0.0009183248	0.0006109541	0.0012393048	0.000650455	0.001886032	0.0010475887	0.0014691498	0.00055082655	0.0019028309	0.0006786334
0.0	0.0009441026	0.0013451767	0.0006347495	0.0008848765	0.0019483439	0.0005352359	0.0007806803	0.0007210599	0.00072863797	0.00058987073
0.0	0.0005454284	0.0010659717	0.0012963396	0.00087906787	0.0017975997	0.0005517109	0.001427292	0.0005588444	0.00071643613	0.00059651636
0.0	0.00054700254	0.0010667661	0.0012997994	0.00087701186	0.0017971173	0.0005509936	0.001429998	0.0005574081	0.00071659934	0.0005940379
0.0	0.000909601	0.0014409621	0.0012251333	0.000703334	0.0017404044	0.0012887826	0.001473757	0.010828077	0.00080614013	0.0006238674
0.0	0.00043961615	0.0012002805	0.0007157926	0.0014508989	0.0010322734	0.0012869328	0.0009302199	0.00055913	0.0018334944	0.00063426024
0.0	0.5303536	0.5286143	0.5375767	0.5372976	0.5339559	0.53536236	0.5432856	0.53406763	0.53252745	0.54942036
0.0	0.53188676	0.52803636	0.53804123	0.5365879	0.53262985	0.53279305	0.54280764	0.5344205	0.530835	0.5506967
0.0	0.53235507	0.52733546	0.5374113	0.5362437	0.53280646	0.5335252	0.5422259	0.533727	0.53043747	0.5501375
0.0	0.5334482	0.5294728	0.53821355	0.537548	0.5335291	0.5343422	0.5440095	0.53410286	0.532438	0.5510045
0.0	0.53121036	0.5287433	0.53762823	0.5375834	0.5331575	0.5342517	0.54290944	0.53544635	0.5314656	0.5509367
0.0	0.5309983	0.52862275	0.537984	0.53658676	0.53438085	0.5341524	0.5453121	0.53463846	0.53243273	0.54940075
0.0	0.53184855	0.52883047	0.53673106	0.53724784	0.53464556	0.5331807	0.54334986	0.53511035	0.53032124	0.54950565
0.0	0.5314667	0.527922	0.537354	0.53624254	0.5345574	0.53488433	0.54473084	0.533945	0.5320354	0.5488413
0.0	0.53231686	0.5281297	0.5361008	0.5369037	0.5348221	0.5339129	0.5427682	0.534417	0.52992374	0.5489462
0.0	0.5323452	0.5290269	0.5369818	0.5368684	0.5341157	0.5356886	0.54407275	0.53472096	0.53192693	0.55117166
0.0	0.5320062	0.5284464	0.5380546	0.5354698	0.5341458	0.5348469	0.54431415	0.53417414	0.53286445	0.55001545
0.0	0.53150856	0.5287056	0.53755206	0.5371181	0.534299	0.5353149	0.54339623	0.5345843	0.53259104	0.54994607
0.0	0.5303812	0.5286531	0.53622574	0.5362963	0.5323931	0.5332694	0.5429191	0.534577	0.53145677	0.549139
0.0	0.53164613	0.5290456	0.5376565	0.5369138	0.5337152	0.53572565	0.543819	0.5348582	0.5333943	0.5509465
0.0	0.5319836	0.5294175	0.5372486	0.53740627	0.5351817	0.5361883	0.5445018	0.53302217	0.53186774	0.55067885
0.0	0.53166574	0.5295457	0.5388046	0.5365641	0.5365599	0.5360949	0.5455056	0.53337646	0.5324527	0.5496943
0.0	0.5312313	0.5284483	0.5383722	0.5368756	0.53445673	0.53448087	0.5432695	0.5339279	0.5316644	0.5497992
0.0	0.5324751	0.52934134	0.5376711	0.53753084	0.53440815	0.5367575	0.5443615	0.53540224	0.53235936	0.5507053
0.0	0.5316746	0.52869153	0.53739643	0.536499	0.53405684	0.5353313	0.54456425	0.5355051	0.532776	0.5493575
0.0	0.5308038	0.528506	0.5363104	0.5365105	0.5340546	0.53475887	0.5435512	0.534684	0.5319738	0.5492485
0.0	0.5308796	0.5279767	0.5357369	0.5373586	0.5337303	0.5352931	0.54411536	0.53382003	0.5317945	0.550072
0.0	0.5310974	0.5286468	0.5374333	0.53599626	0.53399557	0.5342829	0.5427307	0.5338857	0.53265095	0.5478476
0.0	0.532388	0.52942574	0.5377788	0.5374985	0.5345672	0.53466976	0.5419006	0.5340559	0.53209305	0.5475388
0.0	0.5315781	0.5294504	0.53736115	0.5370088	0.53443545	0.5354448	0.54492164	0.5347751	0.5335264	0.5503488
0.0	0.53286856	0.53022915	0.5377066	0.53851056	0.53500706	0.5358315	0.54409224	0.53494525	0.53296864	0.55004025
0.0	0.5309711	0.5294442	0.53648484	0.53681785	0.53589314	0.5347434	0.5448605	0.5339145	0.53081304	0.55009776
0.0	0.53140086	0.5296901	0.5367065	0.5382036	0.53627104	0.5351096	0.5443329	0.53369814	0.5319383	0.5501703
0.0	0.5303964	0.52894735	0.53756005	0.5365554	0.53376144	0.53468424	0.5414997	0.53318167	0.5321534	0.5488531
0.0	0.5311752	0.529514	0.5363621	0.5375253	0.53472054	0.5353851	0.54393953	0.53355104	0.53209174	0.5506247
0.0	0.5330326	0.52825	0.5378152	0.53585505	0.532755	0.53415155	0.54313	0.53351045	0.5309701	0.5486405
0.0	0.53150076	0.5287856	0.53829825	0.5359466	0.5344416	0.5353152	0.54443	0.53436154	0.5327591	0.54809153
0.0	0.5328469	0.5283776	0.5364883	0.53756565	0.5336543	0.53350025	0.5420397	0.53375	0.53096324	0.54931825
0.0	0.5312039	0.5279995	0.53681004	0.53698397	0.5346787	0.53442746	0.54329216	0.5338199	0.5320638	0.5497112
0.0	0.5304861	0.5273459	0.5348334	0.53647834	0.5325542	0.53299093	0.5410602	0.5339211	0.5315456	0.5480286
0.0	0.5323647	0.5290415	0.53662825	0.5375225	0.5331088	0.5350965	0.5422331	0.5347219	0.53276646	0.55037963
0.0	0.52966386	0.5273194	0.53612304	0.53558433	0.53248847	0.53369683	0.54305047	0.5338785	0.5328616	0.5500313
0.0	0.53054905	0.5280688	0.5365892	0.53694516	0.53264195	0.5352129	0.5422517	0.5342372	0.53126997	0.5497197
0.0	0.52980644	0.52733904	0.53729826	0.537303	0.53381944	0.534415	0.5426965	0.5335708	0.5323548	0.5489395
0.0	0.0010251616	0.010227969	0.010756762	0.012793777	0.0018932563	0.011492834	0.010817126	0.0006319992	0.00072540797	0.0009423448
0.0	0.00054485584	0.0012150181	0.00060561753	0.0006645853	0.0009287095	0.00060526666	0.0015282532	0.0007516895	0.0017570457	0.0007034222
0.0	0.0005433373	0.0012131436	0.0006072359	0.0006622999	0.0009324143	0.0006013821	0.001521799	0.0007586513	0.0017681353	0.00070162053
0.0	0.01106598	0.1039489	0.079643	0.109184526	0.013030647	0.09303511	0.114593685	0.010766514	0.0058843708	0.004715526
0.0	0.011069446	0.10336413	0.07956565	0.10943608	0.01302692	0.093017526	0.114361376	0.010760781	0.005893306	0.0047142506
0.0	0.006274958	0.013186609	0.0053215437	0.007051084	0.0087549295	0.00942693	0.008167504	0.0062820567	0.013329819	0.012629997
0.0	0.0060003353	0.00740878	0.010660087	0.014287776	0.012433917	0.009381479	0.0085874945	0.011398495	0.017341683	0.005703081
0.0	0.0059834686	0.007456598	0.0107024275	0.014295547	0.012480693	0.009424263	0.008610695	0.0114565	0.01741132	0.0057243514
0.0	0.005988275	0.0074151023	0.0106166145	0.0142441755	0.012415598	0.009431419	0.008580283	0.011371633	0.017413946	0.005697438
0.0	0.0069664833	0.013556344	0.005620159	0.006526548	0.007826853	0.0050312583	0.013785857	0.0075032488	0.014864068	0.006354791
0.0	0.0069464296	0.013553865	0.0056379344	0.006526743	0.007850642	0.005076758	0.013870129	0.0074746604	0.014851407	0.0063567935
0.0	0.006943657	0.013502772	0.005610449	0.006538134	0.007865208	0.00506227	0.013760123	0.0074419593	0.014872156	0.006360255
0.0	0.09581162	0.10439308	0.09509701	0.07560127	0.013589294	0.09406783	0.09139254	0.09040771	0.0062186783	0.11904911
0.0	0.096009016	0.10474593	0.094758704	0.07577554	0.013578675	0.09439313	0.091308765	0.09048759	0.0061901705	0.11930978
0.0	0.09591478	0.10467884	0.0950877	0.07590738	0.013660337	0.09393439	0.09111851	0.09074169	0.006179388	0.119066186
0.0	0.09557143	0.10470476	0.094789416	0.07565524	0.013616857	0.09404106	0.09110744	0.090218395	0.006182935	0.11866362
0.0	0.095330976	0.104439855	0.09423502	0.07498754	0.013647852	0.094045684	0.09118993	0.09001665	0.0061968416	0.11803436
0.0	0.09611008	0.1049595	0.094583735	0.07559267	0.013604848	0.09410559	0.091382556	0.0902228	0.006161784	0.119352944
0.0	0.09583846	0.1046038	0.09432952	0.07555536	0.013542318	0.09402314	0.09124276	0.09020863	0.0061754505	0.11866225
0.0	0.08722318	0.09883547	0.108511284	0.08667549	0.009151298	0.08728088	0.10102118	0.106426224	0.0122470595	0.0055820714
0.0	0.08741684	0.09876645	0.108623154	0.08672221	0.009129432	0.08756967	0.10111935	0.10597528	0.012249609	0.005604057
0.0	0.08724213	0.09884715	0.10914119	0.08677625	0.009137299	0.08703777	0.10075247	0.10597889	0.012233459	0.00557933
0.0	0.087404706	0.09853519	0.10868721	0.08651282	0.009140469	0.08677226	0.10069718	0.10603976	0.012265901	0.0055659404
0.0	0.087417975	0.09846943	0.10866785	0.08621212	0.009172344	0.08711021	0.10128115	0.10586871	0.012210093	0.005550404
0.0	0.08733138	0.09841462	0.10807533	0.0864359	0.009099893	0.08688255	0.100529976	0.10540963	0.012165311	0.0055551804
0.0	0.087440155	0.0981928	0.10764584	0.08647821	0.009099145	0.08648462	0.10051049	0.105356716	0.012152188	0.0055506094
0.0	0.01299073	0.10487448	0.09178301	0.11377073	0.015860047	0.08932205	0.091311656	0.0062909573	0.006157297	0.008540579
0.0	0.012995279	0.10479111	0.09178671	0.11384728	0.015791297	0.089412704	0.09120036	0.0062580924	0.006130153	0.008576127
0.0	0.012997201	0.105306774	0.09237203	0.11433604	0.015918024	0.089081585	0.09152174	0.006323916	0.0061829174	0.008572884
0.0	0.012997892	0.1050587	0.09218096	0.11428751	0.015816817	0.089322835	0.091558106	0.006292022	0.0061343033	0.008578991
0.0	0.013054494	0.104991004	0.091867514	0.113844015	0.015913282	0.08941903	0.09150006	0.0062790806	0.0061471337	0.008540571
0.0	0.013069782	0.104679905	0.091856055	0.11383835	0.01578011	0.08900586	0.09115284	0.006257683	0.0061457884	0.008518573
0.0	0.013034341	0.104484685	0.09171514	0.11417154	0.015813775	0.08893965	0.09117645	0.00624911	0.006136658	0.008548096
0.0	0.01306097	0.10448589	0.09166201	0.11355244	0.015801482	0.08897842	0.090881	0.006281271	0.0061187376	0.008516463
0.0	0.011685771	0.006857004	0.011357521	0.0064467983	0.015835334	0.00875107	0.01327222	0.005469303	0.016078152	0.006156183
0.0	0.012463602	0.015401633	0.006142067	0.0069657145	0.0064683487	0.0056735305	0.0075143254	0.014169961	0.006217287	0.0056814793
0.0	0.012492305	0.015428715	0.006147224	0.0070176446	0.006471116	0.005700048	0.0075267707	0.014166964	0.0062084347	0.005701864
0.0	0.012502139	0.015456579	0.0061910124	0.007000623	0.0064524296	0.0056888545	0.0075036567	0.014201276	0.006210094	0.005699702
0.0	0.0124815395	0.015379783	0.00617239	0.0070137577	0.0064282916	0.0056724036	0.0075002983	0.014214392	0.0062207943	0.00567688
0.0	0.012509953	0.0153842755	0.006126938	0.0069740815	0.006477597	0.005690937	0.0075240745	0.014158888	0.0062033026	0.0056752977
0.0	0.012500061	0.015417009	0.0061723515	0.007012954	0.006442548	0.00568246	0.007504544	0.014151542	0.006211151	0.005695374
0.0	0.012448253	0.015396856	0.006125315	0.006987283	0.006443806	0.0056846426	0.007504541	0.014101125	0.0062091844	0.0056883525
0.0	0.0069171274	0.013490298	0.0056366087	0.0065120487	0.0078193545	0.005045275	0.0138036	0.0074860137	0.014895677	0.0063341567
0.0	0.0069533666	0.013545191	0.0056312447	0.0065162727	0.007859908	0.005072314	0.01383759	0.0074741864	0.014916492	0.0063723624
0.0	0.00695977	0.013544701	0.0056258272	0.006542549	0.007830157	0.005065417	0.01379092	0.007478864	0.014784345	0.0063708774
0.0	0.0069668624	0.013491243	0.005612527	0.0065341187	0.0078333765	0.005031001	0.013771428	0.007462656	0.014808993	0.006352759
0.0	0.0069482685	0.013543758	0.0056316243	0.006498264	0.007862623	0.0050464435	0.013882181	0.0074693346	0.014926262	0.0063335327
0.0	0.00694175	0.013542559	0.0055884277	0.006517681	0.007823077	0.005036632	0.013827488	0.0074217278	0.014846393	0.0063513834
0.0	0.011016552	0.103415765	0.07962134	0.109184176	0.0129929865	0.092728086	0.11402166	0.010845578	0.005911856	0.00471957
0.0	0.0110562155	0.103656575	0.079738155	0.1092786	0.013029017	0.093204886	0.114475526	0.010766558	0.0058940016	0.0047436394
0.0	0.011082398	0.10397737	0.07994474	0.109575815	0.013011026	0.09311754	0.11414685	0.010834932	0.005882577	0.004728235
0.0	0.0110278055	0.10341802	0.08006151	0.108988546	0.012985626	0.0927195	0.114001304	0.010761274	0.005881983	0.0047229016
0.0	0.011062891	0.10346985	0.07966786	0.109223165	0.013081529	0.09290098	0.114745595	0.010762735	0.005899835	0.0047081066
0.0	0.011032196	0.103308685	0.079555385	0.10876883	0.012966553	0.09248475	0.11418173	0.010775277	0.005882828	0.0047081625
0.0	0.0110121425	0.10338469	0.07928461	0.109046005	0.012956384	0.09269195	0.113847256	0.010744327	0.0058883103	0.0047107865
0.0	0.0062371586	0.0132326055	0.005331265	0.0070319106	0.0087714195	0.009442759	0.008207344	0.006305401	0.013350092	0.012656235
0.0	0.0062828544	0.013267357	0.005315174	0.007074703	0.008759545	0.009463418	0.008196538	0.0062999483	0.013264904	0.012695252
0.0	0.006235879	0.013260092	0.0053467313	0.0070723156	0.00877598	0.009437712	0.008197883	0.0063164085	0.013336782	0.01265841
0.0	0.0062624468	0.013208867	0.005330064	0.0070813284	0.008732369	0.009435715	0.008182049	0.006301799	0.013268979	0.012647956
0.0	0.006271222	0.013201455	0.0053289314	0.00703579	0.008791786	0.009414035	0.008198247	0.006283203	0.013344477	0.012613666
0.0	0.006282021	0.013247059	0.005321546	0.007090125	0.008754044	0.009431963	0.008214194	0.0062975367	0.013285154	0.0127057815
0.0	0.0062412177	0.01320394	0.0052958126	0.0070604878	0.008718528	0.00941636	0.0081590535	0.0062697423	0.013229295	0.0125873545
0.0	0.3196801	0.30174184	0.32360846	0.31199816	0.30976382	0.31482247	0.30655748	0.3040563	0.30565634	0.324425
0.0	0.16767423	0.19232494	0.18244016	0.20429239	0.19896075	0.17993036	0.19962287	0.17994921	0.18402463	0.20930594
0.0	0.5321704	0.5284372	0.53834844	0.5377543	0.5352497	0.5344027	0.54324573	0.53311515	0.5307313	0.5500765
0.0	0.530941	0.529218	0.5368226	0.5385059	0.534918	0.5337373	0.543851	0.5343644	0.5311834	0.5503327
0.0	0.5303121	0.5290017	0.5385256	0.537826	0.53518844	0.53458023	0.5436718	0.5355488	0.53169334	0.54968023
[truncated: 18,847 more rows]
