# Supplementary material for: Teasing out missing reactions in genome-scale metabolic networks through hypergraph learning
Source: Nat Commun. 2023 Apr 25;14:2375. doi: 10.1038/s41467-023-38110-7 (PMC10130184; doi:10.1038/s41467-023-38110-7)
Supplement: Supplementary file 4 — Source Data [file 41467_2023_38110_MOESM4_ESM.zip › Source Data/Figure 2/j-m/iJO1366_cheshire.csv]

	0	0.1	0.1.1	0.1.1.1	0.1.1.1.1	0.1.1.1.1.1	0.1.1.1.1.1.1	0.1.1.1.1.1.1.1	0.1.1.1.1.1.1.1.1	0
1.0	0.05858135	0.9900692	0.997654	0.24784888	0.88131356	0.999796	0.992161	0.9989365	0.99962306	0.9942703
1.0	0.5180233	0.98881197	0.9990589	0.9997484	0.96976817	0.996594	0.6452293	0.1781735	0.31561455	0.9992042
1.0	0.999226	0.9921629	0.9985436	0.99850875	0.8092552	0.99926835	0.9958442	0.99980587	0.72941726	0.9989772
1.0	0.99954045	0.9987072	0.59304297	0.9024529	0.7643471	0.9997631	0.9990569	0.15095493	0.9993755	0.7325991
1.0	0.07271515	0.9995864	0.99979573	0.9990447	0.99583167	0.6986001	0.9997137	0.9310925	0.9658381	0.9992606
1.0	0.99829024	0.99120164	0.9952494	0.975305	0.9993476	0.009237188	0.9998795	0.0063534635	0.21293508	0.16910388
1.0	0.99982506	0.9980388	0.20186605	0.99833137	0.9995523	0.9966041	0.9989661	0.30386811	0.99890363	0.99960786
1.0	0.999863	0.83397853	0.9722395	0.9853984	0.999343	0.53250325	0.002952429	0.9267265	0.9997682	0.9998988
1.0	0.4595844	0.47090408	0.99984455	0.9998287	0.995767	0.99106264	0.47852814	0.9973213	0.9998447	0.9993538
1.0	0.9993948	0.010175976	0.71535647	0.9997334	0.9989085	0.2626553	0.96996474	0.998563	0.99996877	0.996642
1.0	0.9972257	0.966846	0.7119341	0.9994184	0.99266785	0.9962692	0.00075418287	0.99881256	0.999469	0.3455638
1.0	0.99519414	0.99921167	0.6903267	0.9995908	0.6723003	0.99900335	0.999801	0.99987936	0.999408	0.99965215
1.0	0.024661507	0.99958044	0.6835859	0.9980515	0.9960012	0.9995758	0.9863979	0.65922844	0.9993363	0.9972662
1.0	0.28105006	0.99994814	0.9351574	0.05327068	0.008653049	0.9999057	0.9239423	0.9957094	0.99078256	0.99913836
1.0	0.07642135	0.99764663	0.98787165	0.9993228	0.29683352	0.9940088	0.012142484	0.97949916	0.99267805	0.9949344
1.0	0.103121854	0.46814892	0.9989396	0.9997683	0.99928856	0.9980387	0.988172	0.9992213	0.99943477	0.9997148
1.0	0.8946541	0.41003975	0.9937397	0.98275155	0.9958942	0.8292295	0.9990087	0.9963754	0.99977344	0.9794572
1.0	0.661314	0.9983011	0.9701983	0.9996172	0.85513955	0.99996924	0.0056755804	0.99782985	0.99857974	0.99794513
1.0	0.99857175	0.99141043	0.9992599	0.9982768	0.9991584	0.9727887	0.9986959	0.75928074	0.99907625	0.97958755
1.0	0.9666061	0.0021745896	0.9285334	0.9918527	0.25062603	0.49786174	0.99295735	0.9998683	0.999549	0.99990594
1.0	0.98212737	0.99903834	0.4396226	0.9990252	0.99279517	0.9761372	0.96009594	0.62576324	0.9986745	0.99636286
1.0	0.9750039	0.99505496	0.63453877	0.46585086	0.31628677	0.9718103	0.09773863	0.7211987	0.999925	0.74968904
1.0	0.99935454	0.9992055	0.9982241	0.99577075	0.95713866	0.79469085	0.90984577	0.9998622	0.98093224	0.9997372
1.0	0.9974402	0.97100765	0.9932365	0.99973816	0.08437927	0.7391136	0.99856573	0.9990953	0.9791383	0.6515554
1.0	0.9994547	0.99966085	0.9995958	0.53105336	0.16475655	0.95214164	0.99638796	0.9990827	0.94921994	0.9973623
1.0	0.99988544	0.9971988	0.9564122	0.9841383	0.9945258	0.99928266	0.0009851049	0.99816424	0.97008586	0.9930734
1.0	0.4669176	0.9987264	0.99749076	0.9998902	0.50275314	0.26017985	0.8676225	0.00284854	0.99786925	0.99291646
1.0	0.9983285	0.028541276	0.9904185	0.9998704	0.9913975	0.99430156	0.9928437	0.9625084	0.9999305	0.18600377
1.0	0.99953127	0.998295	0.75989544	0.9996792	0.9981558	0.7259858	0.9886642	0.9910473	0.999318	0.99954945
1.0	0.99935	0.9989272	0.9996026	0.9996942	0.0604493	0.9718103	0.57939875	0.9987907	0.42958713	0.15464927
1.0	0.990283	0.7296227	0.9999677	0.9997143	0.99463576	0.99992406	0.9932284	0.99531484	0.99867284	0.98936254
1.0	0.9981919	0.056212425	0.9994854	0.99965155	0.99965644	0.99861515	0.9918373	0.7887096	0.99842656	0.99945015
1.0	0.9998203	0.9996493	0.9983865	0.0093608145	0.99906224	0.68385994	0.9494052	0.0016657051	0.9997372	0.99998975
1.0	0.9981184	0.6971589	0.03904967	0.9718782	0.9988262	0.95218736	0.5370967	0.0007172118	0.08384089	0.91122293
1.0	0.99772304	0.99630946	0.23410857	0.6745545	0.002432553	0.9969862	0.9870012	0.99643815	0.99947506	0.9998534
1.0	0.999553	0.99917763	0.99529654	0.9988803	0.9972493	0.99113256	0.99906236	0.9984005	0.9947672	0.99871933
1.0	0.00035054015	0.9809356	0.91575444	0.9661835	0.40694374	0.8872672	0.9573088	0.39958757	0.99863356	0.19352311
1.0	0.99878246	0.98286384	0.9994562	0.999742	0.9994149	0.052485205	0.9636328	0.002537653	0.99559456	0.9995253
1.0	0.35689273	0.9980597	0.9503658	0.43070135	0.9957344	0.99104005	0.98065233	0.9988599	0.6556875	0.9981937
1.0	0.9998466	0.9953347	0.9995511	0.9993155	0.00039367014	0.0023659575	0.98519117	0.999433	0.9940783	0.9950211
1.0	0.9993956	0.9989812	0.99960893	0.99992955	0.99842	0.99560213	0.9807731	0.99902	0.9992811	0.25847757
1.0	0.99862397	0.0017717943	0.999559	0.99858034	0.9990226	0.9929153	0.08970759	0.99203306	0.9985316	0.9808928
1.0	0.99726033	0.99938846	0.9885455	0.99992204	0.9995721	0.30383092	0.8309318	0.400404	0.9988165	0.97585833
1.0	0.6148129	0.99942327	0.9481148	0.9999404	0.99944156	0.9989428	0.23868279	0.99956805	0.056864887	0.9987864
1.0	0.99754864	0.022638146	0.99937636	0.9996588	0.2971567	0.9985207	0.999428	0.9925488	0.9994698	0.0002642409
1.0	0.9996536	0.9839183	0.9978629	0.99972814	0.99852175	0.7085652	0.9542187	0.5700305	0.98336625	0.7570509
1.0	0.98548895	0.9988668	0.17358772	0.9952494	0.92899483	0.9978612	0.9181173	0.9955259	0.98689353	0.8450719
1.0	0.7578785	0.95841676	0.9996068	0.9982256	0.011960332	0.99972993	0.9839162	0.99580353	0.99616075	0.7388232
1.0	0.99725705	0.98439205	0.99904233	0.99975044	0.9996977	0.9977848	0.43561497	0.99789447	0.99966145	0.99978656
1.0	0.9766863	0.99854434	0.99878734	0.99305093	0.9993781	0.98870903	0.9887242	0.06647173	0.9946784	0.9995734
1.0	0.7726549	0.8170688	0.9996044	0.99938345	3.738494e-05	0.9988343	0.9997428	0.9996106	0.9996151	0.69808626
1.0	0.99685174	0.994752	0.7029662	0.99974555	0.21021716	0.9924793	0.99995744	0.99930036	0.9996499	0.9974654
1.0	0.9710742	0.9975666	0.9962836	0.9995455	0.99979573	0.8937674	0.9990758	0.9982691	0.9677709	0.2916062
1.0	0.9993531	0.38994792	0.99966455	0.9998739	0.00022468377	0.9991084	0.9879886	0.98469573	0.9949545	0.999666
1.0	0.9945521	0.99821824	0.8472088	0.9856586	0.9994493	0.9944014	0.96916527	0.99848795	0.9984994	0.9939061
1.0	0.03445413	0.70711696	0.88413876	0.8616883	0.56097305	0.8110054	0.0045878366	0.99917126	0.07562866	0.98995376
1.0	0.99964345	0.8766291	0.99807584	0.99148625	0.9938036	0.4285339	0.6139386	0.9976731	0.99489284	0.9999542
1.0	0.97003496	0.99648356	0.98876834	0.9999374	0.6845104	0.06720058	0.2226797	0.92184854	0.9985285	0.79393727
1.0	0.98829937	0.9466223	0.99822694	0.9866955	0.98251224	0.004672712	0.00013820399	0.73279387	0.9999716	0.7633682
1.0	0.9991536	0.009142516	0.9999362	0.9801048	0.99824536	0.0001237214	0.9929051	0.9991373	0.33884233	0.6795539
1.0	0.99917334	9.4985255e-05	0.01316975	0.17047492	0.99896026	0.9988366	0.99966574	0.9714039	0.9985007	0.7651031
1.0	0.11337299	0.9882941	0.99946934	0.9996822	0.9987338	0.998906	0.9999125	0.9783025	0.9980616	0.24842474
1.0	0.999811	0.99848855	0.17295575	0.9988281	0.7182794	0.9484661	0.99205244	0.9996538	0.99955815	0.70946527
1.0	0.99486756	0.99414814	0.99991655	0.94119453	0.9969773	0.9309097	0.0029701907	0.9980849	0.9996382	0.98157334
1.0	0.00020830194	0.97100765	0.7229202	0.9999883	0.9995122	0.9979407	0.9765909	0.99961287	0.99997187	0.99915874
1.0	0.9996263	0.9996026	0.9999461	0.9996953	0.9989806	0.33576933	0.98992133	0.993989	0.8984301	0.05948543
1.0	0.9942168	0.99848264	0.99659026	0.9999654	0.99865305	0.9949121	0.99827194	0.99983	0.99962115	0.76084507
1.0	0.0056303265	0.9996984	0.00058852014	0.59874356	0.71289027	0.03975744	0.9987582	0.99946517	0.99835974	0.9998803
1.0	0.9986889	0.94586796	0.009143682	0.99977416	0.999884	0.93848354	0.98213667	0.9748765	0.9095551	0.9999342
1.0	0.9950972	0.9907741	0.20633806	0.79973	0.9957712	0.662731	0.027871031	0.99826163	0.99894005	0.99990463
1.0	0.00062791567	0.0597209	0.9998604	0.9971662	0.1349587	0.8982275	0.9880062	0.016248822	0.9835585	0.91122293
1.0	0.9979341	0.99988174	0.4158595	0.0016127203	0.9993812	0.998993	0.3743149	0.9883011	0.9991479	0.9997702
1.0	0.99902964	0.54745984	0.9985619	0.9995511	0.99906975	0.9424647	0.32299593	0.20564277	0.8608061	0.6459514
1.0	0.75472504	0.99597603	0.98609143	0.8615068	0.99941313	0.00011929754	0.9979662	0.9952421	0.9978594	0.99959177
1.0	0.99825937	0.80452126	0.79207575	0.99876875	0.9996055	0.99484444	0.33117688	0.9997234	0.631067	0.9998901
1.0	0.99769884	0.9561803	0.99714404	0.008315766	0.99991834	0.9438436	0.0905692	0.0027797893	0.9992225	0.23437516
1.0	0.99849916	0.990173	0.22141522	0.99904066	0.9999527	0.9989435	0.9325914	0.06283633	0.9998524	0.99631906
1.0	0.9995927	0.25571182	0.99917525	0.99987686	0.99964964	0.91427517	0.99848133	0.99496704	0.9994879	0.99975747
1.0	0.99717844	0.98146826	0.98586535	0.0027943898	0.9905014	0.99722856	0.039042648	0.99984217	0.9995739	0.99796695
1.0	0.9942867	0.9411539	0.9986356	0.99991226	0.9989385	0.984099	0.11174081	0.8692642	0.9989827	0.9956104
1.0	0.27192584	0.9771811	0.9997756	0.99816114	0.9993393	0.99445033	0.99868387	0.99471813	0.9999862	0.9963142
1.0	0.99881965	0.20792866	0.72263706	0.88000035	0.9998331	0.99713033	0.00034615095	0.9992956	0.98256356	0.99781066
1.0	0.99964094	0.97641444	0.0016094124	0.99954456	0.99313027	0.99700826	0.81826884	0.9925276	0.6627001	0.99997497
1.0	0.9993231	0.83920807	0.863878	0.47584766	0.9998481	0.9977417	0.10154459	0.056941524	0.99823487	0.99960726
1.0	0.9996007	0.9963386	0.9740228	0.9995426	0.9993861	0.9990252	0.9991454	0.999729	0.94214696	0.99558485
1.0	0.999458	0.9984353	0.99952567	0.9631105	0.9958404	0.71075016	0.32439625	0.011613431	0.949525	0.79118294
1.0	0.99961334	0.7119531	0.84248567	0.6109719	0.9761478	0.99883026	0.982054	0.016149426	0.94191813	0.9998294
1.0	0.98738724	0.99439794	0.96995664	0.98225546	0.71293575	0.96120346	0.9232434	0.99838495	0.9873611	0.9882315
1.0	0.9562109	0.30728123	0.69666445	0.997045	0.9981902	0.89616424	0.9996836	0.99828076	0.9430044	0.9898323
1.0	0.99837565	0.99811244	0.08235392	0.903286	0.9970498	0.9957282	0.9962029	0.99954754	0.9992099	0.999488
1.0	0.9996673	0.99103457	0.99877983	0.9998635	0.999501	0.99995375	0.9515065	0.99289304	0.9999583	0.66782486
1.0	0.98620576	0.9995018	0.038189474	0.99983335	0.9998914	0.99985075	0.9992255	0.92475754	0.9837589	0.9997733
1.0	0.9870978	0.9944876	0.2214567	0.99975365	0.9995179	0.014254899	0.9968876	0.01905229	0.9870575	0.99988496
1.0	0.99594915	0.9810168	0.9996062	0.9998627	0.9986688	0.40993643	0.9776955	0.9998235	0.9496149	0.999765
1.0	0.95036966	0.997104	0.28005987	0.97934353	0.92899483	0.45012563	0.99886	0.0064559067	0.8621468	0.9932006
1.0	0.99927956	0.9999553	0.99538213	0.99938965	0.99945194	0.9935095	0.9821685	0.9502704	0.05545287	0.9831619
1.0	0.9995572	0.9991805	0.99832743	0.75076044	0.30887526	0.9947529	0.96729237	0.00070968864	0.9989548	0.999316
1.0	0.9885719	0.9993394	0.76934165	0.99979216	0.88879406	0.23790202	0.83121395	0.8932139	0.99964714	0.9955344
1.0	0.99768174	0.99946135	0.99953055	0.99987257	0.9889741	0.9676642	0.995884	0.33680174	0.9989182	0.998779
1.0	0.34523454	0.39037147	0.11399082	0.99858725	0.9996815	0.9161556	0.99975616	0.9996111	0.971695	0.8026767
1.0	0.9957339	0.998555	0.9965906	0.99989414	0.99939036	0.9921933	0.9992514	0.9997209	0.6947449	0.888504
1.0	0.9956808	0.979654	0.9997454	0.002796372	0.99812573	0.08733455	0.36458138	0.9758523	0.9986835	0.99914944
1.0	0.9996908	0.9987921	0.028060174	0.9842324	0.9742519	0.002288588	0.99950945	0.99867815	0.98254883	0.9999504
1.0	0.9874993	0.39694044	0.87923926	0.9630505	0.99946505	0.9965778	0.98934597	0.9991886	0.9996593	0.98111045
1.0	0.011636798	0.99780005	0.9994796	0.9638053	0.99971074	0.9989064	0.9877793	0.014109924	0.9992054	0.9652371
1.0	0.55956817	0.993652	0.9986284	0.9999076	0.9992111	0.8019429	0.2447195	0.9954786	0.018783178	0.9996418
1.0	0.7291665	0.997789	0.9740228	0.9957574	0.40434596	0.6281206	0.9915844	0.9986689	0.9825577	0.99961746
1.0	0.99495715	0.6111691	0.9982766	0.99964035	0.99971145	0.0128555335	0.7129022	0.9987765	0.0054518054	0.99887747
1.0	0.9374622	0.9980039	0.7093679	0.096198104	0.99886656	0.99335325	0.76600474	0.99956256	0.971695	0.9939592
1.0	0.99213445	0.99297464	0.49511433	0.8349981	0.99916947	0.9994217	0.99950373	0.99858665	0.99966466	0.9284497
1.0	0.68023753	0.8482151	0.9988576	0.74548566	0.9958443	0.994718	0.68950474	0.9993236	0.97847205	0.99911493
1.0	0.99866974	0.9997831	0.9955422	0.9988889	0.9609844	0.83228135	0.9888638	0.99864584	0.45505866	0.0004782168
1.0	0.00037461772	0.99994504	0.6897066	0.99993634	0.99988616	0.9281272	0.98952836	0.99973553	0.9966773	0.9970018
1.0	0.91031706	0.9611524	0.9994479	0.011522195	0.9992551	0.8598531	0.14662857	0.99963427	0.97987616	0.33241165
1.0	0.0001136501	0.9945538	0.005851694	0.99995697	0.99982387	0.91021913	0.45222893	0.999584	0.002608817	0.9990282
1.0	0.8809621	0.99731135	0.9985707	0.3012828	0.5336145	0.99547404	0.9929658	0.12983952	0.99884206	0.051545702
1.0	0.9997601	0.97952783	0.9965726	0.99842024	0.0099626	0.9981329	0.9986922	0.99952674	0.6870848	0.99210304
1.0	0.14635207	0.996198	0.98699397	0.9960427	0.99887305	0.98180413	0.998451	0.99836844	0.92710376	0.13642319
1.0	0.23049083	0.36564785	0.9983198	0.034961697	0.99451303	0.12587807	0.9948237	0.98177665	0.99873894	0.93339497
1.0	0.9863089	0.99875104	0.20157492	0.9909095	0.99617213	0.99755895	0.9893355	0.83877724	0.9999527	0.9915475
1.0	0.0029805566	0.99591583	0.9995302	0.999071	0.9986644	0.51914644	0.2675024	0.9987429	0.9977843	0.9995121
1.0	0.99689806	0.9974953	0.97738945	0.99984443	0.37616268	0.99999416	0.9960419	0.9995233	0.9527099	0.934988
1.0	0.99988675	0.9704668	0.99907327	0.9999567	0.99966896	0.99242216	0.9895147	0.99863917	0.9997161	0.99856335
1.0	0.0418679	0.9894303	0.99855286	0.5846807	0.9998567	0.60120755	0.00011557322	0.92124337	0.9995047	0.9855629
1.0	0.99804986	0.5801515	0.8339366	0.99945337	0.99735886	0.10753125	0.871884	0.9966396	0.984402	0.9006586
1.0	0.119078316	0.4486421	0.9999194	0.9997181	0.9988526	0.9992441	0.9956642	0.98396283	0.04056597	0.9818563
1.0	0.9979253	0.9476478	0.9992084	0.3142304	0.99847656	0.88838583	0.988746	0.06746115	0.68409646	0.9938053
1.0	0.9953668	0.68950415	0.9681514	0.9991934	0.9993777	0.99338734	0.99143034	0.999632	0.99946684	0.99999475
1.0	0.9998586	0.9988446	0.9984491	0.98392916	0.99297863	0.8967956	0.9708784	0.9919668	0.9995783	0.79136616
1.0	0.99677783	0.97100765	0.998686	0.999681	0.71824574	0.9245726	0.058221366	0.999997	0.99940336	0.9996972
1.0	0.0017339612	0.99940836	0.93288106	0.0011817389	0.9986771	0.9934128	0.9994524	0.9989976	0.9996983	0.982021
1.0	0.33548644	0.66944367	0.81650007	0.7514224	0.45862108	0.99799097	0.9951746	0.9994029	0.9995003	0.99999094
1.0	0.94893754	0.9819817	0.9994892	0.5418778	0.97833395	0.9718103	0.92357844	0.99960583	0.98636913	0.9991586
1.0	0.9797151	0.9574181	0.33379582	0.9991246	0.9992567	0.999241	0.99803287	0.9995766	0.99584097	0.99594986
1.0	0.8451768	0.98435944	0.11049099	0.99998915	0.9994338	0.99562705	0.99966717	0.9643068	0.9661314	0.9867704
1.0	0.9988557	0.9966354	0.4278113	0.99911076	0.06895092	0.9930734	0.81891674	0.91737837	0.99964726	0.84488213
1.0	0.999902	0.8082222	0.19614233	0.9987583	0.47992456	0.8691151	0.9757041	0.9922733	0.9999565	0.9879688
1.0	0.98806995	0.6379901	0.4422993	0.99579656	0.9989937	0.999255	0.99241865	0.9984438	0.9983565	0.9998266
1.0	0.99914885	0.50056905	0.9870402	0.9999801	0.9924509	0.9998324	0.9408175	0.99803203	0.9995671	0.9941561
1.0	0.97368896	0.7860923	0.9939421	0.16682771	0.9941373	0.855125	0.99678385	0.9987472	0.99877137	0.99970263
1.0	0.00042493118	0.32435745	0.9868478	0.9972566	0.9987256	0.52162576	0.010030243	0.99387157	0.9995109	0.99867034
1.0	0.025942743	0.3462311	0.9994079	0.99961144	0.8583895	0.99986815	0.99030685	0.9952212	0.971695	0.99966395
1.0	0.99963355	0.99758506	0.999874	0.4455324	0.8781238	0.998868	0.99969316	0.9010665	0.9997067	0.99968004
1.0	0.11123178	0.9966763	0.99838376	0.9957027	0.00947059	0.9962909	0.98364025	0.9881413	0.6941201	0.9991264
1.0	0.97061586	0.94771713	0.11001263	0.9998209	0.9994363	0.9936898	0.6111036	0.9953945	0.9994832	0.9999863
1.0	0.9995264	0.9572253	0.8847006	0.9484127	0.6484646	0.99509037	0.99920005	0.9971834	0.9989531	0.9999976
1.0	0.9995734	0.00020693602	0.9835739	0.31000206	0.99384683	0.99983823	0.5070045	0.99965155	0.9992944	0.9996288
1.0	0.99576265	0.9910745	0.9985026	0.993115	0.36049354	0.97307557	0.9550885	0.026727183	0.99950516	0.9952852
1.0	0.9999865	0.9905708	0.999408	0.987379	0.914919	0.9985494	0.998689	0.99952006	0.9999236	0.029615337
1.0	0.9961648	0.9936219	0.97754204	0.9696404	0.99513596	0.9987256	0.9962302	0.9999522	0.21435091	0.99995494
1.0	0.8328189	0.99790585	0.49867612	0.99238646	0.023293534	0.9878526	0.9994721	0.99998987	0.9995708	0.986426
1.0	0.4655249	0.5959578	0.694221	0.99971575	0.9993304	0.00016329739	0.99742967	0.99945635	0.99996245	0.6599027
1.0	0.9993451	0.97668695	0.999506	0.99938154	0.93275696	0.9970686	0.9973066	0.9994721	0.9995932	0.0386701
1.0	0.9263751	0.99216026	0.92166007	0.9821921	0.9907872	0.99558485	0.9886352	0.9988568	0.99601775	0.9999689
1.0	0.99955696	0.9999887	0.9994855	0.9996407	0.9956065	0.06800863	0.99870706	0.91246736	0.029723601	0.9998542
1.0	0.99905676	0.36991802	0.98080266	0.989786	0.65859044	0.9872476	0.9997062	0.9999424	0.9997398	0.26561192
1.0	0.9881286	0.54286504	0.99946624	0.9998975	0.99925894	0.99790823	0.92177945	0.98968166	0.99789065	0.998273
1.0	0.99597615	0.31597504	0.9971718	0.9994093	0.9984469	0.32000366	0.9576648	0.1311244	0.99884087	0.9984865
1.0	0.99976987	0.9964887	0.99788624	0.7910505	0.9999958	0.88000655	0.9998908	0.26742864	0.9697991	0.9999882
1.0	0.9421657	0.80730176	0.26287565	0.9991279	0.00043539994	0.78443146	0.98072445	0.1423895	0.99973625	0.99965906
1.0	0.99981636	0.9994388	0.9740228	0.99344	0.99903846	0.7415736	0.9990079	0.9973399	0.99059695	0.99983776
1.0	0.99324703	0.87845	0.9981775	0.99992526	0.99963903	0.8732	0.9742923	0.99936694	0.95746243	0.8078446
1.0	0.9954235	0.9979164	0.9985461	0.99872226	0.99993396	0.9976223	0.009584053	0.999637	0.99929416	0.99812585
1.0	0.99970967	0.99893624	0.99796164	0.99994004	0.1803359	0.6456558	0.9998915	0.9990376	0.29883856	0.9957371
1.0	0.98821914	0.9915793	0.9999273	0.99970335	0.9993825	0.9944588	0.99946064	0.99951303	0.99978215	0.9996704
1.0	0.46675664	0.9699139	0.92201734	0.9843986	0.99593335	0.9930021	0.89777726	0.9997341	0.99950016	0.99964416
1.0	0.99276227	0.31969163	0.9997495	0.5529468	0.9994091	0.99976176	0.8802412	0.9998785	0.90546215	0.98994094
1.0	0.9974483	0.7283847	0.2530427	0.9998317	0.9997546	0.9990388	0.99904853	0.9995493	0.9995914	0.9930172
1.0	0.9926973	0.9982079	0.99928397	0.99984014	0.9993228	0.6489182	0.9850714	0.9949892	0.99857366	0.99956936
1.0	0.092222676	0.99961996	0.9981604	0.90151155	0.98380303	0.68935376	0.11321859	0.9989341	0.99918014	0.741782
1.0	0.8942448	0.9602277	0.14000359	0.99964035	0.99950695	0.008891873	0.99919313	0.9995608	0.7344304	0.9884107
1.0	0.9999057	0.34281155	0.96057373	0.9997054	0.99815565	0.9992606	0.42841458	0.9998596	0.98068446	0.99954
1.0	0.9841726	0.99989235	0.99953544	0.99973065	0.99879223	0.88472384	0.99462974	0.98524666	0.9380467	0.99915254
1.0	0.99963474	0.4447654	0.97179407	0.9927729	0.9994267	0.9986205	0.99220616	0.9996917	0.001816192	0.9996068
1.0	0.9982096	0.9990349	0.9545101	0.98667693	0.9998901	0.99629503	0.011498054	0.9987651	0.99966764	0.99853873
1.0	0.99987555	0.24724285	0.8619975	0.9999646	0.9997415	0.859085	0.9994684	0.9709443	0.9996	0.99988425
1.0	0.9967391	0.99759394	0.9969213	0.88662255	0.9996419	0.99832517	0.002875123	0.9941882	0.9976046	0.9752519
1.0	0.03358589	0.6312844	0.9991352	0.9995338	0.999746	0.9952064	0.9975974	0.9041905	0.99755245	0.9606173
1.0	0.9998504	0.98116803	0.06459388	0.99541914	0.99995935	0.99603444	0.9128569	0.99962616	0.9996401	0.99937266
1.0	0.99519086	0.27313343	0.99423945	0.99892455	0.999183	0.07276688	0.99225277	0.9957345	0.9944027	0.9985226
1.0	0.0030655495	0.999967	0.7095064	0.9981419	0.9999838	0.9980452	0.8875911	0.99272513	0.99901366	0.9991922
1.0	0.2973416	0.9885225	0.98246527	0.9997155	0.9987417	0.9978085	0.010664368	0.9932138	0.9999219	0.99995863
1.0	0.27554095	0.99904984	0.60297614	0.9996301	0.99991655	0.00029655476	0.9232434	0.99978465	0.99962497	0.9974921
1.0	0.9983346	0.99299616	0.9992205	0.99958056	0.99915755	0.9947036	0.99866223	0.994831	0.9997924	0.98916817
1.0	0.9956416	0.9947049	0.99864584	0.88648003	0.99976903	0.99807173	0.9836647	0.99873847	0.040992934	0.67240804
1.0	0.99987566	0.9988667	0.9995159	9.303807e-05	0.9930281	0.9943222	0.9993876	0.3050819	0.9958597	0.9998987
1.0	0.9995963	0.9991597	0.99871457	0.7977062	0.7643114	0.198132	0.9990946	0.93137515	0.9993199	0.9972038
1.0	0.9831766	0.9943467	0.986955	0.9996934	0.983943	0.99889696	0.3346334	0.076228574	0.99967766	0.020582022
1.0	0.32319725	0.9997739	0.99966514	0.9952355	0.00023505939	0.99982494	0.9984091	0.99831164	0.0007000403	0.4877549
1.0	0.111875884	0.99979323	0.9978607	0.999556	0.9881926	0.29541972	0.9613343	0.01293182	0.9865008	0.99956256
1.0	0.96633095	0.99130356	0.9994999	0.99971896	0.99830484	0.4728357	0.98682016	0.9989151	0.0007976731	0.9852271
1.0	0.023069121	0.97308517	0.97948176	0.913109	0.9947514	0.9745578	0.9232434	0.816279	0.9985612	0.99976164
1.0	0.982535	0.06596425	0.9740228	0.993042	0.9962298	0.6107228	0.041602444	0.9917074	0.99314934	0.9996113
1.0	0.98856014	0.99786526	0.99957544	0.14028813	0.9995196	0.97079605	0.9989471	0.27967972	0.9982426	0.9872573
1.0	0.99440825	0.69327796	0.8931079	0.998966	0.99097973	0.073125385	0.9999825	0.95887667	0.9991314	0.96334875
1.0	0.9962465	0.999213	0.99826944	0.93008894	0.9953479	0.65798855	0.9986916	0.6040682	0.997338	0.9753008
1.0	0.9954721	0.9987895	0.9827271	0.99007577	0.9999318	0.28437996	0.98918194	0.99945074	0.7629073	0.9996705
1.0	0.8205151	0.9999504	0.941696	0.9913727	0.9991353	0.30650392	0.33527005	0.080717444	0.99898595	0.9995828
1.0	0.72656	0.60212094	0.7878299	0.99902976	0.9991793	0.99883765	0.087838225	0.08779415	0.9746593	0.9092372
1.0	0.99288213	0.5724416	0.089014485	0.99938357	0.1947965	0.9527859	0.9985732	0.9975884	0.99895275	0.9984016
1.0	0.97730345	0.99385965	0.11276446	0.99729246	0.91478336	0.9916544	0.9911243	0.9940136	0.10827111	0.9995515
1.0	0.93786126	0.4155043	0.09973936	0.7390045	0.9997571	0.97376186	0.99880147	0.69970965	0.99956495	0.67475903
1.0	0.99977523	0.035198472	0.99947983	0.0065933247	0.9920201	0.86551404	0.57395893	0.62881076	0.9996817	0.99998474
1.0	0.99145913	0.9983621	0.97710663	0.4777743	0.99341387	0.9973277	0.18906961	0.99946517	0.9252008	0.99938464
1.0	0.9978892	0.014991452	0.69969493	0.984906	0.9975752	0.9988397	0.98927116	0.99921286	0.3870458	0.9159085
1.0	0.00027515527	0.99617285	0.8956676	0.994156	0.98681855	0.9942063	0.17311534	0.99972886	0.9984888	0.5123754
1.0	0.21462435	0.0026225508	0.20446339	0.9992508	0.97968894	0.96061546	0.98024315	0.009596518	0.9994849	0.9912778
1.0	0.99433786	0.97100765	0.22221972	0.9965011	0.999373	0.57007605	0.9902262	0.3065821	0.96292603	0.006317522
1.0	0.99298054	0.9971583	0.99943155	0.98985857	0.9992873	0.99887115	0.9870712	0.9971294	0.5379753	0.9998605
1.0	0.99959713	0.99878377	0.9988933	0.99868506	0.88877916	0.01718302	0.99938023	0.0008366306	0.99994767	0.0045033
1.0	0.77012455	0.9966312	0.999129	0.06823322	0.9991277	0.9958068	0.35450628	0.99876297	0.9996635	0.99844766
1.0	0.99901855	0.63683045	0.9831676	0.017869597	0.5462745	0.98976886	0.14409994	0.021844776	0.9585193	0.6906659
1.0	0.9963469	0.7005344	0.9937529	0.9988187	0.81819963	0.9871476	0.5005768	0.99980706	0.16094218	0.99957746
1.0	0.54714376	0.99836534	0.99734074	0.998697	0.9994999	0.5228454	0.9996136	0.9881025	0.94230443	0.9758213
1.0	0.99973637	0.9994369	0.99416864	0.99974257	2.1508358e-05	0.9926757	0.995181	0.8755661	0.96152943	0.9997676
1.0	0.9733176	0.9944711	0.12845586	0.7550775	0.7030594	0.6435492	0.99020034	0.99945396	0.99441975	0.9998411
1.0	0.98389035	0.071609296	0.9995297	0.9972289	0.9935632	0.017714405	0.99705803	0.9996296	0.99265176	0.9998404
1.0	0.99251384	0.4335261	0.992591	0.9856133	0.78058314	0.24669483	0.8857504	0.95890385	0.9999831	0.038178977
1.0	0.99987924	0.99907494	0.99321485	0.99263424	0.9366188	0.23328678	0.94888043	0.0037297476	0.9769399	0.9187335
1.0	0.6048789	0.9829122	0.9975147	0.9996836	0.396499	0.53627205	0.73424566	0.9998721	0.999858	0.9908332
1.0	0.99497104	0.99878246	0.99722195	0.99963546	0.999884	0.99977976	0.00033939755	0.9981786	0.02831998	0.9996105
0.0	0.8942448	0.97100765	0.9740228	0.9696404	0.92899483	0.9718103	0.9232434	0.96733344	0.971695	0.91122293
0.0	0.8942448	0.97100765	0.9740228	0.9696404	0.92899483	0.9718103	0.9232434	0.96733344	0.971695	0.91122293
0.0	0.8942448	0.97100765	0.9740228	0.9696404	0.92899483	0.9718103	0.9232434	0.96733344	0.971695	0.91122293
0.0	0.8942448	0.97100765	0.9740228	0.9696404	0.92899483	0.9718103	0.9232434	0.96733344	0.971695	0.91122293
0.0	0.8942448	0.97100765	0.9740228	0.9696404	0.92899483	0.9718103	0.9232434	0.96733344	0.971695	0.91122293
0.0	0.8942448	0.97100765	0.9740228	0.9696404	0.92899483	0.9718103	0.9232434	0.96733344	0.971695	0.91122293
0.0	0.9962119	0.9145759	0.9869992	0.99748397	0.99122566	0.96612054	0.91667116	0.97076935	0.9674317	0.99815863
0.0	0.42317593	0.8828725	0.74687064	0.84021175	0.65623444	0.9586334	0.86272985	0.5925748	0.9288646	0.722669
0.0	0.42317593	0.8828725	0.74687064	0.84021175	0.65623444	0.9586334	0.86272985	0.5925748	0.9288646	0.722669
0.0	0.42317593	0.8828725	0.74687064	0.84021175	0.65623444	0.9586334	0.86272985	0.5925748	0.9288646	0.722669
0.0	0.995684	0.99747235	0.98082733	0.9986639	0.99035245	0.9921523	0.9941288	0.99740595	0.9964323	0.99877447
0.0	0.9969182	0.99482757	0.9984315	0.99887556	0.998536	0.99496824	0.9911521	0.9968816	0.9985569	0.99847025
0.0	0.9952722	0.9936259	0.99749076	0.9984469	0.99774617	0.9911829	0.9853593	0.9949892	0.99760854	0.9979602
0.0	0.9729487	0.99012953	0.9738601	0.9937418	0.9968696	0.9848702	0.9780844	0.9959437	0.9881171	0.99277365
0.0	0.9952722	0.9936259	0.99749076	0.9984469	0.99774617	0.9911829	0.9853593	0.9949892	0.99760854	0.9979602
0.0	0.9952722	0.9936259	0.99749076	0.9984469	0.99774617	0.9911829	0.9853593	0.9949892	0.99760854	0.9979602
0.0	0.9729487	0.99012953	0.9738601	0.9937418	0.9968696	0.9848702	0.9780844	0.9959437	0.9881171	0.99277365
0.0	0.9995066	0.998197	0.99941695	0.9996897	0.99901474	0.9986528	0.9983181	0.99950814	0.9994815	0.9995414
0.0	0.8942448	0.97100765	0.9740228	0.9696404	0.92899483	0.9718103	0.9232434	0.96733344	0.971695	0.91122293
0.0	0.8942448	0.97100765	0.9740228	0.9696404	0.92899483	0.9718103	0.9232434	0.96733344	0.971695	0.91122293
0.0	0.9995066	0.998197	0.99941695	0.9996897	0.99901474	0.9986528	0.9983181	0.99950814	0.9994815	0.9995414
0.0	0.8942448	0.97100765	0.9740228	0.9696404	0.92899483	0.9718103	0.9232434	0.96733344	0.971695	0.91122293
0.0	0.8942448	0.97100765	0.9740228	0.9696404	0.92899483	0.9718103	0.9232434	0.96733344	0.971695	0.91122293
0.0	0.9952722	0.9936259	0.99749076	0.9984469	0.99774617	0.9911829	0.9853593	0.9949892	0.99760854	0.9979602
0.0	0.9729487	0.99012953	0.9738601	0.9937418	0.9968696	0.9848702	0.9780844	0.9959437	0.9881171	0.99277365
0.0	0.995684	0.99747235	0.98082733	0.9986639	0.99035245	0.9921523	0.9941288	0.99740595	0.9964323	0.99877447
0.0	0.9952722	0.9936259	0.99749076	0.9984469	0.99774617	0.9911829	0.9853593	0.9949892	0.99760854	0.9979602
0.0	0.8942448	0.97100765	0.9740228	0.9696404	0.92899483	0.9718103	0.9232434	0.96733344	0.971695	0.91122293
0.0	0.8942448	0.97100765	0.9740228	0.9696404	0.92899483	0.9718103	0.9232434	0.96733344	0.971695	0.91122293
0.0	0.9995066	0.998197	0.99941695	0.9996897	0.99901474	0.9986528	0.9983181	0.99950814	0.9994815	0.9995414
0.0	3.0271303e-05	9.0282025e-05	0.0003962179	0.00032629608	0.000373401	6.621176e-05	9.57455e-05	5.0131963e-05	0.00015179865	0.004655702
0.0	8.359985e-05	0.0014863774	0.028580131	0.00012946728	0.00026769022	0.10332618	0.043672226	0.004858632	0.9675542	0.055751543
0.0	0.9995066	0.998197	0.99941695	0.9996897	0.99901474	0.9986528	0.9983181	0.99950814	0.9994815	0.9995414
0.0	0.89424485	0.97100765	0.9740228	0.9696404	0.92899483	0.9718103	0.9232434	0.96733344	0.971695	0.91122293
0.0	0.9995066	0.998197	0.99941695	0.9996897	0.99901474	0.9986528	0.9983181	0.99950814	0.9994815	0.9995414
0.0	0.8942448	0.97100765	0.9740228	0.9696404	0.92899483	0.9718103	0.9232434	0.96733344	0.971695	0.91122293
0.0	0.89424485	0.97100765	0.9740228	0.9696404	0.92899483	0.9718103	0.9232434	0.96733344	0.971695	0.91122293
0.0	0.8942448	0.97100765	0.9740228	0.9696404	0.92899483	0.9718103	0.9232434	0.96733344	0.971695	0.91122293
0.0	0.8942448	0.97100765	0.9740228	0.9696404	0.92899483	0.9718103	0.9232434	0.96733344	0.971695	0.91122293
0.0	0.9995066	0.998197	0.99941695	0.9996897	0.99901474	0.9986528	0.9983181	0.99950814	0.9994815	0.9995414
0.0	0.995684	0.99747235	0.98082733	0.9986639	0.99035245	0.9921523	0.9941288	0.99740595	0.9964323	0.99877447
0.0	0.995684	0.99747235	0.98082733	0.9986639	0.99035245	0.9921523	0.9941288	0.99740595	0.9964323	0.99877447
0.0	0.9952722	0.9936259	0.99749076	0.9984469	0.99774617	0.9911829	0.9853593	0.9949892	0.99760854	0.9979602
0.0	0.9952722	0.9936259	0.99749076	0.9984469	0.99774617	0.9911829	0.9853593	0.9949892	0.99760854	0.9979602
0.0	0.9267806	0.78383297	0.8969982	0.9808473	0.97635126	0.8990005	0.9395956	0.978624	0.818165	0.7127665
0.0	0.924903	0.7692146	0.8943251	0.98291874	0.98027873	0.88192874	0.9395165	0.9806913	0.8447705	0.75131005
0.0	0.9194346	0.80126214	0.9039074	0.98403555	0.98273957	0.8844523	0.9438776	0.9754342	0.8859749	0.72361887
0.0	0.9148632	0.8030869	0.9076103	0.98258024	0.9790146	0.8752391	0.95178646	0.9789898	0.8819661	0.7306595
0.0	0.88678235	0.7239256	0.86395764	0.97707736	0.969289	0.83454525	0.92784834	0.97017765	0.8056774	0.65155554
0.0	0.88678235	0.7239256	0.8639576	0.97707736	0.969289	0.83454525	0.9278482	0.97017765	0.80567735	0.65155554
0.0	0.88678235	0.7239256	0.8639576	0.97707736	0.969289	0.83454525	0.9278482	0.97017765	0.8056774	0.65155554
0.0	0.88678235	0.7239256	0.86395764	0.97707736	0.969289	0.83454525	0.9278482	0.97017765	0.8056774	0.6515555
0.0	0.88678235	0.7239256	0.86395764	0.97707736	0.969289	0.83454525	0.92784834	0.97017765	0.8056774	0.6515554
0.0	0.9729487	0.99012953	0.9738601	0.9937418	0.9968696	0.9848702	0.9780844	0.9959437	0.9881171	0.99277365
0.0	0.9952722	0.9936259	0.99749076	0.9984469	0.99774617	0.9911829	0.9853593	0.9949892	0.99760854	0.9979602
0.0	0.996487	0.9984426	0.99018747	0.99908876	0.99632275	0.9968238	0.99755645	0.99850047	0.9981621	0.99941707
0.0	0.00043480328	0.98862153	0.9880491	0.99733233	0.9657416	0.9994972	0.934858	0.94409853	0.9998555	0.99695396
0.0	0.99500114	0.9995079	0.9922718	0.9999546	0.9999777	0.9998996	0.9979206	0.9998004	0.999338	0.9159085
0.0	0.99500114	0.9995079	0.9922718	0.9999546	0.9999777	0.9998996	0.9979206	0.9998004	0.999338	0.9159085
0.0	0.772119	0.9790269	0.909874	0.996088	0.9879076	0.57799125	0.8192501	0.9999424	0.5976788	0.9159085
0.0	0.9952722	0.9936259	0.99749076	0.9984469	0.99774617	0.9911829	0.9853593	0.9949892	0.99760854	0.9979602
0.0	0.0036162557	0.002654642	0.0076367226	0.0057468563	0.0071476293	0.0076027676	0.00316367	0.0005892855	0.001231098	0.0009096373
0.0	0.89424485	0.97100765	0.9740228	0.9696404	0.92899483	0.9718103	0.9232434	0.96733344	0.971695	0.9112228
0.0	0.89424485	0.97100765	0.9740228	0.9696404	0.92899483	0.9718103	0.9232434	0.96733344	0.971695	0.9112228
0.0	0.9995066	0.998197	0.99941695	0.9996897	0.99901474	0.9986528	0.9983181	0.99950814	0.9994815	0.9995414
0.0	0.8942448	0.97100765	0.9740228	0.9696404	0.92899483	0.9718103	0.9232434	0.96733344	0.971695	0.91122293
0.0	0.99900156	0.99906546	0.997148	0.9997174	0.9994056	0.9992944	0.99946374	0.99950254	0.9996593	0.9998354
0.0	0.0018368162	0.00013454877	0.002678586	0.0011389061	0.00011650389	0.0003694464	0.0024623873	0.0197607	0.00024664146	0.22548218
0.0	0.99709105	0.9311606	0.99324363	0.9914425	0.98864347	0.9884375	0.7224257	0.99293983	0.97442937	0.9805356
0.0	0.9995066	0.998197	0.99941695	0.9996897	0.99901474	0.9986528	0.9983181	0.99950814	0.9994815	0.9995414
0.0	0.8942448	0.97100765	0.9740228	0.9696404	0.92899483	0.9718103	0.9232434	0.96733344	0.971695	0.91122293
0.0	0.8942448	0.97100765	0.9740228	0.9696404	0.92899483	0.9718103	0.9232434	0.96733344	0.971695	0.91122293
0.0	0.89424485	0.97100765	0.9740228	0.9696404	0.92899483	0.9718103	0.9232434	0.96733344	0.971695	0.9112228
0.0	0.8942448	0.97100765	0.9740228	0.9696404	0.92899483	0.9718103	0.9232434	0.96733344	0.971695	0.91122293
0.0	0.8942448	0.97100765	0.9740228	0.9696404	0.92899483	0.9718103	0.9232434	0.96733344	0.971695	0.91122293
0.0	0.9995066	0.998197	0.99941695	0.9996897	0.99901474	0.9986528	0.9983181	0.99950814	0.9994815	0.9995414
0.0	0.008484244	0.00092724885	0.00013282277	0.101137616	0.024657195	0.28378072	0.00063209265	0.00074400095	0.008285186	0.40977278
0.0	0.98493975	0.98810685	0.99327	0.9992137	0.9970202	0.988269	0.9952872	0.99662113	0.9948466	0.99161303
0.0	0.98829937	0.9894303	0.9960055	0.9983693	0.99912196	0.99113256	0.9728338	0.991223	0.99422294	0.9971475
0.0	0.9908077	0.99507904	0.99817836	0.9994666	0.9984706	0.9930495	0.99839216	0.99820936	0.9987276	0.99867636
0.0	0.8942448	0.97100765	0.9740228	0.9696404	0.92899483	0.9718103	0.9232434	0.96733344	0.971695	0.91122293
0.0	0.995684	0.99747235	0.98082733	0.9986639	0.99035245	0.9921523	0.9941288	0.99740595	0.9964323	0.99877447
0.0	0.9952722	0.9936259	0.99749076	0.9984469	0.99774617	0.9911829	0.9853593	0.9949892	0.99760854	0.9979602
0.0	0.9729487	0.99012953	0.9738601	0.9937418	0.9968696	0.9848702	0.9780844	0.9959437	0.9881171	0.99277365
0.0	0.9952722	0.9936259	0.99749076	0.9984469	0.99774617	0.9911829	0.9853593	0.9949892	0.99760854	0.9979602
0.0	0.98829937	0.9894303	0.9960055	0.9983693	0.99912196	0.99113256	0.9728338	0.991223	0.99422294	0.9971475
0.0	0.9952722	0.9936259	0.99749076	0.9984469	0.99774617	0.9911829	0.9853593	0.9949892	0.99760854	0.9979602
0.0	0.9983197	0.99633056	0.99917454	0.99928266	0.99904376	0.9958729	0.9934301	0.99723405	0.9990522	0.99920124
0.0	0.8942448	0.97100765	0.9740228	0.9696404	0.92899483	0.9718103	0.9232434	0.96733344	0.971695	0.91122293
0.0	0.8942448	0.97100765	0.9740228	0.9696404	0.92899483	0.9718103	0.9232434	0.96733344	0.971695	0.91122293
0.0	0.8942448	0.97100765	0.9740228	0.9696404	0.92899483	0.9718103	0.9232434	0.96733344	0.971695	0.91122293
0.0	0.8942448	0.97100765	0.9740228	0.9696404	0.92899483	0.9718103	0.9232434	0.96733344	0.971695	0.91122293
0.0	0.8942448	0.97100765	0.9740228	0.9696404	0.92899483	0.9718103	0.9232434	0.96733344	0.971695	0.91122293
0.0	0.89424485	0.97100765	0.9740228	0.9696404	0.92899483	0.9718103	0.9232434	0.96733344	0.971695	0.91122293
0.0	0.89424485	0.97100765	0.9740228	0.9696404	0.92899483	0.9718103	0.9232434	0.96733344	0.971695	0.91122293
0.0	0.8942448	0.97100765	0.9740228	0.9696404	0.92899483	0.9718103	0.9232434	0.96733344	0.971695	0.91122293
0.0	0.995684	0.99747235	0.98082733	0.9986639	0.99035245	0.9921523	0.9941288	0.99740595	0.9964323	0.99877447
0.0	0.995684	0.99747235	0.98082733	0.9986639	0.99035245	0.9921523	0.9941288	0.99740595	0.9964323	0.99877447
0.0	0.9952722	0.9936259	0.99749076	0.9984469	0.99774617	0.9911829	0.9853593	0.9949892	0.99760854	0.9979602
0.0	0.9952722	0.9936259	0.99749076	0.9984469	0.99774617	0.9911829	0.9853593	0.9949892	0.99760854	0.9979602
0.0	0.8942448	0.97100765	0.9740228	0.9696404	0.92899483	0.9718103	0.9232434	0.96733344	0.971695	0.91122293
0.0	0.9729487	0.99012953	0.9738601	0.9937418	0.9968696	0.9848702	0.9780844	0.9959437	0.9881171	0.99277365
0.0	0.9729487	0.99012953	0.9738601	0.9937418	0.9968696	0.9848702	0.9780844	0.9959437	0.9881171	0.99277365
0.0	0.9952722	0.9936259	0.99749076	0.9984469	0.99774617	0.9911829	0.9853593	0.9949892	0.99760854	0.9979602
0.0	0.9952722	0.9936259	0.99749076	0.9984469	0.99774617	0.9911829	0.9853593	0.9949892	0.99760854	0.9979602
0.0	0.89424485	0.97100765	0.9740228	0.9696404	0.92899483	0.9718103	0.9232434	0.96733344	0.971695	0.9112228
0.0	0.89424485	0.97100765	0.9740228	0.9696404	0.92899483	0.9718103	0.9232434	0.96733344	0.971695	0.9112228
0.0	0.8942448	0.97100765	0.9740228	0.9696404	0.92899483	0.9718103	0.9232434	0.96733344	0.971695	0.91122293
0.0	0.8942448	0.97100765	0.9740228	0.9696404	0.92899483	0.9718103	0.9232434	0.96733344	0.971695	0.91122293
0.0	0.9995066	0.998197	0.99941695	0.9996897	0.99901474	0.9986528	0.9983181	0.99950814	0.9994815	0.9995414
0.0	0.89424485	0.97100765	0.9740228	0.9696404	0.92899483	0.9718103	0.9232434	0.96733344	0.971695	0.9112228
0.0	0.8942448	0.97100765	0.9740228	0.9696404	0.92899483	0.9718103	0.9232434	0.96733344	0.971695	0.91122293
0.0	0.9995066	0.998197	0.99941695	0.9996897	0.99901474	0.9986528	0.9983181	0.99950814	0.9994815	0.9995414
0.0	0.8942448	0.97100765	0.9740228	0.9696404	0.92899483	0.9718103	0.9232434	0.96733344	0.971695	0.91122293
0.0	0.89424485	0.97100765	0.9740228	0.9696404	0.92899483	0.9718103	0.9232434	0.96733344	0.971695	0.9112228
0.0	0.99961877	0.9986064	0.99953496	0.9997596	0.9994481	0.9990996	0.99904495	0.99964523	0.9996165	0.99966705
0.0	0.89424485	0.97100765	0.9740228	0.9696404	0.92899483	0.9718103	0.9232434	0.96733344	0.971695	0.9112228
0.0	0.8942448	0.97100765	0.9740228	0.9696404	0.92899483	0.9718103	0.9232434	0.96733344	0.971695	0.91122293
0.0	0.8942448	0.97100765	0.9740228	0.9696404	0.92899483	0.9718103	0.9232434	0.96733344	0.971695	0.91122293
0.0	0.9995066	0.998197	0.99941695	0.9996897	0.99901474	0.9986528	0.9983181	0.99950814	0.9994815	0.9995414
0.0	0.9995066	0.998197	0.99941695	0.9996897	0.99901474	0.9986528	0.9983181	0.99950814	0.9994815	0.9995414
0.0	0.8942448	0.97100765	0.9740228	0.9696404	0.92899483	0.9718103	0.9232434	0.96733344	0.971695	0.91122293
0.0	0.98829937	0.9894303	0.9960055	0.9983693	0.99912196	0.99113256	0.9728338	0.991223	0.99422294	0.9971475
0.0	0.00014911036	0.00020645122	0.01556279	0.03868983	0.16983053	0.0002416921	0.0046770056	0.01714651	5.0220864e-05	5.1490555e-05
0.0	0.995684	0.99747235	0.98082733	0.9986639	0.99035245	0.9921523	0.9941288	0.99740595	0.9964323	0.99877447
0.0	0.9952722	0.9936259	0.99749076	0.9984469	0.99774617	0.9911829	0.9853593	0.9949892	0.99760854	0.9979602
0.0	0.9729487	0.99012953	0.9738601	0.9937418	0.9968696	0.9848702	0.9780844	0.9959437	0.9881171	0.99277365
0.0	0.9952722	0.9936259	0.99749076	0.9984469	0.99774617	0.9911829	0.9853593	0.9949892	0.99760854	0.9979602
0.0	0.98493975	0.98810685	0.99327	0.9992137	0.9970202	0.988269	0.9952872	0.99662113	0.9948466	0.99161303
0.0	0.995684	0.99747235	0.98082733	0.9986639	0.99035245	0.9921523	0.9941288	0.99740595	0.9964323	0.99877447
0.0	0.995684	0.99747235	0.98082733	0.9986639	0.99035245	0.9921523	0.9941288	0.99740595	0.9964323	0.99877447
0.0	0.9952722	0.9936259	0.99749076	0.9984469	0.99774617	0.9911829	0.9853593	0.9949892	0.99760854	0.9979602
0.0	0.9952722	0.9936259	0.99749076	0.9984469	0.99774617	0.9911829	0.9853593	0.9949892	0.99760854	0.9979602
0.0	0.9952722	0.9936259	0.99749076	0.9984469	0.99774617	0.9911829	0.9853593	0.9949892	0.99760854	0.9979602
0.0	0.9952722	0.9936259	0.99749076	0.9984469	0.99774617	0.9911829	0.9853593	0.9949892	0.99760854	0.9979602
0.0	0.9995066	0.998197	0.99941695	0.9996897	0.99901474	0.9986528	0.9983181	0.99950814	0.9994815	0.9995414
0.0	0.9995066	0.998197	0.99941695	0.9996897	0.99901474	0.9986528	0.9983181	0.99950814	0.9994815	0.9995414
0.0	0.995684	0.99747235	0.98082733	0.9986639	0.99035245	0.9921523	0.9941288	0.99740595	0.9964323	0.99877447
0.0	0.9952722	0.9936259	0.99749076	0.9984469	0.99774617	0.9911829	0.9853593	0.9949892	0.99760854	0.9979602
0.0	0.9952722	0.9936259	0.99749076	0.9984469	0.99774617	0.9911829	0.9853593	0.9949892	0.99760854	0.9979602
0.0	0.9995066	0.998197	0.99941695	0.9996897	0.99901474	0.9986528	0.9983181	0.99950814	0.9994815	0.9995414
0.0	0.89424485	0.97100765	0.9740228	0.9696404	0.92899483	0.9718103	0.9232434	0.96733344	0.971695	0.91122293
0.0	0.8942448	0.97100765	0.9740228	0.9696404	0.92899483	0.9718103	0.9232434	0.96733344	0.971695	0.91122293
0.0	0.8942448	0.97100765	0.9740228	0.9696404	0.92899483	0.9718103	0.9232434	0.96733344	0.971695	0.91122293
0.0	0.8942448	0.97100765	0.9740228	0.9696404	0.92899483	0.9718103	0.9232434	0.96733344	0.971695	0.91122293
0.0	0.004486979	0.0072598113	0.0075357137	0.002014417	0.0010054858	0.0010848608	0.007848478	0.0016110399	0.0038799255	0.00089198595
0.0	0.004486979	0.0072598113	0.0075357137	0.002014417	0.0010054858	0.0010848608	0.007848478	0.0016110399	0.0038799273	0.0008919856
0.0	0.004486979	0.0072598113	0.0075357137	0.002014417	0.0010054858	0.0010848608	0.007848478	0.0016110413	0.0038799255	0.00089198595
0.0	0.0044869743	0.007259808	0.0075357137	0.002014415	0.0010054858	0.0010848608	0.007848482	0.0016110407	0.0038799273	0.0008919856
0.0	0.0044869743	0.007259808	0.0075357137	0.002014417	0.0010054858	0.0010848608	0.007848478	0.0016110413	0.0038799255	0.00089198595
0.0	0.0044869743	0.0072598113	0.0075357137	0.002014417	0.0010054858	0.0010848608	0.007848478	0.0016110413	0.0038799255	0.00089198595
0.0	0.0044869743	0.0072598113	0.0075357137	0.002014417	0.0010054858	0.0010848608	0.007848474	0.0016110413	0.0038799273	0.00089198595
0.0	0.0044869743	0.007259808	0.0075357137	0.002014415	0.0010054858	0.0010848608	0.007848478	0.0016110407	0.0038799273	0.0008919856
0.0	0.004486979	0.007259808	0.0075357137	0.002014417	0.0010054858	0.0010848608	0.007848478	0.0016110399	0.0038799273	0.0008919856
0.0	0.004486979	0.007259808	0.0075357137	0.002014417	0.0010054858	0.0010848608	0.007848478	0.0016110413	0.0038799255	0.0008919856
0.0	0.0044869743	0.007259808	0.0075357137	0.002014417	0.0010054858	0.0010848608	0.007848478	0.0016110413	0.0038799273	0.0008919856
0.0	0.0044869743	0.007259808	0.0075357137	0.002014415	0.0010054858	0.0010848608	0.007848482	0.0016110407	0.0038799273	0.0008919856
0.0	0.0044869743	0.007259808	0.0075357137	0.002014417	0.0010054858	0.0010848608	0.007848478	0.0016110413	0.0038799255	0.0008919856
0.0	0.8942448	0.97100765	0.9740228	0.9696404	0.92899483	0.9718103	0.9232434	0.96733344	0.971695	0.91122293
0.0	0.8942448	0.97100765	0.9740228	0.9696404	0.92899483	0.9718103	0.9232434	0.96733344	0.971695	0.91122293
0.0	0.8942448	0.97100765	0.9740228	0.9696404	0.92899483	0.9718103	0.9232434	0.96733344	0.971695	0.91122293
0.0	0.8942448	0.97100765	0.9740228	0.9696404	0.92899483	0.9718103	0.9232434	0.96733344	0.971695	0.91122293
0.0	0.8942448	0.97100765	0.9740228	0.9696404	0.92899483	0.9718103	0.9232434	0.96733344	0.971695	0.91122293
0.0	0.89424485	0.97100765	0.9740228	0.9696404	0.92899483	0.9718103	0.9232434	0.96733344	0.971695	0.9112228
0.0	0.8942448	0.97100765	0.9740228	0.9696404	0.92899483	0.9718103	0.9232434	0.96733344	0.971695	0.91122293
0.0	0.8942448	0.97100765	0.9740228	0.9696404	0.92899483	0.9718103	0.9232434	0.96733344	0.971695	0.91122293
0.0	0.8942448	0.97100765	0.9740228	0.9696404	0.92899483	0.9718103	0.9232434	0.96733344	0.971695	0.91122293
0.0	0.9995066	0.998197	0.99941695	0.9996897	0.99901474	0.9986528	0.9983181	0.99950814	0.9994815	0.9995414
0.0	0.89424485	0.97100765	0.9740228	0.9696404	0.92899483	0.9718103	0.9232434	0.96733344	0.971695	0.91122293
0.0	0.8942448	0.97100765	0.9740228	0.9696404	0.92899483	0.9718103	0.9232434	0.96733344	0.971695	0.91122293
0.0	0.8942448	0.97100765	0.9740228	0.9696404	0.92899483	0.9718103	0.9232434	0.96733344	0.971695	0.91122293
0.0	0.9908077	0.99507904	0.99817836	0.9994666	0.9984706	0.9930495	0.99839216	0.99820936	0.9987276	0.99867636
0.0	0.9983475	0.99679106	0.99926716	0.99932325	0.9990004	0.9966493	0.9943632	0.9981263	0.99934775	0.9994023
0.0	0.9952722	0.9936259	0.99749076	0.9984469	0.99774617	0.9911829	0.9853593	0.9949892	0.99760854	0.9979602
0.0	0.89424485	0.97100765	0.9740228	0.9696404	0.92899483	0.9718103	0.9232434	0.96733344	0.971695	0.9112228
0.0	0.98829937	0.9894303	0.9960055	0.9983693	0.99912196	0.99113256	0.9728338	0.991223	0.99422294	0.9971475
0.0	0.51463306	0.029884985	0.15551807	0.10520176	0.10111669	0.0073942593	0.1664657	0.058376994	0.40671661	0.23065569
0.0	0.99509627	0.9890844	0.9985765	0.9992488	0.99792504	0.9887742	0.99637574	0.99806637	0.9977875	0.99855024
0.0	0.8942448	0.97100765	0.9740228	0.9696404	0.92899483	0.9718103	0.9232434	0.96733344	0.971695	0.91122293
0.0	0.89424485	0.97100765	0.9740228	0.9696404	0.92899483	0.9718103	0.9232434	0.96733344	0.971695	0.91122293
0.0	0.89424485	0.97100765	0.9740228	0.9696404	0.92899483	0.9718103	0.9232434	0.96733344	0.971695	0.91122293
0.0	0.89424485	0.97100765	0.9740228	0.9696404	0.92899483	0.9718103	0.9232434	0.96733344	0.971695	0.91122293
0.0	0.89424485	0.97100765	0.9740228	0.9696404	0.92899483	0.9718103	0.9232434	0.96733344	0.971695	0.91122293
0.0	0.99818075	0.9944056	0.9992993	0.99960643	0.9965346	0.99770784	0.99790597	0.9994168	0.99850404	0.9986193
0.0	0.9995066	0.998197	0.99941695	0.9996897	0.99901474	0.9986528	0.9983181	0.99950814	0.9994815	0.9995414
0.0	0.8942448	0.97100765	0.9740228	0.9696404	0.92899483	0.9718103	0.9232434	0.96733344	0.971695	0.91122293
0.0	0.9908077	0.99507904	0.99817836	0.9994666	0.9984706	0.9930495	0.99839216	0.99820936	0.9987276	0.99867636
0.0	0.9908077	0.99507904	0.99817836	0.9994666	0.9984706	0.9930495	0.99839216	0.99820936	0.9987276	0.99867636
0.0	0.9908077	0.99507904	0.99817836	0.9994666	0.9984706	0.9930495	0.99839216	0.99820936	0.9987276	0.99867636
0.0	0.9908077	0.99507904	0.99817836	0.9994666	0.9984706	0.9930495	0.99839216	0.99820936	0.9987276	0.99867636
0.0	0.9908077	0.99507904	0.99817836	0.9994666	0.9984706	0.9930495	0.99839216	0.99820936	0.9987276	0.99867636
0.0	0.00036947726	0.0010543168	0.0003498024	0.002020146	0.008903474	0.0005952893	0.0036276816	0.0064404267	0.00052052544	0.00092678826
0.0	0.03456219	0.006221083	0.24908172	0.0018276863	0.014992445	0.013733856	0.00024719632	0.0017376917	0.006633215	0.09932285
0.0	0.8942448	0.97100765	0.9740228	0.9696404	0.92899483	0.9718103	0.9232434	0.96733344	0.971695	0.91122293
0.0	0.8942448	0.97100765	0.9740228	0.9696404	0.92899483	0.9718103	0.9232434	0.96733344	0.971695	0.91122293
0.0	0.015008994	0.01781263	0.3317632	0.04254033	0.015649775	0.44805703	0.9093946	0.112770066	0.87855303	0.5485314
0.0	0.9957092	0.9979037	0.99869823	0.99947625	0.99901116	0.99650097	0.9917606	0.9986212	0.9991394	0.9995895
0.0	0.8942448	0.97100765	0.9740228	0.9696404	0.92899483	0.9718103	0.9232434	0.96733344	0.971695	0.91122293
0.0	0.9957957	0.994379	0.99809045	0.99857175	0.99825746	0.99249023	0.9878749	0.9957853	0.9982022	0.9982628
0.0	0.8942448	0.97100765	0.9740228	0.9696404	0.92899483	0.9718103	0.9232434	0.96733344	0.971695	0.91122293
0.0	0.8942448	0.97100765	0.9740228	0.9696404	0.92899483	0.9718103	0.9232434	0.96733344	0.971695	0.91122293
0.0	0.8942448	0.97100765	0.9740228	0.9696404	0.92899483	0.9718103	0.9232434	0.96733344	0.971695	0.91122293
0.0	0.8942448	0.97100765	0.9740228	0.9696404	0.92899483	0.9718103	0.9232434	0.96733344	0.971695	0.91122293
0.0	0.8942448	0.97100765	0.9740228	0.9696404	0.92899483	0.9718103	0.9232434	0.96733344	0.971695	0.91122293
0.0	0.89424485	0.97100765	0.9740228	0.9696404	0.92899483	0.9718103	0.9232434	0.96733344	0.971695	0.91122293
0.0	0.89424485	0.97100765	0.9740228	0.9696404	0.92899483	0.9718103	0.9232434	0.96733344	0.971695	0.91122293
0.0	0.9952289	0.9979608	0.99881965	0.9995146	0.99882406	0.9963869	0.9927932	0.9989705	0.9993693	0.99950004
0.0	0.8942448	0.97100765	0.9740228	0.9696404	0.92899483	0.9718103	0.9232434	0.96733344	0.971695	0.91122293
0.0	0.8942448	0.97100765	0.9740228	0.9696404	0.92899483	0.9718103	0.9232434	0.96733344	0.971695	0.91122293
0.0	0.8942448	0.97100765	0.9740228	0.9696404	0.92899483	0.9718103	0.9232434	0.96733344	0.971695	0.91122293
0.0	0.8942448	0.97100765	0.9740228	0.9696404	0.92899483	0.9718103	0.9232434	0.96733344	0.971695	0.91122293
0.0	0.8942448	0.97100765	0.9740228	0.9696404	0.92899483	0.9718103	0.9232434	0.96733344	0.971695	0.91122293
0.0	0.99818075	0.9944056	0.9992993	0.99960643	0.9965346	0.99770784	0.99790597	0.9994168	0.99850404	0.9986193
0.0	0.8942448	0.97100765	0.9740228	0.9696404	0.92899483	0.9718103	0.9232434	0.96733344	0.971695	0.91122293
0.0	0.8942448	0.97100765	0.9740228	0.9696404	0.92899483	0.9718103	0.9232434	0.96733344	0.971695	0.91122293
0.0	0.8942448	0.97100765	0.9740228	0.9696404	0.92899483	0.9718103	0.9232434	0.96733344	0.971695	0.91122293
0.0	0.8942448	0.97100765	0.9740228	0.9696404	0.92899483	0.9718103	0.9232434	0.96733344	0.971695	0.91122293
0.0	0.89424485	0.97100765	0.9740228	0.9696404	0.92899483	0.9718103	0.9232434	0.96733344	0.971695	0.91122293
0.0	0.89424485	0.97100765	0.9740228	0.9696404	0.92899483	0.9718103	0.9232434	0.96733344	0.971695	0.91122293
0.0	0.9935681	0.9934848	0.99760383	0.9987941	0.9993926	0.9942532	0.97831535	0.99459213	0.9966504	0.9982338
0.0	0.9978677	0.9987	0.9944931	0.99904305	0.997829	0.9968406	0.9983182	0.99832827	0.99833506	0.9997049
0.0	0.66429836	0.64029396	0.94349176	0.9952414	0.99099743	0.1277639	0.07437758	0.018409146	0.79966414	0.8992205
0.0	0.6349755	0.9879319	0.9630704	0.97969073	0.97025675	0.4868589	0.17500661	0.3119758	0.99659	0.9949479
0.0	0.21711637	0.4941379	0.8593002	0.16653824	0.80857044	0.58156884	0.721271	0.07496525	0.22026795	0.7998245
0.0	0.7988833	0.915095	0.48012546	0.42481682	0.56716144	0.20065983	0.06066907	0.9736555	0.4237354	0.8048283
0.0	0.16485575	0.7287688	0.6308231	0.88136286	0.8131048	0.10771168	0.065474615	0.03064468	0.39652258	0.9614767
0.0	0.7895617	0.9648963	0.87196493	0.8022838	0.5967532	0.6962636	0.24581209	0.3649664	0.99288213	0.97210646
0.0	0.32144043	0.9005558	0.2543016	0.12972301	0.41499642	0.09388466	0.14337063	0.0069838627	0.24246196	0.31704926
0.0	0.53264594	0.8855949	0.19688533	0.56324285	0.58664405	0.16413495	0.071906574	0.9434153	0.49017954	0.8063062
0.0	0.037974034	0.016238024	0.5784761	0.4198306	0.45340562	0.009313057	0.50552726	0.57052135	0.64788455	0.004490375
0.0	0.999689	0.99937624	0.9997161	0.9999094	0.999869	0.9984529	0.9996105	0.9997775	0.9997383	0.9998367
0.0	0.001018127	0.001106953	0.004142713	0.0017213975	0.003644598	0.0006848537	0.002513085	0.0015868942	0.00081897946	0.0018667805
0.0	0.0051955753	0.014552295	0.0050759246	0.0021713916	0.0027482088	0.008015299	0.004786907	0.009544404	0.0033405405	0.00053576165
0.0	0.014070042	0.22437525	0.014503546	0.15940097	0.33039087	0.51372015	0.046119746	0.038184237	0.25425303	0.2504213
0.0	0.8537023	0.703046	0.85840714	0.8397399	0.7444264	0.83563656	0.31702843	0.85871357	0.5707026	0.83552045
0.0	0.99431795	0.9956377	0.99844766	0.99918205	0.9995844	0.9964881	0.99301803	0.9964155	0.99839145	0.9993192
0.0	0.99759275	0.9968742	0.9990814	0.9992374	0.9991923	0.9964329	0.99529856	0.99791676	0.9992642	0.99939775
0.0	0.9946234	0.9693487	0.9912264	0.9857422	0.99140817	0.9844952	0.8781753	0.99087733	0.94145143	0.9788179
0.0	0.8942448	0.97100765	0.9740228	0.9696404	0.92899483	0.9718103	0.9232434	0.96733344	0.971695	0.91122293
0.0	0.9982716	0.9978156	0.99795073	0.9993826	0.99797434	0.9942708	0.9972167	0.9975674	0.99934536	0.9993704
0.0	0.99251384	0.9968534	0.9974214	0.9990921	0.99824274	0.993648	0.98356473	0.9983651	0.99873906	0.99913543
0.0	0.8942448	0.97100765	0.9740228	0.9696404	0.92899483	0.9718103	0.9232434	0.96733344	0.971695	0.91122293
0.0	0.995684	0.99747235	0.98082733	0.9986639	0.99035245	0.9921523	0.9941288	0.99740595	0.9964323	0.99877447
0.0	0.9970426	0.85525745	0.9437348	0.8289201	0.9997936	0.84399295	0.99961996	0.85520494	0.97172076	0.9977581
0.0	0.99909854	0.9972861	0.9980876	0.9997843	0.9991431	0.9968072	0.9976866	0.99897885	0.99868363	0.99966204
0.0	0.9995782	0.9985701	0.9992059	0.99988294	0.9996437	0.99902177	0.9988098	0.9993304	0.9995741	0.99980086
0.0	0.9957451	0.9954359	0.9976477	0.9989786	0.9995838	0.9964474	0.98800683	0.99472946	0.9984084	0.9987534
0.0	0.0029789726	0.0089286715	0.0055196006	0.0039996225	0.00947059	0.004477183	0.00502482	0.0023375533	0.006939203	0.006848702
0.0	0.9904041	0.9914301	0.99648076	0.9985331	0.99925345	0.99184895	0.9799065	0.99243563	0.9950237	0.99787414
0.0	0.0029789726	0.008928667	0.0055196006	0.0039996225	0.00947059	0.004477183	0.005024815	0.0023375533	0.006939203	0.006848706
0.0	0.9904041	0.9914301	0.99648076	0.9985331	0.99925345	0.99184895	0.9799065	0.99243563	0.9950237	0.99787414
0.0	0.8942448	0.97100765	0.9740228	0.9696404	0.92899483	0.9718103	0.9232434	0.96733344	0.971695	0.91122293
0.0	0.8942448	0.97100765	0.9740228	0.9696404	0.92899483	0.9718103	0.9232434	0.96733344	0.971695	0.91122293
0.0	0.8942448	0.97100765	0.9740228	0.9696404	0.92899483	0.9718103	0.9232434	0.96733344	0.971695	0.91122293
0.0	0.9995066	0.998197	0.99941695	0.9996897	0.99901474	0.9986528	0.9983181	0.99950814	0.9994815	0.9995414
0.0	0.89424485	0.97100765	0.9740228	0.9696404	0.92899483	0.9718103	0.9232434	0.96733344	0.971695	0.91122293
0.0	0.9908077	0.99507904	0.99817836	0.9994666	0.9984706	0.9930495	0.99839216	0.99820936	0.9987276	0.99867636
0.0	0.8942448	0.97100765	0.9740228	0.9696404	0.92899483	0.9718103	0.9232434	0.96733344	0.971695	0.91122293
0.0	0.9995066	0.998197	0.99941695	0.9996897	0.99901474	0.9986528	0.9983181	0.99950814	0.9994815	0.9995414
0.0	0.8942448	0.97100765	0.9740228	0.9696404	0.92899483	0.9718103	0.9232434	0.96733344	0.971695	0.91122293
0.0	3.0271303e-05	9.0282025e-05	0.0003962179	0.00032629608	0.00037340118	6.6211825e-05	9.574541e-05	5.0131963e-05	0.00015179865	0.004655702
0.0	0.89424485	0.97100765	0.9740228	0.9696404	0.92899483	0.9718103	0.9232434	0.96733344	0.971695	0.9112228
0.0	0.8942448	0.97100765	0.9740228	0.9696404	0.92899483	0.9718103	0.9232434	0.96733344	0.971695	0.91122293
0.0	0.9995066	0.998197	0.99941695	0.9996897	0.99901474	0.9986528	0.9983181	0.99950814	0.9994815	0.9995414
0.0	0.89424485	0.97100765	0.9740228	0.9696404	0.92899483	0.9718103	0.9232434	0.96733344	0.971695	0.91122293
0.0	0.9993913	0.9991228	0.9993369	0.99926585	0.9987947	0.9980211	0.9989774	0.99885917	0.9994585	0.9998387
0.0	0.9995066	0.998197	0.99941695	0.9996897	0.99901474	0.9986528	0.9983181	0.99950814	0.9994815	0.9995414
0.0	0.8942448	0.97100765	0.9740228	0.9696404	0.92899483	0.9718103	0.9232434	0.96733344	0.971695	0.91122293
0.0	3.0271303e-05	9.0282025e-05	0.0003962179	0.00032629608	0.00037340118	6.621176e-05	9.574541e-05	5.0131963e-05	0.00015179865	0.0046557044
0.0	0.9932981	0.9933755	0.9972699	0.9991912	0.9994716	0.99644804	0.9788616	0.99518615	0.99787056	0.999111
0.0	0.0029789726	0.008928667	0.0055196006	0.0039996225	0.00947059	0.004477183	0.005024815	0.0023375533	0.0069392067	0.006848702
0.0	0.0018741285	0.0031322842	0.36572537	0.021506827	0.004799135	0.19764392	0.7084266	0.00242416	0.9861791	0.95271957
0.0	0.004167756	0.0013678096	0.00053312187	0.93843085	0.00052625453	0.91829294	0.00052670547	0.042840816	0.8564743	0.0004905912
0.0	0.995684	0.99747235	0.98082733	0.9986639	0.99035245	0.9921523	0.9941288	0.99740595	0.9964323	0.99877447
0.0	0.995684	0.99747235	0.98082733	0.9986639	0.99035245	0.9921523	0.9941288	0.99740595	0.9964323	0.99877447
0.0	0.995684	0.99747235	0.98082733	0.9986639	0.99035245	0.9921523	0.9941288	0.99740595	0.9964323	0.99877447
0.0	0.995684	0.99747235	0.98082733	0.9986639	0.99035245	0.9921523	0.9941288	0.99740595	0.9964323	0.99877447
0.0	0.8942448	0.97100765	0.9740228	0.9696404	0.92899483	0.9718103	0.9232434	0.96733344	0.971695	0.91122293
0.0	0.8942448	0.97100765	0.9740228	0.9696404	0.92899483	0.9718103	0.9232434	0.96733344	0.971695	0.91122293
0.0	0.8942448	0.97100765	0.9740228	0.9696404	0.92899483	0.9718103	0.9232434	0.96733344	0.971695	0.91122293
0.0	0.8942448	0.97100765	0.9740228	0.9696404	0.92899483	0.9718103	0.9232434	0.96733344	0.971695	0.91122293
0.0	0.8942448	0.97100765	0.9740228	0.9696404	0.92899483	0.9718103	0.9232434	0.96733344	0.971695	0.91122293
0.0	0.8942448	0.97100765	0.9740228	0.9696404	0.92899483	0.9718103	0.9232434	0.96733344	0.971695	0.91122293
0.0	0.8942448	0.97100765	0.9740228	0.9696404	0.92899483	0.9718103	0.9232434	0.96733344	0.971695	0.91122293
0.0	0.9957451	0.9954359	0.9976477	0.9989786	0.9995838	0.9964474	0.98800683	0.99472946	0.9984084	0.9987534
0.0	0.8942448	0.97100765	0.9740228	0.9696404	0.92899483	0.9718103	0.9232434	0.96733344	0.971695	0.91122293
0.0	0.98905444	0.9942954	0.9908737	0.99705553	0.98774904	0.9440205	0.9942411	0.97556204	0.9913966	0.9966814
0.0	0.9895689	0.99098384	0.99699616	0.9985903	0.9993519	0.99227047	0.9797865	0.99303037	0.9960168	0.99775106
0.0	0.0029789726	0.008928667	0.0055196006	0.0039996225	0.00947059	0.004477183	0.00502482	0.0023375524	0.006939203	0.006848706
0.0	0.0029789726	0.008928667	0.0055196006	0.0039996207	0.00947059	0.004477183	0.005024815	0.0023375524	0.006939203	0.006848702
0.0	0.0053314897	0.0095174415	0.0052039935	0.001786215	0.0017698118	0.0077345204	0.0035234166	0.005780819	0.0033405388	0.00036040597
0.0	0.8942448	0.97100765	0.9740228	0.9696404	0.92899483	0.9718103	0.9232434	0.96733344	0.971695	0.91122293
0.0	0.0029789726	0.008928667	0.0055196006	0.0039996225	0.00947059	0.004477183	0.005024815	0.0023375524	0.006939203	0.006848706
0.0	0.995684	0.99747235	0.98082733	0.9986639	0.99035245	0.9921523	0.9941288	0.99740595	0.9964323	0.99877447
0.0	0.89424485	0.97100765	0.9740228	0.9696404	0.92899483	0.9718103	0.9232434	0.96733344	0.971695	0.9112228
0.0	0.8942448	0.97100765	0.9740228	0.9696404	0.92899483	0.9718103	0.9232434	0.96733344	0.971695	0.91122293
0.0	0.8942448	0.97100765	0.9740228	0.9696404	0.92899483	0.9718103	0.9232434	0.96733344	0.971695	0.91122293
0.0	0.98829937	0.9894303	0.9960055	0.9983693	0.99912196	0.99113256	0.9728338	0.991223	0.99422294	0.9971475
0.0	0.8942448	0.97100765	0.9740228	0.9696404	0.92899483	0.9718103	0.9232434	0.96733344	0.971695	0.91122293
0.0	0.89424485	0.97100765	0.9740228	0.9696404	0.92899483	0.9718103	0.9232434	0.96733344	0.971695	0.9112228
0.0	0.8942448	0.97100765	0.9740228	0.9696404	0.92899483	0.9718103	0.9232434	0.96733344	0.971695	0.91122293
0.0	0.8942448	0.97100765	0.9740228	0.9696404	0.92899483	0.9718103	0.9232434	0.96733344	0.971695	0.91122293
0.0	0.6949119	0.9109888	0.8733255	0.87071955	0.7126959	0.43709052	0.9317398	0.47731018	0.9303819	0.64939076
0.0	0.8942448	0.97100765	0.9740228	0.9696404	0.92899483	0.9718103	0.9232434	0.96733344	0.971695	0.91122293
0.0	0.8942448	0.97100765	0.9740228	0.9696404	0.92899483	0.9718103	0.9232434	0.96733344	0.971695	0.91122293
0.0	0.99847394	0.9974383	0.9994363	0.99969804	0.99953675	0.9990202	0.9962806	0.99922097	0.99743074	0.9987863
0.0	0.8942448	0.97100765	0.9740228	0.9696404	0.92899483	0.9718103	0.9232434	0.96733344	0.971695	0.91122293
0.0	0.0029789726	0.008928667	0.0055196006	0.0039996225	0.00947059	0.004477183	0.005024815	0.0023375533	0.0069392067	0.006848702
0.0	0.8942448	0.97100765	0.9740228	0.9696404	0.92899483	0.9718103	0.9232434	0.96733344	0.971695	0.91122293
0.0	0.09255871	0.7421395	0.98419976	0.8179062	0.12473986	0.96139085	0.0044612545	0.42425516	0.93464947	0.95749193
0.0	0.8942448	0.97100765	0.9740228	0.9696404	0.92899483	0.9718103	0.9232434	0.96733344	0.971695	0.91122293
0.0	0.0029789726	0.0089286715	0.0055196006	0.0039996225	0.00947059	0.004477183	0.0050248173	0.0023375524	0.006939203	0.006848702
0.0	0.69491196	0.9109888	0.87332547	0.87071955	0.71269584	0.43709052	0.9317398	0.4773103	0.9303819	0.6493909
0.0	0.995684	0.99747235	0.98082733	0.9986639	0.99035245	0.9921523	0.9941288	0.99740595	0.9964323	0.99877447
0.0	0.8942448	0.97100765	0.9740228	0.9696404	0.92899483	0.9718103	0.9232434	0.96733344	0.971695	0.91122293
0.0	0.9960233	0.9977582	0.9862909	0.9988298	0.9907116	0.9936893	0.9947187	0.997407	0.9966074	0.9990495
0.0	0.6983316	0.005765098	0.0036219626	0.0009853302	0.31054723	0.0036535435	0.005231593	0.0077295015	0.00017415997	0.16829818
0.0	0.005155058	0.013373772	0.007076981	0.011209576	0.021159291	0.014683938	0.006063988	0.004308921	0.022656161	0.018619027
0.0	0.9953219	0.99767953	0.99812156	0.99948645	0.9989372	0.9966832	0.98743546	0.9987895	0.99937785	0.99963987
0.0	0.8942448	0.97100765	0.9740228	0.9696404	0.92899483	0.9718103	0.9232434	0.96733344	0.971695	0.91122293
0.0	0.99909854	0.9972861	0.9980876	0.9997843	0.9991431	0.9968072	0.9976866	0.99897885	0.99868363	0.99966204
0.0	0.8942448	0.97100765	0.9740228	0.9696404	0.92899483	0.9718103	0.9232434	0.96733344	0.971695	0.91122293
0.0	0.0051955753	0.014552295	0.0050759246	0.0021713907	0.0027482088	0.008015299	0.0047869026	0.009544404	0.0033405405	0.00053576165
0.0	0.0053314944	0.0095174415	0.0052039935	0.0017862133	0.0017698118	0.0077345166	0.0035234166	0.005780819	0.0033405405	0.00036040597
0.0	0.9987576	0.99837106	0.998401	0.99948835	0.9981932	0.9953074	0.9982204	0.9983223	0.9994885	0.99951553
0.0	0.0035822184	0.008928667	0.0059330123	0.004416541	0.010944609	0.0048876223	0.005024815	0.0025715516	0.007998135	0.006848702
0.0	0.62633413	0.97100765	0.010192228	0.12253261	0.082873985	0.11474997	0.9232434	0.25264862	0.2690959	0.91122293
0.0	0.004301203	0.014835411	0.0065755616	0.006111093	0.011015726	0.006621854	0.009528694	0.0044091525	0.009415124	0.010343844
0.0	0.9767445	0.8736075	0.6804329	0.9360197	0.8587137	0.78126174	0.8159234	0.95661527	0.9361335	0.92385024
0.0	0.8942448	0.97100765	0.9740228	0.9696404	0.92899483	0.9718103	0.9232434	0.96733344	0.971695	0.91122293
0.0	0.019675761	0.8506284	7.112927e-05	8.752261e-05	0.00013818107	0.0005628303	0.67481863	0.0010044652	0.09201705	0.00017435105
0.0	0.98905444	0.9942954	0.9908737	0.99705553	0.98774904	0.9440205	0.9942411	0.97556204	0.9913966	0.9966814
0.0	0.8942448	0.97100765	0.9740228	0.9696404	0.92899483	0.9718103	0.9232434	0.96733344	0.971695	0.91122293
0.0	0.43418065	0.30699408	0.6280203	0.8540122	0.8410711	0.5385669	0.60387385	0.66397405	0.85537076	0.8107465
0.0	0.995684	0.99747235	0.98082733	0.9986639	0.99035245	0.9921523	0.9941288	0.99740595	0.9964323	0.99877447
0.0	0.9796612	0.97071683	0.9970565	0.98911977	0.9944957	0.9652484	0.99082184	0.98858184	0.9917297	0.9973711
0.0	0.89424485	0.97100765	0.9740228	0.9696404	0.92899483	0.9718103	0.9232434	0.96733344	0.971695	0.9112228
0.0	0.8942448	0.97100765	0.9740228	0.9696404	0.92899483	0.9718103	0.9232434	0.96733344	0.971695	0.91122293
0.0	0.8942448	0.97100765	0.9740228	0.9696404	0.92899483	0.9718103	0.9232434	0.96733344	0.971695	0.91122293
0.0	0.9995066	0.998197	0.99941695	0.9996897	0.99901474	0.9986528	0.9983181	0.99950814	0.9994815	0.9995414
0.0	0.99847394	0.9974383	0.9994363	0.99969804	0.99953675	0.9990202	0.9962806	0.99922097	0.99743074	0.9987863
0.0	0.8942448	0.97100765	0.9740228	0.9696404	0.92899483	0.9718103	0.9232434	0.96733344	0.971695	0.91122293
0.0	0.8942448	0.97100765	0.9740228	0.9696404	0.92899483	0.9718103	0.9232434	0.96733344	0.971695	0.91122293
0.0	0.8942448	0.97100765	0.9740228	0.9696404	0.92899483	0.9718103	0.9232434	0.96733344	0.971695	0.91122293
0.0	0.98829937	0.9894303	0.9960055	0.9983693	0.99912196	0.99113256	0.9728338	0.991223	0.99422294	0.9971475
0.0	0.8942448	0.97100765	0.9740228	0.9696404	0.92899483	0.9718103	0.9232434	0.96733344	0.971695	0.91122293
0.0	0.81582993	0.8703027	0.95426863	0.99335045	0.9402997	0.9248887	0.95521724	0.9815213	0.98885494	0.9891495
0.0	0.9952722	0.9936259	0.99749076	0.9984469	0.99774617	0.9911829	0.9853593	0.9949892	0.99760854	0.9979602
0.0	0.8942448	0.97100765	0.9740228	0.9696404	0.92899483	0.9718103	0.9232434	0.96733344	0.971695	0.91122293
0.0	0.9512509	0.979517	0.99421483	0.99745125	0.9735651	0.9768779	0.80827	0.988679	0.993107	0.99681807
0.0	0.8942448	0.97100765	0.9740228	0.9696404	0.92899483	0.9718103	0.9232434	0.96733344	0.971695	0.91122293
0.0	0.0008083035	0.03791532	0.088188894	0.0001663716	0.1349587	0.00090861006	0.0015115429	0.001605498	0.00088869524	0.8662251
0.0	0.33852637	0.0017296391	9.203811e-05	0.0005841848	0.0013122251	0.67449605	0.08041583	0.0047684964	0.02984305	0.040174313
0.0	0.8942448	0.97100765	0.9740228	0.9696404	0.92899483	0.9718103	0.9232434	0.96733344	0.971695	0.91122293
0.0	0.8942448	0.97100765	0.9740228	0.9696404	0.92899483	0.9718103	0.9232434	0.96733344	0.971695	0.91122293
0.0	0.99251384	0.9968534	0.9974214	0.9990921	0.99824274	0.993648	0.98356473	0.9983651	0.99873906	0.99913543
0.0	0.99879384	0.997498	0.9994579	0.99970263	0.9990007	0.9987997	0.99839336	0.9993631	0.9990803	0.99898154
0.0	0.99847394	0.9974383	0.9994363	0.99969804	0.99953675	0.9990202	0.9962806	0.99922097	0.99743074	0.9987863
0.0	0.99879384	0.997498	0.9994579	0.99970263	0.9990007	0.9987997	0.99839336	0.9993631	0.9990803	0.99898154
0.0	0.89424485	0.97100765	0.9740228	0.9696404	0.92899483	0.9718103	0.9232434	0.96733344	0.971695	0.9112228
0.0	0.0029789726	0.008928667	0.0055196006	0.0039996225	0.00947059	0.004477183	0.005024815	0.0023375524	0.0069392067	0.006848702
0.0	0.001488729	0.00405752	0.0032811984	0.0016093373	0.006611148	0.0019907106	0.0021557144	0.001089208	0.0041268365	0.003149491
0.0	0.76798373	0.093739055	0.8930622	0.9409342	0.92206967	0.29566532	0.9124996	0.97394943	0.58819497	0.8518458
0.0	0.06138966	0.0012429932	0.00089349377	0.30370596	0.00031871858	0.00051831704	0.00042250525	0.0043630223	0.0042737583	0.00042639094
0.0	0.06138966	0.0012429932	0.00089349377	0.30370596	0.00031871858	0.00051831704	0.00042250525	0.0043630223	0.0042737583	0.00042639094
0.0	0.98905444	0.9942954	0.9908737	0.99705553	0.98774904	0.9440205	0.9942411	0.97556204	0.9913966	0.9966814
0.0	0.4760409	0.10385884	0.55518466	0.13254455	0.18637449	0.7798579	0.786682	0.021670436	0.971695	0.02825273
0.0	0.89424485	0.97100765	0.9740228	0.9696404	0.92899483	0.9718103	0.9232434	0.96733344	0.971695	0.91122293
0.0	0.8942448	0.97100765	0.9740228	0.9696404	0.92899483	0.9718103	0.9232434	0.96733344	0.971695	0.91122293
0.0	0.8942448	0.97100765	0.9740228	0.9696404	0.92899483	0.9718103	0.9232434	0.96733344	0.971695	0.91122293
0.0	3.0271303e-05	9.0281945e-05	0.0003962179	0.00032629608	0.00037340118	6.6211825e-05	9.574541e-05	5.0131963e-05	0.00015179865	0.0046557044
0.0	8.359985e-05	0.0014863774	0.028580131	0.00012946728	0.00026769048	0.1033262	0.04367222	0.004858635	0.9675542	0.055751543
0.0	0.89424485	0.97100765	0.9740228	0.9696404	0.92899483	0.9718103	0.9232434	0.96733344	0.971695	0.91122293
0.0	0.8942448	0.97100765	0.9740228	0.9696404	0.92899483	0.9718103	0.9232434	0.96733344	0.971695	0.91122293
0.0	0.9995066	0.998197	0.99941695	0.9996897	0.99901474	0.9986528	0.9983181	0.99950814	0.9994815	0.9995414
0.0	0.98905444	0.9942954	0.9908737	0.99705553	0.98774904	0.9440205	0.9942411	0.97556204	0.9913966	0.9966814
0.0	0.99142087	0.99796593	0.9996172	0.9984931	0.9996247	0.9985696	0.99953187	0.9989354	0.9989011	0.99895406
0.0	8.359985e-05	0.0014863774	0.028580138	0.00012946728	0.00026769022	0.1033262	0.043672226	0.004858635	0.9675542	0.055751543
0.0	0.069287166	0.34695223	0.18009454	0.11509169	0.48178437	0.10558026	0.08310457	0.45940518	0.06984237	0.3643865
0.0	0.8942448	0.97100765	0.9740228	0.9696404	0.92899483	0.9718103	0.9232434	0.96733344	0.971695	0.91122293
0.0	0.8942448	0.97100765	0.9740228	0.9696404	0.92899483	0.9718103	0.9232434	0.96733344	0.971695	0.91122293
0.0	0.8942448	0.97100765	0.9740228	0.9696404	0.92899483	0.9718103	0.9232434	0.96733344	0.971695	0.91122293
0.0	0.0029789726	0.008928667	0.0055196006	0.0039996225	0.00947059	0.004477183	0.0050248173	0.0023375524	0.0069392067	0.006848706
0.0	0.8942448	0.97100765	0.9740228	0.9696404	0.92899483	0.9718103	0.9232434	0.96733344	0.971695	0.91122293
0.0	0.0029789726	0.0089286715	0.0055196006	0.0039996225	0.00947059	0.004477183	0.005024815	0.0023375533	0.0069392067	0.006848702
0.0	0.0038374	0.009501277	0.0060112323	0.005484313	0.012735778	0.004912876	0.0050248173	0.002390789	0.008031557	0.007014714
0.0	0.8942448	0.97100765	0.9740228	0.9696404	0.92899483	0.9718103	0.9232434	0.96733344	0.971695	0.91122293
0.0	0.0010183607	0.60855913	0.022227563	0.0033930487	0.001977073	0.013056165	0.023153499	0.0036915077	0.40837094	0.021963578
0.0	0.0032570362	0.009360895	0.0055196006	0.004050789	0.011120912	0.0049172677	0.005072682	0.0023597146	0.008092793	0.006811637
0.0	0.99818075	0.9944056	0.9992993	0.99960643	0.9965346	0.99770784	0.99790597	0.9994168	0.99850404	0.9986193
0.0	0.99818075	0.9944056	0.9992993	0.99960643	0.9965346	0.99770784	0.99790597	0.9994168	0.99850404	0.9986193
0.0	0.9995066	0.998197	0.99941695	0.9996897	0.99901474	0.9986528	0.9983181	0.99950814	0.9994815	0.9995414
0.0	3.0271303e-05	9.0282025e-05	0.0003962179	0.00032629608	0.00037340118	6.6211825e-05	9.57455e-05	5.0131963e-05	0.00015179865	0.0046557044
0.0	8.359985e-05	0.0014863774	0.028580131	0.00012946715	0.00026769022	0.1033262	0.04367222	0.004858635	0.9675542	0.055751543
0.0	0.9995066	0.998197	0.99941695	0.9996897	0.99901474	0.9986528	0.9983181	0.99950814	0.9994815	0.9995414
0.0	3.0271303e-05	9.0282025e-05	0.0003962179	0.00032629608	0.00037340118	6.6211825e-05	9.574541e-05	5.0131963e-05	0.00015179865	0.0046557044
0.0	8.359985e-05	0.0014863774	0.028580131	0.00012946715	0.00026769022	0.10332618	0.043672226	0.004858632	0.9675542	0.055751543
0.0	0.99818075	0.9944056	0.9992993	0.99960643	0.9965346	0.99770784	0.99790597	0.9994168	0.99850404	0.9986193
0.0	0.9995066	0.998197	0.99941695	0.9996897	0.99901474	0.9986528	0.9983181	0.99950814	0.9994815	0.9995414
0.0	3.0271303e-05	9.0282025e-05	0.0003962179	0.00032629608	0.00037340118	6.621176e-05	9.57455e-05	5.0131963e-05	0.00015179865	0.0046557044
0.0	8.359985e-05	0.0014863774	0.028580131	0.00012946728	0.00026769022	0.1033262	0.043672226	0.004858632	0.9675542	0.055751543
0.0	0.99818075	0.9944056	0.9992993	0.99960643	0.9965346	0.99770784	0.99790597	0.9994168	0.99850404	0.9986193
0.0	0.9995066	0.998197	0.99941695	0.9996897	0.99901474	0.9986528	0.9983181	0.99950814	0.9994815	0.9995414
0.0	3.0271303e-05	9.0282025e-05	0.0003962179	0.00032629608	0.00037340118	6.621176e-05	9.574541e-05	5.0131963e-05	0.00015179865	0.0046557044
0.0	8.359985e-05	0.0014863774	0.028580131	0.00012946715	0.00026769022	0.1033262	0.04367222	0.004858635	0.9675542	0.055751543
0.0	0.995684	0.99747235	0.98082733	0.9986639	0.99035245	0.9921523	0.9941288	0.99740595	0.9964323	0.99877447
0.0	0.89424485	0.97100765	0.9740228	0.9696404	0.92899483	0.9718103	0.9232434	0.96733344	0.971695	0.91122293
0.0	0.89424485	0.97100765	0.9740228	0.9696404	0.92899483	0.9718103	0.9232434	0.96733344	0.971695	0.91122293
0.0	0.9952722	0.9936259	0.99749076	0.9984469	0.99774617	0.9911829	0.9853593	0.9949892	0.99760854	0.9979602
0.0	0.89424485	0.97100765	0.9740228	0.9696404	0.92899483	0.9718103	0.9232434	0.96733344	0.971695	0.9112228
0.0	0.0040396084	0.008873716	0.005866245	0.0041721812	0.009785012	0.0041905176	0.0053751627	0.0023375524	0.007973698	0.006928942
0.0	0.0023941966	0.0008814285	0.0006874783	0.00027606077	0.0019428522	0.00040920454	0.0683199	0.96733344	0.030334748	0.0058004474
0.0	0.9975477	0.9988727	0.99921286	0.999456	0.9992588	0.995478	0.9990102	0.9985066	0.99934036	0.99938893
0.0	0.8942448	0.97100765	0.9740228	0.9696404	0.92899483	0.9718103	0.9232434	0.96733344	0.971695	0.91122293
0.0	0.77764004	0.9231922	0.8811888	0.91951233	0.8015076	0.5550727	0.96142894	0.5554653	0.9547403	0.7891641
0.0	0.78173673	0.91196245	0.9076399	0.9089176	0.806473	0.5280893	0.9576015	0.5602096	0.9508008	0.76900214
0.0	0.77575636	0.9273533	0.9116181	0.9073442	0.82486856	0.52640116	0.9552277	0.5912803	0.95603424	0.75627744
0.0	0.9010327	0.95336074	0.9133045	0.9481846	0.9267104	0.76544964	0.9796776	0.8809703	0.9700476	0.77493215
0.0	0.7767707	0.93375826	0.9070567	0.9195094	0.7907508	0.53542155	0.95920235	0.61344355	0.9580266	0.7430515
0.0	0.7173417	0.9369985	0.9118481	0.8779888	0.7204215	0.54152304	0.9516836	0.5658477	0.95410603	0.70472795
0.0	0.78279036	0.9340153	0.907913	0.8997919	0.7913184	0.5297581	0.93597746	0.54051346	0.96098804	0.79738194
0.0	0.99657	0.9980563	0.9870198	0.9990553	0.9949372	0.9934198	0.9970667	0.9979753	0.998382	0.999186
0.0	0.8942448	0.97100765	0.9740228	0.9696404	0.92899483	0.9718103	0.9232434	0.96733344	0.971695	0.91122293
0.0	0.8942448	0.97100765	0.9740228	0.9696404	0.92899483	0.9718103	0.9232434	0.96733344	0.971695	0.91122293
0.0	0.8942448	0.97100765	0.9740228	0.9696404	0.92899483	0.9718103	0.9232434	0.96733344	0.971695	0.91122293
0.0	0.8942448	0.97100765	0.9740228	0.9696404	0.92899483	0.9718103	0.9232434	0.96733344	0.971695	0.91122293
0.0	0.99630415	0.99798065	0.9909951	0.99896	0.9969903	0.9950428	0.99637246	0.9983291	0.99633646	0.99949336
0.0	0.995684	0.99747235	0.98082733	0.9986639	0.99035245	0.9921523	0.9941288	0.99740595	0.9964323	0.99877447
0.0	0.995684	0.99747235	0.98082733	0.9986639	0.99035245	0.9921523	0.9941288	0.99740595	0.9964323	0.99877447
0.0	0.995684	0.99747235	0.98082733	0.9986639	0.99035245	0.9921523	0.9941288	0.99740595	0.9964323	0.99877447
0.0	0.995684	0.99747235	0.98082733	0.9986639	0.99035245	0.9921523	0.9941288	0.99740595	0.9964323	0.99877447
0.0	0.99657	0.9980563	0.9870198	0.9990553	0.9949372	0.9934198	0.9970667	0.9979753	0.998382	0.999186
0.0	0.8942448	0.97100765	0.9740228	0.9696404	0.92899483	0.9718103	0.9232434	0.96733344	0.971695	0.91122293
0.0	0.8942448	0.97100765	0.9740228	0.9696404	0.92899483	0.9718103	0.9232434	0.96733344	0.971695	0.91122293
0.0	0.8942448	0.97100765	0.9740228	0.9696404	0.92899483	0.9718103	0.9232434	0.96733344	0.971695	0.91122293
0.0	0.9970913	0.99783283	0.9908778	0.9989059	0.9958817	0.9946069	0.9965172	0.9981634	0.9973194	0.99932945
0.0	0.89424485	0.97100765	0.9740228	0.9696404	0.92899483	0.9718103	0.9232434	0.96733344	0.971695	0.9112228
0.0	0.8942448	0.97100765	0.9740228	0.9696404	0.92899483	0.9718103	0.9232434	0.96733344	0.971695	0.91122293
0.0	0.8942448	0.97100765	0.9740228	0.9696404	0.92899483	0.9718103	0.9232434	0.96733344	0.971695	0.91122293
0.0	0.89424485	0.97100765	0.9740228	0.9696404	0.92899483	0.9718103	0.9232434	0.96733344	0.971695	0.9112228
0.0	0.81582993	0.8703027	0.95426863	0.99335045	0.9402997	0.9248887	0.95521724	0.9815213	0.98885494	0.9891495
0.0	0.9952722	0.9936259	0.99749076	0.9984469	0.99774617	0.9911829	0.9853593	0.9949892	0.99760854	0.9979602
0.0	0.8942448	0.97100765	0.9740228	0.9696404	0.92899483	0.9718103	0.9232434	0.96733344	0.971695	0.91122293
0.0	0.9975477	0.9988727	0.99921286	0.999456	0.9992588	0.995478	0.9990102	0.9985066	0.99934036	0.99938893
0.0	0.89424485	0.97100765	0.9740228	0.9696404	0.92899483	0.9718103	0.9232434	0.96733344	0.971695	0.9112228
0.0	0.8942448	0.97100765	0.9740228	0.9696404	0.92899483	0.9718103	0.9232434	0.96733344	0.971695	0.91122293
0.0	0.98905444	0.9942954	0.9908737	0.99705553	0.98774904	0.9440205	0.9942411	0.97556204	0.9913966	0.9966814
0.0	0.0018741285	0.0031322842	0.36572537	0.021506812	0.0047991374	0.19764392	0.7084267	0.00242416	0.9861791	0.95271957
0.0	0.8942448	0.97100765	0.9740228	0.9696404	0.92899483	0.9718103	0.9232434	0.96733344	0.971695	0.91122293
0.0	0.8942448	0.97100765	0.9740228	0.9696404	0.92899483	0.9718103	0.9232434	0.96733344	0.971695	0.91122293
0.0	0.8942448	0.97100765	0.9740228	0.9696404	0.92899483	0.9718103	0.9232434	0.96733344	0.971695	0.91122293
0.0	0.8942448	0.97100765	0.9740228	0.9696404	0.92899483	0.9718103	0.9232434	0.96733344	0.971695	0.91122293
0.0	0.8942448	0.97100765	0.9740228	0.9696404	0.92899483	0.9718103	0.9232434	0.96733344	0.971695	0.91122293
0.0	0.8942448	0.97100765	0.9740228	0.9696404	0.92899483	0.9718103	0.9232434	0.96733344	0.971695	0.91122293
0.0	0.8942448	0.97100765	0.9740228	0.9696404	0.92899483	0.9718103	0.9232434	0.96733344	0.971695	0.91122293
0.0	0.8942448	0.97100765	0.9740228	0.9696404	0.92899483	0.9718103	0.9232434	0.96733344	0.971695	0.91122293
0.0	0.89424485	0.97100765	0.9740228	0.9696404	0.92899483	0.9718103	0.9232434	0.96733344	0.971695	0.9112228
0.0	0.8942448	0.97100765	0.9740228	0.9696404	0.92899483	0.9718103	0.9232434	0.96733344	0.971695	0.91122293
0.0	0.8942448	0.97100765	0.9740228	0.9696404	0.92899483	0.9718103	0.9232434	0.96733344	0.971695	0.91122293
0.0	0.9631609	0.98478496	0.9980464	0.9885684	0.99625254	0.9842769	0.9966916	0.99618053	0.9854474	0.9629514
0.0	0.8942448	0.97100765	0.9740228	0.9696404	0.92899483	0.9718103	0.9232434	0.96733344	0.971695	0.91122293
0.0	0.9908077	0.99507904	0.99817836	0.9994666	0.9984706	0.9930495	0.99839216	0.99820936	0.9987276	0.99867636
0.0	0.9995066	0.998197	0.99941695	0.9996897	0.99901474	0.9986528	0.9983181	0.99950814	0.9994815	0.9995414
0.0	0.8942448	0.97100765	0.9740228	0.9696404	0.92899483	0.9718103	0.9232434	0.96733344	0.971695	0.91122293
0.0	0.99412906	0.98384666	0.99238247	0.9983413	0.99802125	0.9899128	0.98499274	0.98728114	0.9965203	0.99775034
0.0	0.8942448	0.97100765	0.9740228	0.9696404	0.92899483	0.9718103	0.9232434	0.96733344	0.971695	0.91122293
0.0	0.8942448	0.97100765	0.9740228	0.9696404	0.92899483	0.9718103	0.9232434	0.96733344	0.971695	0.91122293
0.0	0.98829937	0.9894303	0.9960055	0.9983693	0.99912196	0.99113256	0.9728338	0.991223	0.99422294	0.9971475
0.0	0.99251384	0.9968534	0.9974214	0.9990921	0.99824274	0.993648	0.98356473	0.9983651	0.99873906	0.99913543
0.0	0.99770397	0.9963006	0.99871874	0.9990107	0.99878854	0.99581736	0.99321496	0.9974474	0.9989139	0.9987545
0.0	0.99888784	0.9974383	0.999556	0.99973935	0.99963	0.99933857	0.99726534	0.9994425	0.998365	0.99920255
0.0	0.9972446	0.9937117	0.9990081	0.9995615	0.9984187	0.998054	0.995741	0.9993585	0.99623764	0.9984061
0.0	0.8942448	0.97100765	0.9740228	0.9696404	0.92899483	0.9718103	0.9232434	0.96733344	0.971695	0.91122293
0.0	0.9982633	0.9988727	0.99940157	0.99956435	0.999481	0.99710983	0.9992505	0.9989705	0.9995403	0.99959403
0.0	0.99438804	0.9917157	0.99780744	0.9990337	0.9995055	0.9953673	0.9890676	0.9961106	0.9976503	0.99876165
0.0	0.8942448	0.97100765	0.9740228	0.9696404	0.92899483	0.9718103	0.9232434	0.96733344	0.971695	0.91122293
0.0	0.09327041	0.075980335	0.17025109	0.5157724	0.18193495	0.082348555	0.11574176	0.24808294	0.08038982	0.067792825
0.0	0.9986809	0.995314	0.99946755	0.9996537	0.9976209	0.9984055	0.9983546	0.9994948	0.9989446	0.99902844
0.0	0.95506597	0.00021301383	0.9786059	0.45380935	0.9975454	0.97435385	0.9756257	0.9617308	0.97189474	0.9994276
0.0	0.8650128	0.97100765	0.9831199	0.45380935	0.9378671	0.8991846	0.9763199	0.87692267	0.4377433	0.9928139
0.0	0.9952722	0.9936259	0.99749076	0.9984469	0.99774617	0.9911829	0.9853593	0.9949892	0.99760854	0.9979602
0.0	0.9996753	0.9994019	0.99916685	0.999225	0.99914026	0.99733776	0.9991819	0.998577	0.99949455	0.99975365
0.0	0.8942448	0.97100765	0.9740228	0.9696404	0.92899483	0.9718103	0.9232434	0.96733344	0.971695	0.91122293
0.0	0.8942448	0.97100765	0.9740228	0.9696404	0.92899483	0.9718103	0.9232434	0.96733344	0.971695	0.91122293
0.0	0.8942448	0.97100765	0.9740228	0.9696404	0.92899483	0.9718103	0.9232434	0.96733344	0.971695	0.9112228
0.0	0.8942448	0.97100765	0.9740228	0.9696404	0.92899483	0.9718103	0.9232434	0.96733344	0.971695	0.91122293
0.0	0.8942448	0.97100765	0.9740228	0.9696404	0.92899483	0.9718103	0.9232434	0.96733344	0.971695	0.91122293
0.0	0.8942448	0.97100765	0.9740228	0.9696404	0.92899483	0.9718103	0.9232434	0.96733344	0.971695	0.91122293
0.0	0.9975477	0.9988727	0.99921286	0.999456	0.9992588	0.995478	0.9990102	0.9985066	0.99934036	0.99938893
0.0	0.9995066	0.998197	0.99941695	0.9996897	0.99901474	0.9986528	0.9983181	0.99950814	0.9994815	0.9995414
0.0	0.8942448	0.97100765	0.9740228	0.9696404	0.92899483	0.9718103	0.9232434	0.96733344	0.971695	0.91122293
0.0	0.89424485	0.97100765	0.9740228	0.9696404	0.92899483	0.9718103	0.9232434	0.96733344	0.971695	0.91122293
0.0	0.8942448	0.97100765	0.9740228	0.9696404	0.92899483	0.9718103	0.9232434	0.96733344	0.971695	0.91122293
0.0	0.9995066	0.998197	0.99941695	0.9996897	0.99901474	0.9986528	0.9983181	0.99950814	0.9994815	0.9995414
0.0	0.8942448	0.97100765	0.9740228	0.9696404	0.92899483	0.9718103	0.9232434	0.96733344	0.971695	0.91122293
0.0	3.0271303e-05	9.0282025e-05	0.0003962179	0.00032629608	0.00037340118	6.621176e-05	9.57455e-05	5.0131963e-05	0.00015179865	0.0046557044
0.0	0.8942448	0.97100765	0.9740228	0.9696404	0.92899483	0.9718103	0.9232434	0.96733344	0.971695	0.91122293
0.0	0.9908077	0.99507904	0.99817836	0.9994666	0.9984706	0.9930495	0.99839216	0.99820936	0.9987276	0.99867636
0.0	0.9995066	0.998197	0.99941695	0.9996897	0.99901474	0.9986528	0.9983181	0.99950814	0.9994815	0.9995414
0.0	0.8942448	0.97100765	0.9740228	0.9696404	0.92899483	0.9718103	0.9232434	0.96733344	0.971695	0.91122293
0.0	0.8942448	0.97100765	0.9740228	0.9696404	0.92899483	0.9718103	0.9232434	0.96733344	0.971695	0.91122293
0.0	0.99412906	0.98384666	0.99238247	0.9983413	0.99802125	0.9899128	0.98499274	0.98728114	0.9965203	0.99775034
0.0	0.9955662	0.46335518	0.8966111	0.79779434	0.9895712	0.9914983	0.064206176	0.9885394	0.8926079	0.7843641
0.0	0.910663	0.8040162	0.99605966	0.7987909	0.99525464	0.9891209	0.44483313	0.99160516	0.57207716	0.99152786
0.0	0.8942448	0.97100765	0.9740228	0.9696404	0.92899483	0.9718103	0.9232434	0.96733344	0.971695	0.91122293
0.0	0.8942448	0.97100765	0.9740228	0.9696404	0.92899483	0.9718103	0.9232434	0.96733344	0.971695	0.91122293
0.0	0.9995066	0.998197	0.99941695	0.9996897	0.99901474	0.9986528	0.9983181	0.99950814	0.9994815	0.9995414
0.0	0.8942448	0.97100765	0.9740228	0.9696404	0.92899483	0.9718103	0.9232434	0.96733344	0.971695	0.91122293
0.0	3.0271303e-05	9.0282025e-05	0.0003962179	0.00032629608	0.000373401	6.621176e-05	9.574541e-05	5.0131963e-05	0.00015179865	0.0046557044
0.0	8.359985e-05	0.0014863774	0.028580131	0.00012946728	0.00026769022	0.1033262	0.043672226	0.004858635	0.9675542	0.055751543
0.0	0.63053346	0.4223752	0.4823473	0.6926553	0.81403786	0.34559765	0.2999418	0.2691107	0.73740983	0.6727691
0.0	0.39711642	0.26752272	0.3817363	0.5798745	0.66353506	0.2167443	0.20840622	0.20914115	0.46750268	0.53855765
0.0	0.99847394	0.9974383	0.9994363	0.99969804	0.99953675	0.9990202	0.9962806	0.99922097	0.99743074	0.9987863
0.0	0.8942448	0.97100765	0.9740228	0.9696404	0.92899483	0.9718103	0.9232434	0.96733344	0.971695	0.91122293
0.0	0.8942448	0.97100765	0.9740228	0.9696404	0.92899483	0.9718103	0.9232434	0.96733344	0.971695	0.91122293
0.0	0.0029789726	0.008928667	0.0055196006	0.0039996225	0.00947059	0.004477183	0.005024815	0.0023375524	0.006939203	0.006848702
0.0	0.6949119	0.9109888	0.8733255	0.87071955	0.7126957	0.43709052	0.9317398	0.47731018	0.9303819	0.649391
0.0	0.8942448	0.97100765	0.9740228	0.9696404	0.92899483	0.9718103	0.9232434	0.96733344	0.971695	0.91122293
0.0	0.98829937	0.9894303	0.9960055	0.9983693	0.99912196	0.99113256	0.9728338	0.991223	0.99422294	0.9971475
0.0	0.99847394	0.9974383	0.9994363	0.99969804	0.99953675	0.9990202	0.9962806	0.99922097	0.99743074	0.9987863
0.0	0.99251384	0.9968534	0.9974214	0.9990921	0.99824274	0.993648	0.98356473	0.9983651	0.99873906	0.99913543
0.0	0.015008994	0.01781263	0.117885254	0.0056780674	0.0013291504	0.26269087	0.79451144	0.061092697	0.68918276	0.18461803
0.0	0.8942448	0.97100765	0.9740228	0.9696404	0.92899483	0.9718103	0.9232434	0.96733344	0.971695	0.91122293
0.0	0.81582993	0.8703027	0.95426863	0.99335045	0.9402997	0.9248887	0.95521724	0.9815213	0.98885494	0.9891495
0.0	0.9512509	0.979517	0.99421483	0.99745125	0.9735651	0.9768779	0.80827004	0.988679	0.993107	0.99681807
0.0	0.8942448	0.97100765	0.9740228	0.9696404	0.92899483	0.9718103	0.9232434	0.96733344	0.971695	0.91122293
0.0	0.9729487	0.99012953	0.9738601	0.9937418	0.9968696	0.9848702	0.9780844	0.9959437	0.9881171	0.99277365
0.0	0.8942448	0.97100765	0.9740228	0.9696404	0.92899483	0.9718103	0.9232434	0.96733344	0.971695	0.91122293
0.0	0.89424485	0.97100765	0.9740228	0.9696404	0.92899483	0.9718103	0.9232434	0.96733344	0.971695	0.9112228
0.0	0.8942448	0.97100765	0.9740228	0.9696404	0.92899483	0.9718103	0.9232434	0.96733344	0.971695	0.91122293
0.0	0.8942448	0.97100765	0.9740228	0.9696404	0.92899483	0.9718103	0.9232434	0.96733344	0.971695	0.91122293
0.0	0.9952722	0.9936259	0.99749076	0.9984469	0.99774617	0.9911829	0.9853593	0.9949892	0.99760854	0.9979602
0.0	0.8942448	0.97100765	0.9740228	0.9696404	0.92899483	0.9718103	0.9232434	0.96733344	0.971695	0.91122293
0.0	0.97762764	0.98571754	0.99714917	0.9985869	0.98841	0.9836843	0.91843414	0.99396247	0.99685115	0.9983998
0.0	8.359985e-05	0.0014863774	0.028580138	0.00012946728	0.00026769022	0.1033262	0.043672226	0.004858635	0.9675542	0.055751543
0.0	0.33852634	0.0017296391	9.203811e-05	0.0005841848	0.0013122251	0.674496	0.08041581	0.0047684964	0.02984305	0.040174294
0.0	0.19107917	0.0017475694	0.07558348	0.032653313	0.027481152	0.00016453762	0.005656646	0.00027231476	0.008714242	0.2760553
0.0	0.8942448	0.97100765	0.9740228	0.9696404	0.92899483	0.9718103	0.9232434	0.96733344	0.971695	0.91122293
0.0	0.98829937	0.9894303	0.9960055	0.9983693	0.99912196	0.99113256	0.97283393	0.991223	0.99422294	0.9971475
0.0	0.99687517	0.9934356	0.99574983	0.9990507	0.9992124	0.9957575	0.9923943	0.9918032	0.99887437	0.9988391
0.0	0.0039530145	0.008932786	0.005421541	0.0030415042	0.018541336	0.007746596	0.004638679	0.0017181262	0.01422161	0.006691719
0.0	0.0026124278	0.114081845	0.51006985	0.00818894	0.12764488	0.746694	8.8256624e-05	0.0152790975	0.008858024	0.14407852
0.0	0.9951438	0.9866709	0.99311674	0.99849427	0.99834967	0.99077797	0.98837215	0.98824245	0.9969693	0.9981431
0.0	0.99687517	0.9934356	0.99574983	0.9990507	0.9992124	0.9957575	0.9923943	0.9918032	0.99887437	0.9988391
0.0	0.00051270705	0.0026409707	0.00299911	0.002696765	0.002642153	0.10941083	0.023824776	0.025359737	0.3472754	0.00020022737
0.0	0.0017783501	0.00500757	0.0036776194	0.0020262443	0.008275276	0.003211109	0.0033888586	0.0012682278	0.004882349	0.004233475
0.0	0.8942448	0.97100765	0.9740228	0.9696404	0.92899483	0.9718103	0.9232434	0.96733344	0.971695	0.91122293
0.0	0.99847394	0.9974383	0.9994363	0.99969804	0.99953675	0.9990202	0.9962806	0.99922097	0.99743074	0.9987863
0.0	0.99879384	0.997498	0.9994579	0.99970263	0.9990007	0.9987997	0.99839336	0.9993631	0.9990803	0.99898154
0.0	0.9995066	0.998197	0.99941695	0.9996897	0.99901474	0.9986528	0.9983181	0.99950814	0.9994815	0.9995414
0.0	0.99709105	0.9311606	0.99324363	0.9914425	0.98864347	0.9884375	0.7224257	0.99293983	0.97442937	0.9805356
0.0	0.8942448	0.97100765	0.9740228	0.9696404	0.92899483	0.9718103	0.9232434	0.96733344	0.971695	0.91122293
0.0	0.8942448	0.97100765	0.9740228	0.9696404	0.92899483	0.9718103	0.9232434	0.96733344	0.971695	0.91122293
0.0	0.85093576	0.6639337	0.87014836	0.81522197	0.9202603	0.8171063	0.74133164	0.6906127	0.84281874	0.95226747
0.0	0.8942448	0.97100765	0.9740228	0.9696404	0.92899483	0.9718103	0.9232434	0.96733344	0.971695	0.91122293
0.0	0.06701789	0.03875143	0.15301168	0.049223594	0.12247342	0.11591126	0.66067386	0.35650742	0.24171218	0.9039836
0.0	0.999589	0.99872094	0.9992048	0.9998832	0.9996846	0.99839157	0.99896395	0.99951804	0.9996635	0.9998258
0.0	0.99962723	0.9988827	0.999191	0.99989367	0.9996723	0.99891126	0.9990157	0.99954385	0.9996087	0.99985814
0.0	0.99942964	0.9986784	0.99897707	0.9998586	0.9996543	0.99870515	0.998882	0.9995363	0.9995302	0.9998307
0.0	0.99951935	0.9988398	0.998887	0.99986935	0.99959177	0.9982685	0.99861956	0.99932384	0.99944335	0.99977905
0.0	0.99755245	0.9961449	0.9983246	0.99884963	0.99870336	0.99257773	0.99271226	0.9972837	0.9987301	0.9989656
0.0	0.0770685	0.1873803	0.25088745	0.09573655	0.26681086	0.023108238	0.30938408	0.05303138	0.059954856	0.21113576
0.0	0.008949058	0.79346097	0.01091277	0.16731416	0.4804511	0.03977638	0.8127549	0.050903957	0.034323648	0.117748834
0.0	0.89424485	0.97100765	0.9740228	0.9696404	0.92899483	0.9718103	0.9232434	0.96733344	0.971695	0.9112228
0.0	0.89424485	0.97100765	0.9740228	0.9696404	0.92899483	0.9718103	0.9232434	0.96733344	0.971695	0.9112228
0.0	0.9965283	0.99362373	0.998156	0.9986934	0.99833244	0.993421	0.98908347	0.9960102	0.99818027	0.9985116
0.0	0.89424485	0.97100765	0.9740228	0.9696404	0.92899483	0.9718103	0.9232434	0.96733344	0.971695	0.9112228
0.0	0.89424485	0.97100765	0.9740228	0.9696404	0.92899483	0.9718103	0.9232434	0.96733344	0.971695	0.9112228
0.0	0.9952722	0.9936259	0.99749076	0.9984469	0.99774617	0.9911829	0.9853593	0.9949892	0.99760854	0.9979602
0.0	0.9952722	0.9936259	0.99749076	0.9984469	0.99774617	0.9911829	0.9853593	0.9949892	0.99760854	0.9979602
0.0	0.9952722	0.9936259	0.99749076	0.9984469	0.99774617	0.9911829	0.9853593	0.9949892	0.99760854	0.9979602
0.0	0.9952722	0.9936259	0.99749076	0.9984469	0.99774617	0.9911829	0.9853593	0.9949892	0.99760854	0.9979602
0.0	0.9952722	0.9936259	0.99749076	0.9984469	0.99774617	0.9911829	0.9853593	0.9949892	0.99760854	0.9979602
0.0	0.99770397	0.9963006	0.99871874	0.9990107	0.99878854	0.99581736	0.9932151	0.9974474	0.9989139	0.9987545
0.0	0.89424485	0.97100765	0.9740228	0.9696404	0.92899483	0.9718103	0.9232434	0.96733344	0.971695	0.9112228
0.0	0.89424485	0.97100765	0.9740228	0.9696404	0.92899483	0.9718103	0.9232434	0.96733344	0.971695	0.9112228
0.0	0.89424485	0.97100765	0.9740228	0.9696404	0.92899483	0.9718103	0.9232434	0.96733344	0.971695	0.9112228
0.0	0.9952722	0.9936259	0.99749076	0.9984469	0.99774617	0.9911829	0.9853593	0.9949892	0.99760854	0.9979602
0.0	0.8942448	0.97100765	0.9740228	0.9696404	0.92899483	0.9718103	0.9232434	0.96733344	0.971695	0.91122293
0.0	0.9847919	0.99488103	0.9853592	0.99659157	0.99829894	0.99244565	0.989627	0.9980484	0.99525297	0.9952867
0.0	0.8942448	0.97100765	0.9740228	0.9696404	0.92899483	0.9718103	0.9232434	0.96733344	0.971695	0.91122293
0.0	0.8942448	0.97100765	0.9740228	0.9696404	0.92899483	0.9718103	0.9232434	0.96733344	0.971695	0.91122293
0.0	0.99443567	0.9968298	0.99295807	0.99761117	0.9992003	0.99824107	0.99627894	0.99903727	0.99850583	0.99969745
0.0	0.8942448	0.97100765	0.9740228	0.9696404	0.92899483	0.9718103	0.9232434	0.96733344	0.971695	0.91122293
0.0	0.9729487	0.99012953	0.9738601	0.9937418	0.9968696	0.9848702	0.9780844	0.9959437	0.9881171	0.99277365
0.0	0.8729547	0.92916286	0.88121027	0.9102102	0.9261811	0.7169372	0.8105693	0.6812005	0.9004673	0.94023466
0.0	0.8729547	0.92916286	0.88121027	0.9102102	0.9261811	0.7169371	0.81056935	0.6812007	0.90046734	0.94023466
0.0	0.8729547	0.92916286	0.88121027	0.91021025	0.9261811	0.71693707	0.8105693	0.6812006	0.90046734	0.94023466
0.0	0.8942448	0.97100765	0.9740228	0.9696404	0.92899483	0.9718103	0.9232434	0.96733344	0.971695	0.91122293
0.0	0.8942448	0.97100765	0.9740228	0.9696404	0.92899483	0.9718103	0.9232434	0.96733344	0.971695	0.91122293
0.0	0.8942448	0.97100765	0.9740228	0.9696404	0.92899483	0.9718103	0.9232434	0.96733344	0.971695	0.91122293
0.0	0.98413706	0.99270344	0.9817331	0.99593145	0.9980849	0.9916257	0.9878572	0.99712306	0.9932274	0.99638796
0.0	0.8942448	0.97100765	0.9740228	0.9696404	0.92899483	0.9718103	0.9232434	0.96733344	0.971695	0.91122293
0.0	0.89424485	0.97100765	0.9740228	0.9696404	0.92899483	0.9718103	0.9232434	0.96733344	0.971695	0.91122293
0.0	0.8942448	0.97100765	0.9740228	0.9696404	0.92899483	0.9718103	0.9232434	0.96733344	0.971695	0.91122293
0.0	0.9995066	0.998197	0.99941695	0.9996897	0.99901474	0.9986528	0.9983181	0.99950814	0.9994815	0.9995414
0.0	0.0053314925	0.0095174415	0.0052039935	0.0017862133	0.0017698118	0.0077345166	0.0035234166	0.005780819	0.0033405405	0.00036040597
0.0	0.89424485	0.97100765	0.9740228	0.9696404	0.92899483	0.9718103	0.9232434	0.96733344	0.971695	0.9112228
0.0	0.8942448	0.97100765	0.9740228	0.9696404	0.92899483	0.9718103	0.9232434	0.96733344	0.971695	0.91122293
0.0	0.8942448	0.97100765	0.9740228	0.9696404	0.92899483	0.9718103	0.9232434	0.96733344	0.971695	0.91122293
0.0	0.8942448	0.97100765	0.9740228	0.9696404	0.92899483	0.9718103	0.9232434	0.96733344	0.971695	0.91122293
0.0	0.8942448	0.97100765	0.9740228	0.9696404	0.92899483	0.9718103	0.9232434	0.96733344	0.971695	0.91122293
0.0	0.89424485	0.97100765	0.9740228	0.9696404	0.92899483	0.9718103	0.9232434	0.96733344	0.971695	0.9112228
0.0	0.89424485	0.97100765	0.9740228	0.9696404	0.92899483	0.9718103	0.9232434	0.96733344	0.971695	0.9112228
0.0	0.8942448	0.97100765	0.9740228	0.9696404	0.92899483	0.9718103	0.9232434	0.96733344	0.971695	0.91122293
0.0	0.8942448	0.97100765	0.9740228	0.9696404	0.92899483	0.9718103	0.9232434	0.96733344	0.971695	0.91122293
0.0	0.89424485	0.97100765	0.9740228	0.9696404	0.92899483	0.9718103	0.9232434	0.96733344	0.971695	0.9112228
0.0	0.89424485	0.97100765	0.9740228	0.9696404	0.92899483	0.9718103	0.9232434	0.96733344	0.971695	0.9112228
0.0	0.51463306	0.029884985	0.15551807	0.10520176	0.10111669	0.0073942593	0.1664657	0.058376994	0.40671661	0.23065569
0.0	0.9729487	0.99012953	0.9738601	0.9937418	0.9968696	0.9848702	0.9780844	0.9959437	0.9881171	0.99277365
0.0	0.8942448	0.97100765	0.9740228	0.9696404	0.92899483	0.9718103	0.9232434	0.96733344	0.971695	0.91122293
0.0	0.99251384	0.9968534	0.9974214	0.9990921	0.99824274	0.993648	0.98356473	0.9983651	0.99873906	0.99913543
0.0	0.99977034	0.99943286	0.9993955	0.9999443	0.9998596	0.9991571	0.9994419	0.9996401	0.9997428	0.99994075
0.0	0.004358749	0.012561086	0.007877039	0.0076516145	0.018239385	0.006495989	0.007393395	0.0037852183	0.010037613	0.012786624
0.0	0.97684586	0.8587199	0.694458	0.9496054	0.9063113	0.8299168	0.7604983	0.9605457	0.9373251	0.94492847
0.0	6.579841e-05	0.062453035	0.00016473258	0.15694256	0.9309997	0.48854262	6.220175e-05	0.0007136379	0.00025211318	0.29633173
0.0	0.8942448	0.97100765	0.9740228	0.9696404	0.92899483	0.9718103	0.9232434	0.96733344	0.971695	0.91122293
0.0	6.579841e-05	0.062453035	0.00016473258	0.15694256	0.9309997	0.48854262	6.220175e-05	0.0007136379	0.00025211318	0.29633173
0.0	6.579841e-05	0.062453035	0.00016473258	0.15694256	0.9309997	0.48854262	6.220175e-05	0.0007136379	0.00025211318	0.29633173
0.0	0.1641127	0.0072686523	0.022129105	0.015525506	0.14896648	0.0028192676	0.0044130245	0.0015446343	0.03333071	0.028015116
0.0	0.98905444	0.9942954	0.9908737	0.99705553	0.98774904	0.9440205	0.9942411	0.97556204	0.9913966	0.9966814
0.0	0.8942448	0.97100765	0.9740228	0.9696404	0.92899483	0.9718103	0.9232434	0.96733344	0.971695	0.91122293
0.0	0.00013104216	0.0003410358	9.09963e-05	4.9412232e-05	0.00011619236	0.00029964748	7.355107e-05	0.00024513167	0.00012421612	0.003527174
0.0	0.9952996	0.9891746	0.9940071	0.99870145	0.99848986	0.9916849	0.99007726	0.990533	0.9977986	0.99845695
0.0	0.9952996	0.9891746	0.9940071	0.99870145	0.99848986	0.9916849	0.99007726	0.990533	0.9977986	0.99845695
0.0	0.86201715	0.91494614	0.96577036	0.9948196	0.9597537	0.93922824	0.97136724	0.98711383	0.9928127	0.9933287
0.0	0.31215608	0.60779977	0.96687293	0.88995886	0.97074157	0.419493	0.8278907	0.8982664	0.89150363	0.9341289
0.0	0.89424485	0.97100765	0.9740228	0.9696404	0.92899483	0.9718103	0.9232434	0.96733344	0.971695	0.9112228
0.0	0.98829937	0.9894303	0.9960055	0.9983693	0.99912196	0.99113256	0.9728338	0.991223	0.99422294	0.9971475
0.0	0.9980427	0.9979382	0.99871814	0.99962175	0.99964523	0.99525213	0.9991616	0.99952006	0.9992249	0.9991874
0.0	0.89424485	0.97100765	0.9740228	0.9696404	0.92899483	0.9718103	0.9232434	0.96733344	0.971695	0.9112228
0.0	0.8942448	0.97100765	0.9740228	0.9696404	0.92899483	0.9718103	0.9232434	0.96733344	0.971695	0.91122293
0.0	0.004215344	0.0091984905	0.0058427462	0.0042881346	0.011155612	0.0049211327	0.0046768235	0.0025834502	0.00802697	0.007898472
0.0	0.99251384	0.9968534	0.9974214	0.9990921	0.99824274	0.993648	0.98356473	0.9983651	0.99873906	0.99913543
0.0	0.8942448	0.97100765	0.9740228	0.9696404	0.92899483	0.9718103	0.9232434	0.96733344	0.971695	0.91122293
0.0	0.8942448	0.97100765	0.9740228	0.9696404	0.92899483	0.9718103	0.9232434	0.96733344	0.971695	0.91122293
0.0	0.8942448	0.97100765	0.9740228	0.9696404	0.92899483	0.9718103	0.9232434	0.96733344	0.971695	0.91122293
0.0	0.91671383	0.49077758	0.6557578	0.61354804	0.7247778	0.9730137	0.08392064	0.8228836	0.5938483	0.5097211
0.0	0.99709105	0.9311606	0.99324363	0.9914425	0.98864347	0.9884375	0.72242564	0.99293983	0.97442937	0.9805356
0.0	0.99831885	0.99238855	0.99938965	0.99891424	0.9982943	0.9985757	0.977424	0.99946135	0.99772865	0.99835074
0.0	0.99709105	0.9311606	0.99324363	0.9914425	0.98864347	0.9884375	0.7224257	0.99293983	0.97442937	0.9805356
0.0	0.99818075	0.9944056	0.9992993	0.99960643	0.9965346	0.99770784	0.99790597	0.9994168	0.99850404	0.9986193
0.0	0.8942448	0.97100765	0.9740228	0.9696404	0.92899483	0.9718103	0.9232434	0.96733344	0.971695	0.91122293
0.0	0.99930656	0.9989374	0.99977094	0.9998331	0.9996158	0.9995152	0.99889237	0.999686	0.99968636	0.9996244
0.0	0.9996617	0.99890196	0.99958736	0.9997851	0.9994905	0.9992785	0.99900204	0.9996314	0.9996425	0.99972993
0.0	0.9293693	0.83587265	0.95093465	0.72802347	0.7257194	0.97784734	0.9564705	0.00044924926	0.899084	0.9448846
0.0	0.9293693	0.83587265	0.95093465	0.72802347	0.7257194	0.97784734	0.9564705	0.00044924926	0.899084	0.9448846
0.0	0.9536784	0.94868183	0.84687734	0.9889621	0.9825012	0.7938842	0.81395453	0.9722968	0.937808	0.9748302
0.0	0.8942448	0.97100765	0.9740228	0.9696404	0.92899483	0.9718103	0.9232434	0.96733344	0.971695	0.91122293
0.0	0.99251384	0.9968534	0.9974214	0.9990921	0.99824274	0.993648	0.98356473	0.9983651	0.99873906	0.99913543
0.0	0.80484045	0.011090679	0.0012034603	0.00092588447	0.92899483	0.13426264	0.33447427	0.1970107	0.0045119426	0.47437552
0.0	0.0050930222	0.010529117	0.006752747	0.0052171974	0.00947059	0.005533309	0.006968318	0.0032834962	0.00988762	0.010287354
0.0	0.44095805	0.0018493237	0.01605	0.0008595539	0.0018372936	0.0013668513	0.021101939	0.0026110539	0.971695	0.028318089
0.0	0.9995066	0.998197	0.99941695	0.9996897	0.99901474	0.9986528	0.9983181	0.99950814	0.9994815	0.9995414
0.0	0.89424485	0.97100765	0.9740228	0.9696404	0.92899483	0.9718103	0.9232434	0.96733344	0.971695	0.91122293
0.0	0.8942448	0.97100765	0.9740228	0.9696404	0.92899483	0.9718103	0.9232434	0.96733344	0.971695	0.91122293
0.0	0.8942448	0.97100765	0.9740228	0.9696404	0.92899483	0.9718103	0.9232434	0.96733344	0.971695	0.91122293
0.0	0.9996753	0.9994019	0.99916685	0.999225	0.99914026	0.99733776	0.9991819	0.998577	0.99949455	0.99975365
0.0	0.99412906	0.98384666	0.99238247	0.9983413	0.99802125	0.9899128	0.98499274	0.98728114	0.9965203	0.99775034
0.0	0.9995066	0.998197	0.99941695	0.9996897	0.99901474	0.9986528	0.9983181	0.99950814	0.9994815	0.9995414
0.0	0.7262495	0.57036954	0.78382075	0.35474396	0.9031685	0.97286	0.8872834	0.93868864	0.48083913	0.8500994
0.0	0.99847394	0.9974383	0.9994363	0.99969804	0.99953675	0.9990202	0.9962806	0.99922097	0.99743074	0.9987863
0.0	0.8942448	0.97100765	0.9740228	0.9696404	0.92899483	0.9718103	0.9232434	0.96733344	0.971695	0.91122293
0.0	0.99291164	0.94970214	0.9658036	0.99551636	0.9806009	0.9372316	0.8935563	0.97027224	0.9642087	0.99389464
0.0	0.99291164	0.94970214	0.9658036	0.99551636	0.9806009	0.9372316	0.8935563	0.97027224	0.9642087	0.99389464
0.0	0.99847394	0.9974383	0.9994363	0.99969804	0.99953675	0.9990202	0.9962806	0.99922097	0.99743074	0.9987863
0.0	0.99847394	0.9974383	0.9994363	0.99969804	0.99953675	0.9990202	0.9962806	0.99922097	0.99743074	0.9987863
0.0	0.89424485	0.97100765	0.9740228	0.9696404	0.92899483	0.9718103	0.9232434	0.96733344	0.971695	0.91122293
0.0	0.9908077	0.99507904	0.99817836	0.9994666	0.9984706	0.9930495	0.99839216	0.99820936	0.9987276	0.99867636
0.0	0.8942448	0.97100765	0.9740228	0.9696404	0.92899483	0.9718103	0.9232434	0.96733344	0.971695	0.91122293
0.0	0.9995066	0.998197	0.99941695	0.9996897	0.99901474	0.9986528	0.9983181	0.99950814	0.9994815	0.9995414
0.0	0.8942448	0.97100765	0.9740228	0.9696404	0.92899483	0.9718103	0.9232434	0.96733344	0.971695	0.91122293
0.0	3.0271303e-05	9.0282025e-05	0.0003962179	0.00032629608	0.00037340118	6.621176e-05	9.574541e-05	5.0131963e-05	0.00015179865	0.004655702
0.0	0.89424485	0.97100765	0.9740228	0.9696404	0.92899483	0.9718103	0.9232434	0.96733344	0.971695	0.91122293
0.0	0.9993913	0.9991228	0.9993369	0.99926585	0.9987947	0.9980211	0.9989774	0.99885917	0.9994585	0.9998387
0.0	0.8942448	0.97100765	0.9740228	0.9696404	0.92899483	0.9718103	0.9232434	0.96733344	0.971695	0.91122293
0.0	0.9995066	0.998197	0.99941695	0.9996897	0.99901474	0.9986528	0.9983181	0.99950814	0.9994815	0.9995414
0.0	0.8942448	0.97100765	0.9740228	0.9696404	0.92899483	0.9718103	0.9232434	0.96733344	0.971695	0.91122293
0.0	3.0271303e-05	9.0282025e-05	0.0003962179	0.00032629608	0.000373401	6.6211825e-05	9.57455e-05	5.0131963e-05	0.00015179865	0.0046557044
0.0	0.98829937	0.9894303	0.9960055	0.9983693	0.99912196	0.99113256	0.9728338	0.991223	0.99422294	0.9971475
0.0	0.99251384	0.9968534	0.9974214	0.9990921	0.99824274	0.993648	0.98356473	0.9983651	0.99873906	0.99913543
0.0	0.8942448	0.97100765	0.9740228	0.9696404	0.92899483	0.9718103	0.9232434	0.96733344	0.971695	0.91122293
0.0	0.8942448	0.97100765	0.9740228	0.9696404	0.92899483	0.9718103	0.9232434	0.96733344	0.971695	0.91122293
0.0	0.8942448	0.97100765	0.9740228	0.9696404	0.92899483	0.9718103	0.9232434	0.96733344	0.971695	0.91122293
0.0	0.995684	0.99747235	0.98082733	0.9986639	0.99035245	0.9921523	0.9941288	0.99740595	0.9964323	0.99877447
0.0	0.998295	0.99549884	0.99936	0.9996525	0.9972692	0.9978275	0.9978879	0.9994735	0.9987011	0.99891806
0.0	0.89424485	0.97100765	0.9740228	0.9696404	0.92899483	0.9718103	0.9232434	0.96733344	0.971695	0.91122293
0.0	0.89424485	0.97100765	0.9740228	0.9696404	0.92899483	0.9718103	0.9232434	0.96733344	0.971695	0.9112228
0.0	0.017719269	0.038320508	0.022776179	0.14241926	0.048389915	0.011315141	0.021436255	0.027334318	0.024674028	0.017985772
0.0	0.9933066	0.99733883	0.99786866	0.9992538	0.9985367	0.99403834	0.9834547	0.9985374	0.99896276	0.99933463
0.0	0.27089348	0.0032909878	0.0018097932	0.002619777	0.004173638	0.0020479623	0.006536611	0.5808504	0.00053438055	0.0008828259
0.0	0.8942448	0.97100765	0.9740228	0.9696404	0.92899483	0.9718103	0.9232434	0.96733344	0.971695	0.91122293
0.0	0.27089348	0.0032909878	0.0018097932	0.002619777	0.004173638	0.0020479623	0.006536611	0.5808504	0.00053438055	0.0008828259
0.0	0.8942448	0.97100765	0.9740228	0.9696404	0.92899483	0.9718103	0.9232434	0.96733344	0.971695	0.91122293
0.0	0.0002836515	0.00048360077	0.0007000556	0.0005256971	0.00080420315	0.00023707449	0.0003150393	0.00023269615	0.00041710972	0.0003436841
0.0	0.99847394	0.9974383	0.9994363	0.99969804	0.99953675	0.9990202	0.9962806	0.99922097	0.99743074	0.9987863
0.0	0.8942448	0.97100765	0.9740228	0.9696404	0.92899483	0.9718103	0.9232434	0.96733344	0.971695	0.91122293
0.0	0.8942448	0.97100765	0.9740228	0.9696404	0.92899483	0.9718103	0.9232434	0.96733344	0.971695	0.91122293
0.0	0.8942448	0.97100765	0.9740228	0.9696404	0.92899483	0.9718103	0.9232434	0.96733344	0.971695	0.91122293
0.0	0.89424485	0.97100765	0.9740228	0.9696404	0.92899483	0.9718103	0.9232434	0.96733344	0.971695	0.9112228
0.0	0.99879384	0.997498	0.9994579	0.99970263	0.9990007	0.9987997	0.99839336	0.9993631	0.9990803	0.99898154
0.0	0.00030705027	0.003250042	0.0012942768	0.17643182	0.0011250344	0.15129466	0.5070045	0.86399466	0.0010065454	0.00028426063
0.0	0.97442055	0.9665931	0.95948946	0.99691415	0.9751477	0.82323587	0.9024914	0.99327034	0.9455665	0.9830344
0.0	0.97442055	0.9665931	0.95948946	0.99691415	0.9751477	0.8232359	0.9024914	0.99327034	0.9455665	0.9830344
0.0	0.9972446	0.9937117	0.9990081	0.9995615	0.9984187	0.998054	0.995741	0.9993585	0.99623764	0.9984061
0.0	0.99251384	0.9968534	0.9974214	0.9990921	0.99824274	0.993648	0.98356473	0.9983651	0.99873906	0.99913543
0.0	0.99251384	0.9968534	0.9974214	0.9990921	0.99824274	0.993648	0.98356473	0.9983651	0.99873906	0.99913543
0.0	0.9972446	0.9937117	0.9990081	0.9995615	0.9984187	0.998054	0.995741	0.9993585	0.99623764	0.9984061
0.0	0.8942448	0.97100765	0.9740228	0.9696404	0.92899483	0.9718103	0.9232434	0.96733344	0.971695	0.91122293
0.0	0.9995066	0.998197	0.99941695	0.9996897	0.99901474	0.9986528	0.9983181	0.99950814	0.9994815	0.9995414
0.0	0.8942448	0.97100765	0.9740228	0.9696404	0.92899483	0.9718103	0.9232434	0.96733344	0.971695	0.91122293
0.0	0.8942448	0.97100765	0.9740228	0.9696404	0.92899483	0.9718103	0.9232434	0.96733344	0.971695	0.91122293
0.0	0.00065400754	0.00043345502	0.04719153	8.135593e-05	0.0014111424	0.08115581	0.020670164	0.08279528	0.34534988	0.0030330212
0.0	0.9995066	0.998197	0.99941695	0.9996897	0.99901474	0.9986528	0.9983181	0.99950814	0.9994815	0.9995414
0.0	0.8942448	0.97100765	0.9740228	0.9696404	0.92899483	0.9718103	0.9232434	0.96733344	0.971695	0.91122293
0.0	0.8942448	0.97100765	0.9740228	0.9696404	0.92899483	0.9718103	0.9232434	0.96733344	0.971695	0.91122293
0.0	0.8942448	0.97100765	0.9740228	0.9696404	0.92899483	0.9718103	0.9232434	0.96733344	0.971695	0.91122293
0.0	0.9982716	0.9978156	0.99795073	0.9993826	0.99797434	0.9942708	0.9972167	0.9975674	0.99934536	0.9993704
0.0	0.9996753	0.9994019	0.99916685	0.999225	0.99914026	0.99733776	0.9991819	0.998577	0.99949455	0.99975365
0.0	0.8942448	0.97100765	0.9740228	0.9696404	0.92899483	0.9718103	0.9232434	0.96733344	0.971695	0.91122293
0.0	0.015008994	0.01781263	0.117885254	0.0056780674	0.0013291498	0.26269087	0.79451144	0.061092712	0.68918276	0.18461804
0.0	0.995684	0.99747235	0.98082733	0.9986639	0.99035245	0.9921523	0.9941288	0.99740595	0.9964323	0.99877447
0.0	0.97244036	0.76262015	0.7183626	0.95142394	0.12781751	0.08390843	0.03811523	0.89111155	0.5934255	0.76162195
0.0	0.99846953	0.99841	0.9983997	0.9994373	0.9985507	0.9957793	0.9979487	0.99810106	0.9995214	0.999553
0.0	0.99939454	0.9986192	0.99969006	0.9998679	0.9997366	0.99905986	0.99944454	0.9997477	0.99976593	0.9998186
0.0	0.8942448	0.97100765	0.9740228	0.9696404	0.92899483	0.9718103	0.9232434	0.96733344	0.971695	0.91122293
0.0	0.9927337	0.9968624	0.9974214	0.9991466	0.99824274	0.99399686	0.9842594	0.9983872	0.9987644	0.99926907
0.0	0.995684	0.99747235	0.98082733	0.9986639	0.99035245	0.9921523	0.9941288	0.99740595	0.9964323	0.99877447
0.0	0.995684	0.99747235	0.98082733	0.9986639	0.99035245	0.9921523	0.9941288	0.99740595	0.9964323	0.99877447
0.0	0.9389772	0.9047259	0.61924446	0.99262553	0.8747082	0.93067497	0.9575044	0.8312691	0.9836642	0.9326006
0.0	0.3689831	0.25224197	0.43070143	0.6117722	0.71672314	0.22464243	0.19588822	0.21149842	0.5023765	0.51768076
0.0	0.995684	0.99747235	0.98082733	0.9986639	0.99035245	0.9921523	0.9941288	0.99740595	0.9964323	0.99877447
0.0	0.9729487	0.99012953	0.9738601	0.9937418	0.9968696	0.9848702	0.9780844	0.9959437	0.9881171	0.99277365
0.0	0.9952722	0.9936259	0.99749076	0.9984469	0.99774617	0.9911829	0.9853593	0.9949892	0.99760854	0.9979602
0.0	0.9952722	0.9936259	0.99749076	0.9984469	0.99774617	0.9911829	0.9853593	0.9949892	0.99760854	0.9979602
0.0	0.98829937	0.9894303	0.9960055	0.9983693	0.99912196	0.99113256	0.9728338	0.991223	0.99422294	0.9971475
0.0	0.99847394	0.9974383	0.9994363	0.99969804	0.99953675	0.9990202	0.9962806	0.99922097	0.99743074	0.9987863
0.0	0.8158298	0.87030274	0.95426863	0.99335045	0.9402997	0.9248887	0.95521724	0.9815213	0.98885494	0.9891495
0.0	0.9729487	0.99012953	0.9738601	0.9937418	0.9968696	0.9848702	0.9780844	0.9959437	0.9881171	0.99277365
0.0	0.9729487	0.99012953	0.9738601	0.9937418	0.9968696	0.9848702	0.9780844	0.9959437	0.9881171	0.99277365
0.0	0.9945315	0.9871431	0.9946457	0.99861467	0.9986633	0.99101007	0.9891613	0.98976994	0.99757856	0.99825007
0.0	0.0017089335	0.004477638	0.0043176203	0.0021694223	0.010895702	0.0030380737	0.0027969568	0.0013494433	0.005589265	0.004028498
0.0	0.49655867	5.2468724e-05	0.0006032363	0.01819688	0.001355385	0.49569502	0.008489874	0.0007539906	0.0001429733	0.00076907896
0.0	0.8942448	0.97100765	0.9740228	0.9696404	0.92899483	0.9718103	0.9232434	0.96733344	0.971695	0.91122293
0.0	0.8942448	0.97100765	0.9740228	0.9696404	0.92899483	0.9718103	0.9232434	0.96733344	0.971695	0.91122293
0.0	0.8942448	0.97100765	0.9740228	0.9696404	0.92899483	0.9718103	0.9232434	0.96733344	0.971695	0.91122293
0.0	0.9952722	0.9936259	0.99749076	0.9984469	0.99774617	0.9911829	0.9853593	0.9949892	0.99760854	0.9979602
0.0	0.8942448	0.97100765	0.9740228	0.9696404	0.92899483	0.9718103	0.9232434	0.96733344	0.971695	0.91122293
0.0	0.9952722	0.9936259	0.99749076	0.9984469	0.99774617	0.9911829	0.9853593	0.9949892	0.99760854	0.9979602
0.0	0.95664614	0.85144854	0.91019773	0.98205066	0.96850574	0.8634234	0.95327896	0.968271	0.9309933	0.960111
0.0	0.98728335	0.9666332	0.9957984	0.9975013	0.97783273	0.975749	0.986479	0.9956181	0.9907569	0.9906703
0.0	0.99818075	0.9944056	0.9992993	0.99960643	0.9965346	0.99770784	0.99790597	0.9994168	0.99850404	0.9986193
0.0	0.99909854	0.9972861	0.9980876	0.9997843	0.9991431	0.9968072	0.9976866	0.99897885	0.99868363	0.99966204
0.0	0.8942448	0.97100765	0.9740228	0.9696404	0.92899483	0.9718103	0.9232434	0.96733344	0.971695	0.91122293
0.0	0.0012314235	0.0017912528	0.0028783302	0.0021354235	0.0038990353	0.00092187925	0.0011011857	0.0013034007	0.0010060119	0.0010010063
0.0	0.8942448	0.97100765	0.9740228	0.9696404	0.92899483	0.9718103	0.9232434	0.96733344	0.971695	0.91122293
0.0	0.9963924	0.99058247	0.99581414	0.99903095	0.9989531	0.9952187	0.99145716	0.9914449	0.9984907	0.9989838
0.0	0.99412906	0.98384666	0.99238247	0.9983413	0.99802125	0.9899128	0.98499274	0.98728114	0.9965203	0.99775034
0.0	0.9963924	0.99058247	0.99581414	0.99903095	0.9989531	0.9952187	0.99145716	0.9914449	0.9984907	0.9989838
0.0	0.89424485	0.97100765	0.9740228	0.9696404	0.92899483	0.9718103	0.9232434	0.96733344	0.971695	0.9112228
0.0	0.8942448	0.97100765	0.9740228	0.9696404	0.92899483	0.9718103	0.9232434	0.96733344	0.971695	0.91122293
0.0	0.8942448	0.97100765	0.9740228	0.9696404	0.92899483	0.9718103	0.9232434	0.96733344	0.971695	0.91122293
0.0	0.89424485	0.97100765	0.9740228	0.9696404	0.92899483	0.9718103	0.9232434	0.96733344	0.971695	0.91122293
0.0	0.8942448	0.97100765	0.9740228	0.9696404	0.92899483	0.9718103	0.9232434	0.96733344	0.971695	0.91122293
0.0	0.8942448	0.97100765	0.9740228	0.9696404	0.92899483	0.9718103	0.9232434	0.96733344	0.971695	0.91122293
0.0	0.00024335904	0.0009278658	0.09872742	4.6189987e-05	0.0012751173	0.21233559	0.052755445	0.0020207171	0.8542719	0.039028767
0.0	0.8942448	0.97100765	0.9740228	0.9696404	0.92899483	0.9718103	0.9232434	0.96733344	0.971695	0.91122293
0.0	0.8942448	0.97100765	0.9740228	0.9696404	0.92899483	0.9718103	0.9232434	0.96733344	0.971695	0.91122293
0.0	0.98829937	0.9894303	0.9960055	0.9983693	0.99912196	0.99113256	0.9728338	0.991223	0.99422294	0.9971475
0.0	0.9952722	0.9936259	0.99749076	0.9984469	0.99774617	0.9911829	0.9853593	0.9949892	0.99760854	0.9979602
0.0	0.8942448	0.97100765	0.9740228	0.9696404	0.92899483	0.9718103	0.9232434	0.96733344	0.971695	0.91122293
0.0	0.015008994	0.01781263	0.117885225	0.0056780674	0.0013291504	0.26269093	0.79451144	0.061092697	0.6891828	0.18461803
0.0	0.98829937	0.9894303	0.9960055	0.9983693	0.99912196	0.99113256	0.9728338	0.991223	0.99422294	0.9971475
0.0	0.98905444	0.9942954	0.9908737	0.99705553	0.98774904	0.9440205	0.9942411	0.97556204	0.9913966	0.9966814
0.0	0.98905444	0.9942954	0.9908737	0.99705553	0.98774904	0.9440205	0.9942411	0.97556204	0.9913966	0.9966814
0.0	0.9389772	0.9047259	0.61924446	0.99262553	0.8747082	0.93067497	0.9575044	0.8312691	0.9836642	0.9326006
0.0	0.8942448	0.97100765	0.9740228	0.9696404	0.92899483	0.9718103	0.9232434	0.96733344	0.971695	0.91122293
0.0	0.995684	0.99747235	0.98082733	0.9986639	0.99035245	0.9921523	0.9941288	0.99740595	0.9964323	0.99877447
0.0	0.9995066	0.998197	0.99941695	0.9996897	0.99901474	0.9986528	0.9983181	0.99950814	0.9994815	0.9995414
0.0	8.359985e-05	0.0014863774	0.028580138	0.00012946715	0.00026769022	0.10332618	0.043672226	0.004858635	0.9675542	0.055751543
0.0	0.0029789726	0.008928667	0.0055196006	0.0039996225	0.00947059	0.004477183	0.005024815	0.0023375524	0.006939203	0.006848702
0.0	0.8942448	0.97100765	0.9740228	0.9696404	0.92899483	0.9718103	0.9232434	0.96733344	0.971695	0.91122293
0.0	0.9908077	0.99507904	0.99817836	0.9994666	0.9984706	0.9930495	0.99839216	0.99820936	0.9987276	0.99867636
0.0	0.89424485	0.97100765	0.9740228	0.9696404	0.92899483	0.9718103	0.9232434	0.96733344	0.971695	0.91122293
0.0	0.8942448	0.97100765	0.9740228	0.9696404	0.92899483	0.9718103	0.9232434	0.96733344	0.971695	0.91122293
0.0	0.9995066	0.998197	0.99941695	0.9996897	0.99901474	0.9986528	0.9983181	0.99950814	0.9994815	0.9995414
0.0	0.8942448	0.97100765	0.9740228	0.9696404	0.92899483	0.9718103	0.9232434	0.96733344	0.971695	0.91122293
0.0	8.359985e-05	0.0014863774	0.028580131	0.00012946728	0.00026769022	0.10332618	0.04367222	0.004858635	0.9675542	0.055751543
0.0	0.8942448	0.97100765	0.9740228	0.9696404	0.92899483	0.9718103	0.9232434	0.96733344	0.971695	0.91122293
0.0	0.0011194022	0.0004777575	0.028580131	0.00084853225	0.00026769048	0.35129952	0.043672226	0.0067239446	0.9764083	0.37674838
0.0	0.75813866	0.018996036	0.9740228	0.296185	0.92899483	0.6289463	0.9232434	0.29950088	0.56733334	0.44989765
0.0	0.89424485	0.97100765	0.9740228	0.9696404	0.92899483	0.9718103	0.9232434	0.96733344	0.971695	0.91122293
0.0	0.8942448	0.97100765	0.9740228	0.9696404	0.92899483	0.9718103	0.9232434	0.96733344	0.971695	0.91122293
0.0	0.9995066	0.998197	0.99941695	0.9996897	0.99901474	0.9986528	0.9983181	0.99950814	0.9994815	0.9995414
0.0	0.8942448	0.97100765	0.9740228	0.9696404	0.92899483	0.9718103	0.9232434	0.96733344	0.971695	0.91122293
0.0	0.8942448	0.97100765	0.9740228	0.9696404	0.92899483	0.9718103	0.9232434	0.96733344	0.971695	0.91122293
0.0	0.8942448	0.97100765	0.9740228	0.9696404	0.92899483	0.9718103	0.9232434	0.96733344	0.971695	0.91122293
0.0	0.9995066	0.998197	0.99941695	0.9996897	0.99901474	0.9986528	0.9983181	0.99950814	0.9994815	0.9995414
0.0	0.8942448	0.97100765	0.9740228	0.9696404	0.92899483	0.9718103	0.9232434	0.96733344	0.971695	0.91122293
0.0	0.0012314235	0.001791252	0.0028783302	0.0021354235	0.0038990334	0.0009218797	0.0011011857	0.0013034007	0.0010060119	0.0010010063
0.0	0.8942448	0.97100765	0.9740228	0.9696404	0.92899483	0.9718103	0.9232434	0.96733344	0.971695	0.91122293
0.0	0.8942448	0.97100765	0.9740228	0.9696404	0.92899483	0.9718103	0.9232434	0.96733344	0.971695	0.91122293
0.0	0.8942448	0.97100765	0.9740228	0.9696404	0.92899483	0.9718103	0.9232434	0.96733344	0.971695	0.91122293
0.0	0.0036588171	0.01306233	0.0062347767	0.0048390287	0.013174591	0.00471742	0.007078878	0.0023545846	0.00934736	0.009292736
0.0	0.0036588171	0.0130623365	0.0062347767	0.0048390264	0.013174591	0.00471742	0.0070788744	0.0023545846	0.00934736	0.009292736
0.0	0.00015070818	0.55243593	0.0002158146	0.0001639289	4.717842e-05	0.0015142369	0.31873778	0.00070379936	7.280537e-05	0.001721046
0.0	0.00015070818	0.55243593	0.0002158146	0.0001639289	4.717842e-05	0.0015142369	0.31873778	0.00070379936	7.280537e-05	0.001721046
0.0	0.9995066	0.998197	0.99941695	0.9996897	0.99901474	0.9986528	0.9983181	0.99950814	0.9994815	0.9995414
0.0	0.8942448	0.97100765	0.9740228	0.9696404	0.92899483	0.9718103	0.9232434	0.96733344	0.971695	0.91122293
0.0	0.8942448	0.97100765	0.9740228	0.9696404	0.92899483	0.9718103	0.9232434	0.96733344	0.971695	0.91122293
0.0	0.5646616	0.28956687	0.38823855	0.44317782	0.59683746	0.028847747	0.91080153	0.11570979	0.0075496957	0.030511862
0.0	0.9994318	0.9987809	0.9994822	0.9998356	0.9996933	0.9990043	0.99930453	0.99949944	0.99961877	0.99967253
0.0	0.8942448	0.97100765	0.9740228	0.9696404	0.92899483	0.9718103	0.9232434	0.96733344	0.971695	0.91122293
0.0	0.9977748	0.99792576	0.999405	0.999605	0.9998221	0.99829227	0.99807113	0.9986908	0.9992704	0.99957436
0.0	0.89424485	0.97100765	0.9740228	0.9696404	0.92899483	0.9718103	0.9232434	0.96733344	0.971695	0.9112228
0.0	0.9995066	0.998197	0.99941695	0.9996897	0.99901474	0.9986528	0.9983181	0.99950814	0.9994815	0.9995414
0.0	0.0014887275	0.00405752	0.0032811984	0.0016093373	0.006611148	0.0019907106	0.0021557144	0.001089208	0.0041268365	0.003149491
0.0	0.04069717	0.12261792	0.41798916	0.41945478	0.54350775	0.017878588	0.05095115	0.09138632	0.087670416	0.19115551
0.0	0.978889	0.97283065	0.989451	0.98944175	0.9868711	0.9671339	0.9463695	0.98639864	0.99004436	0.9606445
0.0	0.8942448	0.97100765	0.9740228	0.9696404	0.92899483	0.9718103	0.9232434	0.96733344	0.971695	0.91122293
0.0	0.0037002708	0.010938778	0.007007238	0.005081666	0.00947059	0.005398332	0.0069111455	0.0032729562	0.009894294	0.009276906
0.0	0.0057953405	0.00036366738	0.0011974393	0.00024471834	0.92899483	0.004919396	0.0020021591	0.0039637703	0.002363883	0.00017552602
0.0	0.2006192	0.15278827	0.06023959	0.29278708	0.10510417	0.24684562	0.12045334	0.21968973	0.15185335	0.32134536
0.0	0.8942448	0.97100765	0.9740228	0.9696404	0.92899483	0.9718103	0.9232434	0.96733344	0.971695	0.91122293
0.0	0.8942448	0.97100765	0.9740228	0.9696404	0.92899483	0.9718103	0.9232434	0.96733344	0.971695	0.91122293
0.0	0.99444073	0.9949138	0.99836916	0.99957484	0.9938705	0.9965927	0.9887605	0.9993486	0.9971373	0.99708986
0.0	0.0026701817	0.00066364865	0.00030105433	0.17034593	0.0261245	0.12388822	0.03579685	0.016337715	0.25795117	0.00042334056
0.0	0.85841197	0.31558204	0.36755836	0.76616466	0.6062638	0.15538539	0.079871155	0.15888703	0.49615946	0.76626384
0.0	0.99412906	0.98384666	0.99238247	0.9983413	0.99802125	0.9899128	0.98499274	0.98728114	0.9965203	0.99775034
0.0	0.8942448	0.97100765	0.9740228	0.9696404	0.92899483	0.9718103	0.9232434	0.96733344	0.971695	0.91122293
0.0	0.9922774	0.98266304	0.99753004	0.9988532	0.99712163	0.994216	0.9859773	0.9988525	0.99508804	0.99502605
0.0	0.99847394	0.9974383	0.9994363	0.99969804	0.99953675	0.9990202	0.9962806	0.99922097	0.99743074	0.9987863
0.0	0.8942448	0.97100765	0.9740228	0.9696404	0.92899483	0.9718103	0.9232434	0.96733344	0.971695	0.91122293
0.0	0.039520066	0.0009782829	0.013125871	0.0011465995	0.24609596	0.0004259859	0.00012424456	0.001645954	0.58229613	0.0051556374
0.0	0.99709105	0.9311606	0.99324363	0.9914425	0.98864347	0.9884375	0.72242576	0.99293983	0.97442937	0.9805356
0.0	0.99831885	0.99238855	0.99938965	0.99891424	0.9982943	0.9985757	0.977424	0.99946135	0.99772865	0.99835074
0.0	0.9995066	0.998197	0.99941695	0.9996897	0.99901474	0.9986528	0.9983181	0.99950814	0.9994815	0.9995414
0.0	0.8942448	0.97100765	0.9740228	0.9696404	0.92899483	0.9718103	0.9232434	0.96733344	0.971695	0.91122293
0.0	0.99647397	0.991235	0.9966995	0.9991357	0.9988201	0.9938798	0.99312407	0.99023855	0.99855465	0.99889946
0.0	0.51463306	0.029884985	0.15551807	0.10520176	0.10111669	0.0073942593	0.1664657	0.058376994	0.40671661	0.23065569
0.0	0.9995066	0.998197	0.99941695	0.9996897	0.99901474	0.9986528	0.9983181	0.99950814	0.9994815	0.9995414
0.0	0.9995066	0.998197	0.99941695	0.9996897	0.99901474	0.9986528	0.9983181	0.99950814	0.9994815	0.9995414
0.0	0.99412906	0.98384666	0.99238247	0.9983413	0.99802125	0.9899128	0.98499274	0.98728114	0.9965203	0.99775034
0.0	0.9955662	0.46335518	0.8966111	0.79779434	0.9895712	0.9914983	0.064206176	0.9885394	0.89260805	0.7843641
0.0	0.995684	0.99747235	0.98082733	0.9986639	0.99035245	0.9921523	0.9941288	0.99740595	0.9964323	0.99877447
0.0	0.9952722	0.9936259	0.99749076	0.9984469	0.99774617	0.9911829	0.9853593	0.9949892	0.99760854	0.9979602
0.0	0.9729487	0.99012953	0.9738601	0.9937418	0.9968696	0.9848702	0.9780844	0.9959437	0.9881171	0.99277365
0.0	0.76010084	0.5348103	0.0013664764	0.021174693	0.5318373	0.0019447828	0.82892156	0.6158972	0.49251118	0.7395916
0.0	0.9952722	0.9936259	0.99749076	0.9984469	0.99774617	0.9911829	0.9853593	0.9949892	0.99760854	0.9979602
0.0	0.63556397	0.25065485	0.035830215	0.87744814	0.5184145	0.006546828	0.8752799	0.09706705	0.8265525	0.5883956
0.0	6.370181e-05	9.668619e-05	0.00025321165	0.002653336	0.000108625914	0.0067111477	0.00011083004	8.9040666e-05	2.8886661e-05	2.4257037e-05
0.0	0.28154528	0.20176388	0.07839858	0.37945852	0.21751869	0.2914123	0.15800245	0.24359146	0.20244302	0.4421888
0.0	0.006526521	0.016161665	0.009046176	0.006837101	0.021960601	0.007950636	0.008499392	0.006459789	0.011866828	0.011088885
0.0	0.89424485	0.97100765	0.9740228	0.9696404	0.92899483	0.9718103	0.9232434	0.96733344	0.971695	0.9112228
0.0	0.8942448	0.97100765	0.9740228	0.9696404	0.92899483	0.9718103	0.9232434	0.96733344	0.971695	0.91122293
0.0	0.8942448	0.97100765	0.9740228	0.9696404	0.92899483	0.9718103	0.9232434	0.96733344	0.971695	0.91122293
0.0	0.89424485	0.97100765	0.9740228	0.9696404	0.92899483	0.9718103	0.9232434	0.96733344	0.971695	0.91122293
0.0	0.8942448	0.97100765	0.9740228	0.9696404	0.92899483	0.9718103	0.9232434	0.96733344	0.971695	0.91122293
0.0	0.9995066	0.998197	0.99941695	0.9996897	0.99901474	0.9986528	0.9983181	0.99950814	0.9994815	0.9995414
0.0	0.99818075	0.9944056	0.9992993	0.99960643	0.9965346	0.99770784	0.99790597	0.9994168	0.99850404	0.9986193
0.0	0.8942448	0.97100765	0.9740228	0.9696404	0.92899483	0.9718103	0.9232434	0.96733344	0.971695	0.91122293
0.0	0.9995066	0.998197	0.99941695	0.9996897	0.99901474	0.9986528	0.9983181	0.99950814	0.9994815	0.9995414
0.0	8.359985e-05	0.0014863774	0.028580138	0.00012946715	0.00026769048	0.1033262	0.043672226	0.004858635	0.9675542	0.055751543
0.0	0.8942448	0.97100765	0.9740228	0.9696404	0.92899483	0.9718103	0.9232434	0.96733344	0.971695	0.91122293
0.0	0.8942448	0.97100765	0.9740228	0.9696404	0.92899483	0.9718103	0.9232434	0.96733344	0.971695	0.91122293
0.0	0.8942448	0.97100765	0.9740228	0.9696404	0.92899483	0.9718103	0.9232434	0.96733344	0.971695	0.91122293
0.0	0.9995066	0.998197	0.99941695	0.9996897	0.99901474	0.9986528	0.9983181	0.99950814	0.9994815	0.9995414
0.0	0.89424485	0.97100765	0.9740228	0.9696404	0.92899483	0.9718103	0.9232434	0.96733344	0.971695	0.91122293
0.0	0.8942448	0.97100765	0.9740228	0.9696404	0.92899483	0.9718103	0.9232434	0.96733344	0.971695	0.91122293
0.0	0.8942448	0.97100765	0.9740228	0.9696404	0.92899483	0.9718103	0.9232434	0.96733344	0.971695	0.91122293
0.0	0.8942448	0.97100765	0.9740228	0.9696404	0.92899483	0.9718103	0.9232434	0.96733344	0.971695	0.91122293
0.0	0.8942448	0.97100765	0.9740228	0.9696404	0.92899483	0.9718103	0.9232434	0.96733344	0.971695	0.91122293
0.0	0.9995066	0.998197	0.99941695	0.9996897	0.99901474	0.9986528	0.9983181	0.99950814	0.9994815	0.9995414
0.0	0.9995066	0.998197	0.99941695	0.9996897	0.99901474	0.9986528	0.9983181	0.99950814	0.9994815	0.9995414
0.0	0.89424485	0.97100765	0.9740228	0.9696404	0.92899483	0.9718103	0.9232434	0.96733344	0.971695	0.9112228
0.0	0.8942448	0.97100765	0.9740228	0.9696404	0.92899483	0.9718103	0.9232434	0.96733344	0.971695	0.91122293
0.0	0.8942448	0.97100765	0.9740228	0.9696404	0.92899483	0.9718103	0.9232434	0.96733344	0.971695	0.91122293
0.0	0.89424485	0.97100765	0.9740228	0.9696404	0.92899483	0.9718103	0.9232434	0.96733344	0.971695	0.91122293
0.0	0.8942448	0.97100765	0.9740228	0.9696404	0.92899483	0.9718103	0.9232434	0.96733344	0.971695	0.91122293
0.0	0.8942448	0.97100765	0.9740228	0.9696404	0.92899483	0.9718103	0.9232434	0.96733344	0.971695	0.91122293
0.0	0.9908077	0.99507904	0.99817836	0.9994666	0.9984706	0.9930495	0.99839216	0.99820936	0.9987276	0.99867636
0.0	0.9995066	0.998197	0.99941695	0.9996897	0.99901474	0.9986528	0.9983181	0.99950814	0.9994815	0.9995414
0.0	0.8942448	0.97100765	0.9740228	0.9696404	0.92899483	0.9718103	0.9232434	0.96733344	0.971695	0.91122293
0.0	0.8942448	0.97100765	0.9740228	0.9696404	0.92899483	0.9718103	0.9232434	0.96733344	0.971695	0.91122293
0.0	0.3651291	0.4716842	0.34325013	0.81208825	0.7115223	0.08180195	0.5211895	0.28732985	0.381431	0.5029662
0.0	0.9982716	0.9978156	0.99795073	0.9993826	0.99797434	0.9942708	0.9972167	0.9975674	0.99934536	0.9993704
0.0	0.0003391181	0.37733552	0.0017606992	8.7256354e-05	0.0066587958	0.03623267	0.0040105884	0.00069680717	0.007203718	0.0023359838
0.0	0.8942448	0.97100765	0.9740228	0.9696404	0.92899483	0.9718103	0.9232434	0.96733344	0.971695	0.91122293
0.0	0.8942448	0.97100765	0.9740228	0.9696404	0.92899483	0.9718103	0.9232434	0.96733344	0.971695	0.91122293
0.0	0.9995066	0.998197	0.99941695	0.9996897	0.99901474	0.9986528	0.9983181	0.99950814	0.9994815	0.9995414
0.0	0.8942448	0.97100765	0.9740228	0.9696404	0.92899483	0.9718103	0.9232434	0.96733344	0.971695	0.91122293
0.0	0.8942448	0.97100765	0.9740228	0.9696404	0.92899483	0.9718103	0.9232434	0.96733344	0.971695	0.91122293
0.0	3.0271303e-05	9.0282025e-05	0.0003962179	0.00032629608	0.00037340118	6.6211825e-05	9.574541e-05	5.0131963e-05	0.00015179865	0.004655702
0.0	0.8942448	0.97100765	0.9740228	0.9696404	0.92899483	0.9718103	0.9232434	0.96733344	0.971695	0.91122293
0.0	0.9908077	0.99507904	0.99817836	0.9994666	0.9984706	0.9930495	0.99839216	0.99820936	0.9987276	0.99867636
0.0	0.8942448	0.97100765	0.9740228	0.9696404	0.92899483	0.9718103	0.9232434	0.96733344	0.971695	0.91122293
0.0	0.8942448	0.97100765	0.9740228	0.9696404	0.92899483	0.9718103	0.9232434	0.96733344	0.971695	0.91122293
0.0	0.9908077	0.99507904	0.99817836	0.9994666	0.9984706	0.9930495	0.99839216	0.99820936	0.9987276	0.99867636
0.0	0.9995066	0.998197	0.99941695	0.9996897	0.99901474	0.9986528	0.9983181	0.99950814	0.9994815	0.9995414
0.0	0.89424485	0.97100765	0.9740228	0.9696404	0.92899483	0.9718103	0.9232434	0.96733344	0.971695	0.91122293
0.0	0.8942448	0.97100765	0.9740228	0.9696404	0.92899483	0.9718103	0.9232434	0.96733344	0.971695	0.91122293
0.0	0.99878484	0.9945648	0.9990644	0.9997043	0.99807334	0.9989826	0.99710137	0.99953854	0.9978802	0.9988263
0.0	0.99251384	0.9968534	0.9974214	0.9990921	0.99824274	0.993648	0.98356473	0.9983651	0.99873906	0.99913543
0.0	0.8942448	0.97100765	0.9740228	0.9696404	0.92899483	0.9718103	0.9232434	0.96733344	0.971695	0.91122293
0.0	0.8942448	0.97100765	0.9740228	0.9696404	0.92899483	0.9718103	0.9232434	0.96733344	0.971695	0.91122293
0.0	0.9908077	0.99507904	0.99817836	0.9994666	0.9984706	0.9930495	0.99839216	0.99820936	0.9987276	0.99867636
0.0	0.9995066	0.998197	0.99941695	0.9996897	0.99901474	0.9986528	0.9983181	0.99950814	0.9994815	0.9995414
0.0	0.89424485	0.97100765	0.9740228	0.9696404	0.92899483	0.9718103	0.9232434	0.96733344	0.971695	0.91122293
0.0	0.8942448	0.97100765	0.9740228	0.9696404	0.92899483	0.9718103	0.9232434	0.96733344	0.971695	0.91122293
0.0	0.8942448	0.97100765	0.9740228	0.9696404	0.92899483	0.9718103	0.9232434	0.96733344	0.971695	0.91122293
0.0	0.8942448	0.97100765	0.9740228	0.9696404	0.92899483	0.9718103	0.9232434	0.96733344	0.971695	0.91122293
0.0	0.995684	0.99747235	0.98082733	0.9986639	0.99035245	0.9921523	0.9941288	0.99740595	0.9964323	0.99877447
0.0	0.995684	0.99747235	0.98082733	0.9986639	0.99035245	0.9921523	0.9941288	0.99740595	0.9964323	0.99877447
0.0	0.9952722	0.9936259	0.99749076	0.9984469	0.99774617	0.9911829	0.9853593	0.9949892	0.99760854	0.9979602
0.0	0.9952722	0.9936259	0.99749076	0.9984469	0.99774617	0.9911829	0.9853593	0.9949892	0.99760854	0.9979602
0.0	0.9908077	0.99507904	0.99817836	0.9994666	0.9984706	0.9930495	0.99839216	0.99820936	0.9987276	0.99867636
0.0	0.8942448	0.97100765	0.9740228	0.9696404	0.92899483	0.9718103	0.9232434	0.96733344	0.971695	0.91122293
0.0	0.9995066	0.998197	0.99941695	0.9996897	0.99901474	0.9986528	0.9983181	0.99950814	0.9994815	0.9995414
0.0	0.8942448	0.97100765	0.9740228	0.9696404	0.92899483	0.9718103	0.9232434	0.96733344	0.971695	0.91122293
0.0	0.8942448	0.97100765	0.9740228	0.9696404	0.92899483	0.9718103	0.9232434	0.96733344	0.971695	0.91122293
0.0	0.9729487	0.99012953	0.9738601	0.9937418	0.9968696	0.9848702	0.9780844	0.9959437	0.9881171	0.99277365
0.0	0.9729487	0.99012953	0.9738601	0.9937418	0.9968696	0.9848702	0.9780844	0.9959437	0.9881171	0.99277365
0.0	0.86385936	0.53096724	0.8220843	0.64463377	0.8911738	0.8724436	0.7631118	0.7827909	0.5136578	0.5638355
0.0	0.8942448	0.97100765	0.9740228	0.9696404	0.92899483	0.9718103	0.9232434	0.96733344	0.971695	0.91122293
0.0	0.89424485	0.97100765	0.9740228	0.9696404	0.92899483	0.9718103	0.9232434	0.96733344	0.971695	0.91122293
0.0	0.9952722	0.9936259	0.99749076	0.9984469	0.99774617	0.9911829	0.9853593	0.9949892	0.99760854	0.9979602
0.0	0.9952722	0.9936259	0.99749076	0.9984469	0.99774617	0.9911829	0.9853593	0.9949892	0.99760854	0.9979602
0.0	0.89424485	0.97100765	0.9740228	0.9696404	0.92899483	0.9718103	0.9232434	0.96733344	0.971695	0.9112228
0.0	0.8942448	0.97100765	0.9740228	0.9696404	0.92899483	0.9718103	0.9232434	0.96733344	0.971695	0.91122293
0.0	0.8942448	0.97100765	0.9740228	0.9696404	0.92899483	0.9718103	0.9232434	0.96733344	0.971695	0.91122293
0.0	0.89424485	0.97100765	0.9740228	0.9696404	0.92899483	0.9718103	0.9232434	0.96733344	0.971695	0.91122293
0.0	0.8942448	0.97100765	0.9740228	0.9696404	0.92899483	0.9718103	0.9232434	0.96733344	0.971695	0.91122293
0.0	0.9995066	0.998197	0.99941695	0.9996897	0.99901474	0.9986528	0.9983181	0.99950814	0.9994815	0.9995414
0.0	0.7908702	0.86120814	0.80557317	0.9238107	0.8655029	0.76991886	0.5987207	0.9431816	0.576907	0.78488755
0.0	0.13186869	0.10843714	0.032340765	0.22691436	0.076871775	0.14841008	0.044928443	0.112949386	0.09077149	0.12944558
0.0	0.0042921514	0.014268173	0.009433874	0.005610462	0.016828937	0.007337959	0.010309074	0.002804436	0.0157256	0.016917793
0.0	0.65344	0.43729836	0.12105841	0.6900112	0.28633824	0.33151317	0.28918192	0.5607949	0.21901879	0.49778175
0.0	0.13186869	0.108437106	0.032340772	0.22691433	0.07687176	0.14841008	0.044928443	0.112949386	0.09077145	0.12944552
0.0	0.9904421	0.9920367	0.9866291	0.998887	0.99747473	0.9483005	0.99194044	0.99825245	0.9825654	0.9926547
0.0	0.8942448	0.97100765	0.9740228	0.9696404	0.92899483	0.9718103	0.9232434	0.96733344	0.971695	0.91122293
0.0	0.8942448	0.97100765	0.9740228	0.9696404	0.92899483	0.9718103	0.9232434	0.96733344	0.971695	0.91122293
0.0	0.99847394	0.9974383	0.9994363	0.99969804	0.99953675	0.9990202	0.9962806	0.99922097	0.99743074	0.9987863
0.0	0.99789006	0.99740654	0.9989214	0.9987734	0.9983658	0.99353576	0.9959881	0.99871945	0.99748117	0.9990901
0.0	0.9995066	0.998197	0.99941695	0.9996897	0.99901474	0.9986528	0.9983181	0.99950814	0.9994815	0.9995414
0.0	0.89424485	0.97100765	0.9740228	0.9696404	0.92899483	0.9718103	0.9232434	0.96733344	0.971695	0.91122293
0.0	0.8942448	0.97100765	0.9740228	0.9696404	0.92899483	0.9718103	0.9232434	0.96733344	0.971695	0.91122293
0.0	0.8942448	0.97100765	0.9740228	0.9696404	0.92899483	0.9718103	0.9232434	0.96733344	0.971695	0.91122293
0.0	0.9995066	0.998197	0.99941695	0.9996897	0.99901474	0.9986528	0.9983181	0.99950814	0.9994815	0.9995414
0.0	0.9995066	0.998197	0.99941695	0.9996897	0.99901474	0.9986528	0.9983181	0.99950814	0.9994815	0.9995414
0.0	0.89424485	0.97100765	0.9740228	0.9696404	0.92899483	0.9718103	0.9232434	0.96733344	0.971695	0.9112228
0.0	0.8942448	0.97100765	0.9740228	0.9696404	0.92899483	0.9718103	0.9232434	0.96733344	0.971695	0.91122293
0.0	0.8942448	0.97100765	0.9740228	0.9696404	0.92899483	0.9718103	0.9232434	0.96733344	0.971695	0.91122293
0.0	0.89424485	0.97100765	0.9740228	0.9696404	0.92899483	0.9718103	0.9232434	0.96733344	0.971695	0.91122293
0.0	0.8942448	0.97100765	0.9740228	0.9696404	0.92899483	0.9718103	0.9232434	0.96733344	0.971695	0.91122293
0.0	0.8942448	0.97100765	0.9740228	0.9696404	0.92899483	0.9718103	0.9232434	0.96733344	0.971695	0.91122293
0.0	0.9995066	0.998197	0.99941695	0.9996897	0.99901474	0.9986528	0.9983181	0.99950814	0.9994815	0.9995414
0.0	3.0271303e-05	9.0281945e-05	0.0003962179	0.00032629608	0.00037340118	6.6211825e-05	9.574541e-05	5.0131963e-05	0.00015179865	0.004655702
0.0	8.359985e-05	0.0014863774	0.028580138	0.00012946715	0.00026769022	0.1033262	0.043672226	0.004858635	0.9675542	0.055751543
0.0	0.9995066	0.998197	0.99941695	0.9996897	0.99901474	0.9986528	0.9983181	0.99950814	0.9994815	0.9995414
0.0	3.0271303e-05	9.0281945e-05	0.0003962179	0.00032629608	0.000373401	6.6211825e-05	9.574541e-05	5.0131963e-05	0.00015179865	0.0046557044
0.0	8.359985e-05	0.0014863774	0.028580131	0.00012946715	0.00026769048	0.10332618	0.043672226	0.004858635	0.9675542	0.055751543
0.0	0.9995066	0.998197	0.99941695	0.9996897	0.99901474	0.9986528	0.9983181	0.99950814	0.9994815	0.9995414
0.0	0.8942448	0.97100765	0.9740228	0.9696404	0.92899483	0.9718103	0.9232434	0.96733344	0.971695	0.91122293
0.0	0.8942448	0.97100765	0.9740228	0.9696404	0.92899483	0.9718103	0.9232434	0.96733344	0.971695	0.91122293
0.0	0.8942448	0.97100765	0.9740228	0.9696404	0.92899483	0.9718103	0.9232434	0.96733344	0.971695	0.91122293
0.0	0.8942448	0.97100765	0.9740228	0.9696404	0.92899483	0.9718103	0.9232434	0.96733344	0.971695	0.91122293
0.0	0.89424485	0.97100765	0.9740228	0.9696404	0.92899483	0.9718103	0.9232434	0.96733344	0.971695	0.91122293
0.0	0.8942448	0.97100765	0.9740228	0.9696404	0.92899483	0.9718103	0.9232434	0.96733344	0.971695	0.91122293
0.0	0.9995066	0.998197	0.99941695	0.9996897	0.99901474	0.9986528	0.9983181	0.99950814	0.9994815	0.9995414
0.0	0.8942448	0.97100765	0.9740228	0.9696404	0.92899483	0.9718103	0.9232434	0.96733344	0.971695	0.91122293
0.0	0.9995066	0.998197	0.99941695	0.9996897	0.99901474	0.9986528	0.9983181	0.99950814	0.9994815	0.9995414
0.0	8.359985e-05	0.0014863774	0.028580138	0.00012946728	0.00026769022	0.1033262	0.043672226	0.004858635	0.9675542	0.055751543
0.0	0.99818075	0.9944056	0.9992993	0.99960643	0.9965346	0.99770784	0.99790597	0.9994168	0.99850404	0.9986193
0.0	0.995684	0.99747235	0.98082733	0.9986639	0.99035245	0.9921523	0.9941288	0.99740595	0.9964323	0.99877447
0.0	0.9952722	0.9936259	0.99749076	0.9984469	0.99774617	0.9911829	0.9853593	0.9949892	0.99760854	0.9979602
0.0	0.5417312	0.72968376	0.84016615	0.7889914	0.9604078	0.8358442	0.5977574	0.8446781	0.72635114	0.823174
0.0	0.96389824	0.9296385	0.9486278	0.9911607	0.9590921	0.87049955	0.93757415	0.9786511	0.95937455	0.9891656
0.0	0.9729487	0.99012953	0.9738601	0.9937418	0.9968696	0.9848702	0.9780844	0.9959437	0.9881171	0.99277365
0.0	0.9952722	0.9936259	0.99749076	0.9984469	0.99774617	0.9911829	0.9853593	0.9949892	0.99760854	0.9979602
0.0	0.99878126	0.9960467	0.9995384	0.9996923	0.9979317	0.99858713	0.9985688	0.9995931	0.9989567	0.9990331
0.0	0.8942448	0.97100765	0.9740228	0.9696404	0.92899483	0.9718103	0.9232434	0.96733344	0.971695	0.91122293
0.0	0.8942448	0.97100765	0.9740228	0.9696404	0.92899483	0.9718103	0.9232434	0.96733344	0.971695	0.91122293
0.0	0.8942448	0.97100765	0.9740228	0.9696404	0.92899483	0.9718103	0.9232434	0.96733344	0.971695	0.91122293
0.0	0.004215548	0.010756969	0.0072543565	0.0043809097	0.017172193	0.009894475	0.007550121	0.0031876431	0.008859891	0.009386624
0.0	0.995684	0.99747235	0.98082733	0.9986639	0.99035245	0.9921523	0.9941288	0.99740595	0.9964323	0.99877447
0.0	0.995684	0.99747235	0.98082733	0.9986639	0.99035245	0.9921523	0.9941288	0.99740595	0.9964323	0.99877447
0.0	0.9952722	0.9936259	0.99749076	0.9984469	0.99774617	0.9911829	0.9853593	0.9949892	0.99760854	0.9979602
0.0	0.9952722	0.9936259	0.99749076	0.9984469	0.99774617	0.9911829	0.9853593	0.9949892	0.99760854	0.9979602
0.0	0.9808693	0.9919464	0.9814022	0.995317	0.9977921	0.99006313	0.9850285	0.99716634	0.99225897	0.9942906
0.0	0.9952722	0.9936259	0.99749076	0.9984469	0.99774617	0.9911829	0.9853593	0.9949892	0.99760854	0.9979602
0.0	0.9729487	0.99012953	0.9738601	0.9937418	0.9968696	0.9848702	0.9780844	0.9959437	0.9881171	0.99277365
0.0	0.9952722	0.9936259	0.99749076	0.9984469	0.99774617	0.9911829	0.9853593	0.9949892	0.99760854	0.9979602
0.0	0.995684	0.99747235	0.98082733	0.9986639	0.99035245	0.9921523	0.9941288	0.99740595	0.9964323	0.99877447
0.0	0.9952722	0.9936259	0.99749076	0.9984469	0.99774617	0.9911829	0.9853593	0.9949892	0.99760854	0.9979602
0.0	0.9952722	0.9936259	0.99749076	0.9984469	0.99774617	0.9911829	0.9853593	0.9949892	0.99760854	0.9979602
0.0	0.9729487	0.99012953	0.9738601	0.9937418	0.9968696	0.9848702	0.9780844	0.9959437	0.9881171	0.99277365
0.0	0.8942448	0.97100765	0.9740228	0.9696404	0.92899483	0.9718103	0.9232434	0.96733344	0.971695	0.91122293
0.0	0.8942448	0.97100765	0.9740228	0.9696404	0.92899483	0.9718103	0.9232434	0.96733344	0.971695	0.91122293
0.0	0.99894625	0.98480195	0.9953839	0.996424	0.9984718	0.97207433	0.9976554	0.99804425	0.99832684	0.9958103
0.0	6.909712e-05	0.00016487385	0.0004197213	0.00020516296	0.00035998243	0.00013598408	0.00020863747	0.0001139107	0.00033389608	8.5127605e-05
0.0	0.9914659	0.8973978	0.9812056	0.9989328	0.9995677	0.9983559	0.60426706	0.9990251	0.911886	0.9895169
0.0	0.15872267	0.30095935	0.25540864	0.6329032	0.13371257	0.10231841	0.10115086	0.27682555	0.10325396	0.058390617
0.0	0.15872267	0.3009593	0.25540864	0.6329032	0.1337126	0.10231835	0.10115086	0.2768255	0.10325396	0.058390617
0.0	0.89424485	0.97100765	0.9740228	0.9696404	0.92899483	0.9718103	0.9232434	0.96733344	0.971695	0.9112228
0.0	0.89424485	0.97100765	0.9740228	0.9696404	0.92899483	0.9718103	0.9232434	0.96733344	0.971695	0.9112228
0.0	0.89424485	0.97100765	0.9740228	0.9696404	0.92899483	0.9718103	0.9232434	0.96733344	0.971695	0.9112228
0.0	0.89424485	0.97100765	0.9740228	0.9696404	0.92899483	0.9718103	0.9232434	0.96733344	0.971695	0.9112228
0.0	0.33172294	0.43302023	0.5159271	0.7267091	0.9476867	0.07529194	0.20846763	0.6058119	0.5078453	0.5053353
0.0	0.66139764	0.95673907	0.9616851	0.82216966	0.9958334	0.9793919	0.69844985	0.9958733	0.86811846	0.97718096
0.0	0.02585683	0.03396484	0.05294866	0.13937338	0.6551476	0.027630674	0.017546212	0.12763728	0.074988365	0.08139716
0.0	0.8942448	0.97100765	0.9740228	0.9696404	0.92899483	0.9718103	0.9232434	0.96733344	0.971695	0.91122293
0.0	0.99917245	0.9987576	0.9990878	0.9995763	0.9992034	0.9970902	0.9984113	0.99879813	0.9995739	0.999608
0.0	0.9982716	0.9978156	0.99795073	0.9993826	0.99797434	0.9942708	0.9972167	0.9975674	0.99934536	0.9993704
0.0	0.99809486	0.99623764	0.9990835	0.99859744	0.9996613	0.99047613	0.9952282	0.9987103	0.99807584	0.9997253
0.0	0.38114265	0.41710305	0.29824403	0.669391	0.3507487	0.4242352	0.2004669	0.46412787	0.40182132	0.6533771
0.0	0.963365	0.9498273	0.9369153	0.9848835	0.9645361	0.6736994	0.8295721	0.9614027	0.9392967	0.976548
0.0	0.9332142	0.9406413	0.9629299	0.9945274	0.9922937	0.48486823	0.94652724	0.9682317	0.9591461	0.9366335
0.0	0.999522	0.9993519	0.99790287	0.9856851	0.99964714	0.992082	0.99961627	0.994934	0.9997738	0.9998611
0.0	0.997511	0.99473286	0.9984693	0.9990171	0.99813217	0.99257725	0.9886108	0.9969302	0.99878997	0.9984485
0.0	0.999826	0.99945647	0.9995435	0.99963355	0.9994106	0.9980642	0.9994236	0.99934214	0.9997991	0.99982053
0.0	0.9990835	0.9988606	0.99864894	0.9990569	0.9992582	0.99513596	0.9985391	0.9984156	0.9982864	0.99930453
0.0	0.9991314	0.99901485	0.9987796	0.99916863	0.9993212	0.9954527	0.9984982	0.99859124	0.99848527	0.99946994
0.0	0.99901867	0.99894017	0.999542	0.9994281	0.99971575	0.99607927	0.99903846	0.9993032	0.9993186	0.99948967
0.0	0.010324186	0.52022064	0.4807723	0.38364843	0.06396696	0.45629492	0.654399	0.44499028	0.45742744	0.029437887
0.0	0.010324186	0.52022064	0.4807723	0.38364843	0.06396696	0.45629492	0.654399	0.44499028	0.45742744	0.029437887
0.0	0.9908077	0.99507904	0.99817836	0.9994666	0.9984706	0.9930495	0.99839216	0.99820936	0.9987276	0.99867636
0.0	0.999522	0.9993519	0.99790287	0.9856851	0.99964714	0.992082	0.99961627	0.994934	0.9997738	0.9998611
0.0	0.99624026	0.9914051	0.99846387	0.9976956	0.9960265	0.99177164	0.99431133	0.99220383	0.9984366	0.9987803
0.0	0.78718215	0.3815187	0.4348558	0.7707453	0.7472123	0.61312115	0.6559799	0.9101256	0.8664082	0.90270233
0.0	0.9965186	0.9912492	0.99700004	0.9992506	0.9991943	0.99484766	0.9892819	0.9933542	0.99871147	0.9989691
0.0	0.99289423	0.99168795	0.99754363	0.9988506	0.9994153	0.9949208	0.98614085	0.9948959	0.9965932	0.99863607
0.0	0.8942448	0.97100765	0.9740228	0.9696404	0.92899483	0.9718103	0.9232434	0.96733344	0.971695	0.91122293
0.0	0.998774	0.99831784	0.998528	0.9994324	0.9986994	0.9955706	0.99800617	0.99832827	0.99943155	0.9994905
0.0	0.99981266	0.9995788	0.99981064	0.9998191	0.99966455	0.99940157	0.9994861	0.99982774	0.9997321	0.99983144
0.0	0.9997985	0.9994092	0.9997844	0.99985397	0.9997447	0.9995735	0.99905723	0.99985504	0.999592	0.9998348
0.0	0.99847394	0.9974383	0.9994363	0.99969804	0.99953675	0.9990202	0.9962806	0.99922097	0.99743074	0.9987863
0.0	0.8942448	0.97100765	0.9740228	0.9696404	0.92899483	0.9718103	0.9232434	0.96733344	0.971695	0.91122293
0.0	0.99879384	0.997498	0.9994579	0.99970263	0.9990007	0.9987997	0.99839336	0.9993631	0.9990803	0.99898154
0.0	0.9893533	0.98642725	0.99758804	0.9985247	0.9985997	0.99036855	0.9760183	0.99700826	0.9889225	0.99473333
0.0	0.9631609	0.98478496	0.9980464	0.9885684	0.99625254	0.9842769	0.9966916	0.99618053	0.9854474	0.9629514
0.0	0.99642664	0.99802977	0.98738295	0.99860793	0.99296737	0.9931846	0.9951514	0.9978096	0.99697626	0.9988973
0.0	0.99642664	0.99802977	0.98738295	0.99860793	0.99296737	0.9931846	0.9951514	0.9978096	0.99697626	0.9988973
0.0	0.8942448	0.97100765	0.9740228	0.9696404	0.92899483	0.9718103	0.9232434	0.96733344	0.971695	0.91122293
0.0	0.70997083	0.52619064	0.9536203	0.88836044	0.82798946	0.9009416	0.7341255	0.69406176	0.9225551	0.9521049
0.0	0.18963218	0.14699501	0.04042642	0.29508555	0.08476969	0.18339182	0.05139009	0.15144105	0.11474409	0.20802607
0.0	0.9971027	0.9984719	0.9996519	0.99968505	0.99921703	0.99874806	0.9947314	0.99915564	0.99962294	0.9998173
0.0	0.0017175766	0.00028247645	0.00014979998	0.00038292748	0.00013042733	0.00011837638	0.0022428562	0.0001457829	0.00026335355	0.040457707
0.0	0.9982716	0.9978156	0.99795073	0.9993826	0.99797434	0.9942708	0.9972167	0.9975674	0.99934536	0.9993704
0.0	0.9994497	0.9992544	0.9994986	0.99965465	0.9996025	0.9987085	0.99921656	0.99916697	0.9997795	0.9998029
0.0	0.0029789726	0.0089286715	0.0055196006	0.0039996207	0.00947059	0.004477183	0.0050248173	0.0023375524	0.006939203	0.006848702
0.0	0.89424485	0.97100765	0.9740228	0.9696404	0.92899483	0.9718103	0.9232434	0.96733344	0.971695	0.9112228
0.0	0.89424485	0.97100765	0.9740228	0.9696404	0.92899483	0.9718103	0.9232434	0.96733344	0.971695	0.9112228
0.0	0.89424485	0.97100765	0.9740228	0.9696404	0.92899483	0.9718103	0.9232434	0.96733344	0.971695	0.9112228
0.0	0.89424485	0.97100765	0.9740228	0.9696404	0.92899483	0.9718103	0.9232434	0.96733344	0.971695	0.9112228
0.0	0.89424485	0.97100765	0.9740228	0.9696404	0.92899483	0.9718103	0.9232434	0.96733344	0.971695	0.9112228
0.0	0.89424485	0.97100765	0.9740228	0.9696404	0.92899483	0.9718103	0.9232434	0.96733344	0.971695	0.9112228
0.0	0.89424485	0.97100765	0.9740228	0.9696404	0.92899483	0.9718103	0.9232434	0.96733344	0.971695	0.9112228
0.0	0.89424485	0.97100765	0.9740228	0.9696404	0.92899483	0.9718103	0.9232434	0.96733344	0.971695	0.9112228
0.0	0.89424485	0.97100765	0.9740228	0.9696404	0.92899483	0.9718103	0.9232434	0.96733344	0.971695	0.9112228
0.0	0.89424485	0.97100765	0.9740228	0.9696404	0.92899483	0.9718103	0.9232434	0.96733344	0.971695	0.9112228
0.0	0.89424485	0.97100765	0.9740228	0.9696404	0.92899483	0.9718103	0.9232434	0.96733344	0.971695	0.9112228
0.0	0.89424485	0.97100765	0.9740228	0.9696404	0.92899483	0.9718103	0.9232434	0.96733344	0.971695	0.9112228
0.0	0.89424485	0.97100765	0.9740228	0.9696404	0.92899483	0.9718103	0.9232434	0.96733344	0.971695	0.9112228
0.0	0.89424485	0.97100765	0.9740228	0.9696404	0.92899483	0.9718103	0.9232434	0.96733344	0.971695	0.9112228
0.0	0.89424485	0.97100765	0.9740228	0.9696404	0.92899483	0.9718103	0.9232434	0.96733344	0.971695	0.9112228
0.0	0.89424485	0.97100765	0.9740228	0.9696404	0.92899483	0.9718103	0.9232434	0.96733344	0.971695	0.9112228
0.0	0.89424485	0.97100765	0.9740228	0.9696404	0.92899483	0.9718103	0.9232434	0.96733344	0.971695	0.9112228
0.0	0.89424485	0.97100765	0.9740228	0.9696404	0.92899483	0.9718103	0.9232434	0.96733344	0.971695	0.9112228
0.0	0.8942448	0.97100765	0.9740228	0.9696404	0.92899483	0.9718103	0.9232434	0.96733344	0.971695	0.91122293
0.0	0.8345914	0.67625093	0.914359	0.98121166	0.95181495	0.46884957	0.89171004	0.952596	0.9123567	0.9608225
0.0	0.8942448	0.97100765	0.9740228	0.9696404	0.92899483	0.9718103	0.9232434	0.96733344	0.971695	0.91122293
0.0	0.99247146	0.9925418	0.9975937	0.9987748	0.999361	0.9945445	0.98466957	0.9931201	0.99607724	0.99846363
0.0	0.99247146	0.9925418	0.9975937	0.9987748	0.999361	0.9945445	0.98466957	0.9931201	0.99607724	0.99846363
0.0	0.9909508	0.9921004	0.9968803	0.9986945	0.9992969	0.9933554	0.9777059	0.9938028	0.99570847	0.99797565
0.0	0.8942448	0.97100765	0.9740228	0.9696404	0.92899483	0.9718103	0.9232434	0.96733344	0.971695	0.91122293
0.0	0.0029789726	0.008928667	0.0055196006	0.0039996225	0.009470595	0.004477183	0.005024815	0.0023375524	0.0069392067	0.006848702
0.0	0.8942448	0.97100765	0.9740228	0.9696404	0.92899483	0.9718103	0.9232434	0.96733344	0.971695	0.91122293
0.0	0.8942448	0.97100765	0.9740228	0.9696404	0.92899483	0.9718103	0.9232434	0.96733344	0.971695	0.91122293
0.0	0.8942448	0.97100765	0.9740228	0.9696404	0.92899483	0.9718103	0.9232434	0.96733344	0.971695	0.91122293
0.0	0.0071013924	0.040570807	0.02356636	0.016786072	0.026113154	0.025921267	0.011576806	0.0096883625	0.029522618	0.042529017
0.0	0.0028913706	0.013548625	0.01066322	0.004477861	0.016196823	0.011946169	0.0047891545	0.0031096276	0.015229094	0.020768613
0.0	0.0074165305	0.028947402	0.83893365	0.014766999	0.020374317	0.9287187	0.37523195	0.2862513	0.9891186	0.98713917
0.0	0.99245995	0.9905245	0.9921406	0.99577075	0.9972263	0.96120346	0.99381506	0.99408615	0.9913617	0.9954417
0.0	0.8942448	0.97100765	0.9740228	0.9696404	0.92899483	0.9718103	0.9232434	0.96733344	0.971695	0.91122293
0.0	0.98678035	0.9846705	0.98907566	0.99330115	0.9974044	0.94662803	0.9544053	0.99382645	0.9872236	0.984297
0.0	0.99486864	0.984009	0.99218965	0.99370676	0.9969336	0.96236044	0.9918426	0.99289304	0.98752314	0.99602544
0.0	0.9850153	0.97483057	0.9913242	0.9959793	0.9979279	0.908457	0.98793346	0.9934149	0.98810786	0.99264246
0.0	0.8942448	0.97100765	0.9740228	0.9696404	0.92899483	0.9718103	0.9232434	0.96733344	0.971695	0.91122293
0.0	0.9998373	0.9994147	0.99941885	0.99985075	0.99947006	0.99589574	0.9998691	0.9990609	0.99992883	0.9983901
0.0	0.9998373	0.9994147	0.99941885	0.99985075	0.99947006	0.99589574	0.9998691	0.9990609	0.99992883	0.9983901
0.0	0.8942448	0.97100765	0.9740228	0.9696404	0.92899483	0.9718103	0.9232434	0.96733344	0.971695	0.91122293
0.0	0.8942448	0.97100765	0.9740228	0.9696404	0.92899483	0.9718103	0.9232434	0.96733344	0.971695	0.91122293
0.0	0.8942448	0.97100765	0.9740228	0.9696404	0.92899483	0.9718103	0.9232434	0.96733344	0.971695	0.91122293
0.0	0.8942448	0.97100765	0.9740228	0.9696404	0.92899483	0.9718103	0.9232434	0.96733344	0.971695	0.91122293
0.0	0.8942448	0.97100765	0.9740228	0.9696404	0.92899483	0.9718103	0.9232434	0.96733344	0.971695	0.91122293
0.0	0.97843593	0.961027	0.97448	0.9873102	0.9926529	0.89143306	0.9562222	0.99020666	0.9602085	0.98629004
0.0	0.8942448	0.97100765	0.9740228	0.9696404	0.92899483	0.9718103	0.9232434	0.96733344	0.971695	0.91122293
0.0	0.8942448	0.97100765	0.9740228	0.9696404	0.92899483	0.9718103	0.9232434	0.96733344	0.971695	0.91122293
0.0	0.9798396	0.96068066	0.9773775	0.9889681	0.98956734	0.8890189	0.9579735	0.9902165	0.95407933	0.98378974
0.0	0.8942448	0.97100765	0.9740228	0.9696404	0.92899483	0.9718103	0.9232434	0.96733344	0.971695	0.91122293
0.0	0.8942448	0.97100765	0.9740228	0.9696404	0.92899483	0.9718103	0.9232434	0.96733344	0.971695	0.91122293
0.0	0.9936208	0.9932682	0.99221486	0.99682814	0.99893695	0.9720777	0.9970703	0.99584717	0.997338	0.99753773
0.0	0.8942448	0.97100765	0.9740228	0.9696404	0.92899483	0.9718103	0.9232434	0.96733344	0.971695	0.91122293
0.0	0.99421126	0.9912186	0.9912111	0.9965004	0.997908	0.9581439	0.9838234	0.9950773	0.9913244	0.99489766
0.0	0.99421126	0.9912186	0.9912111	0.9965004	0.997908	0.9581438	0.9838234	0.9950773	0.9913244	0.99489766
0.0	0.9919848	0.9809356	0.9949196	0.99703264	0.99741143	0.96855	0.9923724	0.9952212	0.9903453	0.9923745
0.0	0.8942448	0.97100765	0.9740228	0.9696404	0.92899483	0.9718103	0.9232434	0.96733344	0.971695	0.91122293
0.0	0.8942448	0.97100765	0.9740228	0.9696404	0.92899483	0.9718103	0.9232434	0.96733344	0.971695	0.91122293
0.0	0.47080535	0.51173586	0.9858139	0.8758859	0.014383006	0.99964917	0.42841458	0.9846758	0.9947432	0.9998783
0.0	0.0051641557	0.010473345	0.011674977	0.009520489	0.015717607	0.0061751986	0.0067489073	0.0072259773	0.018872362	0.012957495
0.0	0.0025049367	0.00405752	0.0054184697	0.0035962996	0.009821194	0.0030402148	0.002807012	0.0018926186	0.007139642	0.004402777
0.0	0.47080535	0.97100765	0.94372064	0.9052298	0.042064887	0.99885833	0.42841458	0.86498123	0.9264565	0.9994136
0.0	0.47080535	0.97100765	0.94372064	0.9052298	0.042064887	0.99885833	0.42841458	0.86498123	0.9264565	0.9994136
0.0	0.56307334	0.5911153	0.5720665	0.910705	0.9468237	0.059861373	0.5913896	0.61945003	0.5631531	0.53861594
0.0	0.7626035	0.8257423	0.72146314	0.552091	0.8430063	0.341268	0.4648507	0.026465591	0.9899288	0.9624475
0.0	0.94447386	0.9602277	0.8931079	0.7514224	0.95713866	0.96577215	0.78208625	0.31583035	0.9937844	0.9798701
0.0	0.7626035	0.8257423	0.72146314	0.552091	0.8430063	0.341268	0.4648507	0.026465591	0.9899288	0.9624475
0.0	0.7626035	0.8257423	0.72146314	0.552091	0.8430063	0.341268	0.4648507	0.026465591	0.9899288	0.9624475
0.0	0.7626035	0.8257423	0.72146314	0.552091	0.8430063	0.341268	0.4648507	0.026465591	0.9899288	0.9624475
0.0	0.9703879	0.9535025	0.9693635	0.9854521	0.9891794	0.86598384	0.9243786	0.98894185	0.9500456	0.98118526
0.0	0.99952257	0.99850297	0.9987669	0.9998561	0.9996232	0.9982988	0.99879384	0.99927336	0.9994937	0.99981683
0.0	0.977061	0.99339736	0.99843615	0.9972777	0.9897306	0.9965798	0.9828136	0.99147123	0.9985941	0.99699426
0.0	0.71467316	0.17672208	0.28992772	0.8001814	0.35513747	0.14045554	0.26692104	0.31553188	0.18357813	0.7036156
0.0	0.99024314	0.94186914	0.98446375	0.99377406	0.9910874	0.9439125	0.9874237	0.9740795	0.9602556	0.9940935
0.0	0.999353	0.99864155	0.99945	0.9998161	0.999686	0.9987418	0.9992449	0.999401	0.9995859	0.99960643
0.0	0.023777688	0.059438474	0.05000479	0.13918217	0.6020112	0.026950466	0.023998747	0.11878329	0.06442346	0.07713937
0.0	0.9813617	0.89540654	0.58809656	0.9980708	0.98948705	0.99505866	0.046109065	0.9907753	0.9871594	0.87527925
0.0	0.89424485	0.97100765	0.9740228	0.9696404	0.92899483	0.9718103	0.9232434	0.96733344	0.971695	0.91122293
0.0	0.89424485	0.97100765	0.9740228	0.9696404	0.92899483	0.9718103	0.9232434	0.96733344	0.971695	0.91122293
0.0	0.8942448	0.97100765	0.9740228	0.9696404	0.92899483	0.9718103	0.9232434	0.96733344	0.971695	0.91122293
0.0	0.9998373	0.9994147	0.99941885	0.99985075	0.99947006	0.99589574	0.9998691	0.9990609	0.99992883	0.9983901
0.0	0.005220594	0.6812565	0.098342426	0.00319763	0.009382276	0.03033928	0.87010795	0.0139319375	0.8208171	0.023411816
0.0	0.005220594	0.6812565	0.098342426	0.00319763	0.009382276	0.03033928	0.87010795	0.0139319375	0.8208171	0.023411816
0.0	0.005220594	0.6812565	0.098342426	0.00319763	0.009382276	0.03033928	0.87010795	0.0139319375	0.8208171	0.023411816
0.0	0.005220594	0.6812565	0.098342426	0.00319763	0.009382276	0.03033928	0.87010795	0.0139319375	0.8208171	0.023411816
0.0	0.015835637	0.008795847	0.02653834	0.03409518	0.015379336	0.012780812	0.010067384	0.0058864094	0.015348857	0.010303996
0.0	0.59679013	0.69936854	0.7935352	0.9534933	0.91523385	0.41276872	0.74300295	0.8237036	0.8045543	0.82067794
0.0	0.9975477	0.9988727	0.99921286	0.999456	0.9992588	0.995478	0.9990102	0.9985066	0.99934036	0.99938893
0.0	0.6846724	0.5677875	0.88386303	0.9269216	0.7670342	0.5591063	0.6319559	0.8400143	0.911811	0.9418657
0.0	0.8942448	0.97100765	0.9740228	0.9696404	0.92899483	0.9718103	0.9232434	0.96733344	0.971695	0.91122293
0.0	0.8942448	0.97100765	0.9740228	0.9696404	0.92899483	0.9718103	0.9232434	0.96733344	0.971695	0.91122293
0.0	0.8942448	0.97100765	0.9740228	0.9696404	0.92899483	0.9718103	0.9232434	0.96733344	0.971695	0.91122293
0.0	0.8942448	0.97100765	0.9740228	0.9696404	0.92899483	0.9718103	0.9232434	0.96733344	0.971695	0.91122293
0.0	0.8942448	0.97100765	0.9740228	0.9696404	0.92899483	0.9718103	0.9232434	0.96733344	0.971695	0.91122293
0.0	0.8942448	0.97100765	0.9740228	0.9696404	0.92899483	0.9718103	0.9232434	0.96733344	0.971695	0.91122293
0.0	0.8942448	0.97100765	0.9740228	0.9696404	0.92899483	0.9718103	0.9232434	0.96733344	0.971695	0.91122293
0.0	0.0029789726	0.008928667	0.0055196034	0.0039996225	0.00947059	0.004477183	0.0050248173	0.0023375524	0.006939203	0.006848702
0.0	0.0014887275	0.00405752	0.0032811984	0.0016093373	0.006611148	0.0019907106	0.0021557144	0.001089208	0.0041268365	0.0031494894
0.0	0.8942448	0.97100765	0.9740228	0.9696404	0.92899483	0.9718103	0.9232434	0.96733344	0.971695	0.91122293
0.0	0.8942448	0.97100765	0.9740228	0.9696404	0.92899483	0.9718103	0.9232434	0.96733344	0.971695	0.91122293
0.0	0.8942448	0.97100765	0.9740228	0.9696404	0.92899483	0.9718103	0.9232434	0.96733344	0.971695	0.91122293
0.0	0.8942448	0.97100765	0.9740228	0.9696404	0.92899483	0.9718103	0.9232434	0.96733344	0.971695	0.91122293
0.0	0.8942448	0.97100765	0.9740228	0.9696404	0.92899483	0.9718103	0.9232434	0.96733344	0.971695	0.91122293
0.0	0.08987178	0.015374708	0.90571624	0.00552291	0.0050770347	0.00053210754	0.004019732	6.0644525e-05	0.7497173	0.81362337
0.0	0.99291164	0.94970214	0.9658036	0.99551636	0.9806009	0.9372316	0.8935563	0.97027224	0.9642087	0.99389464
0.0	0.8942448	0.97100765	0.9740228	0.9696404	0.92899483	0.9718103	0.9232434	0.96733344	0.971695	0.91122293
0.0	0.8942448	0.97100765	0.9740228	0.9696404	0.92899483	0.9718103	0.9232434	0.96733344	0.971695	0.91122293
0.0	0.8942448	0.97100765	0.9740228	0.9696404	0.92899483	0.9718103	0.9232434	0.96733344	0.971695	0.91122293
0.0	0.8942448	0.97100765	0.9740228	0.9696404	0.92899483	0.9718103	0.9232434	0.96733344	0.971695	0.91122293
0.0	0.8942448	0.97100765	0.9740228	0.9696404	0.92899483	0.9718103	0.9232434	0.96733344	0.971695	0.91122293
0.0	0.8942448	0.97100765	0.9740228	0.9696404	0.92899483	0.9718103	0.9232434	0.96733344	0.971695	0.91122293
0.0	0.8942448	0.97100765	0.9740228	0.9696404	0.92899483	0.9718103	0.9232434	0.96733344	0.971695	0.91122293
0.0	0.8942448	0.97100765	0.9740228	0.9696404	0.92899483	0.9718103	0.9232434	0.96733344	0.971695	0.91122293
0.0	0.9982716	0.9978156	0.99795073	0.9993826	0.99797434	0.9942708	0.9972167	0.9975674	0.99934536	0.9993704
0.0	0.0004884432	0.0010263142	0.0017077487	0.0011054113	0.0022203382	0.0005997959	0.0005584344	0.00053881854	0.0010329059	0.0009647985
0.0	0.9946234	0.9693487	0.9912264	0.9857422	0.99140817	0.9844952	0.8781753	0.99087733	0.94145143	0.9788179
0.0	0.9949923	0.9718069	0.99311286	0.9865628	0.99262625	0.98191607	0.8781753	0.9898346	0.9575252	0.9763584
0.0	0.99582565	0.97697145	0.9925015	0.9890484	0.99492717	0.9843907	0.8781753	0.9898346	0.95706975	0.97140276
0.0	0.8942448	0.97100765	0.9740228	0.9696404	0.92899483	0.9718103	0.9232434	0.96733344	0.971695	0.91122293
0.0	0.8942448	0.97100765	0.9740228	0.9696404	0.92899483	0.9718103	0.9232434	0.96733344	0.971695	0.91122293
0.0	0.00023483718	0.00067727495	0.28795567	7.214287e-05	0.0064710304	0.14756492	0.9232434	0.0034840698	0.039576616	0.09177036
0.0	0.9284958	0.5612962	0.36049095	0.03540721	0.45293334	0.0020798726	0.84352744	0.0752118	0.0841609	0.9171696
0.0	0.99097896	0.99974674	0.9886423	0.9972705	0.9763516	0.9950113	0.99881244	0.99555403	0.9996013	0.9999596
0.0	0.9780849	0.99379236	0.9863929	0.9938041	0.99936324	0.92675364	0.9945779	0.9921623	0.99600357	0.99793845
0.0	0.81184465	0.6486358	0.9956031	0.9998684	0.99684083	0.67958474	0.9467568	0.8063475	0.55257004	0.24025139
0.0	0.88802326	0.63279986	0.76307756	0.11563277	0.16528746	0.98662114	0.7497287	0.47092143	0.90092355	0.98403025
0.0	0.9985643	0.9899109	0.99760133	0.99462646	0.99784625	0.99213696	0.9918784	0.99804085	0.9901462	0.9944469
0.0	0.89637566	0.8380325	0.66246265	0.60574436	0.09307931	0.9890687	0.96075594	0.7673887	0.99597555	0.99016035
0.0	0.8942448	0.97100765	0.9740228	0.9696404	0.92899483	0.9718103	0.9232434	0.96733344	0.971695	0.91122293
0.0	0.8942448	0.97100765	0.9740228	0.9696404	0.92899483	0.9718103	0.9232434	0.96733344	0.971695	0.91122293
0.0	0.8942448	0.97100765	0.9740228	0.9696404	0.92899483	0.9718103	0.9232434	0.96733344	0.971695	0.91122293
0.0	0.8942448	0.97100765	0.9740228	0.9696404	0.92899483	0.9718103	0.9232434	0.96733344	0.971695	0.91122293
0.0	0.9986563	0.9986091	0.9987565	0.99951315	0.99882895	0.9961365	0.99845314	0.998524	0.9996176	0.9995472
0.0	0.0038338127	0.06249336	0.0027049787	9.75575e-05	0.2308013	0.0016124824	0.07785893	0.00096933165	0.46992266	0.0025272546
0.0	0.0038338127	0.06249336	0.0027049787	9.75575e-05	0.2308013	0.0016124824	0.07785893	0.00096933165	0.46992266	0.0025272546
0.0	0.8942448	0.97100765	0.9740228	0.9696404	0.92899483	0.9718103	0.9232434	0.96733344	0.971695	0.91122293
0.0	0.8942448	0.97100765	0.9740228	0.9696404	0.92899483	0.9718103	0.9232434	0.96733344	0.971695	0.91122293
0.0	0.91970366	0.81934696	0.80617005	0.9558996	0.906383	0.38512784	0.67071956	0.87622046	0.8178207	0.8870027
0.0	0.91970366	0.81934696	0.80617005	0.9558996	0.906383	0.3851277	0.6707195	0.87622046	0.8178207	0.8870027
0.0	0.91970366	0.81934696	0.80617005	0.9558996	0.90638286	0.38512784	0.67071956	0.87622046	0.8178207	0.8870027
0.0	0.99899143	0.9992704	0.99961746	0.9995703	0.9998863	0.9967152	0.9989617	0.9995154	0.9998253	0.99988115
0.0	0.99899143	0.9992704	0.99961746	0.9995703	0.9998863	0.9967152	0.9989617	0.9995154	0.9998253	0.99988115
0.0	0.89424485	0.97100765	0.9740228	0.9696404	0.92899483	0.9718103	0.9232434	0.96733344	0.971695	0.9112228
0.0	0.00089054235	0.0011660263	0.0014480596	0.0030897567	0.0034606152	0.002062036	0.00061109505	0.000917814	0.0021561002	0.0024198662
0.0	0.8788391	0.13359153	0.13618948	0.94040436	0.66267204	0.85455436	0.007845571	0.3575115	0.13421032	0.7692756
0.0	0.005123005	0.0021709795	0.08684562	0.07518873	0.0062326584	0.02067767	0.42014533	0.017682523	0.023375887	0.74136823
0.0	0.9332142	0.9406413	0.9629298	0.9945274	0.9922937	0.4848681	0.94652724	0.9682317	0.9591461	0.9366335
0.0	0.9332142	0.9406413	0.9629299	0.9945274	0.9922937	0.48486823	0.94652724	0.9682317	0.9591461	0.9366335
0.0	0.95039904	0.95104903	0.9682317	0.9958752	0.9943962	0.565434	0.96390104	0.9763105	0.97262144	0.9571278
0.0	0.0004523221	0.0010645721	0.0006473711	0.00033202828	0.00062471017	0.0010317556	0.0012617139	5.6459583e-05	0.00014180847	0.0034730926
0.0	0.89424485	0.97100765	0.9740228	0.9696404	0.92899483	0.9718103	0.9232434	0.96733344	0.971695	0.9112228
0.0	0.8942448	0.97100765	0.9740228	0.9696404	0.92899483	0.9718103	0.9232434	0.96733344	0.971695	0.91122293
0.0	0.8942448	0.97100765	0.9740228	0.9696404	0.92899483	0.9718103	0.9232434	0.96733344	0.971695	0.91122293
0.0	0.9995066	0.998197	0.99941695	0.9996897	0.99901474	0.9986528	0.9983181	0.99950814	0.9994815	0.9995414
0.0	0.9995066	0.998197	0.99941695	0.9996897	0.99901474	0.9986528	0.9983181	0.99950814	0.9994815	0.9995414
0.0	0.8942448	0.97100765	0.9740228	0.9696404	0.92899483	0.9718103	0.9232434	0.96733344	0.971695	0.91122293
0.0	0.89424485	0.97100765	0.9740228	0.9696404	0.92899483	0.9718103	0.9232434	0.96733344	0.971695	0.9112228
0.0	0.8942448	0.97100765	0.9740228	0.9696404	0.92899483	0.9718103	0.9232434	0.96733344	0.971695	0.91122293
0.0	0.8942448	0.97100765	0.9740228	0.9696404	0.92899483	0.9718103	0.9232434	0.96733344	0.971695	0.91122293
0.0	0.999652	0.996287	0.9985903	0.9985122	0.99927133	0.9805931	0.99784553	0.99691015	0.9966743	0.9993197
0.0	0.9504821	0.83025867	0.83967674	0.9435944	0.8242892	0.6702141	0.80431175	0.8432931	0.95342976	0.9720296
0.0	0.9504821	0.83025867	0.83967674	0.9435944	0.8242892	0.67021424	0.80431175	0.8432931	0.95342976	0.9720296
0.0	0.9504821	0.83025867	0.83967674	0.9435944	0.8242892	0.67021424	0.80431175	0.8432931	0.95342976	0.9720296
0.0	0.99519277	0.9877246	0.9957345	0.99897146	0.99880517	0.99395144	0.99210936	0.990755	0.9982175	0.99862325
0.0	0.89424485	0.97100765	0.9740228	0.9696404	0.92899483	0.9718103	0.9232434	0.96733344	0.971695	0.9112228
0.0	0.8942448	0.97100765	0.9740228	0.9696404	0.92899483	0.9718103	0.9232434	0.96733344	0.971695	0.91122293
0.0	0.8942448	0.97100765	0.9740228	0.9696404	0.92899483	0.9718103	0.9232434	0.96733344	0.971695	0.91122293
0.0	0.9930038	0.98124206	0.99107176	0.9963887	0.99662554	0.9766187	0.99248224	0.98395455	0.99304634	0.9978713
0.0	0.09286529	0.14331955	0.54520905	0.1736645	0.17867653	0.36671934	0.05691214	0.054735832	0.033345982	0.33213264
0.0	6.928669e-05	0.0013590073	0.00033249616	9.8598524e-05	0.00033374075	0.00017116843	0.0003847967	0.00010371952	0.012777051	0.00053781515
0.0	0.9930038	0.98124206	0.99107176	0.9963887	0.99662554	0.9766187	0.99248224	0.98395455	0.99304634	0.9978713
0.0	0.9930038	0.98124206	0.99107176	0.9963887	0.99662554	0.9766187	0.99248224	0.98395455	0.99304634	0.9978713
0.0	0.09286529	0.14331955	0.54520905	0.1736645	0.17867659	0.36671937	0.056912113	0.054735832	0.033345968	0.33213264
0.0	0.030663539	0.111743286	0.19461726	0.2670932	0.16915539	0.046058044	0.0771271	0.027543506	0.11081025	0.23747411
0.0	0.983247	0.9489603	0.9564572	0.98846465	0.9853361	0.62683684	0.9245255	0.9691251	0.9581074	0.98533624
0.0	0.8942448	0.97100765	0.9740228	0.9696404	0.92899483	0.9718103	0.9232434	0.96733344	0.971695	0.91122293
0.0	0.8942448	0.97100765	0.9740228	0.9696404	0.92899483	0.9718103	0.9232434	0.96733344	0.971695	0.91122293
0.0	0.15734836	0.13415681	0.24722873	0.61570185	0.2722996	0.16232798	0.09623576	0.36726663	0.08384089	0.09748779
0.0	0.99808645	0.9888603	0.9939421	0.9941911	0.9980811	0.9971084	0.9807731	0.9955259	0.9829828	0.9890533
0.0	0.0037267155	0.01240946	0.007211239	0.005380922	0.025498895	0.008157093	0.008225277	0.0031153108	0.0121857785	0.010561909
0.0	0.89424485	0.97100765	0.9740228	0.9696404	0.92899483	0.9718103	0.9232434	0.96733344	0.971695	0.9112228
0.0	0.8942448	0.97100765	0.9740228	0.9696404	0.92899483	0.9718103	0.9232434	0.96733344	0.971695	0.91122293
0.0	0.8942448	0.97100765	0.9740228	0.9696404	0.92899483	0.9718103	0.9232434	0.96733344	0.971695	0.91122293
0.0	0.8942448	0.97100765	0.9740228	0.9696404	0.92899483	0.9718103	0.9232434	0.96733344	0.971695	0.91122293
0.0	0.9995066	0.998197	0.99941695	0.9996897	0.99901474	0.9986528	0.9983181	0.99950814	0.9994815	0.9995414
0.0	0.9995066	0.998197	0.99941695	0.9996897	0.99901474	0.9986528	0.9983181	0.99950814	0.9994815	0.9995414
0.0	0.8942448	0.97100765	0.9740228	0.9696404	0.92899483	0.9718103	0.9232434	0.96733344	0.971695	0.91122293
0.0	0.9995066	0.998197	0.99941695	0.9996897	0.99901474	0.9986528	0.9983181	0.99950814	0.9994815	0.9995414
0.0	0.9995066	0.998197	0.99941695	0.9996897	0.99901474	0.9986528	0.9983181	0.99950814	0.9994815	0.9995414
0.0	0.0012314229	0.001791252	0.0028783302	0.0021354244	0.0038990334	0.0009218797	0.0011011852	0.0013034013	0.0010060119	0.0010010069
0.0	0.8942448	0.97100765	0.9740228	0.9696404	0.92899483	0.9718103	0.9232434	0.96733344	0.971695	0.91122293
0.0	0.8942448	0.97100765	0.9740228	0.9696404	0.92899483	0.9718103	0.9232434	0.96733344	0.971695	0.91122293
0.0	0.9995066	0.998197	0.99941695	0.9996897	0.99901474	0.9986528	0.9983181	0.99950814	0.9994815	0.9995414
0.0	0.9995066	0.998197	0.99941695	0.9996897	0.99901474	0.9986528	0.9983181	0.99950814	0.9994815	0.9995414
0.0	0.8942448	0.97100765	0.9740228	0.9696404	0.92899483	0.9718103	0.9232434	0.96733344	0.971695	0.91122293
0.0	0.8942448	0.97100765	0.9740228	0.9696404	0.92899483	0.9718103	0.9232434	0.96733344	0.971695	0.91122293
0.0	0.8942448	0.97100765	0.9740228	0.9696404	0.92899483	0.9718103	0.9232434	0.96733344	0.971695	0.91122293
0.0	0.8942448	0.97100765	0.9740228	0.9696404	0.92899483	0.9718103	0.9232434	0.96733344	0.971695	0.91122293
0.0	0.8942448	0.97100765	0.9740228	0.9696404	0.92899483	0.9718103	0.9232434	0.96733344	0.971695	0.91122293
0.0	0.8942448	0.97100765	0.9740228	0.9696404	0.92899483	0.9718103	0.9232434	0.96733344	0.971695	0.91122293
0.0	0.8942448	0.97100765	0.9740228	0.9696404	0.92899483	0.9718103	0.9232434	0.96733344	0.971695	0.91122293
0.0	0.8942448	0.97100765	0.9740228	0.9696404	0.92899483	0.9718103	0.9232434	0.96733344	0.971695	0.91122293
0.0	0.8942448	0.97100765	0.9740228	0.9696404	0.92899483	0.9718103	0.9232434	0.96733344	0.971695	0.91122293
0.0	0.8942448	0.97100765	0.9740228	0.9696404	0.92899483	0.9718103	0.9232434	0.96733344	0.971695	0.91122293
0.0	0.8942448	0.97100765	0.9740228	0.9696404	0.92899483	0.9718103	0.9232434	0.96733344	0.971695	0.91122293
0.0	0.8942448	0.97100765	0.9740228	0.9696404	0.92899483	0.9718103	0.9232434	0.96733344	0.971695	0.91122293
0.0	0.8942448	0.97100765	0.9740228	0.9696404	0.92899483	0.9718103	0.9232434	0.96733344	0.971695	0.91122293
0.0	0.8942448	0.97100765	0.9740228	0.9696404	0.92899483	0.9718103	0.9232434	0.96733344	0.971695	0.91122293
0.0	0.8942448	0.97100765	0.9740228	0.9696404	0.92899483	0.9718103	0.9232434	0.96733344	0.971695	0.91122293
0.0	0.8942448	0.97100765	0.9740228	0.9696404	0.92899483	0.9718103	0.9232434	0.96733344	0.971695	0.91122293
0.0	0.8942448	0.97100765	0.9740228	0.9696404	0.92899483	0.9718103	0.9232434	0.96733344	0.971695	0.91122293
0.0	0.8942448	0.97100765	0.9740228	0.9696404	0.92899483	0.9718103	0.9232434	0.96733344	0.971695	0.91122293
0.0	0.9912771	0.9881066	0.9261653	0.99816895	0.9936293	0.9412091	0.9817485	0.9916809	0.9794478	0.986985
0.0	0.9928605	0.98624945	0.94925624	0.9982925	0.9958692	0.9437026	0.98697555	0.9909202	0.9831329	0.9903868
0.0	0.9992887	0.9977176	0.99835026	0.9998273	0.99942327	0.9970962	0.99819475	0.99925035	0.9991602	0.9997335
0.0	0.0019704264	0.0046726237	0.0040885434	0.0026792025	0.010513786	0.0026506481	0.003194558	0.0022471885	0.0068218224	0.004622707
0.0	0.0058063297	0.013558016	0.007384456	0.0065073427	0.015081961	0.0067678946	0.0073419227	0.008488185	0.012211497	0.0125847235
0.0	0.99378574	0.0051173354	0.1430124	0.8499134	0.6123348	0.052765206	0.091172144	0.9927039	0.9717472	0.80983156
0.0	0.9997452	0.9753279	0.27720067	0.8499134	0.6123348	0.3590206	0.9902969	0.9997105	0.9939877	0.99671257
0.0	0.8942448	0.97100765	0.9740228	0.9696404	0.92899483	0.9718103	0.9232434	0.96733344	0.971695	0.91122293
0.0	0.8942448	0.97100765	0.9740228	0.9696404	0.92899483	0.9718103	0.9232434	0.96733344	0.971695	0.91122293
0.0	0.8942448	0.97100765	0.9740228	0.9696404	0.92899483	0.9718103	0.9232434	0.96733344	0.971695	0.91122293
0.0	0.8942448	0.97100765	0.9740228	0.9696404	0.92899483	0.9718103	0.9232434	0.96733344	0.971695	0.91122293
0.0	0.252341	0.6879658	0.8259171	0.9217202	0.7695075	0.8598912	0.87022567	0.5560403	0.53490615	0.78286225
0.0	0.9952722	0.9936259	0.99749076	0.9984469	0.99774617	0.9911829	0.9853593	0.9949892	0.99760854	0.9979602
0.0	0.99323285	0.99043405	0.9364645	0.9986749	0.9959269	0.92771906	0.9855338	0.9946472	0.9866876	0.99198955
0.0	0.8942448	0.97100765	0.9740228	0.9696404	0.92899483	0.9718103	0.9232434	0.96733344	0.971695	0.91122293
0.0	0.8942448	0.97100765	0.9740228	0.9696404	0.92899483	0.9718103	0.9232434	0.96733344	0.971695	0.91122293
0.0	0.9930248	0.99530953	0.99817216	0.9988663	0.9996346	0.9968644	0.976599	0.9951775	0.9984434	0.9976186
0.0	0.9231288	0.2988975	0.16176865	0.9947491	0.9344455	0.27568555	0.03827474	0.97555816	0.31799987	0.79246646
0.0	0.8942448	0.97100765	0.9740228	0.9696404	0.92899483	0.9718103	0.9232434	0.96733344	0.971695	0.91122293
0.0	0.9231287	0.29889753	0.16176866	0.9947491	0.9344455	0.27568555	0.03827474	0.97555816	0.3179998	0.7924666
0.0	0.9231287	0.2988975	0.16176866	0.9947491	0.9344455	0.27568555	0.03827475	0.97555816	0.3179998	0.79246646
0.0	0.9231287	0.29889753	0.16176866	0.9947491	0.9344455	0.27568555	0.03827474	0.97555816	0.31799984	0.79246646
0.0	0.9231288	0.29889753	0.16176866	0.9947491	0.9344455	0.27568555	0.03827474	0.97555816	0.31799984	0.79246646
0.0	0.9231287	0.2988975	0.16176866	0.9947491	0.9344455	0.27568555	0.03827475	0.97555816	0.31799978	0.79246646
0.0	0.9231288	0.2988975	0.16176863	0.9947491	0.9344455	0.27568555	0.03827474	0.97555816	0.3179998	0.79246646
0.0	0.9231288	0.2988975	0.16176865	0.9947491	0.9344455	0.27568555	0.03827475	0.97555816	0.31799987	0.79246646
0.0	0.9231288	0.29889753	0.16176863	0.9947491	0.9344455	0.27568555	0.03827474	0.97555816	0.31799987	0.79246646
0.0	0.9231287	0.2988975	0.16176873	0.9947491	0.9344455	0.2756856	0.03827475	0.97555816	0.31800002	0.7924664
0.0	0.8942448	0.97100765	0.9740228	0.9696404	0.92899483	0.9718103	0.9232434	0.96733344	0.971695	0.91122293
0.0	0.9902818	0.97744477	0.964531	0.9993617	0.9986469	0.9993593	0.058221377	0.9967548	0.9946878	0.9187335
0.0	0.00029111071	0.0002618598	0.0013485414	0.00016867994	0.0026993759	0.00044644385	0.0003758977	0.00030097424	0.00071445684	0.00014751543
0.0	0.99524045	0.9961434	0.99869376	0.99913377	0.9996877	0.99753004	0.99507385	0.9960819	0.9984958	0.9993381
0.0	0.9926225	0.9910891	0.96837616	0.998909	0.99501073	0.8700758	0.988166	0.994968	0.99419576	0.99575067
0.0	0.9231288	0.29889756	0.16176872	0.9947491	0.9344455	0.2756856	0.03827475	0.97555816	0.318	0.79246634
0.0	0.9231288	0.29889756	0.16176873	0.9947491	0.9344455	0.27568567	0.03827475	0.97555816	0.31800002	0.7924664
0.0	0.9231288	0.2988975	0.16176866	0.9947491	0.9344455	0.27568555	0.03827474	0.97555816	0.31799984	0.79246646
0.0	0.9689404	0.82952696	0.5608511	0.9993406	0.98741025	0.7973506	0.660559	0.9938087	0.33590797	0.96996045
0.0	0.9808343	0.82992214	0.7970113	0.99893147	0.9873438	0.9618888	0.120661356	0.99850535	0.8741889	0.92502373
0.0	0.9231288	0.29889756	0.16176873	0.9947491	0.9344455	0.27568555	0.038274758	0.97555816	0.31799996	0.79246634
0.0	0.9753151	0.76037157	0.7491585	0.99897075	0.9857917	0.93924147	0.1385452	0.99573827	0.63097966	0.9962192
0.0	0.9231287	0.29889753	0.16176866	0.9947491	0.9344455	0.27568555	0.03827474	0.97555816	0.31799978	0.79246646
0.0	0.9231288	0.2988975	0.16176866	0.9947491	0.9344455	0.27568555	0.03827474	0.97555816	0.31799978	0.7924666
0.0	0.9231288	0.29889753	0.16176866	0.9947491	0.9344455	0.27568555	0.03827474	0.97555816	0.3179998	0.79246646
0.0	0.9957436	0.9916863	0.9985588	0.99909556	0.9996407	0.9948815	0.991875	0.9951616	0.9977603	0.99906164
0.0	0.9231287	0.2988975	0.16176865	0.9947491	0.9344455	0.27568555	0.03827474	0.97555816	0.31799978	0.79246646
0.0	0.9231287	0.2988975	0.16176866	0.9947491	0.9344455	0.27568555	0.03827474	0.97555816	0.31799984	0.79246646
0.0	0.9231287	0.29889753	0.16176865	0.9947491	0.9344455	0.27568555	0.03827474	0.97555816	0.3179998	0.79246646
0.0	0.9231287	0.29889753	0.16176866	0.9947491	0.9344455	0.27568555	0.03827474	0.97555816	0.31799987	0.79246646
0.0	0.9231288	0.29889756	0.16176873	0.9947491	0.9344455	0.2756856	0.038274758	0.97555816	0.318	0.7924664
0.0	0.9946784	0.99537575	0.99855024	0.99909055	0.9994935	0.996797	0.9926916	0.9959835	0.9981834	0.9990145
0.0	0.9895091	0.9908778	0.99689025	0.9984914	0.99929917	0.99236816	0.97772104	0.9926052	0.99550676	0.9976332
0.0	0.9944759	0.99585825	0.99854857	0.9991867	0.99961215	0.99679524	0.9929173	0.9966813	0.9981883	0.9986659
0.0	0.98829937	0.9894303	0.9960055	0.9983693	0.99912196	0.99113256	0.9728338	0.991223	0.99422294	0.9971475
0.0	0.9964102	0.9944377	0.9987362	0.9989593	0.9995796	0.99700516	0.9945569	0.9961504	0.99835324	0.9993666
0.0	0.996745	0.99657637	0.9988681	0.99907684	0.99964976	0.99810815	0.9929066	0.9967278	0.9980794	0.999185
0.0	0.8942448	0.97100765	0.9740228	0.9696404	0.92899483	0.9718103	0.9232434	0.96733344	0.971695	0.91122293
0.0	0.8942448	0.97100765	0.9740228	0.9696404	0.92899483	0.9718103	0.9232434	0.96733344	0.971695	0.91122293
0.0	0.00965618	0.019327847	0.023089247	0.004191584	0.004300066	0.003941174	0.019946702	0.004285159	0.01099815	0.0016597908
0.0	0.0044869743	0.007259808	0.0075357137	0.002014417	0.0010054858	0.0010848608	0.007848478	0.0016110413	0.0038799273	0.00089198595
0.0	0.004486979	0.007259808	0.0075357137	0.002014417	0.0010054858	0.0010848608	0.007848478	0.0016110399	0.0038799255	0.0008919856
0.0	0.004486979	0.0072598113	0.0075357137	0.002014417	0.0010054858	0.0010848603	0.007848478	0.0016110399	0.0038799273	0.00089198595
0.0	0.004486979	0.007259808	0.0075357137	0.002014417	0.0010054858	0.0010848608	0.007848474	0.0016110413	0.0038799255	0.00089198595
0.0	0.0044869743	0.007259808	0.0075357137	0.002014415	0.0010054858	0.0010848603	0.007848482	0.0016110407	0.0038799273	0.0008919856
0.0	0.009656184	0.019327847	0.023089254	0.004191584	0.0043000635	0.003941174	0.019946706	0.0042851614	0.01099815	0.0016597898
0.0	0.004486979	0.0072598113	0.0075357137	0.002014417	0.0010054858	0.0010848608	0.007848478	0.0016110413	0.0038799255	0.0008919856
0.0	0.004486979	0.007259808	0.0075357137	0.002014417	0.0010054858	0.0010848608	0.007848474	0.0016110399	0.0038799273	0.0008919856
0.0	0.0044869743	0.007259808	0.0075357137	0.002014417	0.0010054858	0.0010848608	0.007848474	0.0016110399	0.0038799255	0.0008919856
0.0	0.004486979	0.007259808	0.0075357137	0.002014417	0.0010054858	0.0010848603	0.007848478	0.0016110413	0.0038799273	0.00089198595
0.0	0.0044869743	0.007259808	0.0075357137	0.002014415	0.0010054858	0.0010848608	0.007848478	0.0016110407	0.0038799273	0.00089198595
0.0	0.00965618	0.019327838	0.023089254	0.004191584	0.004300066	0.003941176	0.019946702	0.0042851614	0.01099815	0.0016597898
0.0	0.004486979	0.007259808	0.0075357137	0.002014417	0.0010054858	0.0010848608	0.007848478	0.0016110399	0.0038799273	0.00089198595
0.0	0.0044869743	0.007259808	0.0075357137	0.002014417	0.0010054858	0.0010848603	0.007848478	0.0016110413	0.0038799255	0.00089198595
0.0	0.004486979	0.0072598113	0.0075357137	0.002014417	0.0010054858	0.0010848608	0.007848474	0.0016110399	0.0038799255	0.00089198595
0.0	0.0044869743	0.0072598113	0.0075357137	0.002014417	0.0010054858	0.0010848608	0.007848478	0.0016110399	0.0038799273	0.0008919856
0.0	0.0044869743	0.007259808	0.0075357137	0.0020144158	0.0010054858	0.0010848608	0.007848478	0.0016110407	0.0038799273	0.00089198595
0.0	0.00965618	0.019327838	0.023089247	0.004191584	0.0043000635	0.003941176	0.019946706	0.004285159	0.010998155	0.0016597908
0.0	0.0044869743	0.0072598113	0.0075357137	0.002014417	0.0010054858	0.0010848608	0.007848478	0.0016110413	0.0038799273	0.00089198595
0.0	0.004486979	0.0072598113	0.0075357137	0.002014417	0.0010054858	0.0010848608	0.007848478	0.0016110413	0.0038799255	0.00089198595
0.0	0.004486979	0.0072598113	0.0075357137	0.002014417	0.0010054858	0.0010848608	0.007848478	0.0016110413	0.0038799255	0.0008919856
0.0	0.0044869743	0.007259808	0.0075357137	0.002014417	0.0010054858	0.0010848603	0.007848478	0.0016110413	0.0038799273	0.0008919856
0.0	0.0044869743	0.007259808	0.0075357137	0.002014415	0.0010054858	0.0010848603	0.007848482	0.0016110407	0.0038799273	0.00089198595
0.0	0.009656184	0.019327847	0.023089254	0.004191584	0.004300066	0.003941176	0.019946706	0.004285159	0.010998155	0.0016597898
0.0	0.0044869743	0.0072598113	0.0075357137	0.002014417	0.0010054858	0.0010848608	0.007848478	0.0016110413	0.0038799273	0.00089198595
0.0	0.004486979	0.007259808	0.0075357137	0.002014417	0.0010054858	0.0010848608	0.007848474	0.0016110413	0.0038799255	0.0008919856
0.0	0.0044869743	0.0072598113	0.0075357137	0.002014417	0.0010054858	0.0010848608	0.007848478	0.0016110413	0.0038799255	0.0008919856
0.0	0.0044869743	0.007259808	0.0075357137	0.002014417	0.0010054858	0.0010848608	0.007848478	0.0016110413	0.0038799273	0.0008919856
0.0	0.0044869743	0.007259808	0.0075357137	0.002014415	0.0010054858	0.0010848603	0.007848482	0.0016110407	0.0038799273	0.00089198595
0.0	0.00965618	0.019327838	0.023089247	0.004191584	0.0043000635	0.003941176	0.019946706	0.004285159	0.010998155	0.0016597898
0.0	0.004486979	0.0072598113	0.0075357137	0.002014417	0.0010054858	0.0010848608	0.007848478	0.0016110413	0.0038799273	0.00089198595
0.0	0.004486979	0.0072598113	0.0075357137	0.002014417	0.0010054858	0.0010848608	0.007848478	0.0016110399	0.0038799255	0.0008919856
0.0	0.0044869743	0.0072598113	0.0075357137	0.002014417	0.0010054858	0.0010848608	0.007848478	0.0016110399	0.0038799255	0.0008919856
0.0	0.0044869743	0.007259808	0.0075357137	0.002014417	0.0010054858	0.0010848608	0.007848478	0.0016110413	0.0038799255	0.0008919856
0.0	0.0044869743	0.007259808	0.0075357137	0.0020144158	0.0010054858	0.0010848608	0.007848478	0.0016110407	0.0038799273	0.00089198595
0.0	0.00965618	0.019327838	0.023089254	0.004191584	0.0043000635	0.003941176	0.019946702	0.0042851614	0.010998155	0.0016597898
0.0	0.0044869743	0.0072598113	0.0075357137	0.002014417	0.0010054858	0.0010848603	0.007848478	0.0016110399	0.0038799255	0.00089198595
0.0	0.004486979	0.007259808	0.0075357137	0.002014417	0.0010054858	0.0010848603	0.007848474	0.0016110413	0.0038799273	0.00089198595
0.0	0.0044869743	0.007259808	0.0075357137	0.002014417	0.0010054858	0.0010848608	0.007848478	0.0016110399	0.0038799273	0.0008919856
0.0	0.0044869743	0.007259808	0.0075357137	0.002014417	0.0010054858	0.0010848608	0.007848478	0.0016110399	0.0038799255	0.00089198595
0.0	0.0044869743	0.007259808	0.0075357137	0.002014415	0.0010054858	0.0010848603	0.007848482	0.0016110407	0.0038799273	0.00089198595
0.0	0.0044869743	0.007259808	0.0075357137	0.0020144158	0.0010054858	0.0010848603	0.007848482	0.0016110407	0.0038799273	0.00089198595
0.0	0.0044869743	0.007259808	0.0075357137	0.0020144158	0.0010054858	0.0010848608	0.007848478	0.0016110407	0.0038799273	0.00089198595
0.0	0.004486979	0.007259808	0.0075357137	0.002014417	0.0010054858	0.0010848608	0.007848474	0.0016110399	0.0038799273	0.0008919856
0.0	0.0044869743	0.007259808	0.0075357137	0.0020144158	0.0010054858	0.0010848608	0.007848482	0.0016110407	0.0038799273	0.00089198595
0.0	0.0044869743	0.007259808	0.0075357137	0.002014415	0.0010054858	0.0010848603	0.007848482	0.0016110407	0.0038799273	0.00089198595
0.0	0.004486979	0.0072598113	0.0075357137	0.002014417	0.0010054858	0.0010848608	0.007848478	0.0016110413	0.0038799255	0.0008919856
0.0	0.004486979	0.007259808	0.0075357137	0.002014417	0.0010054858	0.0010848608	0.007848474	0.0016110399	0.0038799273	0.0008919856
0.0	0.0044869743	0.007259808	0.0075357137	0.002014417	0.0010054858	0.0010848608	0.007848478	0.0016110399	0.0038799255	0.0008919856
0.0	0.0044869743	0.007259808	0.0075357137	0.002014417	0.0010054858	0.0010848603	0.007848478	0.0016110399	0.0038799273	0.00089198595
0.0	0.0044869743	0.0072598113	0.0075357137	0.002014417	0.0010054858	0.0010848603	0.007848478	0.0016110413	0.0038799255	0.00089198595
0.0	0.00965618	0.019327847	0.023089258	0.004191584	0.0043000635	0.003941176	0.019946706	0.004285159	0.010998155	0.0016597908
0.0	0.0044869743	0.007259808	0.0075357137	0.002014415	0.0010054858	0.0010848608	0.007848482	0.0016110407	0.0038799273	0.00089198595
0.0	0.0059566004	0.019833712	0.009125974	0.006208046	0.003223385	0.0015192667	0.024007505	0.0015326213	0.005913872	0.00132886
0.0	0.00965618	0.019327847	0.023089247	0.004191584	0.004300066	0.003941176	0.019946706	0.004285159	0.010998155	0.0016597898
0.0	0.0044869743	0.007259808	0.0075357137	0.002014417	0.0010054858	0.0010848603	0.007848478	0.0016110399	0.0038799255	0.00089198595
0.0	0.0044869743	0.007259808	0.0075357137	0.0020144158	0.0010054858	0.0010848603	0.007848482	0.0016110407	0.0038799273	0.0008919856
0.0	0.0044869743	0.007259808	0.0075357137	0.0020144158	0.0010054858	0.0010848608	0.007848482	0.0016110407	0.0038799273	0.00089198595
0.0	0.0044869743	0.0072598113	0.0075357137	0.002014417	0.0010054858	0.0010848608	0.007848474	0.0016110413	0.0038799273	0.0008919856
0.0	0.0044869743	0.007259808	0.0075357137	0.002014417	0.0010054858	0.0010848608	0.007848474	0.0016110399	0.0038799273	0.0008919856
0.0	0.0059566004	0.019833712	0.009125969	0.006208046	0.0032233833	0.0015192674	0.024007505	0.0015326213	0.005913872	0.00132886
0.0	0.0044869743	0.0072598113	0.0075357137	0.002014417	0.0010054858	0.0010848608	0.007848474	0.0016110413	0.0038799273	0.00089198595
0.0	0.0044869743	0.0072598113	0.0075357137	0.002014417	0.0010054858	0.0010848608	0.007848478	0.0016110413	0.0038799255	0.0008919856
0.0	0.0044869743	0.0072598113	0.0075357137	0.002014417	0.0010054858	0.0010848608	0.007848478	0.0016110413	0.0038799273	0.0008919856
0.0	0.0056149117	0.011238597	0.013487815	0.0050497893	0.0023893225	0.0018390416	0.016541312	0.0026490325	0.005564719	0.005579491
0.0	0.00965618	0.019327847	0.023089254	0.004191584	0.0043000635	0.003941174	0.019946702	0.004285159	0.01099815	0.0016597898
0.0	0.00824273	0.011329232	0.017590458	0.0022152574	0.0017816153	0.002930235	0.010862636	0.00333836	0.0050709397	0.0019186337
0.0	0.011452877	0.033165403	0.021253025	0.008643884	0.0059331837	0.0038453338	0.03328257	0.0043085385	0.00783371	0.0034435454
0.0	0.008242734	0.011329232	0.017590458	0.0022152574	0.0017816153	0.002930235	0.010862636	0.00333836	0.0050709397	0.0019186346
0.0	0.004486979	0.007259808	0.0075357137	0.002014417	0.0010054858	0.0010848608	0.007848478	0.0016110399	0.0038799273	0.00089198595
0.0	0.0059566004	0.019833708	0.009125974	0.006208046	0.003223385	0.001519266	0.024007505	0.0015326213	0.005913872	0.0013288592
0.0	0.004486979	0.007259808	0.0075357137	0.002014417	0.0010054858	0.0010848608	0.007848478	0.0016110413	0.0038799255	0.0008919856
0.0	0.00965618	0.019327838	0.023089247	0.004191584	0.0043000635	0.003941176	0.019946706	0.004285159	0.010998155	0.0016597908
0.0	0.0044869743	0.007259808	0.0075357137	0.002014417	0.0010054858	0.0010848608	0.007848478	0.0016110413	0.0038799273	0.0008919856
0.0	0.0044869743	0.007259808	0.0075357137	0.002014417	0.0010054858	0.0010848608	0.007848478	0.0016110399	0.0038799273	0.0008919856
0.0	0.009656184	0.019327838	0.023089247	0.004191584	0.0043000635	0.003941176	0.019946706	0.004285159	0.010998155	0.0016597898
0.0	0.0044869743	0.007259808	0.0075357137	0.002014415	0.0010054858	0.0010848608	0.007848482	0.0016110407	0.0038799273	0.00089198595
0.0	0.004486979	0.007259808	0.0075357137	0.002014417	0.0010054858	0.0010848608	0.007848478	0.0016110399	0.0038799273	0.0008919856
0.0	0.0044869743	0.007259808	0.0075357137	0.002014417	0.0010054858	0.0010848608	0.007848478	0.0016110399	0.0038799273	0.00089198595
0.0	0.0059566004	0.019833712	0.009125974	0.006208046	0.003223385	0.0015192674	0.024007505	0.0015326213	0.005913872	0.00132886
0.0	0.0059566004	0.019833712	0.009125969	0.006208046	0.003223385	0.0015192674	0.024007512	0.0015326213	0.005913872	0.00132886
0.0	0.0044869743	0.007259808	0.0075357137	0.002014415	0.0010054858	0.0010848603	0.007848482	0.0016110407	0.0038799273	0.00089198595
0.0	0.0044869743	0.007259808	0.0075357137	0.002014415	0.0010054858	0.0010848608	0.007848482	0.0016110407	0.0038799273	0.00089198595
0.0	0.004486979	0.007259808	0.0075357137	0.002014417	0.0010054858	0.0010848608	0.007848478	0.0016110399	0.0038799273	0.0008919856
0.0	0.0044869743	0.007259808	0.0075357137	0.002014417	0.0010054858	0.0010848608	0.007848474	0.0016110413	0.0038799273	0.0008919856
0.0	0.0059566004	0.019833708	0.009125974	0.006208046	0.0032233833	0.0015192667	0.024007505	0.0015326213	0.005913872	0.00132886
0.0	0.0044869743	0.007259808	0.0075357137	0.002014417	0.0010054858	0.0010848603	0.007848478	0.0016110413	0.0038799255	0.00089198595
0.0	0.0044869743	0.007259808	0.0075357137	0.002014417	0.0010054858	0.0010848603	0.007848474	0.0016110413	0.0038799273	0.0008919856
0.0	0.017924294	0.014559573	0.030363219	0.003328851	0.0019545811	0.003239686	0.032692406	0.002368961	0.010110973	0.006037836
0.0	0.009656184	0.019327847	0.023089247	0.004191584	0.0043000635	0.003941176	0.019946706	0.004285159	0.01099815	0.0016597908
0.0	0.0059566004	0.019833712	0.009125974	0.006208046	0.0032233833	0.0015192674	0.024007505	0.0015326213	0.005913872	0.0013288592
0.0	0.009656184	0.019327847	0.023089254	0.004191584	0.0043000635	0.003941176	0.019946706	0.004285159	0.010998155	0.0016597908
0.0	0.012087664	0.058113895	0.008939459	0.007901144	0.0073740366	0.003768984	0.033930834	0.0030827364	0.007638182	0.007901896
0.0	0.0044869743	0.007259808	0.0075357137	0.0020144158	0.0010054858	0.0010848603	0.007848482	0.0016110407	0.0038799273	0.00089198595
0.0	0.0044869743	0.0072598113	0.0075357137	0.002014417	0.0010054858	0.0010848608	0.007848478	0.0016110399	0.0038799255	0.0008919856
0.0	0.0059566055	0.019833708	0.009125969	0.006208046	0.0032233833	0.0015192674	0.024007505	0.0015326213	0.0059138685	0.0013288592
0.0	0.0056149117	0.011238593	0.013487815	0.0050497893	0.0023893248	0.0018390416	0.016541312	0.0026490325	0.005564716	0.005579489
0.0	0.0059566004	0.019833712	0.009125969	0.006208046	0.003223385	0.0015192674	0.024007505	0.0015326213	0.005913872	0.00132886
0.0	0.009656184	0.019327847	0.023089254	0.004191584	0.0043000635	0.003941176	0.019946702	0.004285159	0.010998155	0.0016597908
0.0	0.00965618	0.019327847	0.023089254	0.004191584	0.0043000635	0.003941176	0.019946702	0.004285159	0.010998155	0.0016597908
0.0	0.0044869743	0.007259808	0.0075357137	0.0020144158	0.0010054858	0.0010848603	0.007848482	0.0016110407	0.0038799273	0.00089198595
0.0	0.0044869743	0.007259808	0.0075357137	0.0020144158	0.0010054858	0.0010848608	0.007848482	0.0016110407	0.0038799273	0.0008919856
0.0	0.004486979	0.0072598113	0.0075357137	0.002014417	0.0010054858	0.0010848608	0.007848478	0.0016110413	0.0038799255	0.00089198595
0.0	0.004486979	0.007259808	0.0075357137	0.002014417	0.0010054858	0.0010848608	0.007848478	0.0016110399	0.0038799255	0.0008919856
0.0	0.0044869743	0.007259808	0.0075357137	0.002014417	0.0010054858	0.0010848603	0.007848474	0.0016110399	0.0038799255	0.0008919856
0.0	0.009656184	0.019327838	0.023089254	0.004191584	0.004300066	0.003941176	0.019946706	0.004285159	0.01099815	0.0016597908
0.0	0.0044869743	0.007259808	0.0075357137	0.002014417	0.0010054858	0.0010848608	0.007848478	0.0016110399	0.0038799273	0.00089198595
0.0	0.0059566055	0.019833712	0.009125974	0.006208046	0.003223385	0.0015192674	0.024007505	0.0015326213	0.005913872	0.0013288592
0.0	0.009656184	0.019327847	0.023089254	0.004191584	0.0043000635	0.003941176	0.019946702	0.004285159	0.010998155	0.0016597908
0.0	0.00965618	0.019327838	0.023089258	0.004191584	0.0043000635	0.003941174	0.019946706	0.004285159	0.01099815	0.0016597898
0.0	0.00985128	0.009807974	0.018497637	0.0031086612	0.001188142	0.0033928405	0.016511273	0.0023863895	0.004923104	0.0016325146
0.0	0.00985128	0.009807974	0.018497631	0.0031086598	0.0011881408	0.0033928405	0.01651128	0.0023863895	0.004923104	0.0016325146
0.0	0.026601508	0.031198371	0.06032609	0.006242282	0.006382905	0.015369152	0.04066575	0.008163728	0.014901469	0.0030603006
0.0	0.9231288	0.29889756	0.16176873	0.9947491	0.9344455	0.27568555	0.03827475	0.97555816	0.31799996	0.7924664
0.0	0.8942448	0.97100765	0.9740228	0.9696404	0.92899483	0.9718103	0.9232434	0.96733344	0.971695	0.91122293
0.0	0.8942448	0.97100765	0.9740228	0.9696404	0.92899483	0.9718103	0.9232434	0.96733344	0.971695	0.91122293
0.0	0.8942448	0.97100765	0.9740228	0.9696404	0.92899483	0.9718103	0.9232434	0.96733344	0.971695	0.91122293
0.0	0.9926225	0.9910891	0.96837616	0.998909	0.99501073	0.8700758	0.988166	0.994968	0.99419576	0.99575067
0.0	0.8942448	0.97100765	0.9740228	0.9696404	0.92899483	0.9718103	0.9232434	0.96733344	0.971695	0.91122293
0.0	0.99993813	0.999931	0.99994886	0.99997616	0.99998903	0.9999186	0.99996984	0.9999695	0.9999858	0.99997723
0.0	0.89424485	0.97100765	0.9740228	0.9696404	0.92899483	0.9718103	0.9232434	0.96733344	0.971695	0.9112228
0.0	0.9997154	0.99965906	0.9998053	0.9998888	0.9997799	0.9994	0.9995753	0.9994874	0.9999163	0.99988043
0.0	0.8942448	0.97100765	0.9740228	0.9696404	0.92899483	0.9718103	0.9232434	0.96733344	0.971695	0.91122293
0.0	0.8942448	0.97100765	0.9740228	0.9696404	0.92899483	0.9718103	0.9232434	0.96733344	0.971695	0.91122293
0.0	0.8942448	0.97100765	0.9740228	0.9696404	0.92899483	0.9718103	0.9232434	0.96733344	0.971695	0.91122293
0.0	0.8942448	0.97100765	0.9740228	0.9696404	0.92899483	0.9718103	0.9232434	0.96733344	0.971695	0.91122293
0.0	0.89424485	0.97100765	0.9740228	0.9696404	0.92899483	0.9718103	0.9232434	0.96733344	0.971695	0.9112228
0.0	0.89424485	0.97100765	0.9740228	0.9696404	0.92899483	0.9718103	0.9232434	0.96733344	0.971695	0.9112228
0.0	0.89424485	0.97100765	0.9740228	0.9696404	0.92899483	0.9718103	0.9232434	0.96733344	0.971695	0.9112228
0.0	0.89424485	0.97100765	0.9740228	0.9696404	0.92899483	0.9718103	0.9232434	0.96733344	0.971695	0.9112228
0.0	0.8942448	0.97100765	0.9740228	0.9696404	0.92899483	0.9718103	0.9232434	0.96733344	0.971695	0.91122293
0.0	0.94189453	0.8620138	0.84813124	0.96803445	0.93061364	0.43064597	0.72485226	0.90927976	0.86108327	0.9308217
0.0	0.00022331819	0.0007649737	0.00023497871	0.0006565737	0.03782921	0.024435323	0.0013665986	0.0015459808	0.028517943	0.00018184603
0.0	0.02170289	0.0056653987	0.00858015	0.073343426	0.06558106	0.0327073	0.0063126236	0.019851262	0.028517943	0.91122293
0.0	0.16775757	0.8687507	0.6115082	0.70034	0.9998661	0.78944707	0.87372005	0.42298576	0.92656386	0.00049640273
0.0	0.93071246	0.9502096	0.99648285	0.92035824	0.99773186	0.99104005	0.9085962	0.9945381	0.93663514	0.9886594
0.0	0.46037292	0.1151205	0.46228862	0.057373438	0.12144695	0.19395196	0.8057201	0.0953775	0.83672595	0.59778327
0.0	0.8942448	0.97100765	0.9740228	0.9696404	0.92899483	0.9718103	0.9232434	0.96733344	0.971695	0.91122293
0.0	0.5034444	0.34389028	0.8804577	0.0002949605	0.4462962	0.0001500762	0.001916968	0.0013532566	0.13906996	0.2790524
0.0	0.9945152	0.74678665	0.9983523	0.99970764	0.990317	0.96715385	0.99460113	0.9983156	0.9988109	0.9996587
0.0	0.9981914	0.9985368	0.9950675	0.99924785	0.99857855	0.9954984	0.9983845	0.9984566	0.9991233	0.99960655
0.0	0.9967709	0.9977665	0.9895935	0.9990134	0.99308187	0.9945241	0.9952211	0.99763405	0.9977344	0.99922836
0.0	0.8942448	0.97100765	0.9740228	0.9696404	0.92899483	0.9718103	0.9232434	0.96733344	0.971695	0.91122293
0.0	0.010887925	0.00039485673	0.90975815	0.011426868	0.014195982	0.009361655	0.07960704	0.0020201143	0.036568284	0.0032397814
0.0	0.89424485	0.97100765	0.9740228	0.9696404	0.92899483	0.9718103	0.9232434	0.96733344	0.971695	0.9112228
0.0	0.8942448	0.97100765	0.9740228	0.9696404	0.92899483	0.9718103	0.9232434	0.96733344	0.971695	0.91122293
0.0	0.9527689	0.85210526	0.9772513	0.98826957	0.99504364	0.37573144	0.9611685	0.9437889	0.9216711	0.53431594
0.0	0.9999745	0.99996984	0.99989605	0.9999957	0.9999807	0.99998045	0.99994767	0.99999166	0.99998	0.9999943
0.0	0.00025644494	0.00017523322	0.0014421255	0.0005177694	0.003003879	0.0003603081	0.0066960086	0.00052155275	0.0023816037	0.09661804
0.0	0.9958139	0.98991287	0.97049004	0.9842461	0.9913345	0.98845065	0.9914023	0.99741924	0.9750044	0.996219
0.0	0.9996331	0.99922407	0.99942553	0.99947864	0.99966276	0.99881685	0.9995196	0.99935466	0.9994936	0.9998202
0.0	0.9293108	0.97738063	0.9915354	0.99668115	0.9830815	0.9749883	0.9453901	0.95504844	0.9940667	0.9971129
0.0	0.8942448	0.97100765	0.9740228	0.9696404	0.92899483	0.9718103	0.9232434	0.96733344	0.971695	0.91122293
0.0	0.8942448	0.97100765	0.9740228	0.9696404	0.92899483	0.9718103	0.9232434	0.96733344	0.971695	0.91122293
0.0	0.3932586	0.5156919	0.5725889	0.9095667	0.7493948	0.2664819	0.53217435	0.65558624	0.63194925	0.5279548
0.0	0.9990965	0.999413	0.9997546	0.9997689	0.99979347	0.9985316	0.9996655	0.9995784	0.99973446	0.99970204
0.0	0.9060915	0.96769464	0.964079	0.9748146	0.9460187	0.73330176	0.9869725	0.8538377	0.9721658	0.85510147
0.0	0.89424485	0.97100765	0.9740228	0.9696404	0.92899483	0.9718103	0.9232434	0.96733344	0.971695	0.9112228
0.0	0.24261792	0.5026591	0.42803335	0.39375272	0.5046585	0.21868345	0.36203104	0.19389844	0.3727705	0.6234537
0.0	0.4542471	0.5156919	0.63014686	0.9242064	0.7948589	0.31470862	0.5803744	0.72059244	0.63194925	0.5957493
0.0	0.17999192	0.2817276	0.4645186	0.83693427	0.3654905	0.22328135	0.10488869	0.32502702	0.46382308	0.59571296
0.0	0.17999195	0.28172758	0.46451873	0.83693427	0.3654905	0.22328128	0.104888655	0.32502702	0.463823	0.59571284
0.0	0.17999195	0.28172758	0.4645186	0.83693415	0.3654905	0.22328131	0.104888655	0.32502708	0.463823	0.59571284
0.0	0.17999192	0.28172758	0.4645186	0.83693415	0.3654905	0.22328131	0.10488869	0.32502702	0.463823	0.59571296
0.0	0.17999195	0.28172767	0.4645186	0.83693415	0.3654905	0.22328131	0.10488873	0.32502702	0.46382308	0.59571296
0.0	0.17999192	0.2817276	0.46451873	0.83693415	0.36549044	0.22328128	0.10488869	0.32502702	0.463823	0.59571296
0.0	0.5995936	0.6238785	0.8435387	0.9521787	0.6187461	0.5387719	0.17478456	0.8545199	0.80472153	0.8695911
0.0	0.5995936	0.6238784	0.84353864	0.9521787	0.6187461	0.53877187	0.17478451	0.8545198	0.8047216	0.869591
0.0	0.5995936	0.6238785	0.84353864	0.9521787	0.618746	0.5387719	0.1747845	0.8545198	0.8047216	0.8695911
0.0	0.9265898	0.9074481	0.701968	0.9821844	0.7320118	0.95589197	0.62891245	0.89355135	0.9762521	0.8225294
0.0	0.9910386	0.9983871	0.9980263	0.9995447	0.9996693	0.9954568	0.9977642	0.999158	0.9991253	0.99839056
0.0	8.359985e-05	0.0014863774	0.028580131	0.00012946728	0.00026769022	0.10332618	0.043672226	0.004858635	0.9675542	0.055751543
0.0	0.8942448	0.97100765	0.9740228	0.9696404	0.92899483	0.9718103	0.9232434	0.96733344	0.971695	0.91122293
0.0	0.8942448	0.97100765	0.9740228	0.9696404	0.92899483	0.9718103	0.9232434	0.96733344	0.971695	0.91122293
0.0	0.8942448	0.97100765	0.9740228	0.9696404	0.92899483	0.9718103	0.9232434	0.96733344	0.971695	0.91122293
0.0	0.22192492	0.4793075	0.3740687	0.2740008	0.6929584	0.5559712	0.31761855	0.22118865	0.8280833	0.65153635
0.0	0.99987376	0.99963486	0.99968386	0.99966407	0.99981374	0.9994017	0.9996841	0.99961627	0.999841	0.99991477
0.0	0.99338394	0.97791284	0.9963158	0.9963457	0.9991586	0.9805649	0.93924034	0.9674916	0.9946471	0.98266023
0.0	0.007167999	0.009570928	0.02404409	0.03897743	0.09555575	0.0017758792	0.010075799	0.0056825676	0.0117583005	0.006332632
0.0	0.0052628615	0.019106794	0.00426882	0.018520102	0.020454014	0.014600282	0.07820476	0.0010217557	0.0015054353	0.057171777
0.0	0.009922712	0.012952494	0.0328552	0.042465746	0.14573844	0.0020758584	0.012043977	0.007841244	0.015749753	0.010012866
0.0	0.9512509	0.979517	0.99421483	0.99745125	0.9735651	0.9768779	0.80827004	0.988679	0.99310714	0.99681807
0.0	0.9996753	0.9994019	0.99916685	0.999225	0.99914026	0.99733776	0.9991819	0.998577	0.99949455	0.99975365
0.0	0.9996753	0.9994019	0.99916685	0.999225	0.99914026	0.99733776	0.9991819	0.998577	0.99949455	0.99975365
0.0	0.9996753	0.9994019	0.99916685	0.999225	0.99914026	0.99733776	0.9991819	0.998577	0.99949455	0.99975365
0.0	0.9996753	0.9994019	0.99916685	0.999225	0.99914026	0.99733776	0.9991819	0.998577	0.99949455	0.99975365
0.0	0.9996753	0.9994019	0.99916685	0.999225	0.99914026	0.99733776	0.9991819	0.998577	0.99949455	0.99975365
0.0	0.9996753	0.9994019	0.99916685	0.999225	0.99914026	0.99733776	0.9991819	0.998577	0.99949455	0.99975365
0.0	0.9996753	0.9994019	0.99916685	0.999225	0.99914026	0.99733776	0.9991819	0.998577	0.99949455	0.99975365
0.0	0.9996753	0.9994019	0.99916685	0.999225	0.99914026	0.99733776	0.9991819	0.998577	0.99949455	0.99975365
0.0	0.9996753	0.9994019	0.99916685	0.999225	0.99914026	0.99733776	0.9991819	0.998577	0.99949455	0.99975365
0.0	0.9996753	0.9994019	0.99916685	0.999225	0.99914026	0.99733776	0.9991819	0.998577	0.99949455	0.99975365
0.0	0.9996753	0.9994019	0.99916685	0.999225	0.99914026	0.99733776	0.9991819	0.998577	0.99949455	0.99975365
0.0	0.9996753	0.9994019	0.99916685	0.999225	0.99914026	0.99733776	0.9991819	0.998577	0.99949455	0.99975365
0.0	0.9996753	0.9994019	0.99916685	0.999225	0.99914026	0.99733776	0.9991819	0.998577	0.99949455	0.99975365
0.0	0.9996753	0.9994019	0.99916685	0.999225	0.99914026	0.99733776	0.9991819	0.998577	0.99949455	0.99975365
0.0	0.9996753	0.9994019	0.99916685	0.999225	0.99914026	0.99733776	0.9991819	0.998577	0.99949455	0.99975365
0.0	0.9996753	0.9994019	0.99916685	0.999225	0.99914026	0.99733776	0.9991819	0.998577	0.99949455	0.99975365
0.0	0.9996753	0.9994019	0.99916685	0.999225	0.99914026	0.99733776	0.9991819	0.998577	0.99949455	0.99975365
0.0	0.9996753	0.9994019	0.99916685	0.999225	0.99914026	0.99733776	0.9991819	0.998577	0.99949455	0.99975365
0.0	0.9996753	0.9994019	0.99916685	0.999225	0.99914026	0.99733776	0.9991819	0.998577	0.99949455	0.99975365
0.0	0.9996753	0.9994019	0.99916685	0.999225	0.99914026	0.99733776	0.9991819	0.998577	0.99949455	0.99975365
0.0	0.9996753	0.9994019	0.99916685	0.999225	0.99914026	0.99733776	0.9991819	0.998577	0.99949455	0.99975365
0.0	0.9996753	0.9994019	0.99916685	0.999225	0.99914026	0.99733776	0.9991819	0.998577	0.99949455	0.99975365
0.0	0.9996753	0.9994019	0.99916685	0.999225	0.99914026	0.99733776	0.9991819	0.998577	0.99949455	0.99975365
0.0	0.9996753	0.9994019	0.99916685	0.999225	0.99914026	0.99733776	0.9991819	0.998577	0.99949455	0.99975365
0.0	0.9996753	0.9994019	0.99916685	0.999225	0.99914026	0.99733776	0.9991819	0.998577	0.99949455	0.99975365
0.0	0.9512509	0.979517	0.99421483	0.99745125	0.9735651	0.9768779	0.80827004	0.988679	0.99310714	0.99681807
0.0	0.9999577	0.9999515	0.9999498	0.99995637	0.99997103	0.9999386	0.99996173	0.9999608	0.9999846	0.99997926
0.0	0.8942448	0.97100765	0.9740228	0.9696404	0.92899483	0.9718103	0.9232434	0.96733344	0.971695	0.91122293
0.0	0.98829937	0.9894303	0.9960055	0.9983693	0.99912196	0.99113256	0.9728338	0.991223	0.99422294	0.9971475
0.0	0.99809486	0.99623764	0.9990835	0.99859744	0.9996613	0.99047613	0.9952282	0.9987103	0.99807584	0.9997253
0.0	0.0109328255	0.012661325	0.0242363	0.10265747	0.32681748	0.01826489	0.066432536	0.028437134	0.04893069	0.07493751
0.0	0.9952722	0.9936259	0.99749076	0.9984469	0.99774617	0.9911829	0.9853593	0.9949892	0.99760854	0.9979602
0.0	0.9998847	0.99958616	0.9992968	0.99972445	0.9997609	0.99951315	0.9997305	0.99971765	0.9994893	0.99981695
0.0	0.8942448	0.97100765	0.9740228	0.9696404	0.92899483	0.9718103	0.9232434	0.96733344	0.971695	0.91122293
0.0	0.8942448	0.97100765	0.9740228	0.9696404	0.92899483	0.9718103	0.9232434	0.96733344	0.971695	0.91122293
0.0	0.9993642	0.9969748	0.9997073	0.9998041	0.9990163	0.9986726	0.9989507	0.9997726	0.9992612	0.999613
0.0	0.9986105	0.9950539	0.99946696	0.9996538	0.9975666	0.99805534	0.99814725	0.9995567	0.99850404	0.999041
0.0	0.9995066	0.998197	0.99941695	0.9996897	0.99901474	0.9986528	0.9983181	0.99950814	0.9994815	0.9995414
0.0	0.9995066	0.998197	0.99941695	0.9996897	0.99901474	0.9986528	0.9983181	0.99950814	0.9994815	0.9995414
0.0	0.8942448	0.97100765	0.9740228	0.9696404	0.92899483	0.9718103	0.9232434	0.96733344	0.971695	0.91122293
0.0	0.0029789726	0.008928667	0.0055196006	0.0039996225	0.00947059	0.004477183	0.005024815	0.0023375524	0.0069392067	0.006848702
0.0	0.8942448	0.97100765	0.9740228	0.9696404	0.92899483	0.9718103	0.9232434	0.96733344	0.971695	0.91122293
0.0	0.99251384	0.9968534	0.9974214	0.9990921	0.99824274	0.993648	0.98356473	0.9983651	0.99873906	0.99913543
0.0	0.9336605	0.9852217	0.96843094	0.9793371	0.9976305	0.8842251	0.96871346	0.97524035	0.9874396	0.9940959
0.0	0.9703879	0.9535026	0.9693635	0.9854521	0.9891794	0.86598384	0.9243786	0.98894185	0.9500456	0.98118526
0.0	0.9336605	0.9852217	0.96843094	0.9793371	0.9976305	0.8842251	0.96871346	0.97524035	0.9874396	0.9940959
0.0	0.9703879	0.9535025	0.9693635	0.9854521	0.9891794	0.86598384	0.9243786	0.98894185	0.9500456	0.98118526
0.0	0.89424485	0.97100765	0.9740228	0.9696404	0.92899483	0.9718103	0.9232434	0.96733344	0.971695	0.9112228
0.0	0.8942448	0.97100765	0.9740228	0.9696404	0.92899483	0.9718103	0.9232434	0.96733344	0.971695	0.91122293
0.0	0.8942448	0.97100765	0.9740228	0.9696404	0.92899483	0.9718103	0.9232434	0.96733344	0.971695	0.91122293
0.0	0.99949324	0.9988009	0.9997619	0.99990475	0.99980587	0.9992362	0.99958915	0.9998115	0.99980825	0.99987113
0.0	0.99978095	0.9992924	0.999806	0.99993145	0.9999	0.9995049	0.99979514	0.999884	0.9998995	0.99989724
0.0	0.99978095	0.9992924	0.999806	0.99993145	0.9999	0.9995049	0.99979514	0.999884	0.9998995	0.99989724
0.0	0.8942448	0.97100765	0.9740228	0.9696404	0.92899483	0.9718103	0.9232434	0.96733344	0.971695	0.91122293
0.0	0.9994754	0.9994735	0.99985254	0.9999218	0.99990845	0.999173	0.99934024	0.9996811	0.9999424	0.9999107
0.0	0.0971518	0.17628519	0.2760333	0.21586591	0.35975283	0.018161863	0.10142258	0.070042096	0.14813738	0.15508445
0.0	0.2623156	0.40004516	0.43530297	0.561709	0.505197	0.058369696	0.31135333	0.13750382	0.34549552	0.31007326
0.0	0.26231554	0.40004516	0.43530297	0.5617088	0.505197	0.058369696	0.31135333	0.13750379	0.34549558	0.31007326
0.0	0.9994754	0.9994735	0.99985254	0.9999218	0.99990845	0.999173	0.99934024	0.9996811	0.9999424	0.9999107
0.0	0.93902534	0.91772604	0.850831	0.6572149	0.4161715	0.03358378	0.93359095	0.72837585	0.9248436	0.9782736
0.0	0.93902534	0.91772604	0.850831	0.6572149	0.4161715	0.03358378	0.93359095	0.72837585	0.9248436	0.9782736
0.0	0.93902534	0.91772604	0.850831	0.6572149	0.4161715	0.03358378	0.93359095	0.72837585	0.9248436	0.9782736
0.0	0.9802107	0.95688707	0.9255429	0.78275955	0.6939748	0.8542492	0.9628766	0.7085925	0.9522842	0.9782736
0.0	0.99918693	0.99884075	0.9990989	0.9995994	0.9993673	0.99714214	0.9987452	0.99884015	0.99973696	0.9997142
0.0	0.9631609	0.98478496	0.9980464	0.9885684	0.99625254	0.9842769	0.9966916	0.99618053	0.9854474	0.9629514
0.0	0.03814069	0.101072825	0.037095603	0.015554618	0.05813203	0.037018176	0.12513737	0.0017660535	0.019714143	0.97737575
0.0	0.9880491	0.9792098	0.9941519	0.9978815	0.990337	0.9725771	0.98625225	0.9941784	0.99037606	0.99647933
0.0	0.96141297	0.9124346	0.93468934	0.986927	0.9140681	0.8291935	0.9192133	0.9349648	0.9419404	0.98214495
0.0	0.4964184	0.08473037	0.1959091	0.63938725	0.15166858	0.10104709	0.123215124	0.17084084	0.09417014	0.53374946
0.0	0.9471725	0.8835048	0.92462564	0.9840283	0.92783856	0.819398	0.9064924	0.93182474	0.93096364	0.97896934
0.0	0.9880491	0.9792098	0.9941519	0.9978815	0.990337	0.9725771	0.98625225	0.9941784	0.99037606	0.99647933
0.0	0.9452579	0.7769938	0.9586415	0.9947594	0.9299968	0.83732337	0.885704	0.9668692	0.8656373	0.9805884
0.0	0.99634653	0.98384666	0.99574846	0.9991222	0.9986015	0.99287295	0.98921365	0.99184555	0.99822503	0.9983234
0.0	0.8942448	0.97100765	0.9740228	0.9696404	0.92899483	0.9718103	0.9232434	0.96733344	0.971695	0.91122293
0.0	0.5897753	0.97456926	0.6693066	0.46644166	0.57192856	0.85670644	0.7860304	0.71567434	0.9199984	0.89487344
0.0	0.02837516	0.060618553	0.041924395	0.04514333	0.0837122	0.039300147	0.022973254	0.04868665	0.12572773	0.07855363
0.0	0.62354386	0.8849286	0.61599606	0.4894071	0.53191525	0.87047625	0.65776217	0.6688221	0.86151963	0.9112535
0.0	0.9952722	0.9936259	0.99749076	0.9984469	0.99774617	0.9911829	0.9853593	0.9949892	0.99760854	0.9979602
0.0	0.89424485	0.97100765	0.9740228	0.9696404	0.92899483	0.9718103	0.9232434	0.96733344	0.971695	0.9112228
0.0	0.8942448	0.97100765	0.9740228	0.9696404	0.92899483	0.9718103	0.9232434	0.96733344	0.971695	0.91122293
0.0	0.8942448	0.97100765	0.9740228	0.9696404	0.92899483	0.9718103	0.9232434	0.96733344	0.971695	0.91122293
0.0	0.9998222	0.9994419	0.9999201	0.99987054	0.9999225	0.99977773	0.9995946	0.99987125	0.9997446	0.9999484
0.0	0.8942448	0.97100765	0.9740228	0.9696404	0.92899483	0.9718103	0.9232434	0.96733344	0.971695	0.91122293
0.0	0.8942448	0.97100765	0.9740228	0.9696404	0.92899483	0.9718103	0.9232434	0.96733344	0.971695	0.91122293
0.0	0.99998367	0.9999809	0.99998426	0.9999794	0.9999795	0.9999887	0.9999777	0.9999906	0.99999213	0.99999654
0.0	0.9999695	0.9999629	0.9999658	0.9999776	0.999964	0.9999728	0.99996316	0.9999809	0.9999877	0.9999877
0.0	0.8942448	0.97100765	0.9740228	0.9696404	0.92899483	0.9718103	0.9232434	0.96733344	0.971695	0.91122293
0.0	0.99920964	0.9191231	0.9995846	0.9935349	0.9998932	0.5872741	0.9558752	0.820149	0.9997595	0.9997652
0.0	0.89424485	0.97100765	0.9740228	0.9696404	0.92899483	0.9718103	0.9232434	0.96733344	0.971695	0.9112228
0.0	0.89424485	0.97100765	0.9740228	0.9696404	0.92899483	0.9718103	0.9232434	0.96733344	0.971695	0.9112228
0.0	0.89424485	0.97100765	0.9740228	0.9696404	0.92899483	0.9718103	0.9232434	0.96733344	0.971695	0.9112228
0.0	0.89424485	0.97100765	0.9740228	0.9696404	0.92899483	0.9718103	0.9232434	0.96733344	0.971695	0.9112228
0.0	0.999519	0.99953115	0.99951315	0.9994905	0.9996903	0.998779	0.99948597	0.9989717	0.999902	0.9999622
0.0	0.904387	0.9347693	0.9279082	0.8785497	0.9708925	0.51796216	0.87372506	0.8330547	0.97818303	0.99348164
0.0	0.93673843	0.4012824	0.8883195	0.80218	0.5063403	0.99709713	0.9854342	0.723095	0.7951391	0.8395185
0.0	0.01105425	0.019120192	0.022189654	0.01716081	0.03204581	0.009849191	0.025328593	0.0120663075	0.040030066	0.026672121
0.0	0.9981799	0.99867517	0.99946743	0.9997155	0.99943715	0.9977608	0.9969223	0.9994678	0.99978167	0.99983144
0.0	0.015865562	0.0016755747	0.62008125	0.0112513695	0.01713494	0.62097603	0.9276494	0.009232467	0.8205819	0.49856925
0.0	0.015865562	0.0016755731	0.6200812	0.0112513695	0.017134933	0.62097603	0.9276494	0.009232467	0.82058203	0.49856925
0.0	0.6485716	0.4012824	0.71346235	0.7052416	0.5063403	0.9520806	0.93657213	0.5783654	0.7951391	0.155173
0.0	0.6485716	0.4012824	0.71346235	0.7052416	0.5063403	0.9520806	0.93657213	0.5783654	0.7951391	0.155173
0.0	0.19837148	0.18664336	0.06717112	0.3600417	0.09555117	0.20238534	0.0874757	0.16185465	0.19282623	0.24061796
0.0	0.9471725	0.8835049	0.92462564	0.9840283	0.92783856	0.8193981	0.9064924	0.93182474	0.93096364	0.97896934
0.0	0.9977435	0.99181455	0.97693	0.9865187	0.9942063	0.9913551	0.9936659	0.9981755	0.9846699	0.9971011
0.0	0.001992555	0.0048016137	0.005780759	0.0071446663	0.011714067	0.0017067938	0.0035657366	0.0031381233	0.006404929	0.004807813
0.0	0.0020849274	0.004840935	0.0055457707	0.0067690103	0.0125639485	0.00225174	0.0035876113	0.0030144465	0.006481167	0.004753334
0.0	0.0016936662	0.0039660376	0.004794717	0.0057587335	0.008221656	0.0013973848	0.0028320637	0.0023544265	0.0047044526	0.003962208
0.0	0.0033860803	0.008100252	0.00845686	0.011423115	0.03471457	0.0032268385	0.008025527	0.0039853444	0.014440386	0.011385917
0.0	0.99963474	0.9986754	0.9995209	0.99975735	0.9993907	0.9989385	0.9989359	0.99963427	0.99962556	0.9996841
0.0	0.9996753	0.9994019	0.99916685	0.999225	0.99914026	0.99733776	0.9991819	0.998577	0.99949455	0.99975365
0.0	0.8942448	0.97100765	0.9740228	0.9696404	0.92899483	0.9718103	0.9232434	0.96733344	0.971695	0.91122293
0.0	0.8942448	0.97100765	0.9740228	0.9696404	0.92899483	0.9718103	0.9232434	0.96733344	0.971695	0.91122293
0.0	0.8942448	0.97100765	0.9740228	0.9696404	0.92899483	0.9718103	0.9232434	0.96733344	0.971695	0.91122293
0.0	0.89424485	0.97100765	0.9740228	0.9696404	0.92899483	0.9718103	0.9232434	0.96733344	0.971695	0.9112228
0.0	0.92966026	0.8667428	0.8449936	0.9730496	0.92687744	0.42883116	0.7166861	0.8941405	0.83650994	0.918511
0.0	0.9413371	0.95492613	0.9711845	0.99619544	0.99385875	0.5245786	0.9569637	0.9725427	0.9647715	0.9542394
0.0	0.99980325	0.9996642	0.9999335	0.999912	0.999864	0.99977547	0.99980146	0.99982065	0.9999341	0.9999659
0.0	0.9993291	0.9993038	0.99984	0.9997861	0.9995536	0.9992374	0.9994553	0.9992797	0.99976355	0.9998965
0.0	0.98829937	0.9894303	0.9960055	0.9983693	0.99912196	0.99113256	0.9728338	0.991223	0.99422294	0.9971475
0.0	0.8942448	0.97100765	0.9740228	0.9696404	0.92899483	0.9718103	0.9232434	0.96733344	0.971695	0.91122293
0.0	0.9970487	0.99553937	0.9986053	0.9982851	0.9984365	0.9944352	0.9972752	0.9970073	0.9996414	0.9998796
0.0	0.89424485	0.97100765	0.9740228	0.9696404	0.92899483	0.9718103	0.9232434	0.96733344	0.971695	0.9112228
0.0	0.23723836	0.09684727	0.32828426	0.6589913	0.047874626	0.21160907	0.11423285	0.02555583	0.010544149	0.8040616
0.0	0.9180004	0.61099404	0.9287487	0.8482976	0.9531891	0.9500173	0.808287	0.83127624	0.7622328	0.67914844
0.0	0.9180004	0.6109941	0.9287487	0.8482977	0.9531891	0.9500173	0.808287	0.83127624	0.76223284	0.6791484
0.0	0.2589191	0.53964406	0.9636843	0.87031627	0.96132696	0.3926709	0.77838165	0.8639832	0.85395324	0.9060494
0.0	0.9541491	0.95308995	0.98376113	0.8557541	0.80907595	0.98179054	0.94478714	0.9116654	0.9912124	0.99271905
0.0	0.9541491	0.95308995	0.98376113	0.8557541	0.80907595	0.98179054	0.94478714	0.9116654	0.9912124	0.99271905
0.0	0.8942448	0.97100765	0.9740228	0.9696404	0.92899483	0.9718103	0.9232434	0.96733344	0.971695	0.91122293
0.0	0.006856926	0.011154927	0.019348158	0.003459075	0.004763211	0.0030283532	0.01960829	0.010319529	0.022387384	0.0033544064
0.0	0.8942448	0.97100765	0.9740228	0.9696404	0.92899483	0.9718103	0.9232434	0.96733344	0.971695	0.91122293
0.0	0.8942448	0.97100765	0.9740228	0.9696404	0.92899483	0.9718103	0.9232434	0.96733344	0.971695	0.91122293
0.0	0.9995066	0.998197	0.99941695	0.9996897	0.99901474	0.9986528	0.9983181	0.99950814	0.9994815	0.9995414
0.0	0.9995066	0.998197	0.99941695	0.9996897	0.99901474	0.9986528	0.9983181	0.99950814	0.9994815	0.9995414
0.0	0.8942448	0.97100765	0.9740228	0.9696404	0.92899483	0.9718103	0.9232434	0.96733344	0.971695	0.91122293
0.0	0.8942448	0.97100765	0.9740228	0.9696404	0.92899483	0.9718103	0.9232434	0.96733344	0.971695	0.91122293
0.0	0.9982716	0.9978156	0.99795073	0.9993826	0.99797434	0.9942708	0.9972167	0.9975674	0.99934536	0.9993704
0.0	0.27810383	0.030601135	0.27679035	0.100072674	0.27650833	0.030919224	0.0023516258	0.011797795	0.04544759	0.017044751
0.0	0.0061858455	0.0047193724	0.0045924946	0.020693919	0.03602232	0.0019030174	0.0018098742	0.0038501953	0.0032177365	0.006037247
0.0	0.89424485	0.97100765	0.9740228	0.9696404	0.92899483	0.9718103	0.9232434	0.96733344	0.971695	0.9112228
0.0	0.8942448	0.97100765	0.9740228	0.9696404	0.92899483	0.9718103	0.9232434	0.96733344	0.971695	0.91122293
0.0	0.069287166	0.34695217	0.18009461	0.11509167	0.48178437	0.10558026	0.08310457	0.45940518	0.06984235	0.36438653
0.0	0.06928715	0.34695226	0.18009461	0.115091644	0.4817845	0.10558026	0.08310456	0.45940518	0.06984234	0.3643865
0.0	0.9995066	0.998197	0.99941695	0.9996897	0.99901474	0.9986528	0.9983181	0.99950814	0.9994815	0.9995414
0.0	0.9995066	0.998197	0.99941695	0.9996897	0.99901474	0.9986528	0.9983181	0.99950814	0.9994815	0.9995414
0.0	0.8942448	0.97100765	0.9740228	0.9696404	0.92899483	0.9718103	0.9232434	0.96733344	0.971695	0.91122293
0.0	0.9999318	0.999967	0.99994946	0.999967	0.9999578	0.99998164	0.99996793	0.9999839	0.99998534	0.99999344
0.0	0.13186868	0.108437166	0.032340758	0.22691436	0.076871775	0.14840999	0.044928443	0.112949386	0.09077145	0.12944558
0.0	0.8942448	0.97100765	0.9740228	0.9696404	0.92899483	0.9718103	0.9232434	0.96733344	0.971695	0.91122293
0.0	0.99912614	0.9943699	0.9988971	0.9994429	0.9984629	0.99694556	0.99780804	0.9987845	0.9988256	0.99924964
0.0	0.8942448	0.97100765	0.9740228	0.9696404	0.92899483	0.9718103	0.9232434	0.96733344	0.971695	0.91122293
0.0	0.89424485	0.97100765	0.9740228	0.9696404	0.92899483	0.9718103	0.9232434	0.96733344	0.971695	0.9112228
0.0	0.89424485	0.97100765	0.9740228	0.9696404	0.92899483	0.9718103	0.9232434	0.96733344	0.971695	0.9112228
0.0	0.89424485	0.97100765	0.9740228	0.9696404	0.92899483	0.9718103	0.9232434	0.96733344	0.971695	0.9112228
0.0	0.89424485	0.97100765	0.9740228	0.9696404	0.92899483	0.9718103	0.9232434	0.96733344	0.971695	0.9112228
0.0	0.89424485	0.97100765	0.9740228	0.9696404	0.92899483	0.9718103	0.9232434	0.96733344	0.971695	0.9112228
0.0	0.89424485	0.97100765	0.9740228	0.9696404	0.92899483	0.9718103	0.9232434	0.96733344	0.971695	0.9112228
0.0	0.89424485	0.97100765	0.9740228	0.9696404	0.92899483	0.9718103	0.9232434	0.96733344	0.971695	0.9112228
0.0	0.89424485	0.97100765	0.9740228	0.9696404	0.92899483	0.9718103	0.9232434	0.96733344	0.971695	0.9112228
0.0	0.89424485	0.97100765	0.9740228	0.9696404	0.92899483	0.9718103	0.9232434	0.96733344	0.971695	0.9112228
0.0	0.89424485	0.97100765	0.9740228	0.9696404	0.92899483	0.9718103	0.9232434	0.96733344	0.971695	0.9112228
0.0	0.89424485	0.97100765	0.9740228	0.9696404	0.92899483	0.9718103	0.9232434	0.96733344	0.971695	0.9112228
0.0	0.89424485	0.97100765	0.9740228	0.9696404	0.92899483	0.9718103	0.9232434	0.96733344	0.971695	0.9112228
0.0	0.89424485	0.97100765	0.9740228	0.9696404	0.92899483	0.9718103	0.9232434	0.96733344	0.971695	0.9112228
0.0	0.89424485	0.97100765	0.9740228	0.9696404	0.92899483	0.9718103	0.9232434	0.96733344	0.971695	0.9112228
0.0	0.89424485	0.97100765	0.9740228	0.9696404	0.92899483	0.9718103	0.9232434	0.96733344	0.971695	0.9112228
0.0	0.89424485	0.97100765	0.9740228	0.9696404	0.92899483	0.9718103	0.9232434	0.96733344	0.971695	0.9112228
0.0	0.89424485	0.97100765	0.9740228	0.9696404	0.92899483	0.9718103	0.9232434	0.96733344	0.971695	0.9112228
0.0	0.89424485	0.97100765	0.9740228	0.9696404	0.92899483	0.9718103	0.9232434	0.96733344	0.971695	0.9112228
0.0	0.21226288	0.25654122	0.44931766	0.88888484	0.38373646	0.3798521	0.1459739	0.4663088	0.14554986	0.15443288
0.0	0.91970366	0.81934696	0.80617005	0.9558996	0.906383	0.38512763	0.67071956	0.87622046	0.8178207	0.8870027
0.0	0.8942448	0.97100765	0.9740228	0.9696404	0.92899483	0.9718103	0.9232434	0.96733344	0.971695	0.91122293
0.0	0.0010061498	0.001932178	0.0016886033	0.0005655096	0.0002386302	0.0014735331	0.0020440037	0.00076408853	0.0006152314	0.001025826
0.0	0.99551255	0.97515184	0.97585446	0.9971765	0.99091923	0.9608464	0.93375725	0.9821655	0.97463983	0.997129
0.0	0.0060001877	0.006574902	0.009520395	0.0028920674	0.024686653	0.010785763	0.009161827	0.028566055	0.0067376145	0.01646087
0.0	0.711267	0.8695648	0.8063146	0.9567913	0.9132058	0.5602911	0.73534566	0.9170914	0.91208863	0.8281919
0.0	0.71126705	0.8695648	0.8063146	0.9567913	0.9132058	0.5602912	0.7353456	0.9170914	0.91208875	0.8281919
0.0	0.99818075	0.9944056	0.9992993	0.99960643	0.9965346	0.99770784	0.99790597	0.9994168	0.99850404	0.9986193
0.0	0.99818075	0.9944056	0.9992993	0.99960643	0.9965346	0.99770784	0.99790597	0.9994168	0.99850404	0.9986193
0.0	0.711267	0.8695648	0.8063146	0.9567913	0.9132058	0.5602911	0.7353456	0.9170914	0.91208863	0.8281919
0.0	0.71126693	0.8695647	0.8063146	0.9567913	0.9132058	0.5602911	0.73534554	0.9170914	0.91208863	0.8281919
0.0	0.99909854	0.9972861	0.9980876	0.9997843	0.9991431	0.9968072	0.9976866	0.99897885	0.99868363	0.99966204
0.0	0.99909854	0.9972861	0.9980876	0.9997843	0.9991431	0.9968072	0.9976866	0.99897885	0.99868363	0.99966204
0.0	0.9952722	0.9936259	0.99749076	0.9984469	0.99774617	0.9911829	0.9853593	0.9949892	0.99760854	0.9979602
0.0	0.9952722	0.9936259	0.99749076	0.9984469	0.99774617	0.9911829	0.9853593	0.9949892	0.99760854	0.9979602
0.0	0.28641683	0.44529265	0.45185438	0.86866766	0.61890423	0.19836271	0.4170014	0.54085356	0.486771	0.45868358
0.0	0.2864168	0.44529253	0.45185438	0.86866766	0.61890423	0.19836271	0.41700146	0.5408536	0.486771	0.45868364
0.0	0.99663913	0.99306244	0.99892104	0.99941957	0.9987494	0.9922323	0.9973488	0.99856925	0.99833137	0.9990897
0.0	3.7999434e-05	0.0025963404	0.00018800345	0.24276662	0.0029127821	0.018122697	0.00023374504	0.060008615	0.00017325299	0.009078454
0.0	0.9833551	0.99580103	0.060341038	0.97916335	0.99622935	0.82280344	0.998618	0.15671512	0.7733781	0.99986243
0.0	0.8942448	0.97100765	0.9740228	0.9696404	0.92899483	0.9718103	0.9232434	0.96733344	0.971695	0.91122293
0.0	0.99962926	0.9987795	0.9994906	0.99975437	0.99947613	0.9989973	0.9989932	0.9995479	0.99962366	0.99970776
0.0	0.777513	0.548787	0.045109887	0.7448832	0.5304277	0.0010355021	0.105640344	0.88537896	0.0013720968	0.61813676
0.0	0.011204457	0.03939656	0.006438981	0.011481892	0.009741457	0.009028587	0.005825917	0.00148375	0.015875796	0.0076511255
0.0	0.0044869743	0.007259808	0.0075357137	0.0020144158	0.0010054858	0.0010848608	0.007848478	0.0016110407	0.0038799273	0.00089198595
0.0	0.079324245	0.19360816	0.025707467	0.08466439	0.017934721	0.057241585	0.0055190222	0.028556695	0.07612607	0.17982115
0.0	0.011204457	0.039396543	0.006438981	0.011481897	0.009741457	0.009028587	0.005825917	0.00148375	0.015875796	0.0076511255
0.0	0.011204457	0.03939656	0.006438981	0.011481892	0.009741457	0.009028587	0.005825917	0.00148375	0.015875796	0.0076511255
0.0	0.011204457	0.03939656	0.006438981	0.011481892	0.009741457	0.009028587	0.005825917	0.00148375	0.015875796	0.0076511255
0.0	0.011204457	0.03939656	0.006438981	0.011481897	0.009741457	0.009028587	0.005825917	0.00148375	0.015875796	0.0076511255
0.0	0.011204457	0.03939656	0.006438981	0.011481892	0.009741462	0.009028587	0.005825917	0.00148375	0.015875803	0.0076511255
0.0	0.011204457	0.03939656	0.006438981	0.011481892	0.009741462	0.009028587	0.005825917	0.00148375	0.015875796	0.0076511255
0.0	0.011204457	0.039396543	0.006438981	0.011481897	0.009741457	0.009028587	0.005825917	0.00148375	0.015875796	0.0076511255
0.0	0.076874234	0.28609028	0.18335524	0.16056028	0.19137004	0.08421632	0.14918198	0.049450826	0.24817744	0.35364524
0.0	0.009656184	0.01932786	0.023089254	0.004191584	0.0043000616	0.003941176	0.019946702	0.0042851614	0.01099815	0.0016597908
0.0	0.009656184	0.019327851	0.023089247	0.004191584	0.0043000616	0.003941176	0.019946706	0.0042851632	0.01099815	0.0016597898
0.0	0.009656184	0.019327857	0.023089254	0.004191584	0.0043000616	0.003941176	0.019946702	0.0042851614	0.01099815	0.0016597898
0.0	0.010503924	0.02515868	0.016987236	0.0043876283	0.0030389416	0.0028660109	0.016718768	0.0042339833	0.019584006	0.0021333038
0.0	0.0056149117	0.011238597	0.013487815	0.0050497893	0.0023893225	0.0018390408	0.016541312	0.0026490325	0.005564716	0.005579494
0.0	0.0044869743	0.007259808	0.0075357137	0.002014417	0.0010054858	0.0010848608	0.007848474	0.0016110413	0.0038799273	0.0008919856
0.0	0.0056149117	0.011238593	0.013487815	0.0050497893	0.0023893248	0.0018390416	0.016541312	0.0026490316	0.0055647218	0.005579489
0.0	0.004486979	0.007259808	0.0075357137	0.002014417	0.0010054858	0.0010848608	0.007848478	0.0016110413	0.0038799255	0.0008919856
0.0	0.010503929	0.02515868	0.016987236	0.0043876283	0.0030389416	0.0028660137	0.01671876	0.0042339833	0.019584006	0.0021333038
0.0	0.0056149117	0.011238593	0.013487815	0.0050497893	0.0023893248	0.0018390408	0.016541312	0.0026490316	0.005564716	0.005579489
0.0	0.004486979	0.0072598113	0.0075357137	0.002014417	0.0010054858	0.0010848608	0.007848478	0.0016110413	0.0038799273	0.00089198595
0.0	0.0044869743	0.007259808	0.0075357137	0.002014415	0.0010054858	0.0010848603	0.007848482	0.0016110407	0.0038799273	0.00089198595
0.0	0.0044869743	0.007259808	0.0075357137	0.002014415	0.0010054858	0.0010848608	0.007848482	0.0016110407	0.0038799273	0.00089198595
0.0	0.010503929	0.02515868	0.016987236	0.0043876283	0.0030389416	0.0028660137	0.01671876	0.0042339833	0.019584006	0.0021333038
0.0	0.0056149117	0.011238593	0.013487815	0.0050497893	0.0023893248	0.0018390408	0.016541312	0.0026490325	0.0055647218	0.005579491
0.0	0.0044869743	0.0072598113	0.0075357137	0.002014417	0.0010054858	0.0010848603	0.007848474	0.0016110413	0.0038799273	0.00089198595
0.0	0.010503924	0.02515868	0.016987236	0.0043876283	0.0030389416	0.0028660137	0.016718768	0.0042339833	0.019584006	0.0021333038
0.0	0.0056149117	0.011238593	0.013487815	0.0050497893	0.0023893225	0.0018390416	0.016541312	0.0026490325	0.0055647218	0.005579491
0.0	0.0044869743	0.007259808	0.0075357137	0.0020144158	0.0010054858	0.0010848603	0.007848482	0.0016110407	0.0038799273	0.00089198595
0.0	0.0044869743	0.007259808	0.0075357137	0.0020144158	0.0010054858	0.0010848608	0.007848478	0.0016110407	0.0038799273	0.0008919856
0.0	0.0056149117	0.011238593	0.013487815	0.0050497893	0.0023893248	0.0018390408	0.016541312	0.0026490316	0.005564719	0.005579491
0.0	0.0044869743	0.0072598113	0.0075357137	0.002014417	0.0010054858	0.0010848608	0.007848478	0.0016110413	0.0038799273	0.0008919856
0.0	0.0056149117	0.011238597	0.013487815	0.0050497893	0.0023893225	0.0018390408	0.016541312	0.0026490325	0.005564719	0.005579491
0.0	0.004486979	0.007259808	0.0075357137	0.002014417	0.0010054858	0.0010848608	0.007848478	0.0016110413	0.0038799255	0.0008919856
0.0	0.0056149117	0.011238593	0.013487815	0.0050497893	0.0023893225	0.0018390416	0.016541312	0.0026490325	0.005564719	0.005579489
0.0	0.0044869743	0.007259808	0.0075357137	0.002014417	0.0010054858	0.0010848603	0.007848474	0.0016110413	0.0038799255	0.0008919856
0.0	0.0044869743	0.007259808	0.0075357137	0.002014415	0.0010054858	0.0010848608	0.007848482	0.0016110407	0.0038799273	0.00089198595
0.0	0.0044869743	0.007259808	0.0075357137	0.002014415	0.0010054858	0.0010848608	0.007848482	0.0016110407	0.0038799273	0.00089198595
0.0	0.009656184	0.019327857	0.023089247	0.004191584	0.0043000635	0.003941176	0.019946702	0.0042851614	0.01099815	0.0016597908
0.0	0.0056149117	0.011238597	0.013487815	0.0050497893	0.0023893248	0.0018390408	0.016541312	0.0026490325	0.0055647218	0.005579494
0.0	0.004486979	0.007259808	0.0075357137	0.002014417	0.0010054858	0.0010848608	0.007848478	0.0016110413	0.0038799255	0.00089198595
0.0	0.0044869743	0.0072598113	0.0075357137	0.002014417	0.0010054858	0.0010848608	0.007848478	0.0016110413	0.0038799273	0.0008919856
0.0	0.0044869743	0.007259808	0.0075357137	0.0020144158	0.0010054858	0.0010848608	0.007848482	0.0016110407	0.0038799273	0.00089198595
0.0	0.0044869743	0.007259808	0.0075357137	0.002014415	0.0010054858	0.0010848608	0.007848482	0.0016110407	0.0038799273	0.0008919856
0.0	0.0044869743	0.007259808	0.0075357137	0.0020144158	0.0010054858	0.0010848608	0.007848482	0.0016110407	0.0038799273	0.0008919856
0.0	0.0044869743	0.007259808	0.0075357137	0.002014415	0.0010054858	0.0010848608	0.007848482	0.0016110407	0.0038799273	0.00089198595
0.0	0.004486979	0.007259808	0.0075357137	0.002014417	0.0010054858	0.0010848608	0.007848478	0.0016110413	0.0038799255	0.00089198595
0.0	0.043404043	0.3022377	0.32832155	0.57121044	0.83016014	0.029007902	0.16205874	0.011510617	0.20659703	0.5928659
0.0	0.36200842	0.5453068	0.10618957	0.11223239	0.11049203	0.2993652	0.02936942	0.015730796	0.66409445	0.60799974
0.0	0.035493284	0.19833091	0.121366106	0.39619148	0.56403	0.019365141	0.0076896525	0.0051802997	0.14207362	0.27827334
0.0	0.017479666	0.018473657	0.022324426	0.0033746986	0.001434624	0.0037555813	0.013114468	0.027793027	0.02468025	0.0061988095
0.0	0.017479666	0.018473662	0.022324426	0.0033746986	0.001434624	0.0037555813	0.013114468	0.027793033	0.02468025	0.0061988123
0.0	0.006661124	0.016074583	0.026506465	0.0026552205	0.005470748	0.003286714	0.013220022	0.0020125024	0.01089081	0.0013206701
0.0	0.047460385	0.09265831	0.04627984	0.0064443704	0.02721877	0.012242475	0.05949337	0.01463025	0.022928905	0.032411773
0.0	0.020488674	0.029823957	0.013380594	0.003013896	0.0047667385	0.0032675827	0.0218558	0.0048859757	0.0063104886	0.012774856
0.0	0.020488674	0.029823957	0.013380594	0.003013896	0.0047667366	0.0032675827	0.021855794	0.0048859757	0.0063104946	0.012774862
0.0	0.009656184	0.01932786	0.023089247	0.004191584	0.0043000616	0.003941176	0.019946702	0.0042851614	0.01099815	0.0016597908
0.0	0.004486979	0.007259808	0.0075357137	0.002014417	0.0010054858	0.0010848608	0.007848474	0.0016110399	0.0038799255	0.00089198595
0.0	0.004486979	0.0072598113	0.0075357137	0.002014417	0.0010054858	0.0010848608	0.007848478	0.0016110413	0.0038799255	0.0008919856
0.0	0.0044869743	0.007259808	0.0075357137	0.0020144158	0.0010054858	0.0010848608	0.007848482	0.0016110407	0.0038799273	0.00089198595
0.0	0.004486979	0.007259808	0.0075357137	0.002014417	0.0010054858	0.0010848608	0.007848478	0.0016110413	0.0038799255	0.00089198595
0.0	0.0059566004	0.019833708	0.009125974	0.006208046	0.003223385	0.0015192667	0.024007505	0.0015326213	0.005913872	0.00132886
0.0	0.017924294	0.014559573	0.030363224	0.003328851	0.0019545811	0.003239686	0.032692406	0.002368961	0.010110973	0.006037836
0.0	0.0056149117	0.011238593	0.013487815	0.0050497893	0.0023893248	0.0018390416	0.016541312	0.0026490325	0.005564719	0.005579491
0.0	0.00965618	0.019327857	0.023089247	0.004191584	0.0043000616	0.003941176	0.019946706	0.0042851614	0.01099815	0.0016597898
0.0	0.004486979	0.0072598113	0.0075357137	0.002014417	0.0010054858	0.0010848608	0.007848478	0.0016110413	0.0038799273	0.00089198595
0.0	0.0044869743	0.007259808	0.0075357137	0.0020144158	0.0010054858	0.0010848608	0.007848482	0.0016110407	0.0038799273	0.00089198595
0.0	0.0044869743	0.007259808	0.0075357137	0.002014417	0.0010054858	0.0010848603	0.007848478	0.0016110413	0.0038799273	0.0008919856
0.0	0.0059566055	0.019833712	0.009125974	0.006208046	0.003223385	0.0015192667	0.024007505	0.0015326213	0.005913872	0.0013288592
0.0	0.017924294	0.014559581	0.030363224	0.003328851	0.0019545811	0.003239686	0.032692406	0.002368961	0.010110973	0.006037839
0.0	0.0056149117	0.011238597	0.013487815	0.0050497893	0.0023893225	0.0018390416	0.016541312	0.0026490325	0.0055647218	0.005579489
0.0	0.009656184	0.019327851	0.023089254	0.004191584	0.0043000616	0.003941176	0.019946702	0.0042851614	0.01099815	0.0016597898
0.0	0.004486979	0.007259808	0.0075357137	0.002014417	0.0010054858	0.0010848608	0.007848478	0.0016110399	0.0038799255	0.00089198595
0.0	0.0067613525	0.010641722	0.02421523	0.003742107	0.002657632	0.002214779	0.09337667	0.0026650121	0.005645896	0.0023260775
0.0	0.0067613525	0.010641722	0.02421522	0.003742111	0.002657632	0.002214779	0.093376584	0.0026650121	0.005645896	0.0023260775
0.0	0.020839967	0.10685984	0.23943202	0.036148872	0.18152705	0.012592956	0.9142593	0.08453203	0.20157628	0.20269929
0.0	0.035470903	0.02253681	0.06400966	0.0063432786	0.0063311597	0.0072049396	0.29133564	0.0065818722	0.015453255	0.021870911
0.0	0.009274767	0.017805524	0.056322273	0.009796968	0.0091508785	0.0039005284	0.1389958	0.005881339	0.008797668	0.016398102
0.0	0.01721831	0.03594714	0.084130324	0.008227346	0.014894619	0.008657301	0.21582069	0.00951018	0.019793322	0.0054120594
0.0	0.0067613525	0.010641722	0.02421522	0.003742111	0.002657632	0.002214779	0.093376644	0.0026650121	0.0056458986	0.0023260775
0.0	0.0067613525	0.010641722	0.02421522	0.003742111	0.002657632	0.002214779	0.093376644	0.0026650121	0.005645901	0.0023260764
0.0	0.0044869743	0.007259808	0.0075357137	0.002014417	0.0010054858	0.0010848608	0.007848478	0.0016110413	0.0038799255	0.0008919856
[truncated: 19,196 more rows]
