# Supplementary material for: Teasing out missing reactions in genome-scale metabolic networks through hypergraph learning
Source: Nat Commun. 2023 Apr 25;14:2375. doi: 10.1038/s41467-023-38110-7 (PMC10130184; doi:10.1038/s41467-023-38110-7)
Supplement: Supplementary file 4 — Source Data [file 41467_2023_38110_MOESM4_ESM.zip › Source Data/Figure 2/j-m/iS_1188_cheshire.csv]

	0	0.1	0.1.1	0.1.1.1	0.1.1.1.1	0.1.1.1.1.1	0.1.1.1.1.1.1	0.1.1.1.1.1.1.1	0.1.1.1.1.1.1.1.1	0
1.0	0.9897446	0.9998306	0.85196745	0.9978523	0.9816601	0.9885029	0.00029416798	0.9998419	0.9992379	0.99871266
1.0	0.072789215	0.9997476	0.009585873	0.92821455	0.98191386	0.99962103	0.63851565	0.9995602	0.47684503	0.97743565
1.0	0.009553699	0.9993936	0.9885311	0.99991405	0.9999628	0.99982905	0.1460482	0.99981016	0.53461504	0.9973437
1.0	0.9992466	0.08578112	0.9999943	0.9536598	0.99988973	0.99983025	0.9861275	0.97503597	0.98840326	0.99132276
1.0	0.38142893	0.97575676	0.999498	0.9924257	0.992147	0.913505	0.8861505	0.9902282	0.98281693	0.0084701525
1.0	0.9992957	0.28393927	0.9998796	0.9960471	0.690179	0.62595487	0.99512637	0.9903438	0.9997009	0.23026527
1.0	0.9957467	0.999627	0.0002864261	0.99734503	0.99831283	0.60277337	0.89275914	0.9896912	0.45614496	0.9034942
1.0	0.5771081	0.9907991	0.99984825	0.9982103	0.99999595	0.99793017	0.9997347	0.99961346	0.7320127	0.9980381
1.0	0.9992648	0.102163106	0.99923146	0.00039613483	0.99862313	0.9994265	0.97268325	0.03326464	0.12558113	0.5729889
1.0	0.9866918	0.89190954	0.9998672	0.99888355	0.9990121	0.99998176	0.025303649	0.20839316	0.9996681	0.66972953
1.0	0.8802363	0.9994791	0.007609063	0.9963355	0.9996239	0.9936572	0.9904643	0.9999485	0.9995309	0.99976534
1.0	0.9996617	0.04853765	0.9997497	0.00097557256	0.99838257	0.74562967	0.9993332	0.28742364	0.9995153	0.9913419
1.0	0.98883456	0.9965978	0.994142	0.9990727	0.23255633	0.9995365	0.99979407	0.99828655	0.995999	0.98458606
1.0	0.9992046	0.9792539	0.99880207	0.99886227	0.8700771	0.9810116	0.98472995	0.99966645	0.99622416	0.999905
1.0	0.99979013	0.988439	0.9991862	0.9911786	0.8337736	0.9998778	0.969409	0.9996319	0.9999449	0.9973023
1.0	0.99571747	0.94892436	0.9955303	0.9987539	0.99999106	0.999824	0.9987029	0.9896912	0.9996055	0.99980515
1.0	0.7723595	0.9998505	0.9969367	0.9906722	0.99890435	0.9991468	0.97805345	0.019111183	0.99973994	0.99977523
1.0	0.97308165	0.9908422	0.992814	0.99239105	0.97857475	0.98020554	0.89271796	0.98351157	0.99977297	0.9993482
1.0	0.9997856	0.9994252	0.27730533	0.9982646	0.998611	0.99961096	0.9223714	0.0049106665	0.0035811258	0.8746731
1.0	0.9993486	0.05141556	0.02598824	0.997654	0.9606096	0.9993364	0.81336766	0.98459667	0.0020044881	0.98037374
1.0	0.98883456	0.96150875	0.9992943	0.9996026	0.07507658	0.020093555	0.857768	0.9986488	0.7237412	0.99870527
1.0	0.8703069	0.37334844	0.9997882	0.9906036	0.9990195	0.99963784	0.017507466	0.9997819	0.99440503	0.0012793958
1.0	0.98883456	0.99694556	0.9999939	0.9932319	0.99993026	0.99989307	0.99997973	0.21314305	0.9962966	0.99129385
1.0	0.99954295	0.99856347	0.9994413	0.9920467	0.99905604	0.07168321	0.9986804	0.9966449	0.97741723	0.9996748
1.0	0.9993352	0.9186507	0.39557418	0.99800295	0.13118616	0.99017066	0.9995735	0.021663057	0.9992053	0.00529118
1.0	0.9865262	0.9999813	0.46301317	0.99668944	0.99982846	0.9885438	0.9993129	0.9985543	0.9995566	0.9976545
1.0	0.91128975	0.9873892	0.99950075	0.99691135	0.9830389	0.99968565	0.0024355843	0.8929672	0.9972187	0.996194
1.0	0.029611459	0.99958163	0.8500536	0.07503603	0.9998995	0.99828404	0.9996643	0.9968566	0.99351853	0.05723403
1.0	0.9719981	0.75603426	0.95213455	0.985496	0.9999596	0.009332196	0.5913236	0.9993789	0.0001317821	0.21261092
1.0	0.9739014	0.49824923	0.99882907	0.9989328	0.995033	0.99953985	0.9972613	0.9975805	0.99971384	0.0011285665
1.0	0.9999505	0.0011394097	0.99972385	0.45191693	0.9999006	0.99977475	0.0078114346	0.05929564	0.9982014	0.91486686
1.0	0.5983889	0.99996316	0.99315673	0.4425355	0.99980694	0.99846077	0.080634736	0.98413104	0.10286016	0.99987316
1.0	0.98938364	0.42582566	0.9990175	0.9474709	0.9996488	0.9978781	0.99698704	0.9990577	0.9617988	0.9997807
1.0	0.86223215	0.9996264	0.9856694	0.9841846	0.9969903	0.9996526	0.99403363	0.100662686	0.9801695	0.9822849
1.0	0.016520945	0.9923833	0.0031157902	0.0028452938	0.053901564	0.9841521	0.99941194	0.9692281	0.9965437	0.8641511
1.0	0.16447255	0.9956189	0.19057468	0.9773974	0.9995915	0.9997383	0.31644577	0.999602	0.9956735	0.99884605
1.0	0.98883456	0.99487203	0.83881325	0.9997017	0.9999051	0.7805037	0.93911046	0.9986922	0.97679967	0.72219163
1.0	0.81046957	0.49710092	0.99922335	0.9987161	0.99989974	0.99946696	0.9480517	0.99712425	0.9999374	0.99977237
1.0	0.9995919	0.9890589	0.9964792	0.63140386	0.99980026	0.9985721	0.9725637	0.9997365	0.9999914	0.99982786
1.0	0.98883456	0.97813064	0.9997638	0.9873399	0.0016200885	0.998367	0.59211266	0.97065115	0.00737225	0.99998474
1.0	0.98070085	0.9995734	0.99527895	0.70436656	0.99216205	0.93585205	0.377733	0.9996308	0.005465124	0.997733
1.0	0.9994937	0.77795136	0.9950423	0.9969067	0.06362488	0.3018718	0.9860742	0.9996356	0.9976418	0.995606
1.0	0.9996202	0.9998585	0.98621947	0.0018358713	0.013242554	0.9936772	0.9999547	0.9750627	0.9960616	0.9968039
1.0	0.9970667	0.9996165	0.9989624	0.99795234	0.9998938	0.9998678	0.9982309	0.5749678	0.0004934335	0.99967027
1.0	0.00070040266	0.9976119	0.99200106	0.55006176	0.67356324	0.35364982	0.49864945	0.99989986	0.96556735	0.48948762
1.0	0.00025716503	0.997672	0.99999106	0.24332856	0.94654655	0.012868835	0.998968	0.9994011	0.9396923	0.0033601006
1.0	0.99956924	0.16268146	0.99968123	0.99971765	0.99071395	0.9888032	0.9187943	0.99980766	0.6605552	0.99090916
1.0	0.9942211	0.16673227	0.9999267	0.9996871	0.9986112	0.0013921838	0.9815978	0.83686393	0.88015366	0.9863062
1.0	0.43976006	0.9972235	0.99984515	0.9930754	0.20409499	0.015003448	0.999338	0.992419	0.9995919	0.30383497
1.0	0.97358006	0.9603624	0.99864453	0.93817663	0.9996669	0.999464	0.98378736	0.9976325	0.9849696	0.99607986
1.0	0.695675	0.97575676	0.015797166	0.18824203	0.999154	0.9943487	0.0014660248	0.87742937	0.9995602	0.9084479
1.0	0.99997747	0.13030046	0.0028875442	0.9960068	0.20157383	0.6657897	0.9589418	0.00015990948	0.004665143	0.99976856
1.0	0.7824641	0.9605027	0.99917245	0.46607423	0.99982566	0.88317287	0.9989159	0.013078815	0.99950945	0.9950889
1.0	0.96613985	0.9964141	0.03479054	0.999572	0.9987851	0.9999465	0.99521434	0.99896514	0.15259938	0.98523605
1.0	0.9998733	0.99921966	0.9994271	0.17566651	0.14829335	0.9992405	0.015588651	0.97717047	0.99866164	0.9996495
1.0	0.999711	0.99661785	0.99900466	0.9938719	0.99740773	0.9986834	0.99982053	0.99986994	0.9888826	0.74386317
1.0	0.99975044	0.0034759438	0.9983145	0.025016313	0.9994777	0.9829732	0.9982546	0.9728749	0.019473143	0.99818784
1.0	0.99808997	0.99319434	0.99997926	0.991	0.91487163	0.41079587	0.9998541	0.99993587	0.9783952	0.7349421
1.0	0.9993424	0.8117659	0.99889994	0.14867453	0.00054976734	0.9996642	0.9015172	0.9996382	0.99999213	0.9887116
1.0	0.6743351	0.8647626	0.99987245	0.99906677	0.14057513	0.9918874	0.9903009	0.98428094	0.99972945	0.9991948
1.0	0.8717645	0.00040339312	0.60865295	0.093190014	0.9999201	0.99972373	0.35347387	0.9997117	0.08825519	0.99814796
1.0	0.9879303	0.6005012	0.08398937	0.81671596	0.9997558	0.9996214	0.9991672	0.99989223	0.99991095	0.071260564
1.0	0.78790873	0.5152968	0.99975353	0.99949574	0.99975985	0.9974396	0.3892691	0.9998368	0.69455785	0.988494
1.0	0.999622	0.9919099	0.90199757	0.9846452	0.99989367	0.9999372	0.99968934	0.9995851	0.9954704	0.9981287
1.0	0.99897206	0.017517582	0.7617832	0.99477756	0.95061296	0.995977	0.9807618	0.9791642	0.99130356	0.999864
1.0	0.8869954	0.0026113358	0.9185972	0.9978709	0.06925841	0.999642	0.74053854	0.98342746	0.8772333	0.999814
1.0	0.042104814	0.3489321	0.999273	0.949372	0.9986803	0.37852687	0.99443567	0.98633873	0.9996296	0.9997693
1.0	0.36980182	0.9994924	0.9826056	0.8425631	0.99988854	0.9500672	0.9859368	0.996949	0.95566386	0.9880172
1.0	0.99929774	0.98900056	0.999785	0.55439895	0.0010180828	0.9978877	0.9872787	0.9907629	0.9994685	0.99726796
1.0	0.011345186	0.9996068	0.99757785	0.9974178	0.96582943	0.98661685	0.9877737	0.99884546	0.9991411	0.009244946
1.0	0.9996222	0.00032606968	0.00807305	0.99838054	0.47298336	0.97014743	0.32025382	9.142649e-05	0.9998839	0.9997849
1.0	0.2674647	0.998137	0.991484	0.47191137	0.004362991	0.9995865	0.9997255	0.9979626	0.9914915	0.9980598
1.0	0.9976503	0.99660397	0.83559024	0.9973362	0.41184285	0.99883777	0.99849296	0.99894017	0.999816	0.8774109
1.0	0.99940526	0.9999355	0.8627113	0.9907358	0.0014459554	0.9999763	0.9923091	0.9994785	0.9917999	0.99545884
1.0	0.99997914	0.07230619	0.9997948	0.99750084	0.99993443	0.99958557	0.99935716	0.99844235	0.9916767	0.9524328
1.0	0.5687228	0.9741562	0.99972886	0.71393055	0.9998398	0.9874728	0.9984061	0.99331194	0.59200436	0.99673635
1.0	0.99626863	0.33105585	0.9915366	0.39514324	0.3709318	0.85396296	0.9554354	0.9982659	0.5812868	0.9865889
1.0	0.9322626	0.35145542	0.99872977	0.9858359	0.9998406	0.99976	0.0021394507	0.996959	0.99900824	0.9971169
1.0	0.10211913	0.7181172	0.9999796	0.8641338	0.98694265	0.9997198	0.93342143	0.9998299	0.9960439	0.99982786
1.0	0.9996948	0.99913764	0.9998946	0.9984652	0.95171344	0.98503035	0.85834855	0.0008655404	0.08692061	0.5829868
1.0	0.0012424368	0.99864167	0.99945146	0.99466246	0.99643266	0.43611118	0.99982566	0.9997739	0.9957054	0.99829084
1.0	0.9997532	0.9992506	0.23415692	0.58546567	0.9935824	0.9877208	0.9981	0.99991894	0.9986468	0.6873884
1.0	0.9997073	0.99330467	0.99597186	0.9007933	0.98117346	0.8192604	0.9998141	0.9999864	0.7682202	0.9998859
1.0	0.98854095	0.028957104	0.40036225	0.98938763	0.99937207	0.9999237	0.9951521	0.3830504	0.82442486	0.9804524
1.0	0.9976682	0.9487667	0.99998426	0.9989146	0.97931266	0.94161683	0.99955744	0.99791473	0.9996978	0.99984515
1.0	0.9777109	0.99552023	0.99889344	0.99139005	0.9993812	0.9996921	0.8934771	0.99627846	0.99901927	0.999332
1.0	0.99961	0.98916745	0.9996909	0.99825746	0.99998033	0.99634945	0.9991874	0.99876994	0.99308395	0.99949896
1.0	0.99625164	0.99844116	0.9950665	0.036110513	0.9998934	0.9995536	0.013036113	0.99937266	0.061340623	0.98764706
1.0	0.029172085	0.9990858	0.9104798	0.9902186	0.9999788	0.99950576	0.99390775	0.9966568	0.9952632	0.99648076
1.0	0.92425597	0.9984794	0.99960464	0.664388	0.523872	0.04916204	0.0046162107	0.99983275	0.0048915134	0.9998541
1.0	0.99403703	0.9969806	0.99997985	0.9949411	0.9990852	0.9992712	0.99996734	0.10058875	0.99295545	0.9670688
1.0	0.7363274	0.9994947	0.25386682	0.950114	0.99154997	0.99991274	0.99928445	0.9999844	0.9999124	0.9913645
1.0	0.9995407	0.99961215	0.050275605	0.39698887	0.9880945	0.00033187165	0.89831054	0.3500985	0.99932706	0.6220149
1.0	0.7947586	0.9721237	0.9960491	0.9823543	0.9997824	0.99904805	0.999273	0.9948278	0.99963045	0.9995912
1.0	0.99887437	0.9999685	0.99237084	0.9998178	0.9990337	0.99984455	0.9817104	0.98407346	0.9634455	0.9960204
1.0	0.98883456	0.9927447	0.99964356	0.98144984	0.99932826	0.9997986	0.99996686	0.99964595	0.99515533	0.9994135
1.0	0.9988325	0.9995975	0.99906653	0.9931988	0.98909163	0.9812739	0.999003	0.99979	0.99615014	0.9988632
1.0	0.0019744309	0.9981964	0.99922776	0.99473864	0.9999082	0.29193264	0.9992562	0.9619154	0.9832048	0.99953175
1.0	0.99901557	0.080411434	0.99948454	0.884628	0.9997168	0.99815196	0.9998702	0.9900691	0.8896281	0.9948297
1.0	0.9999219	0.96418154	0.99983203	0.96043956	0.9993666	0.98749906	0.25679445	0.00042466208	0.87679875	0.9741408
1.0	0.9948867	0.989754	0.9985726	0.21921313	0.9988206	0.98190075	0.97268325	0.9966568	0.65631413	0.37554812
1.0	0.9999664	0.28613412	0.2983064	0.088907585	0.69504875	0.9092594	0.9990188	0.010773762	0.9845465	0.23270875
1.0	0.9525336	0.9767413	0.56953454	0.9971486	0.62254274	0.99954045	0.9869043	0.055907056	0.99733233	0.17572513
1.0	0.9984309	0.99993813	0.98555213	0.9838306	0.98977673	0.9967661	0.97972393	0.9846066	0.78020436	0.99959356
1.0	0.9507644	0.99762076	0.8208658	0.9249822	0.95394504	0.99966645	0.99564725	0.99132115	0.9944559	0.99205244
1.0	0.99890375	0.15951791	0.99970764	0.006822643	0.9986663	0.9998809	0.99369025	0.9302965	0.9998394	0.9978356
1.0	0.99327433	0.9998074	0.99889684	0.0004701696	0.9997186	0.59126055	0.97268325	0.9996125	0.0074780183	0.9998605
1.0	0.9984108	0.9995943	0.000951164	0.9925774	0.99689364	0.99971515	0.9636666	0.9857795	0.99998415	0.99997866
1.0	0.990761	0.99575716	0.015806971	0.99701893	0.977774	0.9489019	0.98464876	0.08745637	0.98858726	0.9998783
1.0	0.99068797	0.5682884	0.99609417	0.06991585	0.009633784	0.9297033	0.9990094	0.999908	0.9905579	0.9993124
1.0	0.9974433	0.9999355	0.9995623	0.2255179	0.92982286	0.99847764	0.97682285	0.9976119	0.9946121	0.99733657
1.0	0.23677292	0.9993343	0.99724305	0.9690393	0.9919356	0.9997423	0.9769761	0.0023780072	0.9993425	4.9373935e-05
1.0	0.9489982	0.11731418	0.26268336	0.992355	0.9831209	0.99983704	0.99235725	0.9998535	0.9903104	0.7169254
1.0	0.99783593	0.6373641	0.9989931	0.99309206	0.99871576	0.99978477	0.99934345	0.9997397	0.9923194	0.99786514
1.0	0.98992133	0.033594407	0.9958467	0.99819535	0.99962246	0.9506087	0.023838945	0.25962755	0.07885155	0.18060489
1.0	0.34455472	0.9945093	0.9986041	0.99588215	0.99859875	0.9997037	0.06085202	0.051707488	0.9997279	0.99994946
1.0	0.99799013	0.7146592	0.9671596	0.8617274	0.9998894	0.9992508	0.00019712072	0.98410344	0.99531364	0.9790037
1.0	0.9963348	0.034947027	0.0011282756	0.059708223	0.87403214	0.26109067	0.23096994	0.9996995	0.23104192	0.9998004
1.0	0.9958806	0.99310404	0.9984869	0.98131967	0.9991043	0.9986547	0.98912877	0.99757725	0.9993994	0.9887116
1.0	0.8465243	0.52873135	0.001521502	0.9966313	0.9986131	0.7874818	0.05268673	0.87948453	0.9997781	0.9998392
1.0	0.998214	0.9998797	0.9990533	0.99494165	0.99988854	0.99827516	0.12346555	0.99972934	0.9970176	0.9985045
1.0	0.99872893	0.23349579	0.9997044	0.9812041	0.9998307	0.999589	0.99297065	0.8884576	0.99510574	0.994991
1.0	0.9273811	0.99980766	0.5119912	0.49048328	0.59700704	0.99897027	0.9692974	0.9999827	0.99725467	0.99699414
1.0	0.9998154	0.99999297	0.18247862	0.99662435	0.99991095	0.68140286	0.52644634	0.9995846	0.9775123	0.9980829
1.0	0.99929774	0.96983486	0.9998318	0.45762047	0.98390967	0.9991035	0.22831649	0.9999441	0.9993362	0.99964464
1.0	0.9981981	0.99632615	0.98621947	0.8099154	0.09971161	0.9871061	0.01620481	0.99982303	0.8621848	0.0009942334
1.0	0.9832461	0.98613524	0.9997892	0.26827806	0.99923825	0.99988854	0.99613166	0.9678146	0.9921461	0.63016784
1.0	0.99927944	0.008741082	0.9992786	0.9911786	0.99974257	0.99736315	0.9834484	0.9992028	0.9994647	0.9998653
1.0	0.99991906	0.9944807	0.9997925	0.11422369	0.9998826	0.022431228	0.43654224	0.23570576	0.9780426	0.19555733
1.0	0.9766361	0.0363241	0.9999901	0.76806474	0.99903995	0.9853898	0.9994511	0.96106064	0.9268954	0.99469614
1.0	0.99997604	0.104767844	0.9999304	0.12349897	0.9501542	0.013761366	0.99997747	0.99825627	0.9989505	0.18531445
1.0	0.99971575	0.999613	0.98621947	0.9924258	0.99795496	0.999819	0.68127924	0.998922	0.99966514	0.9998
1.0	0.99425983	0.29513124	0.7882055	0.99676514	0.7080297	0.9999366	0.0011039039	0.9996635	0.3873767	0.016576495
1.0	0.93226737	0.1668641	0.99963665	0.9993747	0.39734012	0.999741	0.9998779	0.9988003	0.99504626	0.112350084
1.0	0.99229276	0.96202755	0.9997825	0.7300761	0.517689	0.1659184	0.99998105	0.99968815	0.99986196	0.5605195
1.0	0.99995875	0.9966779	0.0038468994	0.99891603	0.9035548	0.99648106	0.99625766	0.99508935	0.98281693	0.99792826
1.0	0.7183408	0.987151	0.98621947	0.059075397	0.6507672	0.9950547	0.99600035	0.9935455	0.9950265	0.349295
1.0	0.99619293	0.9996711	0.999796	0.98482805	0.43317097	0.9995395	0.38699132	0.85515267	0.99953675	0.9994443
1.0	0.99977154	0.9996418	0.9998504	0.99646395	0.9963947	0.95894355	0.99816954	0.8891688	0.9816222	0.9978179
1.0	0.9948645	0.99975044	0.9824166	0.9968477	0.9997497	0.9996854	0.99959356	5.6935703e-05	0.9974388	0.9936348
1.0	0.0015690149	0.9993318	0.99794847	0.99664944	0.99673706	0.7824432	0.060578093	0.9996488	0.99010205	0.9998604
1.0	0.998899	0.9995479	0.43473336	0.76407826	0.99999595	0.9996754	0.99930394	0.0036205295	0.22845182	0.72863555
1.0	0.9944406	0.86316806	0.99628866	0.99925655	0.99961215	0.9976053	0.9977817	0.99665797	0.9994836	0.8631378
1.0	0.32754332	0.99967694	0.014218562	0.42244038	0.9263452	0.9941706	0.967945	0.96343035	0.97112805	0.9981122
1.0	0.98799676	0.9999571	0.9526066	0.9982449	0.9998454	0.92318296	0.97192526	0.9866067	0.91990143	0.9647025
1.0	0.99919754	0.9588666	0.999627	0.23323888	0.99978024	0.9998357	0.996754	0.84740716	0.9981034	0.9997912
1.0	0.9955199	0.9978884	0.86635494	0.9996897	0.26557	0.9530772	0.99898404	0.52480346	0.9811163	0.6138645
1.0	0.9997664	0.90567255	0.99838173	0.9860896	0.03970431	0.86700475	0.99953175	0.9975787	0.007899967	0.37073547
1.0	0.99864763	0.0048152953	0.99973935	0.005833564	0.8674268	0.9999541	0.035703365	0.999694	0.99983346	0.9776098
1.0	0.9988607	0.9957118	0.99549735	0.99844366	0.99921703	0.9986406	0.99924517	0.9921138	0.99967647	0.99994564
1.0	0.99973935	0.9995808	0.99900144	0.90668166	0.77811044	0.99783105	0.7375519	0.99769765	0.9898101	0.9746635
1.0	0.9932301	0.99961436	0.99894303	0.83167166	0.3972702	0.98235923	0.9985475	0.84022164	0.002868668	0.13345031
1.0	0.0028059843	0.99919075	0.9992092	0.9911214	0.9686128	0.9951095	0.9889127	0.04641735	0.9987826	0.0015927152
1.0	0.9986218	0.999688	0.99303895	0.98528016	0.9977325	0.26578405	0.99375474	0.07472119	0.9991722	0.06189269
1.0	0.9992386	0.997629	0.7391705	0.7897798	0.0038993114	0.9949557	0.6499539	0.9806222	0.99956006	0.9994267
1.0	0.9999653	0.99944884	0.12512338	0.9996593	0.9903742	0.5676551	0.25656274	0.006758087	0.999926	0.79598784
1.0	0.99980587	0.0020086963	0.99993074	0.9906675	0.99609095	0.68052995	0.9986519	0.8239572	0.9996264	0.9982691
1.0	0.9987024	0.81942976	0.99937624	0.82271063	0.50666827	0.95777017	0.9994861	0.99888366	0.99811804	0.32578677
1.0	0.022111893	0.09076614	0.9984736	0.99614245	0.9512489	0.95777017	0.999006	0.82664317	0.005148545	0.99920195
1.0	0.99796665	0.03803687	0.9990368	0.9985721	0.9994307	0.9992716	0.97268325	0.9986796	0.02329097	0.9046306
1.0	0.011643514	0.0447919	0.7169834	0.98789024	0.99921024	0.9935608	0.99891675	0.982614	0.99979347	0.6400429
1.0	0.044343583	0.98117274	0.9999652	0.9907946	0.99734205	0.038247928	0.9767255	0.6816664	0.997489	0.98451495
1.0	0.90303886	0.9227008	0.9994444	0.7667707	0.99856037	0.9884291	0.02145964	0.11388425	0.9966941	0.0002489288
1.0	0.9981511	0.9568492	0.99977857	0.38073003	0.99890745	0.9997037	0.9839977	0.0021738675	0.99455076	0.99985754
1.0	0.17963515	0.9735865	0.96270424	0.06713494	0.99628603	0.9915454	0.99948126	0.99759406	0.99650854	0.16740869
1.0	0.9994342	0.9439137	0.99611133	0.9911786	0.99966216	0.99954766	0.9987637	0.99791104	0.99613345	0.0043863226
1.0	0.9991825	0.0048567355	0.9980869	0.9898269	0.066228375	0.99960023	0.48381573	0.99975914	0.12810065	0.42231125
1.0	0.65600735	0.98865485	0.99951494	0.9974023	0.64844906	0.99958783	0.999637	0.9562998	0.9932012	0.999841
1.0	0.79406023	0.97575676	0.00017710734	0.99917763	0.99793303	0.9976361	0.990071	0.3766954	0.99958664	0.5894373
1.0	0.9997763	0.9997409	0.99047256	0.88378024	0.596161	0.90208894	0.9998115	0.9882272	0.9950812	0.9996908
1.0	0.995119	0.9797546	0.9993332	0.99918216	0.9998467	0.9999411	0.99040526	0.6623094	0.98281693	0.7104182
1.0	0.99797887	0.7341537	0.95706964	0.85809696	0.99990225	0.3203635	0.99585426	0.004614423	0.9897684	0.999736
1.0	0.99912614	0.00036962924	0.17975137	0.999311	0.99571806	0.99980456	0.96974653	0.99930286	0.9727454	0.9996953
1.0	0.95947915	0.9996339	0.9991549	0.9993661	0.999424	0.14312401	0.91789585	0.99513584	0.99728537	0.9743868
1.0	0.9975073	0.96098506	0.9710994	0.8926857	0.9949104	0.80100805	0.028610604	0.999869	0.0005398526	0.6873884
1.0	0.9998385	0.9972582	0.9997422	0.6652129	0.98235357	0.10511442	0.99519914	0.9911493	0.9960037	0.9865791
1.0	0.9976205	0.5016637	0.4758309	0.9829511	0.9968917	0.9997669	0.99995375	0.9992562	0.99960285	0.9939176
1.0	0.9953354	0.98549587	0.9994486	0.89092076	0.5412257	0.99938095	0.9886439	0.99982786	0.9999596	0.99979883
1.0	0.90420324	0.024743255	0.99997866	0.99988425	0.9999176	0.9989668	0.97268325	0.99897885	0.016391797	0.8920018
1.0	0.0011852043	0.94365925	0.99996924	0.99831176	0.031287923	0.99996793	0.9975553	0.18007763	0.98281693	0.9967566
1.0	0.9990695	0.97575676	0.9997764	0.9980819	0.999559	0.9999044	0.57620096	0.9998388	0.6180446	0.34084958
1.0	0.9990927	0.9950355	0.99981505	0.9911786	0.98841316	0.033193547	0.99788564	0.9999026	0.36629465	0.075761795
1.0	0.99826944	0.99560094	0.11761037	0.9767716	0.9963947	0.99969697	0.97268325	0.99986565	0.9446282	0.9917318
1.0	0.9951003	0.999894	0.9998073	0.97287476	0.9696686	0.76954305	0.8317546	0.9976745	0.9970789	0.9998492
1.0	0.99466705	0.29095516	0.9904047	0.009293368	0.98370796	0.9988238	0.999276	0.99970585	0.9947114	0.9997788
1.0	0.32473707	0.9916831	0.99664295	0.99978	0.9963947	0.7887603	0.9946672	0.6492935	0.999678	0.99897397
1.0	0.9392725	0.015689062	0.99992394	0.48214614	0.9999119	0.87788326	0.6350117	0.88669956	0.9946163	0.9947842
1.0	0.9949484	0.9994667	0.99987066	0.13639385	0.9991429	0.6584565	0.98985785	0.9986265	0.93074715	0.99977666
1.0	0.89827985	0.99901485	0.9997218	0.98955894	0.99924386	0.99972576	0.016343845	0.03165751	0.0013406498	0.9986864
1.0	0.9597515	0.78657025	0.31801617	0.99760854	0.9993629	0.91653943	0.9721325	0.2779789	0.99993503	0.9692155
1.0	0.99941933	0.99995124	0.9945299	0.0065760356	0.98036593	0.9834871	0.8146921	0.7902676	0.98712254	0.9950418
1.0	0.99874073	0.99875414	0.20698531	0.3881138	0.9994137	0.9224139	0.9953608	0.1856743	0.96372783	0.99868375
1.0	0.9542315	0.9940911	0.9996277	0.08739879	0.9884389	0.7528568	0.99633104	0.99981695	0.9993406	0.9991566
1.0	0.9994815	0.7476664	0.98526055	0.10746764	0.62442964	0.9899608	0.9840276	0.0037712927	0.9996319	0.002458965
1.0	0.8404587	0.9675803	0.17738135	0.9976775	0.9998952	0.90410185	0.9746475	0.99922156	0.9988525	0.8717136
1.0	0.9285394	0.70892215	0.9989774	0.996801	0.9608605	0.99161506	0.2399275	0.9975237	0.9869114	0.9992859
1.0	0.9941907	0.99981123	0.99975365	0.99737966	0.99857676	0.95777017	0.96657294	0.99974865	0.99185926	0.9926882
1.0	0.99977654	0.99641114	0.98621947	0.99819344	0.69877726	0.9983552	0.9982992	0.943267	0.0037114064	0.50869393
1.0	0.9864602	0.97575676	0.93342084	0.9916822	0.9912293	0.43800926	0.9997371	0.99994075	0.9905131	0.96852756
1.0	0.9998586	0.9997991	0.75012445	0.9911786	0.6731101	0.9989793	0.99997044	0.9977149	0.9884821	0.97640365
1.0	0.99086326	0.96800506	0.9997286	0.99673456	0.9973436	0.99676454	0.9990871	0.9923309	0.9360995	0.9915109
1.0	0.9711747	0.8928027	0.0002868858	0.99905914	0.9975198	0.9994894	0.99276394	0.99885404	0.9979101	0.97361577
1.0	0.0700982	0.9923498	0.025384337	0.99802446	0.98804724	0.99973804	0.06485845	0.6225712	0.9954508	0.007569629
1.0	0.99943024	0.9986442	0.99995863	0.99518245	0.9997203	0.81407833	0.012167189	0.9765861	0.99950945	0.9998914
1.0	0.9962534	0.7267545	0.27113262	0.9982644	0.5316405	0.9821729	0.98977727	0.09475735	0.9999305	0.0011271214
1.0	0.9991073	0.9981596	0.998133	0.36569157	0.7976378	0.97014934	0.9877384	0.079982825	0.9958217	0.9819126
1.0	0.99961805	0.9439059	0.998401	0.9772296	0.9999286	0.9999542	0.99671847	0.99919206	0.995507	0.012262211
1.0	0.99785787	0.76086086	0.016252093	0.999446	0.9990876	0.9998431	0.9958301	0.9568587	0.9995585	0.9953302
1.0	0.97367686	0.9977024	0.9984487	0.6812536	0.99981683	0.9950506	0.9973374	0.018879587	0.12558113	0.9844737
1.0	0.99385035	0.9155569	0.999801	0.99122226	0.997033	0.9998029	0.99988806	0.9984707	0.9996307	0.9999472
1.0	0.9875924	0.12822612	0.9839458	0.9987185	0.9959997	0.9851093	0.9982211	0.99747723	0.9905185	0.99998283
1.0	0.98393655	0.51552236	0.99984777	0.0018379338	0.9361032	0.9904897	0.02580983	0.99772793	0.9996412	0.99962413
1.0	0.9835291	0.0044009257	0.4792015	0.99882764	0.98281324	0.000614597	0.9998047	0.57106197	0.99952614	0.99940467
1.0	0.992282	0.9958068	0.76592594	0.06753234	0.99742377	0.9919185	0.9279908	0.9985115	0.99996614	0.33854124
1.0	0.9978275	0.9996239	0.9998964	0.99674857	0.9988967	0.017139783	0.9110819	0.9999987	0.88823307	0.99991
1.0	0.999166	0.98070943	0.9991461	0.9967493	0.85422695	0.74826634	0.97144395	0.9996346	0.9999039	0.9997938
1.0	0.90380555	0.23848283	0.99824655	0.06292566	0.9965539	0.9992163	0.98810345	0.9896912	0.99329376	0.9091933
0.0	0.98883456	0.97575676	0.98621947	0.9911786	0.9963947	0.95777017	0.97268325	0.9896912	0.98281693	0.9887116
0.0	0.98883456	0.97575676	0.98621947	0.9911786	0.9963947	0.95777017	0.97268325	0.9896912	0.98281693	0.9887116
0.0	0.98883456	0.97575676	0.98621947	0.9911786	0.9963947	0.95777017	0.97268325	0.9896912	0.98281693	0.9887116
0.0	0.98883456	0.97575676	0.98621947	0.9911786	0.9963947	0.95777017	0.97268325	0.9896912	0.98281693	0.9887116
0.0	0.98883456	0.97575676	0.98621947	0.9911786	0.9963947	0.95777017	0.97268325	0.9896912	0.98281693	0.9887116
0.0	0.98883456	0.97575676	0.98621947	0.9911786	0.9963947	0.95777017	0.97268325	0.9896912	0.98281693	0.9887116
0.0	0.9930188	0.99713373	0.9900276	0.9475313	0.9944811	0.9973546	0.984945	0.9596416	0.9981331	0.9938531
0.0	0.98883456	0.97575676	0.98621947	0.9911786	0.9963947	0.95777017	0.97268325	0.9896912	0.98281693	0.9887116
0.0	0.9054383	0.97446287	0.1328952	0.90807843	0.9483306	0.97675896	0.7854042	0.95581794	0.62167555	0.71646446
0.0	0.9054383	0.97446287	0.1328952	0.90807843	0.9483306	0.97675896	0.7854042	0.95581794	0.62167555	0.71646446
0.0	0.9054383	0.97446287	0.1328952	0.90807843	0.9483306	0.97675896	0.7854042	0.95581794	0.62167555	0.71646446
0.0	0.9054383	0.97446287	0.1328952	0.90807843	0.9483306	0.97675896	0.7854042	0.95581794	0.62167555	0.71646446
0.0	0.99826944	0.9767413	0.9988815	0.97607213	0.9969903	0.99958557	0.99021053	0.9978344	0.99262834	0.995606
0.0	0.9977596	0.99761117	0.99909294	0.9955908	0.9991929	0.9975688	0.99254745	0.995993	0.99568874	0.99850607
0.0	0.99726033	0.9954918	0.99848795	0.9937522	0.99890184	0.99606377	0.985741	0.9946161	0.99385417	0.9978204
0.0	0.98801243	0.9885471	0.99128026	0.9663527	0.99290717	0.99213	0.9854417	0.9800489	0.94055945	0.97877216
0.0	0.99726033	0.9954918	0.99848795	0.9937522	0.99890184	0.99606377	0.98574114	0.9946161	0.99385417	0.9978204
0.0	0.99726033	0.9954918	0.99848795	0.9937522	0.99890184	0.99606377	0.98574114	0.9946161	0.99385417	0.9978204
0.0	0.98801243	0.9885471	0.99128026	0.9663527	0.99290717	0.99213	0.9854417	0.9800489	0.94055945	0.97877216
0.0	0.99965537	0.99958163	0.99973446	0.9978801	0.999889	0.99949086	0.99949205	0.999602	0.99950945	0.99977034
0.0	0.98883456	0.97575676	0.98621947	0.9911786	0.9963947	0.95777017	0.97268325	0.9896912	0.98281693	0.9887116
0.0	0.98883456	0.97575676	0.98621947	0.9911786	0.9963947	0.95777017	0.97268325	0.9896912	0.98281693	0.9887116
0.0	0.99965537	0.99958163	0.99973446	0.9978801	0.999889	0.99949086	0.99949205	0.999602	0.99950945	0.99977034
0.0	0.98883456	0.97575676	0.98621947	0.9911786	0.9963947	0.95777017	0.97268325	0.9896912	0.98281693	0.9887116
0.0	0.98883456	0.97575676	0.98621947	0.9911786	0.9963947	0.95777017	0.97268325	0.9896912	0.98281693	0.9887116
0.0	0.99726033	0.9954918	0.99848795	0.9937522	0.99890184	0.99606377	0.98574114	0.9946161	0.99385417	0.9978204
0.0	0.98801243	0.9885471	0.99128026	0.9663527	0.99290717	0.99213	0.9854417	0.9800489	0.94055945	0.97877216
0.0	0.99826944	0.9767413	0.9988815	0.97607213	0.9969903	0.99958557	0.99021053	0.9978344	0.99262834	0.995606
0.0	0.99726033	0.9954918	0.99848795	0.9937522	0.99890184	0.99606377	0.98574114	0.9946161	0.99385417	0.9978204
0.0	0.98883456	0.97575676	0.98621947	0.9911786	0.9963947	0.95777017	0.97268325	0.9896912	0.98281693	0.9887116
0.0	0.98883456	0.97575676	0.98621947	0.9911786	0.9963947	0.95777017	0.97268325	0.9896912	0.98281693	0.9887116
0.0	0.99965537	0.99958163	0.99973446	0.9978801	0.999889	0.99949086	0.99949205	0.999602	0.99950945	0.99977034
0.0	0.02219652	0.00031515525	0.0018289699	0.00019806615	0.00017482683	0.00042189108	0.00033413872	4.9096216e-05	0.00023002767	0.0015206605
0.0	0.31489682	0.985171	0.86673266	0.020750394	0.22168157	0.0020425878	0.028174289	0.08030822	0.19020729	0.013532206
0.0	0.99965537	0.99958163	0.99973446	0.9978801	0.999889	0.99949086	0.99949205	0.999602	0.99950945	0.99977034
0.0	0.98883456	0.97575676	0.98621947	0.9911786	0.9963947	0.95777017	0.97268325	0.9896912	0.98281693	0.9887116
0.0	0.99965537	0.99958163	0.99973446	0.9978801	0.999889	0.99949086	0.99949205	0.999602	0.99950945	0.99977034
0.0	0.98883456	0.97575676	0.98621947	0.9911786	0.9963947	0.95777017	0.97268325	0.9896912	0.98281693	0.9887116
0.0	0.98883456	0.97575676	0.98621947	0.9911786	0.9963947	0.95777017	0.97268325	0.9896912	0.98281693	0.9887116
0.0	0.98883456	0.97575676	0.98621947	0.9911786	0.9963947	0.95777017	0.97268325	0.9896912	0.98281693	0.9887116
0.0	0.98883456	0.97575676	0.98621947	0.9911786	0.9963947	0.95777017	0.97268325	0.9896912	0.98281693	0.9887116
0.0	0.99965537	0.99958163	0.99973446	0.9978801	0.999889	0.99949086	0.99949205	0.999602	0.99950945	0.99977034
0.0	0.99826944	0.9767413	0.9988815	0.97607213	0.9969903	0.99958557	0.99021053	0.9978344	0.99262834	0.995606
0.0	0.99826944	0.9767413	0.9988815	0.97607213	0.9969903	0.99958557	0.99021053	0.9978344	0.99262834	0.995606
0.0	0.99726033	0.9954918	0.99848795	0.9937522	0.99890184	0.99606377	0.985741	0.9946161	0.99385417	0.9978204
0.0	0.99726033	0.9954918	0.99848795	0.9937522	0.99890184	0.99606377	0.985741	0.9946161	0.99385417	0.9978204
0.0	0.14324412	0.008403961	0.4535939	0.06924461	0.01071669	0.089233674	0.028407604	0.081680164	0.010668136	0.052233998
0.0	0.17057724	0.010249129	0.43489355	0.06588234	0.012727603	0.09586288	0.023171796	0.0788031	0.0089881	0.056841515
0.0	0.16108432	0.008159714	0.42804837	0.06565335	0.012464994	0.1153211	0.020036232	0.07668071	0.008709334	0.044622116
0.0	0.11852887	0.008729266	0.4845083	0.06569018	0.013655435	0.11341175	0.024307223	0.104012385	0.011682412	0.05497123
0.0	0.10700236	0.0068373573	0.3716653	0.049151488	0.009633784	0.0716832	0.0170306	0.05401642	0.007478015	0.038156137
0.0	0.10700235	0.00683736	0.3716653	0.049151488	0.009633784	0.0716832	0.0170306	0.0540164	0.007478015	0.03815613
0.0	0.10700235	0.00683736	0.37166524	0.04915151	0.009633784	0.07168316	0.0170306	0.05401642	0.007478015	0.03815613
0.0	0.10700235	0.0068373536	0.3716653	0.04915151	0.009633784	0.07168321	0.017030608	0.05401642	0.007478015	0.03815613
0.0	0.10700236	0.00683736	0.37166524	0.049151488	0.009633789	0.07168318	0.017030608	0.05401642	0.007478015	0.03815613
0.0	0.98801243	0.9885471	0.99128026	0.9663527	0.99290717	0.99213	0.9854417	0.9800489	0.94055945	0.97877216
0.0	0.99726033	0.9954918	0.99848795	0.9937522	0.99890184	0.99606377	0.98574114	0.9946161	0.99385417	0.9978204
0.0	0.9986651	0.98707217	0.99945945	0.9874275	0.9975805	0.9997496	0.99541324	0.99878734	0.99573463	0.99693066
0.0	0.99966884	0.70671463	0.9936382	0.31524375	0.63640076	0.67384267	0.9987779	0.6992032	0.7611735	0.94187194
0.0	0.9969331	0.9912606	0.99997103	0.9974854	0.9996377	0.9999846	0.9997553	0.99967754	0.9999932	0.99794453
0.0	0.99082655	0.00054198527	0.9999367	0.9602996	0.90317905	0.99997294	0.9346142	0.99965274	0.9996356	0.08871785
0.0	0.99726033	0.9954918	0.99848795	0.9937522	0.99890184	0.99606377	0.98574114	0.9946161	0.99385417	0.9978204
0.0	0.00025328528	0.0007441378	0.009816281	0.0016721737	0.0032073976	0.009353526	0.005172381	0.00020248495	0.00048812624	0.0008651336
0.0	0.98883456	0.97575676	0.98621947	0.9911786	0.9963947	0.95777017	0.97268325	0.9896912	0.98281693	0.9887116
0.0	0.98883456	0.97575676	0.98621947	0.9911786	0.9963947	0.95777017	0.97268325	0.9896912	0.98281693	0.9887116
0.0	0.99965537	0.99958163	0.99973446	0.9978801	0.999889	0.99949086	0.99949205	0.999602	0.99950945	0.99977034
0.0	0.98883456	0.97575676	0.98621947	0.9911786	0.9963947	0.95777017	0.97268325	0.9896912	0.98281693	0.9887116
0.0	0.9997658	0.99937075	0.9998505	0.99793744	0.99961036	0.9998105	0.99922264	0.9996032	0.99949014	0.9988657
0.0	0.81708825	0.11577942	0.0032353683	0.15100333	0.03210576	0.003333298	0.0033708566	0.0011807358	0.002487373	7.731218e-05
0.0	0.98381793	0.9375383	0.9657608	0.9481638	0.9977102	0.98965585	0.9522373	0.9225282	0.968751	0.98624784
0.0	0.99965537	0.99958163	0.99973446	0.9978801	0.999889	0.99949086	0.99949205	0.999602	0.99950945	0.99977034
0.0	0.98883456	0.97575676	0.98621947	0.9911786	0.9963947	0.95777017	0.97268325	0.9896912	0.98281693	0.9887116
0.0	0.98883456	0.97575676	0.98621947	0.9911786	0.9963947	0.95777017	0.97268325	0.9896912	0.98281693	0.9887116
0.0	0.98883456	0.97575676	0.98621947	0.9911786	0.9963947	0.95777017	0.97268325	0.9896912	0.98281693	0.9887116
0.0	0.98883456	0.97575676	0.98621947	0.9911786	0.9963947	0.95777017	0.97268325	0.9896912	0.98281693	0.9887116
0.0	0.98883456	0.97575676	0.98621947	0.9911786	0.9963947	0.95777017	0.97268325	0.9896912	0.98281693	0.9887116
0.0	0.99965537	0.99958163	0.99973446	0.9978801	0.999889	0.99949086	0.99949205	0.999602	0.99950945	0.99977034
0.0	0.00029115903	0.0036762622	0.021128781	0.00042469022	0.00073434156	0.0106899645	0.0019511229	0.003354765	0.22520638	0.88170415
0.0	0.8268348	0.32407314	0.9397521	0.7983917	0.08880731	0.84610176	0.63902247	0.86072785	0.20713475	0.5304428
0.0	0.9944571	0.98749626	0.9979954	0.9907946	0.9987109	0.9988662	0.98446286	0.99665797	0.9930559	0.9960204
0.0	0.99848026	0.99840266	0.99798656	0.994463	0.99919695	0.99858654	0.99613	0.99896026	0.99772555	0.9958982
0.0	0.98883456	0.97575676	0.98621947	0.9911786	0.9963947	0.95777017	0.97268325	0.9896912	0.98281693	0.9887116
0.0	0.99826944	0.9767413	0.9988815	0.97607213	0.9969903	0.99958557	0.99021053	0.9978344	0.99262834	0.995606
0.0	0.99726033	0.9954918	0.99848795	0.9937522	0.99890184	0.99606377	0.98574114	0.9946161	0.99385417	0.9978204
0.0	0.98801243	0.9885471	0.99128026	0.9663527	0.99290717	0.99213	0.9854417	0.9800489	0.94055945	0.97877216
0.0	0.99726033	0.9954918	0.99848795	0.9937522	0.99890184	0.99606377	0.98574114	0.9946161	0.99385417	0.9978204
0.0	0.9944571	0.98749626	0.9979954	0.9907946	0.9987109	0.9988662	0.98446286	0.99665797	0.9930559	0.9960204
0.0	0.99726033	0.9954918	0.99848795	0.9937522	0.99890184	0.99606377	0.98574114	0.9946161	0.99385417	0.9978204
0.0	0.9988029	0.9981546	0.9993747	0.9974605	0.999418	0.99852955	0.9950488	0.99818605	0.9975725	0.9988223
0.0	0.98883456	0.97575676	0.98621947	0.9911786	0.9963947	0.95777017	0.97268325	0.9896912	0.98281693	0.9887116
0.0	0.98883456	0.97575676	0.98621947	0.9911786	0.9963947	0.95777017	0.97268325	0.9896912	0.98281693	0.9887116
0.0	0.98883456	0.97575676	0.98621947	0.9911786	0.9963947	0.95777017	0.97268325	0.9896912	0.98281693	0.9887116
0.0	0.005090739	0.0053531486	0.0026913031	0.001879257	0.014110004	0.0071141664	0.00078747794	0.001714502	0.001269642	0.004816989
0.0	0.005090739	0.0053531486	0.0026913031	0.001879257	0.014110004	0.0071141664	0.00078747794	0.001714502	0.001269642	0.004816989
0.0	0.98883456	0.97575676	0.98621947	0.9911786	0.9963947	0.95777017	0.97268325	0.9896912	0.98281693	0.9887116
0.0	0.98883456	0.97575676	0.98621947	0.9911786	0.9963947	0.95777017	0.97268325	0.9896912	0.98281693	0.9887116
0.0	0.98883456	0.97575676	0.98621947	0.9911786	0.9963947	0.95777017	0.97268325	0.9896912	0.98281693	0.9887116
0.0	0.99826944	0.9767413	0.9988815	0.97607213	0.9969903	0.99958557	0.99021053	0.9978344	0.99262834	0.995606
0.0	0.99826944	0.9767413	0.9988815	0.97607213	0.9969903	0.99958557	0.99021053	0.9978344	0.99262834	0.995606
0.0	0.99726033	0.9954918	0.99848795	0.9937522	0.99890184	0.99606377	0.98574114	0.9946161	0.99385417	0.9978204
0.0	0.99726033	0.9954918	0.99848795	0.9937522	0.99890184	0.99606377	0.98574114	0.9946161	0.99385417	0.9978204
0.0	0.98883456	0.97575676	0.98621947	0.9911786	0.9963947	0.95777017	0.97268325	0.9896912	0.98281693	0.9887116
0.0	0.98801243	0.9885471	0.99128026	0.9663527	0.99290717	0.99213	0.9854417	0.9800489	0.94055945	0.97877216
0.0	0.98801243	0.9885471	0.99128026	0.9663527	0.99290717	0.99213	0.9854417	0.9800489	0.94055945	0.97877216
0.0	0.99726033	0.9954918	0.99848795	0.9937522	0.99890184	0.99606377	0.985741	0.9946161	0.99385417	0.9978204
0.0	0.99726033	0.9954918	0.99848795	0.9937522	0.99890184	0.99606377	0.98574114	0.9946161	0.99385417	0.9978204
0.0	0.98883456	0.97575676	0.98621947	0.9911786	0.9963947	0.95777017	0.97268325	0.9896912	0.98281693	0.9887116
0.0	0.98883456	0.97575676	0.98621947	0.9911786	0.9963947	0.95777017	0.97268325	0.9896912	0.98281693	0.9887116
0.0	0.98883456	0.97575676	0.98621947	0.9911786	0.9963947	0.95777017	0.97268325	0.9896912	0.98281693	0.9887116
0.0	0.98883456	0.97575676	0.98621947	0.9911786	0.9963947	0.95777017	0.97268325	0.9896912	0.98281693	0.9887116
0.0	0.99965537	0.99958163	0.99973446	0.9978801	0.999889	0.99949086	0.99949205	0.999602	0.99950945	0.99977034
0.0	0.98883456	0.97575676	0.98621947	0.9911786	0.9963947	0.95777017	0.97268325	0.9896912	0.98281693	0.9887116
0.0	0.98883456	0.97575676	0.98621947	0.9911786	0.9963947	0.95777017	0.97268325	0.9896912	0.98281693	0.9887116
0.0	0.99965537	0.99958163	0.99973446	0.9978801	0.999889	0.99949086	0.99949205	0.999602	0.99950945	0.99977034
0.0	0.98883456	0.97575676	0.98621947	0.9911786	0.9963947	0.95777017	0.97268325	0.9896912	0.98281693	0.9887116
0.0	0.98883456	0.97575676	0.98621947	0.9911786	0.9963947	0.95777017	0.97268325	0.9896912	0.98281693	0.9887116
0.0	0.99975973	0.999637	0.9998084	0.99805945	0.9999105	0.9996518	0.9996606	0.999705	0.99956924	0.9998273
0.0	0.98883456	0.97575676	0.98621947	0.9911786	0.9963947	0.95777017	0.97268325	0.9896912	0.98281693	0.9887116
0.0	0.98883456	0.97575676	0.98621947	0.9911786	0.9963947	0.95777017	0.97268325	0.9896912	0.98281693	0.9887116
0.0	0.98883456	0.97575676	0.98621947	0.9911786	0.9963947	0.95777017	0.97268325	0.9896912	0.98281693	0.9887116
0.0	0.99965537	0.99958163	0.99973446	0.9978801	0.999889	0.99949086	0.99949205	0.999602	0.99950945	0.99977034
0.0	0.99965537	0.99958163	0.99973446	0.9978801	0.999889	0.99949086	0.99949205	0.999602	0.99950945	0.99977034
0.0	0.98883456	0.97575676	0.98621947	0.9911786	0.9963947	0.95777017	0.97268325	0.9896912	0.98281693	0.9887116
0.0	0.9944571	0.98749626	0.9979954	0.9907946	0.9987109	0.9988662	0.98446274	0.99665797	0.9930559	0.9960204
0.0	0.02654286	0.0014984615	0.00039552202	0.078161046	0.044645052	0.00017277358	0.0001207424	0.036406882	0.0004315303	0.0012228645
0.0	0.99826944	0.9767413	0.9988815	0.97607213	0.9969903	0.99958557	0.99021053	0.9978344	0.99262834	0.995606
0.0	0.99726033	0.9954918	0.99848795	0.9937522	0.99890184	0.99606377	0.985741	0.9946161	0.99385417	0.9978204
0.0	0.98801243	0.9885471	0.99128026	0.9663527	0.99290717	0.99213	0.9854417	0.9800489	0.94055945	0.97877216
0.0	0.99726033	0.9954918	0.99848795	0.9937522	0.99890184	0.99606377	0.98574114	0.9946161	0.99385417	0.9978204
0.0	0.8268348	0.32407302	0.9397521	0.7983917	0.08880729	0.84610176	0.63902247	0.86072785	0.20713475	0.5304428
0.0	0.99826944	0.9767413	0.9988815	0.97607213	0.9969903	0.99958557	0.99021053	0.9978344	0.99262834	0.995606
0.0	0.99826944	0.9767413	0.9988815	0.97607213	0.9969903	0.99958557	0.99021053	0.9978344	0.99262834	0.995606
0.0	0.99726033	0.9954918	0.99848795	0.9937522	0.99890184	0.99606377	0.98574114	0.9946161	0.99385417	0.9978204
0.0	0.99726033	0.9954918	0.99848795	0.9937522	0.99890184	0.99606377	0.98574114	0.9946161	0.99385417	0.9978204
0.0	0.99726033	0.9954918	0.99848795	0.9937522	0.99890184	0.99606377	0.98574114	0.9946161	0.99385417	0.9978204
0.0	0.99726033	0.9954918	0.99848795	0.9937522	0.99890184	0.99606377	0.98574114	0.9946161	0.99385417	0.9978204
0.0	0.99965537	0.99958163	0.99973446	0.9978801	0.999889	0.99949086	0.99949205	0.999602	0.99950945	0.99977034
0.0	0.99965537	0.99958163	0.99973446	0.9978801	0.999889	0.99949086	0.99949205	0.999602	0.99950945	0.99977034
0.0	0.99826944	0.9767413	0.9988815	0.97607213	0.9969903	0.99958557	0.99021053	0.9978344	0.99262834	0.995606
0.0	0.99726033	0.9954918	0.99848795	0.9937522	0.99890184	0.99606377	0.98574114	0.9946161	0.99385417	0.9978204
0.0	0.99726033	0.9954918	0.99848795	0.9937522	0.99890184	0.99606377	0.98574114	0.9946161	0.99385417	0.9978204
0.0	0.99965537	0.99958163	0.99973446	0.9978801	0.999889	0.99949086	0.99949205	0.999602	0.99950945	0.99977034
0.0	0.98883456	0.97575676	0.98621947	0.9911786	0.9963947	0.95777017	0.97268325	0.9896912	0.98281693	0.9887116
0.0	0.98883456	0.97575676	0.98621947	0.9911786	0.9963947	0.95777017	0.97268325	0.9896912	0.98281693	0.9887116
0.0	0.98883456	0.97575676	0.98621947	0.9911786	0.9963947	0.95777017	0.97268325	0.9896912	0.98281693	0.9887116
0.0	0.98883456	0.97575676	0.98621947	0.9911786	0.9963947	0.95777017	0.97268325	0.9896912	0.98281693	0.9887116
0.0	0.98883456	0.97575676	0.98621947	0.9911786	0.9963947	0.95777017	0.97268325	0.9896912	0.98281693	0.9887116
0.0	0.98883456	0.97575676	0.98621947	0.9911786	0.9963947	0.95777017	0.97268325	0.9896912	0.98281693	0.9887116
0.0	0.015903443	0.0034279844	0.021037048	0.003569086	0.0035525071	0.013982192	0.003523651	0.002574643	0.005905714	0.007239296
0.0	0.015903443	0.0034279844	0.021037048	0.003569086	0.0035525071	0.013982185	0.0035236478	0.002574643	0.005905714	0.007239296
0.0	0.015903443	0.0034279844	0.021037042	0.003569086	0.0035525071	0.013982185	0.003523651	0.002574643	0.005905714	0.007239296
0.0	0.01590345	0.0034279812	0.021037048	0.0035690845	0.0035525141	0.013982192	0.0035236492	0.0025746417	0.0059057167	0.007239296
0.0	0.015903443	0.0034279844	0.021037048	0.003569086	0.0035525106	0.013982185	0.0035236478	0.002574643	0.005905714	0.007239296
0.0	0.015903443	0.0034279844	0.021037042	0.003569086	0.0035525106	0.013982192	0.0035236478	0.002574643	0.005905714	0.007239296
0.0	0.015903443	0.0034279844	0.021037042	0.003569086	0.0035525071	0.013982185	0.003523651	0.002574643	0.005905714	0.007239296
0.0	0.01590345	0.0034279826	0.021037048	0.0035690845	0.0035525106	0.013982192	0.0035236478	0.0025746417	0.0059057167	0.007239296
0.0	0.015903443	0.0034279844	0.021037048	0.003569086	0.0035525071	0.013982185	0.0035236478	0.002574643	0.005905714	0.007239296
0.0	0.015903443	0.0034279844	0.021037048	0.003569086	0.0035525071	0.013982185	0.0035236478	0.002574643	0.005905714	0.007239296
0.0	0.015903443	0.0034279844	0.021037048	0.003569086	0.0035525106	0.013982192	0.0035236492	0.002574643	0.005905714	0.007239296
0.0	0.01590345	0.0034279826	0.021037048	0.0035690845	0.0035525141	0.013982199	0.0035236478	0.002574643	0.0059057167	0.007239296
0.0	0.015903443	0.0034279844	0.021037048	0.003569086	0.0035525106	0.013982185	0.0035236492	0.002574643	0.005905714	0.007239296
0.0	0.98883456	0.97575676	0.98621947	0.9911786	0.9963947	0.95777017	0.97268325	0.9896912	0.98281693	0.9887116
0.0	0.98883456	0.97575676	0.98621947	0.9911786	0.9963947	0.95777017	0.97268325	0.9896912	0.98281693	0.9887116
0.0	0.98883456	0.97575676	0.98621947	0.9911786	0.9963947	0.95777017	0.97268325	0.9896912	0.98281693	0.9887116
0.0	0.98883456	0.97575676	0.98621947	0.9911786	0.9963947	0.95777017	0.97268325	0.9896912	0.98281693	0.9887116
0.0	0.98883456	0.97575676	0.98621947	0.9911786	0.9963947	0.95777017	0.97268325	0.9896912	0.98281693	0.9887116
0.0	0.98883456	0.97575676	0.98621947	0.9911786	0.9963947	0.95777017	0.97268325	0.9896912	0.98281693	0.9887116
0.0	0.98883456	0.97575676	0.98621947	0.9911786	0.9963947	0.95777017	0.97268325	0.9896912	0.98281693	0.9887116
0.0	0.98883456	0.97575676	0.98621947	0.9911786	0.9963947	0.95777017	0.97268325	0.9896912	0.98281693	0.9887116
0.0	0.98883456	0.97575676	0.98621947	0.9911786	0.9963947	0.95777017	0.97268325	0.9896912	0.98281693	0.9887116
0.0	0.99965537	0.99958163	0.99973446	0.9978801	0.999889	0.99949086	0.99949205	0.999602	0.99950945	0.99977034
0.0	0.98883456	0.97575676	0.98621947	0.9911786	0.9963947	0.95777017	0.97268325	0.9896912	0.98281693	0.9887116
0.0	0.98883456	0.97575676	0.98621947	0.9911786	0.9963947	0.95777017	0.97268325	0.9896912	0.98281693	0.9887116
0.0	0.98883456	0.97575676	0.98621947	0.9911786	0.9963947	0.95777017	0.97268325	0.9896912	0.98281693	0.9887116
0.0	0.99848026	0.99840266	0.99798656	0.994463	0.99919695	0.99858654	0.99613	0.99896026	0.99772555	0.9958982
0.0	0.99827707	0.99887913	0.99943703	0.9977003	0.99948895	0.9984597	0.9957211	0.9985428	0.997101	0.99902344
0.0	0.99726033	0.9954918	0.99848795	0.9937522	0.99890184	0.99606377	0.98574114	0.9946161	0.99385417	0.9978204
0.0	0.98883456	0.97575676	0.98621947	0.9911786	0.9963947	0.95777017	0.97268325	0.9896912	0.98281693	0.9887116
0.0	0.9944571	0.98749626	0.9979954	0.9907946	0.9987109	0.9988662	0.98446286	0.99665797	0.9930559	0.9960204
0.0	0.5263347	0.038537312	0.568076	0.08224858	0.93046045	0.9094804	0.43251574	0.02034429	0.12530585	0.06849813
0.0	0.9992693	0.9968867	0.9987429	0.99107283	0.9991804	0.99897987	0.9967722	0.99864346	0.9974281	0.9984634
0.0	0.98883456	0.97575676	0.98621947	0.9911786	0.9963947	0.95777017	0.97268325	0.9896912	0.98281693	0.9887116
0.0	0.98883456	0.97575676	0.98621947	0.9911786	0.9963947	0.95777017	0.97268325	0.9896912	0.98281693	0.9887116
0.0	0.98883456	0.97575676	0.98621947	0.9911786	0.9963947	0.95777017	0.97268325	0.9896912	0.98281693	0.9887116
0.0	0.98883456	0.97575676	0.98621947	0.9911786	0.9963947	0.95777017	0.97268325	0.9896912	0.98281693	0.9887116
0.0	0.98883456	0.97575676	0.98621947	0.9911786	0.9963947	0.95777017	0.97268325	0.9896912	0.98281693	0.9887116
0.0	0.9994074	0.9994011	0.9995541	0.9976851	0.99941814	0.99915195	0.9974396	0.9991886	0.99864906	0.99933475
0.0	0.99965537	0.99958163	0.99973446	0.9978801	0.999889	0.99949086	0.99949205	0.999602	0.99950945	0.99977034
0.0	0.98883456	0.97575676	0.98621947	0.9911786	0.9963947	0.95777017	0.97268325	0.9896912	0.98281693	0.9887116
0.0	0.99848026	0.99840266	0.99798656	0.994463	0.99919695	0.99858654	0.99613	0.99896026	0.99772555	0.9958982
0.0	0.99848026	0.99840266	0.99798656	0.994463	0.99919695	0.99858654	0.99613	0.99896026	0.99772555	0.9958982
0.0	0.99848026	0.99840266	0.99798656	0.994463	0.99919695	0.99858654	0.99613	0.99896026	0.99772555	0.9958982
0.0	0.99848026	0.99840266	0.99798656	0.994463	0.99919695	0.99858654	0.99613	0.99896026	0.99772555	0.9958982
0.0	0.99848026	0.99840266	0.99798656	0.994463	0.99919695	0.99858654	0.99613	0.99896026	0.99772555	0.9958982
0.0	0.0003360246	0.0005103226	0.010703443	0.14145848	0.0037373656	0.18195057	0.0022781985	0.0031684013	0.0025388894	0.009444307
0.0	0.0051268023	0.011357345	0.003899958	0.0048975586	8.354598e-05	0.0015299042	0.00056166557	0.008156819	0.000469944	0.00025153693
0.0	0.98883456	0.97575676	0.98621947	0.9911786	0.9963947	0.95777017	0.97268325	0.9896912	0.98281693	0.9887116
0.0	0.014669464	8.4491214e-05	0.25821298	0.01905401	0.0062288474	0.34135827	0.01572754	0.7567825	0.00025980792	0.0033472246
0.0	0.014669464	8.4491214e-05	0.25821298	0.01905401	0.0062288474	0.34135827	0.01572754	0.7567825	0.00025980792	0.0033472246
0.0	0.00074990833	0.009558271	0.7396416	0.14085627	0.00029523537	0.00045634242	0.06514943	0.8081305	0.0369176	0.0008256299
0.0	0.98883456	0.97575676	0.98621947	0.9911786	0.9963947	0.95777017	0.97268325	0.9896912	0.98281693	0.9887116
0.0	0.083125755	0.35033524	0.95688885	0.009584311	0.36177933	0.57693905	0.0354699	0.004049229	0.60716724	0.14811026
0.0	0.99797386	0.99804246	0.99942017	0.993845	0.9990546	0.9992835	0.995933	0.998398	0.99760985	0.9973029
0.0	0.98883456	0.97575676	0.98621947	0.9911786	0.9963947	0.95777017	0.97268325	0.9896912	0.98281693	0.9887116
0.0	0.9975448	0.99645907	0.99855	0.9954673	0.99923193	0.99675506	0.989002	0.9962535	0.9948685	0.9982412
0.0	0.98883456	0.97575676	0.98621947	0.9911786	0.9963947	0.95777017	0.97268325	0.9896912	0.98281693	0.9887116
0.0	0.98883456	0.97575676	0.98621947	0.9911786	0.9963947	0.95777017	0.97268325	0.9896912	0.98281693	0.9887116
0.0	0.98883456	0.97575676	0.98621947	0.9911786	0.9963947	0.95777017	0.97268325	0.9896912	0.98281693	0.9887116
0.0	0.98883456	0.97575676	0.98621947	0.9911786	0.9963947	0.95777017	0.97268325	0.9896912	0.98281693	0.9887116
0.0	0.98883456	0.97575676	0.98621947	0.9911786	0.9963947	0.95777017	0.97268325	0.9896912	0.98281693	0.9887116
0.0	0.98883456	0.97575676	0.98621947	0.9911786	0.9963947	0.95777017	0.97268325	0.9896912	0.98281693	0.9887116
0.0	0.98883456	0.97575676	0.98621947	0.9911786	0.9963947	0.95777017	0.97268325	0.9896912	0.98281693	0.9887116
0.0	0.9987355	0.99812526	0.9994228	0.99391705	0.99905235	0.99937195	0.99720013	0.99841356	0.9975592	0.9968143
0.0	0.98883456	0.97575676	0.98621947	0.9911786	0.9963947	0.95777017	0.97268325	0.9896912	0.98281693	0.9887116
0.0	0.98883456	0.97575676	0.98621947	0.9911786	0.9963947	0.95777017	0.97268325	0.9896912	0.98281693	0.9887116
0.0	0.98883456	0.97575676	0.98621947	0.9911786	0.9963947	0.95777017	0.97268325	0.9896912	0.98281693	0.9887116
0.0	0.98883456	0.97575676	0.98621947	0.9911786	0.9963947	0.95777017	0.97268325	0.9896912	0.98281693	0.9887116
0.0	0.98883456	0.97575676	0.98621947	0.9911786	0.9963947	0.95777017	0.97268325	0.9896912	0.98281693	0.9887116
0.0	0.9994074	0.9994011	0.9995541	0.9976851	0.99941814	0.99915195	0.9974396	0.9991886	0.99864906	0.99933475
0.0	0.98883456	0.97575676	0.98621947	0.9911786	0.9963947	0.95777017	0.97268325	0.9896912	0.98281693	0.9887116
0.0	0.98883456	0.97575676	0.98621947	0.9911786	0.9963947	0.95777017	0.97268325	0.9896912	0.98281693	0.9887116
0.0	0.98883456	0.97575676	0.98621947	0.9911786	0.9963947	0.95777017	0.97268325	0.9896912	0.98281693	0.9887116
0.0	0.98883456	0.97575676	0.98621947	0.9911786	0.9963947	0.95777017	0.97268325	0.9896912	0.98281693	0.9887116
0.0	0.98883456	0.97575676	0.98621947	0.9911786	0.9963947	0.95777017	0.97268325	0.9896912	0.98281693	0.9887116
0.0	0.98883456	0.97575676	0.98621947	0.9911786	0.9963947	0.95777017	0.97268325	0.9896912	0.98281693	0.9887116
0.0	0.996427	0.99338514	0.9987865	0.99383575	0.9990748	0.9992532	0.99199635	0.9977095	0.99557954	0.9977405
0.0	0.9989641	0.9934809	0.9994993	0.98989874	0.99886763	0.9997522	0.9951337	0.9992386	0.9973786	0.9983708
0.0	0.9389532	0.95909375	0.64737856	0.51411825	0.51876825	0.5182039	0.8437698	0.37724152	0.7382912	0.36068097
0.0	0.9701952	0.81893915	0.92705274	0.75254375	0.9763282	0.8962571	0.97714806	0.99024826	0.97914875	0.9656704
0.0	0.77513975	0.13247423	0.8244499	0.5219131	0.9301951	0.42507797	0.96063006	0.16001117	0.5969703	0.18135267
0.0	0.87318045	0.29605553	0.82397765	0.23327273	0.920615	0.3742279	0.44361997	0.13686922	0.6651386	0.3680389
0.0	0.90713704	0.62654275	0.87785476	0.722703	0.65071666	0.33803114	0.5608694	0.44487303	0.9284494	0.22472055
0.0	0.9084169	0.77879053	0.9786688	0.8351926	0.9856948	0.36186555	0.5894034	0.9936836	0.93842494	0.83729136
0.0	0.42949685	0.16285509	0.54341894	0.15523052	0.46618152	0.20421971	0.9136235	0.26112735	0.2948359	0.11128899
0.0	0.59172386	0.12951389	0.70761144	0.23066474	0.7921917	0.11561774	0.66019833	0.07248677	0.34591758	0.36796066
0.0	0.014669464	0.070905335	0.04224782	0.34905416	0.39200264	0.60812116	0.8006323	0.67111385	0.0019538084	0.024569653
0.0	0.99987054	0.99971634	0.9997894	0.99866045	0.9999132	0.9999105	0.9998492	0.99984	0.9998392	0.99981385
0.0	0.0049865977	0.000515193	0.001867279	0.0021784047	0.0018222427	0.0047813766	0.0007896255	0.00050274894	0.0018818052	0.0008363043
0.0	0.0072089825	0.003505735	0.00096364977	0.0014042304	0.0009465119	0.0032137856	0.0016509128	0.007538374	0.0006245075	0.0018528557
0.0	0.08661941	0.037876237	0.38140634	0.21703435	0.020289643	0.09170571	0.017953753	0.0003642517	0.15841846	0.24280418
0.0	0.98231757	0.014641191	0.93359303	0.10782512	0.07321312	0.7776374	0.14811383	0.030647442	0.028129643	0.020285903
0.0	0.95850986	0.67554307	0.8685334	0.89982784	0.9403048	0.9024293	0.47712556	0.30279592	0.9473941	0.8725051
0.0	0.99726117	0.9964909	0.9992219	0.9948184	0.99927753	0.9993629	0.99556476	0.9990988	0.9961177	0.9978465
0.0	0.99842846	0.9985695	0.9994116	0.9964998	0.9993106	0.99806005	0.9959726	0.9983631	0.9965616	0.99869126
0.0	0.9956493	0.9593018	0.9824752	0.973797	0.996433	0.99157906	0.97598153	0.99093294	0.97635204	0.98951906
0.0	0.98883456	0.97575676	0.98621947	0.9911786	0.9963947	0.95777017	0.97268325	0.9896912	0.98281693	0.9887116
0.0	0.9989825	0.99830854	0.9995127	0.9959121	0.99961936	0.9995234	0.9980216	0.99933976	0.9991351	0.9991635
0.0	0.9974433	0.9952466	0.99884474	0.991	0.99854654	0.9985526	0.99351454	0.9966568	0.9953715	0.994991
0.0	0.98883456	0.97575676	0.98621947	0.9911786	0.9963947	0.95777017	0.97268325	0.9896912	0.98281693	0.9887116
0.0	0.99826944	0.9767413	0.9988815	0.97607213	0.9969903	0.99958557	0.99021053	0.9978344	0.99262834	0.995606
0.0	0.99841774	0.99987113	0.99364674	0.9882671	0.5110164	0.99990773	0.9999795	0.99999607	0.9902802	0.99980754
0.0	0.9078986	0.6940155	0.8192266	0.0035703718	0.65764153	0.8578871	8.760201e-05	0.9070295	0.3244246	0.21278855
0.0	0.9078986	0.6940155	0.8192266	0.0035703718	0.65764153	0.8578871	8.760201e-05	0.9070295	0.3244246	0.21278855
0.0	0.9987513	0.9990244	0.9995443	0.9939442	0.99963236	0.99952054	0.9984849	0.9996018	0.99934703	0.9988527
0.0	0.99931884	0.99951077	0.99977106	0.99690455	0.9997873	0.99957544	0.9988944	0.9997973	0.99973375	0.9993327
0.0	0.9978034	0.99517137	0.9989813	0.9961972	0.99920744	0.99945337	0.9927819	0.9990293	0.99708194	0.99840194
0.0	0.025383258	0.0058326484	0.016252093	0.009745496	0.01063007	0.02970934	0.005106098	0.010945264	0.0025172206	0.0025838432
0.0	0.9955558	0.989795	0.9983169	0.9926098	0.99885297	0.99896693	0.98552924	0.9971994	0.99402845	0.9965798
0.0	0.025383258	0.0058326484	0.016252093	0.009745496	0.01063007	0.029709358	0.005106098	0.010945259	0.0025172206	0.0025838432
0.0	0.9955558	0.989795	0.9983169	0.9926098	0.99885297	0.99896693	0.98552924	0.9971994	0.99402845	0.9965798
0.0	0.98883456	0.97575676	0.98621947	0.9911786	0.9963947	0.95777017	0.97268325	0.9896912	0.98281693	0.9887116
0.0	0.98883456	0.97575676	0.98621947	0.9911786	0.9963947	0.95777017	0.97268325	0.9896912	0.98281693	0.9887116
0.0	0.98883456	0.97575676	0.98621947	0.9911786	0.9963947	0.95777017	0.97268325	0.9896912	0.98281693	0.9887116
0.0	0.99965537	0.99958163	0.99973446	0.9978801	0.999889	0.99949086	0.99949205	0.999602	0.99950945	0.99977034
0.0	0.98883456	0.97575676	0.98621947	0.9911786	0.9963947	0.95777017	0.97268325	0.9896912	0.98281693	0.9887116
0.0	0.99848026	0.99840266	0.99798656	0.994463	0.99919695	0.99858654	0.99613	0.99896026	0.99772555	0.9958982
0.0	0.98883456	0.97575676	0.98621947	0.9911786	0.9963947	0.95777017	0.97268325	0.9896912	0.98281693	0.9887116
0.0	0.99965537	0.99958163	0.99973446	0.9978801	0.999889	0.99949086	0.99949205	0.999602	0.99950945	0.99977034
0.0	0.98883456	0.97575676	0.98621947	0.9911786	0.9963947	0.95777017	0.97268325	0.9896912	0.98281693	0.9887116
0.0	0.022196515	0.00031515525	0.0018289699	0.00019806615	0.00017482683	0.00042189108	0.00033413872	4.9096216e-05	0.00023002767	0.0015206613
0.0	0.98883456	0.97575676	0.98621947	0.9911786	0.9963947	0.95777017	0.97268325	0.9896912	0.98281693	0.9887116
0.0	0.98883456	0.97575676	0.98621947	0.9911786	0.9963947	0.95777017	0.97268325	0.9896912	0.98281693	0.9887116
0.0	0.99965537	0.99958163	0.99973446	0.9978801	0.999889	0.99949086	0.99949205	0.999602	0.99950945	0.99977034
0.0	0.98883456	0.97575676	0.98621947	0.9911786	0.9963947	0.95777017	0.97268325	0.9896912	0.98281693	0.9887116
0.0	0.9993777	0.9993998	0.9993618	0.99771154	0.99954885	0.9995983	0.998604	0.9991968	0.9994925	0.99956113
0.0	0.99965537	0.99958163	0.99973446	0.9978801	0.999889	0.99949086	0.99949205	0.999602	0.99950945	0.99977034
0.0	0.98883456	0.97575676	0.98621947	0.9911786	0.9963947	0.95777017	0.97268325	0.9896912	0.98281693	0.9887116
0.0	0.02219652	0.00031515525	0.0018289699	0.00019806615	0.00017482683	0.00042189108	0.00033413872	4.9096216e-05	0.00023002767	0.0015206605
0.0	0.99683964	0.9935818	0.99872106	0.9951904	0.99923635	0.99931526	0.9911349	0.998871	0.995182	0.9973605
0.0	0.025383266	0.0058326484	0.016252093	0.009745496	0.01063007	0.02970934	0.005106098	0.010945264	0.0025172206	0.0025838432
0.0	0.7193528	0.9948026	0.9912498	0.40317556	0.9432145	0.019060668	0.8425377	0.4394316	0.6113619	0.88826144
0.0	0.862491	0.03837663	0.0037937474	0.0017455227	0.14183863	0.9231669	0.0072097364	0.0014436507	0.00902117	0.0077625155
0.0	0.999199	0.99454826	0.99956554	0.9888543	0.99813133	0.99974424	0.9968925	0.9990721	0.9975069	0.9984444
0.0	0.999199	0.99454826	0.99956554	0.9888543	0.99813133	0.99974424	0.9968925	0.9990721	0.9975069	0.9984444
0.0	0.98883456	0.97575676	0.98621947	0.9911786	0.9963947	0.95777017	0.97268325	0.9896912	0.98281693	0.9887116
0.0	0.98883456	0.97575676	0.98621947	0.9911786	0.9963947	0.95777017	0.97268325	0.9896912	0.98281693	0.9887116
0.0	0.98883456	0.97575676	0.98621947	0.9911786	0.9963947	0.95777017	0.97268325	0.9896912	0.98281693	0.9887116
0.0	0.98883456	0.97575676	0.98621947	0.9911786	0.9963947	0.95777017	0.97268325	0.9896912	0.98281693	0.9887116
0.0	0.98883456	0.97575676	0.98621947	0.9911786	0.9963947	0.95777017	0.97268325	0.9896912	0.98281693	0.9887116
0.0	0.98883456	0.97575676	0.98621947	0.9911786	0.9963947	0.95777017	0.97268325	0.9896912	0.98281693	0.9887116
0.0	0.98883456	0.97575676	0.98621947	0.9911786	0.9963947	0.95777017	0.97268325	0.9896912	0.98281693	0.9887116
0.0	0.9978034	0.99517137	0.9989813	0.9961972	0.99920744	0.99945337	0.9927819	0.9990293	0.99708194	0.99840194
0.0	0.98883456	0.97575676	0.98621947	0.9911786	0.9963947	0.95777017	0.97268325	0.9896912	0.98281693	0.9887116
0.0	0.98883456	0.97575676	0.98621947	0.9911786	0.9963947	0.95777017	0.97268325	0.9896912	0.98281693	0.9887116
0.0	0.98883456	0.97575676	0.98621947	0.9911786	0.9963947	0.95777017	0.97268325	0.9896912	0.98281693	0.9887116
0.0	0.98883456	0.97575676	0.98621947	0.9911786	0.9963947	0.95777017	0.97268325	0.9896912	0.98281693	0.9887116
0.0	0.98883456	0.97575676	0.98621947	0.9911786	0.9963947	0.95777017	0.97268325	0.9896912	0.98281693	0.9887116
0.0	0.9971162	0.9911233	0.9969187	0.9697861	0.99876595	0.99811125	0.9791925	0.99462706	0.95478964	0.98700714
0.0	0.9944571	0.99080163	0.99852234	0.992769	0.99885094	0.999087	0.98877865	0.9977314	0.993982	0.9965945
0.0	0.025383266	0.0058326484	0.016252093	0.009745496	0.01063007	0.029709358	0.005106098	0.010945264	0.0025172206	0.0025838432
0.0	0.025383258	0.0058326484	0.016252093	0.009745496	0.01063007	0.029709352	0.005106098	0.010945264	0.0025172217	0.0025838432
0.0	0.025383253	0.0058326484	0.016252093	0.009745496	0.01063007	0.029709352	0.005106098	0.010945264	0.0025172206	0.0025838432
0.0	0.025383266	0.0058326484	0.016252093	0.009745496	0.01063007	0.029709345	0.005106098	0.010945264	0.0025172206	0.0025838432
0.0	0.0049759783	0.003505733	0.0010589876	0.0011894323	0.0017019251	0.0021584046	0.0008286392	0.004166622	0.0006245078	0.0018033622
0.0	0.98883456	0.97575676	0.98621947	0.9911786	0.9963947	0.95777017	0.97268325	0.9896912	0.98281693	0.9887116
0.0	0.02721548	0.006323365	0.01918746	0.01211239	0.013089535	0.03309865	0.0062028295	0.012756402	0.002811523	0.0029577268
0.0	0.99826944	0.9767413	0.9988815	0.97607213	0.9969903	0.99958557	0.99021053	0.9978344	0.99262834	0.995606
0.0	0.98883456	0.97575676	0.98621947	0.9911786	0.9963947	0.95777017	0.97268325	0.9896912	0.98281693	0.9887116
0.0	0.98883456	0.97575676	0.98621947	0.9911786	0.9963947	0.95777017	0.97268325	0.9896912	0.98281693	0.9887116
0.0	0.98883456	0.97575676	0.98621947	0.9911786	0.9963947	0.95777017	0.97268325	0.9896912	0.98281693	0.9887116
0.0	0.9944571	0.98749626	0.9979954	0.9907946	0.9987109	0.9988662	0.98446286	0.99665797	0.9930559	0.9960204
0.0	0.98883456	0.97575676	0.98621947	0.9911786	0.9963947	0.95777017	0.97268325	0.9896912	0.98281693	0.9887116
0.0	0.98883456	0.97575676	0.98621947	0.9911786	0.9963947	0.95777017	0.97268325	0.9896912	0.98281693	0.9887116
0.0	0.98883456	0.97575676	0.98621947	0.9911786	0.9963947	0.95777017	0.97268325	0.9896912	0.98281693	0.9887116
0.0	0.98883456	0.97575676	0.98621947	0.9911786	0.9963947	0.95777017	0.97268325	0.9896912	0.98281693	0.9887116
0.0	0.9742469	0.73617435	0.9314744	0.88052034	0.9238726	0.77887434	0.8390639	0.83703864	0.6513893	0.48945472
0.0	0.98883456	0.97575676	0.98621947	0.9911786	0.9963947	0.95777017	0.97268325	0.9896912	0.98281693	0.9887116
0.0	0.98883456	0.97575676	0.98621947	0.9911786	0.9963947	0.95777017	0.97268325	0.9896912	0.98281693	0.9887116
0.0	0.99945885	0.9989961	0.9996505	0.9974929	0.9997533	0.99972373	0.9977592	0.9995845	0.99894255	0.99950624
0.0	0.98883456	0.97575676	0.98621947	0.9911786	0.9963947	0.95777017	0.97268325	0.9896912	0.98281693	0.9887116
0.0	0.98883456	0.97575676	0.98621947	0.9911786	0.9963947	0.95777017	0.97268325	0.9896912	0.98281693	0.9887116
0.0	0.025383266	0.0058326484	0.016252093	0.009745496	0.01063007	0.029709358	0.005106098	0.010945259	0.0025172206	0.0025838432
0.0	0.98883456	0.97575676	0.98621947	0.9911786	0.9963947	0.95777017	0.97268325	0.9896912	0.98281693	0.9887116
0.0	0.98883456	0.97575676	0.98621947	0.9911786	0.9963947	0.95777017	0.97268325	0.9896912	0.98281693	0.9887116
0.0	0.98883456	0.97575676	0.98621947	0.9911786	0.9963947	0.95777017	0.97268325	0.9896912	0.98281693	0.9887116
0.0	0.98883456	0.97575676	0.98621947	0.9911786	0.9963947	0.95777017	0.97268325	0.9896912	0.98281693	0.9887116
0.0	0.98883456	0.97575676	0.98621947	0.9911786	0.9963947	0.95777017	0.97268325	0.9896912	0.98281693	0.9887116
0.0	0.025383266	0.0058326484	0.016252093	0.009745496	0.01063007	0.029709358	0.005106098	0.010945259	0.0025172206	0.0025838432
0.0	0.9742469	0.73617435	0.9314744	0.8805202	0.9238726	0.77887434	0.8390639	0.83703864	0.65138924	0.48945484
0.0	0.99826944	0.9767413	0.9988815	0.97607213	0.9969903	0.99958557	0.99021053	0.9978344	0.99262834	0.995606
0.0	0.98883456	0.97575676	0.98621947	0.9911786	0.9963947	0.95777017	0.97268325	0.9896912	0.98281693	0.9887116
0.0	0.98883456	0.97575676	0.98621947	0.9911786	0.9963947	0.95777017	0.97268325	0.9896912	0.98281693	0.9887116
0.0	0.9984415	0.97789633	0.99896884	0.977705	0.9969903	0.9996086	0.991217	0.9979913	0.99408	0.995606
0.0	0.0053971056	0.0013391835	0.00076880195	0.2431837	0.8082804	0.040689223	0.00040595964	0.037255503	0.05861362	0.070052676
0.0	0.04782548	0.0096698785	0.030754857	0.016694924	0.016242992	0.06062985	0.008934754	0.024334531	0.0035017908	0.004123007
0.0	0.9985228	0.99739057	0.9992028	0.9948173	0.99904925	0.99924505	0.9963664	0.9982243	0.9968508	0.99675614
0.0	0.0053971056	0.0013391835	0.00076880195	0.2431837	0.8082804	0.040689223	0.00040595964	0.037255503	0.05861362	0.070052676
0.0	0.98883456	0.97575676	0.98621947	0.9911786	0.9963947	0.95777017	0.97268325	0.9896912	0.98281693	0.9887116
0.0	0.0053971056	0.0013391835	0.00076880195	0.2431837	0.8082804	0.040689223	0.00040595964	0.037255503	0.05861362	0.070052676
0.0	0.9987513	0.9990244	0.9995443	0.9939442	0.99963236	0.99952054	0.9984849	0.9996018	0.99934703	0.9988527
0.0	0.98883456	0.97575676	0.98621947	0.9911786	0.9963947	0.95777017	0.97268325	0.9896912	0.98281693	0.9887116
0.0	0.98883456	0.97575676	0.98621947	0.9911786	0.9963947	0.95777017	0.97268325	0.9896912	0.98281693	0.9887116
0.0	0.98883456	0.97575676	0.98621947	0.9911786	0.9963947	0.95777017	0.97268325	0.9896912	0.98281693	0.9887116
0.0	0.98883456	0.97575676	0.98621947	0.9911786	0.9963947	0.95777017	0.97268325	0.9896912	0.98281693	0.9887116
0.0	0.0072089825	0.003505735	0.00096364977	0.0014042304	0.0009465119	0.0032137856	0.0016509128	0.007538374	0.0006245075	0.0018528557
0.0	0.0049759783	0.003505733	0.0010589871	0.0011894323	0.0017019251	0.0021584046	0.00082863955	0.004166622	0.0006245078	0.0018033622
0.0	0.98883456	0.97575676	0.98621947	0.9911786	0.9963947	0.95777017	0.97268325	0.9896912	0.98281693	0.9887116
0.0	0.9992803	0.9988205	0.999605	0.9971927	0.9996711	0.99966276	0.99878126	0.9995382	0.999288	0.9992217
0.0	0.029086126	0.0062651895	0.01733169	0.010250353	0.010909353	0.03329698	0.0053668353	0.011587882	0.002713901	0.003153738
0.0	0.6587074	0.09447693	0.041414667	0.44616714	0.05050635	0.55574363	0.06383531	0.074250095	0.0585722	0.01966931
0.0	0.6587074	0.09447693	0.041414667	0.44616714	0.05050635	0.55574363	0.06383531	0.074250095	0.0585722	0.01966931
0.0	0.6587074	0.09447693	0.041414667	0.44616714	0.05050635	0.55574363	0.06383531	0.074250095	0.0585722	0.01966931
0.0	0.039406557	0.010107658	0.019771501	0.0146856075	0.012320836	0.05752588	0.008534855	0.01654824	0.0029487845	0.003190581
0.0	0.765215	0.8788397	0.93213964	0.2828716	0.9500598	0.6991189	0.4863515	0.6916533	0.7760175	0.7241248
0.0	0.445157	0.9494444	0.039524723	0.0021531158	0.00073820195	0.016648224	8.281434e-05	5.6038407e-05	3.8054084e-05	0.001821289
0.0	0.445157	0.9494444	0.039524723	0.0021531158	0.00073820195	0.016648224	8.281434e-05	5.6038407e-05	3.8054084e-05	0.001821289
0.0	0.027112115	0.6858473	0.115305424	0.0015944337	0.005634236	0.7064801	8.281434e-05	0.00035895864	0.00017331245	0.12768136
0.0	0.9972173	0.9916785	0.9974179	0.9748507	0.9989202	0.9982944	0.9826493	0.9951633	0.95871395	0.9882923
0.0	0.98883456	0.97575676	0.98621947	0.9911786	0.9963947	0.95777017	0.97268325	0.9896912	0.98281693	0.9887116
0.0	0.98883456	0.97575676	0.98621947	0.9911786	0.9963947	0.95777017	0.97268325	0.9896912	0.98281693	0.9887116
0.0	0.6823439	0.7723964	0.8922143	0.5247606	0.8476219	0.9251333	0.59203786	0.6285936	0.24523287	0.76629335
0.0	0.99826944	0.9767413	0.9988815	0.97607213	0.9969903	0.99958557	0.99021053	0.9978344	0.99262834	0.995606
0.0	0.9721735	0.9925513	0.9858145	0.9803859	0.9886452	0.9902852	0.9950642	0.9736268	0.98714685	0.98824793
0.0	0.98883456	0.97575676	0.98621947	0.9911786	0.9963947	0.95777017	0.97268325	0.9896912	0.98281693	0.9887116
0.0	0.98883456	0.97575676	0.98621947	0.9911786	0.9963947	0.95777017	0.97268325	0.9896912	0.98281693	0.9887116
0.0	0.98883456	0.97575676	0.98621947	0.9911786	0.9963947	0.95777017	0.97268325	0.9896912	0.98281693	0.9887116
0.0	0.99965537	0.99958163	0.99973446	0.9978801	0.999889	0.99949086	0.99949205	0.999602	0.99950945	0.99977034
0.0	0.99960655	0.9993562	0.99975306	0.99825615	0.99980587	0.99978095	0.99858344	0.9997123	0.9992248	0.99960333
0.0	0.98883456	0.97575676	0.98621947	0.9911786	0.9963947	0.95777017	0.97268325	0.9896912	0.98281693	0.9887116
0.0	0.98883456	0.97575676	0.98621947	0.9911786	0.9963947	0.95777017	0.97268325	0.9896912	0.98281693	0.9887116
0.0	0.98883456	0.97575676	0.98621947	0.9911786	0.9963947	0.95777017	0.97268325	0.9896912	0.98281693	0.9887116
0.0	0.9944571	0.98749626	0.9979954	0.9907946	0.9987109	0.9988662	0.98446286	0.99665797	0.9930559	0.9960204
0.0	0.98883456	0.97575676	0.98621947	0.9911786	0.9963947	0.95777017	0.97268325	0.9896912	0.98281693	0.9887116
0.0	0.9903043	0.99240994	0.9928034	0.97494316	0.99426585	0.99632484	0.97931033	0.9870884	0.9851568	0.9952289
0.0	0.99726033	0.9954918	0.99848795	0.9937522	0.99890184	0.99606377	0.98574114	0.9946161	0.99385417	0.9978204
0.0	0.98883456	0.97575676	0.98621947	0.9911786	0.9963947	0.95777017	0.97268325	0.9896912	0.98281693	0.9887116
0.0	0.9934297	0.98653376	0.9977423	0.9807984	0.99745744	0.9935866	0.9756092	0.99377716	0.98271817	0.9925533
0.0	0.9385517	0.9622282	0.8729691	0.9276844	0.982164	0.9345943	0.025180575	0.89384145	0.66878384	0.13625738
0.0	0.0016959566	0.010894201	0.0009944243	0.001014988	0.0035954164	0.0021052693	0.0020509348	0.001326503	0.005043303	0.0007876874
0.0	0.009927491	0.62080663	0.01856114	0.0007055861	0.0069917613	0.001746757	0.00041391503	0.035835963	0.0006122695	0.013045424
0.0	0.98883456	0.97575676	0.98621947	0.9911786	0.9963947	0.95777017	0.97268325	0.9896912	0.98281693	0.9887116
0.0	0.98883456	0.97575676	0.98621947	0.9911786	0.9963947	0.95777017	0.97268325	0.9896912	0.98281693	0.9887116
0.0	0.9974433	0.9952466	0.99884474	0.991	0.99854654	0.9985526	0.99351454	0.9966568	0.9953715	0.994991
0.0	0.9996178	0.999634	0.9998018	0.9984158	0.99969983	0.9995808	0.9986093	0.9996202	0.998858	0.9994885
0.0	0.99945885	0.9989961	0.9996505	0.9974929	0.9997533	0.99972373	0.9977592	0.9995845	0.99894255	0.99950624
0.0	0.9994967	0.9994783	0.9996947	0.9977519	0.99961144	0.9993876	0.99780136	0.9994758	0.99842465	0.99935526
0.0	0.98883456	0.97575676	0.98621947	0.9911786	0.9963947	0.95777017	0.97268325	0.9896912	0.98281693	0.9887116
0.0	0.025383258	0.0058326484	0.016252093	0.009745496	0.01063007	0.029709345	0.005106098	0.010945259	0.0025172206	0.0025838432
0.0	0.012762798	0.0017545994	0.0073771826	0.0046137357	0.006006653	0.008763856	0.0012569902	0.004065623	0.0016582845	0.0011908222
0.0	0.9375471	0.9960679	0.95187384	0.94535017	0.9856227	0.99497896	0.96640676	0.7827993	0.9871858	0.9827459
0.0	0.0040795445	0.016431915	0.007127716	0.00026853764	0.04788593	0.0033010084	0.00023455813	0.0004868516	0.00012866608	0.0069413492
0.0	0.013693451	0.0022781922	0.011617883	0.005631352	0.0071735056	0.012761463	0.001763871	0.005868962	0.0020478482	0.0018274132
0.0	0.0136934435	0.0022781922	0.011617883	0.005631352	0.0071735056	0.01276147	0.0017638701	0.005868962	0.0020478482	0.0018274116
0.0	0.0040795445	0.016431915	0.007127716	0.00026853764	0.04788593	0.0033010084	0.00023455813	0.0004868516	0.00012866608	0.0069413492
0.0	0.9971162	0.9911233	0.9969187	0.9697861	0.99876595	0.99811125	0.9791925	0.99462706	0.95478964	0.98700714
0.0	0.8056399	0.9784514	0.052901983	0.9087329	0.0024486806	0.0053919274	0.9113305	0.5912131	0.0024093932	0.30416358
0.0	0.98883456	0.97575676	0.98621947	0.9911786	0.9963947	0.95777017	0.97268325	0.9896912	0.98281693	0.9887116
0.0	0.98883456	0.97575676	0.98621947	0.9911786	0.9963947	0.95777017	0.97268325	0.9896912	0.98281693	0.9887116
0.0	0.98883456	0.97575676	0.98621947	0.9911786	0.9963947	0.95777017	0.97268325	0.9896912	0.98281693	0.9887116
0.0	0.02219652	0.00031515525	0.0018289699	0.00019806615	0.00017482683	0.00042189108	0.00033413872	4.9096216e-05	0.00023002767	0.0015206613
0.0	0.3148968	0.985171	0.86673266	0.020750394	0.22168157	0.0020425878	0.028174281	0.0803082	0.19020729	0.013532193
0.0	0.98883456	0.97575676	0.98621947	0.9911786	0.9963947	0.95777017	0.97268325	0.9896912	0.98281693	0.9887116
0.0	0.98883456	0.97575676	0.98621947	0.9911786	0.9963947	0.95777017	0.97268325	0.9896912	0.98281693	0.9887116
0.0	0.99965537	0.99958163	0.99973446	0.9978801	0.999889	0.99949086	0.99949205	0.999602	0.99950945	0.99977034
0.0	0.9971162	0.9911233	0.9969187	0.9697861	0.99876595	0.99811125	0.9791925	0.99462706	0.95478964	0.98700714
0.0	0.99814546	0.9992086	0.99923146	0.99175006	0.999323	0.999617	0.9970379	0.9996166	0.99710625	0.99838674
0.0	0.31489682	0.985171	0.86673266	0.020750389	0.22168157	0.0020425878	0.028174289	0.0803082	0.19020735	0.013532193
0.0	0.29309773	0.27241623	0.73716724	0.27909398	0.16083857	0.4878748	0.8007345	0.14302947	0.18057723	0.84632385
0.0	0.98883456	0.97575676	0.98621947	0.9911786	0.9963947	0.95777017	0.97268325	0.9896912	0.98281693	0.9887116
0.0	0.98883456	0.97575676	0.98621947	0.9911786	0.9963947	0.95777017	0.97268325	0.9896912	0.98281693	0.9887116
0.0	0.98883456	0.97575676	0.98621947	0.9911786	0.9963947	0.95777017	0.97268325	0.9896912	0.98281693	0.9887116
0.0	0.025383258	0.0058326484	0.016252093	0.009745496	0.01063007	0.029709358	0.005106098	0.010945264	0.0025172217	0.0025838432
0.0	0.98883456	0.97575676	0.98621947	0.9911786	0.9963947	0.95777017	0.97268325	0.9896912	0.98281693	0.9887116
0.0	0.025383258	0.0058326484	0.016252093	0.009745496	0.01063007	0.029709358	0.005106098	0.010945264	0.0025172217	0.0025838432
0.0	0.026584512	0.007268584	0.018025082	0.010549344	0.011551205	0.029005485	0.0061379466	0.010761567	0.0029257745	0.0026216677
0.0	0.98883456	0.97575676	0.98621947	0.9911786	0.9963947	0.95777017	0.97268325	0.9896912	0.98281693	0.9887116
0.0	0.18607405	0.0003396994	0.7799946	0.42361623	0.9756467	0.90427554	0.003148503	0.011018028	0.0024200687	0.14249012
0.0	0.18607405	0.0003396994	0.7799946	0.42361623	0.9756467	0.90427554	0.003148503	0.011018028	0.0024200687	0.14249012
0.0	0.18607405	0.0003396994	0.7799946	0.42361623	0.9756467	0.90427554	0.003148503	0.011018028	0.0024200687	0.14249012
0.0	0.0052534537	0.41791245	0.6599321	0.023607954	0.08269852	0.8489084	0.06440403	0.37361327	0.98281693	0.09684784
0.0	0.0052534537	0.41791245	0.6599321	0.023607954	0.08269852	0.8489084	0.06440403	0.37361327	0.98281693	0.09684784
0.0	0.028827643	0.006197582	0.016398933	0.010066743	0.012227774	0.030699538	0.005106098	0.010945264	0.002842703	0.0028487905
0.0	0.98883456	0.97575676	0.98621947	0.9911786	0.9963947	0.95777017	0.97268325	0.9896912	0.98281693	0.9887116
0.0	0.98883456	0.97575676	0.98621947	0.9911786	0.9963947	0.95777017	0.97268325	0.9896912	0.98281693	0.9887116
0.0	0.9994074	0.9994011	0.9995541	0.9976851	0.99941814	0.99915195	0.9974396	0.9991886	0.99864906	0.99933475
0.0	0.9994074	0.9994011	0.9995541	0.9976851	0.99941814	0.99915195	0.9974396	0.9991886	0.99864906	0.99933475
0.0	0.99965537	0.99958163	0.99973446	0.9978801	0.999889	0.99949086	0.99949205	0.999602	0.99950945	0.99977034
0.0	0.02219652	0.00031515525	0.0018289699	0.00019806615	0.00017482683	0.00042189108	0.00033413872	4.9096216e-05	0.00023002767	0.0015206613
0.0	0.31489682	0.985171	0.86673266	0.020750394	0.22168157	0.0020425878	0.028174289	0.0803082	0.19020729	0.013532193
0.0	0.99965537	0.99958163	0.99973446	0.9978801	0.999889	0.99949086	0.99949205	0.999602	0.99950945	0.99977034
0.0	0.02219652	0.00031515525	0.0018289699	0.00019806615	0.00017482683	0.00042189108	0.00033413872	4.9096216e-05	0.00023002767	0.0015206613
0.0	0.3148968	0.985171	0.86673266	0.020750394	0.22168152	0.0020425878	0.028174289	0.0803082	0.19020729	0.013532199
0.0	0.9994074	0.9994011	0.9995541	0.9976851	0.99941814	0.99915195	0.9974396	0.9991886	0.99864906	0.99933475
0.0	0.99965537	0.99958163	0.99973446	0.9978801	0.999889	0.99949086	0.99949205	0.999602	0.99950945	0.99977034
0.0	0.02219652	0.00031515525	0.0018289699	0.00019806615	0.00017482683	0.00042189108	0.00033413872	4.9096216e-05	0.00023002767	0.0015206605
0.0	0.3148968	0.985171	0.86673266	0.020750389	0.22168157	0.0020425878	0.028174289	0.0803082	0.19020733	0.013532193
0.0	0.9994074	0.9994011	0.9995541	0.9976851	0.99941814	0.99915195	0.9974396	0.9991886	0.99864906	0.99933475
0.0	0.99965537	0.99958163	0.99973446	0.9978801	0.999889	0.99949086	0.99949205	0.999602	0.99950945	0.99977034
0.0	0.02219652	0.00031515525	0.0018289699	0.00019806615	0.00017482683	0.00042189108	0.00033413872	4.9096216e-05	0.00023002767	0.0015206613
0.0	0.31489682	0.985171	0.86673266	0.020750394	0.22168157	0.0020425888	0.028174289	0.08030822	0.19020732	0.013532193
0.0	0.99826944	0.9767413	0.9988815	0.97607213	0.9969903	0.99958557	0.99021053	0.9978344	0.99262834	0.995606
0.0	0.98883456	0.97575676	0.98621947	0.9911786	0.9963947	0.95777017	0.97268325	0.9896912	0.98281693	0.9887116
0.0	0.98883456	0.97575676	0.98621947	0.9911786	0.9963947	0.95777017	0.97268325	0.9896912	0.98281693	0.9887116
0.0	0.99726033	0.9954918	0.99848795	0.9937522	0.99890184	0.99606377	0.98574114	0.9946161	0.99385417	0.9978204
0.0	0.98883456	0.97575676	0.98621947	0.9911786	0.9963947	0.95777017	0.97268325	0.9896912	0.98281693	0.9887116
0.0	0.02902401	0.005598955	0.017490126	0.009745496	0.010716139	0.02894014	0.0051589767	0.011557577	0.0026888968	0.0025359024
0.0	0.0038776908	0.0015670754	0.10359799	0.9911786	0.0023279586	0.002059302	0.00059792976	0.00029855163	0.0051469994	0.007777282
0.0	0.99931526	0.9990337	0.9991524	0.9978878	0.9996575	0.9994454	0.997647	0.9993143	0.9959514	0.99820113
0.0	0.98883456	0.97575676	0.98621947	0.9911786	0.9963947	0.95777017	0.97268325	0.9896912	0.98281693	0.9887116
0.0	0.9802352	0.82397074	0.9256196	0.9037553	0.94641906	0.8385684	0.8519295	0.8996115	0.6907786	0.6016083
0.0	0.9772809	0.8317879	0.9628145	0.90700155	0.93159246	0.85225606	0.89017344	0.9183256	0.7387199	0.63222176
0.0	0.98202896	0.81307644	0.9632562	0.91392124	0.9386504	0.83334273	0.88425857	0.92635524	0.78383964	0.585021
0.0	0.9847782	0.87661	0.9765688	0.9511882	0.96260494	0.9331417	0.9747576	0.9712971	0.9279367	0.73567814
0.0	0.98212826	0.8161588	0.9411226	0.91296	0.93825716	0.83840805	0.89281934	0.92437696	0.7378044	0.61641234
0.0	0.97990316	0.7999171	0.9582108	0.9171486	0.9410251	0.8422901	0.8786579	0.9039046	0.770457	0.5865704
0.0	0.97734207	0.82159066	0.96212023	0.91465855	0.91823065	0.84161294	0.8449335	0.9167074	0.71142477	0.60813195
0.0	0.9988444	0.9875404	0.9994035	0.98574245	0.9978801	0.9997111	0.9952502	0.9988273	0.9946163	0.99666226
0.0	0.98883456	0.97575676	0.98621947	0.9911786	0.9963947	0.95777017	0.97268325	0.9896912	0.98281693	0.9887116
0.0	0.98883456	0.97575676	0.98621947	0.9911786	0.9963947	0.95777017	0.97268325	0.9896912	0.98281693	0.9887116
0.0	0.98883456	0.97575676	0.98621947	0.9911786	0.9963947	0.95777017	0.97268325	0.9896912	0.98281693	0.9887116
0.0	0.98883456	0.97575676	0.98621947	0.9911786	0.9963947	0.95777017	0.97268325	0.9896912	0.98281693	0.9887116
0.0	0.98883456	0.97575676	0.98621947	0.9911786	0.9963947	0.95777017	0.97268325	0.9896912	0.98281693	0.9887116
0.0	0.98883456	0.97575676	0.98621947	0.9911786	0.9963947	0.95777017	0.97268325	0.9896912	0.98281693	0.9887116
0.0	0.98883456	0.97575676	0.98621947	0.9911786	0.9963947	0.95777017	0.97268325	0.9896912	0.98281693	0.9887116
0.0	0.9988319	0.98663634	0.9993555	0.9851517	0.99707127	0.9996985	0.9950618	0.99887186	0.99621564	0.99731183
0.0	0.98883456	0.97575676	0.98621947	0.9911786	0.9963947	0.95777017	0.97268325	0.9896912	0.98281693	0.9887116
0.0	0.98883456	0.97575676	0.98621947	0.9911786	0.9963947	0.95777017	0.97268325	0.9896912	0.98281693	0.9887116
0.0	0.98883456	0.97575676	0.98621947	0.9911786	0.9963947	0.95777017	0.97268325	0.9896912	0.98281693	0.9887116
0.0	0.98883456	0.97575676	0.98621947	0.9911786	0.9963947	0.95777017	0.97268325	0.9896912	0.98281693	0.9887116
0.0	0.99826944	0.9767413	0.9988815	0.97607213	0.9969903	0.99958557	0.99021053	0.9978344	0.99262834	0.995606
0.0	0.99826944	0.9767413	0.9988815	0.97607213	0.9969903	0.99958557	0.99021053	0.9978344	0.99262834	0.995606
0.0	0.99826944	0.9767413	0.9988815	0.97607213	0.9969903	0.99958557	0.99021053	0.9978344	0.99262834	0.995606
0.0	0.99826944	0.9767413	0.9988815	0.97607213	0.9969903	0.99958557	0.99021053	0.9978344	0.99262834	0.995606
0.0	0.98883456	0.97575676	0.98621947	0.9911786	0.9963947	0.95777017	0.97268325	0.9896912	0.98281693	0.9887116
0.0	0.9988444	0.9875404	0.9994035	0.98574245	0.9978801	0.9997111	0.9952502	0.9988273	0.9946163	0.99666226
0.0	0.98883456	0.97575676	0.98621947	0.9911786	0.9963947	0.95777017	0.97268325	0.9896912	0.98281693	0.9887116
0.0	0.98883456	0.97575676	0.98621947	0.9911786	0.9963947	0.95777017	0.97268325	0.9896912	0.98281693	0.9887116
0.0	0.98883456	0.97575676	0.98621947	0.9911786	0.9963947	0.95777017	0.97268325	0.9896912	0.98281693	0.9887116
0.0	0.98883456	0.97575676	0.98621947	0.9911786	0.9963947	0.95777017	0.97268325	0.9896912	0.98281693	0.9887116
0.0	0.98883456	0.97575676	0.98621947	0.9911786	0.9963947	0.95777017	0.97268325	0.9896912	0.98281693	0.9887116
0.0	0.9988231	0.98933196	0.9994211	0.9852101	0.9974159	0.9996679	0.9942709	0.9986964	0.99611264	0.99655294
0.0	0.98883456	0.97575676	0.98621947	0.9911786	0.9963947	0.95777017	0.97268325	0.9896912	0.98281693	0.9887116
0.0	0.98883456	0.97575676	0.98621947	0.9911786	0.9963947	0.95777017	0.97268325	0.9896912	0.98281693	0.9887116
0.0	0.98883456	0.97575676	0.98621947	0.9911786	0.9963947	0.95777017	0.97268325	0.9896912	0.98281693	0.9887116
0.0	0.98883456	0.97575676	0.98621947	0.9911786	0.9963947	0.95777017	0.97268325	0.9896912	0.98281693	0.9887116
0.0	0.98883456	0.97575676	0.98621947	0.9911786	0.9963947	0.95777017	0.97268325	0.9896912	0.98281693	0.9887116
0.0	0.982164	0.988927	0.98800266	0.95700663	0.9911754	0.9917818	0.9735367	0.969625	0.9807165	0.98988426
0.0	0.99726033	0.9954918	0.99848795	0.9937522	0.99890184	0.99606377	0.98574114	0.9946161	0.99385417	0.9978204
0.0	0.98883456	0.97575676	0.98621947	0.9911786	0.9963947	0.95777017	0.97268325	0.9896912	0.98281693	0.9887116
0.0	0.99931526	0.9990337	0.9991524	0.9978878	0.9996575	0.9994454	0.997647	0.9993143	0.9959514	0.99820113
0.0	0.98883456	0.97575676	0.98621947	0.9911786	0.9963947	0.95777017	0.97268325	0.9896912	0.98281693	0.9887116
0.0	0.98883456	0.97575676	0.98621947	0.9911786	0.9963947	0.95777017	0.97268325	0.9896912	0.98281693	0.9887116
0.0	0.9971162	0.9911233	0.9969187	0.9697861	0.99876595	0.99811125	0.9791925	0.99462706	0.95478964	0.98700714
0.0	0.99933904	0.9991335	0.9996513	0.9976509	0.9996333	0.99966633	0.9980324	0.9994665	0.9991284	0.99941623
0.0	0.7193528	0.9948026	0.9912498	0.40317562	0.9432145	0.019060668	0.8425377	0.43943158	0.6113621	0.88826156
0.0	0.98883456	0.97575676	0.98621947	0.9911786	0.9963947	0.95777017	0.97268325	0.9896912	0.98281693	0.9887116
0.0	0.98883456	0.97575676	0.98621947	0.9911786	0.9963947	0.95777017	0.97268325	0.9896912	0.98281693	0.9887116
0.0	0.98883456	0.97575676	0.98621947	0.9911786	0.9963947	0.95777017	0.97268325	0.9896912	0.98281693	0.9887116
0.0	0.98883456	0.97575676	0.98621947	0.9911786	0.9963947	0.95777017	0.97268325	0.9896912	0.98281693	0.9887116
0.0	0.98883456	0.97575676	0.98621947	0.9911786	0.9963947	0.95777017	0.97268325	0.9896912	0.98281693	0.9887116
0.0	0.98883456	0.97575676	0.98621947	0.9911786	0.9963947	0.95777017	0.97268325	0.9896912	0.98281693	0.9887116
0.0	0.98883456	0.97575676	0.98621947	0.9911786	0.9963947	0.95777017	0.97268325	0.9896912	0.98281693	0.9887116
0.0	0.98883456	0.97575676	0.98621947	0.9911786	0.9963947	0.95777017	0.97268325	0.9896912	0.98281693	0.9887116
0.0	0.98883456	0.97575676	0.98621947	0.9911786	0.9963947	0.95777017	0.97268325	0.9896912	0.98281693	0.9887116
0.0	0.98883456	0.97575676	0.98621947	0.9911786	0.9963947	0.95777017	0.97268325	0.9896912	0.98281693	0.9887116
0.0	0.98883456	0.97575676	0.98621947	0.9911786	0.9963947	0.95777017	0.97268325	0.9896912	0.98281693	0.9887116
0.0	0.99062246	0.99153405	0.9696332	0.97817856	0.98611915	0.9932494	0.9574312	0.99547607	0.98703694	0.9775343
0.0	0.98883456	0.97575676	0.98621947	0.9911786	0.9963947	0.95777017	0.97268325	0.9896912	0.98281693	0.9887116
0.0	0.99848026	0.99840266	0.99798656	0.994463	0.99919695	0.99858654	0.99613	0.99896026	0.99772555	0.9958982
0.0	0.99965537	0.99958163	0.99973446	0.9978801	0.999889	0.99949086	0.99949205	0.999602	0.99950945	0.99977034
0.0	0.98883456	0.97575676	0.98621947	0.9911786	0.9963947	0.95777017	0.97268325	0.9896912	0.98281693	0.9887116
0.0	0.9915788	0.9983937	0.99753064	0.9941719	0.998792	0.9958079	0.99765885	0.9942629	0.9916768	0.99275243
0.0	0.98883456	0.97575676	0.98621947	0.9911786	0.9963947	0.95777017	0.97268325	0.9896912	0.98281693	0.9887116
0.0	0.98883456	0.97575676	0.98621947	0.9911786	0.9963947	0.95777017	0.97268325	0.9896912	0.98281693	0.9887116
0.0	0.9944571	0.98749626	0.9979954	0.9907946	0.9987109	0.9988662	0.98446286	0.99665797	0.9930559	0.9960204
0.0	0.99848855	0.9981102	0.9992543	0.99651873	0.9992931	0.99804735	0.99370015	0.99798536	0.99515533	0.9986299
0.0	0.99952734	0.9991854	0.9997197	0.9981598	0.99977285	0.99977165	0.99826235	0.9997019	0.99909973	0.99957865
0.0	0.99943084	0.99924207	0.9997044	0.9980927	0.9996749	0.999689	0.9985238	0.99952245	0.99915457	0.99951696
0.0	0.8771945	0.7952145	0.3239075	0.99902785	0.093326114	0.84926903	0.6398257	0.51290447	0.0028387196	0.5016928
0.0	0.9993957	0.999199	0.999342	0.9983854	0.999678	0.9996196	0.9981698	0.99949217	0.99674255	0.99869424
0.0	0.98883456	0.97575676	0.98621947	0.9911786	0.9963947	0.95777017	0.97268325	0.9896912	0.98281693	0.9887116
0.0	0.99635077	0.99457437	0.9992206	0.9954537	0.99915624	0.99952245	0.9931039	0.9988188	0.9949969	0.99813145
0.0	0.98883456	0.97575676	0.98621947	0.9911786	0.9963947	0.95777017	0.97268325	0.9896912	0.98281693	0.9887116
0.0	0.99933654	0.9990245	0.99964297	0.9977543	0.9996674	0.9996568	0.9983707	0.99934417	0.99912137	0.9994267
0.0	0.027092157	0.0016551662	0.07391068	0.013148133	0.004991505	0.019694997	0.003576037	0.00818126	0.0051026302	0.0065503116
0.0	0.999458	0.9994011	0.99960977	0.9980438	0.9994636	0.99926466	0.99797064	0.9991886	0.998779	0.99933475
0.0	0.99971765	0.0077010384	0.9851503	0.64041847	0.016692318	0.9206803	0.011054792	0.012195368	0.99998033	0.6783487
0.0	0.9889949	0.017553752	0.034016453	0.4796661	8.342672e-05	0.8206368	0.0016975041	0.012195368	0.996651	0.74316657
0.0	0.99726033	0.9954918	0.99848795	0.9937522	0.99890184	0.99606377	0.98574114	0.9946161	0.99385417	0.9978204
0.0	0.99947315	0.9994006	0.9995939	0.9986739	0.99947304	0.99976367	0.99756026	0.99938846	0.9967579	0.99949837
0.0	0.98883456	0.97575676	0.98621947	0.9911786	0.9963947	0.95777017	0.97268325	0.9896912	0.98281693	0.9887116
0.0	0.98883456	0.97575676	0.98621947	0.9911786	0.9963947	0.95777017	0.97268325	0.9896912	0.98281693	0.9887116
0.0	0.98883456	0.97575676	0.98621947	0.9911786	0.9963947	0.95777017	0.97268325	0.9896912	0.98281693	0.9887116
0.0	0.98883456	0.97575676	0.98621947	0.9911786	0.9963947	0.95777017	0.97268325	0.9896912	0.98281693	0.9887116
0.0	0.98883456	0.97575676	0.98621947	0.9911786	0.9963947	0.95777017	0.97268325	0.9896912	0.98281693	0.9887116
0.0	0.98883456	0.97575676	0.98621947	0.9911786	0.9963947	0.95777017	0.97268325	0.9896912	0.98281693	0.9887116
0.0	0.99931526	0.9990337	0.9991524	0.9978878	0.9996575	0.9994454	0.997647	0.9993143	0.9959514	0.99820113
0.0	0.99965537	0.99958163	0.99973446	0.9978801	0.999889	0.99949086	0.99949205	0.999602	0.99950945	0.99977034
0.0	0.98883456	0.97575676	0.98621947	0.9911786	0.9963947	0.95777017	0.97268325	0.9896912	0.98281693	0.9887116
0.0	0.98883456	0.97575676	0.98621947	0.9911786	0.9963947	0.95777017	0.97268325	0.9896912	0.98281693	0.9887116
0.0	0.98883456	0.97575676	0.98621947	0.9911786	0.9963947	0.95777017	0.97268325	0.9896912	0.98281693	0.9887116
0.0	0.99965537	0.99958163	0.99973446	0.9978801	0.999889	0.99949086	0.99949205	0.999602	0.99950945	0.99977034
0.0	0.98883456	0.97575676	0.98621947	0.9911786	0.9963947	0.95777017	0.97268325	0.9896912	0.98281693	0.9887116
0.0	0.02219652	0.00031515525	0.0018289699	0.00019806615	0.00017482683	0.00042189108	0.00033413872	4.9096216e-05	0.00023002767	0.0015206605
0.0	0.98883456	0.97575676	0.98621947	0.9911786	0.9963947	0.95777017	0.97268325	0.9896912	0.98281693	0.9887116
0.0	0.99848026	0.99840266	0.99798656	0.994463	0.99919695	0.99858654	0.99613	0.99896026	0.99772555	0.9958982
0.0	0.99965537	0.99958163	0.99973446	0.9978801	0.999889	0.99949086	0.99949205	0.999602	0.99950945	0.99977034
0.0	0.98883456	0.97575676	0.98621947	0.9911786	0.9963947	0.95777017	0.97268325	0.9896912	0.98281693	0.9887116
0.0	0.98883456	0.97575676	0.98621947	0.9911786	0.9963947	0.95777017	0.97268325	0.9896912	0.98281693	0.9887116
0.0	0.9915788	0.9983937	0.99753064	0.9941719	0.998792	0.9958079	0.99765885	0.9942629	0.9916768	0.99275243
0.0	0.8063795	0.520025	0.25159156	0.8254796	0.98375756	0.89336765	0.96450007	0.37067822	0.5604111	0.858279
0.0	0.88473225	0.99562293	0.99134916	0.6357336	0.9925729	0.68512505	0.3842495	0.12449128	0.83541	0.52153736
0.0	0.98883456	0.97575676	0.98621947	0.9911786	0.9963947	0.95777017	0.97268325	0.9896912	0.98281693	0.9887116
0.0	0.98883456	0.97575676	0.98621947	0.9911786	0.9963947	0.95777017	0.97268325	0.9896912	0.98281693	0.9887116
0.0	0.99965537	0.99958163	0.99973446	0.9978801	0.999889	0.99949086	0.99949205	0.999602	0.99950945	0.99977034
0.0	0.98883456	0.97575676	0.98621947	0.9911786	0.9963947	0.95777017	0.97268325	0.9896912	0.98281693	0.9887116
0.0	0.022196515	0.00031515525	0.0018289699	0.00019806615	0.00017482683	0.00042189108	0.00033413872	4.9096216e-05	0.00023002767	0.0015206605
0.0	0.31489682	0.985171	0.86673266	0.020750394	0.22168157	0.0020425878	0.028174289	0.0803082	0.19020729	0.013532206
0.0	0.99935764	0.99902713	0.9997235	0.99685365	0.9996989	0.99971765	0.9990897	0.9995421	0.99942064	0.9995234
0.0	0.99935764	0.99902713	0.9997235	0.99685365	0.9996989	0.99971765	0.9990897	0.9995421	0.99942064	0.9995234
0.0	0.99935764	0.99902713	0.9997235	0.99685365	0.9996989	0.99971765	0.9990897	0.9995421	0.99942064	0.9995234
0.0	0.6346445	0.6814822	0.737118	0.642351	0.80338395	0.7431614	0.61622924	0.39973888	0.5720019	0.6201445
0.0	0.4526653	0.50589925	0.62211716	0.4361086	0.7331898	0.5218897	0.4507853	0.19770633	0.37682873	0.39046112
0.0	0.99945885	0.9989961	0.9996505	0.9974929	0.9997533	0.99972373	0.9977592	0.9995845	0.99894255	0.99950624
0.0	0.98883456	0.97575676	0.98621947	0.9911786	0.9963947	0.95777017	0.97268325	0.9896912	0.98281693	0.9887116
0.0	0.98883456	0.97575676	0.98621947	0.9911786	0.9963947	0.95777017	0.97268325	0.9896912	0.98281693	0.9887116
0.0	0.98883456	0.97575676	0.98621947	0.9911786	0.9963947	0.95777017	0.97268325	0.9896912	0.98281693	0.9887116
0.0	0.025383266	0.0058326484	0.016252093	0.009745496	0.01063007	0.029709358	0.005106098	0.010945264	0.0025172206	0.0025838432
0.0	0.9742469	0.7361744	0.9314744	0.88052034	0.9238726	0.7788744	0.83906394	0.83703864	0.6513893	0.48945484
0.0	0.98883456	0.97575676	0.98621947	0.9911786	0.9963947	0.95777017	0.97268325	0.9896912	0.98281693	0.9887116
0.0	0.9944571	0.98749626	0.9979954	0.9907946	0.9987109	0.9988662	0.98446286	0.99665797	0.9930559	0.9960204
0.0	0.99945885	0.9989961	0.9996505	0.9974929	0.9997533	0.99972373	0.9977592	0.9995845	0.99894255	0.99950624
0.0	0.9974433	0.9952466	0.99884474	0.9909999	0.99854654	0.9985526	0.99351454	0.9966568	0.9953715	0.994991
0.0	0.05427562	0.18753679	0.85188925	0.009584317	0.12398308	0.09819598	0.012239397	0.004049229	0.26513338	0.013295345
0.0	0.98883456	0.97575676	0.98621947	0.9911786	0.9963947	0.95777017	0.97268325	0.9896912	0.98281693	0.9887116
0.0	0.982164	0.988927	0.98800266	0.95700663	0.9911754	0.9917818	0.9735367	0.969625	0.9807165	0.98988426
0.0	0.98799676	0.97319365	0.99601066	0.96912384	0.99628603	0.9868671	0.95431334	0.98848593	0.9727454	0.9863978
0.0	0.98883456	0.97575676	0.98621947	0.9911786	0.9963947	0.95777017	0.97268325	0.9896912	0.98281693	0.9887116
0.0	0.98801243	0.9885471	0.99128026	0.9663527	0.99290717	0.99213	0.9854417	0.9800489	0.94055945	0.97877216
0.0	0.98883456	0.97575676	0.98621947	0.9911786	0.9963947	0.95777017	0.97268325	0.9896912	0.98281693	0.9887116
0.0	0.98883456	0.97575676	0.98621947	0.9911786	0.9963947	0.95777017	0.97268325	0.9896912	0.98281693	0.9887116
0.0	0.98883456	0.97575676	0.98621947	0.9911786	0.9963947	0.95777017	0.97268325	0.9896912	0.98281693	0.9887116
0.0	0.98883456	0.97575676	0.98621947	0.9911786	0.9963947	0.95777017	0.97268325	0.9896912	0.98281693	0.9887116
0.0	0.99726033	0.9954918	0.99848795	0.9937522	0.99890184	0.99606377	0.98574114	0.9946161	0.99385417	0.9978204
0.0	0.98883456	0.97575676	0.98621947	0.9911786	0.9963947	0.95777017	0.97268325	0.9896912	0.98281693	0.9887116
0.0	0.99275136	0.9897928	0.9980868	0.9789437	0.9975688	0.9948907	0.9863213	0.9950728	0.9866469	0.99331576
0.0	0.3148968	0.985171	0.86673266	0.020750394	0.22168152	0.0020425888	0.028174281	0.0803082	0.19020729	0.013532193
0.0	0.009927487	0.62080663	0.018561147	0.0007055861	0.006991764	0.001746757	0.00041391503	0.035835963	0.0006122695	0.013045417
0.0	0.014471439	0.4999541	0.0015821032	0.03802086	0.0116795655	0.012708335	0.00028640864	0.0005780397	0.00034792742	0.2569609
0.0	0.98883456	0.97575676	0.98621947	0.9911786	0.9963947	0.95777017	0.97268325	0.9896912	0.98281693	0.9887116
0.0	0.9944571	0.98749626	0.9979954	0.9907946	0.9987109	0.9988662	0.98446286	0.99665797	0.9930559	0.9960204
0.0	0.9965377	0.9990637	0.9985983	0.9968334	0.99926585	0.99826616	0.9988689	0.9981565	0.9971553	0.9971853
0.0	0.03825586	0.004444293	0.015995542	0.0109985545	0.009790424	0.022912156	0.0023933654	0.010910692	0.0035854778	0.0030145124
0.0	0.6178736	0.11264208	0.90283203	0.39723453	0.98305845	0.042737246	0.42915162	0.41983047	0.16357997	0.011389294
0.0	0.6178736	0.11264208	0.90283203	0.39723453	0.98305845	0.042737246	0.42915162	0.41983047	0.16357997	0.011389294
0.0	0.6178736	0.11264208	0.90283203	0.39723453	0.98305845	0.042737246	0.42915162	0.41983047	0.16357997	0.011389294
0.0	0.9933021	0.9984793	0.99776554	0.99503016	0.99886936	0.9962406	0.997841	0.9950964	0.9929119	0.9939116
0.0	0.9965377	0.9990637	0.9985983	0.9968334	0.99926585	0.99826616	0.9988689	0.9981565	0.9971553	0.9971853
0.0	0.009658492	0.85504866	0.00041778726	0.0035344954	0.08245558	0.09658487	0.15072492	0.00073677633	0.0027508617	0.0067825043
0.0	0.017177716	0.0024160729	0.008726942	0.00571488	0.006686273	0.010777249	0.001329548	0.0045694937	0.0019088583	0.0014049795
0.0	0.009658492	0.85504866	0.00041778726	0.0035344954	0.08245558	0.09658487	0.15072492	0.00073677633	0.0027508617	0.0067825043
0.0	0.009658492	0.85504866	0.00041778726	0.0035344954	0.08245558	0.09658487	0.15072492	0.00073677633	0.0027508617	0.0067825043
0.0	0.98883456	0.97575676	0.98621947	0.9911786	0.9963947	0.95777017	0.97268325	0.9896912	0.98281693	0.9887116
0.0	0.99945885	0.9989961	0.9996505	0.9974929	0.9997533	0.99972373	0.9977592	0.9995845	0.99894255	0.99950624
0.0	0.9994967	0.9994783	0.9996947	0.9977519	0.99961144	0.9993876	0.99780136	0.9994758	0.99842465	0.99935526
0.0	0.99965537	0.99958163	0.99973446	0.9978801	0.999889	0.99949086	0.99949205	0.999602	0.99950945	0.99977034
0.0	0.98381793	0.9375383	0.9657608	0.9481638	0.9977102	0.98965585	0.9522373	0.9225282	0.968751	0.98624784
0.0	0.98883456	0.97575676	0.98621947	0.9911786	0.9963947	0.95777017	0.97268325	0.9896912	0.98281693	0.9887116
0.0	0.98883456	0.97575676	0.98621947	0.9911786	0.9963947	0.95777017	0.97268325	0.9896912	0.98281693	0.9887116
0.0	0.98883456	0.97575676	0.98621947	0.9911786	0.9963947	0.95777017	0.97268325	0.9896912	0.98281693	0.9887116
0.0	0.98883456	0.97575676	0.98621947	0.9911786	0.9963947	0.95777017	0.97268325	0.9896912	0.98281693	0.9887116
0.0	0.89678305	0.76253605	0.92008317	0.421581	0.9266747	0.85051197	0.8126298	0.78548	0.8940585	0.7336317
0.0	0.98883456	0.97575676	0.98621947	0.9911786	0.9963947	0.95777017	0.97268325	0.9896912	0.98281693	0.9887116
0.0	0.86413705	0.16623498	0.66931885	0.7695786	0.15229978	0.09220915	0.38722885	0.8934493	0.2074719	0.06041952
0.0	0.99948287	0.9995913	0.99976164	0.99730587	0.9997944	0.99975544	0.99907875	0.9997998	0.9998179	0.999433
0.0	0.99956197	0.9996834	0.9998042	0.99731064	0.9998135	0.9997435	0.9994702	0.9997975	0.9997279	0.9995035
0.0	0.99925524	0.9995535	0.99978644	0.995782	0.9997905	0.9996842	0.99919087	0.9997907	0.99979085	0.99943346
0.0	0.9994325	0.9995522	0.9997224	0.99684453	0.99974567	0.99971384	0.99924695	0.99975866	0.9997613	0.999376
0.0	0.99848205	0.9975048	0.99923825	0.9959085	0.9992938	0.9967706	0.99397874	0.9971213	0.9962836	0.99870336
0.0	0.14725249	0.64406806	0.13322246	0.3678672	0.24572583	0.4823707	0.050177444	0.027502747	0.20509434	0.08304017
0.0	0.3108663	0.665486	0.18124795	0.20582163	0.05640819	0.22435343	0.042693257	0.011481681	0.010423871	0.94900864
0.0	0.98883456	0.97575676	0.98621947	0.9911786	0.9963947	0.95777017	0.97268325	0.9896912	0.98281693	0.9887116
0.0	0.98883456	0.97575676	0.98621947	0.9911786	0.9963947	0.95777017	0.97268325	0.9896912	0.98281693	0.9887116
0.0	0.98883456	0.97575676	0.98621947	0.9911786	0.9963947	0.95777017	0.97268325	0.9896912	0.98281693	0.9887116
0.0	0.9974795	0.99708265	0.99892443	0.99488246	0.9990779	0.99713683	0.9900018	0.99612904	0.995073	0.99841034
0.0	0.98883456	0.97575676	0.98621947	0.9911786	0.9963947	0.95777017	0.97268325	0.9896912	0.98281693	0.9887116
0.0	0.98883456	0.97575676	0.98621947	0.9911786	0.9963947	0.95777017	0.97268325	0.9896912	0.98281693	0.9887116
0.0	0.98883456	0.97575676	0.98621947	0.9911786	0.9963947	0.95777017	0.97268325	0.9896912	0.98281693	0.9887116
0.0	0.98883456	0.97575676	0.98621947	0.9911786	0.9963947	0.95777017	0.97268325	0.9896912	0.98281693	0.9887116
0.0	0.99726033	0.9954918	0.99848795	0.9937522	0.99890184	0.99606377	0.98574114	0.9946161	0.99385417	0.9978204
0.0	0.98883456	0.97575676	0.98621947	0.9911786	0.9963947	0.95777017	0.97268325	0.9896912	0.98281693	0.9887116
0.0	0.98883456	0.97575676	0.98621947	0.9911786	0.9963947	0.95777017	0.97268325	0.9896912	0.98281693	0.9887116
0.0	0.98883456	0.97575676	0.98621947	0.9911786	0.9963947	0.95777017	0.97268325	0.9896912	0.98281693	0.9887116
0.0	0.98883456	0.97575676	0.98621947	0.9911786	0.9963947	0.95777017	0.97268325	0.9896912	0.98281693	0.9887116
0.0	0.99726033	0.9954918	0.99848795	0.9937522	0.99890184	0.99606377	0.985741	0.9946161	0.99385417	0.9978204
0.0	0.99726033	0.9954918	0.99848795	0.9937522	0.99890184	0.99606377	0.98574114	0.9946161	0.99385417	0.9978204
0.0	0.99726033	0.9954918	0.99848795	0.9937522	0.99890184	0.99606377	0.985741	0.9946161	0.99385417	0.9978204
0.0	0.99726033	0.9954918	0.99848795	0.9937522	0.99890184	0.99606377	0.98574114	0.9946161	0.99385417	0.9978204
0.0	0.98883456	0.97575676	0.98621947	0.9911786	0.9963947	0.95777017	0.97268325	0.9896912	0.98281693	0.9887116
0.0	0.99848855	0.9981102	0.9992543	0.99651873	0.9992931	0.99804735	0.99370015	0.99798536	0.99515533	0.9986299
0.0	0.98883456	0.97575676	0.98621947	0.9911786	0.9963947	0.95777017	0.97268325	0.9896912	0.98281693	0.9887116
0.0	0.98883456	0.97575676	0.98621947	0.9911786	0.9963947	0.95777017	0.97268325	0.9896912	0.98281693	0.9887116
0.0	0.98883456	0.97575676	0.98621947	0.9911786	0.9963947	0.95777017	0.97268325	0.9896912	0.98281693	0.9887116
0.0	0.98883456	0.97575676	0.98621947	0.9911786	0.9963947	0.95777017	0.97268325	0.9896912	0.98281693	0.9887116
0.0	0.98883456	0.97575676	0.98621947	0.9911786	0.9963947	0.95777017	0.97268325	0.9896912	0.98281693	0.9887116
0.0	0.99726033	0.9954918	0.99848795	0.9937522	0.99890184	0.99606377	0.985741	0.9946161	0.99385417	0.9978204
0.0	0.98883456	0.97575676	0.98621947	0.9911786	0.9963947	0.95777017	0.97268325	0.9896912	0.98281693	0.9887116
0.0	0.98883456	0.97575676	0.98621947	0.9911786	0.9963947	0.95777017	0.97268325	0.9896912	0.98281693	0.9887116
0.0	0.98883456	0.97575676	0.98621947	0.9911786	0.9963947	0.95777017	0.97268325	0.9896912	0.98281693	0.9887116
0.0	0.98883456	0.97575676	0.98621947	0.9911786	0.9963947	0.95777017	0.97268325	0.9896912	0.98281693	0.9887116
0.0	0.98883456	0.97575676	0.98621947	0.9911786	0.9963947	0.95777017	0.97268325	0.9896912	0.98281693	0.9887116
0.0	0.9932481	0.9944543	0.9949675	0.9788916	0.99631053	0.99615604	0.99519855	0.990382	0.9710442	0.9911767
0.0	0.98883456	0.97575676	0.98621947	0.9911786	0.9963947	0.95777017	0.97268325	0.9896912	0.98281693	0.9887116
0.0	0.98883456	0.97575676	0.98621947	0.9911786	0.9963947	0.95777017	0.97268325	0.9896912	0.98281693	0.9887116
0.0	0.98883456	0.97575676	0.98621947	0.9911786	0.9963947	0.95777017	0.97268325	0.9896912	0.98281693	0.9887116
0.0	0.98883456	0.97575676	0.98621947	0.9911786	0.9963947	0.95777017	0.97268325	0.9896912	0.98281693	0.9887116
0.0	0.98883456	0.97575676	0.98621947	0.9911786	0.9963947	0.95777017	0.97268325	0.9896912	0.98281693	0.9887116
0.0	0.98883456	0.97575676	0.98621947	0.9911786	0.9963947	0.95777017	0.97268325	0.9896912	0.98281693	0.9887116
0.0	0.9969382	0.99681216	0.99823856	0.99302423	0.99714965	0.99873227	0.9986809	0.998662	0.9850327	0.99027526
0.0	0.98883456	0.97575676	0.98621947	0.9911786	0.9963947	0.95777017	0.97268325	0.9896912	0.98281693	0.9887116
0.0	0.98883456	0.97575676	0.98621947	0.9911786	0.9963947	0.95777017	0.97268325	0.9896912	0.98281693	0.9887116
0.0	0.98883456	0.97575676	0.98621947	0.9911786	0.9963947	0.95777017	0.97268325	0.9896912	0.98281693	0.9887116
0.0	0.98883456	0.97575676	0.98621947	0.9911786	0.9963947	0.95777017	0.97268325	0.9896912	0.98281693	0.9887116
0.0	0.98883456	0.97575676	0.98621947	0.9911786	0.9963947	0.95777017	0.97268325	0.9896912	0.98281693	0.9887116
0.0	0.98801243	0.9885471	0.99128026	0.9663527	0.99290717	0.99213	0.9854417	0.9800489	0.94055945	0.97877216
0.0	0.8046084	0.8967199	0.902489	0.9232444	0.9698346	0.92654455	0.7655577	0.7255433	0.8162212	0.8441041
0.0	0.8046084	0.89671975	0.902489	0.9232444	0.9698346	0.9265444	0.7655577	0.7255433	0.8162212	0.8441041
0.0	0.8046084	0.89671975	0.902489	0.9232444	0.9698346	0.92654455	0.7655577	0.7255434	0.8162212	0.84410405
0.0	0.98883456	0.97575676	0.98621947	0.9911786	0.9963947	0.95777017	0.97268325	0.9896912	0.98281693	0.9887116
0.0	0.98883456	0.97575676	0.98621947	0.9911786	0.9963947	0.95777017	0.97268325	0.9896912	0.98281693	0.9887116
0.0	0.98883456	0.97575676	0.98621947	0.9911786	0.9963947	0.95777017	0.97268325	0.9896912	0.98281693	0.9887116
0.0	0.98883456	0.97575676	0.98621947	0.9911786	0.9963947	0.95777017	0.97268325	0.9896912	0.98281693	0.9887116
0.0	0.98883456	0.97575676	0.98621947	0.9911786	0.9963947	0.95777017	0.97268325	0.9896912	0.98281693	0.9887116
0.0	0.98883456	0.97575676	0.98621947	0.9911786	0.9963947	0.95777017	0.97268325	0.9896912	0.98281693	0.9887116
0.0	0.9927747	0.9906151	0.99454814	0.9761668	0.9951475	0.9955813	0.9915725	0.9911096	0.9633659	0.9861913
0.0	0.98883456	0.97575676	0.98621947	0.9911786	0.9963947	0.95777017	0.97268325	0.9896912	0.98281693	0.9887116
0.0	0.98883456	0.97575676	0.98621947	0.9911786	0.9963947	0.95777017	0.97268325	0.9896912	0.98281693	0.9887116
0.0	0.98883456	0.97575676	0.98621947	0.9911786	0.9963947	0.95777017	0.97268325	0.9896912	0.98281693	0.9887116
0.0	0.98883456	0.97575676	0.98621947	0.9911786	0.9963947	0.95777017	0.97268325	0.9896912	0.98281693	0.9887116
0.0	0.99965537	0.99958163	0.99973446	0.9978801	0.999889	0.99949086	0.99949205	0.999602	0.99950945	0.99977034
0.0	0.0049759783	0.003505733	0.0010589876	0.0011894323	0.0017019251	0.0021584046	0.0008286392	0.004166622	0.0006245078	0.0018033622
0.0	0.98883456	0.97575676	0.98621947	0.9911786	0.9963947	0.95777017	0.97268325	0.9896912	0.98281693	0.9887116
0.0	0.98883456	0.97575676	0.98621947	0.9911786	0.9963947	0.95777017	0.97268325	0.9896912	0.98281693	0.9887116
0.0	0.98883456	0.97575676	0.98621947	0.9911786	0.9963947	0.95777017	0.97268325	0.9896912	0.98281693	0.9887116
0.0	0.98883456	0.97575676	0.98621947	0.9911786	0.9963947	0.95777017	0.97268325	0.9896912	0.98281693	0.9887116
0.0	0.98883456	0.97575676	0.98621947	0.9911786	0.9963947	0.95777017	0.97268325	0.9896912	0.98281693	0.9887116
0.0	0.98883456	0.97575676	0.98621947	0.9911786	0.9963947	0.95777017	0.97268325	0.9896912	0.98281693	0.9887116
0.0	0.98883456	0.97575676	0.98621947	0.9911786	0.9963947	0.95777017	0.97268325	0.9896912	0.98281693	0.9887116
0.0	0.98883456	0.97575676	0.98621947	0.9911786	0.9963947	0.95777017	0.97268325	0.9896912	0.98281693	0.9887116
0.0	0.98883456	0.97575676	0.98621947	0.9911786	0.9963947	0.95777017	0.97268325	0.9896912	0.98281693	0.9887116
0.0	0.98883456	0.97575676	0.98621947	0.9911786	0.9963947	0.95777017	0.97268325	0.9896912	0.98281693	0.9887116
0.0	0.98883456	0.97575676	0.98621947	0.9911786	0.9963947	0.95777017	0.97268325	0.9896912	0.98281693	0.9887116
0.0	0.5263347	0.038537312	0.568076	0.08224858	0.93046045	0.9094804	0.43251574	0.02034429	0.12530585	0.06849813
0.0	0.98883456	0.97575676	0.98621947	0.9911786	0.9963947	0.95777017	0.97268325	0.9896912	0.98281693	0.9887116
0.0	0.98801243	0.9885471	0.99128026	0.9663527	0.99290717	0.99213	0.9854417	0.9800489	0.94055945	0.97877216
0.0	0.98883456	0.97575676	0.98621947	0.9911786	0.9963947	0.95777017	0.97268325	0.9896912	0.98281693	0.9887116
0.0	0.9974433	0.9952466	0.99884474	0.9909999	0.99854654	0.9985526	0.99351454	0.9966568	0.9953715	0.994991
0.0	0.9997489	0.9998386	0.9999044	0.99840015	0.9998733	0.99985147	0.9997191	0.99990094	0.99988973	0.99964345
0.0	0.12859908	0.023957737	0.12523367	0.0123563	0.21592459	0.12278501	0.012234324	0.014091815	0.01995921	0.09473428
0.0	0.04261763	0.009915631	0.0300043	0.013230539	0.018387668	0.05073957	0.0103696445	0.027012974	0.0036713278	0.0047717565
0.0	0.7461878	0.9072042	0.95255727	0.25652114	0.9671487	0.70607406	0.52081776	0.7574908	0.8010556	0.80044734
0.0	0.014617221	0.0027057491	0.21377622	0.0027919433	0.96535695	0.012795493	0.080989346	0.82552445	0.08309362	0.5221313
0.0	0.016597178	0.5563765	0.7610557	0.0005861463	0.9936684	0.065800264	0.016634436	0.99290305	0.08309362	0.97220695
0.0	0.014617221	0.0027057491	0.21377622	0.0027919433	0.96535695	0.012795493	0.080989346	0.82552445	0.08309362	0.5221313
0.0	0.0140660275	0.0051155877	0.00829168	0.006135571	0.043831613	0.017395427	0.01102062	0.004776748	0.009245366	0.020984568
0.0	0.9976538	0.9939427	0.9978192	0.9758	0.99900705	0.99851507	0.9861696	0.9962829	0.95478964	0.99041814
0.0	0.98883456	0.97575676	0.98621947	0.9911786	0.9963947	0.95777017	0.97268325	0.9896912	0.98281693	0.9887116
0.0	8.958139e-05	0.0004762407	3.9194892e-05	0.000431491	0.00010294267	0.0013091984	7.843034e-05	6.8792e-05	0.00017400246	0.0112716565
0.0	0.9915788	0.9987463	0.99753064	0.99548787	0.9989905	0.9971601	0.99838364	0.9960454	0.99399227	0.9951089
0.0	0.9915788	0.9987463	0.99753064	0.99548787	0.9989905	0.9971601	0.99838364	0.9960454	0.99399227	0.9951089
0.0	0.982164	0.99275523	0.98800266	0.9695602	0.99289304	0.9948933	0.9824835	0.979313	0.9858008	0.9934635
0.0	0.886873	0.7193609	0.70171446	0.8046444	0.45372513	0.9063344	0.47715867	0.63172466	0.92668873	0.5082055
0.0	0.98883456	0.97575676	0.98621947	0.9911786	0.9963947	0.95777017	0.97268325	0.9896912	0.98281693	0.9887116
0.0	0.9944571	0.98749626	0.9979954	0.9907946	0.9987109	0.9988662	0.98446286	0.99665797	0.9930559	0.9960204
0.0	0.99952817	0.9992347	0.99934226	0.99848396	0.9996722	0.999713	0.99943954	0.9993722	0.99941087	0.99956197
0.0	0.98883456	0.97575676	0.98621947	0.9911786	0.9963947	0.95777017	0.97268325	0.9896912	0.98281693	0.9887116
0.0	0.98883456	0.97575676	0.98621947	0.9911786	0.9963947	0.95777017	0.97268325	0.9896912	0.98281693	0.9887116
0.0	0.98883456	0.97575676	0.98621947	0.9911786	0.9963947	0.95777017	0.97268325	0.9896912	0.98281693	0.9887116
0.0	0.98883456	0.97575676	0.98621947	0.9911786	0.9963947	0.95777017	0.97268325	0.9896912	0.98281693	0.9887116
0.0	0.028732436	0.0068897163	0.01649328	0.009722625	0.011514959	0.032359812	0.0056097093	0.010846535	0.0026345642	0.0025838432
0.0	0.9974433	0.9952466	0.99884474	0.991	0.99854654	0.9985526	0.99351454	0.9966568	0.9953715	0.994991
0.0	0.98883456	0.97575676	0.98621947	0.9911786	0.9963947	0.95777017	0.97268325	0.9896912	0.98281693	0.9887116
0.0	0.98883456	0.97575676	0.98621947	0.9911786	0.9963947	0.95777017	0.97268325	0.9896912	0.98281693	0.9887116
0.0	0.5859737	0.1148752	0.43027645	0.531049	0.90962565	0.8054419	0.18811314	0.10540907	0.3381266	0.4682921
0.0	0.98381793	0.9375384	0.9657608	0.9481638	0.9977102	0.98965585	0.9522373	0.9225281	0.968751	0.9862477
0.0	0.99570674	0.9949934	0.99797314	0.9947036	0.9995493	0.99913687	0.99566936	0.995509	0.9964085	0.9982988
0.0	0.98381793	0.9375383	0.9657608	0.9481638	0.9977102	0.98965585	0.9522373	0.9225282	0.968751	0.98624784
0.0	0.84912115	0.16490823	0.67117447	0.75632805	0.15376955	0.092436336	0.37540078	0.88611573	0.19672452	0.06135426
0.0	0.9994074	0.9994011	0.9995541	0.9976851	0.99941814	0.99915195	0.9974396	0.9991886	0.99864906	0.99933475
0.0	0.98883456	0.97575676	0.98621947	0.9911786	0.9963947	0.95777017	0.97268325	0.9896912	0.98281693	0.9887116
0.0	0.99972063	0.99976355	0.9998803	0.99908876	0.9997843	0.9997727	0.99940765	0.99970824	0.9993585	0.99966383
0.0	0.42121184	0.108650714	0.23680803	0.0013534531	0.0013981821	0.09239498	0.00018880321	0.6303433	0.12111286	0.803803
0.0	0.99977726	0.9996829	0.9997862	0.99874324	0.9999193	0.99972934	0.99966156	0.99971884	0.99971944	0.9998759
0.0	0.47681716	0.86109143	0.37079164	0.4965341	0.7322401	0.9104266	0.36026895	0.9898224	0.49146524	0.96324754
0.0	0.47681716	0.86109143	0.37079164	0.4965341	0.7322401	0.9104266	0.36026895	0.9898224	0.49146524	0.96324754
0.0	0.04889115	0.0048566014	0.019806407	0.014060631	0.011603818	0.033018954	0.0032188059	0.010388447	0.0045789233	0.009406496
0.0	0.47681716	0.86109143	0.37079164	0.4965341	0.7322401	0.9104266	0.36026895	0.9898224	0.49146524	0.96324754
0.0	0.04889114	0.0048566014	0.019806404	0.014060639	0.011603829	0.033018947	0.0032188059	0.010388447	0.004578921	0.009406496
0.0	0.9891509	0.82187414	0.9681806	0.8397465	0.9715064	0.9779726	0.6733363	0.84236294	0.98359805	0.943048
0.0	0.98883456	0.97575676	0.98621947	0.9911786	0.9963947	0.95777017	0.97268325	0.9896912	0.98281693	0.9887116
0.0	0.9974433	0.9952466	0.99884474	0.991	0.99854654	0.9985526	0.99351454	0.9966568	0.9953715	0.994991
0.0	0.007435154	0.003064142	0.98621947	0.08896421	0.78409064	0.0014446437	0.00031859675	0.3159657	0.0015002628	0.0013790617
0.0	0.028406665	0.0073709036	0.016252093	0.010784323	0.0141051235	0.038345184	0.005295544	0.01634117	0.0032527975	0.0033687185
0.0	0.007435154	0.003064142	0.98621947	0.08896421	0.78409064	0.0014446437	0.00031859675	0.3159657	0.0015002628	0.0013790617
0.0	0.52769625	0.008666809	0.003972166	0.0045755757	0.09376006	0.61797976	0.0028540252	0.00015883449	0.0017773989	0.02436092
0.0	0.99965537	0.99958163	0.99973446	0.9978801	0.999889	0.99949086	0.99949205	0.999602	0.99950945	0.99977034
0.0	0.98883456	0.97575676	0.98621947	0.9911786	0.9963947	0.95777017	0.97268325	0.9896912	0.98281693	0.9887116
0.0	0.98883456	0.97575676	0.98621947	0.9911786	0.9963947	0.95777017	0.97268325	0.9896912	0.98281693	0.9887116
0.0	0.98883456	0.97575676	0.98621947	0.9911786	0.9963947	0.95777017	0.97268325	0.9896912	0.98281693	0.9887116
0.0	0.99947315	0.9994006	0.9995939	0.9986739	0.99947304	0.99976367	0.99756026	0.99938846	0.9967579	0.99949837
0.0	0.9915788	0.9983937	0.99753064	0.9941719	0.998792	0.9958079	0.99765885	0.9942629	0.9916768	0.99275243
0.0	0.99965537	0.99958163	0.99973446	0.9978801	0.999889	0.99949086	0.99949205	0.999602	0.99950945	0.99977034
0.0	0.98883456	0.97575676	0.98621947	0.9911786	0.9963947	0.95777017	0.97268325	0.9896912	0.98281693	0.9887116
0.0	0.98883456	0.97575676	0.98621947	0.9911786	0.9963947	0.95777017	0.97268325	0.9896912	0.98281693	0.9887116
0.0	0.99945885	0.9989961	0.9996505	0.9974929	0.9997533	0.99972373	0.9977592	0.9995845	0.99894255	0.99950624
0.0	0.98883456	0.97575676	0.98621947	0.9911786	0.9963947	0.95777017	0.97268325	0.9896912	0.98281693	0.9887116
0.0	0.99688125	0.95931894	0.9940194	0.93343496	0.9969516	0.99670416	0.99653876	0.99531245	0.99142903	0.9963289
0.0	0.99369025	0.9078422	0.98685837	0.906758	0.99507856	0.99338853	0.9937313	0.9885223	0.9849696	0.9936684
0.0	0.9995944	0.9993567	0.99973994	0.99798787	0.99979645	0.9997737	0.99867475	0.99971443	0.9991918	0.999603
0.0	0.99945885	0.9989961	0.9996505	0.9974929	0.9997533	0.99972373	0.9977592	0.9995845	0.99894255	0.99950624
0.0	0.98883456	0.97575676	0.98621947	0.9911786	0.9963947	0.95777017	0.97268325	0.9896912	0.98281693	0.9887116
0.0	0.99848026	0.99840266	0.99798656	0.994463	0.99919695	0.99858654	0.99613	0.99896026	0.99772555	0.9958982
0.0	0.98883456	0.97575676	0.98621947	0.9911786	0.9963947	0.95777017	0.97268325	0.9896912	0.98281693	0.9887116
0.0	0.99965537	0.99958163	0.99973446	0.9978801	0.999889	0.99949086	0.99949205	0.999602	0.99950945	0.99977034
0.0	0.98883456	0.97575676	0.98621947	0.9911786	0.9963947	0.95777017	0.97268325	0.9896912	0.98281693	0.9887116
0.0	0.02219652	0.00031515525	0.0018289699	0.00019806615	0.00017482683	0.00042189108	0.00033413872	4.9096216e-05	0.00023002767	0.0015206613
0.0	0.98883456	0.97575676	0.98621947	0.9911786	0.9963947	0.95777017	0.97268325	0.9896912	0.98281693	0.9887116
0.0	0.9993777	0.9993998	0.9993618	0.99771154	0.99954885	0.9995983	0.998604	0.9991968	0.9994925	0.99956113
0.0	0.98883456	0.97575676	0.98621947	0.9911786	0.9963947	0.95777017	0.97268325	0.9896912	0.98281693	0.9887116
0.0	0.99965537	0.99958163	0.99973446	0.9978801	0.999889	0.99949086	0.99949205	0.999602	0.99950945	0.99977034
0.0	0.98883456	0.97575676	0.98621947	0.9911786	0.9963947	0.95777017	0.97268325	0.9896912	0.98281693	0.9887116
0.0	0.022196515	0.00031515525	0.0018289699	0.00019806615	0.00017482683	0.00042189108	0.00033413872	4.9096216e-05	0.00023002767	0.0015206613
0.0	0.99630284	0.99343526	0.9986941	0.9931096	0.9990277	0.9991467	0.9902153	0.9981205	0.99555135	0.99753404
0.0	0.9974433	0.9952466	0.99884474	0.991	0.99854654	0.9985526	0.99351454	0.9966568	0.9953715	0.994991
0.0	0.98883456	0.97575676	0.98621947	0.9911786	0.9963947	0.95777017	0.97268325	0.9896912	0.98281693	0.9887116
0.0	0.75844187	0.9580516	0.90723926	0.7622016	0.9007601	0.28432623	0.28069666	0.9123741	0.8298498	0.7542694
0.0	0.98883456	0.97575676	0.98621947	0.9911786	0.9963947	0.95777017	0.97268325	0.9896912	0.98281693	0.9887116
0.0	0.99826944	0.9767413	0.9988815	0.97607213	0.9969903	0.99958557	0.99021053	0.9978344	0.99262834	0.995606
0.0	0.9994473	0.99948466	0.99959785	0.9980111	0.9994672	0.99922574	0.9975527	0.9992893	0.9987218	0.9993517
0.0	0.98883456	0.97575676	0.98621947	0.9911786	0.9963947	0.95777017	0.97268325	0.9896912	0.98281693	0.9887116
0.0	0.98883456	0.97575676	0.98621947	0.9911786	0.9963947	0.95777017	0.97268325	0.9896912	0.98281693	0.9887116
0.0	0.11765626	0.010165684	0.08961186	0.019682197	0.09379463	0.027416926	0.0059810895	0.018716814	0.037608672	0.02244133
0.0	0.9978644	0.9963515	0.99898726	0.99304223	0.998744	0.9987558	0.99388593	0.99713624	0.9957237	0.9955794
0.0	0.0036558462	0.0043806434	0.0002719064	0.13947193	0.78646004	0.0006165789	0.15952478	0.09730138	0.002897428	0.00019179599
0.0	0.98883456	0.97575676	0.98621947	0.9911786	0.9963947	0.95777017	0.97268325	0.9896912	0.98281693	0.9887116
0.0	0.0036558462	0.0043806434	0.0002719064	0.13947193	0.78646004	0.0006165789	0.15952478	0.09730138	0.002897428	0.00019179599
0.0	0.98883456	0.97575676	0.98621947	0.9911786	0.9963947	0.95777017	0.97268325	0.9896912	0.98281693	0.9887116
0.0	0.002026364	0.0002052054	0.0008584747	0.00053450634	0.0013838026	0.001060463	0.00015474744	0.00042035995	0.00027775197	0.00030065363
0.0	0.99945885	0.9989961	0.9996505	0.9974929	0.9997533	0.99972373	0.9977592	0.9995845	0.99894255	0.99950624
0.0	0.98883456	0.97575676	0.98621947	0.9911786	0.9963947	0.95777017	0.97268325	0.9896912	0.98281693	0.9887116
0.0	0.98883456	0.97575676	0.98621947	0.9911786	0.9963947	0.95777017	0.97268325	0.9896912	0.98281693	0.9887116
0.0	0.98883456	0.97575676	0.98621947	0.9911786	0.9963947	0.95777017	0.97268325	0.9896912	0.98281693	0.9887116
0.0	0.98883456	0.97575676	0.98621947	0.9911786	0.9963947	0.95777017	0.97268325	0.9896912	0.98281693	0.9887116
0.0	0.99961334	0.9996356	0.9997905	0.9981567	0.9996878	0.99956244	0.9986908	0.99962354	0.99881613	0.999481
0.0	0.0057139583	0.00092974585	0.0018691639	0.007676779	0.9963947	0.0020460405	0.0010198714	0.11546683	0.00043129464	0.00044582124
0.0	0.99814844	0.9933258	0.9950819	0.971556	0.99669504	0.9975909	0.9917727	0.9900475	0.99897325	0.9891488
0.0	0.9956204	0.9864769	0.9830593	0.9474357	0.995004	0.992496	0.97737145	0.97645515	0.9976052	0.9835275
0.0	0.999137	0.99887437	0.9995301	0.99708396	0.99960154	0.9995534	0.997532	0.9992144	0.99888736	0.9993808
0.0	0.9974433	0.9952466	0.99884474	0.991	0.99854654	0.9985526	0.99351454	0.9966568	0.9953715	0.994991
0.0	0.9993857	0.99915695	0.9996495	0.9978865	0.999678	0.99964166	0.99833786	0.9994629	0.99915457	0.99948597
0.0	0.98883456	0.97575676	0.98621947	0.9911786	0.9963947	0.95777017	0.97268325	0.9896912	0.98281693	0.9887116
0.0	0.99965537	0.99958163	0.99973446	0.9978801	0.999889	0.99949086	0.99949205	0.999602	0.99950945	0.99977034
0.0	0.98883456	0.97575676	0.98621947	0.9911786	0.9963947	0.95777017	0.97268325	0.9896912	0.98281693	0.9887116
0.0	0.98883456	0.97575676	0.98621947	0.9911786	0.9963947	0.95777017	0.97268325	0.9896912	0.98281693	0.9887116
0.0	0.028746827	0.69398606	0.52464473	0.08995475	0.034043916	0.0017202483	0.024573658	0.003504211	0.008665448	0.014000381
0.0	0.99965537	0.99958163	0.99973446	0.9978801	0.999889	0.99949086	0.99949205	0.999602	0.99950945	0.99977034
0.0	0.98883456	0.97575676	0.98621947	0.9911786	0.9963947	0.95777017	0.97268325	0.9896912	0.98281693	0.9887116
0.0	0.98883456	0.97575676	0.98621947	0.9911786	0.9963947	0.95777017	0.97268325	0.9896912	0.98281693	0.9887116
0.0	0.98883456	0.97575676	0.98621947	0.9911786	0.9963947	0.95777017	0.97268325	0.9896912	0.98281693	0.9887116
0.0	0.98883456	0.97575676	0.98621947	0.9911786	0.9963947	0.95777017	0.97268325	0.9896912	0.98281693	0.9887116
0.0	0.98883456	0.97575676	0.98621947	0.9911786	0.9963947	0.95777017	0.97268325	0.9896912	0.98281693	0.9887116
0.0	0.9989825	0.99830854	0.9995127	0.9959121	0.99961936	0.9995234	0.9980216	0.99933976	0.9991351	0.9991635
0.0	0.99947315	0.9994006	0.9995939	0.9986739	0.99947304	0.99976367	0.99756026	0.99938846	0.9967579	0.99949837
0.0	0.98883456	0.97575676	0.98621947	0.9911786	0.9963947	0.95777017	0.97268325	0.9896912	0.98281693	0.9887116
0.0	0.05427562	0.18753684	0.85188925	0.009584311	0.123983055	0.09819595	0.012239397	0.004049229	0.26513338	0.013295345
0.0	0.99826944	0.9767413	0.9988815	0.97607213	0.9969903	0.99958557	0.99021053	0.9978344	0.99262834	0.995606
0.0	0.9945479	0.006848245	0.283084	0.45058274	0.77371824	0.3409139	0.00085064105	0.065807655	0.6029127	0.9871029
0.0	0.99978775	0.99978834	0.99983406	0.99920887	0.99989665	0.999864	0.9995969	0.9998559	0.99982315	0.99986565
0.0	0.99826944	0.9767413	0.9988815	0.97607213	0.9969903	0.99958557	0.99021053	0.9978344	0.99262834	0.995606
0.0	0.9984579	0.97722477	0.998985	0.97718906	0.9970481	0.9995838	0.9913318	0.9980301	0.99359566	0.9962012
0.0	0.97889507	0.97558844	0.99210054	0.90306115	0.991544	0.99067545	0.80354315	0.95569575	0.9241006	0.98908
0.0	0.3827707	0.5013481	0.65163296	0.43906504	0.7322057	0.55847627	0.5085355	0.22345327	0.38870135	0.38814336
0.0	0.99826944	0.9767413	0.9988815	0.97607213	0.9969903	0.99958557	0.99021053	0.9978344	0.99262834	0.995606
0.0	0.98801243	0.9885471	0.99128026	0.9663527	0.99290717	0.99213	0.9854417	0.9800489	0.94055945	0.97877216
0.0	0.99726033	0.9954918	0.99848795	0.9937522	0.99890184	0.99606377	0.985741	0.9946161	0.99385417	0.9978204
0.0	0.99726033	0.9954918	0.99848795	0.9937522	0.99890184	0.99606377	0.98574114	0.9946161	0.99385417	0.9978204
0.0	0.9944571	0.98749626	0.9979954	0.9907946	0.9987109	0.9988662	0.98446286	0.99665797	0.9930559	0.9960204
0.0	0.99945885	0.9989961	0.9996505	0.9974929	0.9997533	0.99972373	0.9977592	0.9995845	0.99894255	0.99950624
0.0	0.982164	0.988927	0.98800266	0.95700663	0.9911754	0.9917818	0.9735367	0.969625	0.9807165	0.98988426
0.0	0.98801243	0.9885471	0.99128026	0.9663527	0.99290717	0.99213	0.9854417	0.9800489	0.94055945	0.97877216
0.0	0.98801243	0.9885471	0.99128026	0.9663527	0.99290717	0.99213	0.9854417	0.9800489	0.94055945	0.97877216
0.0	0.9915788	0.99867225	0.99806863	0.9953054	0.9989096	0.99696463	0.9983022	0.9960681	0.99295545	0.99420124
0.0	0.012762798	0.002190663	0.009634912	0.0055307094	0.0065283235	0.011535684	0.0016857962	0.005471516	0.0019466552	0.0013607311
0.0	0.98883456	0.001395475	0.0007402054	0.0014543951	0.0027868832	0.00029883755	0.06440403	0.004665167	0.0013567164	0.00013774431
0.0	0.98883456	0.001395475	0.0007402054	0.0014543951	0.0027868832	0.00029883755	0.06440403	0.004665167	0.0013567164	0.00013774431
0.0	0.98883456	0.001395475	0.0007402054	0.0014543951	0.0027868832	0.00029883755	0.06440403	0.004665167	0.0013567164	0.00013774431
0.0	0.98883456	0.97575676	0.98621947	0.9911786	0.9963947	0.95777017	0.97268325	0.9896912	0.98281693	0.9887116
0.0	0.98883456	0.97575676	0.98621947	0.9911786	0.9963947	0.95777017	0.97268325	0.9896912	0.98281693	0.9887116
0.0	0.98883456	0.97575676	0.98621947	0.9911786	0.9963947	0.95777017	0.97268325	0.9896912	0.98281693	0.9887116
0.0	0.99726033	0.9954918	0.99848795	0.9937522	0.99890184	0.99606377	0.98574114	0.9946161	0.99385417	0.9978204
0.0	0.98883456	0.97575676	0.98621947	0.9911786	0.9963947	0.95777017	0.97268325	0.9896912	0.98281693	0.9887116
0.0	0.99726033	0.9954918	0.99848795	0.9937522	0.99890184	0.99606377	0.98574114	0.9946161	0.99385417	0.9978204
0.0	0.9726954	0.9897167	0.96456313	0.9792124	0.9808045	0.9756737	0.92713755	0.75761217	0.96619004	0.9890971
0.0	0.9941579	0.99132454	0.9962745	0.988775	0.9957897	0.99489164	0.9489087	0.9915455	0.9923355	0.995363
0.0	0.9994074	0.9994011	0.9995541	0.9976851	0.99941814	0.99915195	0.9974396	0.9991886	0.99864906	0.99933475
0.0	0.9987513	0.9990244	0.9995443	0.9939442	0.99963236	0.99952054	0.9984849	0.9996018	0.99934703	0.9988527
0.0	0.98883456	0.97575676	0.98621947	0.9911786	0.9963947	0.95777017	0.97268325	0.9896912	0.98281693	0.9887116
0.0	0.007382992	0.00032484223	0.006261518	0.0022909301	0.005108771	0.0049893353	0.00089777214	0.0010785233	0.0008917136	0.0009905272
0.0	0.98883456	0.97575676	0.98621947	0.9911786	0.9963947	0.95777017	0.97268325	0.9896912	0.98281693	0.9887116
0.0	0.9923253	0.99846673	0.99771166	0.99449015	0.998792	0.9962237	0.99782	0.9944922	0.9926702	0.99275243
0.0	0.9915788	0.9983937	0.99753064	0.9941719	0.998792	0.9958079	0.99765885	0.9942629	0.9916768	0.99275243
0.0	0.9923253	0.99846673	0.99771154	0.99449015	0.998792	0.9962237	0.99782	0.9944922	0.9926702	0.99275243
0.0	0.98883456	0.97575676	0.98621947	0.9911786	0.9963947	0.95777017	0.97268325	0.9896912	0.98281693	0.9887116
0.0	0.98883456	0.97575676	0.98621947	0.9911786	0.9963947	0.95777017	0.97268325	0.9896912	0.98281693	0.9887116
0.0	0.98883456	0.97575676	0.98621947	0.9911786	0.9963947	0.95777017	0.97268325	0.9896912	0.98281693	0.9887116
0.0	0.98883456	0.97575676	0.98621947	0.9911786	0.9963947	0.95777017	0.97268325	0.9896912	0.98281693	0.9887116
0.0	0.98883456	0.97575676	0.98621947	0.9911786	0.9963947	0.95777017	0.97268325	0.9896912	0.98281693	0.9887116
0.0	0.98883456	0.97575676	0.98621947	0.9911786	0.9963947	0.95777017	0.97268325	0.9896912	0.98281693	0.9887116
0.0	0.20133801	0.9549927	0.8024728	0.041301996	0.23727025	0.0026424106	0.03772856	0.09781266	0.16286303	0.0148458835
0.0	0.98883456	0.97575676	0.98621947	0.9911786	0.9963947	0.95777017	0.97268325	0.9896912	0.98281693	0.9887116
0.0	0.98883456	0.97575676	0.98621947	0.9911786	0.9963947	0.95777017	0.97268325	0.9896912	0.98281693	0.9887116
0.0	0.9944571	0.98749626	0.9979954	0.9907946	0.9987109	0.9988662	0.98446286	0.99665797	0.9930559	0.9960204
0.0	0.99726033	0.9954918	0.99848795	0.9937522	0.99890184	0.99606377	0.98574114	0.9946161	0.99385417	0.9978204
0.0	0.98883456	0.97575676	0.98621947	0.9911786	0.9963947	0.95777017	0.97268325	0.9896912	0.98281693	0.9887116
0.0	0.05427562	0.18753679	0.85188925	0.009584311	0.12398312	0.09819599	0.012239397	0.004049229	0.26513338	0.013295345
0.0	0.9944571	0.98749626	0.9979954	0.9907946	0.9987109	0.9988662	0.98446286	0.99665797	0.9930559	0.9960204
0.0	0.9982749	0.9959837	0.998288	0.9776159	0.9990922	0.99891734	0.9901175	0.9973847	0.9741785	0.9931739
0.0	0.9971162	0.9911233	0.9969187	0.9697861	0.99876595	0.99811125	0.9791925	0.99462706	0.95478964	0.98700714
0.0	0.97889507	0.97558844	0.99210054	0.90306115	0.991544	0.99067545	0.80354315	0.95569575	0.9241006	0.98908
0.0	0.98883456	0.97575676	0.98621947	0.9911786	0.9963947	0.95777017	0.97268325	0.9896912	0.98281693	0.9887116
0.0	0.99826944	0.9767413	0.9988815	0.97607213	0.9969903	0.99958557	0.99021053	0.9978344	0.99262834	0.995606
0.0	0.99965537	0.99958163	0.99973446	0.9978801	0.999889	0.99949086	0.99949205	0.999602	0.99950945	0.99977034
0.0	0.31489682	0.985171	0.86673266	0.020750394	0.22168157	0.0020425878	0.028174281	0.0803082	0.19020729	0.013532206
0.0	0.025383266	0.0058326484	0.016252093	0.009745496	0.01063007	0.029709352	0.005106098	0.010945264	0.0025172206	0.0025838432
0.0	0.98883456	0.97575676	0.98621947	0.9911786	0.9963947	0.95777017	0.97268325	0.9896912	0.98281693	0.9887116
0.0	0.99848026	0.99840266	0.99798656	0.994463	0.99919695	0.99858654	0.99613	0.99896026	0.99772555	0.9958982
0.0	0.98883456	0.97575676	0.98621947	0.9911786	0.9963947	0.95777017	0.97268325	0.9896912	0.98281693	0.9887116
0.0	0.98883456	0.97575676	0.98621947	0.9911786	0.9963947	0.95777017	0.97268325	0.9896912	0.98281693	0.9887116
0.0	0.99965537	0.99958163	0.99973446	0.9978801	0.999889	0.99949086	0.99949205	0.999602	0.99950945	0.99977034
0.0	0.98883456	0.97575676	0.98621947	0.9911786	0.9963947	0.95777017	0.97268325	0.9896912	0.98281693	0.9887116
0.0	0.31489682	0.985171	0.86673266	0.020750394	0.22168152	0.0020425878	0.028174289	0.0803082	0.19020733	0.013532206
0.0	0.98883456	0.97575676	0.98621947	0.9911786	0.9963947	0.95777017	0.97268325	0.9896912	0.98281693	0.9887116
0.0	0.39033085	0.9912537	0.9518478	0.115658276	0.22168157	0.018713588	0.16565445	0.3508798	0.47991186	0.15831146
0.0	0.06383432	0.069567606	0.004707528	0.5471245	0.9963947	0.94170463	0.014791793	0.030850245	0.0044501983	0.20044203
0.0	0.98883456	0.97575676	0.98621947	0.9911786	0.9963947	0.95777017	0.97268325	0.9896912	0.98281693	0.9887116
0.0	0.98883456	0.97575676	0.98621947	0.9911786	0.9963947	0.95777017	0.97268325	0.9896912	0.98281693	0.9887116
0.0	0.99965537	0.99958163	0.99973446	0.9978801	0.999889	0.99949086	0.99949205	0.999602	0.99950945	0.99977034
0.0	0.98883456	0.97575676	0.98621947	0.9911786	0.9963947	0.95777017	0.97268325	0.9896912	0.98281693	0.9887116
0.0	0.98883456	0.97575676	0.98621947	0.9911786	0.9963947	0.95777017	0.97268325	0.9896912	0.98281693	0.9887116
0.0	0.98883456	0.97575676	0.98621947	0.9911786	0.9963947	0.95777017	0.97268325	0.9896912	0.98281693	0.9887116
0.0	0.99965537	0.99958163	0.99973446	0.9978801	0.999889	0.99949086	0.99949205	0.999602	0.99950945	0.99977034
0.0	0.98883456	0.97575676	0.98621947	0.9911786	0.9963947	0.95777017	0.97268325	0.9896912	0.98281693	0.9887116
0.0	0.007382992	0.00032484223	0.0062615215	0.0022909301	0.005108771	0.0049893353	0.00089777214	0.0010785233	0.0008917141	0.0009905268
0.0	0.98883456	0.97575676	0.98621947	0.9911786	0.9963947	0.95777017	0.97268325	0.9896912	0.98281693	0.9887116
0.0	0.98883456	0.97575676	0.98621947	0.9911786	0.9963947	0.95777017	0.97268325	0.9896912	0.98281693	0.9887116
0.0	0.98883456	0.97575676	0.98621947	0.9911786	0.9963947	0.95777017	0.97268325	0.9896912	0.98281693	0.9887116
0.0	0.034041632	0.007920004	0.021789819	0.012050316	0.013581863	0.03777226	0.006568772	0.012966334	0.0027964248	0.0036864884
0.0	0.03404164	0.007920002	0.021789825	0.012050316	0.013581863	0.03777226	0.006568772	0.01296634	0.0027964248	0.0036864849
0.0	0.72966594	0.017454216	0.01265993	0.3099557	0.9822713	0.0009926235	0.08939858	0.001196199	0.0052446597	0.72954375
0.0	0.72966594	0.017454216	0.01265993	0.3099557	0.9822713	0.0009926235	0.08939858	0.001196199	0.0052446597	0.72954375
0.0	0.99968135	0.9995933	0.99973804	0.9980118	0.9998913	0.99949086	0.9995301	0.99962986	0.99953294	0.99978524
0.0	0.98883456	0.97575676	0.98621947	0.9911786	0.9963947	0.95777017	0.97268325	0.9896912	0.98281693	0.9887116
0.0	0.98883456	0.97575676	0.98621947	0.9911786	0.9963947	0.95777017	0.97268325	0.9896912	0.98281693	0.9887116
0.0	0.99894994	0.9990374	0.9996526	0.99701935	0.999521	0.99883884	0.997465	0.9988508	0.9975684	0.99902296
0.0	0.7869619	0.92400163	0.89048225	0.73587435	0.048627082	0.89177454	0.7601123	0.8246033	0.42327455	0.012287052
0.0	0.99954337	0.9996358	0.9996437	0.99907	0.9997931	0.99956053	0.9996797	0.999796	0.99965024	0.99965954
0.0	0.98883456	0.97575676	0.98621947	0.9911786	0.9963947	0.95777017	0.97268325	0.9896912	0.98281693	0.9887116
0.0	0.99806744	0.99787915	0.99959666	0.99591714	0.99950135	0.9996687	0.99719405	0.99945027	0.9972114	0.9982167
0.0	0.98883456	0.97575676	0.98621947	0.9911786	0.9963947	0.95777017	0.97268325	0.9896912	0.98281693	0.9887116
0.0	0.99965537	0.99958163	0.99973446	0.9978801	0.999889	0.99949086	0.99949205	0.999602	0.99950945	0.99977034
0.0	0.012762798	0.0017545978	0.0073771863	0.0046137334	0.006006647	0.008763856	0.0012569902	0.004065623	0.0016582845	0.0011908216
0.0	0.15990639	0.02300657	0.1788306	0.34037152	0.41722876	0.11848022	0.0076525086	0.0111551955	0.1895508	0.14680478
0.0	0.9664043	0.92965305	0.9928262	0.9528992	0.97854555	0.9800172	0.99136317	0.9911848	0.9090841	0.9593235
0.0	0.98883456	0.97575676	0.98621947	0.9911786	0.9963947	0.95777017	0.97268325	0.9896912	0.98281693	0.9887116
0.0	0.03777175	0.008581338	0.02319256	0.0122398	0.011644106	0.04244219	0.007925158	0.0151216	0.003002584	0.0034390027
0.0	0.11761285	0.034297746	0.004635118	0.030860897	0.007603271	0.0056544472	0.07516175	0.00023181083	0.0004380648	0.00054180215
0.0	0.64740324	0.045275472	0.43384418	0.0763951	0.64649147	0.51518315	0.12511237	0.106508784	0.15856032	0.15061507
0.0	0.019123564	0.002574698	0.010618152	0.005687902	0.007165051	0.01256731	0.0019318857	0.005513801	0.0019749533	0.0015970538
0.0	0.98883456	0.97575676	0.98621947	0.9911786	0.9963947	0.95777017	0.97268325	0.9896912	0.98281693	0.9887116
0.0	0.98883456	0.97575676	0.98621947	0.9911786	0.9963947	0.95777017	0.97268325	0.9896912	0.98281693	0.9887116
0.0	0.99803835	0.9979949	0.99906915	0.99615365	0.99865925	0.99767166	0.99073845	0.9979437	0.99877685	0.9978903
0.0	0.10575558	0.012752714	0.0034841408	0.0009392917	0.65470624	0.28673333	0.012362895	0.39435968	0.00085159927	0.0018140156
0.0	0.431192	0.4315807	0.58041364	0.19800398	0.7809513	0.6523079	0.35372984	0.4753012	0.32743615	0.69390386
0.0	0.9915788	0.9983937	0.99753064	0.9941719	0.998792	0.9958079	0.99765885	0.9942629	0.9916768	0.99275243
0.0	0.98883456	0.97575676	0.98621947	0.9911786	0.9963947	0.95777017	0.97268325	0.9896912	0.98281693	0.9887116
0.0	0.9959281	0.992092	0.9962484	0.9884675	0.9987876	0.9968059	0.9780011	0.99240595	0.994406	0.9962984
0.0	0.99945885	0.9989961	0.9996505	0.9974929	0.9997533	0.99972373	0.9977592	0.9995845	0.99894255	0.99950624
0.0	0.98883456	0.97575676	0.98621947	0.9911786	0.9963947	0.95777017	0.97268325	0.9896912	0.98281693	0.9887116
0.0	0.0056292936	0.03598893	7.752724e-05	0.00058884587	0.17424579	0.0021690817	0.0055319136	6.195962e-05	0.049249165	0.11256364
0.0	0.98381793	0.9375384	0.9657608	0.9481638	0.9977102	0.98965585	0.9522373	0.9225282	0.968751	0.9862477
0.0	0.99570674	0.9949934	0.99797314	0.9947036	0.9995493	0.99913687	0.99566936	0.995509	0.9964085	0.9982988
0.0	0.99965537	0.99958163	0.99973446	0.9978801	0.999889	0.99949086	0.99949205	0.999602	0.99950945	0.99977034
0.0	0.98883456	0.97575676	0.98621947	0.9911786	0.9963947	0.95777017	0.97268325	0.9896912	0.98281693	0.9887116
0.0	0.9934024	0.9986085	0.99802446	0.9951552	0.9989661	0.9958079	0.9980817	0.99578434	0.99383116	0.9946572
0.0	0.5263347	0.038537312	0.568076	0.08224858	0.93046045	0.9094804	0.43251574	0.02034429	0.12530585	0.06849813
0.0	0.99965537	0.99958163	0.99973446	0.9978801	0.999889	0.99949086	0.99949205	0.999602	0.99950945	0.99977034
0.0	0.99965537	0.99958163	0.99973446	0.9978801	0.999889	0.99949086	0.99949205	0.999602	0.99950945	0.99977034
0.0	0.9915788	0.9983937	0.99753064	0.9941719	0.998792	0.9958079	0.99765885	0.9942629	0.9916768	0.99275243
0.0	0.8063796	0.520025	0.2515915	0.8254796	0.98375756	0.89336777	0.96450007	0.37067822	0.56041116	0.858279
0.0	0.99826944	0.9767413	0.9988815	0.97607213	0.9969903	0.99958557	0.99021053	0.9978344	0.99262834	0.995606
0.0	0.99726033	0.9954918	0.99848795	0.9937522	0.99890184	0.99606377	0.98574114	0.9946161	0.99385417	0.9978204
0.0	0.98801243	0.9885471	0.99128026	0.9663527	0.99290717	0.99213	0.9854417	0.9800489	0.94055945	0.97877216
0.0	0.049969986	0.007858595	0.58771443	0.5040415	0.31526732	0.4246024	0.53349566	0.7654756	0.5576828	0.3013346
0.0	0.049969986	0.007858595	0.58771443	0.5040415	0.31526732	0.4246024	0.53349566	0.7654756	0.5576828	0.3013346
0.0	0.049969986	0.007858595	0.58771443	0.5040415	0.31526732	0.4246024	0.53349566	0.7654756	0.5576828	0.3013346
0.0	0.99726033	0.9954918	0.99848795	0.9937522	0.99890184	0.99606377	0.98574114	0.9946161	0.99385417	0.9978204
0.0	0.8504924	0.0012883873	0.39220685	0.37422165	0.016071726	0.9417982	0.9362362	0.75770754	0.054934293	0.26540294
0.0	0.007913964	0.0026618089	0.00011736012	0.00026124684	0.00111368	0.004233921	0.011271035	2.1972026e-05	0.00015818639	5.2504463e-05
0.0	0.6322276	0.050199423	0.48398232	0.0896137	0.67875654	0.6356432	0.14619647	0.15930383	0.16854768	0.19821325
0.0	0.8504924	0.0012883873	0.39220685	0.37422165	0.016071726	0.9417982	0.9362362	0.75770754	0.054934293	0.26540294
0.0	0.028454384	0.01088606	0.034320243	0.018205086	0.016160581	0.049946483	0.007885626	0.02312815	0.004675627	0.003917619
0.0	0.98883456	0.98943233	0.90301114	0.9512209	0.9775859	0.98643756	0.7721376	0.8186511	0.73770356	0.44346336
0.0	0.98883456	0.97575676	0.98621947	0.9911786	0.9963947	0.95777017	0.97268325	0.9896912	0.98281693	0.9887116
0.0	0.98883456	0.97575676	0.98621947	0.9911786	0.9963947	0.95777017	0.97268325	0.9896912	0.98281693	0.9887116
0.0	0.98883456	0.97575676	0.98621947	0.9911786	0.9963947	0.95777017	0.97268325	0.9896912	0.98281693	0.9887116
0.0	0.98883456	0.97575676	0.98621947	0.9911786	0.9963947	0.95777017	0.97268325	0.9896912	0.98281693	0.9887116
0.0	0.98883456	0.97575676	0.98621947	0.9911786	0.9963947	0.95777017	0.97268325	0.9896912	0.98281693	0.9887116
0.0	0.99965537	0.99958163	0.99973446	0.9978801	0.999889	0.99949086	0.99949205	0.999602	0.99950945	0.99977034
0.0	0.9994074	0.9994011	0.9995541	0.9976851	0.99941814	0.99915195	0.9974396	0.9991886	0.99864906	0.99933475
0.0	0.98883456	0.97575676	0.98621947	0.9911786	0.9963947	0.95777017	0.97268325	0.9896912	0.98281693	0.9887116
0.0	0.99965537	0.99958163	0.99973446	0.9978801	0.999889	0.99949086	0.99949205	0.999602	0.99950945	0.99977034
0.0	0.31489682	0.985171	0.86673266	0.020750394	0.22168152	0.0020425878	0.028174289	0.0803082	0.19020729	0.013532206
0.0	0.98883456	0.97575676	0.98621947	0.9911786	0.9963947	0.95777017	0.97268325	0.9896912	0.98281693	0.9887116
0.0	0.98883456	0.97575676	0.98621947	0.9911786	0.9963947	0.95777017	0.97268325	0.9896912	0.98281693	0.9887116
0.0	0.98883456	0.97575676	0.98621947	0.9911786	0.9963947	0.95777017	0.97268325	0.9896912	0.98281693	0.9887116
0.0	0.99965537	0.99958163	0.99973446	0.9978801	0.999889	0.99949086	0.99949205	0.999602	0.99950945	0.99977034
0.0	0.98883456	0.97575676	0.98621947	0.9911786	0.9963947	0.95777017	0.97268325	0.9896912	0.98281693	0.9887116
0.0	0.98883456	0.97575676	0.98621947	0.9911786	0.9963947	0.95777017	0.97268325	0.9896912	0.98281693	0.9887116
0.0	0.98883456	0.97575676	0.98621947	0.9911786	0.9963947	0.95777017	0.97268325	0.9896912	0.98281693	0.9887116
0.0	0.98883456	0.97575676	0.98621947	0.9911786	0.9963947	0.95777017	0.97268325	0.9896912	0.98281693	0.9887116
0.0	0.99965537	0.99958163	0.99973446	0.9978801	0.999889	0.99949086	0.99949205	0.999602	0.99950945	0.99977034
0.0	0.99965537	0.99958163	0.99973446	0.9978801	0.999889	0.99949086	0.99949205	0.999602	0.99950945	0.99977034
0.0	0.98883456	0.97575676	0.98621947	0.9911786	0.9963947	0.95777017	0.97268325	0.9896912	0.98281693	0.9887116
0.0	0.98883456	0.97575676	0.98621947	0.9911786	0.9963947	0.95777017	0.97268325	0.9896912	0.98281693	0.9887116
0.0	0.98883456	0.97575676	0.98621947	0.9911786	0.9963947	0.95777017	0.97268325	0.9896912	0.98281693	0.9887116
0.0	0.98883456	0.97575676	0.98621947	0.9911786	0.9963947	0.95777017	0.97268325	0.9896912	0.98281693	0.9887116
0.0	0.98883456	0.97575676	0.98621947	0.9911786	0.9963947	0.95777017	0.97268325	0.9896912	0.98281693	0.9887116
0.0	0.98883456	0.97575676	0.98621947	0.9911786	0.9963947	0.95777017	0.97268325	0.9896912	0.98281693	0.9887116
0.0	0.99848026	0.99840266	0.99798656	0.994463	0.99919695	0.99858654	0.99613	0.99896026	0.99772555	0.9958982
0.0	0.99965537	0.99958163	0.99973446	0.9978801	0.999889	0.99949086	0.99949205	0.999602	0.99950945	0.99977034
0.0	0.98883456	0.97575676	0.98621947	0.9911786	0.9963947	0.95777017	0.97268325	0.9896912	0.98281693	0.9887116
0.0	0.98883456	0.97575676	0.98621947	0.9911786	0.9963947	0.95777017	0.97268325	0.9896912	0.98281693	0.9887116
0.0	0.66115594	0.11731418	0.76354903	0.20584394	0.59188527	0.44751763	0.096871324	0.63441163	0.40600464	0.47477856
0.0	0.9989825	0.99830854	0.9995127	0.9959121	0.99961936	0.9995234	0.9980216	0.99933976	0.9991351	0.9991635
0.0	0.01869387	0.4275426	0.0046906522	0.00021235236	0.0017362382	0.0034977698	0.037133034	0.0016172049	0.00037138083	0.004528071
0.0	0.98883456	0.97575676	0.98621947	0.9911786	0.9963947	0.95777017	0.97268325	0.9896912	0.98281693	0.9887116
0.0	0.98883456	0.97575676	0.98621947	0.9911786	0.9963947	0.95777017	0.97268325	0.9896912	0.98281693	0.9887116
0.0	0.99965537	0.99958163	0.99973446	0.9978801	0.999889	0.99949086	0.99949205	0.999602	0.99950945	0.99977034
0.0	0.98883456	0.97575676	0.98621947	0.9911786	0.9963947	0.95777017	0.97268325	0.9896912	0.98281693	0.9887116
0.0	0.98883456	0.97575676	0.98621947	0.9911786	0.9963947	0.95777017	0.97268325	0.9896912	0.98281693	0.9887116
0.0	0.02219652	0.00031515525	0.0018289699	0.00019806615	0.00017482683	0.00042189108	0.00033413872	4.9096216e-05	0.00023002767	0.0015206605
0.0	0.98883456	0.97575676	0.98621947	0.9911786	0.9963947	0.95777017	0.97268325	0.9896912	0.98281693	0.9887116
0.0	0.99848026	0.99840266	0.99798656	0.994463	0.99919695	0.99858654	0.99613	0.99896026	0.99772555	0.9958982
0.0	0.98883456	0.97575676	0.98621947	0.9911786	0.9963947	0.95777017	0.97268325	0.9896912	0.98281693	0.9887116
0.0	0.98883456	0.97575676	0.98621947	0.9911786	0.9963947	0.95777017	0.97268325	0.9896912	0.98281693	0.9887116
0.0	0.99848026	0.99840266	0.99798656	0.994463	0.99919695	0.99858654	0.99613	0.99896026	0.99772555	0.9958982
0.0	0.99965537	0.99958163	0.99973446	0.9978801	0.999889	0.99949086	0.99949205	0.999602	0.99950945	0.99977034
0.0	0.98883456	0.97575676	0.98621947	0.9911786	0.9963947	0.95777017	0.97268325	0.9896912	0.98281693	0.9887116
0.0	0.98883456	0.97575676	0.98621947	0.9911786	0.9963947	0.95777017	0.97268325	0.9896912	0.98281693	0.9887116
0.0	0.999335	0.9991364	0.99970716	0.9981906	0.9997043	0.99948186	0.9990809	0.9995541	0.999271	0.9994117
0.0	0.9974433	0.9952466	0.99884474	0.9909999	0.99854654	0.9985526	0.99351454	0.9966568	0.9953715	0.994991
0.0	0.98883456	0.97575676	0.98621947	0.9911786	0.9963947	0.95777017	0.97268325	0.9896912	0.98281693	0.9887116
0.0	0.98883456	0.97575676	0.98621947	0.9911786	0.9963947	0.95777017	0.97268325	0.9896912	0.98281693	0.9887116
0.0	0.99848026	0.99840266	0.99798656	0.994463	0.99919695	0.99858654	0.99613	0.99896026	0.99772555	0.9958982
0.0	0.99965537	0.99958163	0.99973446	0.9978801	0.999889	0.99949086	0.99949205	0.999602	0.99950945	0.99977034
0.0	0.98883456	0.97575676	0.98621947	0.9911786	0.9963947	0.95777017	0.97268325	0.9896912	0.98281693	0.9887116
0.0	0.98883456	0.97575676	0.98621947	0.9911786	0.9963947	0.95777017	0.97268325	0.9896912	0.98281693	0.9887116
0.0	0.98883456	0.97575676	0.98621947	0.9911786	0.9963947	0.95777017	0.97268325	0.9896912	0.98281693	0.9887116
0.0	0.98883456	0.97575676	0.98621947	0.9911786	0.9963947	0.95777017	0.97268325	0.9896912	0.98281693	0.9887116
0.0	0.99826944	0.9767413	0.9988815	0.97607213	0.9969903	0.99958557	0.99021053	0.9978344	0.99262834	0.995606
0.0	0.99826944	0.9767413	0.9988815	0.97607213	0.9969903	0.99958557	0.99021053	0.9978344	0.99262834	0.995606
0.0	0.99726033	0.9954918	0.99848795	0.9937522	0.99890184	0.99606377	0.98574114	0.9946161	0.99385417	0.9978204
0.0	0.99726033	0.9954918	0.99848795	0.9937522	0.99890184	0.99606377	0.98574114	0.9946161	0.99385417	0.9978204
0.0	0.99848026	0.99840266	0.99798656	0.994463	0.99919695	0.99858654	0.99613	0.99896026	0.99772555	0.9958982
0.0	0.98883456	0.97575676	0.98621947	0.9911786	0.9963947	0.95777017	0.97268325	0.9896912	0.98281693	0.9887116
0.0	0.99965537	0.99958163	0.99973446	0.9978801	0.999889	0.99949086	0.99949205	0.999602	0.99950945	0.99977034
0.0	0.98883456	0.97575676	0.98621947	0.9911786	0.9963947	0.95777017	0.97268325	0.9896912	0.98281693	0.9887116
0.0	0.98883456	0.97575676	0.98621947	0.9911786	0.9963947	0.95777017	0.97268325	0.9896912	0.98281693	0.9887116
0.0	0.98801243	0.9885471	0.99128026	0.9663527	0.99290717	0.99213	0.9854417	0.9800489	0.94055945	0.97877216
0.0	0.98801243	0.9885471	0.99128026	0.9663527	0.99290717	0.99213	0.9854417	0.9800489	0.94055945	0.97877216
0.0	0.7991568	0.5906068	0.85248065	0.141724	0.8377908	0.5790951	0.85813373	0.77613664	0.649134	0.8699784
0.0	0.98883456	0.97575676	0.98621947	0.9911786	0.9963947	0.95777017	0.97268325	0.9896912	0.98281693	0.9887116
0.0	0.98883456	0.97575676	0.98621947	0.9911786	0.9963947	0.95777017	0.97268325	0.9896912	0.98281693	0.9887116
0.0	0.99726033	0.9954918	0.99848795	0.9937522	0.99890184	0.99606377	0.98574114	0.9946161	0.99385417	0.9978204
0.0	0.99726033	0.9954918	0.99848795	0.9937522	0.99890184	0.99606377	0.98574114	0.9946161	0.99385417	0.9978204
0.0	0.98883456	0.97575676	0.98621947	0.9911786	0.9963947	0.95777017	0.97268325	0.9896912	0.98281693	0.9887116
0.0	0.98883456	0.97575676	0.98621947	0.9911786	0.9963947	0.95777017	0.97268325	0.9896912	0.98281693	0.9887116
0.0	0.98883456	0.97575676	0.98621947	0.9911786	0.9963947	0.95777017	0.97268325	0.9896912	0.98281693	0.9887116
0.0	0.98883456	0.97575676	0.98621947	0.9911786	0.9963947	0.95777017	0.97268325	0.9896912	0.98281693	0.9887116
0.0	0.98883456	0.97575676	0.98621947	0.9911786	0.9963947	0.95777017	0.97268325	0.9896912	0.98281693	0.9887116
0.0	0.99965537	0.99958163	0.99973446	0.9978801	0.999889	0.99949086	0.99949205	0.999602	0.99950945	0.99977034
0.0	0.95209575	0.6894453	0.96846586	0.6874374	0.97322345	0.9813146	0.78129053	0.56640047	0.68292177	0.88627136
0.0	0.42367986	0.023943853	0.25832596	0.03468467	0.3957664	0.28133866	0.050199382	0.04955948	0.064147815	0.09092128
0.0	0.044179086	0.01220895	0.03155384	0.014176831	0.017187297	0.0600664	0.009659988	0.020216588	0.0035843144	0.0039029988
0.0	0.078505896	0.044808693	0.43097875	0.44473428	0.34934342	0.033217333	0.47913143	0.8877064	0.00021765522	0.16161285
0.0	0.078505896	0.044808693	0.43097875	0.44473428	0.34934342	0.033217333	0.47913143	0.8877064	0.00021765522	0.16161285
0.0	0.121219285	0.042225484	0.12784222	0.01376136	0.20342204	0.12985139	0.010774845	0.012152188	0.019533895	0.07150442
0.0	0.121219285	0.042225484	0.12784219	0.01376136	0.20342204	0.12985139	0.01077485	0.012152188	0.0195339	0.07150441
0.0	0.82268935	0.11828501	0.68697363	0.25733024	0.6917693	0.8612023	0.27808827	0.44730338	0.22336842	0.29362738
0.0	0.42367986	0.023943853	0.25832596	0.03468467	0.3957664	0.28133866	0.050199382	0.04955949	0.06414784	0.09092127
0.0	0.995698	0.9936919	0.9968658	0.99053043	0.99708503	0.99833727	0.9875795	0.99503195	0.9915633	0.9901329
0.0	0.98883456	0.97575676	0.98621947	0.9911786	0.9963947	0.95777017	0.97268325	0.9896912	0.98281693	0.9887116
0.0	0.98883456	0.97575676	0.98621947	0.9911786	0.9963947	0.95777017	0.97268325	0.9896912	0.98281693	0.9887116
0.0	0.99945885	0.9989961	0.9996505	0.9974929	0.9997533	0.99972373	0.9977592	0.9995845	0.99894255	0.99950624
0.0	0.9987016	0.99822634	0.9988423	0.9960913	0.9984029	0.9988709	0.99650794	0.99656373	0.9989888	0.9987404
0.0	0.99965537	0.99958163	0.99973446	0.9978801	0.999889	0.99949086	0.99949205	0.999602	0.99950945	0.99977034
0.0	0.98883456	0.97575676	0.98621947	0.9911786	0.9963947	0.95777017	0.97268325	0.9896912	0.98281693	0.9887116
0.0	0.98883456	0.97575676	0.98621947	0.9911786	0.9963947	0.95777017	0.97268325	0.9896912	0.98281693	0.9887116
0.0	0.98883456	0.97575676	0.98621947	0.9911786	0.9963947	0.95777017	0.97268325	0.9896912	0.98281693	0.9887116
0.0	0.99965537	0.99958163	0.99973446	0.9978801	0.999889	0.99949086	0.99949205	0.999602	0.99950945	0.99977034
0.0	0.99965537	0.99958163	0.99973446	0.9978801	0.999889	0.99949086	0.99949205	0.999602	0.99950945	0.99977034
0.0	0.98883456	0.97575676	0.98621947	0.9911786	0.9963947	0.95777017	0.97268325	0.9896912	0.98281693	0.9887116
0.0	0.98883456	0.97575676	0.98621947	0.9911786	0.9963947	0.95777017	0.97268325	0.9896912	0.98281693	0.9887116
0.0	0.98883456	0.97575676	0.98621947	0.9911786	0.9963947	0.95777017	0.97268325	0.9896912	0.98281693	0.9887116
0.0	0.98883456	0.97575676	0.98621947	0.9911786	0.9963947	0.95777017	0.97268325	0.9896912	0.98281693	0.9887116
0.0	0.98883456	0.97575676	0.98621947	0.9911786	0.9963947	0.95777017	0.97268325	0.9896912	0.98281693	0.9887116
0.0	0.98883456	0.97575676	0.98621947	0.9911786	0.9963947	0.95777017	0.97268325	0.9896912	0.98281693	0.9887116
0.0	0.99965537	0.99958163	0.99973446	0.9978801	0.999889	0.99949086	0.99949205	0.999602	0.99950945	0.99977034
0.0	0.022196515	0.00031515525	0.0018289699	0.00019806615	0.00017482683	0.00042189108	0.00033413872	4.9096216e-05	0.00023002767	0.0015206605
0.0	0.3148968	0.985171	0.86673266	0.020750394	0.22168157	0.0020425888	0.028174289	0.08030822	0.19020729	0.013532199
0.0	0.99965537	0.99958163	0.99973446	0.9978801	0.999889	0.99949086	0.99949205	0.999602	0.99950945	0.99977034
0.0	0.02219652	0.00031515525	0.0018289699	0.00019806615	0.00017482683	0.00042189108	0.00033413872	4.9096216e-05	0.00023002767	0.0015206605
0.0	0.31489682	0.985171	0.86673266	0.020750394	0.22168157	0.0020425878	0.028174281	0.0803082	0.19020729	0.013532193
0.0	0.99965537	0.99958163	0.99973446	0.9978801	0.999889	0.99949086	0.99949205	0.999602	0.99950945	0.99977034
0.0	0.98883456	0.97575676	0.98621947	0.9911786	0.9963947	0.95777017	0.97268325	0.9896912	0.98281693	0.9887116
0.0	0.98883456	0.97575676	0.98621947	0.9911786	0.9963947	0.95777017	0.97268325	0.9896912	0.98281693	0.9887116
0.0	0.98883456	0.97575676	0.98621947	0.9911786	0.9963947	0.95777017	0.97268325	0.9896912	0.98281693	0.9887116
0.0	0.98883456	0.97575676	0.98621947	0.9911786	0.9963947	0.95777017	0.97268325	0.9896912	0.98281693	0.9887116
0.0	0.98883456	0.97575676	0.98621947	0.9911786	0.9963947	0.95777017	0.97268325	0.9896912	0.98281693	0.9887116
0.0	0.98883456	0.97575676	0.98621947	0.9911786	0.9963947	0.95777017	0.97268325	0.9896912	0.98281693	0.9887116
0.0	0.99965537	0.99958163	0.99973446	0.9978801	0.999889	0.99949086	0.99949205	0.999602	0.99950945	0.99977034
0.0	0.98883456	0.97575676	0.98621947	0.9911786	0.9963947	0.95777017	0.97268325	0.9896912	0.98281693	0.9887116
0.0	0.99965537	0.99958163	0.99973446	0.9978801	0.999889	0.99949086	0.99949205	0.999602	0.99950945	0.99977034
0.0	0.31489682	0.985171	0.86673266	0.020750394	0.22168157	0.0020425878	0.028174289	0.0803082	0.19020733	0.013532193
0.0	0.9994074	0.9994011	0.9995541	0.9976851	0.99941814	0.99915195	0.9974396	0.9991886	0.99864906	0.99933475
0.0	0.99826944	0.9767413	0.9988815	0.97607213	0.9969903	0.99958557	0.99021053	0.9978344	0.99262834	0.995606
0.0	0.99726033	0.9954918	0.99848795	0.9937522	0.99890184	0.99606377	0.985741	0.9946161	0.99385417	0.9978204
0.0	0.8518371	0.87760544	0.95789105	0.7317991	0.9151416	0.979556	0.6675286	0.9287148	0.98570573	0.96016043
0.0	0.9748156	0.9673094	0.9946727	0.93217427	0.99703157	0.9908959	0.947788	0.96611387	0.9812321	0.9899532
0.0	0.98801243	0.9885471	0.99128026	0.9663527	0.99290717	0.99213	0.9854417	0.9800489	0.94055945	0.97877216
0.0	0.99726033	0.9954918	0.99848795	0.9937522	0.99890184	0.99606377	0.98574114	0.9946161	0.99385417	0.9978204
0.0	0.9995327	0.9994935	0.99962914	0.9980698	0.9994918	0.9993698	0.998381	0.99938154	0.9989845	0.9994499
0.0	0.98883456	0.97575676	0.98621947	0.9911786	0.9963947	0.95777017	0.97268325	0.9896912	0.98281693	0.9887116
0.0	0.98883456	0.97575676	0.98621947	0.9911786	0.9963947	0.95777017	0.97268325	0.9896912	0.98281693	0.9887116
0.0	0.98883456	0.97575676	0.98621947	0.9911786	0.9963947	0.95777017	0.97268325	0.9896912	0.98281693	0.9887116
0.0	0.051157944	0.018477315	0.022028858	0.013617402	0.012727177	0.03198153	0.009052257	0.014954312	0.004683185	0.0032905827
0.0	0.99826944	0.9767413	0.9988815	0.97607213	0.9969903	0.99958557	0.99021053	0.9978344	0.99262834	0.995606
0.0	0.99826944	0.9767413	0.9988815	0.97607213	0.9969903	0.99958557	0.99021053	0.9978344	0.99262834	0.995606
0.0	0.99726033	0.9954918	0.99848795	0.9937522	0.99890184	0.99606377	0.98574114	0.9946161	0.99385417	0.9978204
0.0	0.99726033	0.9954918	0.99848795	0.9937522	0.99890184	0.99606377	0.98574114	0.9946161	0.99385417	0.9978204
0.0	0.9901169	0.992335	0.9944614	0.9762547	0.9947143	0.99460983	0.99139094	0.98441744	0.95743054	0.98502886
0.0	0.99726033	0.9954918	0.99848795	0.9937522	0.99890184	0.99606377	0.98574114	0.9946161	0.99385417	0.9978204
0.0	0.98801243	0.9885471	0.99128026	0.9663527	0.99290717	0.99213	0.9854417	0.9800489	0.94055945	0.97877216
0.0	0.99726033	0.9954918	0.99848795	0.9937522	0.99890184	0.99606377	0.98574114	0.9946161	0.99385417	0.9978204
0.0	0.99826944	0.9767413	0.9988815	0.97607213	0.9969903	0.99958557	0.99021053	0.9978344	0.99262834	0.995606
0.0	0.99726033	0.9954918	0.99848795	0.9937522	0.99890184	0.99606377	0.98574114	0.9946161	0.99385417	0.9978204
0.0	0.99726033	0.9954918	0.99848795	0.9937522	0.99890184	0.99606377	0.985741	0.9946161	0.99385417	0.9978204
0.0	0.98801243	0.9885471	0.99128026	0.9663527	0.99290717	0.99213	0.9854417	0.9800489	0.94055945	0.97877216
0.0	0.98883456	0.97575676	0.98621947	0.9911786	0.9963947	0.95777017	0.97268325	0.9896912	0.98281693	0.9887116
0.0	0.98883456	0.97575676	0.98621947	0.9911786	0.9963947	0.95777017	0.97268325	0.9896912	0.98281693	0.9887116
0.0	0.9981371	0.9975108	0.99829155	0.99095094	0.99434596	0.99862874	0.9973062	0.9978672	0.9980281	0.97262484
0.0	0.00019192624	0.00033729846	0.00010802556	0.00022214423	0.0003801947	0.001980039	0.000363614	5.1033e-05	0.0002156412	0.00052203075
0.0	0.98883456	0.97575676	0.98621947	0.9911786	0.9963947	0.95777017	0.97268325	0.9896912	0.98281693	0.9887116
0.0	0.98883456	0.97575676	0.98621947	0.9911786	0.9963947	0.95777017	0.97268325	0.9896912	0.98281693	0.9887116
0.0	0.98883456	0.97575676	0.98621947	0.9911786	0.9963947	0.95777017	0.97268325	0.9896912	0.98281693	0.9887116
0.0	0.98883456	0.97575676	0.98621947	0.9911786	0.9963947	0.95777017	0.97268325	0.9896912	0.98281693	0.9887116
0.0	0.98883456	0.97575676	0.98621947	0.9911786	0.9963947	0.95777017	0.97268325	0.9896912	0.98281693	0.9887116
0.0	0.98883456	0.97575676	0.98621947	0.9911786	0.9963947	0.95777017	0.97268325	0.9896912	0.98281693	0.9887116
0.0	0.98883456	0.97575676	0.98621947	0.9911786	0.9963947	0.95777017	0.97268325	0.9896912	0.98281693	0.9887116
0.0	0.98883456	0.97575676	0.98621947	0.9911786	0.9963947	0.95777017	0.97268325	0.9896912	0.98281693	0.9887116
0.0	0.98883456	0.97575676	0.98621947	0.9911786	0.9963947	0.95777017	0.97268325	0.9896912	0.98281693	0.9887116
0.0	0.98883456	0.97575676	0.98621947	0.9911786	0.9963947	0.95777017	0.97268325	0.9896912	0.98281693	0.9887116
0.0	0.98883456	0.97575676	0.98621947	0.9911786	0.9963947	0.95777017	0.97268325	0.9896912	0.98281693	0.9887116
0.0	0.98883456	0.97575676	0.98621947	0.9911786	0.9963947	0.95777017	0.97268325	0.9896912	0.98281693	0.9887116
0.0	0.6009414	0.909684	0.998931	0.9906155	0.9994686	0.97081316	0.9950923	0.8242382	0.99085546	0.9525652
0.0	0.98883456	0.97575676	0.98621947	0.9911786	0.9963947	0.95777017	0.97268325	0.9896912	0.98281693	0.9887116
0.0	0.049459927	0.0016136849	0.23975581	0.013963666	0.0064920327	0.044146776	0.006508748	0.08351029	0.01801667	0.010319514
0.0	0.049459927	0.0016136841	0.23975581	0.013963658	0.0064920327	0.044146776	0.006508748	0.08351029	0.01801667	0.010319514
0.0	0.98883456	0.97575676	0.98621947	0.9911786	0.9963947	0.95777017	0.97268325	0.9896912	0.98281693	0.9887116
0.0	0.98883456	0.97575676	0.98621947	0.9911786	0.9963947	0.95777017	0.97268325	0.9896912	0.98281693	0.9887116
0.0	0.98883456	0.97575676	0.98621947	0.9911786	0.9963947	0.95777017	0.97268325	0.9896912	0.98281693	0.9887116
0.0	0.98883456	0.97575676	0.98621947	0.9911786	0.9963947	0.95777017	0.97268325	0.9896912	0.98281693	0.9887116
0.0	0.3699225	0.41791278	0.3696311	0.23273544	0.6846877	0.6120512	0.12399516	0.4945622	0.34241927	0.23754647
0.0	0.99191964	0.97165877	0.99735	0.98730683	0.95803237	0.96690035	0.9987589	0.9081276	0.99380517	0.99506664
0.0	0.13991259	0.07990505	0.080919735	0.032653984	0.103571124	0.17951876	0.011372662	0.14226367	0.090290956	0.011383223
0.0	0.98883456	0.97575676	0.98621947	0.9911786	0.9963947	0.95777017	0.97268325	0.9896912	0.98281693	0.9887116
0.0	0.9994236	0.99904543	0.9997397	0.99770325	0.99971503	0.99970466	0.99900335	0.99958736	0.9995421	0.9995142
0.0	0.9989825	0.99830854	0.9995127	0.9959121	0.99961936	0.9995234	0.9980216	0.99933976	0.9991351	0.9991635
0.0	0.9981596	0.99825686	0.9985672	0.9977222	0.9988914	0.9992336	0.99622405	0.9990004	0.9987161	0.99648714
0.0	0.8142738	0.14079283	0.74591935	0.115043774	0.6609924	0.8235454	0.29812887	0.30704826	0.30000648	0.5968089
0.0	0.95352983	0.6868414	0.9328245	0.7316654	0.9783659	0.968175	0.794738	0.87841654	0.7405266	0.96553504
0.0	0.94127446	0.8751706	0.96909875	0.884084	0.98435855	0.9252101	0.8085336	0.9502113	0.8874795	0.9422481
0.0	0.9997693	0.99971014	0.9971937	0.9971787	0.9989599	0.9998727	0.99263555	0.99829596	0.9930432	0.9990332
0.0	0.99782276	0.99700123	0.99882156	0.9953235	0.99911636	0.9960561	0.98954505	0.99593276	0.9948447	0.99820065
0.0	0.9996105	0.99955386	0.99968815	0.99892527	0.9995993	0.9997861	0.9985744	0.9996364	0.9976611	0.9995474
0.0	0.98883456	0.97575676	0.98621947	0.9911786	0.9963947	0.95777017	0.97268325	0.9896912	0.98281693	0.9887116
0.0	0.98883456	0.97575676	0.98621947	0.9911786	0.9963947	0.95777017	0.97268325	0.9896912	0.98281693	0.9887116
0.0	0.98883456	0.97575676	0.98621947	0.9911786	0.9963947	0.95777017	0.97268325	0.9896912	0.98281693	0.9887116
0.0	0.98883456	0.97575676	0.98621947	0.9911786	0.9963947	0.95777017	0.97268325	0.9896912	0.98281693	0.9887116
0.0	0.98883456	0.97575676	0.98621947	0.9911786	0.9963947	0.95777017	0.97268325	0.9896912	0.98281693	0.9887116
0.0	0.98883456	0.97575676	0.98621947	0.9911786	0.9963947	0.95777017	0.97268325	0.9896912	0.98281693	0.9887116
0.0	0.98883456	0.97575676	0.98621947	0.9911786	0.9963947	0.95777017	0.97268325	0.9896912	0.98281693	0.9887116
0.0	0.98883456	0.97575676	0.98621947	0.9911786	0.9963947	0.95777017	0.97268325	0.9896912	0.98281693	0.9887116
0.0	0.98883456	0.97575676	0.98621947	0.9911786	0.9963947	0.95777017	0.97268325	0.9896912	0.98281693	0.9887116
0.0	0.98883456	0.97575676	0.98621947	0.9911786	0.9963947	0.95777017	0.97268325	0.9896912	0.98281693	0.9887116
0.0	0.99901485	0.9990011	0.9989686	0.99642533	0.9993042	0.9996563	0.99645567	0.9987721	0.9969344	0.9991021
0.0	0.99907553	0.9991302	0.9990337	0.9968946	0.99935955	0.99967	0.9965384	0.9989109	0.9970874	0.99916947
0.0	0.98883456	0.97575676	0.98621947	0.9911786	0.9963947	0.95777017	0.97268325	0.9896912	0.98281693	0.9887116
0.0	0.98883456	0.97575676	0.98621947	0.9911786	0.9963947	0.95777017	0.97268325	0.9896912	0.98281693	0.9887116
0.0	0.98883456	0.97575676	0.98621947	0.9911786	0.9963947	0.95777017	0.97268325	0.9896912	0.98281693	0.9887116
0.0	0.98883456	0.97575676	0.98621947	0.9911786	0.9963947	0.95777017	0.97268325	0.9896912	0.98281693	0.9887116
0.0	0.98883456	0.97575676	0.98621947	0.9911786	0.9963947	0.95777017	0.97268325	0.9896912	0.98281693	0.9887116
0.0	0.9994649	0.99919134	0.9985983	0.9986304	0.9996606	0.9995072	0.99791723	0.99899906	0.9993381	0.9975738
0.0	0.059221104	0.048861638	0.7100852	0.007059081	0.084288985	0.08425877	0.01228869	0.9195199	0.587942	0.41706464
0.0	0.059221104	0.048861638	0.7100852	0.007059081	0.084288985	0.08425877	0.01228869	0.9195199	0.587942	0.41706464
0.0	0.99848026	0.99840266	0.99798656	0.994463	0.99919695	0.99858654	0.99613	0.99896026	0.99772555	0.9958982
0.0	0.9997693	0.99971014	0.9971937	0.9971787	0.9989599	0.9998727	0.99263555	0.99829596	0.9930432	0.9990332
0.0	0.99641466	0.99820864	0.9952911	0.9893233	0.9994236	0.990279	0.99680376	0.99675155	0.9990557	0.99524236
0.0	0.9293249	0.27667272	0.87025005	0.45980617	0.81721205	0.95848775	0.5419088	0.85553396	0.4912143	0.6258037
0.0	0.99524045	0.99908507	0.99878544	0.9967102	0.99920124	0.9983565	0.9988681	0.9978816	0.99619776	0.9957339
0.0	0.9944571	0.99130964	0.9984408	0.99246323	0.9990004	0.99914384	0.9883038	0.9978046	0.99443555	0.99686486
0.0	0.98883456	0.97575676	0.98621947	0.9911786	0.9963947	0.95777017	0.97268325	0.9896912	0.98281693	0.9887116
0.0	0.9991842	0.9985856	0.9995958	0.996738	0.9996606	0.999589	0.9983559	0.9994815	0.999271	0.9992723
0.0	0.99982494	0.9997867	0.9998882	0.99949646	0.9998369	0.99985087	0.99968815	0.9998196	0.9998398	0.999813
0.0	0.9998005	0.99967504	0.9998878	0.99941945	0.9998202	0.99984944	0.9996636	0.9998579	0.9998216	0.9998118
0.0	0.99945885	0.9989961	0.9996505	0.9974929	0.9997533	0.99972373	0.9977592	0.9995845	0.99894255	0.99950624
0.0	0.98883456	0.97575676	0.98621947	0.9911786	0.9963947	0.95777017	0.97268325	0.9896912	0.98281693	0.9887116
0.0	0.9994967	0.9994783	0.9996947	0.9977519	0.99961144	0.9993876	0.99780136	0.9994758	0.99842465	0.99935526
0.0	0.98883456	0.97575676	0.98621947	0.9911786	0.9963947	0.95777017	0.97268325	0.9896912	0.98281693	0.9887116
0.0	0.98883456	0.97575676	0.98621947	0.9911786	0.9963947	0.95777017	0.97268325	0.9896912	0.98281693	0.9887116
0.0	0.9978777	0.9916318	0.9982539	0.9904665	0.9979493	0.99880326	0.9763658	0.990712	0.99744153	0.9972607
0.0	0.99062246	0.99153405	0.9696332	0.97817856	0.98611903	0.9932494	0.9574312	0.99547607	0.98703694	0.9775343
0.0	0.98883456	0.97575676	0.98621947	0.9911786	0.9963947	0.95777017	0.97268325	0.9896912	0.98281693	0.9887116
0.0	0.98883456	0.97575676	0.98621947	0.9911786	0.9963947	0.95777017	0.97268325	0.9896912	0.98281693	0.9887116
0.0	0.98883456	0.97575676	0.98621947	0.9911786	0.9963947	0.95777017	0.97268325	0.9896912	0.98281693	0.9887116
0.0	0.9985967	0.98563725	0.9992267	0.98071104	0.99748945	0.9996605	0.99244666	0.9980349	0.99476963	0.9968374
0.0	0.9985967	0.98563725	0.9992267	0.98071104	0.99748945	0.9996605	0.99244666	0.9980349	0.99476963	0.9968374
0.0	0.98883456	0.97575676	0.98621947	0.9911786	0.9963947	0.95777017	0.97268325	0.9896912	0.98281693	0.9887116
0.0	0.96773005	0.8584436	0.9167287	0.58091825	0.9591055	0.9719116	0.9524824	0.8761512	0.8480079	0.8470447
0.0	0.59747845	0.040679295	0.29290405	0.04911345	0.48029414	0.4518386	0.06513806	0.09747834	0.093287334	0.13222405
0.0	0.99901354	0.9978436	0.9995987	0.99719113	0.9991917	0.99944574	0.9990577	0.99948406	0.99904186	0.9994493
0.0	0.048218846	0.0011227246	0.0042080064	0.04822714	0.010202171	0.014633487	0.005622995	0.0017861377	0.0006976467	0.000344952
0.0	0.9989825	0.99830854	0.9995127	0.9959121	0.99961936	0.9995234	0.9980216	0.99933976	0.9991351	0.9991635
0.0	0.99964	0.99936026	0.9998264	0.99846303	0.9998412	0.99982846	0.9995334	0.99976665	0.99966204	0.99969923
0.0	0.98883456	0.97575676	0.98621947	0.9911786	0.9963947	0.95777017	0.97268325	0.9896912	0.98281693	0.9887116
0.0	0.025383253	0.0058326484	0.016252093	0.009745496	0.01063007	0.029709358	0.005106098	0.010945264	0.0025172206	0.0025838432
0.0	0.98883456	0.97575676	0.98621947	0.9911786	0.9963947	0.95777017	0.97268325	0.9896912	0.98281693	0.9887116
0.0	0.98883456	0.97575676	0.98621947	0.9911786	0.9963947	0.95777017	0.97268325	0.9896912	0.98281693	0.9887116
0.0	0.98883456	0.97575676	0.98621947	0.9911786	0.9963947	0.95777017	0.97268325	0.9896912	0.98281693	0.9887116
0.0	0.98883456	0.97575676	0.98621947	0.9911786	0.9963947	0.95777017	0.97268325	0.9896912	0.98281693	0.9887116
0.0	0.98883456	0.97575676	0.98621947	0.9911786	0.9963947	0.95777017	0.97268325	0.9896912	0.98281693	0.9887116
0.0	0.98883456	0.97575676	0.98621947	0.9911786	0.9963947	0.95777017	0.97268325	0.9896912	0.98281693	0.9887116
0.0	0.98883456	0.97575676	0.98621947	0.9911786	0.9963947	0.95777017	0.97268325	0.9896912	0.98281693	0.9887116
0.0	0.98883456	0.97575676	0.98621947	0.9911786	0.9963947	0.95777017	0.97268325	0.9896912	0.98281693	0.9887116
0.0	0.98883456	0.97575676	0.98621947	0.9911786	0.9963947	0.95777017	0.97268325	0.9896912	0.98281693	0.9887116
0.0	0.98883456	0.97575676	0.98621947	0.9911786	0.9963947	0.95777017	0.97268325	0.9896912	0.98281693	0.9887116
0.0	0.98883456	0.97575676	0.98621947	0.9911786	0.9963947	0.95777017	0.97268325	0.9896912	0.98281693	0.9887116
0.0	0.98883456	0.97575676	0.98621947	0.9911786	0.9963947	0.95777017	0.97268325	0.9896912	0.98281693	0.9887116
0.0	0.98883456	0.97575676	0.98621947	0.9911786	0.9963947	0.95777017	0.97268325	0.9896912	0.98281693	0.9887116
0.0	0.98883456	0.97575676	0.98621947	0.9911786	0.9963947	0.95777017	0.97268325	0.9896912	0.98281693	0.9887116
0.0	0.98883456	0.97575676	0.98621947	0.9911786	0.9963947	0.95777017	0.97268325	0.9896912	0.98281693	0.9887116
0.0	0.98883456	0.97575676	0.98621947	0.9911786	0.9963947	0.95777017	0.97268325	0.9896912	0.98281693	0.9887116
0.0	0.98883456	0.97575676	0.98621947	0.9911786	0.9963947	0.95777017	0.97268325	0.9896912	0.98281693	0.9887116
0.0	0.98883456	0.97575676	0.98621947	0.9911786	0.9963947	0.95777017	0.97268325	0.9896912	0.98281693	0.9887116
0.0	0.98883456	0.97575676	0.98621947	0.9911786	0.9963947	0.95777017	0.97268325	0.9896912	0.98281693	0.9887116
0.0	0.98883456	0.97575676	0.98621947	0.9911786	0.9963947	0.95777017	0.97268325	0.9896912	0.98281693	0.9887116
0.0	0.98883456	0.97575676	0.98621947	0.9911786	0.9963947	0.95777017	0.97268325	0.9896912	0.98281693	0.9887116
0.0	0.96992505	0.99018365	0.96675515	0.8862517	0.9800149	0.9708309	0.6740505	0.95756596	0.9753568	0.9849688
0.0	0.98883456	0.97575676	0.98621947	0.9911786	0.9963947	0.95777017	0.97268325	0.9896912	0.98281693	0.9887116
0.0	0.9961815	0.9913135	0.99859184	0.99332666	0.9991435	0.9992149	0.9919286	0.9981674	0.9951742	0.997497
0.0	0.9961815	0.9913135	0.99859184	0.99332666	0.9991435	0.9992149	0.9919286	0.9981674	0.9951742	0.997497
0.0	0.99584574	0.9908133	0.9984847	0.9907946	0.9989644	0.9991014	0.98876256	0.9979686	0.99478406	0.9969439
0.0	0.98883456	0.97575676	0.98621947	0.9911786	0.9963947	0.95777017	0.97268325	0.9896912	0.98281693	0.9887116
0.0	0.025383266	0.0058326484	0.016252093	0.009745496	0.01063007	0.029709358	0.005106098	0.010945259	0.0025172206	0.0025838432
0.0	0.98883456	0.97575676	0.98621947	0.9911786	0.9963947	0.95777017	0.97268325	0.9896912	0.98281693	0.9887116
0.0	0.98883456	0.97575676	0.98621947	0.9911786	0.9963947	0.95777017	0.97268325	0.9896912	0.98281693	0.9887116
0.0	0.98883456	0.97575676	0.98621947	0.9911786	0.9963947	0.95777017	0.97268325	0.9896912	0.98281693	0.9887116
0.0	0.12476048	0.025100404	0.06826869	0.033028487	0.019962844	0.17950985	0.020141277	0.030279534	0.010031194	0.029011
0.0	0.04889114	0.0048565995	0.019806404	0.014060639	0.011603829	0.033018954	0.0032188059	0.010388447	0.0045789233	0.009406496
0.0	0.5316229	0.9977186	0.99820435	0.45453268	0.7185597	0.9064533	0.7699021	0.9392563	0.8813871	0.9958526
0.0	0.06504655	0.1253909	0.21811113	0.05462547	0.81212175	0.20705748	0.2820555	0.15732966	0.060090344	0.2498093
0.0	0.9924258	0.99672925	0.99865013	0.95043516	0.99133295	0.99525356	0.9946431	0.99713266	0.99775225	0.93600315
0.0	0.98883456	0.97575676	0.98621947	0.9911786	0.9963947	0.95777017	0.97268325	0.9896912	0.98281693	0.9887116
0.0	0.9800339	0.98305017	0.9983205	0.9293408	0.9784449	0.9949509	0.9903222	0.99301964	0.99387866	0.87430483
0.0	0.9940157	0.99487203	0.9985378	0.98285854	0.9919356	0.99758863	0.9942889	0.99479806	0.996262	0.9070755
0.0	0.98992014	0.9967362	0.99948335	0.9559883	0.9883165	0.99746644	0.9961732	0.9974988	0.9980411	0.9592384
0.0	0.98883456	0.97575676	0.98621947	0.9911786	0.9963947	0.95777017	0.97268325	0.9896912	0.98281693	0.9887116
0.0	0.9997925	0.99991536	0.99992394	0.99891365	0.9997671	0.9999056	0.9996933	0.9996809	0.9997861	0.99957806
0.0	0.9997925	0.99991536	0.99992394	0.99891365	0.9997671	0.9999056	0.9996933	0.9996809	0.9997861	0.99957806
0.0	0.98883456	0.97575676	0.98621947	0.9911786	0.9963947	0.95777017	0.97268325	0.9896912	0.98281693	0.9887116
0.0	0.98883456	0.97575676	0.98621947	0.9911786	0.9963947	0.95777017	0.97268325	0.9896912	0.98281693	0.9887116
0.0	0.98883456	0.97575676	0.98621947	0.9911786	0.9963947	0.95777017	0.97268325	0.9896912	0.98281693	0.9887116
0.0	0.98883456	0.97575676	0.98621947	0.9911786	0.9963947	0.95777017	0.97268325	0.9896912	0.98281693	0.9887116
0.0	0.98883456	0.97575676	0.98621947	0.9911786	0.9963947	0.95777017	0.97268325	0.9896912	0.98281693	0.9887116
0.0	0.98883456	0.97575676	0.98621947	0.9911786	0.9963947	0.95777017	0.97268325	0.9896912	0.98281693	0.9887116
0.0	0.98883456	0.97575676	0.98621947	0.9911786	0.9963947	0.95777017	0.97268325	0.9896912	0.98281693	0.9887116
0.0	0.98883456	0.97575676	0.98621947	0.9911786	0.9963947	0.95777017	0.97268325	0.9896912	0.98281693	0.9887116
0.0	0.98883456	0.97575676	0.98621947	0.9911786	0.9963947	0.95777017	0.97268325	0.9896912	0.98281693	0.9887116
0.0	0.9628043	0.98652667	0.99726933	0.8558424	0.97584957	0.99022967	0.98818886	0.9922694	0.99245983	0.7981729
0.0	0.98883456	0.97575676	0.98621947	0.9911786	0.9963947	0.95777017	0.97268325	0.9896912	0.98281693	0.9887116
0.0	0.98883456	0.97575676	0.98621947	0.9911786	0.9963947	0.95777017	0.97268325	0.9896912	0.98281693	0.9887116
0.0	0.9666694	0.9837615	0.99761665	0.9030341	0.97634274	0.989466	0.9886735	0.9929173	0.99220157	0.8335293
0.0	0.98883456	0.97575676	0.98621947	0.9911786	0.9963947	0.95777017	0.97268325	0.9896912	0.98281693	0.9887116
0.0	0.98883456	0.97575676	0.98621947	0.9911786	0.9963947	0.95777017	0.97268325	0.9896912	0.98281693	0.9887116
0.0	0.99234056	0.9943824	0.9989624	0.975658	0.9910349	0.99463886	0.99555475	0.99849355	0.9947848	0.95029
0.0	0.98883456	0.97575676	0.98621947	0.9911786	0.9963947	0.95777017	0.97268325	0.9896912	0.98281693	0.9887116
0.0	0.9882565	0.9965856	0.99907506	0.9739532	0.9907232	0.9949544	0.9938605	0.99774325	0.99753666	0.9511314
0.0	0.9882565	0.9965856	0.99907506	0.9739532	0.9907232	0.9949544	0.9938605	0.99774325	0.99753666	0.9511314
0.0	0.9904081	0.9902502	0.9995617	0.9673324	0.99222916	0.997407	0.9949367	0.9967391	0.997489	0.92399025
0.0	0.98883456	0.97575676	0.98621947	0.9911786	0.9963947	0.95777017	0.97268325	0.9896912	0.98281693	0.9887116
0.0	0.98883456	0.97575676	0.98621947	0.9911786	0.9963947	0.95777017	0.97268325	0.9896912	0.98281693	0.9887116
0.0	0.99961144	0.97783047	0.9967043	0.9949115	0.87403214	0.9943188	0.06085202	0.98988837	0.9765869	0.9887116
0.0	0.04888616	0.010191944	0.024354199	0.013743904	0.013440876	0.04114393	0.0067078997	0.01745383	0.0035609303	0.0025838432
0.0	0.016375192	0.0022754495	0.009782976	0.005902831	0.0077402205	0.012934444	0.0016292824	0.006509587	0.0020948749	0.0011908222
0.0	0.9915665	0.8083308	0.9792316	0.9807374	0.87403214	0.99605125	0.06085202	0.9921549	0.5588858	0.9887116
0.0	0.9915665	0.8083308	0.9792316	0.9807374	0.87403214	0.99605125	0.06085202	0.9921549	0.5588858	0.9887116
0.0	0.6028797	0.20273735	0.6876572	0.31923428	0.7620957	0.36804223	0.21188906	0.47256356	0.38547683	0.6000999
0.0	0.86773735	0.50776094	0.90376145	0.9314614	0.966214	0.9235056	0.9402771	0.19967157	0.030691551	0.6318064
0.0	0.98883456	0.97575676	0.98621947	0.9911786	0.9963947	0.95777017	0.97268325	0.9896912	0.98281693	0.9887116
0.0	0.97272396	0.92854136	0.90376145	0.9314614	0.9846732	0.96365786	0.9402771	0.8166943	0.45734334	0.95235926
0.0	0.86773735	0.50776094	0.90376145	0.9314614	0.966214	0.9235056	0.9402771	0.19967157	0.030691551	0.6318064
0.0	0.86773735	0.50776094	0.90376145	0.9314614	0.966214	0.9235056	0.9402771	0.19967157	0.030691551	0.6318064
0.0	0.86773735	0.50776094	0.90376145	0.9314614	0.966214	0.9235056	0.9402771	0.19967157	0.030691551	0.6318064
0.0	0.95953345	0.9881151	0.997603	0.9203014	0.9811762	0.9893377	0.9894902	0.99328196	0.99423355	0.81181794
0.0	0.9392725	0.97707045	0.99649495	0.8256202	0.9656096	0.983985	0.9861297	0.9905688	0.9902001	0.7603561
0.0	0.98883456	0.97575676	0.98621947	0.9911786	0.9963947	0.95777017	0.97268325	0.9896912	0.98281693	0.9887116
0.0	0.9994449	0.99957854	0.9997693	0.996633	0.99974316	0.99971503	0.999166	0.99978083	0.99964726	0.9994012
0.0	0.98883456	0.97575676	0.98621947	0.9911786	0.9963947	0.95777017	0.97268325	0.9896912	0.98281693	0.9887116
0.0	0.99519414	0.9943779	0.99782515	0.99398994	0.9981225	0.9974712	0.99104345	0.9919437	0.9912661	0.9932735
0.0	0.99519414	0.9943779	0.99782515	0.99398994	0.9981225	0.9974712	0.99104345	0.9919437	0.9912661	0.9932735
0.0	0.5520687	0.5543372	0.58056915	0.18249099	0.8253842	0.74971306	0.27330437	0.2597567	0.73643285	0.68063354
0.0	0.98883456	0.97575676	0.98621947	0.9911786	0.9963947	0.95777017	0.97268325	0.9896912	0.98281693	0.9887116
0.0	0.98883456	0.97575676	0.98621947	0.9911786	0.9963947	0.95777017	0.97268325	0.9896912	0.98281693	0.9887116
0.0	0.9944905	0.99641633	0.9816141	0.9827928	0.99580306	0.99715626	0.98905957	0.98961955	0.99558985	0.9900221
0.0	0.9995321	0.99963355	0.999608	0.99889565	0.9997851	0.99952686	0.9996152	0.99978167	0.99957925	0.9996043
0.0	0.15696011	0.07598601	0.0857844	0.03989314	0.1250438	0.21352987	0.011288851	0.15270443	0.11689494	0.01794125
0.0	0.9811918	0.16036747	0.99204504	0.9226958	0.79642326	0.9592243	0.9934303	0.056415502	0.94954735	0.9925136
0.0	0.98883456	0.97575676	0.98621947	0.9911786	0.9963947	0.95777017	0.97268325	0.9896912	0.98281693	0.9887116
0.0	0.98883456	0.97575676	0.98621947	0.9911786	0.9963947	0.95777017	0.97268325	0.9896912	0.98281693	0.9887116
0.0	0.98883456	0.97575676	0.98621947	0.9911786	0.9963947	0.95777017	0.97268325	0.9896912	0.98281693	0.9887116
0.0	0.9973521	0.99825734	0.99826187	0.9926923	0.99956065	0.99935216	0.99620855	0.9976998	0.99305856	0.9988098
0.0	0.98883456	0.97575676	0.98621947	0.9911786	0.9963947	0.95777017	0.97268325	0.9896912	0.98281693	0.9887116
0.0	0.9997925	0.99991536	0.99992394	0.99891365	0.9997671	0.9999056	0.9996933	0.9996809	0.9997861	0.99957806
0.0	0.4311796	0.72179866	0.16029325	0.76380587	0.96749985	0.7661418	0.010123347	0.07893672	0.0038579924	0.20449997
0.0	0.98883456	0.97575676	0.98621947	0.9911786	0.9963947	0.95777017	0.97268325	0.9896912	0.98281693	0.9887116
0.0	0.47455275	0.48791617	0.22065388	0.072726645	0.8362953	0.7099712	0.012734039	0.11951567	0.16501607	0.42028543
0.0	0.9392725	0.97707045	0.99649495	0.8256202	0.9656095	0.983985	0.9861297	0.9905688	0.9902001	0.7603561
0.0	0.9392725	0.97707045	0.99649495	0.8256202	0.9656095	0.983985	0.9861297	0.9905688	0.9902001	0.7603561
0.0	0.4311796	0.72179866	0.16029325	0.76380587	0.96749985	0.7661418	0.010123347	0.07893672	0.0038579924	0.20449997
0.0	0.4311796	0.72179866	0.16029325	0.76380587	0.96749985	0.7661418	0.010123347	0.07893672	0.0038579924	0.20449997
0.0	0.4311796	0.72179866	0.16029325	0.76380587	0.96749985	0.7661418	0.010123347	0.07893672	0.0038579924	0.20449997
0.0	0.98883456	0.97575676	0.98621947	0.9911786	0.9963947	0.95777017	0.97268325	0.9896912	0.98281693	0.9887116
0.0	0.9392725	0.97707045	0.99649495	0.8256202	0.9656095	0.983985	0.9861297	0.9905688	0.9902001	0.7603561
0.0	0.063328646	0.008019531	0.010645784	0.01149114	0.037515644	0.023914972	0.005367877	0.005861011	0.044535883	0.026146218
0.0	0.9232098	0.73729694	0.95060766	0.62760997	0.90900517	0.85998416	0.53541255	0.8431999	0.8453337	0.7124036
0.0	0.98883456	0.97575676	0.98621947	0.9911786	0.9963947	0.95777017	0.97268325	0.9896912	0.98281693	0.9887116
0.0	0.98883456	0.97575676	0.98621947	0.9911786	0.9963947	0.95777017	0.97268325	0.9896912	0.98281693	0.9887116
0.0	0.98883456	0.97575676	0.98621947	0.9911786	0.9963947	0.95777017	0.97268325	0.9896912	0.98281693	0.9887116
0.0	0.99931526	0.9990337	0.9991524	0.9978878	0.9996575	0.9994454	0.997647	0.9993143	0.9959514	0.99820113
0.0	0.98883456	0.97575676	0.98621947	0.9911786	0.9963947	0.95777017	0.97268325	0.9896912	0.98281693	0.9887116
0.0	0.81081074	0.8611456	0.9370075	0.7242102	0.9192142	0.9499212	0.5788125	0.8224685	0.8071152	0.94709873
0.0	0.98883456	0.97575676	0.98621947	0.9911786	0.9963947	0.95777017	0.97268325	0.9896912	0.98281693	0.9887116
0.0	0.98883456	0.97575676	0.98621947	0.9911786	0.9963947	0.95777017	0.97268325	0.9896912	0.98281693	0.9887116
0.0	0.98883456	0.97575676	0.98621947	0.9911786	0.9963947	0.95777017	0.97268325	0.9896912	0.98281693	0.9887116
0.0	0.98883456	0.97575676	0.98621947	0.9911786	0.9963947	0.95777017	0.97268325	0.9896912	0.98281693	0.9887116
0.0	0.98883456	0.97575676	0.98621947	0.9911786	0.9963947	0.95777017	0.97268325	0.9896912	0.98281693	0.9887116
0.0	0.98883456	0.97575676	0.98621947	0.9911786	0.9963947	0.95777017	0.97268325	0.9896912	0.98281693	0.9887116
0.0	0.98883456	0.97575676	0.98621947	0.9911786	0.9963947	0.95777017	0.97268325	0.9896912	0.98281693	0.9887116
0.0	0.025383253	0.0058326484	0.016252093	0.009745496	0.01063007	0.029709358	0.005106098	0.010945264	0.0025172206	0.0025838432
0.0	0.012762798	0.0017545978	0.0073771826	0.0046137357	0.006006653	0.008763865	0.0012569902	0.0040656193	0.0016582845	0.0011908216
0.0	0.98883456	0.97575676	0.98621947	0.9911786	0.9963947	0.95777017	0.97268325	0.9896912	0.98281693	0.9887116
0.0	0.98883456	0.97575676	0.98621947	0.9911786	0.9963947	0.95777017	0.97268325	0.9896912	0.98281693	0.9887116
0.0	0.98883456	0.97575676	0.98621947	0.9911786	0.9963947	0.95777017	0.97268325	0.9896912	0.98281693	0.9887116
0.0	0.98883456	0.97575676	0.98621947	0.9911786	0.9963947	0.95777017	0.97268325	0.9896912	0.98281693	0.9887116
0.0	0.98883456	0.97575676	0.98621947	0.9911786	0.9963947	0.95777017	0.97268325	0.9896912	0.98281693	0.9887116
0.0	0.9632144	0.13594614	0.8790497	0.0009013549	0.0078020934	0.9735324	0.473405	0.8552473	0.02267555	0.1554276
0.0	0.98883456	0.97575676	0.98621947	0.9911786	0.9963947	0.95777017	0.97268325	0.9896912	0.98281693	0.9887116
0.0	0.98883456	0.97575676	0.98621947	0.9911786	0.9963947	0.95777017	0.97268325	0.9896912	0.98281693	0.9887116
0.0	0.98883456	0.97575676	0.98621947	0.9911786	0.9963947	0.95777017	0.97268325	0.9896912	0.98281693	0.9887116
0.0	0.98883456	0.97575676	0.98621947	0.9911786	0.9963947	0.95777017	0.97268325	0.9896912	0.98281693	0.9887116
0.0	0.98883456	0.97575676	0.98621947	0.9911786	0.9963947	0.95777017	0.97268325	0.9896912	0.98281693	0.9887116
0.0	0.98883456	0.97575676	0.98621947	0.9911786	0.9963947	0.95777017	0.97268325	0.9896912	0.98281693	0.9887116
0.0	0.98883456	0.97575676	0.98621947	0.9911786	0.9963947	0.95777017	0.97268325	0.9896912	0.98281693	0.9887116
0.0	0.98883456	0.97575676	0.98621947	0.9911786	0.9963947	0.95777017	0.97268325	0.9896912	0.98281693	0.9887116
0.0	0.9989825	0.99830854	0.9995127	0.9959121	0.99961936	0.9995234	0.9980216	0.99933976	0.9991351	0.9991635
0.0	0.004251661	0.0006291665	0.0026125917	0.0010841489	0.0025308705	0.0022845468	0.00039710235	0.00072310615	0.000491204	0.00094086095
0.0	0.99600095	0.961343	0.9852857	0.9795578	0.9960926	0.9910575	0.9829549	0.9917303	0.97635204	0.9918839
0.0	0.99600095	0.9712073	0.98722726	0.9827335	0.9972759	0.99477166	0.9829549	0.9912845	0.9693341	0.9942266
0.0	0.98883456	0.97575676	0.98621947	0.9911786	0.9963947	0.95777017	0.97268325	0.9896912	0.98281693	0.9887116
0.0	0.98883456	0.97575676	0.98621947	0.9911786	0.9963947	0.95777017	0.97268325	0.9896912	0.98281693	0.9887116
0.0	0.98883456	0.0005462028	0.0016759377	0.00082631665	0.6668431	0.9209257	0.97268325	0.0014248868	0.0008293821	0.18013951
0.0	0.002651368	0.8742601	0.9741711	0.4098845	0.94445014	0.8829069	0.02444583	0.026856717	0.0010202782	0.0061735986
0.0	0.9881192	0.9999124	0.9985398	0.9728028	0.9982869	0.97923696	0.9979576	0.9974589	0.9955189	0.89032525
0.0	0.9954548	0.9959298	0.9965268	0.99404484	0.9985531	0.9973732	0.9862895	0.99709976	0.9956863	0.98478544
0.0	0.9078456	0.97691387	0.9875831	0.99830675	0.99550676	0.98580384	0.98146975	0.9999609	0.99981445	0.9977277
0.0	0.8670308	0.9861309	0.82089335	0.9151458	0.9683096	0.9703615	0.94622815	0.95262736	0.385006	0.8350772
0.0	0.9991468	0.9861309	0.99274933	0.99605054	0.9988116	0.9976236	0.99770856	0.9979963	0.9991726	0.9973047
0.0	0.99046713	0.98947144	0.82089335	0.86220163	0.99024385	0.983325	0.974069	0.96825063	0.6970491	0.9662266
0.0	0.98883456	0.97575676	0.98621947	0.9911786	0.9963947	0.95777017	0.97268325	0.9896912	0.98281693	0.9887116
0.0	0.98883456	0.97575676	0.98621947	0.9911786	0.9963947	0.95777017	0.97268325	0.9896912	0.98281693	0.9887116
0.0	0.98883456	0.97575676	0.98621947	0.9911786	0.9963947	0.95777017	0.97268325	0.9896912	0.98281693	0.9887116
0.0	0.98883456	0.97575676	0.98621947	0.9911786	0.9963947	0.95777017	0.97268325	0.9896912	0.98281693	0.9887116
0.0	0.99925154	0.9989716	0.999701	0.9966738	0.99971014	0.9997234	0.9989498	0.9995365	0.99944776	0.9994349
0.0	0.98883456	0.97575676	0.98621947	0.9911786	0.9963947	0.95777017	0.97268325	0.9896912	0.98281693	0.9887116
0.0	0.9107869	0.093667716	0.38419595	0.9911786	0.14808199	0.9725413	0.016322464	0.010411826	0.006566684	0.05253797
0.0	0.9107869	0.093667716	0.38419595	0.9911786	0.14808199	0.9725413	0.016322464	0.010411826	0.006566684	0.05253797
0.0	0.98883456	0.97575676	0.98621947	0.9911786	0.9963947	0.95777017	0.97268325	0.9896912	0.98281693	0.9887116
0.0	0.98883456	0.97575676	0.98621947	0.9911786	0.9963947	0.95777017	0.97268325	0.9896912	0.98281693	0.9887116
0.0	0.8386758	0.44898885	0.8042558	0.43949226	0.9611015	0.8982726	0.5397731	0.70474076	0.4550331	0.83687884
0.0	0.8386758	0.44898897	0.8042558	0.43949226	0.9611015	0.8982726	0.5397731	0.7047407	0.4550331	0.83687884
0.0	0.83867586	0.4489889	0.8042558	0.43949234	0.9611015	0.8982726	0.5397731	0.7047407	0.4550331	0.83687884
0.0	0.9994879	0.9994174	0.9994149	0.99891603	0.9992772	0.99976546	0.9987588	0.9989278	0.99970275	0.9990415
0.0	0.9994879	0.9994174	0.9994149	0.99891603	0.9992772	0.99976546	0.9987588	0.9989278	0.99970275	0.9990415
0.0	0.98883456	0.97575676	0.98621947	0.9911786	0.9963947	0.95777017	0.97268325	0.9896912	0.98281693	0.9887116
0.0	0.005455535	0.00084616366	0.0026831604	0.001318791	0.003580898	0.0049844757	0.0005348962	0.0020700889	0.0005743484	0.000901284
0.0	0.46233556	0.3041215	0.09678844	0.025955934	0.053240277	0.8005667	0.13083251	0.061151754	0.09061272	0.26377437
0.0	0.98883456	0.97575676	0.98621947	0.9911786	0.9963947	0.95777017	0.97268325	0.9896912	0.98281693	0.9887116
0.0	0.06411095	0.061336316	0.3914946	0.014030897	0.18916234	0.005534763	0.404386	0.0023861274	0.7067301	0.051703326
0.0	0.94127446	0.8751706	0.96909875	0.8840839	0.98435855	0.9252101	0.8085336	0.9502113	0.8874796	0.9422481
0.0	0.94127446	0.8751706	0.96909875	0.8840839	0.98435855	0.9252101	0.8085336	0.9502113	0.8874796	0.9422481
0.0	0.9558297	0.9213167	0.9766724	0.9047677	0.98744386	0.94466496	0.84093285	0.97016484	0.9122524	0.9516937
0.0	0.04394156	0.0021808748	6.017835e-05	0.00014631586	0.00056180556	0.002418003	0.0005054132	0.00010794802	0.00028065857	0.0023544054
0.0	0.98883456	0.97575676	0.98621947	0.9911786	0.9963947	0.95777017	0.97268325	0.9896912	0.98281693	0.9887116
0.0	0.98883456	0.97575676	0.98621947	0.9911786	0.9963947	0.95777017	0.97268325	0.9896912	0.98281693	0.9887116
0.0	0.98883456	0.97575676	0.98621947	0.9911786	0.9963947	0.95777017	0.97268325	0.9896912	0.98281693	0.9887116
0.0	0.98883456	0.97575676	0.98621947	0.9911786	0.9963947	0.95777017	0.97268325	0.9896912	0.98281693	0.9887116
0.0	0.98883456	0.97575676	0.98621947	0.9911786	0.9963947	0.95777017	0.97268325	0.9896912	0.98281693	0.9887116
0.0	0.98883456	0.97575676	0.98621947	0.9911786	0.9963947	0.95777017	0.97268325	0.9896912	0.98281693	0.9887116
0.0	0.99965537	0.99958163	0.99973446	0.9978801	0.999889	0.99949086	0.99949205	0.999602	0.99950945	0.99977034
0.0	0.99965537	0.99958163	0.99973446	0.9978801	0.999889	0.99949086	0.99949205	0.999602	0.99950945	0.99977034
0.0	0.98883456	0.97575676	0.98621947	0.9911786	0.9963947	0.95777017	0.97268325	0.9896912	0.98281693	0.9887116
0.0	0.98883456	0.97575676	0.98621947	0.9911786	0.9963947	0.95777017	0.97268325	0.9896912	0.98281693	0.9887116
0.0	0.98883456	0.97575676	0.98621947	0.9911786	0.9963947	0.95777017	0.97268325	0.9896912	0.98281693	0.9887116
0.0	0.98883456	0.97575676	0.98621947	0.9911786	0.9963947	0.95777017	0.97268325	0.9896912	0.98281693	0.9887116
0.0	0.9954426	0.998483	0.997891	0.991251	0.99915266	0.9995492	0.9963336	0.9984906	0.99753785	0.99860233
0.0	0.9666963	0.938608	0.92241704	0.6870933	0.98241884	0.9258145	0.85987484	0.90216994	0.98425853	0.92486024
0.0	0.9666963	0.9386081	0.92241704	0.68709344	0.98241884	0.9258145	0.85987484	0.9021698	0.98425853	0.92486024
0.0	0.9666963	0.9386081	0.92241704	0.68709344	0.98241884	0.9258145	0.85987484	0.90216994	0.98425853	0.92486024
0.0	0.98883456	0.97575676	0.98621947	0.9911786	0.9963947	0.95777017	0.97268325	0.9896912	0.98281693	0.9887116
0.0	0.98883456	0.97575676	0.98621947	0.9911786	0.9963947	0.95777017	0.97268325	0.9896912	0.98281693	0.9887116
0.0	0.9931833	0.9989197	0.9979506	0.9959942	0.99915874	0.9976375	0.99876535	0.9971072	0.9937471	0.9957709
0.0	0.98883456	0.97575676	0.98621947	0.9911786	0.9963947	0.95777017	0.97268325	0.9896912	0.98281693	0.9887116
0.0	0.98883456	0.97575676	0.98621947	0.9911786	0.9963947	0.95777017	0.97268325	0.9896912	0.98281693	0.9887116
0.0	0.98883456	0.97575676	0.98621947	0.9911786	0.9963947	0.95777017	0.97268325	0.9896912	0.98281693	0.9887116
0.0	0.9878637	0.9978752	0.9938607	0.9854209	0.9974023	0.99623626	0.99850154	0.99003285	0.9877813	0.9979265
0.0	0.33368635	0.049670216	0.23757872	0.110049225	0.17518996	0.5989411	0.08821286	0.12534721	0.050705332	0.4688673
0.0	0.014464258	0.0007612453	0.0005957613	0.00032729897	0.0018480362	0.0005164352	7.452986e-05	0.0004707039	0.0018274246	0.001185215
0.0	0.9878637	0.9978752	0.9938607	0.9854209	0.9974023	0.99623626	0.99850154	0.99003285	0.9877813	0.9979265
0.0	0.9878637	0.9978752	0.9938607	0.9854209	0.9974023	0.99623626	0.99850154	0.99003285	0.9877813	0.9979265
0.0	0.33368635	0.049670216	0.23757866	0.1100492	0.17518996	0.5989411	0.08821286	0.12534721	0.050705332	0.46886736
0.0	0.20716201	0.076355256	0.16127782	0.04229946	0.19114806	0.3919806	0.09583392	0.16801788	0.030719537	0.19449858
0.0	0.98883456	0.97575676	0.98621947	0.9911786	0.9963947	0.95777017	0.97268325	0.9896912	0.98281693	0.9887116
0.0	0.96181536	0.8719111	0.9734866	0.7009684	0.984883	0.98422307	0.87653875	0.9555906	0.90735835	0.9414744
0.0	0.98883456	0.97575676	0.98621947	0.9911786	0.9963947	0.95777017	0.97268325	0.9896912	0.98281693	0.9887116
0.0	0.98883456	0.97575676	0.98621947	0.9911786	0.9963947	0.95777017	0.97268325	0.9896912	0.98281693	0.9887116
0.0	0.056910526	0.0030272852	0.13184245	0.021045744	0.007765983	0.03690987	0.007977938	0.025330069	0.007621971	0.013177746
0.0	0.9984242	0.9874576	0.9917738	0.9867067	0.9976503	0.9932673	0.9885244	0.99642426	0.9970789	0.99129385
0.0	0.036123876	0.009828556	0.022728723	0.012428678	0.014978135	0.035872746	0.0074919118	0.01898724	0.00365019	0.0032096102
0.0	0.98883456	0.97575676	0.98621947	0.9911786	0.9963947	0.95777017	0.97268325	0.9896912	0.98281693	0.9887116
0.0	0.98883456	0.97575676	0.98621947	0.9911786	0.9963947	0.95777017	0.97268325	0.9896912	0.98281693	0.9887116
0.0	0.98883456	0.97575676	0.98621947	0.9911786	0.9963947	0.95777017	0.97268325	0.9896912	0.98281693	0.9887116
0.0	0.98883456	0.97575676	0.98621947	0.9911786	0.9963947	0.95777017	0.97268325	0.9896912	0.98281693	0.9887116
0.0	0.99965537	0.99958163	0.99973446	0.9978801	0.999889	0.99949086	0.99949205	0.999602	0.99950945	0.99977034
0.0	0.99965537	0.99958163	0.99973446	0.9978801	0.999889	0.99949086	0.99949205	0.999602	0.99950945	0.99977034
0.0	0.98883456	0.97575676	0.98621947	0.9911786	0.9963947	0.95777017	0.97268325	0.9896912	0.98281693	0.9887116
0.0	0.99965537	0.99958163	0.99973446	0.9978801	0.999889	0.99949086	0.99949205	0.999602	0.99950945	0.99977034
0.0	0.99965537	0.99958163	0.99973446	0.9978801	0.999889	0.99949086	0.99949205	0.999602	0.99950945	0.99977034
0.0	0.0073829954	0.00032484255	0.0062615243	0.0022909301	0.005108768	0.0049893335	0.00089777174	0.0010785239	0.0008917136	0.0009905263
0.0	0.98883456	0.97575676	0.98621947	0.9911786	0.9963947	0.95777017	0.97268325	0.9896912	0.98281693	0.9887116
0.0	0.98883456	0.97575676	0.98621947	0.9911786	0.9963947	0.95777017	0.97268325	0.9896912	0.98281693	0.9887116
0.0	0.99965537	0.99958163	0.99973446	0.9978801	0.999889	0.99949086	0.99949205	0.999602	0.99950945	0.99977034
0.0	0.99965537	0.99958163	0.99973446	0.9978801	0.999889	0.99949086	0.99949205	0.999602	0.99950945	0.99977034
0.0	0.98883456	0.97575676	0.98621947	0.9911786	0.9963947	0.95777017	0.97268325	0.9896912	0.98281693	0.9887116
0.0	0.98883456	0.97575676	0.98621947	0.9911786	0.9963947	0.95777017	0.97268325	0.9896912	0.98281693	0.9887116
0.0	0.98883456	0.97575676	0.98621947	0.9911786	0.9963947	0.95777017	0.97268325	0.9896912	0.98281693	0.9887116
0.0	0.98883456	0.97575676	0.98621947	0.9911786	0.9963947	0.95777017	0.97268325	0.9896912	0.98281693	0.9887116
0.0	0.98883456	0.97575676	0.98621947	0.9911786	0.9963947	0.95777017	0.97268325	0.9896912	0.98281693	0.9887116
0.0	0.98883456	0.97575676	0.98621947	0.9911786	0.9963947	0.95777017	0.97268325	0.9896912	0.98281693	0.9887116
0.0	0.98883456	0.97575676	0.98621947	0.9911786	0.9963947	0.95777017	0.97268325	0.9896912	0.98281693	0.9887116
0.0	0.98883456	0.97575676	0.98621947	0.9911786	0.9963947	0.95777017	0.97268325	0.9896912	0.98281693	0.9887116
0.0	0.98883456	0.97575676	0.98621947	0.9911786	0.9963947	0.95777017	0.97268325	0.9896912	0.98281693	0.9887116
0.0	0.98883456	0.97575676	0.98621947	0.9911786	0.9963947	0.95777017	0.97268325	0.9896912	0.98281693	0.9887116
0.0	0.98883456	0.97575676	0.98621947	0.9911786	0.9963947	0.95777017	0.97268325	0.9896912	0.98281693	0.9887116
0.0	0.98883456	0.97575676	0.98621947	0.9911786	0.9963947	0.95777017	0.97268325	0.9896912	0.98281693	0.9887116
0.0	0.98883456	0.97575676	0.98621947	0.9911786	0.9963947	0.95777017	0.97268325	0.9896912	0.98281693	0.9887116
0.0	0.98883456	0.97575676	0.98621947	0.9911786	0.9963947	0.95777017	0.97268325	0.9896912	0.98281693	0.9887116
0.0	0.98883456	0.97575676	0.98621947	0.9911786	0.9963947	0.95777017	0.97268325	0.9896912	0.98281693	0.9887116
0.0	0.98883456	0.97575676	0.98621947	0.9911786	0.9963947	0.95777017	0.97268325	0.9896912	0.98281693	0.9887116
0.0	0.98883456	0.97575676	0.98621947	0.9911786	0.9963947	0.95777017	0.97268325	0.9896912	0.98281693	0.9887116
0.0	0.98883456	0.97575676	0.98621947	0.9911786	0.9963947	0.95777017	0.97268325	0.9896912	0.98281693	0.9887116
0.0	0.9873054	0.9952276	0.99490684	0.9311947	0.99698824	0.9894432	0.9683506	0.99437666	0.9943574	0.9701268
0.0	0.98956186	0.9966324	0.9954058	0.9426562	0.99749905	0.9944748	0.973243	0.9953251	0.99573153	0.9786047
0.0	0.99897563	0.9992693	0.9996351	0.9952597	0.9996581	0.9996056	0.9988875	0.99961805	0.9994753	0.9989901
0.0	0.017652681	0.0025404512	0.010299003	0.0065744687	0.0074610882	0.012838795	0.0017599744	0.0044008982	0.002138782	0.0014908881
0.0	0.035677984	0.014986199	0.022544196	0.016972926	0.016759045	0.04482257	0.010393178	0.012996522	0.004269353	0.004457846
0.0	0.928993	0.9820271	0.029698413	0.9976043	0.021271273	0.8256763	0.97906905	0.23736827	0.6032024	0.035307962
0.0	0.996488	0.9982868	0.029698413	0.9983152	0.99761665	0.92159903	0.9989937	0.040197976	0.9971847	0.9959039
0.0	0.98883456	0.97575676	0.98621947	0.9911786	0.9963947	0.95777017	0.97268325	0.9896912	0.98281693	0.9887116
0.0	0.98883456	0.97575676	0.98621947	0.9911786	0.9963947	0.95777017	0.97268325	0.9896912	0.98281693	0.9887116
0.0	0.98883456	0.97575676	0.98621947	0.9911786	0.9963947	0.95777017	0.97268325	0.9896912	0.98281693	0.9887116
0.0	0.98883456	0.97575676	0.98621947	0.9911786	0.9963947	0.95777017	0.97268325	0.9896912	0.98281693	0.9887116
0.0	0.6202435	0.6567559	0.39449677	0.55471194	0.9771591	0.7937947	0.753607	0.41950372	0.9575749	0.95947343
0.0	0.99726033	0.9954918	0.99848795	0.9937522	0.99890184	0.99606377	0.98574114	0.9946161	0.99385417	0.9978204
0.0	0.98700887	0.9959239	0.99635917	0.9410336	0.99750537	0.99126035	0.9716053	0.9945792	0.99531835	0.97012347
0.0	0.98883456	0.97575676	0.98621947	0.9911786	0.9963947	0.95777017	0.97268325	0.9896912	0.98281693	0.9887116
0.0	0.98883456	0.97575676	0.98621947	0.9911786	0.9963947	0.95777017	0.97268325	0.9896912	0.98281693	0.9887116
0.0	0.98883456	0.97575676	0.98621947	0.9911786	0.9963947	0.95777017	0.97268325	0.9896912	0.98281693	0.9887116
0.0	0.98883456	0.97575676	0.98621947	0.9911786	0.9963947	0.95777017	0.97268325	0.9896912	0.98281693	0.9887116
0.0	0.98883456	0.97575676	0.98621947	0.9911786	0.9963947	0.95777017	0.97268325	0.9896912	0.98281693	0.9887116
0.0	0.98883456	0.97575676	0.98621947	0.9911786	0.9963947	0.95777017	0.97268325	0.9896912	0.98281693	0.9887116
0.0	0.98883456	0.97575676	0.98621947	0.9911786	0.9963947	0.95777017	0.97268325	0.9896912	0.98281693	0.9887116
0.0	0.98883456	0.97575676	0.98621947	0.9911786	0.9963947	0.95777017	0.97268325	0.9896912	0.98281693	0.9887116
0.0	0.98883456	0.97575676	0.98621947	0.9911786	0.9963947	0.95777017	0.97268325	0.9896912	0.98281693	0.9887116
0.0	0.9968527	0.98949	0.99880326	0.99404824	0.9988858	0.9993524	0.991017	0.99708885	0.99582833	0.9977387
0.0	0.9476125	0.10011642	0.97010213	0.6571388	0.5053734	0.72975487	0.891938	0.042431854	0.79016995	0.867213
0.0	0.98883456	0.97575676	0.98621947	0.9911786	0.9963947	0.95777017	0.97268325	0.9896912	0.98281693	0.9887116
0.0	0.9476125	0.100116394	0.97010213	0.65713876	0.50537324	0.7297549	0.891938	0.042431846	0.79016995	0.867213
0.0	0.9476125	0.100116394	0.97010213	0.6571388	0.50537324	0.72975487	0.8919379	0.042431846	0.79016995	0.867213
0.0	0.9476125	0.10011642	0.97010213	0.65713876	0.5053734	0.72975487	0.8919379	0.042431846	0.79016995	0.867213
0.0	0.9476125	0.100116394	0.97010213	0.65713876	0.50537324	0.72975487	0.891938	0.042431854	0.79016995	0.867213
0.0	0.9476125	0.100116394	0.97010213	0.65713876	0.50537324	0.7297549	0.891938	0.042431846	0.79016995	0.867213
0.0	0.9476125	0.100116394	0.97010213	0.65713876	0.50537324	0.7297549	0.8919379	0.042431846	0.7901701	0.867213
0.0	0.9476125	0.100116394	0.97010213	0.65713876	0.50537324	0.72975487	0.891938	0.042431846	0.7901701	0.867213
0.0	0.9476125	0.10011642	0.97010213	0.65713876	0.5053734	0.72975487	0.8919379	0.042431846	0.79016995	0.867213
0.0	0.9476125	0.10011631	0.97010213	0.6571386	0.5053732	0.72975504	0.891938	0.042431846	0.7901699	0.86721313
0.0	0.98883456	0.97575676	0.98621947	0.9911786	0.9963947	0.95777017	0.97268325	0.9896912	0.98281693	0.9887116
0.0	0.9957255	0.23848283	0.9973416	0.9719225	0.7080296	0.9887193	0.99860543	0.079982825	0.9863042	0.9980813
0.0	0.0009933383	0.0001823021	0.00023938311	0.0006657829	0.0005162039	0.0020004038	0.00015019975	6.556116e-05	0.00034602542	0.00022952138
0.0	0.99795544	0.9960104	0.99893683	0.9962005	0.99940395	0.9993191	0.99462587	0.9992986	0.99685067	0.9985446
0.0	0.998271	0.9903807	0.99710673	0.9688584	0.9987185	0.9980965	0.9959913	0.99774075	0.9954224	0.9977665
0.0	0.9476124	0.10011631	0.97010213	0.65713876	0.5053732	0.7297549	0.891938	0.042431876	0.7901701	0.86721313
0.0	0.9476124	0.10011636	0.97010213	0.6571388	0.50537324	0.7297549	0.891938	0.042431854	0.7901701	0.867213
0.0	0.9476125	0.100116394	0.97010213	0.65713876	0.50537324	0.72975487	0.891938	0.042431846	0.79016995	0.867213
0.0	0.9838747	0.4488211	0.98815256	0.9235554	0.7523987	0.9678812	0.9905792	0.1866127	0.97390705	0.99142784
0.0	0.9914731	0.31775776	0.99741423	0.8568566	0.92804015	0.90314174	0.9746912	0.10489981	0.98228574	0.99038154
0.0	0.9476124	0.10011634	0.97010213	0.6571388	0.50537324	0.729755	0.891938	0.042431854	0.7901701	0.867213
0.0	0.994251	0.6019139	0.99730045	0.92306226	0.8747042	0.9208147	0.98546404	0.115943566	0.9334879	0.9894448
0.0	0.9476125	0.10011642	0.97010213	0.65713876	0.50537324	0.72975487	0.891938	0.042431846	0.79016995	0.867213
0.0	0.9476125	0.100116394	0.97010213	0.6571388	0.50537324	0.72975487	0.891938	0.042431846	0.7901701	0.867213
0.0	0.9476125	0.100116394	0.97010213	0.65713876	0.50537324	0.72975487	0.8919379	0.042431846	0.7901701	0.867213
0.0	0.9977297	0.99652064	0.9992495	0.9951834	0.9991334	0.99956375	0.99570775	0.9991364	0.9963505	0.998176
0.0	0.9476125	0.10011642	0.97010213	0.65713876	0.50537324	0.72975487	0.891938	0.042431846	0.7901701	0.867213
0.0	0.9476125	0.100116394	0.97010213	0.65713876	0.50537324	0.72975487	0.8919379	0.042431846	0.79016995	0.867213
0.0	0.9476125	0.100116394	0.97010213	0.65713876	0.50537324	0.7297549	0.891938	0.042431846	0.79016995	0.867213
0.0	0.9476125	0.10011642	0.97010213	0.65713876	0.50537324	0.72975487	0.891938	0.042431846	0.79016995	0.867213
0.0	0.9476124	0.10011636	0.97010213	0.6571388	0.5053732	0.729755	0.891938	0.042431865	0.7901701	0.867213
0.0	0.9975661	0.9969453	0.99878603	0.99608946	0.99950993	0.99935097	0.994925	0.9991072	0.996759	0.9983284
0.0	0.99520195	0.9898347	0.998099	0.9931558	0.9991204	0.9990403	0.9873275	0.99790347	0.9941837	0.99682033
0.0	0.99758327	0.9935569	0.99927694	0.99647164	0.99950314	0.99952435	0.9950559	0.9988393	0.9971826	0.99776626
0.0	0.9944571	0.98749626	0.9979954	0.9907946	0.9987109	0.9988662	0.98446286	0.99665797	0.9930559	0.9960204
0.0	0.9982241	0.9970106	0.99925286	0.9970108	0.9995111	0.9995813	0.99504787	0.9980597	0.9962065	0.99828064
0.0	0.9979183	0.9970541	0.99908257	0.99707174	0.99952745	0.9995357	0.9938128	0.99918884	0.9975867	0.9983908
0.0	0.98883456	0.97575676	0.98621947	0.9911786	0.9963947	0.95777017	0.97268325	0.9896912	0.98281693	0.9887116
0.0	0.98883456	0.97575676	0.98621947	0.9911786	0.9963947	0.95777017	0.97268325	0.9896912	0.98281693	0.9887116
0.0	0.039563812	0.03383565	0.06163902	0.015096417	0.010916384	0.03442709	0.00664532	0.008201308	0.01240988	0.029441014
0.0	0.015903443	0.0034279844	0.021037042	0.003569086	0.0035525071	0.013982192	0.003523651	0.002574643	0.005905714	0.007239296
0.0	0.015903443	0.0034279844	0.021037048	0.003569086	0.0035525071	0.013982192	0.003523651	0.002574643	0.005905714	0.007239296
0.0	0.015903443	0.0034279844	0.021037048	0.003569086	0.0035525071	0.013982185	0.003523651	0.002574643	0.005905714	0.007239296
0.0	0.015903443	0.0034279844	0.021037048	0.003569086	0.0035525071	0.013982185	0.0035236492	0.002574643	0.005905714	0.007239296
0.0	0.01590345	0.0034279826	0.021037048	0.0035690845	0.0035525106	0.013982192	0.0035236492	0.0025746417	0.0059057167	0.007239296
0.0	0.039563812	0.033835657	0.06163902	0.015096417	0.010916384	0.034427118	0.00664532	0.008201308	0.012409886	0.029441014
0.0	0.015903443	0.0034279844	0.021037048	0.003569086	0.0035525071	0.013982192	0.0035236478	0.002574643	0.005905714	0.007239296
0.0	0.015903443	0.0034279844	0.021037042	0.003569086	0.0035525071	0.013982192	0.0035236492	0.002574643	0.005905714	0.007239296
0.0	0.015903443	0.0034279844	0.021037042	0.003569086	0.0035525071	0.013982192	0.0035236492	0.002574643	0.005905714	0.007239296
0.0	0.015903443	0.0034279844	0.021037048	0.003569086	0.0035525071	0.013982185	0.003523651	0.002574643	0.005905714	0.007239296
0.0	0.01590345	0.0034279826	0.021037048	0.0035690845	0.0035525106	0.013982192	0.0035236492	0.0025746417	0.0059057167	0.007239296
0.0	0.039563812	0.03383565	0.06163902	0.015096417	0.010916384	0.03442709	0.00664532	0.008201308	0.012409886	0.029441
0.0	0.015903443	0.0034279844	0.021037042	0.003569086	0.0035525106	0.013982192	0.003523651	0.002574643	0.005905714	0.007239296
0.0	0.015903443	0.0034279844	0.021037042	0.003569086	0.0035525071	0.013982192	0.003523651	0.002574643	0.005905714	0.007239296
0.0	0.015903443	0.0034279844	0.021037048	0.003569086	0.0035525071	0.013982185	0.0035236492	0.002574643	0.005905714	0.007239296
0.0	0.015903443	0.0034279844	0.021037042	0.003569086	0.0035525071	0.013982192	0.0035236492	0.002574643	0.005905714	0.007239296
0.0	0.01590345	0.0034279826	0.021037048	0.0035690845	0.0035525106	0.013982199	0.0035236492	0.0025746417	0.0059057167	0.007239296
0.0	0.039563812	0.03383565	0.06163902	0.015096417	0.010916384	0.034427118	0.006645323	0.008201308	0.01240988	0.029441014
0.0	0.015903443	0.0034279844	0.021037048	0.003569086	0.0035525071	0.013982185	0.003523651	0.002574643	0.005905714	0.007239296
0.0	0.015903443	0.0034279844	0.021037042	0.003569086	0.0035525071	0.013982185	0.003523651	0.002574643	0.005905714	0.007239296
0.0	0.015903443	0.0034279844	0.021037042	0.003569086	0.0035525106	0.013982192	0.0035236478	0.002574643	0.005905714	0.007239296
0.0	0.015903443	0.0034279844	0.021037048	0.003569086	0.0035525071	0.013982185	0.0035236478	0.002574643	0.005905714	0.007239296
0.0	0.01590345	0.0034279826	0.021037048	0.0035690845	0.0035525106	0.013982192	0.0035236492	0.0025746417	0.0059057167	0.007239296
0.0	0.039563812	0.033835657	0.06163902	0.015096417	0.010916384	0.03442709	0.00664532	0.008201308	0.012409886	0.029440995
0.0	0.015903443	0.0034279844	0.021037048	0.003569086	0.0035525071	0.013982185	0.0035236492	0.002574643	0.005905714	0.007239296
0.0	0.015903443	0.0034279844	0.021037042	0.003569086	0.0035525071	0.013982192	0.0035236492	0.002574643	0.005905714	0.007239296
0.0	0.015903443	0.0034279844	0.021037042	0.003569086	0.0035525071	0.013982192	0.0035236492	0.002574643	0.005905714	0.007239296
0.0	0.015903443	0.0034279844	0.021037042	0.003569086	0.0035525071	0.013982185	0.0035236478	0.002574643	0.005905714	0.007239296
0.0	0.01590345	0.0034279812	0.021037048	0.0035690845	0.0035525106	0.013982199	0.0035236492	0.0025746417	0.0059057167	0.007239296
0.0	0.039563812	0.03383565	0.06163902	0.015096417	0.010916384	0.034427118	0.00664532	0.008201308	0.012409886	0.029441014
0.0	0.015903443	0.0034279844	0.021037042	0.003569086	0.0035525071	0.013982192	0.003523651	0.002574643	0.005905714	0.007239296
0.0	0.015903443	0.0034279844	0.021037042	0.003569086	0.0035525106	0.013982192	0.003523651	0.002574643	0.005905714	0.007239296
0.0	0.015903443	0.0034279844	0.021037048	0.003569086	0.0035525106	0.013982185	0.0035236492	0.002574643	0.005905714	0.007239296
0.0	0.015903443	0.0034279844	0.021037048	0.003569086	0.0035525071	0.013982185	0.003523651	0.002574643	0.005905714	0.007239296
0.0	0.01590345	0.0034279826	0.021037048	0.0035690845	0.0035525106	0.013982192	0.0035236492	0.0025746417	0.0059057167	0.007239296
0.0	0.039563812	0.033835657	0.06163902	0.015096417	0.010916394	0.03442709	0.00664532	0.008201308	0.012409886	0.029441014
0.0	0.015903443	0.0034279844	0.021037042	0.003569086	0.0035525071	0.013982185	0.003523651	0.002574643	0.005905714	0.007239296
0.0	0.015903443	0.0034279844	0.021037042	0.003569086	0.0035525106	0.013982192	0.0035236492	0.002574643	0.005905714	0.007239296
0.0	0.015903443	0.0034279844	0.021037048	0.003569086	0.0035525071	0.013982192	0.0035236478	0.002574643	0.005905714	0.007239296
0.0	0.015903443	0.0034279844	0.021037048	0.003569086	0.0035525071	0.013982192	0.0035236492	0.002574643	0.005905714	0.007239296
0.0	0.01590345	0.0034279826	0.021037048	0.0035690845	0.0035525106	0.013982192	0.0035236492	0.0025746417	0.0059057167	0.007239296
0.0	0.01590345	0.0034279826	0.021037048	0.0035690845	0.0035525106	0.013982192	0.0035236478	0.0025746417	0.0059057167	0.007239296
0.0	0.01590345	0.0034279812	0.021037048	0.0035690845	0.0035525106	0.013982192	0.0035236492	0.0025746417	0.0059057167	0.007239296
0.0	0.015903443	0.0034279844	0.021037048	0.003569086	0.0035525071	0.013982185	0.003523651	0.002574643	0.005905714	0.007239296
0.0	0.01590345	0.0034279826	0.021037048	0.0035690845	0.0035525106	0.013982192	0.0035236492	0.0025746417	0.0059057167	0.007239296
0.0	0.01590345	0.0034279826	0.021037048	0.0035690845	0.0035525141	0.013982192	0.0035236492	0.0025746417	0.0059057167	0.007239296
0.0	0.015903443	0.0034279844	0.021037042	0.003569086	0.0035525106	0.013982185	0.003523651	0.002574643	0.005905714	0.007239296
0.0	0.015903443	0.0034279844	0.021037048	0.003569086	0.0035525106	0.013982185	0.0035236478	0.002574643	0.005905714	0.007239296
0.0	0.015903443	0.0034279844	0.021037042	0.003569086	0.0035525071	0.013982192	0.003523651	0.002574643	0.005905714	0.007239296
0.0	0.015903443	0.0034279844	0.021037042	0.003569086	0.0035525071	0.013982192	0.0035236492	0.002574643	0.005905714	0.007239296
0.0	0.015903443	0.0034279844	0.021037042	0.003569086	0.0035525071	0.013982185	0.003523651	0.002574643	0.005905714	0.007239296
0.0	0.039563812	0.033835657	0.06163902	0.015096417	0.010916384	0.03442709	0.006645323	0.008201308	0.01240988	0.029441
0.0	0.01590345	0.0034279826	0.021037048	0.0035690845	0.0035525106	0.013982192	0.0035236492	0.0025746417	0.0059057167	0.007239296
0.0	0.012699574	0.010574001	0.053483948	0.0047539365	0.0063450793	0.041864283	0.010970912	0.003344863	0.014544428	0.016626295
0.0	0.039563812	0.033835657	0.06163902	0.015096417	0.010916384	0.034427118	0.00664532	0.008201308	0.012409886	0.029441
0.0	0.015903443	0.0034279844	0.021037048	0.003569086	0.0035525106	0.013982185	0.0035236478	0.002574643	0.005905714	0.007239296
0.0	0.01590345	0.0034279826	0.021037048	0.0035690845	0.0035525141	0.013982199	0.0035236492	0.002574643	0.0059057167	0.007239296
0.0	0.01590345	0.0034279812	0.021037048	0.0035690845	0.0035525106	0.013982192	0.0035236492	0.002574643	0.0059057167	0.007239296
0.0	0.015903443	0.0034279844	0.021037042	0.003569086	0.0035525071	0.013982185	0.0035236492	0.002574643	0.005905714	0.007239296
0.0	0.015903443	0.0034279844	0.021037048	0.003569086	0.0035525106	0.013982185	0.0035236478	0.002574643	0.005905714	0.007239296
0.0	0.012699579	0.010573995	0.053483948	0.0047539365	0.0063450816	0.041864306	0.010970902	0.003344863	0.01454442	0.016626295
0.0	0.015903443	0.0034279844	0.021037048	0.003569086	0.0035525071	0.013982185	0.003523651	0.002574643	0.005905714	0.007239296
0.0	0.015903443	0.0034279844	0.021037048	0.003569086	0.0035525106	0.013982185	0.0035236478	0.002574643	0.005905714	0.007239296
0.0	0.015903443	0.0034279844	0.021037042	0.003569086	0.0035525071	0.013982192	0.0035236478	0.002574643	0.005905714	0.007239296
0.0	0.029459095	0.007060475	0.10367217	0.0056069964	0.0057802247	0.018797103	0.010824809	0.0027775853	0.005273331	0.02667505
0.0	0.039563812	0.033835657	0.06163902	0.015096417	0.010916384	0.034427106	0.00664532	0.008201308	0.01240988	0.029441014
0.0	0.024725812	0.007939797	0.045521352	0.0048749386	0.007953137	0.019594634	0.006304517	0.0030079	0.006627546	0.011860048
0.0	0.026425542	0.024673719	0.09034442	0.0058696885	0.013514039	0.060660616	0.019508136	0.005532677	0.022415329	0.030307677
0.0	0.024725817	0.007939801	0.045521352	0.0048749386	0.007953141	0.019594634	0.006304517	0.0030079	0.006627546	0.011860048
0.0	0.015903443	0.0034279844	0.021037048	0.003569086	0.0035525071	0.013982185	0.003523651	0.002574643	0.005905714	0.007239296
0.0	0.012699579	0.010573991	0.05348396	0.0047539365	0.0063450793	0.041864295	0.010970902	0.0033448616	0.01454442	0.016626295
0.0	0.015903443	0.0034279844	0.021037048	0.003569086	0.0035525071	0.013982192	0.003523651	0.002574643	0.005905714	0.007239296
0.0	0.039563812	0.033835657	0.06163902	0.015096417	0.010916384	0.03442709	0.00664532	0.008201308	0.012409886	0.029440995
0.0	0.015903443	0.0034279844	0.021037048	0.003569086	0.0035525106	0.013982185	0.003523651	0.002574643	0.005905714	0.007239296
0.0	0.015903443	0.0034279844	0.021037042	0.003569086	0.0035525071	0.013982192	0.0035236478	0.002574643	0.005905714	0.007239296
0.0	0.039563812	0.03383565	0.06163902	0.015096417	0.010916394	0.034427106	0.00664532	0.008201308	0.012409886	0.029441
0.0	0.01590345	0.0034279826	0.021037048	0.0035690845	0.0035525106	0.013982192	0.0035236492	0.0025746417	0.0059057167	0.007239296
0.0	0.015903443	0.0034279844	0.021037048	0.003569086	0.0035525106	0.013982185	0.003523651	0.002574643	0.005905714	0.007239296
0.0	0.015903443	0.0034279844	0.021037048	0.003569086	0.0035525071	0.013982192	0.003523651	0.002574643	0.005905714	0.007239296
0.0	0.012699579	0.010573991	0.05348396	0.0047539365	0.0063450793	0.041864283	0.010970902	0.003344863	0.014544428	0.016626295
0.0	0.012699574	0.010574001	0.053483948	0.0047539365	0.0063450793	0.041864306	0.010970912	0.003344863	0.01454442	0.016626295
0.0	0.01590345	0.0034279826	0.021037048	0.0035690845	0.0035525141	0.013982192	0.0035236478	0.002574643	0.0059057167	0.007239296
0.0	0.01590345	0.0034279826	0.021037048	0.0035690845	0.0035525106	0.013982192	0.0035236492	0.0025746417	0.0059057167	0.007239296
0.0	0.015903443	0.0034279844	0.021037048	0.003569086	0.0035525071	0.013982185	0.003523651	0.002574643	0.005905714	0.007239296
0.0	0.015903443	0.0034279844	0.021037048	0.003569086	0.0035525071	0.013982192	0.0035236492	0.002574643	0.005905714	0.007239296
0.0	0.012699574	0.010573991	0.05348396	0.0047539365	0.0063450793	0.041864283	0.010970902	0.003344863	0.01454442	0.016626287
0.0	0.015903443	0.0034279844	0.021037042	0.003569086	0.0035525071	0.013982192	0.003523651	0.002574643	0.005905714	0.007239296
0.0	0.015903443	0.0034279844	0.021037042	0.003569086	0.0035525071	0.013982185	0.0035236492	0.002574643	0.005905714	0.007239296
0.0	0.046495996	0.04520139	0.055947717	0.04091524	0.029896177	0.038455445	0.004456352	0.0031615202	0.006730913	0.009078661
0.0	0.039563812	0.033835657	0.06163902	0.015096417	0.010916394	0.034427118	0.006645323	0.008201308	0.012409886	0.029440995
0.0	0.012699579	0.010574001	0.053483948	0.0047539365	0.0063450816	0.041864306	0.010970902	0.003344863	0.01454442	0.016626295
0.0	0.0395638	0.03383565	0.06163902	0.015096417	0.010916384	0.03442709	0.006645323	0.008201308	0.012409886	0.029441
0.0	0.016086934	0.029919704	0.17958617	0.011003422	0.007648158	0.042605724	0.013199262	0.008433556	0.027195262	0.019507766
0.0	0.01590345	0.0034279826	0.021037048	0.0035690845	0.0035525141	0.013982192	0.0035236492	0.0025746417	0.0059057167	0.007239296
0.0	0.015903443	0.0034279844	0.021037048	0.003569086	0.0035525071	0.013982185	0.003523651	0.002574643	0.005905714	0.007239296
0.0	0.012699579	0.010573991	0.05348396	0.0047539365	0.0063450816	0.041864306	0.010970902	0.0033448616	0.01454442	0.016626295
0.0	0.029459095	0.007060475	0.10367215	0.005606994	0.0057802247	0.018797094	0.010824809	0.0027775853	0.005273331	0.02667505
0.0	0.012699579	0.010574001	0.05348396	0.0047539365	0.006345085	0.041864295	0.010970912	0.003344863	0.01454442	0.016626287
0.0	0.039563812	0.033835657	0.06163902	0.015096417	0.010916394	0.034427106	0.006645323	0.008201308	0.01240988	0.029441
0.0	0.039563812	0.033835657	0.06163902	0.015096417	0.010916384	0.03442709	0.00664532	0.008201308	0.012409886	0.029440995
0.0	0.01590345	0.0034279826	0.021037048	0.0035690845	0.0035525106	0.013982199	0.0035236492	0.0025746417	0.0059057167	0.007239296
0.0	0.01590345	0.0034279812	0.021037048	0.0035690845	0.0035525106	0.013982192	0.0035236492	0.0025746417	0.0059057167	0.007239296
0.0	0.015903443	0.0034279844	0.021037042	0.003569086	0.0035525071	0.013982185	0.003523651	0.002574643	0.005905714	0.007239296
0.0	0.015903443	0.0034279844	0.021037042	0.003569086	0.0035525071	0.013982192	0.0035236478	0.002574643	0.005905714	0.007239296
0.0	0.015903443	0.0034279844	0.021037042	0.003569086	0.0035525071	0.013982192	0.003523651	0.002574643	0.005905714	0.007239296
0.0	0.0395638	0.033835657	0.06163902	0.015096417	0.010916384	0.03442709	0.006645323	0.008201308	0.01240988	0.029441
0.0	0.015903443	0.0034279844	0.021037048	0.003569086	0.0035525071	0.013982185	0.003523651	0.002574643	0.005905714	0.007239296
0.0	0.012699579	0.010573991	0.053483948	0.0047539365	0.0063450793	0.041864295	0.010970912	0.003344863	0.01454442	0.016626295
0.0	0.039563812	0.033835657	0.06163902	0.015096417	0.010916384	0.03442709	0.00664532	0.008201308	0.01240988	0.029441
0.0	0.0395638	0.033835657	0.06163902	0.015096417	0.010916384	0.034427118	0.006645323	0.008201308	0.01240988	0.029441021
0.0	0.017871765	0.0042114626	0.09131982	0.006681107	0.004664206	0.013682134	0.006976172	0.0050292537	0.008450744	0.010621685
0.0	0.017871765	0.0042114626	0.09131982	0.006681107	0.004664206	0.013682134	0.006976169	0.0050292537	0.008450744	0.010621685
0.0	0.04545707	0.037314296	0.18519042	0.02713781	0.013738327	0.03819282	0.016061354	0.020548541	0.02163853	0.04798891
0.0	0.9476124	0.10011636	0.97010213	0.65713876	0.50537324	0.729755	0.891938	0.042431876	0.7901701	0.86721313
0.0	0.98883456	0.97575676	0.98621947	0.9911786	0.9963947	0.95777017	0.97268325	0.9896912	0.98281693	0.9887116
0.0	0.98883456	0.97575676	0.98621947	0.9911786	0.9963947	0.95777017	0.97268325	0.9896912	0.98281693	0.9887116
0.0	0.98883456	0.97575676	0.98621947	0.9911786	0.9963947	0.95777017	0.97268325	0.9896912	0.98281693	0.9887116
0.0	0.98883456	0.97575676	0.98621947	0.9911786	0.9963947	0.95777017	0.97268325	0.9896912	0.98281693	0.9887116
0.0	0.98883456	0.97575676	0.98621947	0.9911786	0.9963947	0.95777017	0.97268325	0.9896912	0.98281693	0.9887116
0.0	0.98883456	0.97575676	0.98621947	0.9911786	0.9963947	0.95777017	0.97268325	0.9896912	0.98281693	0.9887116
0.0	0.98883456	0.97575676	0.98621947	0.9911786	0.9963947	0.95777017	0.97268325	0.9896912	0.98281693	0.9887116
0.0	0.98883456	0.97575676	0.98621947	0.9911786	0.9963947	0.95777017	0.97268325	0.9896912	0.98281693	0.9887116
0.0	0.98883456	0.97575676	0.98621947	0.9911786	0.9963947	0.95777017	0.97268325	0.9896912	0.98281693	0.9887116
0.0	0.98883456	0.97575676	0.98621947	0.9911786	0.9963947	0.95777017	0.97268325	0.9896912	0.98281693	0.9887116
0.0	0.98883456	0.97575676	0.98621947	0.9911786	0.9963947	0.95777017	0.97268325	0.9896912	0.98281693	0.9887116
0.0	0.98883456	0.97575676	0.98621947	0.9911786	0.9963947	0.95777017	0.97268325	0.9896912	0.98281693	0.9887116
0.0	0.98883456	0.97575676	0.98621947	0.9911786	0.9963947	0.95777017	0.97268325	0.9896912	0.98281693	0.9887116
0.0	0.98883456	0.97575676	0.98621947	0.9911786	0.9963947	0.95777017	0.97268325	0.9896912	0.98281693	0.9887116
0.0	0.98883456	0.97575676	0.98621947	0.9911786	0.9963947	0.95777017	0.97268325	0.9896912	0.98281693	0.9887116
0.0	0.98883456	0.97575676	0.98621947	0.9911786	0.9963947	0.95777017	0.97268325	0.9896912	0.98281693	0.9887116
0.0	0.98883456	0.97575676	0.98621947	0.9911786	0.9963947	0.95777017	0.97268325	0.9896912	0.98281693	0.9887116
0.0	0.98883456	0.97575676	0.98621947	0.9911786	0.9963947	0.95777017	0.97268325	0.9896912	0.98281693	0.9887116
0.0	0.98883456	0.97575676	0.98621947	0.9911786	0.9963947	0.95777017	0.97268325	0.9896912	0.98281693	0.9887116
0.0	0.98883456	0.97575676	0.98621947	0.9911786	0.9963947	0.95777017	0.97268325	0.9896912	0.98281693	0.9887116
0.0	0.98883456	0.97575676	0.98621947	0.9911786	0.9963947	0.95777017	0.97268325	0.9896912	0.98281693	0.9887116
0.0	0.98883456	0.97575676	0.98621947	0.9911786	0.9963947	0.95777017	0.97268325	0.9896912	0.98281693	0.9887116
0.0	0.98883456	0.97575676	0.98621947	0.9911786	0.9963947	0.95777017	0.97268325	0.9896912	0.98281693	0.9887116
0.0	0.98883456	0.97575676	0.98621947	0.9911786	0.9963947	0.95777017	0.97268325	0.9896912	0.98281693	0.9887116
0.0	0.98883456	0.97575676	0.98621947	0.9911786	0.9963947	0.95777017	0.97268325	0.9896912	0.98281693	0.9887116
0.0	0.98883456	0.97575676	0.98621947	0.9911786	0.9963947	0.95777017	0.97268325	0.9896912	0.98281693	0.9887116
0.0	0.98883456	0.97575676	0.98621947	0.9911786	0.9963947	0.95777017	0.97268325	0.9896912	0.98281693	0.9887116
0.0	0.98883456	0.97575676	0.98621947	0.9911786	0.9963947	0.95777017	0.97268325	0.9896912	0.98281693	0.9887116
0.0	0.98883456	0.97575676	0.98621947	0.9911786	0.9963947	0.95777017	0.97268325	0.9896912	0.98281693	0.9887116
0.0	0.998271	0.9903807	0.99710673	0.96885854	0.9987185	0.9980965	0.9959913	0.99774075	0.9954224	0.9977665
0.0	0.98883456	0.97575676	0.98621947	0.9911786	0.9963947	0.95777017	0.97268325	0.9896912	0.98281693	0.9887116
0.0	0.98883456	0.97575676	0.98621947	0.9911786	0.9963947	0.95777017	0.97268325	0.9896912	0.98281693	0.9887116
0.0	0.98883456	0.97575676	0.98621947	0.9911786	0.9963947	0.95777017	0.97268325	0.9896912	0.98281693	0.9887116
0.0	0.98883456	0.97575676	0.98621947	0.9911786	0.9963947	0.95777017	0.97268325	0.9896912	0.98281693	0.9887116
0.0	0.98883456	0.97575676	0.98621947	0.9911786	0.9963947	0.95777017	0.97268325	0.9896912	0.98281693	0.9887116
0.0	0.98883456	0.97575676	0.98621947	0.9911786	0.9963947	0.95777017	0.97268325	0.9896912	0.98281693	0.9887116
0.0	0.9999647	0.99996185	0.9999814	0.9998715	0.99998164	0.99998116	0.9999646	0.9999732	0.99998057	0.9999851
0.0	0.98883456	0.97575676	0.98621947	0.9911786	0.9963947	0.95777017	0.97268325	0.9896912	0.98281693	0.9887116
0.0	0.9996357	0.9995278	0.9998882	0.9992042	0.9998747	0.9997875	0.99975187	0.99982303	0.99980086	0.99981564
0.0	0.98883456	0.97575676	0.98621947	0.9911786	0.9963947	0.95777017	0.97268325	0.9896912	0.98281693	0.9887116
0.0	0.98883456	0.97575676	0.98621947	0.9911786	0.9963947	0.95777017	0.97268325	0.9896912	0.98281693	0.9887116
0.0	0.98883456	0.97575676	0.98621947	0.9911786	0.9963947	0.95777017	0.97268325	0.9896912	0.98281693	0.9887116
0.0	0.98883456	0.97575676	0.98621947	0.9911786	0.9963947	0.95777017	0.97268325	0.9896912	0.98281693	0.9887116
0.0	0.98883456	0.97575676	0.98621947	0.9911786	0.9963947	0.95777017	0.97268325	0.9896912	0.98281693	0.9887116
0.0	0.98883456	0.97575676	0.98621947	0.9911786	0.9963947	0.95777017	0.97268325	0.9896912	0.98281693	0.9887116
0.0	0.98883456	0.97575676	0.98621947	0.9911786	0.9963947	0.95777017	0.97268325	0.9896912	0.98281693	0.9887116
0.0	0.98883456	0.97575676	0.98621947	0.9911786	0.9963947	0.95777017	0.97268325	0.9896912	0.98281693	0.9887116
0.0	0.98883456	0.97575676	0.98621947	0.9911786	0.9963947	0.95777017	0.97268325	0.9896912	0.98281693	0.9887116
0.0	0.98883456	0.97575676	0.98621947	0.9911786	0.9963947	0.95777017	0.97268325	0.9896912	0.98281693	0.9887116
0.0	0.98883456	0.97575676	0.98621947	0.9911786	0.9963947	0.95777017	0.97268325	0.9896912	0.98281693	0.9887116
0.0	0.98883456	0.97575676	0.98621947	0.9911786	0.9963947	0.95777017	0.97268325	0.9896912	0.98281693	0.9887116
0.0	0.98883456	0.97575676	0.98621947	0.9911786	0.9963947	0.95777017	0.97268325	0.9896912	0.98281693	0.9887116
0.0	0.98883456	0.97575676	0.98621947	0.9911786	0.9963947	0.95777017	0.97268325	0.9896912	0.98281693	0.9887116
0.0	0.98883456	0.97575676	0.98621947	0.9911786	0.9963947	0.95777017	0.97268325	0.9896912	0.98281693	0.9887116
0.0	0.98883456	0.97575676	0.98621947	0.9911786	0.9963947	0.95777017	0.97268325	0.9896912	0.98281693	0.9887116
0.0	0.98883456	0.97575676	0.98621947	0.9911786	0.9963947	0.95777017	0.97268325	0.9896912	0.98281693	0.9887116
0.0	0.98883456	0.97575676	0.98621947	0.9911786	0.9963947	0.95777017	0.97268325	0.9896912	0.98281693	0.9887116
0.0	0.98883456	0.97575676	0.98621947	0.9911786	0.9963947	0.95777017	0.97268325	0.9896912	0.98281693	0.9887116
0.0	0.98883456	0.97575676	0.98621947	0.9911786	0.9963947	0.95777017	0.97268325	0.9896912	0.98281693	0.9887116
0.0	0.98883456	0.97575676	0.98621947	0.9911786	0.9963947	0.95777017	0.97268325	0.9896912	0.98281693	0.9887116
0.0	0.98883456	0.97575676	0.98621947	0.9911786	0.9963947	0.95777017	0.97268325	0.9896912	0.98281693	0.9887116
0.0	0.98883456	0.97575676	0.98621947	0.9911786	0.9963947	0.95777017	0.97268325	0.9896912	0.98281693	0.9887116
0.0	0.98883456	0.97575676	0.98621947	0.9911786	0.9963947	0.95777017	0.97268325	0.9896912	0.98281693	0.9887116
0.0	0.98883456	0.97575676	0.98621947	0.9911786	0.9963947	0.95777017	0.97268325	0.9896912	0.98281693	0.9887116
0.0	0.98883456	0.97575676	0.98621947	0.9911786	0.9963947	0.95777017	0.97268325	0.9896912	0.98281693	0.9887116
0.0	0.98883456	0.97575676	0.98621947	0.9911786	0.9963947	0.95777017	0.97268325	0.9896912	0.98281693	0.9887116
0.0	0.98883456	0.97575676	0.98621947	0.9911786	0.9963947	0.95777017	0.97268325	0.9896912	0.98281693	0.9887116
0.0	0.86281973	0.5128561	0.85519093	0.5033778	0.96830297	0.91539365	0.58022296	0.7698324	0.65149796	0.87220985
0.0	0.005967769	0.2861111	0.008792401	0.030417062	0.009445721	0.704783	0.052264836	0.010418225	0.0012295581	0.06930811
0.0	0.28432673	0.98868364	0.0026913031	0.030417062	0.3291531	0.704783	0.9374872	0.4436434	0.017943181	0.0048169843
0.0	0.29908124	0.9558137	0.010017306	0.9713509	0.46550676	0.94427323	0.7335137	0.59218234	0.891816	0.0012688151
0.0	0.89827985	0.9948207	0.9905077	0.6812537	0.99317366	0.97748363	0.82758003	0.8766296	0.96310675	0.9354763
0.0	0.17301789	0.2402983	0.9736849	0.06528793	0.4640248	0.9190867	0.09783177	0.030114073	0.9247578	0.46884632
0.0	0.2542428	0.016542181	0.96043617	0.5182282	0.008339989	0.01299424	0.018107146	0.00083772274	0.22947393	0.5111676
0.0	0.998708	0.9983191	0.9988127	0.9985562	0.49408972	0.9958897	0.89598465	0.9997683	0.9316015	0.90704757
0.0	0.98883456	0.97575676	0.98621947	0.9911786	0.9963947	0.95777017	0.97268325	0.9896912	0.98281693	0.9887116
0.0	0.9988274	0.99347395	0.9994918	0.9925795	0.99878496	0.9996958	0.9952325	0.99917537	0.99702555	0.997883
0.0	0.9986172	0.9871982	0.99918944	0.9807658	0.99734795	0.99969435	0.9918902	0.9985128	0.99383646	0.99653083
0.0	0.98883456	0.97575676	0.98621947	0.9911786	0.9963947	0.95777017	0.97268325	0.9896912	0.98281693	0.9887116
0.0	0.98883456	0.97575676	0.98621947	0.9911786	0.9963947	0.95777017	0.97268325	0.9896912	0.98281693	0.9887116
0.0	0.015065246	0.7975554	0.0006546651	0.22013584	0.98907745	0.013046142	0.0026064783	0.0021488809	0.00014605143	0.0010729798
0.0	0.98883456	0.97575676	0.98621947	0.9911786	0.9963947	0.95777017	0.97268325	0.9896912	0.98281693	0.9887116
0.0	0.98883456	0.97575676	0.98621947	0.9911786	0.9963947	0.95777017	0.97268325	0.9896912	0.98281693	0.9887116
0.0	0.98883456	0.97575676	0.98621947	0.9911786	0.9963947	0.95777017	0.97268325	0.9896912	0.98281693	0.9887116
0.0	0.5433501	0.8094562	0.7573024	0.23295513	0.9471748	0.63363266	0.65489906	0.12666282	0.2875449	0.24925663
0.0	0.98883456	0.97575676	0.98621947	0.9911786	0.9963947	0.95777017	0.97268325	0.9896912	0.98281693	0.9887116
0.0	0.98883456	0.97575676	0.98621947	0.9911786	0.9963947	0.95777017	0.97268325	0.9896912	0.98281693	0.9887116
0.0	0.98883456	0.97575676	0.98621947	0.9911786	0.9963947	0.95777017	0.97268325	0.9896912	0.98281693	0.9887116
0.0	0.98883456	0.97575676	0.98621947	0.9911786	0.9963947	0.95777017	0.97268325	0.9896912	0.98281693	0.9887116
0.0	0.99998736	0.99999547	0.9999944	0.99962306	0.9999962	0.99999166	0.9999727	0.9999856	0.99999607	0.99997544
0.0	0.20741796	0.0057487283	0.0869204	0.055835947	0.6139863	0.046018954	0.02452922	0.044414178	0.040659256	0.0060625942
0.0	0.9992711	0.9635826	0.99724007	0.99032086	0.9873054	0.97959113	0.9798308	0.99860007	0.9947935	0.9804027
0.0	0.99959224	0.99957854	0.99943703	0.9985123	0.9996253	0.9998338	0.99913377	0.99962413	0.9988562	0.9996177
0.0	0.99132466	0.97642773	0.99360645	0.96403253	0.9957793	0.9846373	0.9769627	0.99081975	0.91828835	0.9072815
0.0	0.98883456	0.97575676	0.98621947	0.9911786	0.9963947	0.95777017	0.97268325	0.9896912	0.98281693	0.9887116
0.0	0.98883456	0.97575676	0.98621947	0.9911786	0.9963947	0.95777017	0.97268325	0.9896912	0.98281693	0.9887116
0.0	0.8388571	0.42464414	0.83504397	0.45971483	0.8470027	0.6896564	0.31943327	0.66931725	0.57805324	0.5091449
0.0	0.99968195	0.99943703	0.9996692	0.9990728	0.9998282	0.9998357	0.9994425	0.9996884	0.99899894	0.9992169
0.0	0.99073863	0.80309886	0.98725337	0.9630463	0.9728238	0.9267308	0.95859855	0.92923605	0.87031376	0.71381474
0.0	0.98883456	0.97575676	0.98621947	0.9911786	0.9963947	0.95777017	0.97268325	0.9896912	0.98281693	0.9887116
0.0	0.98883456	0.97575676	0.98621947	0.9911786	0.9963947	0.95777017	0.97268325	0.9896912	0.98281693	0.9887116
0.0	0.46011233	0.18978442	0.7045149	0.46038935	0.6154572	0.48546904	0.14400502	0.2071813	0.1289137	0.12035173
0.0	0.86424184	0.4901591	0.8707654	0.5223312	0.86662513	0.68965644	0.39275083	0.738509	0.62272704	0.5650071
0.0	0.98883456	0.97575676	0.98621947	0.9911786	0.9963947	0.95777017	0.97268325	0.9896912	0.98281693	0.9887116
0.0	0.5835744	0.13781919	0.6891186	0.2005315	0.6490244	0.36177418	0.17377418	0.23655453	0.37431395	0.1442106
0.0	0.5835744	0.13781922	0.6891186	0.20053147	0.6490244	0.36177418	0.1737742	0.2365546	0.37431386	0.14421059
0.0	0.58357435	0.13781919	0.6891186	0.2005315	0.6490244	0.36177418	0.1737742	0.2365546	0.374314	0.1442106
0.0	0.58357435	0.13781922	0.6891186	0.20053147	0.6490244	0.36177418	0.1737742	0.2365546	0.37431395	0.1442106
0.0	0.5835744	0.13781922	0.68911856	0.20053147	0.6490244	0.3617742	0.1737742	0.2365546	0.37431395	0.14421059
0.0	0.5835744	0.13781922	0.68911856	0.20053147	0.6490244	0.36177418	0.17377417	0.2365546	0.37431395	0.1442106
0.0	0.7873275	0.49680123	0.92062634	0.5399486	0.89500004	0.7705605	0.4702118	0.58255965	0.8665724	0.6991544
0.0	0.7873275	0.4968013	0.92062634	0.53994864	0.89500016	0.7705605	0.47021198	0.58255965	0.8665724	0.69915444
0.0	0.7873275	0.49680123	0.92062634	0.5399486	0.89500016	0.7705605	0.47021186	0.58255965	0.8665724	0.6991544
0.0	0.98273385	0.9634473	0.9927898	0.97438544	0.9979042	0.8239416	0.9388057	0.98389906	0.9825332	0.7265956
0.0	0.98883456	0.97575676	0.98621947	0.9911786	0.9963947	0.95777017	0.97268325	0.9896912	0.98281693	0.9887116
0.0	0.998804	0.9963471	0.9984316	0.9966601	0.99914515	0.9988651	0.99773705	0.9987301	0.9954507	0.9972904
0.0	0.31489682	0.985171	0.86673266	0.020750389	0.22168157	0.0020425878	0.028174289	0.0803082	0.19020729	0.013532206
0.0	0.98883456	0.97575676	0.98621947	0.9911786	0.9963947	0.95777017	0.97268325	0.9896912	0.98281693	0.9887116
0.0	0.98883456	0.97575676	0.98621947	0.9911786	0.9963947	0.95777017	0.97268325	0.9896912	0.98281693	0.9887116
0.0	0.98883456	0.97575676	0.98621947	0.9911786	0.9963947	0.95777017	0.97268325	0.9896912	0.98281693	0.9887116
0.0	0.6093216	0.6356767	0.7412788	0.655395	0.65003896	0.7866061	0.39552978	0.82465976	0.29628283	0.111049354
0.0	0.99997485	0.9999614	0.9999771	0.99981016	0.9999796	0.9999788	0.99998057	0.99998844	0.99996805	0.99998295
0.0	0.99977857	0.99959	0.99981564	0.9991978	0.9997869	0.9998821	0.999388	0.99983585	0.9982565	0.9997824
0.0	0.99473226	0.99982905	0.9962859	0.9527444	0.9985839	0.9988122	0.96478844	0.99845934	0.9964096	0.9998671
0.0	0.01678859	0.005155207	0.017081155	0.008040505	0.03308385	0.017070815	0.0027647074	0.009327749	0.002420968	0.016533501
0.0	0.83119667	0.42247066	0.01735051	0.044842295	0.74065226	0.17968766	0.006323149	0.08020085	0.010878864	0.6872552
0.0	0.98883456	0.97575676	0.98621947	0.9911786	0.9963947	0.95777017	0.97268325	0.9896912	0.98281693	0.9887116
0.0	0.98883456	0.97575676	0.98621947	0.9911786	0.9963947	0.95777017	0.97268325	0.9896912	0.98281693	0.9887116
0.0	0.98883456	0.97575676	0.98621947	0.9911786	0.9963947	0.95777017	0.97268325	0.9896912	0.98281693	0.9887116
0.0	0.98883456	0.97575676	0.98621947	0.9911786	0.9963947	0.95777017	0.97268325	0.9896912	0.98281693	0.9887116
0.0	0.051389433	0.013842685	0.07601204	0.016276866	0.091227174	0.053655844	0.006337	0.04822541	0.005197168	0.043341763
0.0	0.98883456	0.97575676	0.98621947	0.9911786	0.9963947	0.95777017	0.97268325	0.9896912	0.98281693	0.9887116
0.0	0.98883456	0.97575676	0.98621947	0.9911786	0.9963947	0.95777017	0.97268325	0.9896912	0.98281693	0.9887116
0.0	0.9525483	0.8779075	0.0007154653	0.92638206	0.05722684	0.042780943	0.00036386194	0.0010410903	0.0026879266	0.0009832634
0.0	0.9525483	0.8779075	0.0007154653	0.92638206	0.05722684	0.042780943	0.00036386194	0.0010410903	0.0026879266	0.0009832634
0.0	0.98799676	0.97319365	0.99601066	0.96912384	0.99628603	0.9868671	0.95431334	0.98848593	0.9727454	0.9863978
0.0	0.99947315	0.9994006	0.9995939	0.9986739	0.99947304	0.99976367	0.99756026	0.99938846	0.9967579	0.99949837
0.0	0.99947315	0.9994006	0.9995939	0.9986739	0.99947304	0.99976367	0.99756026	0.99938846	0.9967579	0.99949837
0.0	0.99947315	0.9994006	0.9995939	0.9986739	0.99947304	0.99976367	0.99756026	0.99938846	0.9967579	0.99949837
0.0	0.99947315	0.9994006	0.9995939	0.9986739	0.99947304	0.99976367	0.99756026	0.99938846	0.9967579	0.99949837
0.0	0.99947315	0.9994006	0.9995939	0.9986739	0.99947304	0.99976367	0.99756026	0.99938846	0.9967579	0.99949837
0.0	0.99947315	0.9994006	0.9995939	0.9986739	0.99947304	0.99976367	0.99756026	0.99938846	0.9967579	0.99949837
0.0	0.99947315	0.9994006	0.9995939	0.9986739	0.99947304	0.99976367	0.99756026	0.99938846	0.9967579	0.99949837
0.0	0.99947315	0.9994006	0.9995939	0.9986739	0.99947304	0.99976367	0.99756026	0.99938846	0.9967579	0.99949837
0.0	0.99947315	0.9994006	0.9995939	0.9986739	0.99947304	0.99976367	0.99756026	0.99938846	0.9967579	0.99949837
0.0	0.99947315	0.9994006	0.9995939	0.9986739	0.99947304	0.99976367	0.99756026	0.99938846	0.9967579	0.99949837
0.0	0.99947315	0.9994006	0.9995939	0.9986739	0.99947304	0.99976367	0.99756026	0.99938846	0.9967579	0.99949837
0.0	0.99947315	0.9994006	0.9995939	0.9986739	0.99947304	0.99976367	0.99756026	0.99938846	0.9967579	0.99949837
0.0	0.99947315	0.9994006	0.9995939	0.9986739	0.99947304	0.99976367	0.99756026	0.99938846	0.9967579	0.99949837
0.0	0.99947315	0.9994006	0.9995939	0.9986739	0.99947304	0.99976367	0.99756026	0.99938846	0.9967579	0.99949837
0.0	0.99947315	0.9994006	0.9995939	0.9986739	0.99947304	0.99976367	0.99756026	0.99938846	0.9967579	0.99949837
0.0	0.99947315	0.9994006	0.9995939	0.9986739	0.99947304	0.99976367	0.99756026	0.99938846	0.9967579	0.99949837
0.0	0.99947315	0.9994006	0.9995939	0.9986739	0.99947304	0.99976367	0.99756026	0.99938846	0.9967579	0.99949837
0.0	0.99947315	0.9994006	0.9995939	0.9986739	0.99947304	0.99976367	0.99756026	0.99938846	0.9967579	0.99949837
0.0	0.99947315	0.9994006	0.9995939	0.9986739	0.99947304	0.99976367	0.99756026	0.99938846	0.9967579	0.99949837
0.0	0.99947315	0.9994006	0.9995939	0.9986739	0.99947304	0.99976367	0.99756026	0.99938846	0.9967579	0.99949837
0.0	0.99947315	0.9994006	0.9995939	0.9986739	0.99947304	0.99976367	0.99756026	0.99938846	0.9967579	0.99949837
0.0	0.99947315	0.9994006	0.9995939	0.9986739	0.99947304	0.99976367	0.99756026	0.99938846	0.9967579	0.99949837
0.0	0.99947315	0.9994006	0.9995939	0.9986739	0.99947304	0.99976367	0.99756026	0.99938846	0.9967579	0.99949837
0.0	0.99947315	0.9994006	0.9995939	0.9986739	0.99947304	0.99976367	0.99756026	0.99938846	0.9967579	0.99949837
0.0	0.99947315	0.9994006	0.9995939	0.9986739	0.99947304	0.99976367	0.99756026	0.99938846	0.9967579	0.99949837
0.0	0.98799676	0.97319365	0.99601066	0.96912384	0.99628603	0.9868671	0.9543132	0.98848593	0.9727454	0.9863978
0.0	0.99997795	0.99993837	0.9999827	0.999843	0.99997246	0.9999678	0.99998176	0.9999827	0.9999685	0.9999826
0.0	0.98883456	0.97575676	0.98621947	0.9911786	0.9963947	0.95777017	0.97268325	0.9896912	0.98281693	0.9887116
0.0	0.98883456	0.97575676	0.98621947	0.9911786	0.9963947	0.95777017	0.97268325	0.9896912	0.98281693	0.9887116
0.0	0.98883456	0.97575676	0.98621947	0.9911786	0.9963947	0.95777017	0.97268325	0.9896912	0.98281693	0.9887116
0.0	0.9944571	0.98749626	0.9979954	0.9907946	0.9987109	0.9988662	0.98446286	0.99665797	0.9930559	0.9960204
0.0	0.9981596	0.99825686	0.9985672	0.9977222	0.9988914	0.9992336	0.99622405	0.9990004	0.9987161	0.99648714
0.0	0.05799676	0.006538453	0.013132544	0.06861948	0.10092348	0.44040614	0.010857468	0.03591817	0.07217507	0.038638137
0.0	0.99726033	0.9954918	0.99848795	0.9937522	0.99890184	0.99606377	0.98574114	0.9946161	0.99385417	0.9978204
0.0	0.99984956	0.99991345	0.99994504	0.9992569	0.9997291	0.99992204	0.9996989	0.9998828	0.99974066	0.9995597
0.0	0.98883456	0.97575676	0.98621947	0.9911786	0.9963947	0.95777017	0.97268325	0.9896912	0.98281693	0.9887116
0.0	0.98883456	0.97575676	0.98621947	0.9911786	0.9963947	0.95777017	0.97268325	0.9896912	0.98281693	0.9887116
[truncated: 21,494 more rows]
