# Supplementary material for: Teasing out missing reactions in genome-scale metabolic networks through hypergraph learning
Source: Nat Commun. 2023 Apr 25;14:2375. doi: 10.1038/s41467-023-38110-7 (PMC10130184; doi:10.1038/s41467-023-38110-7)
Supplement: Supplementary file 4 — Source Data [file 41467_2023_38110_MOESM4_ESM.zip › Source Data/Figure 2/j-m/iSF_1195_node2vec.csv]

	0	0.1	0.1.1	0.1.1.1	0.1.1.1.1	0.1.1.1.1.1	0.1.1.1.1.1.1	0.1.1.1.1.1.1.1	0.1.1.1.1.1.1.1.1	0
1.0	0.16918904	0.52345073	0.51815045	0.5239182	0.5206526	0.06859456	0.49150354	0.5258087	0.5035079	0.50608826
1.0	0.50268525	0.5251821	0.5177768	0.14237092	0.5223511	0.115463674	0.058339514	0.5233333	0.5017253	0.5076642
1.0	0.5023477	0.001716988	0.51698846	0.52540773	0.52205735	0.5032148	0.491193	0.5270958	0.036492527	0.507719
1.0	0.5008382	0.5241349	0.51869285	0.52468663	0.5195425	0.5007392	0.48969987	0.5261833	0.50432205	0.50693023
1.0	0.5008614	0.5235274	0.51724035	0.52380514	0.52066153	0.5019565	0.48974	0.5249156	0.022594612	0.5082691
1.0	0.16344382	0.5234055	0.5151936	0.5243566	0.5230754	0.50122756	0.49100682	0.5248512	0.021965692	0.50675887
1.0	0.50311893	0.5246063	0.074456066	0.5232846	0.52193683	0.5032109	0.00012556312	0.5256969	0.50372076	0.5084316
1.0	0.5020639	0.52194554	0.5196866	0.52861804	0.0063577904	0.5014252	0.49167046	0.5256567	0.50416505	0.5078833
1.0	0.50178576	0.52456653	0.5182506	0.52360576	0.52046955	0.008103954	0.49028563	0.52484775	8.68592e-05	0.1208376
1.0	0.50210124	0.01744314	0.5170322	0.5238321	0.52147144	0.50147295	0.017183898	0.5251298	0.03692692	0.50645953
1.0	0.499235	0.5251077	3.413932e-05	0.5235399	0.52033556	0.50091314	0.49020973	0.5247546	0.00012428484	0.020633329
1.0	0.5012487	0.52419174	0.5158626	0.5228991	0.12981412	0.5023972	0.15340614	0.52401567	0.50362533	0.5057894
1.0	0.20931593	0.522183	0.5167657	0.053559728	0.12996049	0.501954	0.49002978	0.14609751	0.025442401	0.50755507
1.0	0.50324523	0.010263834	0.00064632617	0.52391845	0.51961285	0.5018239	0.49053398	0.52555555	0.5049923	0.021356096
1.0	0.50173134	0.00011006238	0.51824355	0.15993787	0.14014293	0.5031265	0.4913974	0.021042699	0.01858255	0.5064851
1.0	0.50198257	0.5228482	0.5184067	0.5241454	0.17798352	0.12911819	0.4912899	0.5247879	0.50445056	0.5082961
1.0	0.50211376	0.5242051	0.51624167	0.5224661	0.5208424	0.503057	0.48932716	0.5239116	0.504865	0.33387843
1.0	0.501019	0.5238562	0.5198392	0.5234588	0.5214419	0.50157094	0.4896027	0.5245358	0.011177741	0.09153543
1.0	0.5018063	0.025675733	0.51851314	0.52247113	0.5211628	0.0171438	0.49069962	0.5250943	0.5053	0.50743544
1.0	0.5019769	0.012407497	0.51677245	0.1928108	0.115925826	0.5022743	0.4898283	0.52371716	0.50377995	0.09898658
1.0	0.50214523	0.12830798	0.07045166	0.0013272896	0.5213795	0.50049365	0.11020879	0.5247902	0.50529075	0.5067223
1.0	0.502688	0.5232083	0.51804745	0.5241174	0.5213942	0.071499474	0.49205887	0.5246293	0.50334936	0.5069995
1.0	0.50159407	0.52364504	0.049714215	0.5236316	0.52232474	0.03710942	0.49144268	0.5244896	0.5044023	0.50644946
1.0	0.50152177	0.52265	0.5144004	0.1375932	0.52087164	0.5021853	0.49103418	0.09189419	0.051293857	0.038489994
1.0	0.054134395	0.5216245	0.51684594	0.52426356	0.14039503	0.5012483	0.49078253	0.5252255	0.50368196	0.50679696
1.0	0.501599	0.5243722	0.5191262	0.5245996	4.4583223e-05	0.50149566	0.4919671	0.525543	0.50371313	0.5065912
1.0	0.5007189	0.52416843	0.51632607	0.52470356	0.5201558	0.50213224	0.095227025	6.0792172e-05	0.50365645	0.5070761
1.0	0.5018114	0.5237381	0.51705843	0.02938085	0.02924859	0.1197763	0.05495626	0.5235903	0.12514514	0.50671595
1.0	0.5039854	0.5238117	0.09171344	0.52468	0.52153003	0.49681142	0.05776193	0.5253503	0.50268996	0.50799316
1.0	0.50228083	0.00012101085	0.5154328	0.5243717	0.51873153	0.50130713	0.49116603	0.17341049	0.5042254	0.50701433
1.0	0.05012526	0.1383661	0.5171836	0.14342915	0.5207885	0.50505906	0.4906754	0.52565026	0.09776405	0.5077788
1.0	0.021319315	0.049254995	0.5184179	0.5246263	0.5215206	0.5019452	0.49071455	0.5244946	0.50535786	0.5079829
1.0	0.5011978	0.15514548	0.5176284	0.13297534	0.13689622	0.5033256	0.4904259	0.0011807741	0.5042119	0.50798064
1.0	0.023955809	0.5235795	0.51632327	0.52483815	0.5210293	0.08601468	0.49331033	0.5253935	0.079643	0.50683826
1.0	0.5040658	0.5235516	0.51628286	0.5247519	0.09803905	0.50129986	0.49243277	0.524029	0.01882271	0.5060522
1.0	0.5028118	0.102927394	0.5178087	0.14714265	0.52160937	0.12702924	0.49162146	0.5250624	0.50360805	0.090525135
1.0	0.50006443	0.037197266	0.5159731	0.52538925	0.52118427	0.50027585	0.4932635	0.5245366	0.50202423	0.50640976
1.0	6.213535e-05	0.08860307	0.5183267	0.039565817	0.015325462	0.5037848	0.05280842	0.5256273	0.0035132621	0.08157063
1.0	0.000117354735	0.52371067	0.14886636	0.0034338438	0.5213564	0.50133747	0.09338014	0.5247552	0.5065008	8.094023e-05
1.0	0.501983	0.5243248	0.5180235	0.5231866	0.52000195	0.50181454	0.49110284	0.009168834	0.5049515	0.50655663
1.0	0.5019034	0.13591272	0.14831881	0.52460617	0.03275873	0.5036972	0.4918411	0.013068534	0.5041842	0.50734085
1.0	0.12096998	0.10898113	0.5182444	0.5250941	0.52245456	0.5023825	0.49118817	0.5235086	0.50350153	0.036255494
1.0	0.5015674	0.5229734	0.5167786	0.5247263	0.0018085111	0.5032129	0.49095836	0.5256257	0.50429285	0.50725114
1.0	0.502054	0.5241204	0.11000261	0.5264755	0.5180351	0.500811	0.49100164	0.5232725	0.5032792	0.50764656
1.0	0.5020634	0.524084	0.5193209	0.52437735	0.5209717	0.5028906	0.48993772	0.52519697	0.50332904	0.50645864
1.0	0.50027204	0.524159	0.5186567	0.02631198	0.521804	0.50055444	0.4922461	0.5256597	0.5038049	0.50642073
1.0	0.5002361	0.52310026	0.51937014	6.886399e-05	0.5199654	0.50026464	0.49391204	0.5244601	0.50323063	0.5069822
1.0	0.5012535	0.52309096	0.5185644	0.5211643	0.51966166	5.16048e-05	0.49088708	0.5245846	0.10799813	0.5078042
1.0	0.5013952	0.00014072614	0.51792175	0.5249637	0.12679332	0.5028291	0.49116102	0.15194172	0.50454843	0.08615107
1.0	0.50266236	0.14128819	0.5174334	0.5241753	0.0061998847	0.036488034	0.49015054	0.52499866	0.5052126	0.5064131
1.0	0.009624621	0.52330893	0.5155756	0.5249791	0.5220875	0.50134593	0.49025968	0.5256706	0.1768693	0.5079294
1.0	0.49876744	0.13168363	0.51746035	0.5235455	1.6400227e-06	0.5013595	0.49082306	0.524635	0.5030024	0.50794023
1.0	0.50185347	0.04082055	0.5176104	0.52399653	0.520596	0.5011616	0.4915021	0.52533215	0.50529337	0.5066375
1.0	0.02840873	0.52455556	0.09576175	0.5248567	0.0024945627	0.50387496	0.48962477	0.5250706	0.5048534	0.5070547
1.0	0.5018165	0.5233618	0.5168269	0.00012973792	0.5203185	0.13429463	0.49174377	0.52435863	0.117546655	0.5081794
1.0	0.50094616	0.52403444	0.5169199	0.52442867	0.52023786	0.5019537	0.49141654	0.5241402	0.5028666	0.5061968
1.0	0.0050617224	0.5204383	0.5157076	6.5418084e-05	0.52130115	0.21939518	0.4904982	0.009594225	0.5041291	0.50732136
1.0	0.5023306	0.5245213	0.030487277	0.15570937	0.5186254	0.5008169	0.49161652	0.5256241	0.50353956	0.5085734
1.0	0.5015691	0.5238276	0.518375	0.031743597	0.5233872	0.5004117	0.49231666	0.5245865	0.5025731	0.5079035
1.0	0.50205636	0.5247384	0.51761043	0.5235167	0.5209868	0.5006116	0.013958684	0.1447067	0.0041079954	0.5065504
1.0	0.50164133	0.0085168015	4.8878428e-05	0.52363324	0.5223974	0.5015566	0.4915877	0.16160145	0.50530386	0.5080969
1.0	0.5028303	0.5252189	0.14009322	0.52443796	0.5216206	0.5021751	1.1040323e-05	0.52527046	0.5029884	0.5059875
1.0	0.5029165	0.52351546	0.5174571	0.5236217	0.08882561	0.501375	0.48858878	0.524872	0.50365037	0.5077559
1.0	0.022148654	0.5250514	0.51727754	0.52433753	0.52006024	0.5022671	0.48943153	0.041348185	0.5041871	0.5072107
1.0	0.5018998	0.5242728	0.030566437	0.13343967	0.52168787	0.50197196	0.49114528	0.52582014	0.5055465	0.5070892
1.0	0.50212574	0.5244686	0.51568496	0.5253694	0.52094346	0.5021001	0.11931619	0.52497566	0.50533813	0.5072683
1.0	0.50143415	0.14883313	0.51658696	0.5238018	0.009436138	0.5010359	0.49250072	0.0016636193	0.5036088	0.508182
1.0	0.502152	0.52385235	0.5157842	0.5236351	0.007467546	0.50185657	0.49180773	0.5247622	0.5074524	0.13873035
1.0	0.5002825	0.52354634	0.51569164	0.52540416	0.5204948	0.007721665	0.49001837	0.5267251	0.029420217	0.5068321
1.0	0.50140446	0.5236042	0.51842207	0.5236672	0.52336866	0.50187325	0.49217343	0.52381796	0.50496995	0.50824046
1.0	0.5012906	0.5234737	0.099585615	0.52505225	0.5198557	0.015016073	0.4913691	0.524509	0.50431466	0.08078557
1.0	0.5021241	0.09260881	0.5151039	0.5237614	0.52178943	5.4497683e-05	0.49270663	0.5250162	0.08765641	0.50667715
1.0	0.047321558	0.5234742	0.5206589	0.021431806	0.51911825	0.5020019	0.49083835	0.5245692	0.5030221	0.15173608
1.0	0.5016161	0.5243612	0.5199051	4.456684e-09	3.4261662e-05	0.5012043	0.17327604	0.52471685	0.5042464	0.5081593
1.0	8.185514e-05	0.52405113	0.51952815	0.5243686	0.5204278	0.50335187	0.4903804	0.15856443	0.50500447	0.5062861
1.0	0.501101	0.52437323	0.51935714	0.5248157	0.52055705	0.5018785	0.490446	0.52506036	0.5059245	0.080403484
1.0	0.50219667	0.00082799385	0.025947485	0.52411336	0.5214201	0.086565495	0.49167368	0.52464366	0.50289977	0.506906
1.0	0.50092363	0.52480114	0.51725906	0.11471056	0.5197831	0.5006448	0.4888187	0.022319676	0.5049887	0.5061753
1.0	0.50191146	0.06486181	0.5166112	0.52390206	0.08662619	0.503035	0.49035665	0.52475536	0.5049718	0.0018412162
1.0	0.024799434	0.5237909	0.5164362	0.52418464	0.52145106	0.5021379	0.49086672	5.413314e-05	0.00095032115	0.13604529
1.0	0.08449196	0.5234648	0.51691455	0.059415843	0.52078897	0.50225556	0.00019524289	0.5254084	0.13103138	0.5071651
1.0	0.5036294	0.5239905	0.5191912	0.13890192	0.5214066	0.017775936	0.49060696	0.52668005	0.08873296	0.090148926
1.0	0.030501615	0.23329365	0.5175948	0.52418816	0.5220468	0.49941525	0.03144917	0.52394533	0.50472796	3.038743e-05
1.0	0.5018729	0.09676444	0.51849663	0.52299637	0.5214032	0.00068082224	0.060703963	0.5256893	0.50379413	0.5069428
1.0	0.5021131	0.52410907	0.5173091	0.09024479	0.52006286	0.5012893	0.48967874	0.5260491	0.50240445	7.8797144e-05
1.0	0.5013684	0.52508354	0.51738316	0.5230427	0.5183361	0.50103104	0.49225304	0.5243759	0.5038424	0.05238582
1.0	0.501314	0.15239857	0.51772755	0.5209027	0.52108294	0.50140095	0.49175856	0.074280865	0.035966504	0.5072299
1.0	0.502278	0.523847	0.5170749	0.5229989	0.5202915	0.50121164	0.49161595	0.14305952	0.5041886	0.50842875
1.0	0.5019141	0.024053967	0.038001217	0.52440697	0.521961	0.501712	0.48957527	0.52389205	7.272613e-05	0.5088769
1.0	0.5026999	0.5252029	0.048208058	0.52405775	0.0047388803	0.012483356	0.49058166	0.5250093	0.5043657	0.5065833
1.0	0.50277394	0.5257621	0.08750159	0.5246242	0.5218043	0.50333405	0.4910842	0.5246974	0.50260377	0.5066704
1.0	0.5017494	0.5228667	0.5203093	0.5253653	0.52141994	0.5015402	0.49208468	0.52459735	0.5028854	0.506745
1.0	0.49991977	0.1116023	0.51730746	0.5242393	0.18029977	4.5918616e-05	0.49014956	0.5265846	0.018791463	0.07946219
1.0	0.5039802	0.5262397	0.51723325	0.12704606	0.5225672	0.50153947	0.4934012	0.5260982	0.50467795	0.50772595
1.0	0.5024128	0.5237695	0.51795554	0.5256838	0.07464805	0.50089675	0.48998433	0.5267673	0.5044043	0.50689614
1.0	0.08914005	0.52210844	0.5185378	0.52466506	0.5219119	0.5023192	0.056066506	0.524566	0.50510716	0.023853647
1.0	0.5029874	5.6909375e-05	0.51729053	0.5227953	0.51888764	0.022844814	0.49093333	0.523088	0.024052378	0.13323008
1.0	0.50035167	0.5249039	0.0060715713	0.019752676	0.5211661	0.5016669	0.091579564	6.937415e-05	0.09084451	0.50739366
1.0	7.829433e-05	0.19642644	0.51502407	0.12824161	0.038088072	0.5008701	0.13328345	0.5256132	0.01034255	0.13835078
1.0	0.5011539	0.5230123	0.5182324	0.52406985	0.5212706	6.8109286e-05	0.13974361	0.5249235	0.50295687	0.5078529
1.0	0.5010838	0.00010866445	0.51695406	0.52407706	0.52144444	0.4996562	0.0099765835	0.52653545	0.15706912	0.50964844
1.0	0.5016038	0.52344877	0.51842725	0.5243747	0.5215687	0.50297517	0.00020651284	0.52467525	0.50378853	0.5078773
1.0	0.13558431	0.52428037	0.5165918	0.52436596	0.52179056	0.5024657	0.4908355	0.52443624	0.5041332	0.5070391
1.0	0.50110996	0.525497	0.0011140741	0.523959	3.1504886e-05	0.50234854	0.49071524	0.52493244	0.50575405	0.5089203
1.0	0.50175977	0.52328867	0.5165641	0.5235083	6.513299e-05	0.5008984	0.49149272	0.52573043	0.50152785	0.5071665
1.0	0.13255516	0.33821112	3.340211e-05	0.13137674	0.51902324	0.5022171	0.4870235	0.5236896	0.5029718	0.5045575
1.0	0.502054	0.5246424	0.15261604	0.0020842003	0.5191813	0.5011551	0.00019459185	0.52583665	0.5052621	0.017668357
1.0	0.0056482386	0.52333266	0.51776946	0.5245471	0.52152216	0.04424308	0.49008647	0.00992871	0.50448644	0.5077781
1.0	0.5021662	0.5224527	0.5177609	0.026585264	0.52014226	0.5042636	0.0030524286	0.017969532	0.07336221	0.50742
1.0	8.5530555e-05	0.062005706	0.22327924	0.5252825	0.14386241	0.022196177	0.49182543	0.52025646	0.5044823	0.50545
1.0	0.50321066	0.5229862	0.18517466	0.5222852	0.52127445	0.07358837	0.083700955	0.52325225	0.15684842	0.13335419
1.0	0.503788	0.5249342	0.5174124	0.5248885	0.5219036	0.009440302	0.012415551	0.52509785	0.5042255	0.508291
1.0	0.02405919	0.52424806	0.5174961	0.5226817	0.52184826	0.5020607	0.49290243	0.5257209	0.1536895	0.5061794
1.0	0.5023217	0.52257544	0.51725346	0.52357966	0.51889694	0.50418067	0.13904913	0.52575135	0.502995	0.010349557
1.0	0.13012663	0.5214744	0.5178463	0.00015610644	0.52031124	0.041098207	0.4897557	0.52427375	0.50530434	0.0012088433
1.0	0.500429	0.14860186	0.5179129	0.52625465	0.5227383	0.5009674	0.49198455	0.10200228	0.07902914	0.013872641
1.0	0.077039376	0.52320087	0.097209156	0.12746392	0.52157736	0.5009494	0.058149	8.117134e-05	0.5019454	0.50727963
1.0	0.5002932	0.52418774	0.5149479	0.16949631	0.52194875	0.50214213	0.04682185	0.5250142	0.5049885	0.5066282
1.0	0.5026059	0.05734459	0.51652414	0.03287802	7.4666015e-05	0.50514925	0.4904745	0.52450466	0.5031875	0.50541174
1.0	0.50247735	0.5239875	0.5183466	0.5238974	0.10554309	0.50135535	0.4911534	0.00010978702	0.5040849	0.50678
1.0	0.50168705	0.52340573	0.51723266	0.52347845	0.5214685	0.49976277	0.49085903	0.09664654	0.50333554	7.2783165e-05
1.0	0.0875583	0.52362424	0.088151574	0.0055746255	0.5207196	0.5016684	9.516594e-05	0.52471673	0.50374585	0.50581795
1.0	0.50153947	0.5227123	0.5179283	0.5235963	0.5208078	0.11284022	0.49176764	0.5242439	0.50323623	0.5076503
1.0	0.09349944	0.0154515635	0.026752448	0.14012939	0.29066297	0.5013253	0.49080664	0.52390033	0.5033037	0.5070176
1.0	0.5027421	0.5234711	0.5174144	0.52301645	0.51974756	0.50049305	0.49015015	0.52313036	3.9213508e-05	0.5069717
1.0	0.50017947	0.5245547	0.5177032	0.52540326	0.5222794	0.501557	0.48887488	0.5236105	0.5046466	0.09058106
1.0	0.5014051	0.52496886	0.5175947	0.5268285	0.5208909	0.5019755	0.49096957	0.52398753	0.5032442	0.5077514
1.0	0.5008666	0.09984599	0.5175762	0.52335703	0.521446	0.067513555	0.48996994	0.52542776	0.5035148	0.5068057
1.0	0.027067287	0.52496785	0.51737213	0.5246973	0.520712	0.50113153	0.13947356	0.17059407	0.5035862	0.50601757
1.0	0.5022083	0.022832207	0.14972791	0.52601737	0.5209324	0.500641	0.49100637	0.5263402	0.12804908	0.020995524
1.0	0.5006581	0.52484274	0.51609665	0.52330667	0.5208714	0.5013136	0.49133664	0.52692544	0.50329226	0.5074604
1.0	0.5012154	0.5231738	0.5182545	0.107454784	0.5211357	0.50223273	0.1458133	0.52520955	0.5027264	0.5074739
1.0	0.49961853	0.5249361	0.5165369	0.524483	0.5219492	0.5021021	0.49086052	0.5245473	0.50454235	0.5073589
1.0	0.50140035	0.5253152	0.51613516	0.52344996	0.52013904	0.5013822	0.49174014	0.04169249	0.5023213	0.5062302
1.0	0.5016668	0.047867738	0.51656693	0.5254895	0.5217367	0.13231996	0.49024698	0.15049706	0.18120657	0.5074265
1.0	0.5018739	0.5238409	0.51701707	0.019816102	0.5210195	0.5020306	0.4918253	0.52573824	0.50461894	0.50709903
1.0	0.50055915	0.048434846	0.5167732	0.5238861	0.521988	0.50107425	0.49185953	0.037837446	0.50399756	0.5071984
1.0	5.434842e-05	0.5236434	0.117186934	0.5234514	0.52117914	0.50092965	0.07107863	0.5247563	0.13217245	0.50765324
1.0	0.5018058	0.5244008	0.51560825	0.08038832	0.0014163224	9.46323e-05	0.009106388	0.52512103	0.14286757	0.50909495
1.0	0.5030408	0.5230541	0.51898235	0.52499115	0.14558491	0.502006	0.49052778	0.011413221	5.7664845e-05	0.10382445
1.0	0.50387913	0.5215445	0.51723915	0.09234383	0.522245	0.5031725	0.039175127	0.5245461	0.09511193	2.9868776e-08
1.0	0.50140446	0.52331066	0.5172869	0.5215456	0.52102214	0.10865483	0.49038997	0.5239846	0.50357616	0.50781256
1.0	0.50210744	0.52413255	0.51858	0.20327331	0.52306277	0.50185376	0.48893425	0.5259735	0.50410306	0.5059277
1.0	0.50275433	0.5237881	0.51722604	0.5237391	0.5209314	0.50206286	0.49106196	0.52544886	0.50624555	0.07196958
1.0	0.50294125	0.12111938	0.51785487	0.5229661	0.5188352	0.123423554	0.49061763	0.0022164413	0.5030088	0.5072055
1.0	0.50181556	0.09237877	0.5159891	0.5248933	0.5217491	0.50153834	0.49050692	0.007110045	0.505144	0.5071273
1.0	0.49931288	0.524102	0.51753837	0.52538264	0.008548913	0.50153095	0.49110687	0.52341205	0.503411	0.5076605
1.0	0.4977932	0.5232961	0.5156685	0.52505565	0.5206989	0.10629459	0.4900475	0.5218987	0.101804115	0.50781834
1.0	0.5017936	0.5230365	0.51744217	0.5233296	0.20601855	0.5026073	0.4914292	0.14819269	0.5035566	0.5068577
1.0	0.5030035	0.5259495	0.5179056	0.52369386	0.07071915	0.057466723	0.10597966	0.09044247	0.50352055	0.5074378
1.0	0.5019678	0.52269304	0.023149233	0.5254878	0.5222668	0.50277966	0.49380097	0.024882676	0.50348604	0.5084318
1.0	0.04794168	0.13648528	0.51745206	0.5236503	0.5202562	0.5011972	0.49024937	0.026122274	0.5064364	0.046062507
1.0	0.1279476	0.13627383	0.51757085	0.0069572497	0.17358615	0.5015897	0.49274036	0.52782995	0.50253576	0.1329575
1.0	0.021992194	0.5257838	0.5178829	0.012529247	0.5197884	0.49795666	0.48983684	0.52639675	0.50366765	0.50731045
1.0	0.5026783	0.52497643	0.51547796	0.5220566	0.5208946	0.5024588	0.14020555	0.09234231	0.50252295	0.5071567
1.0	0.5015798	0.5228844	0.5171308	0.0013271827	0.5218084	0.07669498	0.49089012	0.528509	0.17436346	0.5065423
1.0	0.16805086	0.5249899	0.00882088	0.52253306	0.5189123	0.50217235	0.49173006	0.5264137	0.50487155	0.50926423
1.0	0.50209343	0.02192554	0.02421397	0.08991875	0.5217959	0.5025264	8.210478e-08	0.010514293	5.921549e-05	0.5073944
1.0	0.5014861	0.52523756	0.5184847	0.52561796	0.5210268	0.5034061	0.48830983	0.52525574	0.5035832	0.5067755
1.0	0.5018553	0.5230222	0.08549888	0.15705821	0.08462874	0.5005374	0.49116737	8.090713e-05	0.5039212	0.16434821
1.0	0.5015325	0.5244157	0.15373068	0.5249691	0.51895297	0.5018172	0.49008006	0.21422257	0.50381017	0.50733536
1.0	0.5016786	0.52677107	0.5153659	0.52572507	0.00025573027	0.5018317	0.49122187	0.52466744	0.5054774	0.5063287
1.0	0.5014016	0.12572066	0.026164444	0.5250972	0.5215557	0.50145954	0.49226472	0.5264533	0.17182764	0.03593162
1.0	0.041720603	0.52617204	0.51827854	0.5239306	0.52072924	0.07447973	0.49073476	0.009581601	0.5034334	3.6180314e-05
1.0	0.5006113	0.19032122	0.14889854	0.52517474	0.52110153	0.5024987	0.490838	0.52485394	0.12769066	0.50658125
1.0	0.50091815	0.5273678	0.51711375	9.2226124e-05	6.698408e-05	0.50166696	0.14630769	0.52661294	0.5033047	0.50695765
1.0	0.1746222	0.5260465	0.5173543	0.52319145	0.11868373	0.5017016	0.49098727	0.52483547	0.502938	0.018810913
1.0	0.501334	0.038143054	0.51568145	0.5243123	0.5200565	0.4977792	0.49033386	0.19166654	0.5032774	0.5064981
1.0	0.49986508	0.5238834	0.5152702	0.52478695	0.5210442	0.108468145	0.4890017	0.027603514	0.50429	0.5062386
1.0	0.5011018	0.02761024	0.517058	0.0069749863	0.5220462	0.5013419	0.4895603	0.52523214	0.5052854	0.5074224
1.0	0.50160635	0.52382565	0.07877661	0.09418242	0.52232116	0.50204253	0.4927268	0.524709	0.504304	0.5072302
1.0	0.50177103	0.5242618	0.5180728	0.5239801	0.5178575	0.50175023	0.12127316	0.5243752	0.502707	0.5073161
1.0	0.5018048	0.52368647	0.5160828	0.5246474	0.13311784	0.5013037	0.4914367	0.5240331	0.50390506	0.5067642
1.0	0.5013663	0.52489865	0.5167428	0.52622473	0.52194965	0.50206697	0.49162966	0.5252122	0.5026756	0.50740963
1.0	7.487686e-05	0.52215356	0.098571576	0.5233295	0.04345562	0.50184417	0.4908124	0.52636635	0.50360817	0.5062733
1.0	0.50226825	0.5243603	0.5175369	0.52311903	0.13924226	0.025908839	0.4910635	0.5235877	0.50470465	0.5074275
1.0	0.5009752	0.52288115	0.15352295	0.52258986	0.5214795	0.5020742	0.489641	0.52461755	0.5039477	0.50781864
1.0	0.50268394	0.52524906	0.51903105	0.008241315	0.5207888	0.50261456	0.48994833	0.52622175	0.50477564	0.5073982
1.0	0.50252837	0.0001287342	0.5166371	0.52356017	0.5207156	0.5018447	0.4907367	0.5252567	0.021137137	0.5077825
1.0	0.49986514	0.021164808	0.5186831	0.16580851	0.11873327	0.5002888	0.49178213	0.11902249	0.50188214	0.5068258
1.0	0.5022769	0.5252321	0.010087063	0.52514195	0.5213979	0.21417311	0.4902205	0.0915379	0.5019155	0.058660183
1.0	0.50050896	0.5239018	0.5144399	0.52379996	0.51989293	0.5014002	0.49063233	0.5253285	0.5036155	0.50796163
1.0	0.5011214	4.2313335e-05	0.5176016	0.5247171	0.08767244	0.50141233	0.49044794	0.52522033	0.10940323	0.5080094
1.0	0.501995	0.5243783	0.51774096	4.0461895e-05	0.5216263	0.50096256	0.49114215	0.14818874	0.5039912	0.5079036
1.0	0.5017596	0.07698682	0.06955293	0.5247353	0.5234234	0.013947118	0.045144	0.026230054	0.5052162	0.50811267
1.0	0.50199115	0.52525926	0.5168355	0.5247132	0.13264132	0.50023544	0.49016297	0.5246558	0.5042372	0.507961
1.0	0.5019782	0.5237875	0.518145	0.52183187	0.5204227	0.04300057	0.4910708	0.10314069	0.5031765	0.5071862
1.0	0.5015305	0.13263583	0.5189319	0.52353394	0.15504117	0.50108117	0.14271359	0.52585626	0.50401884	0.5066213
1.0	0.5005089	0.52313286	0.51532614	0.5240496	0.5212208	0.5027476	0.4909552	0.5240766	0.5021086	0.50678396
1.0	0.5028536	0.5235636	0.5179382	0.16795951	0.5213967	0.5012591	0.490999	0.52382845	0.50394225	0.5065643
1.0	0.5024238	0.52224743	0.5165286	0.52463084	0.0015751257	0.5026418	0.49091595	0.5256083	0.101735875	0.50771916
1.0	0.50112677	0.52522963	0.51732457	0.52368593	0.51910675	0.5010343	0.48905843	0.5255461	0.5035555	0.5057999
1.0	0.50143373	0.5251069	0.05557261	0.5239017	0.03863372	0.5020708	0.49016246	8.093622e-05	0.50388503	0.5082404
1.0	0.50120896	0.09253331	0.51793087	0.5247763	0.12914957	0.50039774	0.4914519	0.5236615	0.50332826	0.50815076
1.0	0.5029223	0.13230474	0.14029528	0.17616086	0.12727374	0.09390979	0.0016020081	0.5247806	0.50448304	0.5066288
1.0	0.50255513	0.5258997	0.16056836	0.525144	0.5210785	0.5018767	0.49240527	0.5253589	0.50327367	0.5075677
1.0	0.16620179	0.08550076	0.51950943	0.5231866	0.054899797	0.21509543	0.4901127	0.5256116	0.50447226	0.5075893
1.0	0.5017871	0.524796	0.5184495	0.5240961	0.5191866	0.501844	0.49046698	0.0946379	0.5047499	0.113705955
1.0	0.12823045	0.52252644	0.5161775	0.5240285	0.51959854	0.1429495	0.49026942	0.025554514	0.5037814	0.50569725
1.0	0.5016807	0.52558386	0.05192974	0.5225488	0.096813	0.5021814	0.49068215	0.0019822952	0.50347286	0.50782996
1.0	0.50181526	0.52549165	0.5187463	0.011926474	0.5189785	0.5004777	0.4918229	0.5262618	0.50482553	0.5068695
1.0	6.8630085e-05	0.5239712	0.069769874	0.5229279	0.5192073	0.5008049	0.49104607	0.5257979	0.5038609	0.18962754
1.0	0.5021993	0.5247995	0.51843107	0.16824427	0.5195713	0.50262576	0.026287688	0.00012596871	0.504117	0.5070072
1.0	0.50095695	0.52367514	0.51804477	0.5231751	0.5199416	0.50208807	0.4912516	0.5258901	0.5021631	0.5059597
1.0	0.5013495	0.5244689	0.51789856	0.522686	0.520928	0.5004106	0.4903729	0.52504736	0.5047399	0.507335
1.0	0.017417667	0.013381293	0.13115631	0.5227665	0.13436341	0.5014463	0.012576035	0.52550626	0.50327003	0.5074907
1.0	0.5025355	0.52435666	0.5149874	0.010639097	0.000102285616	0.50158685	0.49194935	0.5239486	0.50465345	0.50516474
1.0	0.5027843	0.14984936	0.15941449	0.52389956	7.635487e-05	0.12818134	0.49134544	0.52440286	0.5041062	0.007905593
1.0	0.00012885308	0.52405465	0.5161308	0.11921146	0.5226546	0.50240815	4.8428195e-08	0.141362	0.50489557	0.22503145
1.0	0.045835566	0.5242459	0.51491964	0.5231508	0.5213928	7.372909e-05	0.48944786	0.525713	0.5031657	0.12457308
1.0	0.50089914	0.13619666	0.0023117529	0.52513355	0.5210607	0.50135744	0.49124295	0.025003297	0.5050547	0.0001239713
1.0	0.50101566	0.027953124	0.21804063	0.52495456	0.51847845	0.50072426	0.49166954	0.023482155	0.50254035	0.5078007
1.0	0.50236094	0.0011565479	0.024951192	0.023620168	0.52081865	0.5009966	0.48925194	0.5247183	6.565632e-05	0.5024279
1.0	0.0019222633	0.1733033	3.8769944e-05	0.52449024	0.03072359	0.50153995	0.49087673	0.009117414	0.50546336	0.5098478
1.0	0.5022197	0.5239233	0.5170371	0.52291626	0.5184982	0.5005047	0.49272156	0.52401614	0.5039424	0.17872705
1.0	0.5026659	0.5236556	0.5188088	0.52506465	0.51930285	0.5009915	0.49131367	0.5253658	0.06977338	0.5059599
1.0	0.50200367	7.17137e-05	0.00010888964	0.52431715	0.520752	0.50158966	0.11581993	0.52495223	0.5032881	0.06271446
1.0	0.5028673	0.52377623	0.5164828	0.097875215	0.04033012	0.50067633	0.49084857	0.000106449676	0.50364125	0.5082136
0.0	0.011940411	0.009923161	0.0105370525	0.008835935	0.010492408	0.010192718	0.009757795	0.010722343	0.0105802175	0.007821034
0.0	0.01196413	0.009994628	0.010590292	0.008821013	0.01059095	0.010213975	0.00975951	0.010764634	0.010526717	0.007882466
0.0	0.009475029	0.008086953	0.010436937	0.010482833	0.006451623	0.0071665365	0.013152595	0.010728804	0.00855634	0.0072063482
0.0	0.009402289	0.008089689	0.0104378285	0.010424392	0.006408371	0.00716458	0.013195592	0.0106981015	0.0085739745	0.00719974
0.0	0.008457823	0.0065835817	0.009008868	0.008401501	0.008381218	0.0069615636	0.008860042	0.009873477	0.005943993	0.0057370644
0.0	0.008519806	0.006578425	0.009047391	0.00843236	0.008369033	0.0069755903	0.008885315	0.009943349	0.005963222	0.005734239
0.0	0.0447311	0.041770454	0.04839424	0.04715648	0.040795214	0.03779212	0.06288832	0.046235368	0.040070225	0.04137234
0.0	0.5001924	0.5221772	0.5169178	0.52433723	0.5202251	0.5018163	0.49092993	0.5248381	0.50402045	0.507041
0.0	0.009253681	0.008528084	0.011225909	0.01029632	0.00801099	0.009487044	0.025999073	0.010372086	0.008440629	0.009355546
0.0	0.009205659	0.008509163	0.011133787	0.010246324	0.007951449	0.009468811	0.025730282	0.010280293	0.0084202485	0.009245413
0.0	0.009175425	0.008478482	0.011188054	0.010206824	0.007968774	0.009463088	0.025829718	0.010279536	0.0083838655	0.009318743
0.0	0.00917722	0.008502632	0.011174769	0.010217731	0.007964127	0.009496261	0.02602205	0.010277799	0.008374321	0.009285065
0.0	0.0026762623	0.0016978735	0.0015513101	0.001585953	0.0016877378	0.0013947715	0.0028001987	0.0020837123	0.0016615932	0.001593127
0.0	0.01771385	0.026551802	0.022656731	0.023006145	0.021459159	0.021538373	0.029092997	0.024191597	0.022926087	0.023571018
0.0	0.023348404	0.021421723	0.022776507	0.022253487	0.020761166	0.018342255	0.030925497	0.026410691	0.02129535	0.022215994
0.0	0.011677976	0.012193927	0.0102729155	0.010230166	0.009385405	0.009384208	0.012045311	0.010729037	0.011133372	0.01208134
0.0	0.024381965	0.021858122	0.022533035	0.021262059	0.019125987	0.018415147	0.02257371	0.022088911	0.020769805	0.022302711
0.0	0.02843173	0.02213728	0.020113265	0.022327758	0.019276457	0.014972655	0.024526156	0.026086118	0.023316089	0.019596057
0.0	0.011091531	0.012280746	0.010198518	0.010556359	0.009567958	0.007863962	0.012265105	0.011972148	0.009851679	0.011717319
0.0	0.06393322	0.06522091	0.0636549	0.06218979	0.061227784	0.04936618	0.06999529	0.066990644	0.055176113	0.06795479
0.0	0.0089068785	0.007510098	0.010470538	0.006487154	0.0071011907	0.005731901	0.010703484	0.008251692	0.007096549	0.009057331
0.0	0.008920586	0.00748645	0.010423806	0.0064920667	0.0070115137	0.005720011	0.010700272	0.008159412	0.007076278	0.009007957
0.0	0.06362833	0.058615666	0.063021064	0.06998925	0.06088899	0.057506975	0.07872353	0.06254815	0.05843325	0.0601554
0.0	0.010066192	0.008467633	0.01113175	0.010653059	0.0069470215	0.0066567333	0.013234007	0.010124331	0.006784573	0.008954925
0.0	0.010056494	0.008457727	0.0110297715	0.010602789	0.006970113	0.006606083	0.013072828	0.010067911	0.006748338	0.0089727715
0.0	0.017183956	0.019705089	0.018872738	0.019120365	0.017295621	0.019431882	0.02483894	0.022455143	0.023250727	0.018844416
0.0	0.012016156	0.011301679	0.011809046	0.009356823	0.009482067	0.007830942	0.011572666	0.012230786	0.010202032	0.011649486
0.0	0.0012896894	0.0015454554	0.001323995	0.0013729322	0.0014643484	0.0013857629	0.0021164012	0.0017535007	0.0022141153	0.0015894959
0.0	0.02475745	0.017549215	0.02515306	0.02130452	0.019962018	0.01605892	0.023413047	0.025338128	0.022871083	0.022286514
0.0	0.008819221	0.0072221197	0.009139423	0.010137453	0.0075987247	0.008612477	0.013680872	0.0072699045	0.005394237	0.008944229
0.0	0.008793744	0.0073106564	0.0090729315	0.010139444	0.0075632124	0.008589979	0.013705879	0.007224972	0.005392073	0.008882527
0.0	0.057921305	0.0706418	0.068831176	0.07390165	0.056486577	0.060228147	0.07187816	0.072393745	0.0554753	0.06096889
0.0	0.0074293823	0.010168606	0.009815497	0.011050774	0.0067466255	0.0080384975	0.011524276	0.010570468	0.00687447	0.008105475
0.0	0.007456457	0.0101415785	0.009843803	0.01103981	0.0067306994	0.0080271335	0.011555573	0.0105754165	0.0068724486	0.008091947
0.0	0.06796393	0.064765476	0.066501	0.06413324	0.05249188	0.05754971	0.08752741	0.07308441	0.064431794	0.058468893
0.0	0.21642025	0.2105304	0.22221906	0.22146383	0.20925404	0.1924238	0.2548013	0.22775818	0.20891939	0.19616815
0.0	0.062243905	0.06599926	0.06603507	0.06274092	0.059037544	0.053819153	0.06867789	0.07040679	0.056959465	0.061890334
0.0	7.354083e-05	7.4083306e-05	7.905221e-05	6.134874e-05	4.9644088e-05	4.306408e-05	0.000119576565	9.330008e-05	5.219579e-05	6.864232e-05
0.0	0.5013778	0.52356	0.5155019	0.52380294	0.51993483	0.4998944	0.4913044	0.5241621	0.50290996	0.5063092
0.0	0.006837276	0.009886715	0.008128011	0.009542877	0.007817036	0.0056453366	0.01807699	0.00779039	0.006349226	0.00862627
0.0	8.172988e-05	9.267901e-05	8.683974e-05	7.862503e-05	7.733245e-05	4.951624e-05	0.0002011938	7.7802455e-05	5.5627897e-05	7.151579e-05
0.0	0.0640282	0.07005519	0.06771027	0.06704136	0.06647864	0.05588701	0.078819655	0.06708451	0.05794479	0.06257418
0.0	0.0017236342	0.0019302554	0.0008844129	0.0024009452	0.0014600361	0.001090228	0.0032799402	0.0020734505	0.0021062114	0.0018529993
0.0	0.0014362001	0.001817245	0.00308664	0.0023394602	0.0014354719	0.0016615606	0.0027085647	0.001969508	0.0017729198	0.0021190685
0.0	0.022361435	0.021797428	0.028760914	0.026458276	0.020046782	0.018137343	0.02428739	0.022929728	0.017714588	0.02296313
0.0	0.020840269	0.025440823	0.014531802	0.024216954	0.017826542	0.017851086	0.028587416	0.02271738	0.024218589	0.02304342
0.0	0.023457801	0.025853796	0.022608344	0.024598235	0.021708405	0.017705472	0.026288798	0.026417738	0.019974284	0.026884101
0.0	0.021781683	0.021853846	0.02048846	0.026964732	0.020035403	0.018229222	0.030459654	0.025033051	0.020799866	0.025963346
0.0	0.024192808	0.026158905	0.025960583	0.025322655	0.01921438	0.019392539	0.025578972	0.02283067	0.022132877	0.024702996
0.0	0.01889714	0.02300896	0.021494031	0.02781417	0.022530003	0.020124989	0.029342331	0.024642669	0.020161713	0.02161626
0.0	0.019820113	0.017851464	0.017271865	0.026522439	0.021894196	0.02002236	0.029277451	0.024841232	0.027612917	0.022488676
0.0	0.027715426	0.021429121	0.025770584	0.022276213	0.020579921	0.0191054	0.025599215	0.02192999	0.023168257	0.020572297
0.0	0.021772217	0.028949333	0.025347851	0.026110854	0.018353034	0.018973686	0.033921916	0.017140394	0.02090183	0.016011333
0.0	0.025615716	0.021235298	0.022152325	0.024055064	0.018282242	0.018573847	0.02626256	0.024490997	0.020868737	0.020380903
0.0	0.021700852	0.024841728	0.02447104	0.026412273	0.01952219	0.02454238	0.032917995	0.025960822	0.025545621	0.023910332
0.0	0.011184789	0.011705608	0.010490323	0.010199427	0.009643689	0.009546771	0.015335662	0.010400552	0.010910733	0.010217283
0.0	0.018528983	0.02484482	0.023811491	0.022002226	0.019941883	0.018097611	0.027411599	0.023387471	0.022837764	0.025264386
0.0	0.043301545	0.035435665	0.044968918	0.0402946	0.038036775	0.040927038	0.04214663	0.05120225	0.05137664	0.04151919
0.0	7.9978636e-05	6.6248205e-05	8.110914e-05	9.857549e-05	5.7096644e-05	8.0498554e-05	9.1560236e-05	0.00010562056	0.00013688995	8.555869e-05
0.0	0.00012792839	7.4563126e-05	7.624296e-05	0.00012262896	4.4583223e-05	4.7445563e-05	0.00021800642	0.00013580071	0.0001101657	6.285125e-05
0.0	8.338401e-05	7.856006e-05	6.8660396e-05	0.00013231157	4.334879e-05	5.8614787e-05	0.0003348524	9.215711e-05	0.000106781714	6.036641e-05
0.0	0.02692608	0.023628533	0.021643415	0.029928343	0.021142988	0.01755487	0.027955558	0.023442607	0.027165376	0.019028172
0.0	8.444684e-05	6.939222e-05	9.352562e-05	5.592603e-05	1.765858e-05	4.1345058e-05	0.00019392301	1.8084957e-05	7.301945e-05	6.8531204e-05
0.0	0.5019409	0.52293146	0.5142373	0.52451885	0.5199064	0.5013983	0.490917	0.52428186	0.5038669	0.5054321
0.0	0.5014435	0.52311087	0.51431185	0.52356523	0.51980305	0.50037825	0.4909936	0.52369934	0.50324064	0.5050812
0.0	0.06107132	0.07341949	0.060097706	0.068105094	0.063885994	0.06250352	0.0937237	0.07196927	0.059714492	0.064346336
0.0	6.850506e-05	0.00011060685	5.5601064e-05	8.341057e-05	6.663203e-05	7.50764e-05	0.00039046243	0.000101344536	6.221242e-05	7.938255e-05
0.0	0.040495932	0.046351157	0.04640969	0.04562405	0.03955403	0.035691112	0.049373142	0.041380234	0.039783254	0.041701164
0.0	0.04476954	0.040811796	0.04688725	0.042980444	0.049225237	0.03674524	0.042182915	0.048962828	0.036705244	0.042849068
0.0	0.16974702	0.18490875	0.18072121	0.19438094	0.18324739	0.1553423	0.1972758	0.17952308	0.1760707	0.17817882
0.0	0.06623072	0.07214165	0.064607196	0.07392021	0.061982922	0.052876227	0.08251	0.07052855	0.068957396	0.06404357
0.0	8.106065e-05	8.7175686e-05	8.242985e-05	0.00010625647	6.416082e-05	4.472635e-05	0.00024364158	8.482706e-05	8.8098626e-05	0.000105930114
0.0	0.0001047106	0.000108534696	7.039208e-05	9.784239e-05	4.6374964e-05	4.7258975e-05	0.00022283026	0.00011690196	0.000104830884	9.135721e-05
0.0	0.5007018	0.5237042	0.5147263	0.52390355	0.5196256	0.5009424	0.49075198	0.52414495	0.50329876	0.5055389
0.0	0.010764624	0.012253111	0.011669976	0.011823111	0.007294511	0.0072680535	0.011307985	0.0074925465	0.008703478	0.005529375
0.0	0.00011424248	8.302133e-05	0.00012961835	8.812005e-05	5.8758116e-05	2.8048767e-05	0.00020854519	9.1995375e-05	8.373261e-05	4.670864e-05
0.0	0.07000805	0.06803418	0.07530224	0.06910793	0.061770443	0.047911283	0.07956747	0.070143856	0.064662606	0.055803202
0.0	0.010147113	0.006108634	0.008764386	0.011785915	0.005719574	0.0066568437	0.015820077	0.008654711	0.007910536	0.008171512
0.0	0.08456782	0.09656316	0.095922105	0.09530764	0.085575715	0.0778213	0.09754864	0.08843049	0.084265284	0.08752199
0.0	0.022685237	0.02483924	0.030094374	0.02125305	0.017565565	0.018761558	0.029347967	0.02456365	0.0231861	0.025633493
0.0	0.0092714075	0.010130837	0.010263336	0.007879513	0.0063167885	0.008631066	0.013083703	0.008875951	0.008645355	0.009713249
0.0	0.007687575	0.010572414	0.010194364	0.012116567	0.008871573	0.008847326	0.023936376	0.008422327	0.009227352	0.009293947
0.0	0.0015316484	0.0017452559	0.0018732445	0.001873498	0.0015564176	0.0015142802	0.0026093542	0.0017248867	0.0018447733	0.001894219
0.0	0.020225031	0.025763629	0.023645194	0.022988763	0.020887516	0.017539687	0.02432397	0.024991909	0.02159169	0.02161497
0.0	0.011594979	0.01217934	0.01030939	0.007935475	0.0109149115	0.009358384	0.015726382	0.012942439	0.01119661	0.0020543486
0.0	0.022519037	0.021873904	0.023670515	0.017693765	0.020693352	0.019887315	0.026918167	0.022990964	0.02262843	0.021166047
0.0	0.021166246	0.02560596	0.017180033	0.025857989	0.019250475	0.016247854	0.024816029	0.02444456	0.023184795	0.027831951
0.0	0.021103144	0.02565196	0.017084949	0.025912143	0.019184938	0.016214186	0.024707345	0.024300054	0.023131836	0.027723618
0.0	0.13944022	0.14205797	0.13407879	0.14661708	0.14056258	0.112388775	0.13826044	0.1411146	0.11781607	0.14073557
0.0	0.000115924755	6.823521e-05	9.1684924e-05	5.8425718e-05	5.244751e-05	5.7969195e-05	0.00011694175	6.058753e-05	1.4215023e-07	0.000102276244
0.0	0.00011553741	7.2504336e-05	7.89603e-05	8.528866e-05	8.2031656e-05	3.8522212e-05	0.00011036338	5.9879363e-05	4.6725792e-05	0.00010619377
0.0	7.9574376e-05	3.3408513e-05	9.027333e-05	9.5787866e-05	7.9019126e-05	6.192151e-05	0.00016469395	6.161457e-05	8.270826e-05	4.87275e-05
0.0	0.002098918	0.0021412983	0.0023019603	0.0015892977	0.0014026833	0.00010964546	0.0018432804	0.0019247632	0.0015105486	0.0016170486
0.0	0.0021878923	0.0021181975	0.0022724885	0.0017386648	0.0015250144	7.370322e-05	0.0025804488	0.0021674267	0.0016533266	0.0014858928
0.0	0.5032302	0.5225934	0.51601875	0.52365035	0.5195808	0.5006822	0.49114907	0.5249901	0.50347245	0.50597876
0.0	0.50291467	0.5229753	0.5156957	0.5239596	0.5200982	0.50020766	0.4911382	0.5244207	0.50301474	0.50638896
0.0	0.0068353727	0.008021247	0.000100438556	0.009300167	0.009850792	0.0075458447	0.012637879	0.013206593	0.008533092	0.011085493
0.0	0.0018950332	0.0016325278	0.0020337764	0.0018938702	0.0019448217	0.0012229215	0.002795966	0.0022859515	0.001221068	0.0016521227
0.0	0.0021913156	0.0019695265	0.0014697375	0.001659564	0.0014247097	0.0015628135	0.002224952	0.0025223766	0.0012362814	0.0016469713
0.0	0.02642593	0.023299512	0.022542782	0.02003247	0.021511639	0.016471496	0.02217826	0.027043426	0.016080972	0.023625024
0.0	0.023098418	0.024600733	0.0208656	0.024494616	0.017267253	0.019933287	0.024806298	0.024393694	0.019896818	0.016355963
0.0	5.585067e-05	9.851638e-05	6.367041e-07	0.000114888775	8.580013e-05	7.306522e-05	0.00016592753	0.00010036445	8.704178e-05	4.8777987e-05
0.0	0.009654033	0.010868048	0.010995636	0.012183936	0.01045555	0.00914398	0.0165362	0.012894713	0.010493616	0.013223924
0.0	0.009850577	0.0024298169	0.010506928	0.009737125	0.010561596	0.009680429	0.013010971	0.01219662	0.010100594	0.014045516
0.0	0.018674469	0.019589422	0.024852507	0.026865983	0.023407787	0.016621439	0.03527457	0.02206883	0.021483378	0.021516066
0.0	0.02008542	0.003703491	0.024695043	0.02409224	0.0210976	0.021085678	0.029743314	0.028546551	0.021550741	0.02665993
0.0	0.5012842	0.5235174	0.5153172	0.52474093	0.5201895	0.50120413	0.49136615	0.5247307	0.50400823	0.5062387
0.0	0.50137395	0.5246618	0.5155402	0.52474123	0.5204669	0.5007509	0.4915202	0.52478015	0.5036185	0.50685275
0.0	0.011066611	0.009421107	0.010400405	0.0077759037	0.0074373186	0.008913414	0.011959054	0.009392506	0.0061557717	0.0087574
0.0	9.379543e-05	8.8422996e-05	9.330381e-05	8.2698716e-05	5.278384e-05	7.328314e-05	0.000158622	8.94891e-05	5.2661868e-05	6.239976e-05
0.0	0.06642695	0.0691851	0.06901683	0.06794981	0.060018513	0.062099986	0.074025795	0.06963081	0.05709605	0.060327318
0.0	0.50126314	0.5244662	0.5151043	0.5252835	0.5197574	0.5005329	0.49120843	0.5241835	0.503131	0.5068539
0.0	0.0103712585	0.0069294875	0.010355727	0.0059467326	0.008981689	0.005970635	0.009712204	0.012230901	0.007843537	0.008568403
0.0	0.064152464	0.065609954	0.06388991	0.06093368	0.06574271	0.054124914	0.07299232	0.07734135	0.060856238	0.06230771
0.0	8.232458e-05	7.245941e-05	6.986058e-05	5.5011475e-05	7.417279e-05	4.39761e-05	0.00015041846	0.00013305653	6.6759036e-05	7.038557e-05
0.0	0.5006759	0.5235011	0.5149559	0.5243297	0.51937664	0.49996603	0.491131	0.5235515	0.5028945	0.5058888
0.0	0.07087269	0.065141775	0.05849882	0.063889116	0.0642381	0.061461575	0.0711334	0.073374875	0.07962401	0.05992486
0.0	0.50079155	0.5248485	0.5149492	0.52390385	0.519903	0.5004892	0.4909059	0.5241945	0.50290895	0.506153
0.0	0.008503508	0.0071436614	0.010999224	0.0125677595	0.010348922	0.006816613	0.011565146	0.00935399	0.0071521085	0.0044260053
0.0	8.4744344e-05	5.6982582e-05	0.00013268732	1.2368122e-06	8.324053e-05	6.954625e-07	0.0001331587	6.598881e-05	6.134272e-05	3.6208097e-05
0.0	0.06465122	0.061524417	0.07576919	0.021469835	0.0677961	0.017197642	0.07067049	0.0641988	0.05948903	0.052091196
0.0	0.063894905	0.06601661	0.0611776	0.06920801	0.01955592	0.0500397	0.07290148	0.07085471	0.06464915	0.061636318
0.0	8.1095444e-05	7.415639e-05	5.94155e-05	8.860083e-05	8.993662e-07	3.2914082e-05	0.00014971301	9.555505e-05	8.36674e-05	6.75974e-05
0.0	0.14343752	0.1325868	0.13419232	0.15720567	0.13593857	0.12081094	0.13184325	0.1405273	0.13805155	0.12763292
0.0	0.010082288	0.009771604	0.0109997485	0.010183601	0.0010001366	0.0066719707	0.010683386	0.009291327	0.009696134	0.007915484
0.0	0.0020567128	0.0022767726	0.0017065378	0.0021887554	0.0014960591	0.0020240953	0.0026248903	0.002197531	0.0019467283	0.0013852293
0.0	0.024096815	0.024217445	0.02437035	0.021094445	0.019328395	0.018406337	0.031615477	0.029256355	0.026008632	0.0024199479
0.0	0.009807724	0.013437132	0.012162852	0.011709569	0.0117750075	0.009057695	0.009863705	0.009796547	0.010890996	0.014017295
0.0	0.024024423	0.025742166	0.02224612	0.030101694	0.022786863	0.020354543	0.02049884	0.018984288	0.020929633	0.025390651
0.0	0.09690464	0.09150594	0.09496606	0.10344612	0.09226909	0.080137506	0.09079824	0.09825105	0.094706826	0.08134365
0.0	0.001887572	0.0012944944	0.0020264825	0.002379999	0.0013776112	0.0016666657	0.0027758689	0.0016384668	0.0019084185	0.0017836144
0.0	0.00017744067	0.002373438	0.0017916416	0.0019164126	0.0015624164	0.0014450358	0.003985566	0.0025674405	0.0013674189	0.0012927977
0.0	0.022410156	0.019196609	0.02666212	0.02815058	0.01953744	0.019226534	0.030315747	0.027171653	0.022764904	0.025444843
0.0	0.022335004	0.023025006	0.023312224	0.02031999	0.022033706	0.017474074	0.03161113	0.024605121	0.018742092	0.018977463
0.0	0.02093229	0.02264472	0.023719663	0.030061489	0.021634491	0.020881413	0.027440764	0.022785718	0.023290996	0.022013312
0.0	0.005777096	0.022611357	0.023065597	0.028173432	0.019214578	0.018031891	0.035438232	0.029615536	0.023421241	0.020927057
0.0	0.07175251	0.06965185	0.0633634	0.08535738	0.06604947	0.064342424	0.0786755	0.076314926	0.07275242	0.06067572
0.0	0.07089404	0.059066053	0.06891122	0.069805965	0.058547553	0.056892477	0.059534695	0.06261224	0.06500479	0.058962744
0.0	0.0016629432	0.001841324	0.0018141192	0.002761106	0.0014455339	0.0014820886	0.0027907079	0.0017129732	0.0016675069	0.0013443263
0.0	0.01668163	0.024018686	0.024588116	0.026905797	0.02219772	0.017634952	0.025184887	0.025661226	0.025808895	0.020746777
0.0	0.024519533	0.024595322	0.026385011	0.025132764	0.019979872	0.02183511	0.02994583	0.022803528	0.02050648	0.021052023
0.0	0.058212336	0.056737386	0.06845737	0.06776513	0.059829384	0.056089576	0.073375486	0.07425284	0.07044364	0.0576714
0.0	0.20130894	0.20695369	0.22308533	0.22628944	0.21128538	0.19941263	0.22557871	0.23156743	0.22656551	0.18533617
0.0	6.248992e-05	4.6402656e-05	6.474854e-05	0.00013283771	7.4628566e-05	6.0180304e-05	0.0001911557	0.00011664785	6.725572e-05	9.42901e-05
0.0	8.61737e-05	4.2878037e-05	0.00012792314	0.00011688902	5.390036e-05	5.4610256e-05	0.00013964034	8.759959e-05	0.00011303696	8.399716e-05
0.0	0.010164197	0.008038954	0.012671606	0.010739392	0.007858201	0.008337659	0.010107481	0.009498104	0.010425434	0.0102817295
0.0	0.006366357	0.00876225	0.010754103	0.011139953	0.006750656	0.013820032	0.020779371	0.009733949	0.010697577	0.008818429
0.0	0.0064156377	0.008777084	0.010670391	0.011283051	0.006738507	0.01381894	0.021101555	0.0097772945	0.01082048	0.008819818
0.0	0.08244082	0.09731261	0.08641079	0.0924238	0.06894935	0.090101674	0.07841974	0.07745441	0.07136358	0.090491146
0.0	0.08247913	0.096999116	0.08668058	0.09244054	0.06879002	0.09016966	0.078776985	0.07746126	0.07145159	0.09028649
0.0	0.0820589	0.09746166	0.086479835	0.092659086	0.06903741	0.090293564	0.078859776	0.07738876	0.0716184	0.09075428
0.0	0.08270604	0.09742949	0.086434655	0.09277445	0.069036216	0.089892626	0.07912512	0.07782675	0.07148961	0.09072292
0.0	0.07941745	0.09597573	0.10348541	0.0919575	0.08579691	0.0768667	0.08527334	0.078894936	0.06544166	0.07726752
0.0	0.079481974	0.095991574	0.10323244	0.09213466	0.08582522	0.07693599	0.08538721	0.07823744	0.065582916	0.077427775
0.0	0.07916438	0.09644176	0.10369492	0.09239808	0.08604062	0.077092774	0.08610479	0.07897339	0.065814525	0.07784977
0.0	0.07945466	0.09636562	0.10350683	0.092506625	0.08611952	0.076647006	0.085603185	0.07891922	0.06576223	0.077649936
0.0	0.09096572	0.09666375	0.09648532	0.093124494	0.08365633	0.0700393	0.10662367	0.10069915	0.09998208	0.095032305
0.0	0.09147489	0.09640017	0.09636604	0.09316934	0.083414115	0.0695382	0.106558256	0.10051439	0.10007362	0.09486373
0.0	0.090384044	0.09686759	0.09676685	0.09316728	0.08321156	0.06976427	0.107036434	0.100774005	0.100274146	0.09524449
0.0	0.09101087	0.096758075	0.096503235	0.09319088	0.08315775	0.06944885	0.107155286	0.100760564	0.09994446	0.095146924
0.0	0.10611071	0.09932847	0.08425458	0.09742337	0.089109376	0.06950877	0.11241529	0.08507429	0.07770204	0.09913798
0.0	6.807123e-05	1.7053148e-09	1.7797188e-09	6.5646786e-09	4.0232e-09	2.2543327e-09	3.1655853e-07	1.0373887e-08	2.9718112e-09	1.5023318e-08
0.0	0.009771396	3.4511275e-05	6.6506334e-05	0.0001872585	2.8905373e-05	2.5374597e-05	0.0005109639	0.00024438143	9.777748e-05	0.00026222033
0.0	0.5021091	0.5227622	0.51742023	0.523736	0.52093476	0.5019372	0.49100658	0.52647674	0.5047071	0.50849634
0.0	0.008651315	3.5408077e-05	6.889822e-05	3.3401473e-05	0.000120335964	1.3967967e-05	0.00084119505	5.1895026e-05	2.6661057e-05	0.00019312568
0.0	9.83916e-05	1.1175177e-09	5.9101297e-09	4.2581414e-09	3.6195629e-09	3.2929837e-10	5.029842e-07	1.6167013e-09	7.4052864e-10	7.057328e-09
0.0	0.5028392	0.5233594	0.5175551	0.525	0.52143264	0.50203085	0.4905264	0.52624863	0.503701	0.50793284
0.0	0.009298818	0.000110923196	3.202906e-05	3.4185552e-05	0.00011865903	9.031837e-05	0.00015274998	5.2864438e-05	2.4100105e-05	3.8224007e-05
0.0	9.337849e-05	4.2050177e-09	2.1737507e-09	1.1589578e-09	1.31115465e-08	3.8034047e-09	2.5254323e-08	1.599519e-09	5.630024e-10	1.5151684e-09
0.0	1.2480078e-06	1.28027375e-08	1.0486046e-08	7.473894e-10	5.5865765e-09	9.619063e-10	8.024047e-08	1.638026e-08	4.842289e-10	8.124623e-09
0.0	0.020290472	0.005910604	0.005485858	0.0026330824	0.004648577	0.002660409	0.009059545	0.0063609392	0.00219883	0.0049574985
0.0	0.5019854	0.52353173	0.5162587	0.5240366	0.5199301	0.50019413	0.49103716	0.5242309	0.50269985	0.5067893
0.0	6.035323e-05	0.00014375975	6.774699e-05	3.3816432e-05	0.0001238888	0.00010069124	0.0001549837	0.00017525259	3.5541503e-05	5.2823012e-05
0.0	3.4868934e-09	1.9350463e-08	1.6968855e-09	9.799788e-10	6.059292e-09	1.0199642e-08	3.729088e-08	6.066219e-09	1.291415e-09	6.459415e-09
0.0	0.0008470094	0.0006312859	0.0008530831	0.0011620828	0.0006150878	0.0009680119	0.0009405629	0.00052956806	0.00059052074	0.00045532978
0.0	0.030098228	0.021524264	0.024794424	0.029619187	0.022936951	0.023185713	0.025087008	0.017630113	0.018157268	0.019114634
0.0	0.020461934	0.03612307	0.026088595	0.030532168	0.016778661	0.012442661	0.023549512	0.018318608	0.01732276	0.017758353
0.0	0.5026872	0.5219273	0.5150991	0.5250661	0.5191989	0.502309	0.49128312	0.5245912	0.5056359	0.50626403
0.0	0.020523153	0.036059	0.026232453	0.030468652	0.016836103	0.012468604	0.02365322	0.018428216	0.01736266	0.017828463
0.0	7.805117e-05	0.00012493801	5.546147e-05	0.00015343052	4.1653464e-05	8.031561e-05	0.00038393197	0.00013411287	4.83723e-05	5.6616856e-05
0.0	0.0007531845	0.0006677521	0.0019167427	0.002820796	0.00061830843	0.0002712883	0.008163503	0.0027249334	0.0006031027	0.00036086945
0.0	0.008591348	0.008911991	0.008194166	0.008664498	0.006956884	0.007767541	0.011638592	0.0090954015	0.008841553	0.011354325
0.0	0.5018559	0.5239767	0.51810694	0.523239	0.52085805	0.501932	0.49098688	0.52551484	0.50363386	0.5072747
0.0	0.5015164	0.5241363	0.5176943	0.52368015	0.52068174	0.5005646	0.49111456	0.52526844	0.5038559	0.5070912
0.0	0.5015696	0.5239874	0.51790595	0.52336174	0.5214774	0.5016416	0.49062535	0.5251361	0.50331354	0.5066229
0.0	0.5017683	0.5239923	0.5181256	0.5234165	0.5202099	0.5008641	0.49124467	0.5248902	0.5037373	0.50730395
0.0	0.053473298	0.07504363	0.051362433	0.071499005	0.07735949	0.042092036	0.10022017	0.05209732	0.047370024	0.061137587
0.0	0.0036011883	0.0059737237	0.003094085	0.005750797	0.0065196385	0.0019704846	0.009001885	0.0034789515	0.004071054	0.0035831719
0.0	2.7706404e-09	1.3290667e-08	1.4010932e-09	1.16339685e-08	1.8372473e-08	3.355589e-10	7.84514e-08	1.9618434e-09	4.2092867e-09	2.5955031e-09
0.0	0.006796701	0.014368438	0.012219437	0.010413399	0.006333683	0.0043913396	0.010277639	0.006427929	0.004947343	0.006436568
0.0	0.0007046735	0.0011789235	0.0011979658	0.0009649167	0.0005667625	0.0003536415	0.001069049	0.0006788445	0.00045287912	0.000665403
0.0	0.00059945445	0.00044450597	0.00079188426	0.00051219907	0.0009381925	0.00058739685	0.0024369112	0.0007341778	0.0006775396	0.00044065455
0.0	0.0013758412	0.0010265298	0.0007535395	0.0005695872	0.0010270606	0.00041642084	0.0038878343	0.0013040918	0.00094261597	0.00047932967
0.0	0.00075118255	0.0007865975	0.0005991197	0.0011502518	0.0005795504	0.00032623232	0.0016300877	0.0013878517	0.0008690758	0.0013197383
0.0	0.50447106	0.5259326	0.5168926	0.5250123	0.52222353	0.5002641	0.48893622	0.5241133	0.503548	0.5067777
0.0	0.50138384	0.52600694	0.5172281	0.5235409	0.52055144	0.50321347	0.4911485	0.52368706	0.50558007	0.5065148
0.0	0.5016064	0.52317405	0.51612747	0.5208436	0.52249986	0.50006217	0.4888229	0.52374065	0.5003514	0.5061311
0.0	0.00025073983	3.2637712e-05	2.620241e-05	4.403296e-05	0.00012025808	8.69973e-05	0.00014321561	0.0001669537	3.0050951e-05	0.0001986549
0.0	0.0002498523	3.2668668e-05	2.6048736e-05	4.424401e-05	0.00012004944	8.7033644e-05	0.0001442622	0.00016730509	3.022264e-05	0.00019887513
0.0	5.959828e-05	0.00014616623	0.00011763012	4.3519984e-05	2.6550937e-05	8.170338e-05	0.000118355165	3.470236e-05	9.192383e-05	4.9235092e-05
0.0	0.5043998	0.5257865	0.5217182	0.52462023	0.522521	0.5017474	0.49046057	0.5276193	0.50393945	0.5092347
0.0	4.2495514e-05	0.00011764864	3.1762393e-05	4.416139e-05	0.0001746041	4.47987e-05	0.00011274146	0.00014764743	6.287925e-05	7.338804e-05
0.0	0.000107022795	3.675601e-05	4.5520897e-05	8.966463e-05	2.8524688e-05	3.398723e-05	0.00024016795	4.441899e-05	0.00011908148	5.9611866e-05
0.0	5.3406023e-08	5.4553526e-09	2.2036153e-09	1.7111764e-09	8.5559104e-10	1.1414709e-09	1.5620265e-07	1.913169e-09	4.1008295e-09	3.5588146e-09
0.0	0.5026496	0.5254175	0.5177038	0.5240677	0.52104485	0.5008643	0.4907233	0.5245908	0.5027068	0.50695956
0.0	9.3519015e-09	4.8103117e-09	5.5152297e-05	7.292975e-05	1.1687697e-09	6.4896213e-09	0.00020081204	4.4802837e-09	8.1595815e-09	9.653714e-09
0.0	5.758639e-09	1.8580597e-09	2.8756813e-07	1.907584e-08	3.1639533e-09	3.058956e-09	2.0733134e-07	1.2999831e-09	1.3790556e-09	7.539559e-09
0.0	3.8326467e-05	5.2204057e-05	2.8423752e-05	0.00013207435	2.4857327e-05	8.334863e-05	0.00041382943	3.7190715e-05	5.2427462e-05	3.8952057e-05
0.0	2.838505e-08	1.9180393e-09	7.9445104e-05	0.00013366106	1.2307679e-06	4.8258675e-10	2.2756346e-07	9.94552e-09	3.3737135e-09	3.1066428e-08
0.0	0.0001798873	4.1334177e-05	0.010650114	0.012721246	0.008646344	2.1995802e-05	0.00045529162	4.7290036e-05	2.578207e-05	0.00017236467
0.0	0.50256383	0.52404124	0.5177632	0.52305126	0.520992	0.5020585	0.49098125	0.5253359	0.5037496	0.50672364
0.0	0.5013077	0.5239932	0.51732117	0.5234468	0.52075535	0.5013995	0.4910473	0.52521855	0.50347173	0.50710535
0.0	0.00012241026	4.028905e-05	0.00991045	0.011690183	0.00013804938	4.2025848e-05	0.01118169	0.0015558434	0.00010491569	4.2956002e-05
0.0	5.155713e-09	6.2693313e-09	0.00010707884	9.84421e-05	6.4194734e-09	1.7434293e-09	0.000101160804	2.2335732e-06	1.0955273e-08	1.8778474e-09
0.0	3.477915e-08	0.00014169709	0.00013418322	8.7895634e-05	6.16191e-05	1.7093301e-09	0.00010630644	0.000103165745	8.4045634e-05	3.5569634e-08
0.0	3.477915e-08	0.00014169709	0.00013418322	8.7895634e-05	6.16191e-05	1.7093301e-09	0.00010630644	0.000103165745	8.4045634e-05	3.5569634e-08
0.0	0.000120937366	0.011009443	0.010417242	0.010460796	0.0059470255	2.088169e-05	0.0105509525	0.009958406	0.0089526065	0.00014896144
0.0	0.000120937366	0.011009443	0.010417242	0.010460796	0.0059470255	2.088169e-05	0.0105509525	0.009958406	0.0089526065	0.00014896144
0.0	0.014346157	0.065928094	0.06636169	0.06866983	0.06185152	0.014070135	0.021507338	0.071649216	0.06420445	0.02619188
0.0	1.2436655e-08	6.4921594e-05	8.181214e-05	0.000106697546	7.270886e-05	2.1012612e-09	1.5757677e-06	0.00011761521	0.00010707547	1.235617e-08
0.0	1.2436655e-08	6.4921594e-05	8.181214e-05	0.000106697546	7.270886e-05	2.1012612e-09	1.5757677e-06	0.00011761521	0.00010707547	1.235617e-08
0.0	4.2393753e-05	0.008753312	0.010248945	0.01062428	0.008983704	4.4148797e-05	0.00014204395	0.011922249	0.009206965	0.00026554835
0.0	4.2393753e-05	0.008753312	0.010248945	0.01062428	0.008983704	4.4148797e-05	0.00014204395	0.011922249	0.009206965	0.00026554835
0.0	0.5022776	0.52405196	0.5175622	0.523174	0.52161133	0.50176805	0.49061972	0.5249572	0.50342935	0.5060718
0.0	0.50155956	0.5238492	0.51775247	0.52318317	0.52028346	0.50169903	0.4911774	0.52484024	0.50335306	0.50731814
0.0	0.020356003	0.029790124	0.022619842	0.018537553	0.030785188	0.013879107	0.042272195	0.027357811	0.01854134	0.035501912
0.0	0.5029851	0.5231002	0.5162939	0.5215338	0.52209544	0.501926	0.490328	0.5246624	0.5039488	0.506197
0.0	0.012478413	0.014029023	0.0116582895	0.010429125	0.01336152	0.0066234353	0.018095454	0.010628576	0.011123025	0.014633337
0.0	0.011365373	0.013464525	0.012090711	0.011160652	0.011737308	0.011658273	0.013942205	0.012142994	0.008596939	0.015538059
0.0	0.014557794	0.014641391	0.013346002	0.012653268	0.012159072	0.013297916	0.019676078	0.012839545	0.011446767	0.01484843
0.0	0.012297201	0.014750538	0.01188302	0.010041712	0.013525345	0.01259275	0.01719151	0.011652413	0.010332842	0.015006951
0.0	0.013653996	0.016003868	0.008907413	0.011018293	0.012046587	0.012257955	0.017517172	0.013027484	0.012284738	0.01593001
0.0	0.014853507	0.015228457	0.0108787	0.009693519	0.012772962	0.010100441	0.01371121	0.0105555225	0.012441648	0.012551555
0.0	0.012275986	0.016968494	0.011926137	0.012968653	0.014496833	0.0147117125	0.015485804	0.013086751	0.009350885	0.016366068
0.0	0.013608259	0.017152978	0.010670577	0.0109714875	0.013608092	0.013634828	0.016071055	0.011811317	0.015250011	0.016438467
0.0	0.007058403	0.009268193	0.009286917	0.00780006	0.009454215	0.008409697	0.011110654	0.008400389	0.009051654	0.006669484
0.0	0.082871534	0.0975443	0.078652784	0.099445	0.07898998	0.08960409	0.09771637	0.080293834	0.08088802	0.088170074
0.0	0.16804072	0.19049093	0.16594885	0.19179349	0.16610569	0.1762606	0.18356267	0.16902281	0.16530263	0.1757007
0.0	0.5008653	0.52612007	0.5185021	0.5252845	0.52073824	0.5022917	0.49140513	0.5258967	0.5044782	0.508034
0.0	0.013853587	0.009181548	0.0053192773	0.015561717	0.0082799615	0.008915575	0.014004219	0.0075581246	0.013621335	0.011634166
0.0	0.008505551	0.011801481	0.013583594	0.00942279	0.0077942163	0.010428958	0.010450978	0.009115993	0.008105664	0.008293383
0.0	0.050263837	0.060882676	0.053086318	0.0480416	0.031645212	0.036721464	0.040038448	0.04207414	0.041085582	0.032922894
0.0	0.124059625	0.14117143	0.1261049	0.13766703	0.12898882	0.13242023	0.16053045	0.15360756	0.12928379	0.13034116
0.0	0.12372856	0.14139488	0.12548392	0.13792221	0.12859865	0.13217817	0.15992488	0.1528191	0.12902047	0.12988716
0.0	0.008837167	0.009615122	0.008874169	0.009167573	0.008366144	0.0066370084	0.00976363	0.009593645	0.009947852	0.008913165
0.0	6.5738015e-05	5.4367025e-05	6.580111e-05	3.2770073e-05	8.5840635e-05	4.0501734e-05	0.00016629483	8.45815e-05	8.549035e-05	5.5770248e-05
0.0	0.020727588	0.021162225	0.019350473	0.022183355	0.020412033	0.019674985	0.03134562	0.027116397	0.018121097	0.026079044
0.0	0.008178397	0.009027119	0.008909918	0.009113163	0.0074965507	0.0069035273	0.013035174	0.011967524	0.009154913	0.0077023245
0.0	7.7345656e-05	6.143381e-05	7.692815e-05	9.331565e-05	6.634778e-05	5.5783385e-05	0.0001885305	0.00013303255	0.000110683344	6.23652e-05
0.0	0.002226839	0.0020561432	0.0017325422	0.0023435336	0.0014427073	0.0011037493	0.002641491	0.0026249592	0.0014342511	0.0014594905
0.0	0.0028486347	0.0021829407	0.0019330032	0.0031808866	0.0014187923	0.0020893249	0.0048162392	0.0017990583	0.0019074652	0.0019436002
0.0	0.0100862915	0.0101955235	0.009811118	0.012192898	0.00899869	0.009078901	0.01756187	0.008775919	0.010241146	0.0088277245
0.0	0.010069675	0.010129321	0.009856593	0.012190188	0.009011158	0.008996675	0.017484179	0.00871143	0.010236159	0.008821581
0.0	0.00991917	0.01043906	0.010991825	0.011618517	0.0072721285	0.007639328	0.012657593	0.011284977	0.009165053	0.0074640373
0.0	0.088093795	0.07533196	0.104857884	0.080333315	0.099331714	0.07453189	0.106466435	0.09087812	0.087671205	0.08624598
0.0	0.029495355	0.026016813	0.02624126	0.030530652	0.017711453	0.023810854	0.031741332	0.022284258	0.02378938	0.024922743
0.0	0.011218168	0.01027105	0.0124875	0.010560534	0.008246395	0.007664079	0.009082479	0.00857828	0.0101563465	0.009410353
0.0	0.024230683	0.02973059	0.02986648	0.023993319	0.023303807	0.020745946	0.031837396	0.025611268	0.01989479	0.023653153
0.0	0.008116171	0.011015196	0.011740644	0.00906958	0.008075971	0.0075042495	0.013249496	0.009329486	0.008909817	0.009799026
0.0	0.025971998	0.023646284	0.022724269	0.027021578	0.025266549	0.02160002	0.02736045	0.029632755	0.019077322	0.02273446
0.0	7.505472e-05	6.6455614e-05	7.9790705e-05	8.876811e-05	8.297622e-05	3.544889e-05	0.00012732147	0.00011332749	9.059094e-05	7.173798e-05
0.0	0.50336504	0.52483493	0.5172329	0.5245139	0.52136976	0.50212574	0.4900809	0.52646375	0.50497335	0.50954634
0.0	0.0099671725	0.014386365	0.011826226	0.008517458	0.010943638	0.00497809	0.012155349	0.008146433	0.008193903	0.0050571784
0.0	0.0671964	0.078950934	0.07969694	0.06178128	0.07158413	0.058939252	0.066486925	0.06618937	0.06500589	0.053462632
0.0	0.5019079	0.52367973	0.5160166	0.52359676	0.5202577	0.4999534	0.4919604	0.5248565	0.50338185	0.50700074
0.0	0.008729183	0.0067805485	0.009026679	0.007325164	0.009230261	0.0056260033	0.0112317335	0.010679158	0.0064921374	0.010009284
0.0	0.008464848	0.005074357	0.009676059	0.007458338	0.010283544	0.004643525	0.009540569	0.009494122	0.0064944327	0.009632434
0.0	0.063339375	0.05964383	0.07192907	0.06505509	0.06574168	0.049009133	0.061085522	0.06890362	0.056711156	0.067699015
0.0	7.849154e-05	5.0759212e-05	0.00010901307	7.024503e-05	7.416841e-05	3.0486237e-05	7.713426e-05	8.6025175e-05	5.1356386e-05	9.602382e-05
0.0	0.008764229	0.0074285134	0.010654567	0.008715429	0.008931807	0.005503005	0.008521022	0.009640393	0.0071590496	0.009841554
0.0	0.50216365	0.52388585	0.516899	0.524538	0.52113277	0.5008988	0.49036825	0.52559245	0.5040459	0.5065371
0.0	0.009251193	0.008485725	0.01217911	0.016773006	0.0081651565	0.01068266	0.01323024	0.011410381	0.010226598	0.007645498
0.0	0.0661822	0.070762	0.07062001	0.08677946	0.06691913	0.06195506	0.070594564	0.0748602	0.06584137	0.053566117
0.0	0.501948	0.5234264	0.5156394	0.5244453	0.51988584	0.5003616	0.49102446	0.52432096	0.5031699	0.5065955
0.0	0.022250006	0.018503306	0.022970494	0.019668858	0.023461401	0.015727652	0.026773574	0.026480213	0.017653095	0.02486205
0.0	0.06088426	0.0702362	0.06901211	0.06572525	0.0632954	0.059606943	0.083169036	0.07202197	0.055918016	0.062895544
0.0	6.772639e-05	9.358361e-05	9.327979e-05	7.299335e-05	6.435887e-05	6.2906176e-05	0.0002468506	0.0001016245	4.8742742e-05	7.2897004e-05
0.0	0.008146102	0.010060068	0.009863567	0.008882796	0.008325261	0.007886061	0.015142998	0.010469378	0.006975775	0.008585677
0.0	0.024412079	0.02699046	0.02892527	0.029630732	0.020654142	0.004229412	0.027581975	0.02705797	0.021043455	0.02370449
0.0	0.008947134	0.009789824	0.008980491	0.012254538	0.006063511	0.006083548	0.014303875	0.01034858	0.008881415	0.00834337
0.0	0.49988994	0.5239146	0.5161772	0.5236407	0.5220829	0.50072336	0.48982823	0.5242422	0.50299686	0.50665754
0.0	0.5017078	0.52385205	0.5174544	0.5243164	0.52121824	0.5034077	0.4922001	0.5261921	0.50453454	0.5103774
0.0	7.9957594e-05	8.655427e-05	0.0018521027	0.002578584	0.00010075089	7.945745e-05	0.00011900793	0.00011619878	7.9864476e-05	5.3817563e-05
0.0	0.009464849	0.00884162	0.011060607	0.011250404	0.0081599485	0.006145803	0.015716841	0.009686221	0.008441443	0.00862375
0.0	9.759398e-05	9.079339e-05	6.568306e-05	8.001327e-05	8.132033e-05	4.7373538e-05	0.0001362082	0.00012765554	8.4623774e-05	5.308439e-07
0.0	0.011745293	0.011121661	0.0074340072	0.0074695577	0.008641481	0.008179813	0.009209279	0.010568304	0.008738293	0.010956884
0.0	7.4045376e-05	7.363016e-05	9.049173e-05	7.634088e-05	7.1495335e-05	2.9112187e-05	0.00015343944	0.00011147819	4.754026e-05	0.00011415068
0.0	0.50306636	0.5232537	0.517583	0.5233206	0.5222052	0.5018179	0.48924577	0.524936	0.5036874	0.50752866
0.0	0.00841675	0.008241287	0.009828533	0.00842357	0.010520564	0.009714218	0.012985737	0.011719611	0.01395323	0.011594821
0.0	7.825701e-05	8.510691e-05	0.0001136112	7.774482e-05	0.00010126754	8.451725e-05	9.6231626e-05	0.00012780877	0.00011479842	9.515396e-05
0.0	0.03147337	0.027042573	0.025470024	0.026295384	0.017090067	0.021130206	0.030363766	0.021032294	0.020966481	0.02599468
0.0	8.759784e-05	0.00013500101	0.000119825745	1.4063571e-06	4.4622397e-05	4.426536e-05	0.0001330781	8.390918e-05	5.6829496e-05	8.458893e-05
0.0	0.5016481	0.52394325	0.51704466	0.524342	0.51951414	0.50157416	0.49030077	0.52351886	0.50352424	0.507214
0.0	0.5028966	0.52264065	0.5181001	0.52391034	0.52058774	0.50005615	0.49008623	0.525369	0.50399065	0.5056001
0.0	0.50086933	0.52246505	0.5178213	0.5235648	0.51964873	0.50074965	0.48953527	0.52374375	0.50291646	0.50648683
0.0	0.49987933	0.5251139	0.5178373	0.52447104	0.5209637	0.50047964	0.48924503	0.5220188	0.5035754	0.5069035
0.0	0.0064731734	0.010060686	0.00971447	0.008734763	0.009456699	0.0060971547	0.010386216	0.0098179495	0.010550429	0.00868769
0.0	0.025046417	0.02053801	0.024795808	0.031468533	0.023049165	0.017664451	0.026126841	0.019593373	0.025743583	0.0200963
0.0	0.008492126	0.010616695	0.011612425	0.0016067375	0.008260426	0.0067498977	0.011932341	0.009880593	0.01089096	0.010176169
0.0	0.008492126	0.010616695	0.011612425	0.0016067375	0.008260426	0.0067498977	0.011932341	0.009880593	0.01089096	0.010176169
0.0	0.008492126	0.010616695	0.011612425	0.0016067375	0.008260426	0.0067498977	0.011932341	0.009880593	0.01089096	0.010176169
0.0	0.0092035765	0.010926259	0.012658273	0.0124143865	0.009286056	0.0068254317	0.013781902	0.012368002	0.008833797	0.009794937
0.0	0.008127903	0.01256928	0.009675236	0.011416111	0.0013030922	0.0070043323	0.010612418	0.01146825	0.009000349	0.007999134
0.0	6.6596134e-05	0.00014763139	8.932932e-05	0.0001215653	1.5744833e-06	4.9472204e-05	0.00011855939	0.00012152718	8.1342514e-05	6.357558e-05
0.0	0.010475105	0.010854191	0.011870525	0.0109931985	0.009331288	0.007604682	0.012810463	0.009050277	0.008840897	0.009588885
0.0	0.042933278	0.041714553	0.049132325	0.042273216	0.039977346	0.04453789	0.052670997	0.04696463	0.04310785	0.044945303
0.0	0.5022642	0.52342993	0.5163544	0.5230291	0.51868963	0.50070333	0.49120578	0.52492476	0.5031682	0.50588673
0.0	0.00012291252	0.00012825096	6.0495848e-05	0.00011040674	9.016493e-05	6.307539e-05	0.00013974876	6.771986e-05	8.251022e-05	7.742418e-05
0.0	0.00972279	0.010632458	0.010462824	0.010058183	0.008568812	0.0060808356	0.0109390095	0.0101525355	0.010030745	0.0085947
0.0	0.026427256	0.021788467	0.027772613	0.024609283	0.022423455	0.017753288	0.032783512	0.01817563	0.024778679	0.024524575
0.0	5.2037598e-05	0.0001241704	0.00011162572	7.211048e-05	9.651992e-05	5.199439e-05	0.00025542275	6.657803e-05	7.678317e-05	7.7078235e-05
0.0	0.50164527	0.52393794	0.5181304	0.52350783	0.5184063	0.50114936	0.49068353	0.52594334	0.50261354	0.50640863
0.0	0.013348854	0.0061678668	0.0116492	0.011702271	0.007389095	0.0058592665	0.015049377	0.0054746773	0.010137764	0.0107927155
0.0	0.501783	0.52422667	0.51812255	0.5259737	0.5201553	0.50131977	0.49201253	0.52588546	0.5030246	0.5075842
0.0	0.0016083845	0.0013976676	0.0007479488	0.0011490816	0.0001635598	0.0011885037	0.0017779184	0.0011324206	0.0011503865	0.0014169525
0.0	0.008412663	0.00806476	0.00946988	0.009511684	0.00949067	0.0072215865	0.013133484	0.008772862	0.0039851973	0.005905275
0.0	8.172909e-05	0.00013771818	0.00019420742	0.00012511386	8.0735335e-05	0.000103232174	7.241851e-05	8.209919e-05	6.778511e-05	6.8240544e-05
0.0	0.038511287	0.041015614	0.011360525	0.04479078	0.03836696	0.045710053	0.05173267	0.045792803	0.0391224	0.036060706
0.0	9.334778e-05	5.5975703e-05	1.4132949e-06	0.00011843813	4.353007e-05	8.3024905e-05	0.00015554436	6.9256166e-05	1.8939327e-06	7.1920185e-05
0.0	0.007533207	0.0058000265	0.00015479968	0.01022187	0.0060624825	0.008332897	0.010202142	0.007991989	0.0068219644	0.00914646
0.0	0.010011255	0.010075466	0.0090429885	0.010054718	0.007389704	0.010571576	0.012348812	0.011956794	0.010927887	0.0063904305
0.0	0.00012249095	0.000145221	0.000107863845	5.8937523e-05	5.2194697e-05	5.0435545e-05	6.906102e-05	7.962068e-05	0.000117177624	5.4141296e-05
0.0	0.009998904	0.013922724	0.011946292	0.010507687	0.0086965645	0.0072460226	0.0098228	0.009871985	0.01013351	0.006205761
0.0	0.00010514534	1.3795939e-06	7.181197e-05	9.968942e-05	5.0608218e-05	2.8515222e-05	0.00011511853	0.00013049315	4.4476466e-05	4.985454e-05
0.0	0.009890883	0.008798325	0.009441065	0.014333157	0.006638691	0.005871286	0.012237153	0.012813618	0.010981193	0.008913687
0.0	0.009463115	0.007847798	0.010397589	0.006957273	0.008965045	0.006629795	0.007908249	0.0117310705	0.0075775245	0.009801659
0.0	0.002122955	0.0071784756	0.011484214	0.010402849	0.009147783	0.006431703	0.0074344296	0.0069221966	0.010310485	0.008797335
0.0	0.1187506	0.13743262	0.10966766	0.109074056	0.12606588	0.12543909	0.11927358	0.11893814	0.10848914	0.13349363
0.0	0.0014101712	0.001923299	0.0014639588	0.0015645534	0.0015908988	0.0016738024	0.0029772695	0.0015703121	0.0018005387	0.0019209097
0.0	9.585192e-05	9.4519746e-05	0.00010138533	0.00012209156	3.9224953e-05	2.919574e-07	0.0002630301	5.2520136e-05	7.589253e-05	7.1752285e-05
0.0	0.009547262	0.01115932	0.011843591	0.011066919	0.0058671124	3.4079992e-05	0.01085433	0.0057028593	0.009039566	0.008837354
0.0	0.0020601177	0.0016222317	0.0022484504	0.0017056266	0.0019744139	0.0011247869	0.0030290415	0.0023594631	0.0022829976	0.0021986554
0.0	0.000118121214	0.00012006135	2.1138158e-06	0.00011672896	7.0678216e-05	1.5595839e-06	0.00013261712	0.0001486181	6.873088e-05	6.739877e-05
0.0	0.010769215	0.01139894	0.0015121873	0.011234487	0.008701894	0.0012483312	0.011178385	0.012668223	0.008255533	0.008256201
0.0	0.011154517	0.010844396	0.011414507	0.0106839705	0.010740451	0.0010816164	0.0133408485	0.0109270625	0.008494628	0.007521394
0.0	0.012001492	0.012414475	0.014025554	0.012788894	0.010277275	0.00019927033	0.0098084975	0.013309796	0.0067021013	0.0097992625
0.0	0.000100749254	8.946845e-05	1.3599433e-06	8.055884e-05	7.54807e-05	4.576277e-05	0.00024324098	9.9433375e-05	0.000108392785	3.9151855e-05
0.0	0.012083901	0.012519476	0.0140350275	0.012869829	0.010382032	0.00020058833	0.009912411	0.013350299	0.006771697	0.009856276
0.0	0.5023986	0.52430886	0.5179779	0.5231677	0.5229982	0.50266445	0.49112308	0.5251642	0.503764	0.508303
0.0	0.011916885	0.008185463	0.01043127	0.012615508	0.009338758	0.008822431	0.008614053	0.009510629	0.009585308	0.009973221
0.0	0.4997786	0.52285564	0.5187965	0.5225934	0.5205617	0.4994759	0.4896976	0.52179575	0.50165796	0.50547975
0.0	0.5006193	0.5250057	0.5196878	0.5229831	0.52078557	0.50140786	0.49068278	0.5245813	0.5023965	0.5059791
0.0	0.5018513	0.52471477	0.5160791	0.5228682	0.5206017	0.5022889	0.49053788	0.52524275	0.5030777	0.507162
0.0	0.079713635	0.07494749	0.09216913	0.104790285	0.08769723	0.080124535	0.09634215	0.088929296	0.06526754	0.086680174
0.0	0.00875918	0.007696354	0.009356483	0.00937038	0.008223313	0.0065148626	0.013254222	0.0073860707	0.006030535	0.00839957
0.0	0.0074275113	0.005900778	0.009441903	0.0122562805	0.008457211	0.0074441503	0.011635307	0.008502857	0.00478457	0.008636536
0.0	0.0032618977	0.0041677877	0.0029409803	0.0043678945	0.021570062	0.0021546204	0.0039013007	0.004519831	0.003909554	0.004898091
0.0	0.00949248	0.011081269	0.01083078	0.010182582	0.0072913966	0.0062127635	0.010052487	0.008879492	0.009788122	0.008715618
0.0	0.009418807	0.013881679	0.008742144	0.010143335	0.007914405	0.0049244845	0.008359766	0.009374617	0.009037482	0.0076504415
0.0	0.009433415	0.013770599	0.00875589	0.010106688	0.007858546	0.004930875	0.008359379	0.009396513	0.009077571	0.007565335
0.0	0.00950348	0.013820233	0.008780624	0.010170229	0.007874829	0.0048951306	0.008367636	0.009421014	0.0090305405	0.007632033
0.0	0.001673048	0.009190667	0.0120774135	0.01128327	0.0012183923	0.009056552	0.009226144	0.008939966	0.010469541	0.009557765
0.0	0.0061879563	0.010803029	0.0114466045	0.008058378	0.0069583897	0.009203668	0.012295967	0.008839464	0.010189203	0.012359547
0.0	0.012330548	0.0078119924	0.012207644	0.010157579	0.0064248783	0.008599284	0.009439932	0.009210484	0.010181736	0.011548538
0.0	0.012346981	0.007868535	0.012265792	0.010162336	0.0064214882	0.008680453	0.009509816	0.009289241	0.010239499	0.011607166
0.0	2.799473e-06	7.770487e-05	0.00013771608	0.00011775649	1.36499e-06	8.3378996e-05	8.99885e-05	7.346338e-05	0.00011102986	9.0559755e-05
0.0	0.009612293	0.008687743	0.009933356	0.010952286	0.008968727	0.006280321	0.008777524	0.010618382	0.008810651	0.008752447
0.0	0.00013923933	0.00014813367	0.00010946703	8.0386795e-05	6.810363e-05	3.471282e-05	0.00016650537	0.00014905493	0.00010381095	2.063743e-05
0.0	0.010908258	0.01416845	0.010425444	0.008146915	0.009005829	0.0059374967	0.0135377515	0.012097617	0.010190808	0.0029995036
0.0	0.14822423	0.14034641	0.13560933	0.14739855	0.13242175	0.11442454	0.14421225	0.14707367	0.13887893	0.118740365
0.0	0.00082916365	0.0024055762	0.002038722	0.0032682212	0.001496716	0.0014068305	0.0028306837	0.0028889943	0.0013591459	0.0014630299
0.0	0.18093155	0.06083053	0.18318617	0.19753446	0.19577473	0.16826954	0.19872597	0.18791692	0.05620726	0.042672023
0.0	0.5002043	0.5238836	0.5148008	0.5229498	0.5195223	0.49992228	0.49082857	0.5235625	0.5026725	0.50518787
0.0	0.01133823	0.011227514	0.017129673	0.009659245	0.0053222678	0.0076327957	0.010591624	0.006642355	0.0078081493	0.0121814115
0.0	9.8419754e-05	0.00011286183	2.014474e-06	0.00012756903	5.0900948e-05	5.6005814e-05	0.00010455445	5.1356776e-05	6.489164e-05	0.00010308718
0.0	0.06728484	0.073812775	0.02417946	0.07622631	0.05943566	0.057773024	0.06626452	0.060027514	0.06039455	0.06899038
0.0	0.047019992	0.042705458	0.038010612	0.040693857	0.039382115	0.04560184	0.048360787	0.050845027	0.04104065	0.037668336
0.0	9.0189606e-05	0.000109134344	8.328221e-05	0.00013635699	8.934278e-05	6.326871e-05	0.00019766994	7.564023e-05	9.9287085e-05	5.211363e-05
0.0	0.00010824508	8.814963e-05	8.516049e-05	9.869908e-05	8.388838e-05	7.077885e-05	0.0003030387	5.7957477e-05	6.795696e-05	9.733866e-05
0.0	0.000102568076	9.592772e-05	8.564742e-05	5.7796922e-05	4.4222536e-05	4.676404e-05	0.00012967287	7.7073164e-05	7.236177e-05	3.746699e-05
0.0	0.024517389	0.02295397	0.02385665	0.024943043	0.022210982	0.02318487	0.023967795	0.025074933	0.02142779	0.029404461
0.0	8.675358e-05	7.277892e-05	6.423667e-05	0.00012784106	5.6181056e-05	3.0466821e-05	6.5306696e-05	7.5398115e-05	3.2240263e-05	8.49126e-05
0.0	0.0057447283	0.00991793	0.009011716	0.005775735	0.0012544582	0.0055799144	0.0077841994	0.010117853	0.0064617353	0.0041651423
0.0	0.025507819	0.01975731	0.019319005	0.020275295	0.024934527	0.0045266696	0.026940046	0.028228154	0.01945547	0.018281834
0.0	5.756189e-05	3.4236447e-05	8.884357e-05	8.5378735e-05	1.9154702e-06	1.151524e-06	0.00012855792	9.6018506e-05	8.317848e-05	5.437014e-05
0.0	0.14607807	0.1447165	0.14519644	0.14096215	0.12551644	0.14041077	0.14021105	0.14844471	0.14621444	0.12648076
0.0	0.00013988036	3.224174e-05	0.00010400743	6.464711e-05	4.801575e-05	7.3961186e-05	0.00026501925	8.070948e-05	7.93078e-05	3.894704e-05
0.0	0.00010508169	7.455076e-05	6.585139e-05	6.732766e-05	6.6387205e-05	2.6977894e-05	1.3368918e-05	0.000108610475	3.915402e-05	7.263651e-05
0.0	0.009679994	0.009725233	0.010298803	0.00084387045	0.00601907	0.010394939	0.011968139	0.008708947	0.008398677	0.010890877
0.0	9.503408e-05	8.781379e-05	0.00010092349	6.4962865e-07	3.3767545e-05	0.000109414636	0.00015214311	6.969409e-05	7.040618e-05	0.00011839353
0.0	0.00013097745	7.978705e-05	5.9404792e-05	2.833046e-09	4.3110264e-05	0.000103573344	0.00013247911	1.8938155e-06	6.747523e-05	0.00016548828
0.0	0.009857352	0.008677807	0.007279003	0.00077574246	0.006336294	0.010330419	0.010209189	0.0015024178	0.008987382	0.010913528
0.0	0.046906218	0.042768255	0.03783893	0.04076379	0.03927263	0.045525443	0.048188455	0.050601147	0.040963925	0.037547346
0.0	0.047109835	0.045476664	0.041666277	0.047886092	0.037883032	0.040240392	0.045202676	0.04552999	0.0505334	0.035239212
0.0	0.046995874	0.04554334	0.041478794	0.04796776	0.037777565	0.040172573	0.045041088	0.0453104	0.05043987	0.035125732
0.0	0.501879	0.52475464	0.5162816	0.5222832	0.52053845	0.5021524	0.4903209	0.5244385	0.5028609	0.5080259
0.0	0.008789945	0.011058046	0.009172725	0.012811363	0.006374117	0.00806391	0.012964449	0.00997752	0.008218387	0.009332959
0.0	0.08300632	0.10148468	0.09538848	0.1052157	0.085585825	0.09694175	0.09309297	0.104304306	0.07442334	0.08836524
0.0	0.07463328	0.11183639	0.10425297	0.10540087	0.08679507	0.082063116	0.08306832	0.108664624	0.09170003	0.09101841
0.0	6.621492e-05	0.00011115656	0.00016727638	8.9919275e-05	7.461199e-05	6.548449e-05	9.297572e-05	0.00014796935	0.00013543411	0.00010407082
0.0	0.07453897	0.111706674	0.104874715	0.10487364	0.08661022	0.08209656	0.08239363	0.108534396	0.09164373	0.09119308
0.0	0.07488077	0.11126013	0.10436827	0.105388686	0.08629181	0.08200434	0.082362145	0.10861904	0.09184814	0.09074861
0.0	7.35912e-05	0.0001783082	9.4375646e-05	0.00013478646	6.661398e-05	1.5838532e-05	0.00013086223	0.0001646302	0.00010344709	0.00011276232
0.0	0.01010356	0.0075764162	0.0061011435	0.0064264336	0.008709104	0.010846141	0.010543573	0.011562465	0.0058460324	0.008758323
0.0	0.010314806	0.008568026	0.014198392	0.009296165	0.008054109	0.008749436	0.015897086	0.0059128595	0.013356122	0.0080804415
0.0	0.502521	0.52285594	0.51580364	0.52392405	0.5207492	0.5001037	0.49140847	0.5243806	0.5031506	0.5069265
0.0	0.010364556	0.01009689	0.010382154	0.009305858	0.009287645	0.010410126	0.012583491	0.012534688	0.0065219956	0.007726923
0.0	6.0242197e-05	8.344995e-05	9.619667e-05	0.00010045034	7.697012e-05	9.6586125e-05	0.00016117991	0.00015811386	7.558745e-05	6.766209e-05
0.0	0.0076863603	0.009505064	0.0100150835	0.010404528	0.009097438	0.009753488	0.012271443	0.013025529	0.008672141	0.008274235
0.0	0.009532219	0.008522186	0.0117281135	0.0087593915	0.0071883546	0.008722101	0.0110048335	0.0071846195	0.008733773	0.006543882
0.0	0.5026804	0.52320963	0.5163109	0.5240486	0.52063465	0.5002347	0.49144554	0.5247018	0.5034945	0.5069775
0.0	0.011115213	0.013741674	0.008416554	0.011354213	0.010384589	0.008965045	0.009100693	0.014156359	0.00895149	0.008628113
0.0	0.06980256	0.07392023	0.063125335	0.07383693	0.06670316	0.043292925	0.065693915	0.059621964	0.057339057	0.06346344
0.0	0.008389861	0.008886928	0.010643123	0.008895609	0.008131398	0.00048650138	0.009793069	0.008920173	0.008855278	0.007337844
0.0	0.5003561	0.5252939	0.5183082	0.5249509	0.52024364	0.5026024	0.49320558	0.52636033	0.50470936	0.5082608
0.0	0.011001248	0.006904054	0.0105974125	0.008451263	0.011171318	0.008053823	0.00947234	0.005486729	0.009697022	0.007462264
0.0	0.09531111	0.08122215	0.09633629	0.07730371	0.094781	0.09162382	0.08367568	0.067491874	0.09371703	0.0865894
0.0	0.5019453	0.524862	0.518664	0.5245007	0.52237064	0.5035469	0.49185553	0.52651006	0.504852	0.5070293
0.0	0.012086224	0.008784397	0.007069557	0.014210664	0.008364578	0.008067099	0.011903223	0.010021316	0.008322222	0.011758045
0.0	0.00012332141	4.4035103e-05	0.00010720901	6.614909e-05	0.000117101445	6.5820626e-05	9.497764e-05	2.76085e-05	9.4759445e-05	5.513011e-05
0.0	0.011001169	0.0069343024	0.010671075	0.008480519	0.011173215	0.008054716	0.0094760815	0.005499418	0.009679701	0.0074728956
0.0	0.011027411	0.0071057207	0.010529235	0.006319683	0.010166413	0.01014729	0.008639329	0.004720134	0.010414912	0.00874209
0.0	0.010805037	0.011266647	0.0075727245	0.011463964	0.00871096	0.0058540497	0.013867188	0.011469418	0.010444825	0.006950009
0.0	0.010103841	0.009641171	0.010472169	0.01006204	0.0078181485	0.0061172675	0.009490692	0.011351729	0.0070059015	0.010740511
0.0	4.9067054e-05	0.00011138011	8.296333e-05	7.009387e-05	4.55885e-05	5.8911843e-05	0.00019362869	7.6617805e-05	6.953285e-05	4.3721484e-05
0.0	9.428542e-05	1.5245506e-06	6.217156e-05	0.000100368954	3.927571e-05	6.354067e-05	9.2316935e-05	0.00010362056	8.453829e-05	4.9842038e-05
0.0	0.011665528	0.00021477895	0.0097892685	0.010904363	0.0049719596	0.0060532284	0.008233329	0.009018891	0.009252474	0.006733081
0.0	0.011637742	0.00021370001	0.009769542	0.010969583	0.00492416	0.0060263234	0.008254701	0.008974671	0.009254442	0.0067045237
0.0	0.007451804	0.014147459	0.011089995	0.009683473	0.0071785604	0.0065865885	0.011506973	0.0092211515	0.0065357964	0.008402403
0.0	0.007489579	0.014088681	0.011002897	0.009673473	0.0071190963	0.006589781	0.011606472	0.00929469	0.0065364777	0.00842329
0.0	0.009375298	0.008601491	0.0058470247	0.008914151	0.0079447	0.0057300865	0.011861239	0.00675126	0.0071791722	0.007770276
0.0	0.5014434	0.52325577	0.5170105	0.52327025	0.5205081	0.5024903	0.49021786	0.5239446	0.50370586	0.5074153
0.0	0.010152986	0.0121377325	0.0146192545	0.01195511	0.0102046225	0.009148951	0.009251159	0.0088383565	0.009507162	0.012520549
0.0	0.20660485	0.23823363	0.23026578	0.23993446	0.19840191	0.20191427	0.2031974	0.22090822	0.21999334	0.19388293
0.0	0.06207695	0.06992433	0.057273414	0.06523202	0.06284706	0.067227624	0.060830135	0.061061434	0.056677338	0.045485847
0.0	0.06183388	0.07193079	0.05843192	0.06189222	0.059372764	0.057752512	0.065172166	0.07894457	0.06368828	0.04573389
0.0	0.008382582	0.010517339	0.0072462116	0.007946571	0.0073961318	0.007439392	0.009606117	0.012430831	0.00887019	0.0047805463
0.0	0.008413097	0.010489388	0.0072671594	0.007938666	0.00737868	0.007428872	0.009632256	0.012436646	0.008867591	0.00477254
0.0	0.06476982	0.07468007	0.065548785	0.07780916	0.05329988	0.065332755	0.067080215	0.07055234	0.067596085	0.06098709
0.0	0.009134537	0.011280615	0.008963456	0.012169533	0.0060630282	0.009344848	0.010134462	0.010074481	0.009906404	0.008109947
0.0	0.009167764	0.011250659	0.008989323	0.012157468	0.0060487003	0.0093316585	0.010162024	0.010079204	0.009903495	0.00809641
0.0	0.22180682	0.22700703	0.21875656	0.1988604	0.21699463	0.20067057	0.21368809	0.22085951	0.21921061	0.20428942
0.0	0.06437094	0.07090422	0.06112616	0.062141586	0.06224392	0.06023023	0.07011426	0.06783139	0.07008174	0.05126997
0.0	0.009030519	0.010239121	0.007875402	0.008005928	0.008070949	0.008039015	0.011003125	0.009363146	0.010594694	0.0058919312
0.0	0.009063371	0.010211907	0.007898158	0.0079979645	0.008051915	0.008027646	0.011033028	0.009367539	0.0105915945	0.0058820806
0.0	0.2020328	0.2267998	0.224075	0.22258118	0.20060866	0.19713666	0.21317625	0.2104588	0.21064562	0.21784985
0.0	0.06595488	0.07191577	0.05873373	0.07281603	0.060299333	0.055990007	0.06752088	0.056605376	0.069314696	0.055223677
0.0	0.009446975	0.010513236	0.007315423	0.010749468	0.0076107727	0.0070265555	0.010258449	0.0066986545	0.010379871	0.006753272
0.0	0.009481328	0.010485301	0.0073365765	0.010738798	0.007592819	0.0070166076	0.010286345	0.0067018056	0.01037683	0.006741984
0.0	0.0023676327	0.0016073213	0.001864335	0.001711771	0.0015545757	0.0022449638	0.0017547138	0.002914059	0.0014926838	0.0015808496
0.0	0.50138646	0.52456206	0.5160568	0.52266765	0.52056456	0.50204474	0.49105752	0.5250763	0.50391823	0.50738275
0.0	0.5011495	0.52432764	0.5169824	0.52342266	0.5207954	0.50155586	0.49118823	0.5251185	0.50402004	0.5069043
0.0	0.13815975	0.1460032	0.13537118	0.14424983	0.14481924	0.14182621	0.147585	0.13574976	0.12735504	0.13291357
0.0	0.5015341	0.5217167	0.5163207	0.5244404	0.5203511	0.50112015	0.49200502	0.5240971	0.5037719	0.50619906
0.0	0.008497247	0.00810364	0.010559602	0.01261375	0.008599882	0.007738086	0.012215328	0.008958625	0.00879216	0.0092931045
0.0	7.320547e-05	6.027949e-05	0.00010495732	0.00014755722	6.9016714e-05	6.0708982e-05	0.00015869053	7.377311e-05	7.804008e-05	8.5568645e-05
0.0	0.137363	0.1486565	0.12438515	0.13732909	0.12204632	0.14454617	0.13488922	0.12971583	0.15960033	0.12073586
0.0	0.00010236786	2.7311826e-05	9.7203614e-05	6.6856766e-05	5.795648e-05	6.4525964e-05	8.154879e-05	0.00010472697	0.00012653187	5.146881e-05
0.0	0.012825585	0.013868773	0.011169012	0.012877312	0.012232255	0.010360932	0.016150432	0.013808176	0.0117385695	0.01985709
0.0	0.014663021	0.013116457	0.011574144	0.010352214	0.012675287	0.014081774	0.015177905	0.011911868	0.012137116	0.0135128945
0.0	0.011284349	0.017913971	0.012754108	0.011611981	0.012366697	0.014984799	0.014538496	0.014521815	0.011331359	0.012015108
0.0	0.013645073	0.014505489	0.013184438	0.012207483	0.010084101	0.012099365	0.01458262	0.013019522	0.012489393	0.013895843
0.0	0.013947064	0.013539515	0.012374842	0.01138185	0.011799725	0.01063457	0.017280877	0.014118246	0.010326758	0.013328697
0.0	0.010817403	0.013579869	0.0073629566	0.010709903	0.013154452	0.013683008	0.012449841	0.014417981	0.011868578	0.013931139
0.0	0.011506207	0.015489382	0.011487246	0.011758395	0.011896645	0.011288356	0.014720742	0.007962605	0.013741351	0.013141359
0.0	0.5034181	0.5235288	0.51575124	0.52275985	0.52159995	0.50150585	0.49293962	0.52706844	0.5034857	0.50685775
0.0	0.5011994	0.52589226	0.5176289	0.5234547	0.52194875	0.50255984	0.49121442	0.525025	0.50391895	0.5072363
0.0	0.5035983	0.52487046	0.518142	0.5236807	0.5203285	0.5032029	0.49045163	0.5266013	0.50386196	0.5063066
0.0	0.5015738	0.523555	0.5146583	0.5233182	0.51971334	0.5005615	0.49158818	0.52307636	0.50340784	0.50584835
0.0	0.50190914	0.5229363	0.5172822	0.5239423	0.5195571	0.50216794	0.49036092	0.52511877	0.50383884	0.5073882
0.0	0.5026537	0.52444357	0.5163941	0.5237767	0.52015626	0.50177795	0.48975313	0.52379495	0.5045764	0.50625676
0.0	0.5036663	0.52309686	0.5183651	0.52358776	0.5182409	0.50296944	0.4909308	0.5249688	0.5037184	0.5058232
0.0	0.5017329	0.5232339	0.51690584	0.52286655	0.52306634	0.5027044	0.4901829	0.52442825	0.5043052	0.5087447
0.0	0.040734306	0.028889013	0.03832178	0.0514923	0.03910607	0.04059951	0.046209984	0.042029537	0.044552736	0.040713806
0.0	0.5034178	0.5230653	0.51738715	0.5243871	0.5209616	0.50280064	0.49047467	0.52658284	0.50375193	0.5075421
0.0	0.4997258	0.5239419	0.51591563	0.5236625	0.51972353	0.50086194	0.48981473	0.52226055	0.50513196	0.5062939
0.0	0.5026004	0.5243424	0.5196916	0.52218413	0.521107	0.50289863	0.49090624	0.5252012	0.50295174	0.50671625
0.0	0.50181097	0.525201	0.5184566	0.5205947	0.52149814	0.5037708	0.49168953	0.52394855	0.5033151	0.5076076
0.0	0.03883599	0.03006684	0.0470996	0.039474986	0.03650351	0.033473052	0.051586308	0.026231479	0.042191103	0.02242207
0.0	0.03768393	0.040453237	0.036508	0.066074766	0.047981698	0.03568577	0.054402728	0.042588055	0.038431272	0.036418177
0.0	0.046722677	0.04870112	0.049955726	0.04765916	0.025980594	0.04571666	0.03117987	0.039233875	0.045369416	0.037067484
0.0	0.0391016	0.045740053	0.03598295	0.048519112	0.04344038	0.03500164	0.06310793	0.043453656	0.046405196	0.050910387
0.0	0.5023216	0.5234637	0.5158534	0.52506626	0.5200188	0.50098747	0.48928225	0.5242459	0.50169736	0.5069167
0.0	0.03654272	0.039925914	0.040884096	0.04573073	0.039559282	0.051158812	0.049603183	0.045568127	0.04933531	0.04724791
0.0	0.5021917	0.5249293	0.51679426	0.5243275	0.5217393	0.50292337	0.49053466	0.5247372	0.5037517	0.50746036
0.0	0.50228554	0.52129936	0.51711947	0.5228135	0.51876634	0.50045	0.48870832	0.5245559	0.5025608	0.5049475
0.0	0.50077957	0.5234421	0.51647365	0.5243529	0.51897526	0.5006207	0.49102402	0.5242443	0.50403196	0.50743926
0.0	0.5029314	0.522748	0.51625353	0.52214104	0.5194385	0.5022811	0.48909447	0.52508056	0.5023491	0.5066949
0.0	0.5011448	0.52525854	0.51702034	0.5233231	0.52110314	0.5021236	0.49064153	0.524356	0.50365007	0.5055545
0.0	0.052764412	0.039287314	0.0532221	0.043460347	0.045043983	0.04007249	0.030393487	0.044475242	0.05434309	0.04733135
0.0	0.5015903	0.52321905	0.5162864	0.52234256	0.5194033	0.50093734	0.48970166	0.52391696	0.504094	0.5051116
0.0	0.50097	0.5246278	0.5159988	0.5249382	0.5202861	0.5024378	0.49085644	0.5243672	0.50501937	0.50724715
0.0	9.438294e-05	8.972254e-05	5.0527062e-05	8.964633e-05	6.148691e-05	9.37703e-05	0.000100191755	0.00015517298	2.7874137e-05	7.403203e-05
0.0	0.010160369	0.010406738	0.00823519	0.007876659	0.008416471	0.011067071	0.008075696	0.010318078	0.0027459252	0.011313274
0.0	0.50246817	0.5239045	0.51594836	0.52385443	0.5194462	0.501728	0.491163	0.5245547	0.5040723	0.50727797
0.0	0.072674535	0.0923838	0.08120417	0.101325214	0.07628626	0.084275976	0.09958489	0.107125886	0.0800901	0.086071365
0.0	0.018505268	0.018247524	0.03298641	0.022670379	0.023544073	0.02060962	0.033853743	0.02265535	0.019868305	0.013964912
0.0	0.50232875	0.5237682	0.5172649	0.5245473	0.5180505	0.50090027	0.4897184	0.5244525	0.50375074	0.50634474
0.0	0.012842827	0.021999568	0.02346582	0.02503299	0.023308495	0.020921534	0.023402812	0.023541212	0.02317466	0.022350738
0.0	0.50254893	0.523784	0.51650816	0.52273524	0.5195316	0.500531	0.49196792	0.525722	0.5020095	0.50627553
0.0	0.010074039	0.00752032	0.008213915	0.004578319	0.009845463	0.008534355	0.021677846	0.017073238	0.010421603	0.0070320335
0.0	0.009123283	0.006084315	0.008946487	0.010371406	0.0076769604	0.0070793033	0.0073310807	0.011756523	0.0077876183	0.00484378
0.0	0.22069967	0.212281	0.22601528	0.18877423	0.21008033	0.22306362	0.21633652	0.13910638	0.2083305	0.21726851
0.0	0.49988994	0.5239146	0.5161772	0.5236407	0.5220829	0.50072336	0.48982823	0.5242422	0.50299686	0.50665754
0.0	0.50065684	0.5219122	0.51754886	0.522516	0.5185272	0.50070566	0.48989755	0.52417463	0.5022788	0.506515
0.0	0.012164795	0.009426382	0.014020247	0.0066969385	0.008837539	0.0069316793	0.010101596	0.011020512	0.009970796	0.008994312
0.0	0.000110095025	3.1381256e-05	0.0001426156	6.041277e-05	7.227019e-05	4.9712547e-05	0.0001091436	8.177891e-05	9.855932e-05	4.0217576e-05
0.0	0.012872979	0.01272471	0.010411787	0.010150309	0.008294974	0.009297869	0.011841051	0.010343921	0.0055342643	0.013289078
0.0	0.00016809742	9.792921e-05	9.276991e-05	0.00010323099	6.0227147e-05	7.152179e-05	0.0001584048	0.000101943246	4.2616408e-05	5.3118623e-05
0.0	0.50278205	0.52326214	0.51833564	0.52580166	0.5214052	0.50200164	0.49079666	0.52676326	0.50501436	0.50865436
0.0	0.008320341	0.010464632	0.010782685	0.009720724	0.007175809	0.009754976	0.011406309	0.011046872	0.009877244	0.010331053
0.0	0.00011294419	0.00012968374	5.6020668e-05	8.335984e-05	4.771558e-05	8.3447245e-05	0.00014210737	7.7116245e-05	5.1387986e-05	8.72517e-05
0.0	0.5025438	0.52304286	0.5180218	0.5226965	0.5194577	0.50111145	0.49126816	0.5252657	0.5021333	0.5057776
0.0	8.7352346e-05	0.00011275888	6.685148e-05	0.00012661987	4.178013e-05	3.863814e-05	0.00014118945	0.000100322446	0.00010239237	8.14772e-05
0.0	0.009929765	0.011829999	0.008779902	0.010953454	0.008545728	0.0048762597	0.010930923	0.010693071	0.00971253	0.010871805
0.0	0.0839977	0.088024326	0.07299958	0.07408092	0.08178707	0.065856695	0.07420996	0.07482965	0.07593159	0.08717299
0.0	0.50032634	0.5233954	0.51820725	0.5252026	0.52104187	0.5024062	0.49075985	0.52565557	0.50405985	0.5074448
0.0	0.012956225	0.009508352	0.01132904	0.011280301	0.00842081	0.007885681	0.008672816	0.012781648	0.012906208	0.0070552486
0.0	0.06654613	0.059590135	0.078332625	0.08305234	0.064698406	0.061662093	0.0680012	0.08215519	0.067084976	0.05262421
0.0	0.011577128	0.010292701	0.0120924255	0.010377094	0.009090168	0.007700426	0.006828626	0.011188429	0.013753196	0.007184605
0.0	0.08457508	0.091762245	0.092197955	0.10239577	0.0730168	0.09380309	0.09394277	0.0913444	0.08835479	0.08932227
0.0	0.000105700456	0.00011042254	7.481783e-05	0.00013977436	8.849942e-05	4.8236867e-05	0.00010013388	5.743917e-05	4.8164704e-05	6.0309736e-05
0.0	0.008907737	0.0073451377	0.008106656	0.011373975	0.009175629	0.010073379	0.008768074	0.006248524	0.010600354	0.008630703
0.0	0.023249	0.019707762	0.018792698	0.019643994	0.025817333	0.017247934	0.02961638	0.020539392	0.012541058	0.018639626
0.0	0.5018055	0.524332	0.51770073	0.5240714	0.5208233	0.50032264	0.49147388	0.5247127	0.5018164	0.5055553
0.0	0.034824993	0.047881927	0.036125854	0.045465373	0.037987057	0.033672787	0.050316427	0.042053886	0.045363937	0.046521835
0.0	8.253721e-05	5.009368e-05	8.692566e-05	0.00013262863	0.000111506466	4.099829e-05	0.00018679413	9.389306e-05	0.00012164799	0.0001095862
0.0	0.020809645	0.027260426	0.028629301	0.025569819	0.02079022	0.016637018	0.027844938	0.023032391	0.022208383	0.023344915
0.0	0.50369954	0.5247456	0.5171957	0.5235876	0.5213107	0.50141555	0.48950294	0.52523243	0.503077	0.506128
0.0	0.12185736	0.1457377	0.1463981	0.14126138	0.14483024	0.11999881	0.1584508	0.13184376	0.12670662	0.13247262
0.0	9.4970215e-05	8.73351e-05	9.6032054e-05	9.188202e-05	4.4539283e-05	6.61013e-05	0.00013441988	0.000119658805	7.969018e-05	6.627373e-05
0.0	0.20046651	0.21965584	0.20982575	0.22433497	0.17377245	0.19669966	0.22941178	0.21986349	0.20199017	0.22834405
0.0	0.025068168	0.02496924	0.024519239	0.025751567	0.021553395	0.018712142	0.02337537	0.029555531	0.024323648	0.02329512
0.0	0.06356399	0.06660501	0.064279556	0.067996725	0.051542852	0.057750095	0.07185294	0.07138907	0.06357825	0.07435538
0.0	7.171274e-05	3.15809e-05	9.2654445e-05	8.689682e-05	8.757963e-05	5.5121698e-05	8.8306035e-05	8.321767e-05	0.00010012824	4.914756e-05
0.0	0.007034821	0.010314164	0.010677874	0.009508837	0.010115117	0.006759115	0.015795298	0.0076182648	0.007865156	0.008525148
0.0	0.020496206	0.020844925	0.026108116	0.024096379	0.019612912	0.019108847	0.028131893	0.015891977	0.019551584	0.023848169
0.0	0.039521173	0.047036	0.0436194	0.04388832	0.03718061	0.03254391	0.05474838	0.047134094	0.048086982	0.036734633
0.0	0.0056971973	0.010926145	0.008480206	0.010178556	0.009820921	0.0077888938	0.013992504	0.010051866	0.00902334	0.006461301
0.0	0.0056656166	0.010895496	0.008422562	0.010168539	0.009739148	0.0077616055	0.013960704	0.009942448	0.009005216	0.0064315572
0.0	0.5018665	0.5240598	0.51728916	0.52231765	0.5202723	0.5021749	0.4912159	0.5250272	0.503352	0.5072218
0.0	0.50175244	0.5227677	0.515405	0.5242582	0.51958966	0.50126165	0.49084187	0.5238172	0.50408375	0.5066441
0.0	0.009907493	0.0069974572	0.008295614	0.0067292745	0.007204203	0.0067709084	0.008683383	0.009159149	0.0089638885	0.012488006
0.0	0.009941129	0.0069493414	0.008252258	0.006780301	0.007188838	0.0066915387	0.008664174	0.009173822	0.008932727	0.0124033075
0.0	0.027761439	0.019634373	0.022829	0.021830408	0.018528953	0.018476805	0.01971258	0.024770178	0.02506477	0.025715798
0.0	0.065238304	0.061646853	0.0704811	0.07070706	0.059169322	0.03733667	0.06271225	0.07187641	0.06798222	0.06332665
0.0	8.76606e-05	5.7406647e-05	0.000100971905	9.6040945e-05	5.0057486e-05	1.1273875e-05	8.508046e-05	0.0001008521	0.00010101573	7.478102e-05
0.0	0.50200063	0.52340347	0.5156844	0.5242454	0.520658	0.49998128	0.4918266	0.5246167	0.50329447	0.5061244
0.0	0.011813026	0.009816536	0.010246469	0.008483322	0.005340469	0.004798864	0.014201936	0.010733947	0.01370354	0.008180865
0.0	0.072858065	0.067398526	0.05558486	0.06885917	0.05768915	0.053907786	0.07522122	0.06901342	0.074228026	0.057730045
0.0	0.00013278186	8.0146834e-05	4.1605745e-05	8.6933615e-05	4.5558856e-05	4.332697e-05	0.00016852866	8.6541724e-05	0.00014066831	5.2978492e-05
0.0	0.011369484	0.00931681	0.006608922	0.00968619	0.0070137484	0.006553471	0.012544643	0.0096690105	0.011793526	0.0073285066
0.0	2.3604178e-05	3.3661123e-05	8.931747e-05	4.701211e-05	8.838826e-05	7.2635405e-05	5.9006474e-05	9.2657625e-05	8.293097e-05	7.4748365e-05
0.0	0.009606729	0.011230224	0.010145902	0.009314535	0.0049635777	0.008626515	0.01168657	0.011322633	0.009683816	0.008450496
0.0	0.069906965	0.05376168	0.0747691	0.06953439	0.06346088	0.060084835	0.07030788	0.06658101	0.06416665	0.054750636
0.0	0.5019058	0.5233437	0.5174149	0.5245259	0.5214438	0.5033534	0.49302423	0.52823806	0.50574803	0.51041734
0.0	0.009588251	0.009583339	0.007585425	0.007131	0.0028858108	0.008360367	0.010684903	0.011925108	0.010876745	0.010771699
0.0	0.06755442	0.085336186	0.089538045	0.095375426	0.086650744	0.08028554	0.089293495	0.08383177	0.08305931	0.08524805
0.0	0.015553823	0.021196546	0.02132113	0.024693228	0.021727992	0.020006804	0.020947525	0.01806847	0.015014162	0.019866094
0.0	0.009960625	0.0078059994	0.011332592	0.008713192	0.008628558	0.007756428	0.0091183195	0.010132516	0.0099485	0.010908248
0.0	0.008428705	0.0068247756	0.015294365	0.009578443	0.00879494	0.009007676	0.020361599	0.0141384825	0.008285962	0.008136049
0.0	0.008391841	0.0067902016	0.015324074	0.009544296	0.008870063	0.00902334	0.02033935	0.014147724	0.008288976	0.008152685
0.0	0.06367949	0.056245573	0.083755165	0.07257768	0.05972399	0.064581245	0.08436259	0.0792332	0.0656801	0.062303316
0.0	8.007823e-05	4.0819345e-05	0.00019422686	0.000105975785	5.1825886e-05	8.4835716e-05	0.00026065548	0.00014584282	8.87726e-05	7.036712e-05
0.0	0.008851605	0.006666663	0.0141717335	0.01068387	0.0074771373	0.009146509	0.015554269	0.012516257	0.0093913525	0.008436635
0.0	0.009382838	0.008534084	0.011116093	0.0126332315	0.0047187298	0.008338628	0.010193185	0.014161818	0.0033529801	0.0076947915
0.0	0.019363526	0.028201856	0.017349282	0.025708571	0.022402674	0.019608492	0.039297186	0.025570614	0.023755256	0.020318097
0.0	0.019363526	0.028201856	0.017349282	0.025708571	0.022402674	0.019608492	0.039297186	0.025570614	0.023755256	0.020318097
0.0	0.019363526	0.028201856	0.017349282	0.025708571	0.022402674	0.019608492	0.039297186	0.025570614	0.023755256	0.020318097
0.0	0.029073892	0.01736231	0.022103278	0.032968793	0.021514641	0.02274362	0.03295541	0.024436813	0.02412943	0.016739396
0.0	0.027496161	0.02440841	0.025112431	0.02659515	0.017684776	0.022191046	0.028228905	0.028061077	0.022537252	0.02141592
0.0	0.16371036	0.20222808	0.18582244	0.18734448	0.18933927	0.16198444	0.17779517	0.19392802	0.18435673	0.19150011
0.0	0.00014554303	8.120363e-05	8.9722365e-05	0.0001023747	6.546645e-05	7.862114e-05	0.00011197134	7.050333e-05	8.3739156e-05	8.829913e-05
0.0	0.010797944	0.008611753	0.009175456	0.00921647	0.008909169	0.0105160335	0.01009111	0.009044184	0.009613583	0.010418834
0.0	5.7577206e-05	9.918242e-05	2.5487736e-05	5.513058e-05	6.893699e-05	9.0284004e-05	0.00015480677	6.0533588e-05	0.000111510824	4.1408228e-05
0.0	0.009927229	0.008511633	0.007513539	0.00990725	0.0096044345	0.006037822	0.013152768	0.009977765	0.007001968	0.00785961
0.0	0.11924583	0.13765354	0.1099631	0.1092695	0.12627903	0.12529169	0.11943386	0.11932032	0.10881037	0.1330743
0.0	0.5013994	0.5252643	0.5186735	0.5262211	0.5226921	0.50243187	0.49335796	0.5264173	0.5041412	0.509715
0.0	0.01958356	0.027481552	0.02553095	0.017789219	0.019041207	0.018897496	0.021625668	0.03350954	0.02423561	0.025872359
0.0	0.1443274	0.19016749	0.19314103	0.19569838	0.17135575	0.1542536	0.16952845	0.21460928	0.18763345	0.19153568
0.0	0.012733805	0.008910479	0.012551952	0.013104074	0.0095473975	0.006516659	0.010169758	0.008546594	0.007429811	0.0076850257
0.0	0.012682516	0.008848885	0.012459577	0.013097538	0.00949388	0.006517058	0.010121651	0.008517228	0.0074125617	0.0076462543
0.0	0.00012930566	0.00010154391	0.00016534868	0.00015990644	5.4469725e-05	4.0593375e-05	9.348942e-05	8.433104e-05	8.662561e-05	7.994272e-05
0.0	0.09949093	0.07070807	0.105526775	0.112550914	0.09939485	0.08689159	0.098326735	0.09697867	0.07559362	0.08514125
0.0	0.022482352	0.021870727	0.026757948	0.027633563	0.026666438	0.018912688	0.02788928	0.029031986	0.026440764	0.024884649
0.0	0.0073929406	0.0038671826	0.011678383	0.015243803	0.009608078	0.0065409406	0.011154323	0.011929565	0.011421914	0.012466155
0.0	0.047882885	0.057829108	0.04361775	0.052769586	0.04602245	0.050141297	0.054011203	0.04898761	0.04039443	0.04908473
0.0	0.010288943	0.012540639	0.01006108	0.0050107096	0.008780859	0.008426872	0.012972108	0.009218563	0.010499024	0.008123387
0.0	0.5019118	0.52481556	0.51870304	0.523521	0.52073777	0.5019355	0.4914436	0.5256465	0.50280714	0.50638133
0.0	9.058022e-05	8.871742e-05	9.751759e-05	3.244992e-05	4.3558473e-05	4.8338683e-05	0.00013926708	9.846698e-05	0.00010707159	5.2022267e-05
0.0	0.00941854	0.0096952915	0.0094913775	0.004241289	0.0050677797	0.0064512775	0.011593804	0.009302851	0.009376817	0.0071118027
0.0	0.024339644	0.021028152	0.025061747	0.017018948	0.019276492	0.018520283	0.028631581	0.023090726	0.02420448	0.022124866
0.0	8.633705e-05	7.039645e-05	0.000119274904	9.620437e-05	8.468538e-05	6.5972265e-05	0.00014404023	9.676746e-05	8.440642e-05	8.527247e-05
0.0	0.13375087	0.1142823	0.1206096	0.16608445	0.1374154	0.14382963	0.13836408	0.14119315	0.14039111	0.11181514
0.0	0.0088055385	0.00741883	0.006529004	0.013611358	0.009140409	0.008691054	0.011567005	0.010579459	0.010552814	0.00671427
0.0	0.008814367	0.007421214	0.0065376265	0.013610685	0.009124102	0.008720452	0.011575873	0.010603004	0.010589276	0.0067098415
0.0	0.008798741	0.0074267066	0.0065488843	0.01359854	0.009069305	0.008768335	0.011543923	0.01056035	0.010584396	0.0067087933
0.0	8.152112e-05	0.000117631585	5.0780563e-05	0.00011009145	1.5393209e-05	5.016051e-05	0.00015968854	0.00014529718	0.000109043845	3.5170255e-05
0.0	0.12359128	0.1360981	0.14779899	0.14576063	0.13463967	0.123450376	0.16574559	0.14440268	0.14109872	0.13526216
0.0	0.011909039	0.010804863	0.010299086	0.0129929995	0.006000873	0.00059594045	0.014193868	0.007205062	0.008564551	0.009206825
0.0	0.110094614	0.0971188	0.089234486	0.11438383	0.07558173	0.093169466	0.117788255	0.09114262	0.08339881	0.09077277
0.0	0.00016834539	7.112194e-05	6.5324384e-05	7.778316e-05	3.48958e-05	9.111491e-05	0.00017963756	8.980445e-05	8.196082e-05	9.8015626e-05
0.0	0.014849684	0.010425946	0.008808048	0.01503207	0.00607913	0.010432087	0.018325409	0.009046779	0.00807956	0.009650285
0.0	0.015039535	0.010377085	0.0087729655	0.01497004	0.006099169	0.010424982	0.018164622	0.00901175	0.008081722	0.009601754
0.0	0.008808877	0.008335097	0.0013220129	0.010681542	0.00771435	0.008854822	0.011675515	0.009784329	0.006995397	0.009242736
0.0	0.01057932	0.007821719	0.0011761413	0.012454039	0.006084901	0.00928103	0.0137201	0.008515094	0.007449755	0.009367529
0.0	8.28468e-05	8.644637e-05	0.0001062431	0.00013987716	8.4822364e-05	9.187826e-05	0.00010344611	9.7562435e-05	6.2004416e-05	7.974963e-05
0.0	0.092711285	0.10296683	0.09945911	0.10007441	0.0938863	0.08946288	0.102035664	0.10369021	0.07905636	0.08983166
0.0	0.010369615	0.011898551	0.011134496	0.01119937	0.009810484	0.009498441	0.013355795	0.01206874	0.0071723303	0.009429754
0.0	0.010309663	0.0118000135	0.011121069	0.011140457	0.009759127	0.009542412	0.013223121	0.011957052	0.0072000977	0.009386288
0.0	6.705412e-05	0.00010721391	6.0870952e-05	6.901994e-05	6.9112604e-05	0.000101124344	0.00016482419	0.000112952046	7.827642e-05	6.391807e-05
0.0	0.041284792	0.047245454	0.042980514	0.04408195	0.04669862	0.039034024	0.058836125	0.05227844	0.044078823	0.038777135
0.0	0.041184314	0.047314595	0.04278737	0.044157423	0.0465698	0.03896817	0.058628783	0.052028086	0.043996703	0.038652744
0.0	0.06325802	0.062420826	0.06128935	0.064764075	0.058659486	0.049520962	0.06719797	0.06792102	0.06485104	0.06139625
0.0	0.038866945	0.044107057	0.03652281	0.039111268	0.041980095	0.036578942	0.045684673	0.04324902	0.045876864	0.04546607
0.0	7.81155e-05	6.0142207e-05	5.9821086e-05	6.907624e-05	4.8472088e-05	3.1674765e-05	0.00011018525	8.15065e-05	8.4649284e-05	6.662071e-05
0.0	9.361931e-05	9.7619566e-05	5.387127e-05	6.7149726e-05	8.583761e-05	6.6307104e-05	0.00014694784	0.00010763996	0.00012340564	7.092708e-05
0.0	0.50147825	0.52458894	0.51700395	0.52267593	0.5201022	0.5013364	0.49077964	0.52494216	0.50332886	0.506867
0.0	0.5012413	0.5243545	0.5179294	0.5234309	0.5203332	0.5008475	0.49091038	0.5249844	0.50343066	0.5063885
0.0	0.037893955	0.04280999	0.03741644	0.043265052	0.0455665	0.040437665	0.05827249	0.0468486	0.04169383	0.04234835
0.0	0.5024737	0.523969	0.51735544	0.5243826	0.5212618	0.5012933	0.491046	0.52566683	0.5036418	0.50627524
0.0	0.044680554	0.0429904	0.05483972	0.048956655	0.045396574	0.030330744	0.039963476	0.051235188	0.035346046	0.045751825
0.0	0.09397717	0.08148968	0.09295845	0.09129126	0.08792929	0.07456782	0.09049311	0.10349361	0.08444175	0.095107906
0.0	0.082076035	0.05964134	0.10231509	0.083530635	0.099901505	0.06934017	0.10622012	0.10500388	0.06381477	0.07045624
0.0	0.08068712	0.086288266	0.07489402	0.08742528	0.0897993	0.08657483	0.114101686	0.08741724	0.07784467	0.07334359
0.0	0.084235005	0.089426585	0.09570727	0.100958295	0.089715526	0.07924292	0.102013044	0.108362384	0.089806095	0.09750672
0.0	0.023977669	0.023394786	0.026972089	0.022922492	0.022058912	0.020318044	0.036434703	0.0239323	0.025710793	0.02620289
0.0	0.13860485	0.13672644	0.14947708	0.1297473	0.13915995	0.12269896	0.14608343	0.13392292	0.14772968	0.13739522
0.0	0.085054114	0.0554029	0.09620468	0.0892763	0.090657584	0.04142524	0.08314966	0.06904872	0.08442751	0.073948726
0.0	0.5013639	0.5256595	0.5185621	0.5243733	0.52132094	0.502259	0.49064794	0.52512044	0.5036801	0.5085306
0.0	0.5022181	0.5240565	0.5183208	0.52334917	0.52145	0.50177914	0.49152094	0.5265389	0.5033405	0.5062522
0.0	0.5013841	0.5246349	0.5168172	0.52397865	0.520622	0.5001596	0.49031907	0.5240085	0.50224495	0.5062949
0.0	0.023201268	0.01991112	0.026130235	0.02562482	0.020963486	0.023356685	0.021885727	0.024535878	0.025734963	0.023158066
0.0	0.50096315	0.5239698	0.51777816	0.52277476	0.52109927	0.5019371	0.49157584	0.5260003	0.50337607	0.5067142
0.0	0.50256056	0.52591366	0.5185668	0.5231879	0.52028805	0.5020925	0.49115148	0.52575845	0.50373024	0.5079053
0.0	0.5010306	0.5250114	0.5184108	0.5234521	0.52053267	0.5021628	0.4919996	0.5256731	0.5034432	0.50747514
0.0	0.50204927	0.5254348	0.5182066	0.52459127	0.5212283	0.5017588	0.49109247	0.5260306	0.50357836	0.50852966
0.0	0.026045093	0.015347028	0.02346782	0.01800557	0.021672452	0.021071957	0.02616971	0.021922873	0.022087572	0.022942124
0.0	0.50119954	0.5234394	0.51740426	0.5232442	0.52189577	0.5028371	0.49153528	0.52588034	0.5037242	0.50738907
0.0	0.5016705	0.5253897	0.51763374	0.52437127	0.5201123	0.5014169	0.4912765	0.52510816	0.50368714	0.50801224
0.0	0.5023651	0.5255163	0.5182585	0.5234391	0.5216896	0.5039069	0.49097982	0.5253629	0.50407946	0.5068196
0.0	0.50202256	0.5256749	0.5182892	0.5235505	0.52158254	0.50339615	0.49122694	0.5253366	0.5036999	0.5072026
0.0	0.018213438	0.01971152	0.018916307	0.0178304	0.017301733	0.019036125	0.023798432	0.017341586	0.023984823	0.0124743
0.0	0.022965143	0.024062626	0.020314518	0.02004187	0.027593201	0.01866945	0.024085807	0.022495346	0.021183675	0.021403503
0.0	0.026399482	0.028751101	0.025244145	0.028472219	0.01713486	0.023648404	0.02173367	0.023122836	0.0246679	0.01269671
0.0	0.016761072	0.025786107	0.021384923	0.024383545	0.02279444	0.018353844	0.032950275	0.021674525	0.023938917	0.018640421
0.0	0.5025227	0.5241747	0.5174597	0.5254434	0.5201683	0.50104165	0.4896067	0.52495027	0.5026121	0.50748307
0.0	0.12301222	0.133878	0.13468611	0.1441542	0.13212647	0.1474796	0.14321299	0.14292064	0.1447714	0.14226478
0.0	0.50018626	0.5243933	0.5174534	0.52370465	0.52085304	0.5017938	0.49143612	0.5253393	0.5046323	0.50615895
0.0	0.5024448	0.525054	0.51802415	0.52500015	0.52120066	0.50220317	0.49035814	0.525245	0.5038447	0.5078092
0.0	0.5008952	0.5244422	0.5171134	0.5237561	0.51957315	0.50090116	0.49087998	0.52404815	0.5030679	0.5064923
0.0	0.50183713	0.52363014	0.5180749	0.52239853	0.51973766	0.50104886	0.49046022	0.52538645	0.50221276	0.5054589
0.0	0.5022226	0.5257717	0.51792175	0.5243505	0.5209933	0.5023199	0.49046773	0.5252028	0.5031822	0.5062895
0.0	0.026498692	0.022723988	0.026412236	0.025723217	0.023492333	0.01991334	0.017389568	0.02653323	0.021236677	0.0186355
0.0	0.50043243	0.5230063	0.516101	0.5220749	0.5202214	0.50161433	0.4912654	0.5240695	0.5026021	0.5056606
0.0	0.50257736	0.52414274	0.5178882	0.524527	0.5209747	0.5021703	0.49238005	0.5255259	0.5029609	0.5090123
0.0	0.5022565	0.5245038	0.51797545	0.5244385	0.5210046	0.5020341	0.49235266	0.5254769	0.502831	0.508966
0.0	0.50334287	0.5232862	0.5177029	0.52240884	0.5205842	0.502243	0.48998833	0.525432	0.5029656	0.5058581
0.0	0.50101656	0.5242405	0.5169603	0.5248394	0.5214055	0.50152946	0.49032876	0.5241499	0.50322104	0.50784516
0.0	0.048234146	0.05441707	0.053621527	0.055338778	0.05119462	0.053522512	0.04647899	0.055614114	0.051998686	0.059457485
0.0	0.5009559	0.5245853	0.51720226	0.52469885	0.5213637	0.50150007	0.49064323	0.5243302	0.50304776	0.50799346
0.0	0.50177133	0.52289164	0.51641226	0.5221034	0.5200741	0.50232583	0.48876196	0.5241048	0.50375646	0.50605506
0.0	0.5022759	0.5247308	0.517646	0.52396363	0.52154136	0.50256956	0.49176857	0.5257858	0.5042587	0.50819844
0.0	0.5020053	0.52499384	0.5177736	0.523969	0.52147686	0.50236684	0.49184307	0.5256934	0.50391257	0.50828785
0.0	0.5014279	0.5237924	0.51692396	0.5225736	0.5199276	0.5024263	0.48926473	0.52439463	0.50292253	0.50707424
0.0	0.50183535	0.52377194	0.51657504	0.52491105	0.5206703	0.5024822	0.49138936	0.5253129	0.5038091	0.508783
0.0	0.059295584	0.05056205	0.05304247	0.036387842	0.05437276	0.051658407	0.056085438	0.050885845	0.046322774	0.057818048
0.0	0.5016382	0.52419484	0.51688117	0.5247585	0.52075094	0.502294	0.49152705	0.5252993	0.50353783	0.50877494
0.0	0.5012484	0.52346605	0.51628304	0.52268755	0.519668	0.5020617	0.48969084	0.5243729	0.50324327	0.5058845
0.0	0.5027414	0.52469987	0.5176061	0.5245156	0.521164	0.5021757	0.49276885	0.52563566	0.5037599	0.5089515
0.0	0.5023932	0.5249681	0.51774037	0.5244291	0.5211624	0.5020386	0.49267665	0.5255683	0.5034968	0.5089154
0.0	0.50144744	0.5245614	0.51653403	0.5243612	0.52181894	0.5041374	0.49133146	0.52503806	0.50463647	0.50836253
0.0	0.045307018	0.060745265	0.04018447	0.041254077	0.046959016	0.05203808	0.049226925	0.05307336	0.050894156	0.047515966
0.0	0.18258165	0.19285218	0.17635383	0.13580641	0.19540592	0.16087398	0.1583383	0.18121986	0.17195475	0.17955975
0.0	0.18343312	0.20126449	0.178924	0.20060912	0.18201284	0.17108002	0.18625465	0.19044521	0.17810977	0.122146584
0.0	0.14355506	0.19149141	0.18346934	0.17918897	0.17840634	0.16086178	0.18432935	0.17421918	0.17315832	0.13995613
0.0	0.5019097	0.5242344	0.51769483	0.5248736	0.52108216	0.50259584	0.49120986	0.52461106	0.50398827	0.5086568
0.0	0.50155926	0.52398944	0.5173096	0.5233476	0.5203163	0.50312185	0.49059448	0.52446413	0.5042229	0.5065069
0.0	0.5026397	0.52286696	0.51656336	0.5245368	0.51977545	0.5021185	0.4912467	0.5242625	0.5037203	0.50630236
0.0	0.5023084	0.5234408	0.51687145	0.52444667	0.5200053	0.501991	0.4914082	0.524424	0.5034638	0.5067078
0.0	0.50303173	0.5236662	0.51814896	0.52204037	0.52084446	0.5024745	0.4892744	0.5250776	0.5032651	0.50617415
0.0	0.5027486	0.5232503	0.5166703	0.52409965	0.52098566	0.502388	0.4910554	0.52473104	0.5036214	0.5069192
0.0	0.052620247	0.059907764	0.04937364	0.052883513	0.054012485	0.04957125	0.049479794	0.057610843	0.040526718	0.04546965
0.0	0.5023992	0.5237602	0.51696056	0.52408236	0.5210138	0.5022155	0.49124876	0.5248144	0.50338143	0.5072218
0.0	0.5018653	0.5225901	0.5162665	0.521856	0.5196254	0.5021743	0.48971853	0.5232598	0.5023767	0.5059584
0.0	0.5026795	0.5231424	0.5156968	0.5235334	0.5205044	0.5000599	0.49119404	0.52424043	0.5030442	0.50631493
0.0	0.010691741	0.018143183	0.010008452	0.008416348	0.012115443	0.007766131	0.012504176	0.012110439	0.010468197	0.008077163
0.0	0.06630625	0.076515146	0.06664461	0.06544409	0.064759605	0.05331886	0.067980714	0.077544086	0.055074345	0.059679598
0.0	0.009642191	0.009243125	0.010991773	0.00830178	0.0064657778	0.0064599025	0.013214381	0.009635918	0.007835782	0.010534641
0.0	0.50205344	0.52347356	0.51777494	0.5231058	0.51885825	0.5013401	0.49133876	0.5250679	0.5032061	0.50613904
0.0	9.400657e-05	7.93056e-05	0.00011559802	6.3886444e-05	3.9166494e-05	4.2034622e-05	0.0001847821	8.5481544e-05	6.151084e-05	0.0001108273
0.0	0.011730574	0.007342559	0.0105672125	0.010452946	0.0071897907	0.0075099804	0.017754093	0.008817516	0.012372185	0.009204181
0.0	9.103544e-05	9.19439e-05	5.0135837e-05	6.841824e-05	2.6195612e-05	1.338378e-05	7.039691e-05	8.332821e-05	6.451661e-05	6.45451e-05
0.0	0.008699069	0.013312891	0.009924549	0.0066297287	0.004941255	0.0036855289	0.007475591	0.007855614	0.00560347	0.006996215
0.0	0.5027469	0.524183	0.516306	0.5236906	0.5188636	0.50245094	0.49153602	0.525159	0.5049959	0.5072625
0.0	0.50218105	0.5235078	0.51630384	0.5257482	0.52067477	0.50211936	0.49110192	0.5246241	0.5054048	0.5065355
0.0	6.212658e-05	4.4945646e-05	0.000119606455	7.517283e-05	6.48241e-05	1.6956468e-05	0.00013843073	1.867768e-05	8.618842e-05	9.332348e-05
0.0	0.009098084	0.005654576	0.010884022	0.0102812005	0.008095074	0.0016881106	0.015194171	0.005587301	0.011334276	0.009096007
0.0	0.503	0.5233099	0.515239	0.5240252	0.5186962	0.5023429	0.4902678	0.524587	0.5039998	0.50699824
0.0	0.5010183	0.52323663	0.51509553	0.52428746	0.5203727	0.50203454	0.4900608	0.5229632	0.5043845	0.5064309
0.0	0.0020527598	0.0017855469	0.0029807792	0.0031341668	0.0015790248	0.001879691	0.0016360593	0.0021612295	0.002208662	0.0017887726
0.0	0.009034156	0.006349355	0.011246793	0.014951032	0.0062570036	0.008874798	0.0068820333	0.0117780985	0.010867115	0.00594698
0.0	0.044704292	0.053354282	0.055158257	0.041216288	0.055704083	0.05841134	0.063098654	0.05035573	0.049675472	0.04684154
0.0	2.902891e-05	0.00010263167	0.00012616634	6.2078136e-05	9.138247e-05	8.0025326e-05	0.0002816748	2.1324036e-05	3.798831e-05	7.260729e-05
0.0	0.010098406	0.0057266536	0.0117929755	0.008661578	0.01009244	0.0035181919	0.010547772	0.004395626	0.0076731546	0.007859774
0.0	0.09283708	0.08544946	0.08914091	0.10787373	0.09648428	0.06712742	0.08705524	0.08440403	0.08357488	0.06403837
0.0	0.09230519	0.08530255	0.08952635	0.108184576	0.09617784	0.06726155	0.0869444	0.08432943	0.08413452	0.063541226
0.0	0.006631205	0.0077709374	0.0100128	0.0109591475	0.00929144	0.0050703553	0.009511177	0.009474953	0.00798217	0.0053664716
0.0	0.005063192	0.008010152	0.0075562107	0.008016061	0.008935497	0.0043260106	0.009410647	0.008688322	0.005173505	0.0047347913
0.0	0.010297647	0.007932427	0.008983964	0.013237283	0.0103479745	0.005105926	0.009320886	0.0076869563	0.00818822	0.004491121
0.0	4.4417167e-05	5.5394554e-05	9.4265735e-05	0.000111016416	8.0674465e-05	2.5926605e-05	9.568909e-05	8.2607374e-05	6.42194e-05	2.8311215e-05
0.0	0.01029583	0.007922542	0.009043005	0.013174001	0.010347022	0.005119261	0.009317563	0.0077023283	0.008206805	0.004510283
0.0	0.08929237	0.09331555	0.08057662	0.10205906	0.08532038	0.10574488	0.08387552	0.11083677	0.09088627	0.09315981
0.0	0.009983664	0.0071564703	0.01139193	0.009018749	0.009429842	0.005597012	0.009625062	0.010629132	0.007859435	0.009086033
0.0	2.3898403e-05	6.702625e-05	4.83202e-05	0.00011617995	5.8235368e-05	2.7956421e-05	0.00010452225	9.387749e-05	4.5420085e-05	2.1833519e-05
0.0	0.094007134	0.08677209	0.08922163	0.063904434	0.08557042	0.0924111	0.08336798	0.08434879	0.07676303	0.08999159
0.0	0.093923874	0.086965755	0.08988356	0.06410544	0.08585072	0.09238438	0.083879575	0.08442259	0.07684096	0.09042394
0.0	0.093923874	0.086965755	0.08988356	0.06410544	0.08585072	0.09238438	0.083879575	0.08442259	0.07684096	0.09042394
0.0	0.09426841	0.08702082	0.089789405	0.063985124	0.08539477	0.09235332	0.08385497	0.084052905	0.07717324	0.0904199
0.0	0.022356922	0.018820714	0.021007871	0.016854875	0.018625986	0.022837618	0.021807842	0.023713067	0.013389359	0.021711513
0.0	0.5005851	0.52475405	0.51801705	0.52451605	0.52073854	0.50155866	0.49080893	0.52506346	0.50364983	0.50740397
0.0	0.50192875	0.5235852	0.5181989	0.5239185	0.5208377	0.50263935	0.49098787	0.52519	0.5038507	0.50666463
0.0	0.123383	0.11936619	0.12621239	0.13624059	0.11915341	0.12706386	0.1277958	0.14994174	0.09108611	0.12579308
0.0	0.50164366	0.52461064	0.51689464	0.52203786	0.520991	0.50211346	0.49148217	0.52477545	0.5024397	0.5059955
0.0	0.5018603	0.5234629	0.51715904	0.52366924	0.5204089	0.5021296	0.49049267	0.52488256	0.50339204	0.50617015
0.0	0.5025506	0.5235335	0.51702857	0.52441806	0.5207032	0.5021664	0.4902701	0.52472854	0.5033423	0.5059405
0.0	5.0517472e-05	6.583243e-05	3.79487e-05	7.4054835e-05	4.6008383e-05	4.7299414e-05	8.238789e-05	1.875493e-05	1.8430514e-05	4.8217185e-05
0.0	0.009363216	0.0042449096	0.011314581	0.008760605	0.00766363	0.0066549554	0.01485724	0.00949423	0.004767458	0.006558198
0.0	0.001624391	0.0068499516	0.00956767	0.010509338	0.009445066	0.0064550503	0.0027250436	0.010895573	0.008997505	0.008255498
0.0	2.2895061e-05	7.5355274e-05	8.7033564e-05	0.00010948196	6.920309e-05	4.4672597e-05	8.269012e-05	7.913314e-05	8.057351e-05	6.561076e-05
0.0	8.9872905e-05	7.469556e-05	0.00011313077	0.00015112219	5.7751633e-05	8.318419e-05	7.380513e-05	8.510383e-05	5.5680226e-05	0.00011765121
0.0	0.18039516	0.1811111	0.1804846	0.18400583	0.1831829	0.17580141	0.18160899	0.19725084	0.18304043	0.1897636
0.0	0.1802761	0.18145986	0.18076465	0.1841811	0.1828323	0.17613965	0.18189333	0.19734581	0.18350373	0.18982854
0.0	0.24337831	0.24885981	0.24739242	0.25138956	0.24957865	0.23949069	0.2430505	0.2637024	0.24705139	0.25336903
0.0	0.17641993	0.17507058	0.15422705	0.17200385	0.1812898	0.1777598	0.18268362	0.19906609	0.15826176	0.16723634
0.0	0.18210262	0.18860054	0.19732438	0.18722236	0.1744813	0.123548895	0.09090345	0.18398547	0.15652448	0.17916365
0.0	0.070509344	0.0715212	0.056639113	0.080176264	0.05906653	0.043994274	0.06308642	0.05468392	0.058150735	0.04783808
0.0	3.7662478e-05	6.9162714e-05	8.072841e-05	3.5600224e-05	4.0138035e-05	8.121679e-05	7.664615e-05	8.258492e-05	6.405927e-05	6.615275e-05
0.0	0.03623758	0.037859436	0.039995898	0.042798717	0.037133235	0.04319493	0.046654746	0.04068832	0.04277172	0.04078069
0.0	0.004265757	0.010189366	0.009283714	0.007351256	0.006665237	0.012468099	0.010884027	0.0074912063	0.011835429	0.0074948617
0.0	0.06463572	0.051256984	0.06355986	0.059250318	0.061319932	0.050953858	0.06314965	0.06850283	0.059490163	0.06017758
0.0	0.012095382	0.005350625	0.0071473187	0.010884427	0.0077202064	0.007204735	0.01094612	0.009051277	0.0073280907	0.009876143
0.0	0.012234623	0.005359037	0.0071533713	0.010841691	0.007841612	0.007233404	0.010872523	0.00904336	0.007354173	0.009786315
0.0	0.100394435	0.07179378	0.08127502	0.0991405	0.08506004	0.07867245	0.093381494	0.091266796	0.07973278	0.09170635
0.0	0.01215737	0.0053302357	0.0071311216	0.01083317	0.0077292235	0.007204281	0.010932594	0.009085471	0.0073425868	0.009784957
0.0	0.099965364	0.07140524	0.081103414	0.0988081	0.08434673	0.07857082	0.09354689	0.09148373	0.07977794	0.091563456
0.0	0.007670272	0.010228742	0.0076348614	0.0058172867	0.005367902	0.008244808	0.016597496	0.009365782	0.008529498	0.0055555752
0.0	8.63066e-05	7.891987e-05	7.3766714e-05	0.0001078907	3.7866495e-05	6.108075e-05	0.00016293701	6.1953295e-05	1.5881607e-05	0.00010514023
0.0	0.0070665414	0.010676308	0.00951856	0.008176924	0.005792813	0.006909398	0.0154660735	0.010061797	0.0051738312	0.006433544
0.0	7.823299e-05	7.135652e-05	3.3037795e-05	5.3858636e-05	3.1499476e-05	4.3548545e-05	0.00023643681	5.0854367e-05	3.6352685e-05	4.0162307e-05
0.0	0.008781695	0.008810581	0.005951805	0.0076585324	0.0058260215	0.0065615256	0.014870815	0.007449247	0.006017407	0.0063852225
0.0	0.0070979404	0.010232237	0.0056239953	0.0067266105	0.0053157085	0.010099822	0.019997548	0.009391707	0.009058002	0.009131141
0.0	4.3463082e-05	5.5881086e-05	5.86856e-05	5.1523417e-05	3.864861e-05	5.2566935e-05	0.00019079116	4.7612175e-05	5.465272e-05	7.673355e-05
0.0	0.061716054	0.06998344	0.044237975	0.072626345	0.056310188	0.05453591	0.07274093	0.06224712	0.06468288	0.060730346
0.0	0.50251555	0.5230313	0.5147592	0.52434003	0.5199262	0.49995667	0.4916399	0.52410597	0.5033703	0.50605536
0.0	0.008132348	0.009846941	0.004365544	0.011083386	0.008562478	0.005982408	0.013646627	0.007869667	0.008048549	0.008453261
0.0	7.12408e-05	9.232247e-05	1.7945076e-05	0.000106244115	4.1646315e-05	4.5224722e-05	0.00014847235	5.8800324e-05	8.3830884e-05	6.3966974e-05
0.0	0.5022734	0.52506256	0.5171784	0.5250768	0.52053595	0.5016887	0.48981804	0.5258495	0.5053102	0.5078458
0.0	0.008248922	0.009207134	0.008100061	0.005405908	0.004958503	0.0067664078	0.011632977	0.009823073	0.0085044885	0.009273953
0.0	0.06674248	0.06636924	0.061594043	0.07257508	0.06336298	0.064780325	0.078286886	0.061005127	0.057282124	0.059344333
0.0	0.0076003824	0.007303867	0.010787096	0.008399702	0.008135422	0.0065730023	0.01480026	0.01039207	0.004745137	0.008453253
0.0	0.007557009	0.00734306	0.010771659	0.008417919	0.008209165	0.006612523	0.014863858	0.010420221	0.0047481437	0.008378722
0.0	0.03340049	0.03216135	0.03353158	0.039312627	0.03520276	0.04266819	0.05792982	0.031106988	0.030704824	0.031773385
0.0	5.684055e-05	4.0714374e-05	5.764879e-05	4.591805e-05	8.116631e-05	2.9775018e-05	0.0001428659	5.368675e-05	2.5656835e-05	5.6588247e-05
0.0	0.0076012965	0.0076914285	0.009784458	0.012076759	0.0075762514	0.008259676	0.017952695	0.005585328	0.009926966	0.006096473
0.0	0.007003865	0.0065607517	0.009561662	0.009499114	0.0058325655	0.0064552547	0.010721165	0.011011925	0.00940392	0.0063078725
0.0	0.034966804	0.043122593	0.04267498	0.045249447	0.042070016	0.035021298	0.061580643	0.03982017	0.04424374	0.036044136
0.0	0.033158492	0.03892602	0.04204598	0.03875189	0.03553745	0.029837763	0.044259332	0.061425224	0.04272827	0.03684714
0.0	0.50205415	0.52329755	0.5161963	0.52366465	0.5192862	0.4999743	0.49243093	0.5252757	0.50316364	0.5061132
0.0	0.006600462	0.0083583705	0.00920372	0.010225797	0.0073314738	0.009296275	0.011380798	0.010376708	0.009651762	0.007631571
0.0	0.0061445213	0.009035108	0.00854263	0.01103382	0.0067946287	0.0091062505	0.010041836	0.009851354	0.012241961	0.010149651
0.0	0.04864577	0.08031243	0.06835712	0.077415116	0.06372777	0.05855916	0.07135731	0.070146345	0.06111895	0.068511575
0.0	2.951093e-05	0.00015542175	8.99964e-05	0.00013527651	6.601726e-05	5.8890444e-05	0.00013809952	9.200766e-05	6.7839435e-05	0.00010042419
0.0	0.0053921035	0.012927382	0.009690096	0.012054268	0.008430945	0.0076321345	0.011369156	0.0099667115	0.008219378	0.010062305
0.0	0.50200045	0.52328414	0.5156708	0.52362365	0.5197193	0.5004121	0.49100193	0.5248382	0.5031327	0.50625086
0.0	0.017840983	0.021827983	0.023325082	0.025589898	0.019561464	0.023390604	0.027052963	0.025887955	0.02414477	0.02007243
0.0	0.0070778322	0.007703779	0.009785877	0.009424321	0.0076894304	0.009485874	0.012923234	0.011031051	0.0075763813	0.0056480835
0.0	0.057693157	0.06216874	0.062006995	0.0737396	0.060422964	0.06294694	0.08011781	0.07341521	0.04928346	0.048609823
0.0	5.543382e-05	5.9240905e-05	6.247568e-05	0.00011252558	5.41207e-05	7.7084485e-05	0.0002140838	0.00010924544	3.0570023e-05	2.806051e-05
0.0	0.0073755207	0.0080204345	0.008086628	0.0110055385	0.0076396386	0.0087223565	0.014116652	0.010850685	0.005532388	0.0053441175
0.0	0.02435043	0.02084106	0.015731541	0.022026125	0.018718995	0.018810833	0.031022144	0.024176305	0.019081146	0.01772258
0.0	0.009254293	0.006393514	0.0070442036	0.0118383635	0.0066377036	0.0050543076	0.0126888165	0.008663265	0.004868637	0.0064266315
0.0	7.479507e-05	3.9143415e-05	7.80368e-05	6.29054e-05	3.940702e-05	3.295491e-05	0.00015624435	9.946742e-05	4.91491e-05	6.772193e-05
0.0	8.047768e-05	6.855702e-05	1.9786175e-05	4.784015e-05	2.8834233e-05	1.6304337e-05	0.00018009788	0.00011743187	6.667271e-05	5.879859e-05
0.0	5.1579802e-05	9.910358e-05	3.6583257e-05	4.5572673e-05	2.5438976e-05	1.0518262e-05	0.00012392898	5.0698356e-05	4.0696286e-05	0.00012554013
0.0	0.04881721	0.059393268	0.04626879	0.03619113	0.041074894	0.03704437	0.03857078	0.05846127	0.02048534	0.04810701
0.0	0.024665393	0.058450315	0.057823755	0.072543144	0.0594807	0.060255647	0.03355269	0.07276605	0.056184426	0.067144535
0.0	0.5025004	0.52377284	0.5163934	0.5216883	0.519751	0.50214225	0.4909436	0.52498025	0.5029933	0.5062761
0.0	0.50240874	0.52330166	0.5176031	0.52218926	0.51990956	0.5021852	0.49112043	0.524341	0.50293237	0.50556076
0.0	0.18319334	0.1778522	0.15944633	0.18520255	0.15819614	0.16601056	0.21795309	0.1954867	0.13937597	0.1371145
0.0	0.009819326	0.0077232174	0.008041487	0.008167482	0.007173995	0.008482688	0.013874363	0.010098229	0.007668581	0.008962741
0.0	8.996336e-05	4.5063804e-05	2.3003831e-05	0.00011864895	3.488668e-05	0.00011106459	0.000101170255	0.00010563728	4.1564184e-05	0.000101081634
0.0	0.00010444583	3.8337836e-05	5.451894e-05	4.936612e-05	7.199518e-05	9.589534e-05	0.00020462609	0.00012426458	8.147145e-05	6.149928e-05
0.0	0.009107258	0.008351398	0.0052240095	0.012538147	0.0050045014	0.009146871	0.009804126	0.009280184	0.005490282	0.011431167
0.0	5.57569e-05	8.2243525e-05	5.304512e-05	4.4068078e-05	3.3059478e-05	6.607079e-05	6.403973e-05	3.1145457e-05	4.0167517e-05	5.5289158e-05
0.0	0.0037179373	0.0041228095	0.0020008695	0.00274679	0.0041843434	0.0027658239	0.00736805	0.00271107	0.0033554526	0.0027884475
0.0	0.19128478	0.16844964	0.18375948	0.20273378	0.1795584	0.15594488	0.18447287	0.19494973	0.1861305	0.15540165
0.0	0.5026378	0.5251052	0.51663256	0.52255124	0.5205342	0.502945	0.49170676	0.52559865	0.5041026	0.50705796
0.0	0.008686171	0.00985534	0.008881183	0.005716638	0.00942958	0.006683237	0.008545809	0.005288729	0.00995161	0.011002181
0.0	0.00011290413	2.9985338e-05	8.195847e-05	3.2652562e-05	5.5182707e-05	7.746878e-05	6.983727e-05	3.1068004e-05	6.0770726e-05	0.00010209793
0.0	0.5027717	0.5232715	0.51743895	0.52379435	0.52059126	0.5014369	0.489692	0.5268408	0.50373	0.5069563
0.0	0.034881137	0.043185975	0.042483162	0.045326833	0.041953392	0.03496196	0.06136426	0.03962698	0.044161316	0.035928175
0.0	3.8533017e-05	5.1485844e-05	5.8539936e-05	7.175714e-05	5.5730055e-05	5.165763e-05	0.00013383744	0.00012902201	4.6941997e-05	5.7184214e-05
0.0	0.038214047	0.045347236	0.04891839	0.03644649	0.010777905	0.024697449	0.033504236	0.05820575	0.037234344	0.040308177
0.0	0.059475284	0.069373645	0.073781386	0.05770026	0.020651514	0.041005805	0.05289603	0.08548001	0.05798728	0.062176246
0.0	0.007269368	0.009846397	0.013499622	0.009869608	0.0073529617	0.004704093	0.011885664	0.015654784	0.008340336	0.010859005
0.0	0.06530237	0.064763226	0.07354532	0.06576352	0.05310747	0.05356158	0.063454926	0.0851919	0.06963813	0.061659433
0.0	5.327294e-05	8.941232e-05	0.00017227266	8.990102e-05	5.0226085e-05	2.2197906e-05	0.00014957858	0.00022843131	6.9278096e-05	0.00011688969
0.0	0.064248234	0.068491526	0.055863	0.0631866	0.06332385	0.05518592	0.06793591	0.06263801	0.058483668	0.06643206
0.0	8.521386e-05	5.1959596e-05	2.95682e-05	7.282843e-05	6.6292756e-05	6.660566e-05	0.0002520043	8.845723e-05	5.730786e-05	7.905183e-05
0.0	0.0001016436	8.1475264e-05	4.0971518e-05	8.65522e-05	7.003387e-05	6.169971e-05	0.000104616774	7.48922e-05	2.8820266e-05	8.196605e-05
0.0	0.045898758	0.040622167	0.03606296	0.045521114	0.037639212	0.03191161	0.047384176	0.04999563	0.032326158	0.042949285
0.0	0.06443234	0.06671851	0.04889083	0.065519184	0.065637596	0.06048174	0.08340176	0.070294015	0.04668657	0.06076182
0.0	0.00010050054	8.828069e-05	2.9121076e-05	5.60204e-05	6.0833812e-05	3.5105546e-05	0.00027703712	9.508013e-05	5.636211e-05	7.488706e-05
0.0	0.00011132022	6.3046944e-05	4.566756e-05	8.9860645e-05	5.113311e-05	3.5664954e-05	0.00013255946	0.000119549884	3.6336813e-05	8.621159e-05
0.0	0.01152338	0.008854123	0.0073582255	0.008671038	0.0067283404	0.0043599205	0.011778937	0.011536629	0.009047347	0.010076727
0.0	0.0096126385	0.007746863	0.006550721	0.011138456	0.008143128	0.008216441	0.010620156	0.011255721	0.0040418343	0.008636418
0.0	0.009537546	0.007735176	0.006607416	0.011271083	0.008142743	0.008185429	0.010708604	0.01124331	0.004066776	0.008658528
0.0	0.021183433	0.020058798	0.021716645	0.022754958	0.017892778	0.01198824	0.020983549	0.022294873	0.014397593	0.01600015
0.0	0.044545665	0.040706098	0.03490522	0.04307118	0.039207794	0.03445149	0.050331213	0.047515996	0.03727694	0.031978846
0.0	5.920301e-05	0.000103100945	8.7309374e-05	0.000106394364	2.9262577e-05	4.518015e-05	0.00025210113	3.339835e-05	4.6257963e-05	8.3217754e-05
0.0	0.0116738705	0.009249034	0.007810991	0.009433531	0.005171174	0.0066796415	0.014576085	0.008563754	0.0074013113	0.0079884175
0.0	0.034217596	0.05620305	0.034826953	0.044469215	0.042135786	0.03539438	0.060929757	0.031990662	0.04202661	0.030863978
0.0	0.043204322	0.053102173	0.052087724	0.047539983	0.04687893	0.023425126	0.04580341	0.04961242	0.04180325	0.020462202
0.0	0.13525908	0.1552959	0.15326618	0.14638934	0.1461037	0.09620578	0.13805048	0.14988121	0.13292643	0.0902288
0.0	0.0015451845	0.001543237	0.0018499971	0.0016739547	0.0014237779	0.0009141341	0.0039071795	0.0017983939	0.0011756053	0.001840794
0.0	0.0491277	0.04945021	0.03978676	0.03526965	0.040344026	0.039540537	0.039525453	0.05481265	0.034887847	0.037101243
0.0	0.029754065	0.0388666	0.050787307	0.047487747	0.04135777	0.024419341	0.058917727	0.040590134	0.02586805	0.025947504
0.0	0.024793636	0.020071493	0.020575613	0.029409448	0.021957735	0.018337354	0.025957465	0.021836005	0.024053888	0.01853404
0.0	0.002741235	0.0019075569	0.0015077702	0.0017616265	0.0021698643	0.0007055041	0.0015251539	0.0015690521	0.0014005996	0.0015669343
0.0	0.012407029	0.012146432	0.01313671	0.013218654	0.003019808	0.011202994	0.016331278	0.009909865	0.010722834	0.010378181
0.0	0.02491074	0.021377081	0.02056612	0.02222804	0.015220093	0.013303968	0.032384876	0.018176746	0.014276565	0.02717965
0.0	0.022422394	0.018186945	0.030652678	0.029119853	0.019944325	0.016569486	0.03263103	0.02230316	0.020417387	0.020224871
0.0	0.017459434	0.019544132	0.020585869	0.021717813	0.023144457	0.020404406	0.029126646	0.018401023	0.018058194	0.018671779
0.0	0.18590991	0.17726588	0.1622968	0.15695335	0.17279719	0.1682405	0.16628887	0.1792477	0.15704757	0.16464569
0.0	0.06727541	0.12603913	0.08663842	0.088194735	0.065449536	0.06003945	0.089195974	0.094350584	0.090975866	0.07657632
0.0	0.013641184	0.009256134	0.010875575	0.009794275	0.01022214	0.009450875	0.01051858	0.011835858	0.012038475	0.011618386
0.0	0.010312421	0.009688852	0.010524314	0.0100709675	0.012758905	0.008424438	0.011717772	0.012843394	0.009576688	0.009657315
0.0	0.0128005	0.0074507347	0.008032375	0.010825973	0.008942226	0.007235168	0.010507315	0.0069471793	0.009653416	0.008061668
0.0	0.110846266	0.077561006	0.08010072	0.105578095	0.089809455	0.06660362	0.09298708	0.071501814	0.09085709	0.07433208
0.0	0.015169781	0.0063729244	0.0069602877	0.012659417	0.008910929	0.0050593647	0.0108066425	0.005320665	0.009725632	0.0062634824
0.0	8.259768e-05	4.489176e-05	3.584957e-05	0.00011738283	9.357183e-05	4.31847e-05	0.00013442835	3.6440917e-05	9.005374e-05	2.7530834e-05
0.0	0.015267852	0.006366457	0.006942053	0.012534872	0.008858217	0.005055852	0.010790358	0.005333819	0.009733622	0.0062330575
0.0	6.376362e-05	5.074372e-05	7.639296e-05	0.00010561179	7.2951596e-05	8.233338e-05	0.00013465055	5.114208e-05	5.720641e-05	1.5440595e-05
0.0	0.0065817046	0.007819032	0.010133448	0.009264454	0.0063850773	0.00942844	0.009480827	0.006970971	0.010135946	0.004407451
0.0	0.0065359045	0.00775917	0.010091358	0.009203659	0.0064158957	0.009390585	0.009489913	0.0069454396	0.010159147	0.004437831
0.0	0.02040531	0.021597365	0.020993704	0.021330684	0.021757264	0.019410701	0.029328773	0.023646388	0.0208593	0.020146063
0.0	8.110488e-05	0.00017511094	8.929363e-05	9.419106e-05	4.7058984e-05	5.1302835e-05	0.00028401572	5.7059686e-05	4.7192367e-05	9.821191e-05
0.0	0.033379838	0.020020269	0.020622423	0.017858395	0.028803375	0.015545392	0.01941188	0.031184113	0.021605937	0.016190989
0.0	0.017265644	0.023687694	0.013627834	0.021913402	0.021868896	0.016777204	0.020874737	0.021573221	0.017117506	0.014831196
0.0	0.22338897	0.24419107	0.23591954	0.25255617	0.24897408	0.21687593	0.2366116	0.26615566	0.20017801	0.22007728
0.0	0.04776099	0.06347651	0.05278588	0.0603623	0.068250135	0.050381448	0.06487182	0.0719472	0.042205974	0.053893793
0.0	0.004509223	0.009293583	0.0039563957	0.005871325	0.007260458	0.007351907	0.01052935	0.008789073	0.011575235	0.006269109
0.0	9.2625385e-05	3.51373e-05	7.0398186e-05	5.158069e-05	5.6506935e-05	2.0995587e-05	0.00018813956	4.6608835e-05	6.788364e-05	0.00011040326
0.0	0.018056456	0.016096847	0.016170932	0.018060066	0.023125269	0.01371899	0.022177376	0.019367632	0.027379764	0.025412945
0.0	1.9640347e-05	4.0388917e-05	1.3297433e-05	5.033589e-05	8.325426e-05	4.834426e-05	0.000103932274	8.239307e-05	0.00010990717	6.405652e-05
0.0	0.5005957	0.52664214	0.51941764	0.5254292	0.5212716	0.49964744	0.4928264	0.5253613	0.50232166	0.5082982
0.0	0.009665911	0.0014121667	0.007738277	0.0088346815	0.008736819	0.008074486	0.0037016056	0.011430698	0.0071067503	0.009423822
0.0	0.08725711	0.0971104	0.084452614	0.10913941	0.07952273	0.08947019	0.08952817	0.10073685	0.08291107	0.06484712
0.0	0.50135404	0.52422684	0.51664096	0.52237463	0.51999474	0.5024549	0.49155578	0.5259359	0.50372446	0.5076503
0.0	4.1778498e-05	7.424484e-05	5.8725906e-05	3.6598856e-05	3.7647646e-05	1.7080301e-05	9.309034e-05	3.3630644e-05	3.710509e-05	4.8975333e-05
0.0	0.009587281	0.008014192	0.009749975	0.006443507	0.004929263	0.0027925794	0.011516533	0.006317178	0.0069223633	0.004308377
0.0	0.50230086	0.52314985	0.5165817	0.52372736	0.5194127	0.5006685	0.49104798	0.52480036	0.50315756	0.5063791
0.0	0.010314918	0.0076190433	0.0063520395	0.01053663	0.0045828917	0.008014723	0.014356714	0.004641511	0.0053005926	0.007889453
0.0	6.116409e-05	4.0479455e-05	4.5751207e-05	5.540285e-05	3.410369e-05	6.258086e-05	9.746972e-05	3.9086382e-05	2.9928888e-05	6.5899825e-05
0.0	0.046055853	0.040898047	0.036147967	0.045651544	0.037762772	0.032096203	0.04757496	0.050078917	0.032509156	0.043161765
0.0	0.00890967	0.010271971	0.0077622286	0.013497636	0.006725508	0.009539181	0.009793675	0.011116392	0.007995049	0.0047076778
0.0	0.00822112	0.00020009397	0.00874521	0.009688848	0.009142528	0.007482876	0.0009842635	0.010118942	0.007978599	0.012975449
0.0	0.022987878	0.01802197	0.02415508	0.020919086	0.015301044	0.01222083	0.025511717	0.0245508	0.017044574	0.01449345
0.0	0.02291948	0.018054595	0.024022324	0.02096312	0.015248735	0.012195402	0.025400074	0.024405684	0.017005386	0.014436267
0.0	2.2108943e-05	6.9636764e-05	2.2838101e-05	4.7730464e-05	5.6169163e-05	6.9424386e-05	0.00010807038	2.067821e-05	5.645517e-05	2.9195595e-05
0.0	0.007523623	0.007310934	0.00459666	0.009152716	0.009572654	0.0055706142	0.010736398	0.0063705184	0.0054499856	0.0074755023
0.0	0.018401584	0.022476878	0.016058166	0.01934235	0.022122797	0.018689947	0.02867684	0.022624314	0.01592016	0.021378612
0.0	0.08485128	0.09555509	0.10337399	0.109954715	0.089915924	0.07499493	0.12501383	0.06852533	0.09345275	0.08582386
0.0	0.07866358	0.08258299	0.10123797	0.088354506	0.070569165	0.059485953	0.07808606	0.1272764	0.08892408	0.08855353
0.0	0.0016090018	0.0011064764	0.0013195819	0.0010821198	0.0007482764	0.00088059745	0.0023621854	0.0015098915	0.001299467	0.0009896678
0.0	0.000102417966	4.7140235e-05	4.459768e-05	5.673652e-05	3.027338e-05	6.0491002e-05	0.0001596068	6.759115e-05	6.6839954e-07	4.7866983e-05
0.0	0.0022803955	0.0015559241	0.0023536147	0.0038798056	0.0017209215	0.001494949	0.0032715253	0.0013347269	6.0384722e-05	0.0018697254
0.0	0.052555215	0.05648532	0.06493983	0.06450441	0.055870086	0.05099613	0.0917723	0.06821482	0.058171187	0.061616845
0.0	0.0053097694	0.007327446	0.006162581	0.007141027	0.008263059	0.0077989595	0.015415487	0.0093882745	0.0047806096	0.005265648
0.0	0.0053097266	0.007359532	0.0062056133	0.0071657836	0.008264466	0.0077998266	0.015421547	0.0094099045	0.0047720256	0.0052731615
0.0	4.387159e-05	5.669541e-05	0.00010555512	9.7072356e-05	7.472912e-05	4.3999127e-05	0.00022428161	0.00017452569	3.3775726e-05	0.00014536537
0.0	0.086431496	0.08466677	0.08292503	0.099719875	0.072179735	0.058859587	0.07813086	0.084731296	0.076946	0.07212593
0.0	0.50184786	0.5230985	0.5159278	0.5242278	0.5199786	0.5004555	0.4916813	0.5240239	0.5035361	0.5067642
0.0	0.0075230175	0.007435042	0.006410375	0.0091493735	0.006674313	0.004620426	0.0052843383	0.010329976	0.0064924085	0.0036458916
0.0	0.057164602	0.06076329	0.05575644	0.056497544	0.05756369	0.0551596	0.0706528	0.06365175	0.049059495	0.04439038
0.0	5.3571373e-05	5.4398766e-05	4.2083717e-05	4.1533436e-05	4.5192002e-05	4.716969e-05	0.0001330333	6.391088e-05	3.0061785e-05	2.010711e-05
0.0	0.0063548204	0.004932524	0.0062435754	0.011976672	0.0067132046	0.0062254886	0.006474234	0.0073386393	0.008301932	0.0055690664
0.0	4.0768573e-05	2.238801e-05	3.6890502e-05	0.00013378807	4.1912062e-05	3.9184724e-05	4.410432e-05	4.957426e-05	6.926145e-05	3.058915e-05
0.0	0.011929369	0.006285722	0.0064713797	0.011423141	0.0060015246	0.008332637	0.007808086	0.008377205	0.005780033	0.006323086
0.0	0.00014527654	3.645555e-05	3.9649705e-05	0.00012157226	3.3449e-05	7.049607e-05	6.432077e-05	6.4733045e-05	3.3404405e-05	3.9492646e-05
0.0	0.50231737	0.52250665	0.51533234	0.52352107	0.5206301	0.49976945	0.49085835	0.5240371	0.5027643	0.5060896
0.0	0.013391419	0.0072161015	0.0025795433	0.015578352	0.008857338	0.006383958	0.014759383	0.0068671363	0.008440728	0.010264963
0.0	0.05839885	0.056357425	0.0433101	0.08259953	0.069163024	0.05554026	0.07536491	0.0589726	0.06030895	0.06282956
0.0	5.7995127e-05	4.1121202e-05	1.6605416e-05	0.0001731024	8.9723224e-05	4.838706e-05	0.00016975016	4.8077785e-05	6.454972e-05	7.261186e-05
0.0	2.686703e-05	9.399044e-05	6.81534e-05	8.821001e-05	3.351353e-05	9.420768e-05	6.994076e-05	5.4027572e-05	4.813986e-05	2.660452e-05
0.0	0.004241569	0.006436163	0.007787412	0.009548592	0.005029428	0.01086958	0.0077974806	0.0073636086	0.007613478	0.004066689
0.0	0.06161602	0.056577895	0.06495375	0.061189167	0.060217194	0.051589794	0.06677275	0.05593316	0.04497627	0.06731366
0.0	0.007618751	0.006457622	0.006997295	0.009407682	0.007904546	0.0069308328	0.012065466	0.0056535304	0.0042735455	0.012321939
0.0	0.025978096	0.023060834	0.016080286	0.022448968	0.024646698	0.018572425	0.020698644	0.03285424	0.02180688	0.017024327
0.0	4.380825e-05	6.319044e-05	2.7840531e-05	2.822511e-05	8.897752e-05	5.985538e-05	0.000104659484	0.00013782432	5.171727e-05	7.176706e-05
0.0	0.00019100867	5.6688765e-05	4.288957e-05	5.9164406e-05	8.407666e-05	3.2046715e-05	7.178814e-05	6.781253e-05	8.151855e-05	5.9369457e-05
0.0	0.01601503	0.009090336	0.0075188996	0.009596406	0.00985561	0.0070155244	0.0066220174	0.012120837	0.009185288	0.0050053946
0.0	0.00975173	0.008061572	0.0066838604	0.0059301695	0.009925696	0.00638205	0.007968132	0.0071920143	0.0058179293	0.004658273
0.0	0.00975173	0.008061572	0.0066838604	0.0059301695	0.009925696	0.00638205	0.007968132	0.0071920143	0.0058179293	0.004658273
0.0	0.010580244	0.0064750966	0.0057937168	0.0069741867	0.009448599	0.0054584513	0.009934725	0.008211052	0.0060511404	0.008601003
0.0	0.010626641	0.006507435	0.0058205747	0.007016528	0.009477151	0.0054998714	0.010041787	0.008271078	0.0061097867	0.008637524
0.0	0.055987358	0.05246534	0.063794106	0.06082136	0.05743451	0.058138907	0.064112365	0.059503242	0.057849687	0.060923383
0.0	3.680662e-05	3.9559814e-05	9.667947e-05	5.865936e-05	3.585436e-05	0.00010417597	8.899891e-05	5.2342333e-05	8.2001316e-05	5.323343e-05
0.0	3.7354395e-05	2.2904887e-05	5.9462775e-05	7.7463315e-05	4.6761004e-05	3.057667e-05	0.00015416744	8.211399e-05	2.965348e-05	3.1780542e-05
0.0	0.13369554	0.119243495	0.14697939	0.14627506	0.11808469	0.10259741	0.13176386	0.11841775	0.14031094	0.1133803
0.0	7.382892e-05	2.7042286e-05	0.000102219696	0.00011089432	1.6305738e-05	1.847759e-05	5.9136597e-05	4.1258605e-05	8.2391496e-05	3.6409863e-05
0.0	0.0038458235	0.003954889	0.01612849	0.026301354	0.0032827053	0.0019894606	0.025112117	0.021143502	0.004030977	0.003058535
0.0	0.0077948836	0.0057012616	0.003979674	0.008196174	0.006229051	0.010243829	0.012039285	0.00761136	0.0065910886	0.005874401
0.0	0.13404919	0.119050205	0.14768879	0.14600705	0.11844732	0.10279171	0.13227959	0.119053654	0.14059359	0.1137842
0.0	0.5018711	0.5230698	0.5173601	0.52357066	0.5195106	0.50096244	0.49172154	0.52581537	0.502758	0.50475657
0.0	0.06369969	0.060813088	0.066074535	0.066564746	0.060737494	0.06277874	0.06530479	0.06331139	0.046603683	0.062863424
0.0	0.08522162	0.09174559	0.09278116	0.08378526	0.100748986	0.08992101	0.077500544	0.08913243	0.05575354	0.078074954
0.0	0.0076331743	0.008179256	0.0077869114	0.012085864	0.0075111715	0.0069040568	0.0080347955	0.0076134023	0.00641751	0.007360748
0.0	0.01730381	0.024667911	0.01876396	0.02067261	0.025995892	0.026298502	0.02563434	0.020213947	0.018673863	0.024506047
0.0	4.941977e-05	3.5299447e-05	4.1495234e-05	0.00011026954	0.000110366316	8.195769e-05	6.985005e-05	6.148228e-05	4.4712746e-05	7.719453e-05
0.0	0.008293598	0.008015083	0.0063546044	0.0073157107	0.0075624036	0.005496297	0.008373319	0.009684044	0.0073424443	0.007591601
0.0	0.008316435	0.008001594	0.006310168	0.007250082	0.007523467	0.0055217054	0.00832247	0.009680058	0.0073691034	0.007611076
0.0	0.008309096	0.007980751	0.006306384	0.007280402	0.007571789	0.0054847314	0.008387601	0.009682755	0.0073621063	0.0075842408
0.0	0.08786266	0.0860309	0.075888425	0.08778387	0.08889463	0.06553564	0.082542	0.10216851	0.07566593	0.083941504
0.0	3.136106e-05	5.6137626e-05	3.84252e-05	0.00010535279	3.635997e-05	9.090081e-05	0.000104201994	6.9858776e-05	7.263374e-05	5.4497108e-05
0.0	0.0055038845	0.0065727374	0.004977759	0.0080152685	0.004650256	0.009575851	0.009825091	0.008057272	0.0092572225	0.0065438417
0.0	0.21940303	0.23527654	0.24381332	0.24849804	0.25893456	0.22561924	0.25562012	0.24337396	0.24024947	0.22959644
0.0	0.03266606	0.035470266	0.041575983	0.043046296	0.050004024	0.035447437	0.058122344	0.039527316	0.043413933	0.036253512
0.0	0.115697175	0.12457692	0.13427676	0.13871601	0.14959414	0.121061236	0.15620196	0.13299277	0.13538007	0.12310967
0.0	0.08163728	0.0937946	0.08776845	0.10515421	0.0870693	0.05487271	0.10075137	0.076854035	0.082071394	0.08232163
0.0	3.195617e-05	2.9550978e-05	9.196731e-05	3.5759054e-05	6.613761e-05	6.682063e-05	7.587473e-05	6.038685e-05	6.181715e-05	3.4839537e-05
0.0	0.048722353	0.047189206	0.051957473	0.045155488	0.04066628	0.04348526	0.036129255	0.040152706	0.030661555	0.03056947
0.0	0.04884628	0.04710292	0.052115444	0.044963915	0.040713042	0.043654047	0.03616622	0.040323686	0.030628141	0.030567713
0.0	0.5016198	0.5240992	0.51628125	0.5216057	0.51965094	0.50238365	0.4906987	0.52505386	0.5027896	0.5067051
0.0	0.0074720257	0.00984378	0.013285047	0.011288217	0.010075865	0.0057199216	0.007217759	0.0112776905	0.007522199	0.007827864
0.0	0.17691489	0.20571326	0.1796428	0.18292722	0.16665779	0.19212434	0.17354861	0.15769361	0.15175314	0.13887027
0.0	0.24022783	0.27129588	0.24633351	0.25021052	0.23414882	0.25433385	0.23525712	0.22597048	0.21661584	0.20409258
0.0	0.05854323	0.062184475	0.0674748	0.05072344	0.058021214	0.033565335	0.06766097	0.06602647	0.049351078	0.06100936
0.0	5.852989e-05	5.9296744e-05	8.571189e-05	2.78777e-05	4.6540656e-05	7.6608285e-06	0.000113061324	7.330061e-05	3.0724746e-05	6.506911e-05
0.0	0.05426475	0.05379468	0.08485938	0.07688398	0.074804254	0.09323958	0.08995235	0.088102795	0.07238415	0.081570774
0.0	0.001085978	0.0017225796	0.0017288397	0.0014837309	0.0019474317	0.00077771273	0.004186731	0.001526697	0.0009809802	0.0011649634
0.0	0.059046082	0.062310543	0.049530704	0.071112044	0.06261789	0.047650304	0.07258321	0.054062255	0.06466511	0.059350505
0.0	0.059046082	0.062310543	0.049530704	0.071112044	0.06261789	0.047650304	0.07258321	0.054062255	0.06466511	0.059350505
0.0	0.0072986865	0.009028041	0.0076088607	0.0073578143	0.0060503115	0.008799098	0.009270356	0.008318531	0.00723638	0.008577145
0.0	0.017048754	0.02019212	0.02172629	0.027021328	0.011936598	0.021734925	0.019971872	0.027969634	0.008258028	0.019869132
0.0	0.0009292929	0.0019298053	0.0014769939	0.0026816716	0.0010492267	0.001163346	0.0023949211	0.0020746437	0.0016926038	0.001250353
0.0	0.01589602	0.026240285	0.019327123	0.029356154	0.013919247	0.016273055	0.02587436	0.024465708	0.014439124	0.016347272
0.0	0.011036885	0.011093054	0.009839668	0.010925171	0.008490019	0.01419623	0.012752114	0.012364933	0.010478708	0.01151269
0.0	5.6975085e-05	7.410973e-05	0.000108287	5.7885725e-05	2.2010845e-05	4.4598703e-05	8.247663e-05	6.093954e-05	6.312834e-05	5.673755e-05
0.0	0.0051847473	0.008353218	0.012828537	0.0082210265	0.003934628	0.005592096	0.01216362	0.0073825237	0.00759678	0.008568857
0.0	0.005209207	0.00838841	0.012764793	0.008223154	0.0039778636	0.005593314	0.012216566	0.0074620773	0.007600408	0.0086478405
0.0	0.019594954	0.020334614	0.021295425	0.025388232	0.014275351	0.0224516	0.027329467	0.023787115	0.024346462	0.02233494
0.0	5.610979e-05	3.3708508e-05	0.00011483391	6.5319655e-05	1.4609341e-05	4.5664467e-05	0.00011545073	9.9058794e-05	2.448975e-05	2.7874696e-05
0.0	0.0074675353	0.0060619824	0.010963118	0.008352117	0.003954483	0.006749006	0.010374313	0.010362111	0.004962231	0.005338851
0.0	0.0074609397	0.006046161	0.010956574	0.008387002	0.0039799744	0.0067038694	0.010455337	0.010364996	0.0049575055	0.005319979
0.0	0.008162094	0.008457839	0.013824496	0.010304225	0.004176068	0.008795194	0.012588855	0.010296189	0.0048433156	0.0065605403
0.0	0.008687288	0.00994019	0.0075866883	0.0074718306	0.009556917	0.0081581315	0.0092497645	0.010596258	0.0059691695	0.005503584
0.0	0.009138283	0.012918832	0.007977905	0.008143864	0.011378657	0.007942272	0.010565492	0.011782528	0.0066934563	0.007257969
0.0	0.5015705	0.5237749	0.5173332	0.5244323	0.5203972	0.50125146	0.49096528	0.52541244	0.5041689	0.5078708
0.0	0.0051990515	0.009326251	0.0057588867	0.0072256178	0.013048302	0.0019062662	0.0090828445	0.011364221	0.008010948	0.0062775575
0.0	6.226436e-05	5.366607e-05	7.453099e-05	3.38354e-05	5.385956e-05	1.5340613e-05	0.00011431343	9.727046e-05	4.0211748e-05	5.3885866e-05
0.0	0.50140077	0.5235042	0.5162647	0.524199	0.5202413	0.5002142	0.49126723	0.52377635	0.50330853	0.5069357
0.0	0.009288338	0.0064858785	0.0064700763	0.01119718	0.011776621	0.008336902	0.010770542	0.009956291	0.0077014975	0.00716206
0.0	0.06914369	0.052519813	0.053854857	0.07694363	0.06393237	0.063256964	0.068032034	0.06983845	0.060474943	0.04717078
0.0	0.230756	0.22480407	0.2069715	0.21506427	0.17568232	0.21204206	0.19896653	0.19451778	0.19905785	0.20046005
0.0	0.00013676118	8.951128e-05	5.740998e-05	5.606684e-05	2.8949124e-05	8.59722e-05	5.454952e-05	5.4471857e-05	4.455033e-05	8.622442e-05
0.0	0.062474232	0.060922958	0.04702843	0.06482017	0.050754756	0.058116138	0.066499904	0.075405836	0.05417903	0.051875282
0.0	0.0076369434	0.0063674976	0.0064402902	0.0071960734	0.0064613163	0.0066873976	0.01168593	0.012026191	0.010177067	0.007424239
0.0	8.787401e-05	5.3693915e-05	4.2589756e-05	4.8136324e-05	5.5685592e-05	5.6179342e-05	0.00012869663	7.740417e-05	3.1374402e-05	6.828214e-05
0.0	0.007850903	0.012111631	0.013031383	0.010142972	0.010999644	0.0053328048	0.009243981	0.010648793	0.0050542187	0.00945239
0.0	0.007877966	0.012183637	0.012992755	0.010199437	0.010988088	0.0052906787	0.009324815	0.010746213	0.005055034	0.009554073
0.0	0.06804007	0.055218104	0.059164166	0.057685703	0.045966856	0.0603021	0.07185624	0.05473677	0.054669444	0.048398282
0.0	0.5023599	0.5232888	0.5156089	0.5246379	0.5201593	0.49926284	0.49176824	0.5243862	0.5029818	0.50660276
0.0	0.0079744635	0.008392636	0.009543723	0.0069104685	0.004939389	0.007636372	0.016345302	0.0063092625	0.0058771144	0.009481686
0.0	0.00010263099	3.812317e-05	5.2453965e-05	4.4869077e-05	1.9702367e-05	6.568106e-05	0.00014177468	3.646066e-05	4.4830926e-05	2.7614002e-05
0.0	5.6107492e-05	4.706953e-05	3.787639e-05	6.0413236e-05	9.147524e-05	7.585599e-05	0.00011087835	3.3824334e-05	4.5187608e-05	2.820286e-05
0.0	0.050970074	0.07054927	0.055279743	0.065321244	0.0639061	0.05886005	0.06770985	0.07796818	0.06401933	0.043592118
0.0	0.055546604	0.066153064	0.05830631	0.056767937	0.064119175	0.05733255	0.07471091	0.06530132	0.058830235	0.049131736
0.0	0.5031663	0.52314395	0.516298	0.5249325	0.5205831	0.5025092	0.49073842	0.52616435	0.50535005	0.506937
0.0	0.0048809936	0.008764242	0.007587913	0.009415974	0.008291187	0.010054756	0.0139666265	0.010211676	0.009519248	0.0063423435
0.0	4.815988e-05	7.47324e-05	4.968122e-05	4.2275704e-05	6.754585e-05	5.4436547e-05	0.00016424402	7.033035e-05	5.8853504e-05	2.9185241e-05
0.0	0.5026725	0.5231908	0.5146532	0.5247597	0.52004194	0.50004494	0.49205583	0.5246578	0.5037078	0.50632375
0.0	0.0068670483	0.0075899386	0.007723045	0.007057791	0.008059864	0.009630013	0.010808304	0.008974973	0.011137043	0.00521265
0.0	3.504651e-05	9.516358e-05	4.0765815e-05	7.1327064e-05	6.671048e-05	6.0023376e-05	0.00011336824	0.00013719495	8.0659076e-05	1.8814728e-05
0.0	0.007501424	0.007243701	0.01097426	0.007772865	0.0077078696	0.008734289	0.0107286675	0.009765322	0.005950121	0.005267002
0.0	0.0480768	0.061490532	0.06862794	0.061006084	0.06101114	0.06096948	0.06142455	0.07369637	0.05526769	0.056785498
0.0	0.50084454	0.52328247	0.5153577	0.52349	0.5202295	0.50021106	0.49067378	0.52403206	0.50299555	0.50676066
0.0	0.010257414	0.006272158	0.00973913	0.007513283	0.0057103615	0.008275428	0.011087359	0.008340333	0.005750492	0.0054116356
0.0	0.16332863	0.17774032	0.1774459	0.14811455	0.16567199	0.17274804	0.19091116	0.16566813	0.18271042	0.16063464
0.0	0.50180596	0.5245993	0.51845175	0.5249658	0.5214183	0.50067616	0.4904344	0.5262263	0.503361	0.50756854
0.0	0.5007418	0.52384496	0.51634943	0.52410847	0.51984894	0.50126404	0.49017763	0.52662146	0.5027171	0.506688
0.0	0.008653875	0.007813312	0.009928855	0.008343054	0.00868852	0.011694392	0.012415376	0.012786713	0.0081335325	0.007012038
0.0	0.008656691	0.007777489	0.009898321	0.008428111	0.008761243	0.011745707	0.012404569	0.01278551	0.0081893	0.0070390357
0.0	0.063078076	0.054716714	0.06743586	0.06745468	0.062161308	0.070925124	0.080526896	0.06314198	0.04647434	0.048947137
0.0	0.011272885	0.0061411443	0.008711586	0.0076689697	0.007708111	0.013268499	0.01386938	0.0074946387	0.004573137	0.0036647147
0.0	7.728859e-05	3.685685e-05	8.552623e-05	8.045919e-05	6.0157352e-05	0.0001205965	0.00021827285	6.201914e-05	2.4638033e-05	2.8783654e-05
0.0	0.008697399	0.0063369153	0.009448657	0.009321912	0.008051131	0.010886235	0.014252166	0.008197321	0.004969495	0.005412167
0.0	0.0069282963	0.013728782	0.004879866	0.011165973	0.006123864	0.009058744	0.011425457	0.0056821555	0.0069433055	0.0060184076
0.0	0.0074294168	0.010599273	0.005423884	0.010682791	0.0066485344	0.0037781138	0.009154507	0.0061932835	0.008014996	0.005106551
0.0	0.007965442	0.008167003	0.005986379	0.010366938	0.007148533	0.0015653059	0.007446293	0.0068005067	0.009190706	0.0043834164
0.0	8.22135e-05	7.112337e-05	3.985069e-05	5.4153483e-05	8.424567e-05	9.761953e-06	6.521422e-05	6.37153e-05	5.004517e-05	2.4335723e-05
0.0	0.008660596	0.008004289	0.0086706765	0.009924464	0.008287506	0.006501389	0.01169085	0.005367859	0.007086353	0.00800106
0.0	0.050944094	0.06044513	0.057773247	0.0707226	0.053503256	0.04516578	0.06653157	0.057982426	0.056199484	0.04959698
0.0	0.5017191	0.52361035	0.5153717	0.5239267	0.52009904	0.49966916	0.49110368	0.5240447	0.5030651	0.5066309
0.0	0.0078853825	0.008980021	0.0099858325	0.009993218	0.008860193	0.012460381	0.012577	0.006660061	0.0063839094	0.010084568
0.0	0.23015307	0.2598719	0.24130316	0.22970206	0.24988368	0.24254225	0.22799592	0.2577045	0.23537429	0.2416385
0.0	0.010433707	0.009828566	0.009153313	0.006616449	0.00673643	0.008601223	0.009438532	0.010307137	0.007252193	0.0075481627
0.0	0.00014342649	6.949765e-05	0.000109069006	2.1870219e-05	3.79894e-05	4.8963007e-05	0.00014699395	6.360645e-05	4.206482e-05	5.4914875e-05
0.0	5.958714e-05	6.3951724e-05	8.832683e-05	8.853377e-05	6.129138e-05	5.7538673e-05	0.00011044444	0.00013418298	4.5975135e-05	7.779978e-05
0.0	0.008447631	0.006899896	0.0069164005	0.008989544	0.007959415	0.007280798	0.009972491	0.006610478	0.0077320877	0.011128213
0.0	0.06130882	0.06745299	0.060951814	0.065453865	0.058684148	0.05980782	0.070902996	0.06338944	0.062088873	0.06605521
0.0	0.50265557	0.5226343	0.51591367	0.523762	0.5201265	0.5002831	0.49136508	0.52484554	0.5033223	0.5066362
0.0	0.011242095	0.0076706284	0.005249242	0.008429817	0.006743517	0.008749176	0.006535106	0.0070795254	0.008117545	0.010512184
0.0	7.451337e-05	0.0001222233	9.049328e-05	7.905997e-05	6.884246e-05	5.224385e-05	8.484575e-05	5.1952564e-05	4.279307e-05	6.577307e-05
0.0	0.0087374095	0.008402507	0.008615548	0.010452683	0.010901695	0.0074680834	0.009472412	0.005896824	0.005147004	0.0064584147
0.0	0.0023139436	0.0018594577	0.0018025349	0.0016618771	0.0019195938	0.0015538284	0.0017529291	0.0020794729	0.001411885	0.0009233398
0.0	0.0016843796	0.0017377596	0.0021521184	0.0023835998	0.0017797922	0.0020310432	0.0028066745	0.0018610088	0.0020242676	0.0014343064
0.0	0.02514888	0.020090545	0.021763774	0.028409429	0.022419699	0.016128974	0.019934978	0.02174214	0.024112973	0.017960086
0.0	0.022759533	0.019756313	0.024518132	0.02431425	0.024711248	0.013720796	0.024850052	0.0243283	0.018990353	0.020250466
0.0	0.0077206306	0.0067161215	0.0080612255	0.010348053	0.007867817	0.006267092	0.01035236	0.008743024	0.0071760397	0.006219441
0.0	0.009121809	0.0075429706	0.007918683	0.010706054	0.007849321	0.0080926735	0.009716053	0.006515008	0.0075889216	0.005271356
0.0	0.06690939	0.061287705	0.06069554	0.07707062	0.055277247	0.056946225	0.07074685	0.06341042	0.061896734	0.051670294
0.0	0.006551599	0.005910318	0.008121101	0.009937831	0.007751773	0.0048778704	0.011013711	0.011721368	0.0067331702	0.0072899368
0.0	4.8078335e-05	2.6578526e-05	5.565273e-05	9.3998686e-05	5.4754863e-05	2.9106859e-05	0.00025901696	0.00010896027	5.31434e-05	7.679775e-05
0.0	0.012834637	0.011674432	0.008860791	0.008932537	0.012055449	0.0122707095	0.012499007	0.008595342	0.010480607	0.011590985
0.0	0.008282029	0.013882743	0.007147061	0.010305124	0.01196793	0.0078015435	0.0115434555	0.0097973	0.010487865	0.010132903
0.0	0.010341457	0.0080389045	0.009264984	0.0075678527	0.006008361	0.009720238	0.008341436	0.010659659	0.0074500437	0.007462045
0.0	0.00010948572	6.6492066e-05	5.482822e-05	3.809544e-05	2.8923821e-05	6.893358e-05	0.00014604823	8.8755325e-05	6.7399415e-05	2.7377304e-05
0.0	0.50282425	0.5230491	0.5156026	0.5232486	0.5204195	0.49995416	0.4904452	0.5239943	0.50309557	0.50639546
0.0	0.027461553	0.022101507	0.018860988	0.01905479	0.02076743	0.02182225	0.023175612	0.02226953	0.019509537	0.021516042
0.0	0.018763626	0.024674894	0.019569151	0.025554834	0.024822319	0.02566413	0.023078527	0.02129538	0.024020994	0.016317572
0.0	0.5024936	0.5237637	0.5165205	0.52413845	0.52012235	0.50166947	0.49047145	0.52488816	0.5042828	0.5072166
0.0	0.008085408	0.017287226	0.0019524735	0.012313596	0.0077176066	0.0077858465	0.012770658	0.006440125	0.010432551	0.0077779526
0.0	4.895148e-05	0.00014585853	1.5980482e-05	7.064594e-05	7.163961e-05	5.8109497e-05	0.00016248507	6.0543516e-05	6.647469e-05	0.000114606366
0.0	0.5015426	0.5235185	0.5158472	0.52423066	0.52026945	0.49999964	0.49105677	0.52422625	0.50302637	0.5063528
0.0	0.009806098	0.009400797	0.009369871	0.008205281	0.0076800273	0.008648997	0.006569416	0.0075128567	0.009288404	0.0051809046
0.0	0.0683718	0.0637633	0.06368734	0.061874893	0.060441617	0.06742579	0.05830815	0.06644632	0.057067037	0.054109886
0.0	0.5025213	0.52257335	0.51665264	0.52367336	0.52170765	0.5030296	0.49094027	0.525195	0.5054115	0.506791
0.0	0.5022598	0.52348244	0.518171	0.52322805	0.5229026	0.5037091	0.49076512	0.5253463	0.50512207	0.508126
0.0	0.009778482	0.007681724	0.008668464	0.005677642	0.010275835	0.00856105	0.009732349	0.007370652	0.007880773	0.00782959
0.0	0.011577673	0.010848873	0.003516626	0.0034780637	0.011364286	0.007321115	0.007485617	0.009897961	0.009959515	0.008586833
0.0	0.011611997	0.010949983	0.0035268888	0.0034630648	0.011394514	0.0073666554	0.0075214333	0.009983	0.009992698	0.008690266
0.0	0.10181842	0.09920381	0.0936643	0.09071679	0.10520905	0.081946544	0.104519375	0.077556334	0.08940018	0.0713106
0.0	0.101501785	0.09958904	0.093994565	0.09090584	0.10464452	0.08204904	0.10463843	0.0775911	0.08917967	0.07134326
0.0	0.08175327	0.08341698	0.07953287	0.080126554	0.08279131	0.09187042	0.09034553	0.09879661	0.097656935	0.094299234
0.0	0.08143227	0.08350049	0.07943659	0.080018446	0.08268534	0.09223146	0.090615176	0.09879681	0.097505204	0.094611794
0.0	0.50329643	0.52437615	0.5182153	0.52449405	0.521499	0.50057703	0.49087602	0.5250425	0.5046047	0.507071
0.0	0.004914657	0.006863183	0.008290701	0.010960311	0.012408717	0.010383041	0.012374306	0.012048999	0.009346494	0.006007168
0.0	0.0049057133	0.0068091503	0.008290779	0.010990461	0.012410184	0.010380979	0.012366586	0.012143818	0.0093474975	0.006015793
0.0	0.040523857	0.0408499	0.047197074	0.043101173	0.043846566	0.041545823	0.039132994	0.043258198	0.03578235	0.0416962
0.0	0.10077327	0.1278213	0.11468275	0.12262779	0.11507752	0.11486292	0.11951036	0.10385474	0.08827776	0.11753991
0.0	0.06875011	0.059609443	0.07278709	0.06724948	0.05161859	0.049182016	0.0644053	0.060900427	0.049041636	0.06284795
0.0	0.5029864	0.5228668	0.51527697	0.52464896	0.5203856	0.4998589	0.49207908	0.5245385	0.50355655	0.50620806
0.0	0.010186303	0.00805523	0.01208299	0.009247292	0.004343083	0.010298488	0.008445998	0.008979418	0.0049431426	0.0074444716
0.0	0.000106712396	5.0650367e-05	0.00011400057	7.954457e-05	3.0186377e-05	3.088385e-05	9.39865e-05	5.4194345e-05	3.0021503e-05	7.269112e-05
0.0	0.05177849	0.059147496	0.06869289	0.0635851	0.06455186	0.062823676	0.062274337	0.06255369	0.06653737	0.057779472
0.0	0.06122481	0.06350197	0.0561889	0.07126505	0.049631808	0.06491438	0.068399616	0.058280144	0.06465674	0.05475745
0.0	0.5023319	0.5238658	0.5168808	0.5241836	0.52046704	0.500963	0.49059066	0.5267068	0.50285643	0.50758094
0.0	0.008039604	0.008392897	0.0071446793	0.008832081	0.006289682	0.0140287	0.014835621	0.0066254684	0.008195375	0.0042305207
0.0	6.9149195e-05	6.412608e-05	4.3306565e-05	9.8927485e-05	2.611983e-05	8.648488e-05	0.000117766256	4.6012243e-05	8.3704195e-05	4.3547177e-05
0.0	0.5021545	0.5231604	0.5153166	0.52389944	0.5199566	0.4995992	0.49161237	0.5244037	0.5026718	0.50617474
0.0	0.007632218	0.0066812206	0.0074930605	0.011338535	0.0060434276	0.0090866005	0.008690052	0.0071483436	0.007522117	0.0061298423
0.0	3.714145e-05	4.920519e-05	9.166857e-05	6.448967e-05	6.926674e-05	7.6522294e-05	8.288362e-05	5.988861e-05	9.319301e-05	5.3147152e-05
0.0	0.07538694	0.06862898	0.0526065	0.07573701	0.06850195	0.066281915	0.06692052	0.06068838	0.057624772	0.050160594
0.0	0.012117703	0.009635646	0.0059725656	0.011569558	0.009641303	0.009598322	0.010089715	0.007617558	0.0073730038	0.0056603723
0.0	0.012161654	0.009610015	0.005989856	0.011558089	0.0096186055	0.009584773	0.010117156	0.0076211304	0.0073708403	0.0056509036
0.0	0.05248498	0.070909746	0.06603482	0.065382086	0.06710714	0.049072534	0.064565115	0.06205294	0.060152102	0.062090416
0.0	0.006197444	0.010240614	0.009087227	0.008796899	0.009279457	0.005516042	0.00944094	0.00793743	0.00798072	0.008383366
0.0	0.0062200543	0.010213392	0.009113456	0.008788151	0.009257599	0.0055082263	0.009466629	0.007941157	0.007978381	0.008369385
0.0	0.07324134	0.055045146	0.06878553	0.060162567	0.04798378	0.059097465	0.063703544	0.0669271	0.060601562	0.0600893
0.0	0.00013543824	3.768274e-05	9.2133916e-05	5.246242e-05	2.306789e-05	6.092885e-05	9.0214126e-05	7.7119854e-05	6.572398e-05	6.148797e-05
0.0	0.009725761	0.006592541	0.010207025	0.006717397	0.004066386	0.009147909	0.007813267	0.010006058	0.0067927497	0.00727384
0.0	0.0064900895	0.0077929003	0.007926163	0.006928483	0.007544342	0.0077338186	0.008336508	0.0035425674	0.0075944727	0.009939342
0.0	0.006525457	0.007813205	0.007964937	0.006965959	0.0074952412	0.0077443933	0.008367798	0.0035610602	0.0076008216	0.009908289
0.0	0.5025614	0.52292407	0.51621646	0.5238866	0.52047455	0.4994859	0.4914641	0.5240605	0.5031648	0.50623137
0.0	0.006764857	0.010138165	0.005070302	0.009341609	0.0104305325	0.0075311395	0.010873892	0.0104909325	0.0068691107	0.0060103177
0.0	0.05184873	0.067700684	0.05830225	0.07336177	0.063924596	0.061163727	0.065600686	0.071215406	0.05561313	0.049779605
0.0	3.732776e-05	8.150378e-05	4.966843e-05	0.000110363275	6.6782726e-05	6.924659e-05	0.00010068385	9.7400596e-05	4.7764934e-05	3.062745e-05
0.0	0.07123731	0.059371624	0.059557363	0.06587754	0.06361919	0.05880356	0.06304137	0.054870684	0.05817286	0.063942194
0.0	0.010941955	0.0073463796	0.007527644	0.00891218	0.008384529	0.007680129	0.009057036	0.0063285353	0.0075006173	0.008837421
0.0	0.06566903	0.05366689	0.056006502	0.05963318	0.06256795	0.07196768	0.05754224	0.04413035	0.0505481	0.051073574
0.0	0.0009117355	0.002089829	0.0005831734	0.0018642269	0.0019396371	0.0010480373	0.002103402	0.0015294746	0.0009525411	0.0023888985
0.0	0.018206041	0.020864125	0.01642841	0.027004408	0.025629314	0.028332599	0.020059243	0.021109752	0.020456579	0.02369914
0.0	0.06636829	0.06274267	0.059198998	0.077806376	0.06874704	0.063113496	0.06197646	0.055245288	0.055379268	0.05570786
0.0	0.058256373	0.06404635	0.06108738	0.07983151	0.06966814	0.058591932	0.063915215	0.061253134	0.05624199	0.06463084
0.0	0.012374883	0.008064341	0.011003676	0.009165421	0.008014087	0.013343938	0.01142655	0.0097555155	0.011660982	0.010592834
0.0	0.018682484	0.019089473	0.01579226	0.021519383	0.016136823	0.017672595	0.026104297	0.023042308	0.01799937	0.020607416
0.0	0.20952621	0.21280678	0.20907426	0.22366963	0.18906535	0.21754657	0.19784567	0.20855513	0.18764834	0.1960817
0.0	0.00010904332	5.5275876e-05	5.5448196e-05	0.000101414145	3.0411957e-05	5.9567938e-05	3.9163544e-05	6.3141946e-05	5.8855974e-05	2.2226823e-05
0.0	0.013581377	0.007934393	0.009838883	0.010815383	0.0052542314	0.0075636604	0.008773836	0.010692608	0.009442224	0.0069753127
0.0	0.013663671	0.0079702325	0.009867036	0.0107799955	0.005254984	0.0075764847	0.008784143	0.010729452	0.009452608	0.0070548407
0.0	0.0074394597	0.0069238814	0.010453498	0.007837429	0.008372294	0.0058257096	0.008997687	0.010156601	0.0070704035	0.006069129
0.0	0.002308167	0.0018371397	0.0019017806	0.0019819678	0.0014730224	0.0009357527	0.0017467487	0.0018597931	0.0012643931	0.0024590094
0.0	0.0021564614	0.0015648626	0.0015633479	0.0019454326	0.0014403872	0.0021955173	0.002750324	0.0012161111	0.0016169609	0.0013072821
0.0	0.016717028	0.026418816	0.019260632	0.021424547	0.019406224	0.013327574	0.018758507	0.022232905	0.017369771	0.022225397
0.0	0.023739979	0.019412471	0.021895166	0.023637485	0.021359097	0.02681414	0.034237348	0.017719733	0.022239167	0.016223764
0.0	0.010971539	0.013224515	0.012509516	0.01138186	0.00822352	0.010344293	0.011861115	0.0116252275	0.0066866437	0.012921209
0.0	0.019128148	0.021388646	0.024787547	0.022308957	0.023921944	0.019489525	0.021986984	0.018993694	0.021125808	0.02667711
0.0	0.009377495	0.010720932	0.011787465	0.010619088	0.011034261	0.008949193	0.013140588	0.0111984	0.009690545	0.01311363
0.0	0.02606381	0.021730928	0.02560778	0.028023493	0.017485023	0.0146434065	0.025135873	0.022326296	0.013311463	0.02711063
0.0	0.0017867133	0.001505322	0.0017379697	0.0022545422	0.0016368242	0.0013760679	0.0016365041	0.0008615801	0.0011999815	0.0015132028
0.0	0.024226714	0.019772572	0.022271395	0.023228219	0.02067419	0.018206531	0.022299021	0.018014068	0.02658041	0.019970411
0.0	0.020950705	0.019082153	0.019430034	0.020924347	0.023834735	0.02221711	0.018412499	0.016037483	0.0160543	0.016966324
0.0	0.010744023	0.010522382	0.009356063	0.009280628	0.010647185	0.010531516	0.011258018	0.0109392	0.009420809	0.009249183
0.0	0.50159985	0.5225637	0.5166447	0.5240217	0.52183557	0.50283563	0.48993236	0.5241462	0.5020876	0.50690794
0.0	0.50351465	0.52433944	0.5183595	0.5248277	0.5225085	0.5042603	0.49051264	0.524669	0.50581956	0.5073424
0.0	0.5005239	0.5240072	0.5164034	0.52456903	0.5191975	0.50023234	0.4911792	0.5260098	0.502683	0.50612545
0.0	0.50240767	0.52441615	0.51749206	0.52396584	0.5208078	0.5008242	0.49077937	0.52527326	0.50236607	0.5073658
0.0	0.5041909	0.52459157	0.5166786	0.5244273	0.52197	0.502609	0.49009046	0.52537173	0.5045486	0.50938857
0.0	0.50219023	0.52487504	0.51864433	0.5247603	0.522865	0.5020081	0.4920681	0.52607906	0.50383383	0.5090016
0.0	0.50141054	0.52458245	0.51704264	0.52484995	0.5226956	0.50145	0.4922542	0.5255094	0.50389093	0.509043
0.0	0.50087416	0.5247726	0.51695555	0.5242591	0.52126384	0.5027883	0.49054226	0.52512693	0.5039668	0.50909483
0.0	0.5033099	0.5234066	0.5172334	0.52382237	0.5223894	0.503178	0.4902434	0.52696145	0.50462717	0.5075981
0.0	0.5016505	0.5249208	0.5178781	0.5247951	0.5221308	0.5027271	0.49175075	0.5253234	0.50353885	0.5102079
0.0	0.5015559	0.5252197	0.5176294	0.5250259	0.5227732	0.50241977	0.4922286	0.5266418	0.5038488	0.5091228
0.0	0.5030372	0.52384704	0.5167485	0.52427703	0.52124906	0.5022936	0.49016148	0.52549964	0.5041967	0.50909877
0.0	0.50053614	0.5241686	0.51640564	0.52421397	0.5219279	0.5028175	0.49156812	0.52454334	0.50385106	0.5080467
0.0	0.50204486	0.52423775	0.51805764	0.52458423	0.5227874	0.5010383	0.49209374	0.5249466	0.503876	0.50892186
0.0	0.5031207	0.52403474	0.5176785	0.5243795	0.52172023	0.50255316	0.49148425	0.5269827	0.5045662	0.50835735
0.0	0.50270134	0.52381283	0.51594275	0.5242034	0.51963717	0.5017327	0.4916933	0.5259162	0.50454146	0.50700736
0.0	0.09995825	0.07086556	0.08063666	0.09896268	0.08431037	0.07870186	0.09326863	0.091132306	0.07937157	0.09162002
0.0	0.50046515	0.52470833	0.5184624	0.5260092	0.5223086	0.5034503	0.4927835	0.52484924	0.50557315	0.5084735
0.0	0.50129545	0.524162	0.5185881	0.5237709	0.5209046	0.5019757	0.49221653	0.525759	0.5045334	0.5066001
0.0	0.5012109	0.52495456	0.51748604	0.5239738	0.5212549	0.50034267	0.4913322	0.52576727	0.5031424	0.50768316
0.0	0.5022308	0.5223527	0.51653475	0.52240884	0.52171904	0.502759	0.49001437	0.52548873	0.5032702	0.5077727
0.0	0.5011944	0.5236217	0.5160317	0.5231205	0.52153945	0.5027482	0.4895506	0.52535754	0.5043759	0.5074215
0.0	0.5001702	0.5228116	0.51625043	0.5232756	0.5204513	0.502003	0.49006552	0.52486706	0.5043865	0.5072922
0.0	0.5012293	0.5229666	0.5170851	0.5240181	0.52176994	0.50213593	0.49110776	0.5251541	0.50506437	0.5069982
0.0	0.14406127	0.16559368	0.14357239	0.1271379	0.13413431	0.123609185	0.12501754	0.16428317	0.089745395	0.14381485
0.0	0.099669844	0.07102755	0.08071764	0.09869572	0.084123604	0.07862181	0.09347058	0.09116789	0.07939492	0.09120338
0.0	0.50197655	0.5230765	0.517778	0.5255495	0.520529	0.4997172	0.49060515	0.52413267	0.5036084	0.50630903
0.0	0.5009932	0.5218269	0.5168632	0.52162284	0.5202389	0.50135356	0.4924872	0.5249989	0.5036798	0.506941
0.0	0.50276566	0.5242918	0.5189479	0.52516186	0.5225305	0.502259	0.49084052	0.5260686	0.50518376	0.50770134
0.0	0.50285214	0.52320296	0.5185177	0.52418673	0.52120805	0.50258404	0.49093774	0.5254711	0.505152	0.50671536
0.0	0.5011552	0.5243656	0.5187229	0.525154	0.5212761	0.50149786	0.49188524	0.52588797	0.5030957	0.5076804
0.0	0.100292265	0.071095005	0.0809716	0.09863216	0.084556565	0.07880478	0.09371491	0.09130985	0.07976518	0.09182303
0.0	0.010548543	0.007828812	0.0077328812	0.010884941	0.007069603	0.008095706	0.010569337	0.009670937	0.0068507656	0.008843036
0.0	0.021354368	0.020619381	0.14251776	0.13174416	0.019581594	0.0137209445	0.024075238	0.033860207	0.027103946	0.032512996
0.0	0.5008877	0.5253445	0.51795655	0.52387464	0.5209886	0.5013499	0.49027377	0.52581584	0.5033824	0.50669825
0.0	0.13823564	0.13109195	0.13283952	0.1094069	0.14288738	0.13017963	0.17598344	0.1737331	0.1394446	0.12258765
0.0	0.50292444	0.52422845	0.51704806	0.5243766	0.5209459	0.50152594	0.4905192	0.5257129	0.5036035	0.5072616
0.0	0.5014652	0.52430975	0.51653165	0.5232184	0.52049744	0.5028533	0.49055034	0.524949	0.5037009	0.50667214
0.0	0.5015708	0.52317154	0.5163243	0.5235631	0.5217847	0.5045604	0.49093792	0.5250912	0.5062187	0.50773346
0.0	0.501859	0.5231956	0.51556	0.52334446	0.52087647	0.50381774	0.4912571	0.5246418	0.5059011	0.5059351
0.0	0.50172293	0.5228886	0.5168923	0.5236546	0.52020144	0.50221354	0.49119744	0.5249043	0.5056951	0.5076124
0.0	0.5005261	0.5227955	0.51542354	0.521855	0.51894814	0.50252914	0.49052814	0.52460855	0.50310767	0.50439346
0.0	0.50075924	0.52391636	0.5165693	0.5230662	0.519988	0.5017068	0.4915423	0.5247013	0.50348794	0.5072414
0.0	0.5015385	0.52413696	0.5158771	0.52254075	0.52125365	0.5042964	0.49100223	0.52546775	0.5048744	0.50604886
0.0	0.50077826	0.5250674	0.5160646	0.52234834	0.5193447	0.50283307	0.49112648	0.5244422	0.5051067	0.50381505
0.0	0.5012131	0.5257981	0.51812404	0.524506	0.5213068	0.50561064	0.49264064	0.5261981	0.50598055	0.50802433
0.0	0.50268173	0.52555174	0.51849455	0.5231031	0.52162904	0.502478	0.49273983	0.5270462	0.50364465	0.5086236
0.0	0.20993942	0.23400721	0.20255363	0.20255919	0.22101079	0.21573229	0.20720062	0.21453072	0.19874659	0.2251998
0.0	0.011224602	0.013176395	0.009181037	0.009341061	0.0071930797	0.01041501	0.013393247	0.010073055	0.007877326	0.01324246
0.0	0.501099	0.5240986	0.51691616	0.52390933	0.5199694	0.501877	0.49098924	0.5250598	0.5041929	0.5068304
0.0	0.50165087	0.5251625	0.51778793	0.5236055	0.5202873	0.5021946	0.49160442	0.5255158	0.5038604	0.5071305
0.0	0.50139356	0.5244224	0.5174305	0.52357596	0.52089024	0.50318635	0.4915092	0.52552575	0.50471693	0.50782114
0.0	0.50187707	0.52528733	0.51710653	0.5239137	0.5201317	0.50288045	0.49143115	0.5253361	0.5045398	0.5070506
0.0	0.5012264	0.5247112	0.5164684	0.523357	0.52043694	0.5021782	0.4903804	0.5245037	0.5037382	0.50707227
0.0	0.5020754	0.52438384	0.5180371	0.52449083	0.52115387	0.5008993	0.4908051	0.52629924	0.5029207	0.50676656
0.0	0.4997222	0.5229988	0.5188217	0.5264515	0.52130085	0.5013857	0.49051747	0.5249133	0.50435156	0.5099624
0.0	0.50362724	0.5231017	0.51976573	0.52382886	0.5217968	0.5017874	0.49101567	0.52514166	0.5033015	0.50806314
0.0	0.5026116	0.5243757	0.5194331	0.5247183	0.52350616	0.50047976	0.49075577	0.5262566	0.50429225	0.5074207
0.0	0.50146866	0.5250578	0.51710105	0.52338713	0.520896	0.50047964	0.49008268	0.5255571	0.5030827	0.5059765
0.0	0.50329167	0.52428275	0.51631486	0.5223302	0.5213821	0.501698	0.4887959	0.52450347	0.50311005	0.5066743
0.0	0.5023003	0.52362615	0.5162685	0.5233313	0.5226691	0.5003044	0.49096528	0.52493346	0.50257504	0.50621545
0.0	0.07894015	0.08894021	0.10296855	0.09095002	0.07915011	0.08689425	0.09978732	0.09935951	0.085161395	0.08928329
0.0	0.502337	0.5239089	0.5189823	0.52299124	0.52163833	0.5019569	0.49104947	0.52602863	0.5037983	0.5082085
0.0	0.5020277	0.52618474	0.519831	0.52608454	0.5204081	0.502053	0.49298355	0.5267685	0.50526285	0.50956297
0.0	0.13404132	0.15392973	0.13957487	0.1704512	0.12907062	0.104870155	0.13125554	0.14512652	0.13446867	0.099120066
0.0	0.50210375	0.52466357	0.51795053	0.524181	0.52167964	0.5009302	0.49016276	0.5249265	0.50373626	0.5071496
0.0	0.5025803	0.5243765	0.5188317	0.5238462	0.5222219	0.5012597	0.49086568	0.52587366	0.50410205	0.5077762
0.0	0.5024802	0.5243434	0.5195194	0.5236478	0.5231782	0.5011583	0.4917764	0.5265244	0.50359505	0.5079697
0.0	0.50206095	0.52464354	0.51640236	0.5225526	0.52021444	0.50254625	0.49033263	0.5246595	0.50359035	0.5065154
0.0	0.5018448	0.52472615	0.51834464	0.5240942	0.5224553	0.50071895	0.4908391	0.5252617	0.5031073	0.50713414
0.0	0.50189334	0.52512753	0.51728046	0.52488196	0.5210159	0.501842	0.49199995	0.52546275	0.5035174	0.5074609
0.0	0.5005637	0.52334625	0.51723415	0.52375907	0.5205605	0.5019972	0.49312735	0.52521616	0.5036455	0.50861865
0.0	0.50240195	0.5239075	0.51862854	0.5238278	0.52215207	0.50188124	0.4912318	0.526247	0.5039623	0.5074381
0.0	0.0797778	0.07496995	0.091950856	0.10528346	0.0875438	0.07994322	0.09692973	0.08917713	0.06540421	0.086064175
0.0	0.5019338	0.52195746	0.51745224	0.5232151	0.51952916	0.50245345	0.49031505	0.52358896	0.50287265	0.5059063
0.0	0.5021202	0.5242994	0.51663154	0.52313894	0.52026165	0.50270563	0.49018475	0.5247751	0.50394565	0.50705767
0.0	0.5009567	0.5251473	0.5181011	0.5254764	0.5211152	0.5014527	0.49066553	0.5249546	0.50366455	0.50748277
0.0	0.50233966	0.5216674	0.51592803	0.52407324	0.5208046	0.5016579	0.49109685	0.525475	0.50338155	0.5061168
0.0	0.5033838	0.52300316	0.51451355	0.5234145	0.52153337	0.5016789	0.49082398	0.5253485	0.50246716	0.5064356
0.0	0.50325173	0.52357477	0.5164603	0.5244908	0.5222712	0.5042222	0.49069363	0.52634966	0.50344497	0.50792235
0.0	0.49971643	0.523512	0.5168923	0.52439624	0.5194827	0.4995491	0.4909059	0.5234746	0.5036145	0.50569034
0.0	0.50290936	0.5242845	0.51668835	0.5236902	0.5219663	0.5036919	0.49065858	0.5257282	0.5046526	0.5095176
0.0	0.14744636	0.13201548	0.13721627	0.1456636	0.1469812	0.12222359	0.13278177	0.13373367	0.12366126	0.14924875
0.0	0.50194967	0.5223507	0.51672447	0.52334934	0.518806	0.50071585	0.48957682	0.5240676	0.5036388	0.5047341
0.0	0.5021892	0.5238233	0.5185762	0.52381593	0.5219653	0.5025554	0.4898058	0.525101	0.50507843	0.5076398
0.0	0.5004777	0.52317137	0.5174377	0.52319765	0.5206762	0.5021622	0.48922282	0.5241012	0.50433314	0.5067592
0.0	0.50135916	0.5260757	0.51777107	0.5239913	0.5214815	0.5031657	0.49079987	0.52554524	0.5048286	0.50773877
0.0	0.50146097	0.52479166	0.5182126	0.5250934	0.52136385	0.50138354	0.49115768	0.5256699	0.5036649	0.50653124
0.0	0.501262	0.52208936	0.517133	0.5228055	0.5180638	0.50185204	0.4895831	0.5250964	0.50343925	0.5069359
0.0	0.5022307	0.52268034	0.5163417	0.5238252	0.5200069	0.50029236	0.48994678	0.524547	0.5036037	0.50800604
0.0	0.5018049	0.5224118	0.51602286	0.5237468	0.52006763	0.50156397	0.48973852	0.52389413	0.50430477	0.50694937
0.0	0.50119096	0.5235191	0.5163528	0.5222873	0.5205704	0.5018552	0.48971218	0.5237146	0.50262505	0.50838655
0.0	0.5028549	0.52293026	0.51659286	0.52299976	0.5205517	0.5021205	0.48970333	0.52412915	0.5035691	0.5073452
0.0	0.5019421	0.52386594	0.5166274	0.5226631	0.5211653	0.5025263	0.49061415	0.52489483	0.5040536	0.50902605
0.0	0.50302494	0.5228319	0.5170227	0.52260005	0.5204332	0.5027639	0.49055052	0.5261051	0.5034942	0.5076738
0.0	0.50203156	0.52294004	0.5164208	0.52290726	0.5202229	0.5009924	0.48999664	0.5249168	0.50426435	0.50753075
0.0	0.5018262	0.5217511	0.5167741	0.5237908	0.52118754	0.501157	0.49084133	0.5252703	0.5040536	0.50701827
0.0	0.5029002	0.5228817	0.5163551	0.5245901	0.52191883	0.5011464	0.49083537	0.52547467	0.50461763	0.50748163
0.0	0.5022261	0.5225642	0.51577574	0.5238589	0.52051985	0.5000395	0.48996744	0.52451396	0.50434834	0.5064969
0.0	0.5019287	0.5226925	0.5161528	0.5239229	0.5207273	0.50103635	0.49061236	0.5246844	0.5044982	0.50589275
0.0	0.50140464	0.52295786	0.5168117	0.5245382	0.5218861	0.50254315	0.4897288	0.5249948	0.50581676	0.508008
0.0	0.5019975	0.5222996	0.5165756	0.52542436	0.520514	0.49979463	0.49063486	0.5249259	0.50377595	0.50729513
0.0	0.5022494	0.5230734	0.51576006	0.52380264	0.52095413	0.5012327	0.48969144	0.52364165	0.50403535	0.5065619
0.0	0.50232667	0.5238476	0.51579547	0.5239992	0.5209234	0.50286406	0.49052745	0.5251881	0.5042255	0.5067786
0.0	0.50151545	0.52435535	0.51687	0.5238929	0.52091515	0.5028657	0.4900955	0.5254389	0.50480664	0.5077043
0.0	0.5013657	0.523176	0.5167399	0.5221837	0.52084446	0.50207955	0.49071655	0.52535486	0.5029021	0.5065558
0.0	0.5022842	0.5235777	0.51659	0.5228941	0.52144647	0.5029312	0.48991096	0.52469146	0.5046517	0.50774455
0.0	0.5020379	0.5244867	0.5177954	0.52264255	0.5206915	0.5016984	0.49077988	0.52548635	0.5035267	0.5057552
0.0	0.5027655	0.52206707	0.5163865	0.52383906	0.51842344	0.5028058	0.49080297	0.5268677	0.50487185	0.50616705
0.0	0.5010294	0.5250263	0.51692927	0.52447546	0.52028424	0.50149876	0.4909412	0.52376384	0.50269246	0.50594586
0.0	0.5009802	0.5228805	0.51792306	0.5244716	0.5192907	0.5015516	0.49077094	0.52619773	0.5045098	0.5071683
0.0	0.5014941	0.52450657	0.51835096	0.52334404	0.521323	0.5015003	0.49172303	0.5256207	0.503446	0.5074943
0.0	0.50106764	0.5236194	0.5180151	0.52349395	0.52119994	0.5023347	0.49136144	0.52581775	0.5036636	0.507592
0.0	0.50167495	0.52418464	0.519585	0.52333546	0.5216398	0.5024657	0.49148804	0.52640647	0.5033602	0.5083862
0.0	0.4993193	0.5241305	0.51735264	0.5245344	0.5210254	0.50482774	0.4903052	0.5255986	0.5056187	0.50822794
0.0	0.50006086	0.52478516	0.5188762	0.5248317	0.52130014	0.5026254	0.49050933	0.52555853	0.5038194	0.5075906
0.0	0.50146073	0.52515495	0.5171203	0.5238172	0.5200889	0.5009987	0.49208948	0.5245057	0.5039071	0.50649273
0.0	0.50159556	0.52418894	0.5174365	0.5243649	0.52202845	0.50330526	0.49150786	0.52435297	0.5036037	0.5064302
0.0	0.5023144	0.5247602	0.5167156	0.5217616	0.52042216	0.50226873	0.49062735	0.5254371	0.50340796	0.50631344
0.0	0.0116676	0.00676944	0.007172409	0.0072220783	0.007062735	0.007084813	0.014907952	0.009379906	0.007534915	0.011105243
0.0	0.099861234	0.07174371	0.08124436	0.09942475	0.084730744	0.07841332	0.09347772	0.0913422	0.07974747	0.09202443
0.0	0.011667688	0.006739906	0.0071227234	0.0071971333	0.007061531	0.007084025	0.0149021	0.009358353	0.0075484305	0.011089513
0.0	0.5021749	0.5244592	0.5168829	0.52328616	0.52042544	0.5008524	0.4914717	0.525835	0.50152415	0.5060938
0.0	0.10142181	0.104676485	0.10962502	0.097875215	0.09183551	0.06022241	0.08621848	0.09260991	0.08941429	0.07023607
0.0	0.502214	0.5241944	0.5184337	0.5249187	0.5193893	0.5006659	0.4924969	0.52582747	0.5031256	0.50811887
0.0	0.09568251	0.056516815	0.09706033	0.09622761	0.099560894	0.071499474	0.09601421	0.10200228	0.07393177	0.077560686
0.0	0.10929524	0.083210126	0.103114195	0.097076975	0.10091925	0.08555064	0.08789941	0.085877694	0.080255814	0.08157063
0.0	0.09059777	0.09984599	0.112684	0.08960419	0.09594977	0.089434326	0.07793373	0.09341508	0.0773322	0.08235931
0.0	0.50248176	0.5238871	0.5164881	0.5248347	0.5192609	0.50091064	0.4917252	0.52492213	0.5034543	0.5070169
0.0	0.5013751	0.5244402	0.5164199	0.5241377	0.5201522	0.500732	0.4919985	0.5264804	0.50195843	0.5057259
0.0	0.5013751	0.5244402	0.5164199	0.5241377	0.5201522	0.500732	0.4919985	0.5264804	0.50195843	0.5057259
0.0	0.50237995	0.5243701	0.5158188	0.5236721	0.52120227	0.50257915	0.4903991	0.525175	0.5034168	0.5085992
0.0	0.5030723	0.5228635	0.5161924	0.52312416	0.52020776	0.5013234	0.49101368	0.52451015	0.5031999	0.5077171
0.0	0.50316006	0.52567255	0.51745456	0.5241276	0.5196917	0.5006974	0.49197438	0.5274675	0.50215536	0.50761306
0.0	0.50167775	0.52349	0.5156544	0.52326065	0.5198797	0.5016289	0.49165767	0.52442473	0.50387895	0.5081102
0.0	0.50274193	0.5244105	0.5168361	0.522147	0.52009445	0.50013065	0.4911681	0.5258407	0.50199354	0.5067075
0.0	0.50355273	0.522344	0.5172216	0.52334297	0.51923543	0.50014853	0.4909786	0.5257802	0.50199866	0.50635874
0.0	0.50176215	0.5244482	0.5157118	0.5224337	0.5193452	0.50116825	0.49171013	0.52354485	0.5023719	0.50636566
0.0	0.5014524	0.5226004	0.5163585	0.5235978	0.5195202	0.5014607	0.49107212	0.5243163	0.5022405	0.50723314
0.0	0.5035068	0.52288496	0.5169349	0.523266	0.5214267	0.5021891	0.4910512	0.5254714	0.50353634	0.507586
0.0	0.10107123	0.10480634	0.10966046	0.09806614	0.09188961	0.06011221	0.086266495	0.092655525	0.08936877	0.0702595
0.0	0.5020229	0.5241638	0.5177642	0.5245565	0.52034307	0.50059766	0.4923267	0.52579385	0.50355303	0.5064583
0.0	0.50282514	0.5236981	0.51648575	0.5238182	0.5213053	0.502006	0.4923852	0.5259104	0.50447035	0.5074874
0.0	0.09940062	0.0814593	0.09203833	0.0537152	0.09431838	0.07795959	0.10170945	0.10426764	0.07089842	0.08392187
0.0	0.5021234	0.52472574	0.51702166	0.5237555	0.52042526	0.5012219	0.49153563	0.52563083	0.50286126	0.5075136
0.0	0.50183946	0.524119	0.51621974	0.52260435	0.5203958	0.5013754	0.4920456	0.524841	0.50203544	0.50708073
0.0	0.080652356	0.09029055	0.08812529	0.071552955	0.08949562	0.087882094	0.09504814	0.095346585	0.098879054	0.10382445
0.0	0.5013846	0.5223153	0.51570916	0.5231081	0.5200436	0.5014928	0.49053004	0.5244195	0.5028172	0.5066159
0.0	0.09219345	0.08852809	0.10032989	0.08285278	0.0911077	0.07864097	0.09980401	0.086134985	0.1002963	0.09035463
0.0	0.09219345	0.08852809	0.10032989	0.08285278	0.0911077	0.07864097	0.09980401	0.086134985	0.1002963	0.09035463
0.0	0.09950678	0.08138367	0.09205301	0.053559728	0.094282076	0.07807133	0.10168316	0.10445828	0.07089478	0.08424967
0.0	0.5024786	0.5237569	0.51698935	0.52244097	0.5199486	0.50249386	0.49156225	0.52498084	0.50370204	0.5069623
0.0	0.50239754	0.524451	0.51655567	0.52277607	0.5202444	0.50181735	0.49126372	0.52509993	0.5029995	0.5066489
0.0	0.50487083	0.52471805	0.5178724	0.52498555	0.5221265	0.50391835	0.49233705	0.52666056	0.50467294	0.51076365
0.0	0.50283664	0.5250789	0.519136	0.52505726	0.52185065	0.5021707	0.49152526	0.52608955	0.5033465	0.50885856
0.0	0.50183904	0.52368003	0.518901	0.5241111	0.52075565	0.50124675	0.49125332	0.525424	0.50360715	0.5061366
0.0	0.503086	0.52277654	0.5175046	0.5249456	0.5201281	0.50199383	0.49179038	0.5257072	0.5032247	0.50535107
0.0	0.50345504	0.52496237	0.51738226	0.52617913	0.5211835	0.5011925	0.49157676	0.5246383	0.5037392	0.508897
0.0	0.5014726	0.5239897	0.518754	0.52323496	0.5211263	0.50206316	0.491118	0.5252529	0.5041243	0.5074135
0.0	0.50237685	0.52337825	0.51780283	0.5283245	0.519389	0.5025184	0.49377364	0.5245505	0.506194	0.5088131
0.0	0.50215364	0.5244917	0.5171239	0.5247578	0.52107906	0.5016921	0.4914546	0.5270332	0.5044791	0.5081332
0.0	0.4977893	0.5233727	0.515961	0.52446574	0.52104145	0.50266695	0.4908313	0.5236057	0.50415164	0.5083856
0.0	0.49882036	0.5259247	0.51895046	0.52615833	0.5211227	0.50186217	0.49116212	0.5240014	0.50413764	0.50975823
0.0	0.49977824	0.5245866	0.5183383	0.5261451	0.51930547	0.50489545	0.49157798	0.52748847	0.5051445	0.5095129
0.0	0.4983012	0.5246434	0.518037	0.5279659	0.5201832	0.5025161	0.49200958	0.5250564	0.5038152	0.510204
0.0	0.50044173	0.52384377	0.5160835	0.52470917	0.51874167	0.5001947	0.49058172	0.52391994	0.50311655	0.5068661
0.0	0.5009307	0.52387637	0.5165249	0.52515376	0.5206181	0.49991542	0.49174073	0.5254056	0.5028006	0.506066
0.0	0.50158405	0.5224732	0.51595014	0.5239831	0.52056783	0.49994898	0.49043533	0.523962	0.50286674	0.5038906
0.0	0.502029	0.5247128	0.5169926	0.5227684	0.5228224	0.50226724	0.49127758	0.5261094	0.50259984	0.5085969
0.0	0.49832976	0.521853	0.5159125	0.52271366	0.5185254	0.50279146	0.4895433	0.5235862	0.5037157	0.5072116
0.0	0.5018958	0.5235795	0.5164405	0.52433425	0.52094233	0.5008193	0.49163264	0.52422786	0.5046533	0.5068386
0.0	0.5016517	0.5236451	0.5165789	0.5239022	0.52116597	0.5037069	0.49009094	0.52528477	0.5040909	0.50646853
0.0	0.5005565	0.5236519	0.5173521	0.522333	0.5189392	0.50186527	0.48946387	0.52527255	0.50269926	0.5066583
0.0	0.5023203	0.52404064	0.51605445	0.52545154	0.51905084	0.502989	0.492036	0.52571106	0.50503796	0.50688547
0.0	0.50132537	0.5239192	0.5175035	0.52475053	0.5214302	0.50098616	0.49269238	0.52555066	0.5037148	0.50666124
0.0	0.50147736	0.52433264	0.5185856	0.5249762	0.52185094	0.5005923	0.49216384	0.52539706	0.5038495	0.50668013
0.0	0.50188094	0.5254261	0.5177884	0.52417046	0.5207839	0.5014248	0.49022457	0.52522814	0.50340444	0.5074352
0.0	0.09013946	0.09618996	0.09838707	0.09147557	0.06986505	0.07113801	0.096115306	0.0870116	0.097721785	0.10188064
0.0	0.502157	0.52419037	0.5176104	0.5246289	0.51977605	0.5015837	0.4904568	0.52581954	0.5033946	0.5071806
0.0	0.50235987	0.5247025	0.51682407	0.52471375	0.5203296	0.5019638	0.49065587	0.52609706	0.5043231	0.50709856
0.0	0.50091624	0.5225248	0.5161092	0.5232732	0.5196329	0.5023846	0.49130607	0.5253755	0.5045545	0.50701475
0.0	0.5007767	0.52352023	0.5168434	0.5243811	0.51980495	0.5023303	0.49044245	0.5253291	0.5035582	0.506901
0.0	0.50195783	0.5217967	0.5181885	0.52436006	0.51920396	0.50039697	0.4923835	0.52631015	0.5018105	0.5068768
0.0	0.5013751	0.5244402	0.5164199	0.5241377	0.5201522	0.500732	0.4919985	0.5264804	0.50195843	0.5057259
0.0	0.5012459	0.5248295	0.5151353	0.52564865	0.5213793	0.5012927	0.49128968	0.5260399	0.5040308	0.5056501
0.0	0.5026445	0.5244347	0.5165594	0.5248334	0.52019215	0.5020656	0.49039593	0.52624136	0.50468004	0.5068258
0.0	0.50218844	0.5245814	0.516298	0.52282643	0.5204591	0.5012606	0.4901168	0.52494794	0.5032436	0.5066314
0.0	0.5015643	0.52461433	0.5164819	0.52500856	0.51994604	0.5013434	0.49078447	0.52681357	0.50362766	0.5074053
0.0	0.5017519	0.52440906	0.5171099	0.5240151	0.5196853	0.49997324	0.49157768	0.5259868	0.50206304	0.5065912
0.0	0.50187284	0.525591	0.5168618	0.52293754	0.52034384	0.49981588	0.49147704	0.52608126	0.50290203	0.5067601
0.0	0.5004481	0.52686214	0.51685786	0.52490413	0.520397	0.50035006	0.49329758	0.5261697	0.5047367	0.50642943
0.0	0.50158983	0.52548856	0.51583076	0.5245981	0.52008146	0.5011875	0.49397463	0.5258579	0.5032098	0.5076882
0.0	0.50262654	0.5238042	0.51408243	0.524434	0.5179066	0.5037597	0.4901863	0.52842665	0.50474304	0.5062698
0.0	0.5016528	0.5237449	0.516274	0.52322274	0.5201662	0.5008456	0.49134216	0.52511686	0.5022291	0.50697446
0.0	0.2216815	0.2478807	0.25351372	0.26005363	0.23459081	0.2566233	0.27212754	0.2535305	0.24605225	0.23845772
0.0	0.5020472	0.5247375	0.5188814	0.52431405	0.52200735	0.50127995	0.49171823	0.5258156	0.50444716	0.5077584
0.0	0.5013299	0.5236006	0.5162798	0.5228848	0.5192152	0.5022939	0.49108052	0.5242815	0.5034977	0.50628453
0.0	0.50077915	0.52258754	0.5172752	0.522447	0.52011	0.50201803	0.48942766	0.5244488	0.50339264	0.50591284
0.0	0.5013096	0.5254567	0.51842356	0.52447283	0.5202322	0.5025961	0.49117455	0.5246236	0.50433075	0.50685555
0.0	0.5002961	0.52387977	0.5185768	0.5238692	0.5211384	0.5005663	0.49052012	0.52506036	0.50303876	0.50736916
0.0	0.5020011	0.5244811	0.51673347	0.52217966	0.52001595	0.5016376	0.4917465	0.5255775	0.50309503	0.50690794
0.0	0.13525003	0.11191994	0.15178944	0.14121605	0.1362744	0.13068889	0.14494199	0.14033924	0.13664675	0.13061866
0.0	0.5011589	0.52324045	0.5160536	0.52192205	0.52067107	0.5018638	0.49115092	0.52371734	0.5030894	0.5073525
0.0	0.5009872	0.52187616	0.51660216	0.52264595	0.521556	0.50187534	0.49152002	0.5242074	0.502473	0.5092535
0.0	0.5015775	0.5243197	0.5169383	0.5248459	0.520525	0.5010357	0.4906421	0.5251257	0.5040589	0.50704384
0.0	0.5008885	0.5235717	0.5165757	0.52383083	0.5203248	0.50142264	0.49264008	0.52510446	0.5039959	0.50835156
0.0	0.5012155	0.524364	0.5169146	0.5247871	0.51945704	0.5010712	0.4917887	0.52502424	0.5040028	0.5077336
0.0	0.5009652	0.52397925	0.5162458	0.5234466	0.5204489	0.50047135	0.492438	0.5244403	0.50138575	0.5093848
0.0	0.50341856	0.5233469	0.51692265	0.5234048	0.5218783	0.49952123	0.4917816	0.5257567	0.50311804	0.5054351
0.0	0.4993533	0.5241177	0.5178573	0.5242568	0.52191377	0.50157684	0.4924345	0.5246285	0.5032616	0.50753164
0.0	0.49987367	0.5236987	0.51893723	0.52321625	0.5215721	0.5008759	0.4908365	0.52468693	0.50398344	0.5072924
0.0	0.4979043	0.5227955	0.5153143	0.5233846	0.5222527	0.5027307	0.49415562	0.52373844	0.5045032	0.50811005
0.0	0.5037747	0.5216396	0.51773405	0.5238102	0.5198023	0.50201905	0.49143946	0.52614063	0.5041041	0.50594354
0.0	0.50291944	0.5232009	0.5150364	0.5218167	0.5207358	0.5017324	0.48941046	0.52483255	0.5033687	0.50574946
0.0	0.5020959	0.5237624	0.5173094	0.5214154	0.52164644	0.5019422	0.49041057	0.52220494	0.5031002	0.5068579
0.0	0.5029	0.52309686	0.51682204	0.5233086	0.5197451	0.5020656	0.49117333	0.5244589	0.50214475	0.50675386
0.0	0.50254685	0.52555513	0.5183647	0.5261535	0.5214316	0.5033655	0.4934928	0.52641946	0.50552636	0.5098042
0.0	0.5003511	0.52309775	0.51473355	0.52678376	0.5172735	0.50153685	0.49204087	0.5253798	0.5045405	0.5031458
0.0	0.5029395	0.5241024	0.51792425	0.52743775	0.5204714	0.5032989	0.49268496	0.5282289	0.5050578	0.50973964
0.0	0.50138456	0.5237712	0.5143571	0.5255532	0.5179586	0.5011796	0.49092045	0.52643716	0.50257117	0.50406903
0.0	0.500963	0.52448875	0.51852226	0.52514815	0.52162355	0.50050265	0.4918906	0.52325934	0.50476557	0.5075021
0.0	0.5039449	0.5240455	0.5186501	0.52484727	0.52317554	0.4985504	0.49338338	0.5273858	0.5036395	0.50780064
0.0	0.5014875	0.5246594	0.51781535	0.5250247	0.5186715	0.4987238	0.4906685	0.52369577	0.5036978	0.5075296
0.0	0.5023669	0.5240797	0.5171774	0.523625	0.5223172	0.5028312	0.49086195	0.52400327	0.5046693	0.50730705
0.0	0.5023209	0.52432436	0.51758623	0.5241741	0.5206597	0.50120986	0.48966274	0.5246118	0.50447553	0.50700325
0.0	0.5016075	0.524398	0.51881164	0.524383	0.5204994	0.49975073	0.49087358	0.52455944	0.50428915	0.50776666
0.0	0.5006321	0.52219063	0.5162502	0.52423155	0.5191955	0.50112826	0.4921933	0.5245859	0.50436026	0.50825924
0.0	0.5013186	0.52316934	0.5164081	0.52519923	0.5200131	0.5019432	0.49300486	0.5258133	0.5053525	0.5081516
0.0	0.4996149	0.52409524	0.51499003	0.5247411	0.51848805	0.5015182	0.49338895	0.52391636	0.5043972	0.50894576
0.0	0.50042415	0.5234951	0.5150339	0.52296025	0.51838315	0.5005955	0.4902821	0.5231469	0.5039198	0.5059125
0.0	0.501548	0.5245027	0.5150645	0.52605605	0.51914465	0.5003305	0.49251452	0.52437925	0.50617117	0.50690424
0.0	0.5014929	0.5219893	0.5167199	0.5249627	0.51982003	0.49951512	0.4911829	0.52560866	0.502657	0.5074287
0.0	0.5009996	0.522762	0.51756966	0.5241866	0.5221582	0.50202227	0.49085143	0.522079	0.50498694	0.5057026
0.0	0.5008978	0.52417475	0.51776534	0.5239724	0.5206857	0.5004976	0.49027836	0.5245725	0.503166	0.50661886
0.0	0.5015483	0.5236481	0.5165661	0.521714	0.5195866	0.50126624	0.49017936	0.52387726	0.50268567	0.5069759
0.0	0.50310576	0.52358884	0.51758784	0.52709466	0.5212214	0.50197995	0.49210173	0.5246907	0.5060111	0.5057125
0.0	0.5023035	0.5231093	0.5159196	0.5231562	0.5185934	0.50143296	0.49035794	0.5243991	0.50328857	0.50809145
0.0	0.502977	0.523609	0.51710737	0.52548355	0.5198256	0.500732	0.491537	0.5252786	0.503673	0.50723773
0.0	0.5030026	0.5245979	0.5168998	0.52301687	0.51997447	0.50047725	0.49082267	0.5252647	0.50263315	0.5081488
0.0	0.49864772	0.5240859	0.51625353	0.5259093	0.518351	0.5013905	0.4904563	0.522976	0.5027874	0.5074765
0.0	0.5040109	0.52392465	0.5180925	0.5252068	0.5190839	0.5021435	0.4923757	0.5237435	0.50460094	0.5062324
0.0	0.50035775	0.5234091	0.51497436	0.5246358	0.51903635	0.50255454	0.49069616	0.5244942	0.5031668	0.50801975
0.0	0.5015928	0.52333695	0.5179629	0.5248453	0.5198996	0.5021711	0.49032193	0.525123	0.5043461	0.50682
0.0	0.50135154	0.5224789	0.51633954	0.5233107	0.5191311	0.5018449	0.49172556	0.525353	0.5039689	0.50711244
0.0	0.50211424	0.52572197	0.5163909	0.52413	0.52114403	0.49998933	0.49060595	0.524689	0.50218344	0.50782907
0.0	0.5000687	0.523716	0.51508915	0.52290314	0.51765716	0.5013508	0.48980552	0.52456814	0.5026903	0.50531405
0.0	0.5031148	0.5242979	0.51922435	0.52482337	0.52038956	0.50451434	0.49301878	0.5274597	0.50497127	0.507117
0.0	0.5016452	0.52259237	0.51912946	0.5251377	0.52046454	0.5010401	0.49150267	0.5248592	0.505939	0.50692666
0.0	0.5037497	0.52483916	0.51759446	0.52267504	0.52269953	0.50224453	0.49240917	0.52725047	0.50379264	0.5079432
0.0	0.50208926	0.5228945	0.5160728	0.52118194	0.52104425	0.5015292	0.48984852	0.52450645	0.5018074	0.50592095
0.0	0.5025493	0.52348685	0.51666397	0.52282166	0.52193975	0.50222933	0.48996657	0.5253654	0.5035822	0.5066945
0.0	0.50038725	0.5249039	0.5179521	0.52580774	0.52042496	0.5011753	0.49143657	0.5257456	0.50384504	0.5065988
0.0	0.50038725	0.5249039	0.5179521	0.52580774	0.52042496	0.5011753	0.49143657	0.5257456	0.50384504	0.5065988
0.0	0.5013046	0.5236761	0.5164567	0.5225986	0.5191225	0.5006439	0.49061984	0.52527535	0.50281334	0.50564575
0.0	0.0037155924	0.0042288797	0.003662715	0.0047421446	0.0036709183	0.000666159	0.004976621	0.0047478983	0.0030693351	0.0026707533
0.0	0.0009460395	0.00086741545	0.0009585224	0.0010394779	0.00084715197	7.482339e-05	0.0013674769	0.0010967128	0.00058038096	0.0007604626
0.0	0.5015908	0.5237219	0.5167304	0.5240134	0.5211466	0.5037336	0.4913481	0.525375	0.5049981	0.5073718
0.0	0.49947864	0.5232752	0.5173366	0.5235109	0.51893485	0.50048804	0.48997185	0.5243446	0.5022078	0.50725955
0.0	0.5018974	0.5240478	0.5181763	0.52320015	0.52124846	0.50064445	0.4906033	0.5258523	0.5029304	0.50632054
0.0	0.50235265	0.5235651	0.51681226	0.52155286	0.52166015	0.50158286	0.48969823	0.5238475	0.50361496	0.50613177
0.0	0.5019362	0.52462417	0.5179171	0.5229384	0.52279127	0.50062025	0.48996887	0.5253232	0.503362	0.50730133
0.0	0.5003498	0.52257806	0.516416	0.5227028	0.5208807	0.49840793	0.4902827	0.524991	0.5014029	0.50567734
0.0	0.5009276	0.5235881	0.5164657	0.5249158	0.5193539	0.50094587	0.49063882	0.5248174	0.503808	0.5062753
0.0	0.50075924	0.52218735	0.51668686	0.5237349	0.51995605	0.5027241	0.48972315	0.5250659	0.50415313	0.50627214
0.0	0.5046045	0.52334523	0.5165848	0.52602684	0.5204526	0.4991926	0.49017775	0.5290378	0.50301284	0.5051568
0.0	0.50161916	0.5229682	0.51742023	0.52223533	0.5198829	0.49971157	0.49046263	0.5253882	0.50233793	0.5077765
0.0	0.50117236	0.5255992	0.5177415	0.52480215	0.51970404	0.50108296	0.49097297	0.5267471	0.50344086	0.50740093
0.0	0.50081044	0.5260703	0.51844394	0.52476937	0.51947975	0.5003263	0.4902214	0.52682364	0.5037669	0.5096162
0.0	0.5022798	0.5240299	0.5167716	0.5237187	0.52200466	0.5019744	0.49087954	0.5243088	0.5033137	0.507069
0.0	0.5022798	0.5240299	0.5167716	0.5237187	0.52200466	0.5019744	0.49087954	0.5243088	0.5033137	0.507069
0.0	0.49993026	0.5250693	0.5171843	0.5237831	0.5236191	0.5010659	0.49204677	0.52341086	0.5028647	0.5074397
0.0	0.5028476	0.52274597	0.51737285	0.5238749	0.5191368	0.50095934	0.491007	0.5254266	0.5022911	0.5066737
0.0	0.5020747	0.52410966	0.5171706	0.52489334	0.5205528	0.5044683	0.49287638	0.52815735	0.5058262	0.5070024
0.0	0.5028538	0.5228728	0.51833606	0.5258976	0.5219564	0.5027859	0.4906452	0.5268372	0.5039816	0.5079904
0.0	0.5014698	0.52295285	0.5161915	0.5245735	0.52017605	0.50132704	0.49105132	0.52522707	0.5030806	0.5068152
0.0	0.008451571	0.010837801	0.008559763	0.011598865	0.008672222	0.0108307535	0.016871776	0.011597493	0.007573646	0.0050430642
0.0	0.09170483	0.09282471	0.09663969	0.10449925	0.10071362	0.07985686	0.10719811	0.09509837	0.08901598	0.0907625
0.0	0.09460608	0.072982624	0.105199225	0.08595167	0.08546507	0.07253684	0.08118254	0.07483941	0.09309579	0.093714
0.0	0.50165594	0.5245928	0.5178075	0.52352244	0.5206143	0.50220346	0.48987663	0.5262239	0.50410146	0.50667906
0.0	0.5011852	0.5241163	0.5160195	0.5235295	0.51978046	0.5007252	0.49047753	0.5262783	0.5020968	0.50823957
0.0	0.5037715	0.5242565	0.5194231	0.5252211	0.5211408	0.49966335	0.492003	0.5255421	0.50378066	0.50679505
0.0	0.5016206	0.5237934	0.51668537	0.52251834	0.5204006	0.50091344	0.49162337	0.5255825	0.5029042	0.5059823
0.0	0.5026287	0.5236132	0.5160544	0.52485	0.5211525	0.5012563	0.49106202	0.5252534	0.5029552	0.5080793
0.0	0.5030513	0.5239701	0.5164043	0.5243101	0.5190267	0.49990502	0.49086535	0.5258696	0.5042143	0.50524396
0.0	0.50184643	0.5245986	0.5183395	0.5250135	0.5210438	0.500311	0.4912074	0.5251633	0.505049	0.505457
0.0	0.50240123	0.52225274	0.5171701	0.52322525	0.51977396	0.50054854	0.48960963	0.5244862	0.5044867	0.5050607
0.0	0.5009262	0.52376604	0.51733047	0.52435243	0.519498	0.5005596	0.49054918	0.5245105	0.503582	0.5068871
0.0	0.12971751	0.124289475	0.1406562	0.13866334	0.1386371	0.096877895	0.15165545	0.14544736	0.117342606	0.13158754
0.0	0.1271054	0.14239858	0.13299337	0.15456022	0.14296171	0.1251333	0.14969513	0.15651016	0.13662915	0.1120011
0.0	0.08479193	0.077661656	0.09234401	0.08986786	0.09034219	0.05787409	0.104359806	0.096097805	0.07380918	0.08581916
0.0	0.12732375	0.14161746	0.13298385	0.15390255	0.14270774	0.12510316	0.1489278	0.15618336	0.13635474	0.11197828
0.0	0.5021608	0.52411777	0.51709783	0.52343386	0.52015924	0.50360626	0.49081054	0.5255465	0.50366414	0.50663716
0.0	0.50187	0.5252993	0.51707673	0.5215321	0.52177554	0.50133157	0.4896991	0.52514315	0.5021674	0.5064656
0.0	0.5018945	0.5257741	0.51734746	0.5230998	0.522666	0.5023557	0.49050868	0.52472997	0.50270545	0.5072597
0.0	0.5010972	0.52397513	0.51646745	0.5227468	0.52160287	0.5003874	0.48966494	0.5265377	0.5010616	0.50654334
0.0	0.50014836	0.5246241	0.51689976	0.5243874	0.52109605	0.50075537	0.4913492	0.5243316	0.5045311	0.5076003
0.0	0.5012185	0.52340883	0.5164978	0.5246523	0.5190925	0.5017409	0.49100682	0.52473694	0.50410914	0.50718796
0.0	0.5008095	0.5242779	0.519244	0.5251885	0.52087355	0.50071883	0.49045163	0.5245444	0.5032201	0.5064742
0.0	0.5024165	0.52289873	0.51706386	0.5239094	0.52185035	0.50012416	0.4896871	0.5245555	0.5031841	0.5068321
0.0	0.5002317	0.5236453	0.51657134	0.5230305	0.5197357	0.5022499	0.4901112	0.52389324	0.50268143	0.5069536
0.0	0.5010376	0.5266558	0.5180131	0.52378345	0.5224464	0.5017292	0.49168026	0.5254906	0.50295204	0.5085794
0.0	0.5011683	0.5255353	0.5184713	0.52442783	0.5233759	0.50382674	0.48968995	0.52521694	0.5048846	0.5071562
0.0	0.5020174	0.52444845	0.5174944	0.52357316	0.52211946	0.5018485	0.49093175	0.52498245	0.5034694	0.50757754
0.0	0.5020174	0.52444845	0.5174944	0.52357316	0.52211946	0.5018485	0.49093175	0.52498245	0.5034694	0.50757754
0.0	0.5009531	0.52442366	0.518198	0.5242113	0.5236863	0.50047237	0.49161974	0.5244244	0.5039731	0.50858176
0.0	0.50213	0.5235514	0.5172122	0.5238658	0.5217201	0.5010598	0.49143	0.52470887	0.5038997	0.50700146
0.0	0.50213	0.5235514	0.5172122	0.5238658	0.5217201	0.5010598	0.49143	0.52470887	0.5038997	0.50700146
0.0	0.5021661	0.5247993	0.517794	0.5229634	0.5211942	0.50163436	0.4905376	0.5260647	0.5039497	0.50647765
0.0	0.5022315	0.5242392	0.5180569	0.52235365	0.52128464	0.50220865	0.4898411	0.5264551	0.5042419	0.50706375
0.0	0.5028232	0.5222797	0.5169562	0.52214915	0.5207949	0.50046855	0.4893614	0.52457184	0.5035115	0.5057683
0.0	0.5023585	0.5237579	0.5175069	0.5231647	0.5217875	0.50198555	0.49040627	0.52525806	0.5038379	0.5071445
0.0	0.5023585	0.5237579	0.5175069	0.5231647	0.5217875	0.50198555	0.49040627	0.52525806	0.5038379	0.5071445
0.0	0.5020607	0.52578455	0.5201573	0.5240658	0.5218572	0.50262696	0.4922966	0.5273751	0.5025041	0.50884694
0.0	0.50379646	0.52559865	0.5169107	0.5238108	0.51947093	0.50413716	0.49299386	0.52739507	0.50512785	0.50875354
0.0	0.50101936	0.52261335	0.5171119	0.52468365	0.52023494	0.50102365	0.49115458	0.52461684	0.50384873	0.50682783
0.0	0.5024649	0.5250926	0.51793313	0.52357537	0.5215784	0.503346	0.48966935	0.5259282	0.50456524	0.5054383
0.0	0.50129575	0.5231559	0.5190317	0.52400786	0.5197935	0.5022081	0.49016613	0.5236454	0.50570357	0.5031299
0.0	0.50026214	0.5247858	0.5164484	0.52291894	0.5214702	0.5028773	0.49202737	0.5242869	0.50361675	0.50652725
0.0	0.50233614	0.5223611	0.51679873	0.5272908	0.52106696	0.4982788	0.49304554	0.52510977	0.50402665	0.5065072
0.0	0.5028692	0.52382714	0.5164671	0.5258	0.519548	0.5049947	0.49124426	0.52687496	0.5053878	0.5095031
0.0	0.5025541	0.5247167	0.5189735	0.52716494	0.5225979	0.5009102	0.49135056	0.52657795	0.5045089	0.5074165
0.0	0.50154126	0.52289486	0.5160836	0.5241526	0.521025	0.5030119	0.49098602	0.5241274	0.50355786	0.5086185
0.0	0.503153	0.52369696	0.51748884	0.52514064	0.5216042	0.5010063	0.49143207	0.52682716	0.5053781	0.5080929
0.0	0.5021125	0.5244142	0.5187304	0.52507186	0.5196905	0.5001116	0.48948157	0.5266727	0.50310284	0.5070867
0.0	0.50250804	0.52331233	0.517868	0.5239557	0.5213567	0.50211966	0.49173698	0.5260749	0.5054783	0.50678843
0.0	0.5009691	0.5255412	0.5188843	0.52502364	0.52061945	0.5003809	0.49086064	0.5265169	0.5028439	0.50703955
0.0	0.50087166	0.52323943	0.51736116	0.5221374	0.5183537	0.50177485	0.49033424	0.52465224	0.5038574	0.5082713
0.0	0.50324565	0.5253909	0.5174108	0.5263995	0.5229019	0.5028936	0.49202874	0.52738667	0.5049115	0.5100719
0.0	0.50112134	0.5243897	0.516766	0.5239404	0.51855594	0.50133747	0.49235693	0.5252929	0.50371146	0.50868344
0.0	0.5034154	0.5272752	0.5185112	0.5269124	0.5210502	0.5003946	0.49304473	0.5296156	0.5037968	0.50736475
0.0	0.5015345	0.52334934	0.5163474	0.52442527	0.52134764	0.5018128	0.49278685	0.5249336	0.5032716	0.50862753
0.0	0.5010326	0.52310824	0.5160737	0.5228385	0.52093905	0.50214463	0.49112314	0.52437156	0.50275403	0.5085175
0.0	0.50219166	0.5239738	0.5170361	0.52492136	0.5225865	0.5017063	0.49376673	0.5256858	0.50397944	0.5077004
0.0	0.5026615	0.5238625	0.518495	0.5243906	0.5224155	0.50181824	0.49128145	0.5251943	0.5040847	0.5072165
0.0	0.5024844	0.5234984	0.51908773	0.52453595	0.5197293	0.5002008	0.4923493	0.5261483	0.5020911	0.5069547
0.0	0.50465226	0.52395654	0.5189451	0.52509177	0.5221833	0.5003467	0.4918425	0.5267047	0.5022642	0.50720704
0.0	0.5041664	0.5215565	0.51777583	0.52394295	0.51788336	0.49997866	0.49398527	0.52677804	0.5021623	0.50695616
0.0	0.5001031	0.5229253	0.5173662	0.52534795	0.51987207	0.5034362	0.49204284	0.5259688	0.504172	0.5090429
0.0	0.4995435	0.52533406	0.51926947	0.5227567	0.51943094	0.500937	0.49142355	0.526868	0.5015415	0.50604945
0.0	0.50177056	0.5207093	0.516334	0.52427506	0.5189293	0.50248194	0.48985425	0.5255609	0.5033501	0.5078296
0.0	0.50104946	0.5248962	0.52074766	0.52356315	0.5200129	0.502883	0.49067813	0.5259514	0.50321275	0.50770867
0.0	0.50292295	0.5240718	0.51713157	0.52576184	0.5202549	0.50270355	0.49246705	0.52474034	0.5053375	0.5078751
0.0	0.5024546	0.52512985	0.5190386	0.52450067	0.521099	0.50088066	0.49050954	0.5258316	0.5026745	0.50569296
0.0	0.5017671	0.52225065	0.5163269	0.52337664	0.52121335	0.50167423	0.4924703	0.52407557	0.50329506	0.50748795
0.0	0.50169116	0.5222397	0.51724	0.5229148	0.52009124	0.50188476	0.49023098	0.5235516	0.5038877	0.5060392
0.0	0.5027885	0.52268124	0.5172922	0.5231231	0.518835	0.5023109	0.4901285	0.52417034	0.50433123	0.5046621
0.0	0.5014027	0.5244575	0.5174584	0.52334744	0.520931	0.50306964	0.48963895	0.5257458	0.50400174	0.5074518
0.0	0.50272584	0.5229145	0.5175372	0.52413696	0.51885355	0.50276136	0.49017382	0.5255538	0.5040511	0.5080208
0.0	0.50210935	0.523998	0.5174242	0.5216293	0.519146	0.5024417	0.4907305	0.5253448	0.5032062	0.5072403
0.0	0.5010186	0.52325964	0.5165548	0.52272666	0.5179781	0.50189257	0.48927447	0.5250047	0.50296015	0.50647664
0.0	0.50267315	0.52284545	0.5171789	0.5223131	0.5191836	0.50303733	0.4905457	0.52410215	0.5035937	0.5074865
0.0	0.5018697	0.52523077	0.517471	0.52295005	0.51918256	0.5027454	0.49030748	0.52589124	0.5038974	0.5088643
0.0	0.50186485	0.5238449	0.51680225	0.5214646	0.5176717	0.5026625	0.49118358	0.5247138	0.5034816	0.50742906
0.0	0.501229	0.5249534	0.5203744	0.52464044	0.5218314	0.5019699	0.49149993	0.52601856	0.5042582	0.50774974
0.0	0.5008682	0.52467245	0.51823384	0.5234832	0.5215485	0.5026177	0.4913539	0.5249199	0.5044327	0.5089197
0.0	0.5035654	0.5231928	0.5162847	0.5255574	0.51894933	0.5004868	0.492597	0.5250183	0.50365096	0.506882
0.0	0.50078094	0.52337	0.5180891	0.5233216	0.520461	0.50332475	0.49097717	0.5266549	0.5046312	0.5084421
0.0	0.50116795	0.5229068	0.5192694	0.5226043	0.5215665	0.5040463	0.49134585	0.52475065	0.5049063	0.50951445
0.0	0.501336	0.5227588	0.51672244	0.5212663	0.52117616	0.5027532	0.49007168	0.5252414	0.5037852	0.50672776
0.0	0.49986723	0.5236989	0.5185476	0.52301586	0.5212642	0.5031809	0.4912404	0.5255731	0.5036224	0.5079358
0.0	0.50136834	0.52375555	0.5177044	0.52333295	0.5216911	0.5046866	0.49131155	0.5260128	0.5053891	0.50731647
0.0	0.5003968	0.523394	0.5175948	0.52392566	0.52167517	0.5025507	0.4913436	0.52441406	0.5047161	0.50826985
0.0	0.5013431	0.52289844	0.5177995	0.52444655	0.5215143	0.50227904	0.49136978	0.52588135	0.5033453	0.5072367
0.0	0.5002969	0.523077	0.5173981	0.5230168	0.52086127	0.50310487	0.49110213	0.52571654	0.50372726	0.5074124
0.0	0.50090265	0.522777	0.5187513	0.522708	0.5208555	0.5040768	0.49128023	0.5249938	0.50489324	0.5074909
0.0	0.50210935	0.524062	0.5166022	0.5244933	0.5187746	0.5019942	0.49193412	0.5258586	0.5028442	0.5074866
0.0	0.49982423	0.52447724	0.5195564	0.5247263	0.52086747	0.50301933	0.49084583	0.5255303	0.5052662	0.5081107
0.0	0.5014747	0.52419484	0.51951045	0.52385914	0.5205418	0.50263256	0.49204272	0.5262145	0.504666	0.50739473
0.0	0.5026902	0.5250566	0.5204542	0.52412975	0.5221909	0.5030578	0.49198812	0.526819	0.5042484	0.50880706
0.0	0.010650712	0.008482604	0.0062046875	0.009194211	0.009079738	0.007266485	0.01034861	0.009362615	0.006064942	0.008774932
0.0	0.0071777115	0.0068622436	0.0076216287	0.008496126	0.00864274	0.0086532505	0.012025755	0.008833179	0.007571721	0.00791805
0.0	0.011630088	0.008976092	0.007626983	0.009036738	0.005973423	0.008379585	0.014835454	0.011094769	0.004822311	0.0055064424
0.0	0.50127023	0.52341175	0.51751727	0.5226143	0.5207123	0.50335395	0.49107942	0.5251966	0.50457793	0.50753075
0.0	0.5004675	0.52318597	0.517757	0.5238476	0.52105373	0.50311196	0.49122947	0.52530307	0.50407106	0.50877666
0.0	0.5003408	0.52401704	0.51871216	0.5230395	0.51997095	0.50216836	0.4906506	0.5248964	0.5045512	0.5072714
0.0	0.5014046	0.52365506	0.51923996	0.52403414	0.5221595	0.5023131	0.4907956	0.52552813	0.5035164	0.50912815
0.0	0.5012823	0.5238176	0.5194637	0.5239058	0.5216521	0.5033361	0.4912769	0.5258304	0.50364035	0.5087935
0.0	0.50142187	0.5232942	0.51913565	0.52320534	0.5221209	0.5020773	0.4919647	0.5259026	0.50376534	0.5086647
0.0	0.50174135	0.5236479	0.51792866	0.5244687	0.5205822	0.5023191	0.4914722	0.52561164	0.5048794	0.50868255
0.0	0.50162315	0.5234448	0.5182473	0.52422863	0.52068645	0.5040377	0.49119094	0.52428114	0.5049915	0.50761557
0.0	0.50262856	0.524173	0.5193373	0.5252296	0.5218103	0.5022851	0.4919992	0.52700883	0.5043069	0.50717086
0.0	0.5024314	0.5241524	0.5175334	0.52249867	0.52144766	0.5036183	0.49062178	0.52488524	0.5040381	0.508872
0.0	0.50161207	0.52335644	0.51658535	0.5241104	0.52035326	0.50187874	0.49126503	0.5247303	0.5050534	0.5067294
0.0	0.5024931	0.5222263	0.5180796	0.52222294	0.521524	0.50268114	0.49009275	0.5242049	0.5039066	0.50826436
0.0	0.5014193	0.522241	0.5172962	0.52281886	0.52049464	0.5031274	0.49034148	0.52480894	0.5041969	0.50773734
0.0	0.5007338	0.5241009	0.5178157	0.5229607	0.5211644	0.5025803	0.49093327	0.5248408	0.5038869	0.507538
0.0	0.5039282	0.52427506	0.5187984	0.5232918	0.5216687	0.5014068	0.49128312	0.52614707	0.5029698	0.5072769
0.0	0.5031576	0.52455145	0.51887095	0.52372295	0.5217982	0.50101703	0.4914049	0.5262553	0.5028578	0.50734866
0.0	0.502575	0.5245105	0.51845586	0.5228428	0.52158684	0.50209934	0.49115252	0.5257386	0.5038189	0.5078914
0.0	0.501784	0.5248513	0.51928633	0.5239994	0.52204096	0.5014353	0.49120808	0.52575743	0.50404865	0.507141
0.0	0.50205785	0.5237655	0.5190268	0.5236967	0.5208394	0.50205153	0.491521	0.52580744	0.50300246	0.50738794
0.0	0.5034034	0.5236453	0.51846516	0.522305	0.5215429	0.5019894	0.4914133	0.5259875	0.503007	0.5072395
0.0	0.5019827	0.523869	0.51671886	0.52387524	0.52081466	0.50178653	0.49144873	0.52482504	0.5034355	0.50789523
0.0	0.5014643	0.52471435	0.51639175	0.5231971	0.5194036	0.50095445	0.49159992	0.52554506	0.502424	0.50729877
0.0	0.0946175	0.08157393	0.099477835	0.10032979	0.07879194	0.06962582	0.08836401	0.09233727	0.07937875	0.09333366
0.0	0.09467178	0.08166937	0.10002729	0.10090191	0.07896323	0.069517314	0.08887136	0.09216939	0.07967975	0.09325622
0.0	0.0939851	0.08128263	0.09949915	0.100498684	0.07869308	0.06958753	0.088405065	0.09137977	0.07934279	0.09296528
0.0	0.094265945	0.08138798	0.099650025	0.10062384	0.07890274	0.069921896	0.088081405	0.09183899	0.0794184	0.09282463
0.0	0.09362662	0.0814418	0.09960319	0.10117081	0.078991964	0.069527246	0.088645995	0.09190087	0.079471275	0.09334121
0.0	0.09452677	0.081271715	0.09942971	0.10117018	0.07888939	0.06900055	0.088887945	0.092319794	0.07924054	0.09289372
0.0	0.080005564	0.08442198	0.09446991	0.08364306	0.07193021	0.086027354	0.088507354	0.10304898	0.07788444	0.08278212
0.0	0.0800809	0.084798865	0.09498261	0.08391771	0.07211795	0.08607582	0.08941746	0.10378277	0.07842006	0.0830575
0.0	0.07983011	0.08390167	0.094664276	0.08387703	0.0719367	0.085659854	0.08882339	0.10268637	0.07850553	0.08286704
0.0	0.08008225	0.083950415	0.093940325	0.08368331	0.07226308	0.08609118	0.08804079	0.10251308	0.07832908	0.08270143
0.0	0.07939819	0.08448844	0.09438267	0.08421662	0.07217004	0.08569254	0.08900122	0.10279462	0.078331836	0.083128326
0.0	0.07991856	0.08455254	0.094477646	0.08427739	0.072332636	0.08563439	0.089231856	0.10340329	0.07842302	0.08316602
0.0	0.09601797	0.10315522	0.103857554	0.099178866	0.08483042	0.077762045	0.1127346	0.09749725	0.08735152	0.093811944
0.0	0.09619933	0.10386234	0.10467741	0.09931638	0.08533929	0.07786035	0.1134519	0.09760568	0.08756033	0.09426699
0.0	0.09583243	0.10348558	0.10444659	0.099215746	0.085000195	0.07784806	0.11304402	0.09695934	0.087700285	0.09361784
0.0	0.095644414	0.103485994	0.10412907	0.098935045	0.085172065	0.0776524	0.1124813	0.0970133	0.087199174	0.09414321
0.0	0.095375754	0.1035508	0.10417307	0.099615276	0.08529402	0.077608265	0.113602765	0.097388804	0.08748671	0.09419095
0.0	0.095964186	0.10350217	0.10421934	0.0994438	0.0851778	0.07741788	0.11341525	0.0975578	0.08754769	0.09434957
0.0	0.08684983	0.09177993	0.07243485	0.08302044	0.07835044	0.08570177	0.09630078	0.085877426	0.08014276	0.079845876
0.0	0.08648235	0.092580885	0.07334709	0.0833782	0.07920824	0.085890606	0.096619144	0.08617834	0.0805144	0.080229454
0.0	0.08661013	0.091906786	0.072795235	0.083381295	0.07861782	0.08610785	0.09621295	0.085665606	0.080568485	0.07994963
0.0	0.086494125	0.09185485	0.07276902	0.0831566	0.078705445	0.08562741	0.095826894	0.08565611	0.08014243	0.07998202
0.0	0.08623369	0.092165515	0.073216215	0.08361027	0.07905097	0.08574987	0.09641407	0.08592069	0.08055033	0.08036244
0.0	0.08665818	0.09222523	0.07312058	0.08353153	0.07907629	0.085694365	0.09611797	0.086055756	0.080582485	0.0802881
0.0	0.0930299	0.09008311	0.094502345	0.082748376	0.07665501	0.08578154	0.09637459	0.09725459	0.090748996	0.0978384
0.0	0.09244972	0.090794064	0.09517367	0.08343098	0.07708406	0.085580416	0.09685725	0.09742461	0.09108517	0.09818535
0.0	0.09222025	0.09011881	0.09468033	0.0832997	0.07650742	0.08569109	0.09615275	0.09644376	0.09092214	0.097740255
0.0	0.09211328	0.09046491	0.094369575	0.08327811	0.07697691	0.08566882	0.09589365	0.09688924	0.09072022	0.09785227
0.0	0.09198727	0.09050174	0.09485038	0.08374831	0.07671201	0.08527186	0.09679415	0.09693505	0.09112551	0.09807749
0.0	0.09253641	0.09055867	0.09468945	0.08351857	0.07728647	0.08564703	0.09667931	0.097148284	0.09120925	0.098499164
0.0	0.105832145	0.09332949	0.10695869	0.08744676	0.08548046	0.075280204	0.09541283	0.093027666	0.08811977	0.06309515
0.0	0.10547843	0.0942368	0.10805875	0.08737321	0.08592835	0.07507673	0.09610806	0.09335648	0.088107295	0.06350109
0.0	0.10532055	0.09377825	0.10746274	0.08730877	0.08549355	0.075555146	0.095378324	0.09286706	0.088134885	0.06322893
0.0	0.10541645	0.093521826	0.10719097	0.08717299	0.08571046	0.07520208	0.095148414	0.09309548	0.08804806	0.063056506
0.0	0.10466081	0.09403216	0.10716016	0.08745384	0.08604762	0.07517601	0.09572799	0.09319058	0.087922156	0.06356341
0.0	0.105847605	0.09367849	0.10711538	0.087996595	0.085595824	0.07494804	0.095897436	0.09343885	0.08835322	0.063278995
0.0	0.08487035	0.072398975	0.08620797	0.083033	0.07504622	0.0746805	0.09771734	0.08021167	0.09034321	0.072483525
0.0	0.084745765	0.072760254	0.0864049	0.08333048	0.075046785	0.07434933	0.09880398	0.08075715	0.09047331	0.07250934
0.0	0.08458555	0.072698094	0.08645183	0.08323145	0.074903734	0.07468381	0.0979487	0.080322735	0.090419926	0.07264618
0.0	0.08458802	0.072675824	0.08595771	0.08313862	0.07522966	0.07461632	0.0973302	0.08037384	0.090316795	0.07254456
0.0	0.08438833	0.073004	0.08655605	0.08380396	0.075573266	0.07474389	0.09850116	0.08056922	0.090662695	0.07304689
0.0	0.084776625	0.07293149	0.086542174	0.083510615	0.07556505	0.07426146	0.098592825	0.08091368	0.09049435	0.072799966
0.0	0.009382431	0.09424527	0.008211274	0.0042980104	0.071541674	0.08830044	0.103257805	0.08612271	0.009431517	0.090409726
0.0	0.00936357	0.09367225	0.008177484	0.0042912145	0.07146801	0.08792607	0.10301714	0.08619254	0.009395874	0.08991349
0.0	0.009303941	0.09427123	0.008202944	0.004290291	0.071769826	0.08820669	0.10318756	0.08601054	0.009440926	0.09049009
0.0	0.091439866	0.06338207	0.09487837	0.08589448	0.092549264	0.07791515	0.07772702	0.09586968	0.097956054	0.09255986
0.0	0.09121972	0.06315029	0.094847515	0.085950434	0.09255401	0.077736296	0.07756969	0.096110374	0.09772856	0.092469126
0.0	0.09141131	0.06303143	0.09540801	0.08558577	0.09236559	0.077727415	0.07766463	0.09597304	0.097724035	0.092773005
0.0	0.091292605	0.063249916	0.09540289	0.08576547	0.09305026	0.07789186	0.07779254	0.09570011	0.09768904	0.093296826
0.0	0.0913273	0.063318096	0.09502632	0.08587677	0.09247719	0.07822207	0.07779551	0.09580047	0.09813985	0.093023166
0.0	0.09108664	0.063385464	0.09479169	0.085684225	0.09238798	0.077650845	0.07771731	0.095710315	0.09756722	0.09287833
0.0	0.090937525	0.06344074	0.09504148	0.08600233	0.09260397	0.077758215	0.07780607	0.09589982	0.097752884	0.09278737
0.0	0.09177079	0.06317743	0.094547935	0.08566828	0.09250692	0.07779649	0.07774268	0.09609695	0.09753737	0.092386425
0.0	0.08445352	0.08337488	0.09840493	0.06863014	0.08923046	0.075290024	0.09595004	0.08445337	0.09374391	0.08129634
0.0	0.084205106	0.08338115	0.098204985	0.06850598	0.08948144	0.07522749	0.09557228	0.084272996	0.0935603	0.081186935
0.0	0.08459437	0.083372004	0.09753857	0.06839638	0.08900543	0.075616546	0.09562386	0.084702834	0.09384915	0.08127378
0.0	0.07837371	0.07883769	0.083470695	0.09485016	0.06972657	0.0756288	0.08529171	0.08998758	0.08367033	0.072860084
0.0	0.09336736	0.096544854	0.07852221	0.08531611	0.09323616	0.065950826	0.09940614	0.08048698	0.08722899	0.08469828
0.0	0.09301674	0.09600432	0.07813449	0.085224256	0.09321687	0.06589358	0.09900414	0.080243826	0.08669081	0.0844419
0.0	0.09278292	0.09621583	0.078848414	0.08489658	0.09328945	0.06612241	0.09894123	0.08028873	0.08674331	0.08457718
0.0	0.092840575	0.09657405	0.078842714	0.084983304	0.093197726	0.06594542	0.099167705	0.080357544	0.08662671	0.08497639
0.0	0.092738576	0.09678567	0.07846427	0.08559473	0.09333768	0.06623562	0.099295825	0.0801522	0.08718126	0.085145704
0.0	0.09321911	0.09650987	0.07880518	0.085267425	0.09334454	0.06636817	0.09929427	0.08052425	0.08735901	0.085225016
0.0	0.09285085	0.09651056	0.07834534	0.085083805	0.09315895	0.06598346	0.099407166	0.080360495	0.08691024	0.08479129
0.0	0.09305535	0.09656107	0.07836873	0.08539185	0.09330911	0.06577622	0.09922203	0.08037139	0.08710075	0.08465194
0.0	0.09347664	0.09667678	0.07847243	0.085014865	0.09339588	0.06623875	0.099132285	0.080593705	0.08672842	0.084943116
0.0	0.09322812	0.096522845	0.078373566	0.08497233	0.09309554	0.06620757	0.09913024	0.08054669	0.08726286	0.08477012
0.0	0.08745515	0.09276562	0.08059772	0.10809148	0.09145894	0.07463631	0.1022385	0.09908409	0.0698889	0.09895683
0.0	0.08716762	0.092429474	0.08042408	0.10796136	0.09086083	0.07457588	0.10270208	0.099002756	0.06964533	0.09863559
0.0	0.08790631	0.09266771	0.08018485	0.10845233	0.09109497	0.07463842	0.10262011	0.0990502	0.069955364	0.0983959
0.0	0.09274989	0.08287322	0.07091686	0.10020284	0.08213995	0.07489106	0.10601416	0.09566541	0.08360121	0.085552864
0.0	0.0924449	0.08316425	0.07073148	0.10072435	0.0822285	0.07539507	0.10608068	0.095407434	0.08408345	0.085789815
0.0	0.092953265	0.08270409	0.0704041	0.10036502	0.08184467	0.07491631	0.10523636	0.095172256	0.08371344	0.08519802
0.0	0.092825115	0.082728945	0.07056427	0.100142896	0.08191876	0.07498004	0.10574056	0.09580225	0.08339117	0.08540741
0.0	0.08165687	0.09694383	0.08647037	0.09251903	0.07333032	0.06657854	0.090364136	0.10239208	0.081554964	0.07405211
0.0	0.0818278	0.09760306	0.08655362	0.09302209	0.07342274	0.06638993	0.09042434	0.10229932	0.08168408	0.07405654
0.0	0.08187411	0.09701108	0.086492434	0.092100926	0.0730925	0.066221975	0.09038783	0.10238586	0.08118104	0.07384008
0.0	0.08520164	0.08502347	0.094293006	0.088446654	0.08419979	0.08061272	0.10487402	0.1055238	0.09418032	0.083366156
0.0	0.08477705	0.08488213	0.09453997	0.087646104	0.0842479	0.080888204	0.10434592	0.10505644	0.094049335	0.083165795
0.0	0.08536079	0.084397145	0.09438449	0.08811816	0.08385001	0.08069365	0.10453869	0.10521022	0.09387004	0.08322614
0.0	0.08865917	0.08399775	0.085857235	0.102568835	0.08982473	0.069254704	0.11026466	0.09447643	0.054397196	0.078686275
0.0	0.09985951	0.08249802	0.08342234	0.09059597	0.082766294	0.08001495	0.09944807	0.08520402	0.082165904	0.09203601
0.0	0.0856753	0.08269906	0.09199328	0.0991671	0.08029191	0.07623617	0.08489061	0.08867693	0.076504685	0.07977156
0.0	0.085517764	0.08269378	0.09224085	0.09889766	0.08070979	0.076291874	0.084828146	0.0887932	0.07623537	0.07983081
0.0	0.08519075	0.082168475	0.092411555	0.09852759	0.080391146	0.07610111	0.084445536	0.08872463	0.0760473	0.07968527
0.0	0.08511087	0.08274284	0.09265588	0.09884891	0.081050284	0.07661071	0.08478906	0.088764705	0.07635799	0.080166034
0.0	0.08507987	0.08262392	0.09225307	0.09926907	0.08077915	0.07615851	0.085032485	0.08905223	0.07641268	0.0799462
0.0	0.08498175	0.08253824	0.09210871	0.098664105	0.08045312	0.076118186	0.08473934	0.0886464	0.076273076	0.080004685
0.0	0.08506171	0.08256727	0.09208944	0.09844344	0.08055354	0.0762953	0.08460481	0.08845186	0.07630619	0.07960114
0.0	0.08571745	0.082445875	0.09229618	0.09890576	0.08019285	0.076366104	0.08455356	0.08878128	0.0764283	0.07974304
0.0	0.08517602	0.08233625	0.091682516	0.09852081	0.08039335	0.07644166	0.084477395	0.08891052	0.076409705	0.07971085
0.0	0.08906101	0.087561384	0.08133602	0.08317334	0.08073328	0.085139334	0.11861482	0.08865745	0.08216235	0.088610694
0.0	0.08970795	0.08737766	0.08112282	0.08291828	0.08041041	0.08475889	0.118532375	0.088733904	0.081953526	0.087993905
0.0	0.084300175	0.08830574	0.0787323	0.09824913	0.08102312	0.079434834	0.115384474	0.104586296	0.08831363	0.08515124
0.0	0.083573595	0.09167593	0.09190286	0.091805816	0.07989397	0.07926693	0.10909287	0.10189655	0.079862915	0.0875244
0.0	0.08363178	0.09144347	0.09239316	0.09154232	0.079614945	0.079509035	0.10919053	0.10186166	0.07991245	0.08779069
0.0	0.063423775	0.09662666	0.09248538	0.08212633	0.07519766	0.07599689	0.09209823	0.10113144	0.08894181	0.0884048
0.0	0.06395757	0.096954234	0.09243421	0.082322665	0.07523666	0.07579957	0.092579186	0.10141133	0.08891599	0.088434964
0.0	0.08526914	0.09084946	0.0954923	0.08047809	0.087306336	0.09347323	0.10015911	0.105379894	0.0749815	0.08534595
0.0	0.08532052	0.09035788	0.09551714	0.080547065	0.08677817	0.0934298	0.100261636	0.1055955	0.07462793	0.08508748
0.0	0.08870168	0.09272919	0.07976086	0.09511883	0.08952252	0.07469315	0.08613136	0.08708552	0.08125808	0.08661794
0.0	0.064964645	0.08736516	0.09692288	0.07836537	0.08430899	0.07406027	0.10312386	0.08101073	0.07680946	0.076734036
0.0	0.06492639	0.08642986	0.0968955	0.078212425	0.084770955	0.07443177	0.10340782	0.08140658	0.07692169	0.07661619
0.0	0.064757854	0.086659655	0.09731101	0.0778258	0.08417764	0.07426708	0.10325262	0.08132186	0.07693642	0.07659315
0.0	0.06462437	0.08696159	0.097251974	0.07811063	0.084743805	0.07417221	0.103184156	0.08082179	0.076754846	0.07686927
0.0	0.0650135	0.08666579	0.096864924	0.07787533	0.08441319	0.07396507	0.10291639	0.08074535	0.07682362	0.076619394
0.0	0.06500764	0.08671179	0.09672299	0.07791813	0.08423183	0.07431668	0.10291795	0.08132557	0.07682995	0.07667263
0.0	0.086765684	0.08265469	0.07895773	0.11100712	0.07846425	0.072809026	0.107352205	0.097519726	0.088930994	0.095210075
0.0	0.08642534	0.082716316	0.07863832	0.11111241	0.07836294	0.07324579	0.10740481	0.09737864	0.0891801	0.09526919
0.0	0.0866442	0.08234328	0.078469455	0.110538945	0.07778166	0.07276676	0.10724656	0.097462	0.08869083	0.09501681
0.0	0.09326291	0.085974075	0.07589812	0.11258585	0.081825644	0.07445421	0.090461284	0.09459583	0.08179917	0.08365485
0.0	0.087616295	0.094943926	0.0805118	0.099964194	0.08435696	0.073594876	0.11293336	0.101446606	0.0830238	0.098761275
0.0	0.08767825	0.09497598	0.08009574	0.09985272	0.08405043	0.07341087	0.11296747	0.101364486	0.082909524	0.09885422
0.0	0.08758318	0.09489116	0.08018525	0.09960298	0.08412704	0.07370464	0.11273527	0.101655446	0.08276034	0.09877222
0.0	0.010596244	0.008442034	0.0062249494	0.009169467	0.009035184	0.0072909165	0.010315336	0.009366498	0.0060630026	0.008767386
0.0	0.5012487	0.5232738	0.5167392	0.52407473	0.5183008	0.50272	0.49235854	0.5236688	0.5037127	0.50706327
0.0	0.501918	0.5236551	0.5168381	0.5235596	0.5182742	0.50244075	0.49180987	0.52431685	0.5034359	0.5061043
0.0	0.50219923	0.523528	0.5155833	0.52277267	0.5213327	0.5022518	0.49122632	0.52443427	0.5043524	0.5057992
0.0	0.5018959	0.52417254	0.51797324	0.5227104	0.5195254	0.5014052	0.4921991	0.5258475	0.5031736	0.5059361
0.0	0.50234026	0.52350825	0.517127	0.524191	0.5191856	0.5024682	0.49208567	0.52471006	0.50379705	0.5065328
0.0	0.50218016	0.5242933	0.5168165	0.52322173	0.5191985	0.5017357	0.49109778	0.52566737	0.50413495	0.505749
0.0	0.5018002	0.5233379	0.5166572	0.52438414	0.51880646	0.5019066	0.49125153	0.52507526	0.50350034	0.50566417
0.0	0.50086033	0.5240444	0.516576	0.52262694	0.51947415	0.5016016	0.4917386	0.52513367	0.50286883	0.5065679
0.0	0.5006826	0.52384645	0.5170438	0.5232954	0.5200658	0.50237197	0.4908682	0.5252801	0.5036226	0.5067071
0.0	0.50158554	0.52376044	0.51736414	0.5231054	0.5180732	0.5014662	0.49207944	0.5247159	0.502729	0.5067811
0.0	0.5021308	0.5251596	0.51751035	0.5233579	0.5202788	0.5022122	0.49147537	0.52431345	0.50365245	0.507601
0.0	0.50158465	0.5229203	0.51780623	0.5235904	0.5209358	0.49980488	0.4910493	0.52471286	0.5027384	0.5062924
0.0	0.50166184	0.5234874	0.51759356	0.52381325	0.5188786	0.5022491	0.49151582	0.52474105	0.5038716	0.5073113
0.0	0.5030376	0.52442646	0.5173178	0.5232044	0.5195672	0.5021986	0.49203774	0.5252332	0.5042641	0.50678384
0.0	0.5017595	0.5225956	0.51638293	0.5227548	0.51899785	0.5025073	0.4916776	0.52447444	0.50402176	0.50713193
0.0	0.50305724	0.5238843	0.5177695	0.52351034	0.5209903	0.501446	0.49082616	0.52515674	0.50348437	0.50603443
0.0	0.5016999	0.5237816	0.5169375	0.52368146	0.52059954	0.5022145	0.49127138	0.5244461	0.50411016	0.5074051
0.0	0.5022283	0.5229911	0.5183144	0.52389485	0.51917833	0.5025671	0.49176627	0.52515626	0.50425047	0.50662494
0.0	0.501053	0.52303845	0.5166616	0.52372354	0.5193382	0.5012697	0.49097022	0.52390254	0.5031759	0.5063557
0.0	0.5012109	0.52341133	0.51700294	0.52269965	0.51958454	0.5040814	0.49321538	0.52540547	0.50460327	0.508017
0.0	0.5018039	0.5214667	0.5160808	0.5233454	0.518684	0.50139797	0.4901562	0.5242383	0.5039465	0.5066557
0.0	0.50198203	0.5233211	0.5157241	0.52252704	0.5203076	0.5020343	0.49123663	0.5244242	0.50420225	0.5063706
0.0	0.5012571	0.52481616	0.51706004	0.5235494	0.5193977	0.5020296	0.49097717	0.52419186	0.5030794	0.5063149
0.0	0.5012332	0.5245946	0.5167495	0.52319485	0.5193731	0.5018493	0.4916632	0.524511	0.50362253	0.5067723
0.0	0.5006223	0.5234859	0.5171891	0.52427304	0.5198454	0.5015954	0.4924455	0.52434134	0.503019	0.5072961
0.0	0.5022113	0.52355087	0.51799303	0.52416646	0.5196656	0.50253254	0.49222663	0.5256624	0.5047674	0.50701594
0.0	0.50229204	0.5240579	0.5175982	0.5230638	0.52084285	0.5020307	0.49136186	0.5254036	0.5032812	0.5076941
0.0	0.5012383	0.5227589	0.5169305	0.52436775	0.51954114	0.50291044	0.4917687	0.5253478	0.5047298	0.5077306
0.0	0.5018484	0.52459216	0.51655626	0.52404064	0.5197665	0.502692	0.49232996	0.5250036	0.5041401	0.5072863
0.0	0.08528699	0.10798267	0.095056154	0.09033315	0.08572638	0.091888	0.11691734	0.07905976	0.074792676	0.09089563
0.0	0.5019161	0.5239376	0.51709765	0.52305627	0.5190628	0.502104	0.49108282	0.5250633	0.50374955	0.50650144
0.0	0.5022508	0.52383745	0.5162054	0.52396715	0.52040255	0.5019372	0.4921978	0.5255008	0.503818	0.50724584
0.0	0.50328416	0.52226245	0.5175048	0.52328897	0.51942056	0.50311404	0.49238905	0.52509296	0.5044478	0.50687575
0.0	0.5020369	0.52291703	0.5168128	0.5238345	0.51902074	0.5010262	0.491922	0.5251608	0.50438285	0.50543225
0.0	0.50266504	0.52313155	0.51714313	0.5240752	0.5195787	0.50242186	0.492529	0.52507603	0.5046449	0.5061648
0.0	0.50260085	0.52404386	0.5167813	0.52395654	0.5197826	0.50106335	0.49226493	0.5259423	0.5026635	0.50712276
0.0	0.50127685	0.524512	0.5178813	0.5231169	0.521658	0.50057423	0.49012357	0.5253674	0.50269014	0.5067446
0.0	0.5025593	0.5242672	0.51719093	0.52291393	0.51917696	0.5000212	0.49083674	0.5258795	0.5021098	0.5062423
0.0	0.50258565	0.5248528	0.5183192	0.52343017	0.52188647	0.501858	0.48919955	0.5247663	0.5036054	0.5072679
0.0	0.50005877	0.5233705	0.5164782	0.5253898	0.52210075	0.50179666	0.49021322	0.524195	0.50509834	0.50663435
0.0	0.50138193	0.5218272	0.51655704	0.526179	0.5200237	0.50148845	0.49074814	0.52400297	0.5051477	0.50720334
0.0	0.50076544	0.52291095	0.516444	0.5236723	0.5203161	0.5011687	0.4913048	0.5237939	0.50430286	0.5064229
0.0	0.49967465	0.5221724	0.51557446	0.5247693	0.51914835	0.5006196	0.48984876	0.52345365	0.5040568	0.50565916
0.0	0.5015633	0.5218697	0.5166216	0.5255777	0.5191902	0.5018583	0.4913843	0.5249441	0.50441486	0.506506
0.0	0.5013622	0.52329576	0.516144	0.52375776	0.5191689	0.50188035	0.4906503	0.5238659	0.5051985	0.5055906
0.0	0.50223595	0.52353007	0.51779264	0.5223734	0.5184677	0.5038412	0.49005976	0.52535576	0.503683	0.50669676
0.0	0.5020455	0.5246589	0.5167406	0.5232368	0.51941776	0.50408494	0.4918644	0.5257562	0.50533015	0.50820863
0.0	0.5021231	0.523162	0.51727664	0.52290964	0.5183736	0.50330937	0.49034372	0.52440625	0.5044086	0.5071287
0.0	0.5023047	0.5229851	0.51684374	0.52323	0.51965445	0.50334615	0.49043584	0.52495295	0.50379324	0.50789183
0.0	0.50271904	0.52321744	0.5170053	0.5225438	0.51904386	0.5013378	0.49017376	0.5252006	0.5028436	0.5058062
0.0	0.5021724	0.52375245	0.5171344	0.52276087	0.51914805	0.5034458	0.48898962	0.5248749	0.50381577	0.50680673
0.0	0.5022398	0.52373487	0.5173891	0.52271926	0.51851475	0.50286615	0.4897298	0.5267642	0.5037309	0.5070081
0.0	0.5021971	0.5237622	0.51649654	0.5235937	0.5194855	0.5030788	0.4904836	0.5251271	0.50442386	0.5054686
0.0	0.5010535	0.5235751	0.5164138	0.52321863	0.5194455	0.503466	0.4901017	0.5254006	0.5045853	0.5067595
0.0	0.50118876	0.52450657	0.51729584	0.5233727	0.5202952	0.5024873	0.49186257	0.52614754	0.50384617	0.5083396
0.0	0.50205266	0.5225436	0.5178636	0.52212334	0.51988167	0.5019823	0.4888439	0.5245938	0.502303	0.50757253
0.0	0.5012585	0.52338886	0.51764846	0.52227026	0.51963127	0.50339717	0.48951098	0.5252093	0.50387096	0.50883883
0.0	0.50158644	0.52341366	0.51757413	0.52310175	0.51972866	0.50216955	0.48984057	0.52528745	0.50309104	0.5065958
0.0	0.5014173	0.5247275	0.51788914	0.5229065	0.52054965	0.50169563	0.4912239	0.52608407	0.50355947	0.5065427
0.0	0.50251174	0.52338773	0.5182148	0.5230927	0.5208358	0.5025037	0.49226886	0.5261078	0.504118	0.5068422
0.0	0.5008834	0.52419657	0.51760244	0.5237213	0.5199402	0.50218844	0.49224448	0.52496874	0.50352997	0.50699216
0.0	0.5014011	0.52491546	0.51858956	0.5226298	0.5209196	0.50113654	0.49211696	0.5267113	0.50309867	0.50609046
0.0	0.5005727	0.52481294	0.51747185	0.52256304	0.5208786	0.50129366	0.4917485	0.52614033	0.5028549	0.5065959
0.0	0.5023302	0.5246849	0.5184266	0.5232698	0.5220913	0.50116926	0.4910186	0.52615875	0.5033473	0.5061691
0.0	0.5015244	0.52498287	0.51687664	0.52455926	0.5195202	0.50337535	0.49102223	0.5267127	0.5053228	0.50843847
0.0	0.5029442	0.5239398	0.5173437	0.52357495	0.5201585	0.50200015	0.49194843	0.5254626	0.5029679	0.5067401
0.0	0.5016444	0.52306074	0.5164665	0.52359134	0.5182842	0.50155586	0.49086666	0.5229404	0.50346637	0.50653046
0.0	0.5020764	0.52363855	0.5167961	0.52264	0.5228625	0.50108045	0.4899695	0.52523935	0.5032611	0.50746363
0.0	0.50333196	0.52370363	0.5178007	0.5254402	0.52029437	0.5018502	0.49209213	0.52664477	0.5058675	0.5067982
0.0	0.50230074	0.52193165	0.51708496	0.52466726	0.51970345	0.50111425	0.49235556	0.5262789	0.5059227	0.50650287
0.0	0.50242174	0.52247936	0.5177968	0.5230777	0.52066106	0.5018577	0.4939033	0.52724516	0.5031856	0.5079645
0.0	0.50122386	0.52546525	0.5169536	0.5242772	0.51986974	0.5012911	0.49291158	0.52597517	0.50302994	0.5074312
0.0	0.5012846	0.5229283	0.51688665	0.52509236	0.52125543	0.5025743	0.49101603	0.5247333	0.50410646	0.5064586
0.0	0.5030008	0.5242061	0.5167065	0.5254674	0.5232619	0.503549	0.49277377	0.52580804	0.50419384	0.5078462
0.0	0.5011092	0.52307916	0.51612353	0.5250967	0.518951	0.5014528	0.4910992	0.5260849	0.502318	0.50778675
0.0	0.5036092	0.52465355	0.519535	0.52647424	0.52146125	0.5018759	0.4930708	0.526806	0.50263494	0.509813
0.0	0.50089246	0.5234332	0.5167368	0.5252083	0.5210362	0.5023791	0.492185	0.5262521	0.50342065	0.50818187
0.0	0.5012427	0.52294874	0.5152318	0.5229448	0.52154946	0.5020697	0.49109846	0.5245345	0.5026684	0.5080514
0.0	0.5015472	0.52444184	0.5180704	0.5231099	0.5220002	0.5038748	0.49255836	0.5242111	0.50700897	0.5079349
0.0	0.5033483	0.52200943	0.5153531	0.5248021	0.52042156	0.5009798	0.48980272	0.5256684	0.5035272	0.50612676
0.0	0.5016949	0.52411664	0.5154609	0.5248026	0.5195698	0.4990424	0.49225557	0.5239299	0.5030351	0.50554365
0.0	0.5011076	0.524618	0.51665235	0.5249586	0.5195541	0.50217867	0.49187595	0.5256686	0.5046649	0.507849
0.0	0.5013515	0.52291906	0.51692575	0.523861	0.5198765	0.5023925	0.4901819	0.5252609	0.50428873	0.50668615
0.0	0.5016476	0.52345926	0.51730466	0.5238963	0.5191984	0.5023746	0.49010804	0.5239861	0.504387	0.50713885
0.0	0.5020892	0.5246651	0.5162851	0.5234126	0.52025306	0.50163966	0.49077585	0.525573	0.5035788	0.5063992
0.0	0.50202984	0.5246394	0.5178307	0.5243699	0.52035654	0.5037439	0.49101493	0.5254935	0.50538	0.50865513
0.0	0.50179964	0.5243582	0.5178037	0.5243608	0.5204848	0.5038967	0.49148196	0.5255838	0.5056246	0.50896513
0.0	0.50161785	0.52422816	0.5168171	0.52374226	0.51991385	0.50294524	0.4899229	0.5247703	0.50456405	0.5074798
0.0	0.50126076	0.5244438	0.51667	0.5240788	0.51953655	0.5029055	0.4906444	0.52490926	0.50499994	0.50736725
0.0	0.50086457	0.523539	0.5159512	0.52270097	0.5215338	0.5016098	0.49194	0.5248315	0.50235224	0.50847614
0.0	0.50156623	0.52412	0.5171967	0.52421224	0.51941794	0.50076514	0.49113718	0.5253391	0.50277877	0.506436
0.0	0.503314	0.52535844	0.5175042	0.5267092	0.5213342	0.50125676	0.49314782	0.52600133	0.5040926	0.50780916
0.0	0.20981804	0.23337145	0.2014572	0.20245774	0.22014411	0.21442984	0.20643109	0.21455976	0.19807808	0.22396244
0.0	0.0057739555	0.0085546775	0.011776594	0.009599809	0.005177438	0.00878306	0.015981693	0.008547057	0.0090391515	0.008729467
0.0	0.50093937	0.52230597	0.5154253	0.52670306	0.51986563	0.49792358	0.49188012	0.5248724	0.50479025	0.50410783
0.0	0.5010807	0.5232679	0.51727206	0.5275072	0.5211945	0.49953017	0.4932182	0.5263359	0.50651354	0.5074607
0.0	0.5014929	0.5244782	0.51800567	0.52445376	0.5227412	0.5010537	0.49067342	0.52566075	0.50496477	0.5068311
0.0	0.5016357	0.5244935	0.5185911	0.52408606	0.5225806	0.5010219	0.4905447	0.5262224	0.5044402	0.5075826
0.0	0.11950181	0.1378873	0.110029966	0.10856172	0.12592953	0.12509534	0.11960742	0.11991864	0.10838602	0.13332906
0.0	0.5010244	0.52431965	0.5169526	0.5233368	0.5210486	0.5025493	0.4911872	0.5254882	0.50375044	0.50808644
0.0	0.50111747	0.5238222	0.51658773	0.523172	0.52102214	0.5028484	0.49093017	0.5255524	0.5041427	0.5079243
0.0	0.5007677	0.52353007	0.51868606	0.5223506	0.52094376	0.5009892	0.4904123	0.52511406	0.50316834	0.5069574
0.0	0.13759738	0.15442196	0.11383668	0.14600202	0.13941331	0.13746452	0.12340773	0.1338316	0.12958339	0.09997315
0.0	0.5022077	0.5241197	0.51679146	0.5237974	0.5204514	0.50178874	0.4913439	0.525139	0.5031617	0.5066312
0.0	0.019643724	0.020491516	0.029121121	0.024402631	0.014962231	0.015589134	0.026212787	0.021695273	0.019644702	0.023582727
0.0	0.017034257	0.02108527	0.027846934	0.020793395	0.013818407	0.018630277	0.026303614	0.023975454	0.019410715	0.021366464
0.0	0.018236933	0.02280355	0.022311848	0.020748679	0.014912806	0.018650567	0.028233381	0.020498753	0.019904397	0.020772547
0.0	0.019303843	0.02240107	0.027764207	0.020666327	0.014557124	0.018573051	0.028158877	0.022706812	0.022033425	0.024662618
0.0	0.021626694	0.023206446	0.031033374	0.02164144	0.015970958	0.016636191	0.02802201	0.021940107	0.021517145	0.017006246
0.0	0.017924847	0.01865522	0.025666885	0.020687068	0.014255094	0.016538387	0.028658437	0.019410508	0.02195451	0.019074846
0.0	0.03606982	0.032684915	0.049776074	0.039935056	0.033530597	0.033112615	0.042490665	0.042017654	0.04274049	0.043150406
0.0	0.03258267	0.04344962	0.050129324	0.046498828	0.03153389	0.03390752	0.06074107	0.042532	0.039755903	0.034638055
0.0	0.034604907	0.039797857	0.046872187	0.042419188	0.03346269	0.03353256	0.055145882	0.043856993	0.036749486	0.043206625
0.0	0.018123643	0.022704564	0.013970139	0.013358723	0.018865997	0.019948216	0.018711425	0.016399825	0.014394467	0.022486456
0.0	0.50100744	0.5237173	0.5172014	0.52394706	0.5202523	0.5022165	0.4911785	0.52440304	0.5047482	0.5058247
0.0	0.16891639	0.19075824	0.15997127	0.15930615	0.17850156	0.17406577	0.16737476	0.17147246	0.15731785	0.18343331
0.0	0.5015435	0.5237303	0.5167708	0.5248132	0.52132076	0.50198036	0.49107626	0.5250705	0.50403464	0.5065934
0.0	0.501385	0.5239838	0.5149509	0.52325165	0.51940113	0.5027298	0.49184215	0.524371	0.50366324	0.5068053
0.0	0.5035203	0.524464	0.5177855	0.5263643	0.52085733	0.5019976	0.49162158	0.5260335	0.5027839	0.5066222
0.0	0.5022809	0.52421665	0.51663816	0.5262356	0.52115244	0.50359386	0.4916387	0.5257807	0.50514644	0.50695014
0.0	0.5036284	0.5258529	0.52211624	0.5250398	0.52285856	0.5008372	0.49032354	0.526674	0.5040891	0.5084084
0.0	0.50167656	0.52425426	0.5166713	0.523098	0.5205767	0.50116366	0.48947266	0.52498263	0.5033847	0.5068932
0.0	0.5013681	0.52453315	0.5172041	0.52435195	0.520253	0.50211316	0.48994026	0.52577996	0.5046694	0.5072376
0.0	0.5016191	0.5216373	0.5168995	0.5230142	0.51962256	0.500826	0.48980695	0.52459073	0.5028892	0.505738
0.0	0.50156635	0.5237182	0.5185575	0.522763	0.52163047	0.5006306	0.4906884	0.5242198	0.50271493	0.50585675
0.0	0.5014366	0.52315116	0.5174684	0.52198386	0.52115464	0.5010341	0.49084812	0.5240791	0.50229657	0.50563204
0.0	0.5013322	0.5227372	0.51775694	0.5239915	0.5197231	0.50270647	0.48961574	0.5253493	0.50380886	0.5068074
0.0	0.4995912	0.5243728	0.5152263	0.525805	0.52081966	0.49985805	0.4905845	0.523769	0.5034317	0.507113
0.0	0.50119627	0.5234518	0.51788795	0.5239924	0.5200094	0.50243586	0.4901357	0.5253258	0.5034834	0.50719285
0.0	0.4994928	0.52413434	0.51571727	0.524779	0.52050215	0.50028294	0.49074417	0.524115	0.50346357	0.5071081
0.0	0.5008019	0.5224986	0.5176369	0.52309304	0.5205987	0.500892	0.4898106	0.52430356	0.5031639	0.5069162
0.0	0.50115854	0.52424055	0.5166639	0.5233687	0.52020574	0.50257695	0.48920622	0.5254489	0.50314814	0.50713044
0.0	0.50030357	0.5238129	0.516377	0.5254918	0.5203809	0.5013431	0.49112296	0.5252166	0.5044728	0.5075892
0.0	0.5022378	0.52252305	0.5181108	0.5230509	0.5214908	0.5034229	0.48833758	0.5249046	0.50348383	0.506358
0.0	0.5029313	0.5244455	0.51738733	0.52755487	0.5234961	0.50458306	0.4932081	0.52666783	0.5068816	0.5071948
0.0	0.026482482	0.017149402	0.032336596	0.018725246	0.023030601	0.02208637	0.017129706	0.02592645	0.017185269	0.019629536
0.0	0.5028452	0.52440685	0.5166663	0.5241697	0.5209211	0.5015686	0.4902714	0.52537125	0.5039494	0.5068316
0.0	0.50147873	0.5241572	0.51752657	0.52407455	0.51999295	0.5014153	0.4905754	0.5251701	0.50492436	0.50722736
0.0	0.501595	0.5245759	0.51681405	0.52449775	0.52104384	0.502139	0.48998398	0.5245531	0.5046598	0.5085691
0.0	0.50206983	0.5234696	0.51659185	0.5240833	0.5209586	0.501579	0.48953483	0.52479494	0.5048095	0.50693995
0.0	0.50211304	0.5239145	0.5169749	0.5243841	0.52145404	0.5020524	0.48967272	0.5257807	0.50440633	0.50774306
0.0	0.5025653	0.5240097	0.5167773	0.52438486	0.52095103	0.5020268	0.49008933	0.52516365	0.50530297	0.50768644
0.0	0.5019154	0.5237972	0.5173984	0.52416044	0.52056825	0.50172937	0.48988885	0.52524287	0.50454485	0.5077461
0.0	0.5019766	0.52388364	0.51724637	0.5241848	0.52141404	0.5022171	0.4898971	0.5252319	0.5037739	0.5074733
0.0	0.5018778	0.5246099	0.51675653	0.52411497	0.52037543	0.50105786	0.48985177	0.52458835	0.50382894	0.50653666
0.0	0.5021976	0.52370065	0.5170892	0.524892	0.521007	0.5012998	0.48948455	0.5254847	0.50495905	0.5080307
0.0	0.17889751	0.17339617	0.17455007	0.15041883	0.18531808	0.17081372	0.2143642	0.21689996	0.18122369	0.16367526
0.0	0.5019922	0.52418697	0.51706713	0.5236126	0.5199222	0.5016018	0.48986667	0.5249762	0.5046632	0.5071882
0.0	0.5017036	0.5247185	0.5161814	0.522714	0.5216289	0.5022682	0.48975387	0.52412546	0.5040081	0.5062857
0.0	0.5017757	0.5245566	0.51759106	0.52330434	0.5210977	0.5020041	0.48901454	0.5250202	0.5040558	0.5079065
0.0	0.50272924	0.52386934	0.51727194	0.5239882	0.52026826	0.5008084	0.48954904	0.525306	0.50380176	0.50709677
0.0	0.50206447	0.52405083	0.5172957	0.5242978	0.52100843	0.5017162	0.4898261	0.52470976	0.50481045	0.5073755
0.0	0.5020254	0.5227103	0.5162841	0.52341425	0.5197433	0.5014417	0.48936364	0.5241446	0.50396603	0.5068127
0.0	0.5024086	0.5241438	0.5172026	0.5243056	0.5206191	0.50204635	0.4902008	0.52529335	0.50485855	0.50754
0.0	0.50233144	0.523928	0.5166524	0.52388024	0.5207225	0.5011345	0.48939118	0.5243969	0.50359595	0.50794464
0.0	0.50225997	0.52378464	0.5155601	0.52432525	0.52014893	0.5014671	0.48967782	0.52421933	0.5045238	0.50650287
0.0	0.5017928	0.524324	0.5170688	0.5238737	0.52171314	0.50221133	0.4900351	0.52506745	0.50509346	0.5077365
0.0	0.50283396	0.52425885	0.51711744	0.5241011	0.52053463	0.5022636	0.48953825	0.5253004	0.50498563	0.507408
0.0	0.50149363	0.52361137	0.5158252	0.5240444	0.5205752	0.50199175	0.4889697	0.5243765	0.50430363	0.5065572
0.0	0.50168395	0.5244699	0.51725096	0.52304775	0.52232176	0.5020057	0.49091187	0.525886	0.5040515	0.5076623
0.0	0.5015829	0.5236153	0.516643	0.5239649	0.52025765	0.50105035	0.48973945	0.52436244	0.5038438	0.50752085
0.0	0.5005192	0.5239633	0.51902246	0.5248721	0.52122426	0.5013813	0.49212343	0.5258574	0.50445205	0.50871366
0.0	0.501735	0.5245017	0.5175632	0.5234954	0.52099925	0.500857	0.48955506	0.5249541	0.5035281	0.50687355
0.0	0.50192535	0.524393	0.5170512	0.5243616	0.5202593	0.5025528	0.4907359	0.5259089	0.5046198	0.50722307
0.0	0.50197285	0.52274454	0.5180837	0.5240584	0.5191953	0.49969745	0.49173483	0.52629125	0.501652	0.5071381
0.0	0.5011974	0.5227633	0.51559097	0.52345043	0.5207155	0.50192463	0.49002022	0.52420175	0.5033671	0.5077733
0.0	0.50327754	0.5239811	0.51887894	0.5246819	0.52151203	0.5010969	0.49197075	0.52527845	0.5044577	0.5071758
0.0	0.5018542	0.52408284	0.51867795	0.5252684	0.5209886	0.5014718	0.49215102	0.52560854	0.5038411	0.5077484
0.0	0.5035756	0.52347976	0.5178702	0.5243827	0.5210065	0.50161695	0.49245104	0.5254024	0.50447506	0.5072808
0.0	0.5025151	0.52444047	0.5174691	0.52521753	0.52064425	0.50056976	0.49084592	0.52376276	0.50387245	0.50617313
0.0	0.5003911	0.5247692	0.51595134	0.5240438	0.52070665	0.5006843	0.49066857	0.5241246	0.50245965	0.5065931
0.0	0.5030465	0.52184194	0.51529604	0.52530074	0.5177567	0.5011043	0.4901045	0.5230948	0.5039169	0.50610924
0.0	0.50104123	0.5242333	0.5165449	0.5264195	0.5190134	0.49807802	0.49260893	0.5252418	0.50116736	0.5079706
0.0	0.5024061	0.52481633	0.517853	0.5242299	0.52220446	0.5022209	0.49058092	0.52531403	0.50406045	0.5084409
0.0	0.50119424	0.5246112	0.5177546	0.5237944	0.5218407	0.50182694	0.49095958	0.52474546	0.5036483	0.50807256
0.0	0.5025368	0.5236669	0.51765144	0.52471054	0.52127403	0.50133437	0.4915544	0.525194	0.5043011	0.5067226
0.0	0.5025368	0.5236669	0.51765144	0.52471054	0.52127403	0.50133437	0.4915544	0.525194	0.5043011	0.5067226
[truncated: 21,484 more rows]
