# Supplementary material for: Teasing out missing reactions in genome-scale metabolic networks through hypergraph learning
Source: Nat Commun. 2023 Apr 25;14:2375. doi: 10.1038/s41467-023-38110-7 (PMC10130184; doi:10.1038/s41467-023-38110-7)
Supplement: Supplementary file 4 — Source Data [file 41467_2023_38110_MOESM4_ESM.zip › Source Data/Figure 2/j-m/iYL1228_node2vec.csv]

	0	0.1	0.1.1	0.1.1.1	0.1.1.1.1	0.1.1.1.1.1	0.1.1.1.1.1.1	0.1.1.1.1.1.1.1	0.1.1.1.1.1.1.1.1	0
1.0	0.46552238	0.49712178	0.47713202	0.58712274	0.5232239	4.6746605e-05	0.5331332	0.5069174	0.4986039	0.518427
1.0	0.52559793	0.045146905	0.4763032	0.47863868	0.5210028	0.14026351	0.44980806	0.5775742	0.5008515	0.51916957
1.0	0.5256302	0.4977843	0.47730735	0.47786433	0.5222791	0.49672452	0.5328176	0.50552094	0.001992962	0.13896042
1.0	0.54554373	0.49739733	0.03053863	0.47811887	0.52289194	0.49698254	0.53346217	0.5364313	0.5008876	0.5182954
1.0	0.5177083	0.49536195	0.09689695	0.47802737	0.522264	0.49729007	0.5334394	0.50377613	0.0744062	0.13870925
1.0	0.5272043	0.49697876	0.47622252	0.4784197	0.51138806	0.49607867	0.53300786	0.506114	0.5014866	0.03124352
1.0	0.5575465	0.09073267	7.951309e-05	0.47739932	0.52234083	0.49764076	0.533954	0.50561774	0.1027557	0.06699203
1.0	0.5272098	0.49503246	0.47579223	0.5191189	0.5226366	0.49655056	0.5327686	0.5068756	0.5010715	0.51908237
1.0	0.5277097	0.49788183	0.47615558	0.4780431	0.5222323	0.49549797	0.5329107	0.5055583	0.01664262	0.5183459
1.0	0.5233262	0.49690035	0.07400044	0.4787134	0.52293855	0.04453132	0.533198	0.50649786	0.16215387	0.5195603
1.0	0.52648246	0.09564969	0.4772584	0.4784758	0.5219869	0.4970082	0.5335199	0.50440425	0.50131327	0.5191396
1.0	0.5268989	0.49716747	0.4760717	0.47071254	0.5227221	0.49539608	0.5166507	0.534918	0.0010428797	0.15310532
1.0	0.5274001	0.010131799	0.12917078	0.47795987	0.5212095	0.4951363	0.55543035	0.56178045	0.50073195	0.51818234
1.0	0.5270136	0.04180956	0.47480544	0.47843736	0.5216225	0.49619788	0.5337919	0.5068164	0.50137395	0.51877403
1.0	0.5279991	0.49797866	0.47466132	0.5265288	0.52018285	0.49571687	0.5461478	0.5071146	0.49977347	0.520147
1.0	0.5274161	0.496615	0.47807685	0.4792926	0.52225435	0.49547198	0.5336047	0.50523233	0.50069255	0.11377642
1.0	0.5257515	0.4943709	0.47563064	0.47924194	0.5231786	0.055152453	0.53218246	0.5456228	0.008987752	0.51849204
1.0	0.48866153	0.4970889	0.4762894	0.47899967	0.54732543	0.49594253	0.5320929	0.505822	0.079709366	0.51962453
1.0	0.5273102	0.07663732	0.1436706	0.4788919	0.52674603	0.4957601	0.6246974	0.5055222	0.50108004	0.519506
1.0	0.5262907	0.49532288	0.036558878	0.47882402	0.52203506	0.01412843	0.53263855	0.5054589	0.22894968	0.5193014
1.0	0.5265925	0.49727067	0.47524127	0.47743502	0.52310747	0.49532557	0.5337952	0.5063498	0.0010595986	0.51644254
1.0	0.52612543	0.07562468	0.13122146	0.47795042	0.59898907	0.4963502	0.5326901	0.5058182	0.5000741	0.51969165
1.0	0.526549	0.49734542	0.4769472	0.6693402	0.5230242	0.49526265	0.53348726	0.68257004	0.50263625	0.5192875
1.0	0.5272421	0.00077144353	0.4760916	0.4790883	0.52172524	0.4950983	0.5327392	0.5061573	0.5021423	0.51851445
1.0	0.5272122	0.4983204	0.476389	0.47791854	0.5222055	0.04077332	0.5337217	0.5074474	0.49960798	0.51953083
1.0	0.5723044	0.49801603	0.4754844	0.47831127	0.5213517	0.49566203	0.527622	0.50599146	0.22384831	0.1399934
1.0	0.44530863	7.831554e-05	0.47634247	0.47706988	0.5221111	0.49639794	0.5338942	0.53105617	0.49997163	0.5179497
1.0	0.5273468	0.4955043	0.0020601489	0.4774519	0.5220147	0.49509567	0.5329814	0.5424347	0.32947436	0.51957566
1.0	0.52618027	0.49858874	0.046769198	0.47818705	0.5222664	0.4974699	0.53671855	0.5050212	0.49915767	0.5193123
1.0	0.52707654	5.1199026e-05	0.01764434	0.47834304	0.5004237	0.49602035	0.53313124	0.4817649	0.5011399	0.5193231
1.0	0.525991	0.49725375	0.47622472	0.42459053	0.43573174	0.49834758	0.50231224	0.5066985	0.50186926	0.5199228
1.0	0.5036026	0.094762646	0.018570201	0.47766045	0.519905	0.49689606	0.4686146	0.5053681	0.0019981815	0.5180966
1.0	0.52754515	0.02549601	0.47832787	0.47933894	0.5235024	0.49457237	0.3240102	0.5052282	0.11350517	0.51849324
1.0	0.46815333	0.497811	0.049516667	0.4451014	0.52264553	0.4957668	0.39546975	0.5845411	0.18480897	0.5180918
1.0	0.5254481	0.0822869	0.023280047	0.47684628	0.5219557	0.49656186	0.53258824	0.50668746	0.50013804	0.059535444
1.0	0.526913	0.49718678	0.47672135	0.4793577	0.52248335	0.4967204	0.5343206	0.5067886	0.50098073	0.5173409
1.0	0.527725	0.4970187	0.47543073	0.44786	0.5210804	0.0022111065	0.5332305	0.50675786	0.00033074312	0.011844216
1.0	0.5266728	0.016961005	0.0844943	0.47847247	0.50341386	0.028172571	0.5680644	0.5056585	0.49929824	0.13198444
1.0	0.5256763	0.49668428	0.47535023	0.47781435	0.53014064	0.49645063	0.5339799	0.5389723	0.5004291	0.5200571
1.0	0.52633274	0.19163829	0.12423692	0.47830257	0.5212041	0.49623498	0.75235945	0.5064507	0.18459642	0.5206404
1.0	0.6325796	0.1331085	0.4755353	0.47861618	0.5572063	0.4968595	0.57162106	0.5076936	0.22434378	0.054534677
1.0	0.52446675	0.0117805675	0.47577155	0.5405009	0.5218876	0.49835274	0.53255105	0.50502783	0.5014397	0.52010256
1.0	0.5263488	0.0924494	0.4769386	0.47906542	0.5213903	0.49714094	0.533091	0.5817445	0.18268242	0.19901405
1.0	0.52713776	0.4978731	0.47654012	0.47802857	0.5225111	0.4982251	0.5332492	0.6043814	0.50037336	0.51942176
1.0	0.52653813	0.04811873	0.47539374	0.48058206	0.5222236	0.0037093263	0.52401143	0.5783278	0.29068327	0.51880515
1.0	0.52641106	0.497572	0.14383277	0.476413	0.52173376	0.000114691524	0.53335124	0.50632936	0.4998111	0.15718564
1.0	0.52694225	0.49731967	0.08561152	0.47816107	0.4719303	0.49836078	0.5335013	0.50547415	0.50156057	0.5195593
1.0	0.5270443	0.49710894	0.13200483	0.47718507	0.5223575	0.49539003	0.5331109	0.505379	0.4990991	0.17373946
1.0	0.49206984	0.49783373	0.4761977	0.47888175	0.52187884	0.49699053	0.5319906	0.5064878	0.5014593	0.5202183
1.0	0.6406311	0.49996996	0.47566947	0.49193266	0.5797496	0.49676117	0.52239937	0.5056988	0.5008675	0.030047871
1.0	0.5271956	0.49939752	0.015873628	0.47738227	0.5602781	0.49591163	0.53409564	0.5053016	0.09087542	0.19692452
1.0	0.52769846	0.49665022	0.47625646	0.47747558	0.52166486	0.49668133	0.533508	0.5057722	0.50027573	0.5200015
1.0	0.5319567	0.4978063	0.010391692	0.4777979	0.5225858	0.49634853	0.47553813	0.50459933	0.4995273	0.51875776
1.0	0.5287185	0.04288832	0.47665155	0.47762245	0.52196664	0.49663818	0.460454	0.50575346	0.1918787	0.52049327
1.0	0.52633464	5.0959567e-05	0.47677174	0.44285914	0.40020242	0.4957307	0.50324655	0.5059305	0.09392484	0.51890063
1.0	0.5271584	0.49679512	0.4748304	0.47772336	0.52115345	0.052132454	0.5337804	0.50561094	0.50078565	0.5197107
1.0	0.52744895	0.4959607	0.47628766	0.476096	0.5214466	0.028237438	0.5327467	0.50557375	0.0743928	0.06680885
1.0	0.5267303	0.49642202	0.476149	0.4779301	0.5230443	0.49507	0.53411996	0.5066783	0.17303346	0.13256612
1.0	0.52694786	0.0022609527	0.47664472	0.4758233	0.5351721	0.4981109	0.5331602	0.50471956	0.50041085	0.5195311
1.0	0.3974209	0.49816763	0.4752003	0.44712147	0.52132374	0.49715307	0.53388906	0.5050663	0.25065145	0.5190746
1.0	0.58907247	0.4979341	0.09465723	0.4785776	0.5201022	0.49664757	0.60837775	0.5057258	0.50015765	0.14962667
1.0	0.49494213	0.49734154	0.47668472	0.5209444	0.5211378	0.4976596	0.5331217	0.5045401	0.5015146	0.51747626
1.0	0.5271197	0.49738413	0.16555966	0.4773784	0.6114856	0.4953468	0.5330926	0.50955796	0.5007911	0.5181477
1.0	0.52700365	0.10413474	0.01798279	0.47730663	0.52257437	0.043591868	0.532388	0.50586617	0.4991149	0.51862115
1.0	0.52627045	0.00070951355	0.4754124	0.51581866	0.5206844	0.053165987	0.53331184	0.50628704	0.5011569	0.5198708
1.0	0.5274225	0.4974447	0.4757708	0.50201064	0.52140874	0.49709022	0.5339814	0.55974257	0.49880332	0.5190086
1.0	0.5275259	0.49665427	0.47441736	0.47813496	0.5660954	0.4956974	0.5342595	0.5060753	0.50111437	0.52034116
1.0	0.527329	0.49618465	0.47764647	0.47830573	0.5209267	0.49651307	0.5335031	0.5062853	0.16509636	0.5190518
1.0	0.4503196	0.4971592	8.224329e-05	0.61755836	0.52255464	0.49881727	0.4881032	0.50773084	0.50240535	0.5196763
1.0	0.5276077	0.009614845	0.4770357	0.4782779	0.5228838	0.02657704	0.53423953	0.5057177	0.5007924	0.52039117
1.0	0.52653384	0.16336975	0.47587487	0.47721183	0.53110653	0.4967977	0.5330251	0.505489	0.49984795	0.5187528
1.0	0.52708095	0.49782944	0.47588405	0.5570007	0.5054867	0.49596998	0.5323877	0.511315	0.032349415	0.51902366
1.0	0.52704287	0.49647057	0.47537327	0.4767519	0.5223407	0.49746707	0.533977	0.50423443	0.4998169	0.1585528
1.0	0.5270239	0.49856967	0.4769628	0.5918613	0.5227527	0.49463663	0.54962754	0.50801	0.5018461	0.52068764
1.0	0.524864	0.49679664	0.4773545	0.4764721	0.3604263	0.49669757	0.55824584	0.5057628	0.060997296	0.5184439
1.0	0.4971952	0.49867198	0.04792749	0.47924244	0.52210534	0.04579348	0.5344311	0.50654536	0.21693319	0.00012991656
1.0	0.52816916	0.49730852	0.47585046	0.477863	0.5078726	0.4979257	0.53343815	0.5055129	0.22732207	0.5180151
1.0	0.52654326	0.4970267	0.47516206	0.47730398	0.52107775	0.4984101	0.5341552	0.5060976	0.49886426	0.064781435
1.0	0.5263466	0.06543562	0.47586104	0.4771888	0.5208996	0.49731195	0.5342245	0.4888269	0.5012994	0.51788616
1.0	0.5267149	0.49630567	0.4765862	0.47840533	0.520915	0.4954007	0.53261626	0.46110716	0.4990475	0.51889956
1.0	0.5083023	0.49760482	0.47477868	0.47876766	0.5222228	0.0030116662	0.53218883	0.5027789	0.5001436	0.519584
1.0	0.52584815	0.49713498	0.4775669	0.3979423	0.46447033	0.046132684	0.50364506	0.50570285	0.50131583	0.0030313823
1.0	0.5271615	0.49715254	0.47660887	0.47882795	0.5224932	0.49742624	0.53271955	0.45593238	0.12348851	0.5206472
1.0	0.52558976	0.4970154	0.12602718	0.47800067	0.5218162	0.49740276	0.53414124	0.36037353	0.5011591	0.5190094
1.0	0.52682614	0.009816614	0.47552204	0.50475687	0.522784	0.49747425	0.5330929	0.50631326	0.50088125	0.5191616
1.0	0.5256197	0.00011662304	0.47748047	0.49137193	0.5117071	0.49579164	0.5331854	0.50728893	0.5008417	0.51856315
1.0	0.52665323	0.49649554	0.47542953	0.42266858	0.5220294	0.4971246	0.53442305	0.50558645	0.50148034	0.16578148
1.0	0.5430923	0.49812463	0.47550845	0.58370024	0.52225155	0.49737668	0.53319037	0.5049666	0.5011681	0.51934767
1.0	0.52693164	0.49747592	0.47601604	0.4794208	0.5228069	0.00013462204	0.53334475	0.5023226	0.50005627	0.5194497
1.0	0.76528484	0.02473401	7.8033234e-05	0.47909737	0.52205616	0.4967171	0.45141283	0.4394964	0.5000638	0.51784825
1.0	0.52731806	0.122966275	0.47709006	0.4783177	0.52211845	0.07719059	0.533627	0.5057989	0.49946064	0.5191758
1.0	0.5319162	0.1572079	0.00015151087	0.4787227	0.52270937	0.0864607	0.5333801	0.5235981	0.2547789	0.18423592
1.0	0.5261221	0.18199454	0.47576576	0.49444294	0.52198106	0.029577391	0.5340857	0.49669322	0.4995266	0.51908064
1.0	0.5264443	0.49725688	0.47496137	0.47674313	0.5064072	0.49603432	0.5329848	0.50520426	0.49782676	0.5187427
1.0	0.6554729	0.16583662	0.015884649	0.4783533	0.52199155	0.49661636	0.53379744	0.5059558	0.5003942	0.002439045
1.0	0.5277279	7.73928e-05	0.47638628	0.48540905	0.39288387	0.49666327	0.5324442	0.50564253	0.5002727	0.51846576
1.0	0.3409634	0.4971747	0.00021634634	0.47777444	0.5231136	0.49645063	0.53106916	0.5066243	0.10503042	0.5170863
1.0	0.5274106	0.49700698	0.47652516	0.47878936	0.5228029	0.4978485	0.532878	0.5022875	0.5005436	0.5194499
1.0	0.5265829	0.49843517	0.47713947	0.4769666	0.522004	0.495341	0.53180605	0.6372065	0.06202952	0.15621074
1.0	0.5256107	0.4977727	0.47571877	0.47825533	0.5228753	0.4968249	0.51800543	0.5062622	0.5008814	0.51852936
1.0	0.5265944	0.49648672	0.4769124	0.47722188	0.5227035	0.4961354	0.4545188	0.5063449	0.5024314	0.51886326
1.0	0.5273284	0.49789804	0.47582093	0.4774907	0.5460053	0.49720925	0.53360814	0.5063861	0.5018266	0.10878523
1.0	0.5278055	0.4970465	0.1262188	0.4779394	0.5232725	0.49699914	0.533834	0.46593413	0.5012225	0.033573505
1.0	0.48047635	0.49743703	0.018576846	0.4780665	0.5227783	0.4970272	0.3970958	0.5060906	0.50133365	0.5190189
1.0	0.5319231	0.49582937	0.4775155	0.47891608	0.5213428	0.045090657	0.5331233	0.50646853	0.5003729	0.51861656
1.0	0.5567795	0.49907818	0.47672892	0.4783619	0.5226143	0.4967645	0.53399634	0.50643694	0.4992844	0.51873595
1.0	0.52776897	0.49728447	0.4749988	0.47844929	0.5460119	0.0016343413	0.53340864	0.5057555	0.5002562	0.5206208
1.0	0.541894	0.16942438	0.47656447	0.47711647	0.59371984	0.49335444	0.56970066	0.5063091	0.5004634	0.00017554259
1.0	0.3434273	9.314726e-05	0.47555366	0.47920862	0.5224642	0.14718717	0.5328051	0.5064057	0.4987524	0.069418274
1.0	0.5282796	0.49759123	0.47692418	0.48506576	0.52166176	0.022392645	0.53364503	0.50516605	0.50055635	0.51848197
1.0	0.4173766	0.4973589	0.4762637	0.49243498	0.5228624	0.084827736	0.55002993	0.56167656	0.50143534	0.51908684
1.0	0.7574873	0.49617732	0.028313125	0.47951683	0.52234125	0.4973327	0.5319816	0.46348396	0.19721456	0.5191014
1.0	0.52666205	0.49658042	0.47719884	0.4793854	0.52163506	0.08924821	0.53556716	0.5228632	0.5010494	0.0001688394
1.0	0.526828	0.4975367	0.12825374	0.44380486	0.51998466	0.144561	0.61921036	0.50520235	0.0020670749	0.52007794
1.0	0.52700555	0.49838707	0.04113137	0.47606358	0.507962	0.49630448	0.5322159	0.5056926	0.49984884	0.5177125
1.0	0.52630997	0.49860463	0.47524562	0.62591153	0.5228212	0.49701545	0.53207445	0.5061272	0.5015426	0.52042025
1.0	0.52528113	0.4977235	0.477046	0.4789524	0.5223927	0.4945579	0.53431207	0.50801	0.17911921	0.029646179
1.0	0.5832461	0.49625435	0.47675478	0.47917575	0.2839579	0.4968596	0.5325741	0.5073166	0.5007862	0.51930904
1.0	0.526802	0.04142081	0.017654061	0.44984707	0.52192336	0.4961251	0.5346921	0.50774574	0.49979243	0.14260475
1.0	0.5276955	0.080510415	0.47655407	0.4957546	0.5214326	0.49685726	0.5333401	0.5055837	0.50147873	0.5199093
1.0	0.5270955	0.49810582	0.4763772	0.47822708	0.464288	0.4965274	0.5334611	0.5081678	0.0012219115	0.114669725
1.0	0.5266806	0.49470004	0.47705466	0.45825124	0.5218668	0.02317695	0.5329066	0.5047929	0.50214064	0.5177127
1.0	0.52699655	0.49740276	0.08372062	0.47873527	0.5224553	0.49551165	0.53293407	0.5049557	0.020446658	0.5199595
1.0	0.51021117	0.4957925	0.47511923	0.4784157	0.5226415	0.4963119	0.53363436	0.46019685	0.13153696	0.51776963
1.0	0.52731955	0.0007082917	0.16294433	0.4790506	0.5211836	0.07422759	0.53407794	0.49786824	0.5007435	0.1345202
1.0	0.5272712	0.49822658	0.47681823	0.47881898	0.5219764	0.49691936	0.53505653	0.5635593	0.500882	0.5184674
1.0	0.5271857	0.017911322	0.47511965	0.47773707	0.55821556	0.1333319	0.53305125	0.5064945	0.50299776	0.51934683
1.0	0.4879264	0.49651283	0.47613308	0.47928658	0.37105897	0.49633873	0.53479636	0.5048853	0.07547693	0.015075211
1.0	0.5269716	0.49614364	0.47509673	0.68479633	0.4975896	3.0528507e-05	0.5327705	0.5070097	0.5012647	0.5200521
1.0	0.52718675	0.4971707	0.12954804	0.30902106	0.5840702	0.14203264	0.5330524	0.5174162	0.5015057	0.520577
1.0	0.52607024	0.08275163	0.048379462	0.47829956	0.42616603	0.49636945	0.53249675	0.5075401	0.08431098	0.07781351
1.0	0.71200866	0.49457562	0.47375408	0.4789456	0.522123	0.49693036	0.655703	0.4985348	0.5013957	0.51841974
1.0	0.51400095	0.49750152	0.47640702	0.4585108	0.52160555	9.162304e-05	0.53331006	0.558313	0.50179374	0.5189949
1.0	0.5261404	0.020351449	0.18174021	0.478456	0.5223939	0.49691907	0.68254155	0.5027935	0.49923524	0.0112371305
1.0	0.5274969	0.047948692	0.47589755	0.47861585	0.5221474	9.771829e-05	0.46122098	0.5058917	0.50137365	0.51846796
1.0	0.5278339	0.4958615	0.010832659	0.47866336	0.55119795	0.00010449185	0.5885696	0.5059378	0.07065232	0.51838213
1.0	0.5275202	0.4948827	0.4756054	0.47749874	0.5447258	0.496928	0.531891	0.50584906	0.5002541	0.049598012
1.0	0.52653587	0.49720854	0.47671115	0.47804633	0.5221724	0.49643266	0.49665582	0.50574255	0.4997886	0.5208281
1.0	0.61258984	0.49739337	0.24389435	0.46706277	0.43750715	0.49753645	0.49826908	0.5338447	0.2143644	0.5182607
1.0	0.50094676	0.49733686	0.47459504	0.47818956	0.47320098	0.002536654	0.53193235	0.5059555	0.5008888	0.5182953
1.0	0.526408	0.4969784	0.01395104	0.68220776	0.52133894	0.49700361	0.5347224	0.504123	0.11743732	0.5189216
1.0	0.52783245	0.49697176	0.47594252	0.50661695	0.52177626	0.4981548	0.5330435	0.5049955	0.50137854	0.06843065
1.0	0.5265857	9.724821e-05	0.03746137	0.47858897	0.52252114	0.1995083	0.5334128	0.36182016	0.50050956	0.51794195
1.0	0.527297	0.49836278	0.4731063	0.52106804	0.5227973	0.4962149	0.4499615	0.50488895	0.1587648	0.06857364
1.0	0.527449	0.18119214	0.47635403	0.47926643	0.5219705	0.49521703	0.5334639	0.5063362	0.49823067	0.5179392
1.0	0.5270884	0.49777287	0.4769641	0.47830588	0.52271646	0.17912287	0.53369874	0.45850813	0.50218344	0.51999974
1.0	0.52672035	0.49736813	0.47630405	0.47903746	0.44656265	0.49780208	0.53428847	0.50576216	0.5022946	0.5190312
1.0	0.5275291	0.49656108	0.4778568	0.4782165	0.5548	0.4982522	0.47241595	0.50496155	0.4999708	0.10465437
1.0	0.49731395	0.4963049	0.4762742	0.47834986	0.5233672	0.4959715	0.53410596	0.5068765	0.49986717	0.19734822
1.0	0.5276415	0.4992598	0.47752196	0.4753836	0.52289414	0.1552503	0.52998155	0.5064798	0.49644643	0.5185879
1.0	0.52664876	0.4975432	0.47623327	0.4778236	0.52243316	0.14728412	0.5319721	0.5069501	0.4991567	0.5196439
1.0	0.49409992	0.49635288	0.4756858	0.608752	0.5131031	0.49799877	0.53450197	0.5064788	0.5004553	0.51924723
1.0	0.37018394	0.49852428	0.15390739	0.47727665	0.52169615	0.4972584	0.5329138	0.46782905	0.03800404	0.51840025
1.0	0.5276833	0.122108616	0.47576833	0.47821862	0.5227745	0.49515805	0.53388876	0.46538615	0.5010621	0.5175458
1.0	0.5267736	0.49746865	0.01801571	0.47860214	0.5221912	0.4974169	0.5332845	0.5063553	0.49924096	0.5191089
1.0	0.52799493	0.4967258	0.47650883	0.4783391	0.52211666	0.13089436	0.5331513	0.5069299	0.50080323	0.51818514
1.0	0.5273713	0.49727207	0.47594476	0.4581205	0.5501025	0.49729094	0.46530682	0.49366468	0.5021729	0.51691395
1.0	0.6311369	0.49672464	0.47568434	0.51437914	0.5220869	0.4967917	0.53282464	0.50656533	0.50083923	0.5193252
1.0	0.5271793	0.49527737	0.20301981	0.47753006	0.52247876	0.49620414	0.53356	0.5053593	0.50312555	0.5192941
1.0	0.52652264	0.49669892	0.4753752	0.50797427	0.5629491	0.13775992	0.5337903	0.50676507	0.498757	0.5178769
1.0	0.5270231	0.49691954	0.4773144	0.47670352	0.5225094	0.49707806	0.53300864	0.5059704	0.09739042	0.5187002
1.0	0.5267433	9.995529e-05	0.47573847	0.47760367	0.5126177	0.4979789	0.4976875	0.5062082	0.18333635	0.5195467
1.0	0.5268317	0.49709633	0.47401124	0.47934696	0.5222828	0.49573925	0.5324191	0.5069003	0.5012317	0.518817
1.0	0.52672386	0.49786046	0.008759475	0.4787883	0.5177657	0.4968429	0.5341556	0.50398564	0.50140303	0.51945275
1.0	0.5274855	0.49787107	0.47770393	0.47915617	0.52267987	0.49733937	0.5331441	0.50518584	0.5005919	0.51868004
1.0	0.538733	0.49810252	0.47549766	0.486444	0.5416705	0.4949704	0.5425151	0.57049143	0.04880845	0.02723827
1.0	0.52692527	0.49742222	0.47634786	0.47883314	0.52333546	0.49678135	0.44857222	0.5054741	0.49974906	0.519803
1.0	0.526113	0.4988448	0.16524684	0.47962037	0.52116966	0.49571317	0.5333086	0.53288865	0.5005964	0.5186993
1.0	0.52633464	0.105017215	0.47547075	0.47800225	0.5233247	0.49732095	0.5331592	0.50442255	0.49985304	0.5189595
1.0	0.5225736	0.49747893	0.47542685	0.47876358	0.52236557	0.49523774	0.53423256	0.52890134	0.5010074	0.51893747
1.0	0.2916671	0.496354	0.47391734	0.47857243	0.48330763	0.17692582	0.53299594	0.50535655	0.5013896	0.5197001
1.0	0.5248315	0.49819976	0.4769767	0.4781127	0.52227396	0.4975126	0.5325937	0.48141444	0.50048435	0.5181158
1.0	0.5268126	0.49676988	0.4780216	0.4783973	0.5227401	0.13186564	0.53407896	0.483279	0.5011359	0.51948506
1.0	0.5269481	0.1128829	0.08312583	0.60862386	0.5222945	0.49740276	0.5321525	0.49814907	0.500196	0.5184481
1.0	0.57577133	0.49879625	0.00012104663	0.4794003	0.52320224	7.193369e-05	0.4910635	0.5136525	0.4982611	0.518795
1.0	0.52708787	0.4956413	0.13325496	0.47878596	0.52194566	0.49720433	0.5310757	0.5072105	0.50039226	0.5186373
1.0	0.52811813	0.025402628	0.029311933	0.47805578	0.5222267	0.0072552455	0.53532296	0.5055116	0.00062591914	0.5182043
1.0	0.5260128	0.49722457	0.030568594	0.4778494	0.52194303	0.07330045	0.53314674	0.5069871	0.5005455	0.51996344
1.0	0.5270347	0.49825397	0.47605047	0.4790711	0.5225404	0.49728468	0.5342198	0.55351144	0.21188186	0.51913744
1.0	0.55771464	0.018776825	0.4768214	0.467735	0.5222377	0.49556398	0.5338848	0.5067279	0.501425	0.033255126
1.0	0.5269097	0.4981516	0.47590175	0.6083162	0.52231234	0.49706757	0.53381824	0.50622976	0.50173587	0.5193288
1.0	0.5241337	0.4980272	0.47651467	0.4787065	0.5239745	0.49700043	0.5329536	0.52632976	0.056818727	0.050503273
1.0	0.5261868	8.828911e-05	0.4761846	0.47713366	0.52290726	0.49600804	0.5220067	0.5069302	0.5009791	0.1121689
1.0	0.57209533	0.4986012	0.47691116	0.60809267	0.54977316	0.49571148	0.5336397	0.50632745	0.5024143	0.52053237
1.0	0.52613485	0.016075337	0.055594273	0.47557336	0.54625994	0.49736878	0.53313905	0.5062286	0.5009839	0.5180089
1.0	0.52658635	0.49710554	0.4767053	0.4778908	0.3757947	0.4944604	0.5801394	0.5060539	0.5007845	0.045875043
1.0	0.5273343	0.4972758	0.4773369	0.47737622	0.5206567	0.14064947	0.50043315	0.5053926	0.4992115	0.51983607
1.0	0.53524137	0.49626634	0.119760886	0.47821096	0.52313817	0.49797028	0.533463	0.45955166	0.5016929	0.518633
1.0	0.5269069	0.4974377	0.47613865	0.47733667	0.52187926	0.047030248	0.5327331	0.50689584	0.50099736	0.5199903
1.0	0.3620743	0.49696487	0.4767791	0.4792423	0.4393511	0.4953777	0.53350633	0.50439143	0.5010384	0.122775376
1.0	0.38691902	0.07743877	0.08927228	0.4788778	0.3732941	0.49641058	0.53345346	0.505702	0.50031847	0.5204862
1.0	0.527612	0.13298424	0.47649592	0.47930285	0.5435013	0.49644825	0.5341087	0.50558156	0.49940002	0.5175698
1.0	0.52619344	0.49653587	0.47643942	0.45563808	0.5230446	0.49769008	0.49509877	0.506294	0.5001107	0.51928216
1.0	0.5272593	6.927492e-05	0.47633964	0.47720906	0.51713294	0.49745727	0.5240446	0.5072946	0.5011587	0.5190473
0.0	0.46957052	0.011762135	0.00955823	0.4832498	0.5640444	0.011130402	0.4813947	0.46148935	0.037073366	0.013131408
0.0	0.46959078	0.011746677	0.0096484395	0.48150778	0.56273365	0.01111449	0.48163712	0.45955306	0.037206013	0.01312825
0.0	0.5613854	0.0071334993	0.01123784	0.49363685	0.5606644	0.009508002	0.44215086	0.5745796	0.035818998	0.009899349
0.0	0.56209207	0.007172093	0.011188466	0.4925998	0.5597887	0.009496247	0.44188246	0.57486314	0.035546206	0.009834271
0.0	0.45515063	0.007954703	0.010984347	0.46538988	0.5571273	0.009107038	0.35273343	0.555329	0.036821485	0.008882074
0.0	0.45611396	0.00792806	0.01094323	0.46624684	0.5572847	0.0090768635	0.3530642	0.5549749	0.036895942	0.008908672
0.0	0.5699081	0.03431671	0.03893717	0.49772114	0.54023015	0.048680734	0.6369995	0.53278905	0.087650396	0.062705584
0.0	0.5272792	0.4975043	0.47597703	0.47784123	0.52076495	0.49493372	0.5331753	0.5061188	0.4994496	0.51976156
0.0	0.69675857	0.0076351	0.011279445	0.53644407	0.5744357	0.012217343	0.6782996	0.59289616	0.028901927	0.009906026
0.0	0.69622886	0.00767273	0.011219253	0.53677934	0.57460487	0.01223513	0.67983526	0.5916675	0.028700283	0.0098685175
0.0	0.69699585	0.0077093686	0.011258761	0.5357309	0.57303077	0.012228516	0.68080974	0.5926894	0.02861831	0.00996539
0.0	0.696913	0.007672258	0.011240316	0.5347725	0.5742197	0.012179099	0.6784022	0.59143686	0.028820174	0.009909814
0.0	0.6836395	0.0015810431	0.0027884287	0.4794573	0.58111906	0.0017572849	0.60202533	0.56538326	0.00947324	0.0028818853
0.0	0.56975156	0.019289725	0.0223263	0.61988956	0.53267413	0.021327466	0.5051024	0.48244035	0.05799442	0.02659299
0.0	0.5242898	0.019823411	0.021033984	0.48695916	0.53878784	0.023414368	0.6075096	0.4985008	0.0552942	0.03764689
0.0	0.63408124	0.009628758	0.011944187	0.5981616	0.59185123	0.011882315	0.614586	0.60228974	0.06128786	0.023909587
0.0	0.566201	0.023276266	0.02211674	0.4439819	0.5228179	0.0234337	0.553938	0.54772955	0.06323836	0.03325672
0.0	0.60392696	0.020170046	0.026165245	0.46002534	0.5320652	0.021752452	0.55551195	0.5239782	0.056448206	0.032515097
0.0	0.668426	0.009346128	0.013617966	0.5942421	0.4999628	0.012168365	0.65623313	0.5555874	0.05528895	0.022212727
0.0	0.46071017	0.057229914	0.058018025	0.44849187	0.44728607	0.06427938	0.47018448	0.5072204	0.1071767	0.0715703
0.0	0.4985037	0.0062371525	0.0069275512	0.37118363	0.46479216	0.008648282	0.31136298	0.56235284	0.019550048	0.011057623
0.0	0.4965852	0.0062169693	0.006877593	0.3707518	0.4662653	0.008609632	0.31160375	0.5615639	0.019572893	0.011064671
0.0	0.5549946	0.05477644	0.06089991	0.4433577	0.49549478	0.07137316	0.5748347	0.5470336	0.112813525	0.08643167
0.0	0.47265893	0.0068535074	0.0075296564	0.39244804	0.4917434	0.01132377	0.55253744	0.43701127	0.018241178	0.013739638
0.0	0.47252756	0.006837072	0.0075271633	0.392347	0.49171415	0.011290266	0.55062383	0.43869674	0.01832742	0.013734276
0.0	0.5694064	0.019399038	0.021706967	0.46882558	0.5742119	0.023362685	0.60637116	0.51784354	0.063085996	0.03425472
0.0	0.63784313	0.008925685	0.011363819	0.58251566	0.53087705	0.011747435	0.63184565	0.5990858	0.05343411	0.021935862
0.0	0.5197158	0.0013391421	0.0018404122	0.5136035	0.41804025	0.0022453729	0.6787425	0.47662064	0.00887294	0.0027414788
0.0	0.49063784	0.018467689	0.020003881	0.46075517	0.38347414	0.02088462	0.5584618	0.4993106	0.05513823	0.028738366
0.0	0.6400244	0.007867698	0.012407385	0.37628463	0.353479	0.010020753	0.3617279	0.6019514	0.027653962	0.010183006
0.0	0.6405773	0.007921837	0.012557337	0.37646693	0.35413957	0.010035755	0.36372066	0.6016074	0.027649943	0.010184611
0.0	0.5193451	0.05900778	0.052375305	0.5085509	0.46959478	0.06313404	0.4551689	0.53865325	0.12480091	0.08463232
0.0	0.5128915	0.007844973	0.0066568344	0.52933645	0.42940983	0.008904708	0.39618388	0.56381494	0.03175113	0.014382011
0.0	0.513155	0.007814769	0.006635616	0.52951986	0.42926395	0.008881642	0.3962112	0.5623824	0.031725045	0.014395448
0.0	0.5381552	0.064511225	0.061966833	0.46707818	0.45905873	0.070489034	0.5393071	0.51815635	0.14412226	0.07426509
0.0	0.5609481	0.20821877	0.19846831	0.49369717	0.49856433	0.21748403	0.5330436	0.5266383	0.2993855	0.22757605
0.0	0.4669148	0.059706047	0.06723337	0.47682464	0.500755	0.067813985	0.53569055	0.48593014	0.12540472	0.07909532
0.0	0.32333663	6.6388035e-05	0.00012584204	0.4700328	0.44478557	0.000106824904	0.5388138	0.43491477	0.0010974858	0.00015305514
0.0	0.5270822	0.4964222	0.47454017	0.47691572	0.5214359	0.49570292	0.53316295	0.5053099	0.49840218	0.5179057
0.0	0.59472966	0.008631239	0.010998238	0.49199966	0.29366803	0.0056455643	0.62992936	0.43225747	0.019911602	0.0148389805
0.0	0.6408612	6.267839e-05	0.00012742776	0.5486883	0.24260038	7.0103495e-05	0.64289486	0.4087027	0.0006693326	0.00021082174
0.0	0.56067896	0.058790352	0.067458145	0.49933547	0.4356346	0.06058998	0.5662441	0.4782612	0.11069893	0.08602259
0.0	0.4944366	0.0014883002	0.0018502226	0.4600405	0.56222385	0.0028491062	0.5718967	0.5626649	0.008485821	0.003811044
0.0	0.591803	0.0014262416	0.0019004125	0.48836094	0.32852367	0.0023596182	0.5723639	0.49697676	0.016366206	0.0030923854
0.0	0.50895447	0.018085752	0.02693341	0.48423856	0.36146685	0.027284127	0.5511079	0.55169237	0.07912495	0.025713755
0.0	0.47160107	0.01841863	0.021319414	0.46448898	0.5462959	0.022417875	0.5289906	0.56945235	0.06835422	0.03121653
0.0	0.5101657	0.022272132	0.021184267	0.4196111	0.48229876	0.024017848	0.47426084	0.5367	0.05451802	0.020693285
0.0	0.45747712	0.02028028	0.027610287	0.50592583	0.5749948	0.024928551	0.5081921	0.51417124	0.057767663	0.030868238
0.0	0.5440998	0.023807801	0.020760754	0.4728614	0.56057435	0.022736572	0.42960474	0.53401107	0.07063341	0.028901417
0.0	0.62347585	0.023404337	0.022871383	0.48223504	0.4861623	0.027180873	0.60308045	0.5742262	0.07569266	0.03133975
0.0	0.40121725	0.021509986	0.027463652	0.45334524	0.49228302	0.03016341	0.57389945	0.51959115	0.071086	0.028256211
0.0	0.54921514	0.021363523	0.026599187	0.4826649	0.4937447	0.025015814	0.45686397	0.57848006	0.06960292	0.03272691
0.0	0.61465657	0.019688923	0.016218666	0.41360503	0.5474103	0.022169111	0.4700151	0.5261177	0.070218675	0.025309106
0.0	0.53841597	0.02069818	0.021428917	0.43393484	0.48696628	0.023757093	0.6707239	0.53977	0.047846552	0.03313408
0.0	0.47468963	0.022454558	0.026756378	0.5119263	0.53466445	0.022910219	0.509083	0.53345406	0.061222035	0.03178543
0.0	0.5911983	0.011094393	0.011447041	0.61397797	0.48592553	0.01520962	0.5476136	0.59141916	0.06366749	0.02447477
0.0	0.5308184	0.022739338	0.021400046	0.4592225	0.45777506	0.022920858	0.46717775	0.48975077	0.07577428	0.040752262
0.0	0.51558155	0.048383504	0.044384718	0.4887834	0.5300157	0.047781836	0.6279667	0.5896222	0.11596852	0.040917587
0.0	0.6506164	8.113412e-05	8.027112e-05	0.42467773	0.3642914	0.00013063457	0.72264177	0.76285607	0.0027006806	0.00010741325
0.0	0.59085387	6.537007e-05	9.394045e-05	0.4101236	0.33755967	0.00010367768	0.5178162	0.7251872	0.002384683	0.00015347046
0.0	0.43147326	0.00010743477	0.000140456	0.4958781	0.51610464	0.00010267827	0.60161906	0.6974136	0.001967061	9.453435e-05
0.0	0.538062	4.8449307e-05	0.00014901074	0.49336952	0.6151551	9.859053e-05	0.4800783	0.48217973	0.0012528051	0.00010927596
0.0	0.46721715	7.687329e-05	0.00012318284	0.57588524	0.5633482	9.592443e-05	0.6897238	0.49337706	0.0013012041	0.00019510405
0.0	0.46721715	7.687329e-05	0.00012318284	0.57588524	0.5633482	9.592443e-05	0.6897238	0.49337706	0.0013012041	0.00019510405
0.0	0.46721715	7.687329e-05	0.00012318284	0.57588524	0.5633482	9.592443e-05	0.6897238	0.49337706	0.0013012041	0.00019510405
0.0	0.5210879	0.020414393	0.024796542	0.47826946	0.5495034	0.026331594	0.51280856	0.5250723	0.050775193	0.03520158
0.0	0.65513647	5.5051514e-05	9.268431e-05	0.4157397	0.57184446	0.00012688104	0.58202714	0.65858036	0.00072718156	0.00015347077
0.0	0.5263576	0.49758026	0.4768101	0.47805387	0.52128065	0.49493822	0.5329391	0.5050063	0.49931833	0.51764864
0.0	0.52741134	0.4965346	0.47720525	0.47817442	0.52093315	0.49546722	0.533651	0.50522286	0.4995956	0.51788557
0.0	0.5085927	0.06427952	0.06305425	0.5013541	0.5079658	0.06850744	0.5548466	0.52612865	0.13421804	0.08776223
0.0	0.46150172	8.7434186e-05	9.8968056e-05	0.5556764	0.46983626	0.00011098562	0.60491884	0.5747696	0.00144173	0.00022763424
0.0	0.486145	0.033394456	0.04430062	0.42269692	0.56628996	0.04008144	0.49299723	0.4539925	0.09471496	0.054642674
0.0	0.6178441	0.040124	0.037156142	0.40746716	0.44685015	0.049490828	0.5739193	0.5039098	0.05398884	0.052877974
0.0	0.5668899	0.174316	0.16439988	0.44961572	0.5309613	0.17147632	0.5376151	0.52826077	0.27682278	0.22264291
0.0	0.5630995	0.06512418	0.06755779	0.47064155	0.55306715	0.065176204	0.503461	0.53570396	0.14598295	0.091198206
0.0	0.6817965	7.879226e-05	9.557409e-05	0.3982143	0.61661625	8.421082e-05	0.37079212	0.5471955	0.0024912152	0.0002571704
0.0	0.5703539	7.580414e-05	0.00012664679	0.5427529	0.6651048	9.1921196e-05	0.2572247	0.5166787	0.001588756	0.00018271105
0.0	0.5260626	0.4970623	0.47616336	0.47787565	0.5214435	0.49473354	0.532824	0.50470024	0.49906084	0.51794475
0.0	0.44641465	0.008649643	0.009959783	0.5589251	0.39642507	0.010790022	0.5780768	0.49079114	0.039810978	0.012510719
0.0	0.4677108	7.334711e-05	9.359352e-05	0.55323863	0.36017537	7.3707786e-05	0.46663958	0.47781724	0.0015567562	0.0001745618
0.0	0.510375	0.061325412	0.062118232	0.5006493	0.47557157	0.061410505	0.51508904	0.4982862	0.13679096	0.081875704
0.0	0.48332894	0.010659865	0.009636332	0.5337156	0.46522883	0.015995465	0.6100984	0.60874397	0.05599879	0.009709022
0.0	0.49821848	0.07387945	0.08899304	0.4369095	0.55592734	0.084053	0.50271684	0.46610028	0.1553063	0.106850214
0.0	0.5470236	0.021572823	0.0196463	0.5227893	0.41717058	0.028104842	0.46582747	0.5178744	0.06512511	0.03044681
0.0	0.58399224	0.008550934	0.008364946	0.48880926	0.39713562	0.011784793	0.41109005	0.55138755	0.025815366	0.013409159
0.0	0.49825776	0.008588298	0.0103270905	0.50248283	0.53464454	0.010378946	0.55628437	0.46141785	0.03569876	0.021499503
0.0	0.43706042	0.0017917029	0.0017434966	0.42843297	0.47563118	0.0023545027	0.39133582	0.43350375	0.012050714	0.0024677645
0.0	0.5459987	0.019445674	0.021509532	0.45220026	0.54939	0.029524505	0.50414306	0.4923232	0.06715883	0.027299652
0.0	0.5999707	0.011053155	0.013586137	0.5847437	0.58482486	0.012546209	0.5528397	0.6132956	0.05525647	0.017737646
0.0	0.46169645	0.025050018	0.024145242	0.45190686	0.5131901	0.021547772	0.40346348	0.5389907	0.061016217	0.025167037
0.0	0.45050803	0.02739471	0.023473464	0.53027385	0.55746037	0.026530063	0.4571083	0.56321925	0.0879114	0.03673358
0.0	0.48420984	0.14124562	0.12422515	0.55235416	0.5601087	0.1391639	0.5689631	0.535095	0.22827306	0.15463684
0.0	0.6582529	0.000103695	3.742036e-05	0.5307092	0.7085402	0.0001237679	0.32298547	0.6743924	0.0014958918	0.00010521545
0.0	0.7007595	0.0014758721	0.0020545989	0.30319503	0.5437161	0.0018817469	0.41489634	0.4915619	0.009624258	0.002889519
0.0	0.61378497	0.0016121662	0.001977154	0.3490791	0.5583502	0.0020472773	0.5035181	0.5131778	0.01194538	0.003105614
0.0	0.52659667	0.4961514	0.47444925	0.4767996	0.52051574	0.4953298	0.533683	0.5049285	0.49854484	0.51742506
0.0	0.52631295	0.49615437	0.47436017	0.4771057	0.5208277	0.49555445	0.53356	0.50553644	0.49850318	0.5170712
0.0	0.5666688	0.008625447	0.01223449	0.43061343	0.4621362	0.010061227	0.4690591	0.47771844	0.041674767	0.021221451
0.0	0.56038594	0.0020285414	0.0025737467	0.5622045	0.50508875	0.002024072	0.41933253	0.5003562	0.0106443735	0.0030265441
0.0	0.38903457	0.002042831	0.0017402604	0.4526575	0.42930055	0.002128267	0.6855745	0.43865222	0.013091942	0.0039606425
0.0	0.4963906	0.02208284	0.022266822	0.5254821	0.4978336	0.027028147	0.48087022	0.5302038	0.038598403	0.030546626
0.0	0.48335987	0.024405424	0.023049807	0.49609715	0.49019614	0.027117059	0.5487162	0.5397001	0.072480544	0.03129828
0.0	0.62323064	7.106703e-05	7.9410034e-05	0.41294754	0.5181653	0.000111881374	0.43149987	0.5767667	0.0010648364	0.00029554826
0.0	0.61187583	0.009362858	0.012605503	0.5838301	0.5456333	0.013917389	0.56530976	0.5904091	0.060451478	0.02136815
0.0	0.62486935	0.008971614	0.013242585	0.61354274	0.5731128	0.014390943	0.6126247	0.6211759	0.053248152	0.025852026
0.0	0.53493786	0.021480886	0.023876036	0.4393282	0.45618862	0.023215152	0.44244564	0.5195445	0.07535012	0.026352368
0.0	0.46323624	0.022381423	0.020511229	0.45736444	0.4999895	0.026470916	0.5956006	0.47097716	0.0588366	0.0319052
0.0	0.52620935	0.49776962	0.47710037	0.47814706	0.52142096	0.495976	0.5330433	0.504821	0.4999147	0.5178409
0.0	0.5266672	0.4977157	0.47735938	0.47730106	0.5213314	0.49681216	0.5333923	0.50433904	0.50051254	0.517193
0.0	0.5390435	0.010171708	0.011904994	0.57861215	0.47360033	0.009993708	0.5001881	0.5146331	0.03664633	0.011051306
0.0	0.3819647	0.000104406194	0.0001348209	0.5348914	0.43713912	0.0001390122	0.39046797	0.60887486	0.0015446631	9.8299606e-05
0.0	0.4852465	0.06739666	0.06847904	0.4953657	0.49853945	0.07272899	0.49282947	0.53617823	0.13652766	0.070356496
0.0	0.52652997	0.49759713	0.47727454	0.47713524	0.5211212	0.49619704	0.533271	0.5045558	0.5003907	0.51712716
0.0	0.52696353	0.01041971	0.00874333	0.444929	0.47336745	0.009657566	0.43506598	0.5085265	0.033289168	0.014295641
0.0	0.53176636	0.06587477	0.057849597	0.41633767	0.48806584	0.07292894	0.49724707	0.5153692	0.1327953	0.08440877
0.0	0.54257685	9.583711e-05	7.180211e-05	0.27334526	0.4014463	0.0001404603	0.40528497	0.5375391	0.0013810713	0.00019608915
0.0	0.5271259	0.49660537	0.47741067	0.47810176	0.5208632	0.49589	0.53363395	0.5052544	0.50007015	0.51801205
0.0	0.56680167	0.061930303	0.057477687	0.5232915	0.51526594	0.06467049	0.5800246	0.5102107	0.13742763	0.08099602
0.0	0.52652043	0.49700832	0.47642234	0.47702962	0.5213539	0.49556962	0.53317297	0.5042183	0.4996587	0.51729685
0.0	0.5711797	0.007634977	0.010115466	0.40529275	0.4678212	0.007793423	0.49700314	0.38753337	0.03223183	0.011890409
0.0	0.39664933	6.9004214e-05	0.00011328956	0.27127904	0.4509226	7.523364e-05	0.38227352	0.36734676	0.0011809253	0.00012127944
0.0	0.4896559	0.060329113	0.06537463	0.4156139	0.5025277	0.06174885	0.4903613	0.46585184	0.12772168	0.074385464
0.0	0.5576727	0.06254796	0.06669318	0.5069403	0.5162889	0.06701155	0.4899527	0.471202	0.12076499	0.069849715
0.0	0.6309789	7.895262e-05	0.00012209144	0.5748936	0.49894804	0.000102158316	0.38092306	0.38499132	0.00094431854	9.566136e-05
0.0	0.53421813	0.12394508	0.12399513	0.41156304	0.48835245	0.1375206	0.58601207	0.49623874	0.23338091	0.1782752
0.0	0.48300606	0.00786823	0.008110856	0.4087526	0.43915874	0.010218266	0.60025907	0.54699415	0.03521802	0.0142263835
0.0	0.37284425	0.0018094538	0.0024704612	0.58609116	0.5574021	0.002478242	0.6164654	0.46756548	0.0070021576	0.0024178526
0.0	0.444762	0.02351174	0.025585946	0.5109482	0.54520094	0.023049211	0.5167983	0.5228411	0.05376327	0.022934318
0.0	0.60858786	0.009172816	0.012611416	0.5375307	0.5725024	0.013218815	0.5343357	0.5862258	0.054700427	0.023309128
0.0	0.4797281	0.020251686	0.024066383	0.44609165	0.58243024	0.027564721	0.49167243	0.47676307	0.050593782	0.0309833
0.0	0.54583204	0.08476557	0.09603918	0.45438707	0.4956283	0.08605786	0.5602664	0.4519373	0.18956107	0.10350944
0.0	0.60935485	0.0019404765	0.0020879107	0.46194708	0.46936113	0.0030809331	0.40684876	0.6192764	0.01260954	0.0024690526
0.0	0.501805	0.0015513211	0.0019016901	0.48397505	0.54928815	0.0029148087	0.32865453	0.56096935	0.021050857	0.0032116554
0.0	0.48571584	0.020320015	0.024474695	0.491181	0.572174	0.028878497	0.46309865	0.549556	0.07059126	0.028134102
0.0	0.5138863	0.021388177	0.02561907	0.51005757	0.5351348	0.032436483	0.44691038	0.6102463	0.072960965	0.030198298
0.0	0.59214026	0.025273025	0.027556503	0.52510494	0.458486	0.027720245	0.50725013	0.5417571	0.059968576	0.030515762
0.0	0.49756876	0.018185465	0.022228558	0.4487919	0.4766488	0.025337046	0.4820311	0.5208674	0.08294283	0.03821034
0.0	0.44526684	0.06550322	0.060831025	0.4105074	0.4986836	0.061802913	0.4671089	0.5075654	0.120302685	0.090039104
0.0	0.57296544	0.060342524	0.05557599	0.49172044	0.45017937	0.063765176	0.45766643	0.5354289	0.12242177	0.07892093
0.0	0.49258128	0.0015017999	0.0026495291	0.50178844	0.4630235	0.0020623195	0.54744667	0.5807182	0.010636261	0.0027939847
0.0	0.49648356	0.018991379	0.02795022	0.42989156	0.5140294	0.022895297	0.5125418	0.6001854	0.067802526	0.028999327
0.0	0.4620623	0.020487268	0.02400464	0.49953622	0.4633383	0.02731366	0.46133482	0.52828085	0.08134504	0.034789376
0.0	0.4649881	0.067126736	0.05762743	0.42711163	0.49605396	0.06259629	0.5090405	0.47809696	0.12327337	0.0822122
0.0	0.48689777	0.21488442	0.1850998	0.4767901	0.5137325	0.20113519	0.5309596	0.49422118	0.26608518	0.23414327
0.0	0.03662874	7.14755e-05	0.00013681765	0.31726304	0.51129663	0.00013624327	0.20953451	0.5570442	0.0009364363	0.00022289211
0.0	0.55519277	6.164055e-05	9.052634e-05	0.5316954	0.57227296	6.06724e-05	0.4065205	0.41359589	0.0006524688	0.00032592393
0.0	0.5831782	0.006657188	0.008427745	0.40061963	0.46855554	0.008683691	0.54475933	0.44390005	0.022504285	0.01882382
0.0	0.1803835	0.007579389	0.0075091138	0.48000717	0.4731134	0.008614408	0.49444398	0.6856635	0.020952974	0.011579519
0.0	0.18074375	0.0075499024	0.0075789657	0.4764473	0.4729868	0.008554686	0.49423546	0.6872451	0.020996733	0.011603846
0.0	0.33015433	0.012048006	0.0120597035	0.49985448	0.3434754	0.025539765	0.42768672	0.448724	0.06365609	0.017958008
0.0	0.33055392	0.012006124	0.012023998	0.50128955	0.34290817	0.02563899	0.42798766	0.44905117	0.063712366	0.017975643
0.0	0.32979977	0.012067183	0.012054683	0.50114423	0.34326082	0.025643177	0.42790806	0.44895416	0.06358264	0.018017054
0.0	0.33068845	0.012114131	0.012088751	0.5007271	0.34308016	0.025643915	0.42930186	0.44928262	0.063768335	0.017927643
0.0	0.32596928	0.008240153	0.010625448	0.49558362	0.32083237	0.011146973	0.45433623	0.4440573	0.037891872	0.018384527
0.0	0.326766	0.008230258	0.010607206	0.49695057	0.32106322	0.011139312	0.4557699	0.44355112	0.03825198	0.01843786
0.0	0.3267199	0.008320593	0.01060308	0.4963557	0.32022896	0.011202528	0.45526335	0.4442152	0.038066402	0.018436817
0.0	0.3269774	0.0083263945	0.010606997	0.49562216	0.32036513	0.011197865	0.45656145	0.44364452	0.038153704	0.018385079
0.0	0.32629707	0.006283155	0.013974898	0.5071205	0.32392368	0.011125259	0.4046938	0.44911125	0.039692394	0.022727203
0.0	0.32754466	0.006273564	0.013976455	0.5071366	0.32324418	0.011175902	0.4041803	0.44990292	0.039801463	0.022659954
0.0	0.32645485	0.006302665	0.013986584	0.506685	0.32313403	0.011159126	0.4040156	0.4494862	0.03969412	0.022771949
0.0	0.32680616	0.006313156	0.013994128	0.5059816	0.32351714	0.011163494	0.40529317	0.44957215	0.0398054	0.02266368
0.0	0.32720333	0.0061143837	0.013546549	0.51713246	0.34249407	0.02590467	0.53761905	0.43546176	0.03882313	0.023664564
0.0	0.04111366	1.5943874e-08	8.105028e-09	0.47138223	0.06446129	3.308226e-07	0.23974213	0.28914294	2.908882e-06	4.4601393e-07
0.0	0.1816253	6.909166e-05	0.00014971329	0.43021724	0.2214867	0.0005855148	0.3617122	0.4006448	0.0017699138	0.00029168025
0.0	0.5271088	0.49724385	0.47547728	0.47690472	0.52081543	0.4975871	0.5313803	0.50637555	0.5010027	0.5184171
0.0	0.1706757	4.484867e-05	0.00015050913	0.5167148	0.15239435	0.0006153722	0.3815994	0.39795923	0.004894875	0.0016094345
0.0	0.03818027	7.594202e-09	3.145422e-08	0.5526461	0.0375754	1.355578e-07	0.2632273	0.29791555	2.4312132e-05	4.497333e-07
0.0	0.52665323	0.49720204	0.4763643	0.47671607	0.52106804	0.4970015	0.53229344	0.5057429	0.49915135	0.5168591
0.0	0.17863894	0.00023269348	0.00023525131	0.52134275	0.16449316	0.00021168565	0.24481802	0.3854013	0.001523967	0.0016658177
0.0	0.04161835	8.389948e-09	4.7606143e-08	0.56867635	0.04046793	2.3641223e-07	0.12893997	0.28225	2.5564893e-06	5.599733e-07
0.0	0.024096165	2.0369928e-09	3.882271e-08	0.5602912	0.041073214	9.0080775e-08	0.21301705	0.27895245	5.423119e-06	5.127795e-07
0.0	0.27307874	0.003249943	0.0071060946	0.5026906	0.30285266	0.009535537	0.4317232	0.4371297	0.03048089	0.016578222
0.0	0.5264747	0.49635434	0.47451892	0.47692597	0.520957	0.49575606	0.5334597	0.50613785	0.49839684	0.517123
0.0	0.17148568	0.009468466	0.0003194453	0.6372433	0.5510346	0.00047991672	0.4711147	0.57900345	0.04282793	0.010460919
0.0	0.037139762	6.834585e-05	4.905769e-08	0.72386324	0.47652918	6.8150264e-08	0.5085114	0.5909136	0.0017068605	0.000107929074
0.0	0.3159371	0.006718326	0.01058576	0.56537426	0.48724914	0.0012375548	0.40950954	0.4513355	0.04140882	0.012653746
0.0	0.365329	0.12548333	0.12211132	0.53197813	0.5333781	0.027597865	0.51369864	0.47939134	0.2139834	0.16153435
0.0	0.36587507	0.13980779	0.12172538	0.51662344	0.5510014	0.027402764	0.5385718	0.5096448	0.21435986	0.14825223
0.0	0.52657926	0.49559164	0.47584128	0.47757894	0.5207384	0.49555427	0.5317751	0.50590384	0.49978492	0.5191261
0.0	0.36628482	0.13984227	0.12147406	0.51627153	0.5503179	0.027451238	0.5377793	0.5099902	0.21484017	0.14851771
0.0	0.45128536	0.001708204	0.0016311335	0.51705885	0.51153594	0.00014435647	0.50547653	0.471612	0.009426022	0.0040749633
0.0	0.51144254	0.020483091	0.022384355	0.5102856	0.51518476	0.0049995324	0.5202121	0.54092747	0.068021595	0.032745015
0.0	0.17323461	0.008909194	0.010314261	0.39901048	0.45959294	0.010940345	0.30277038	0.5400376	0.030575871	0.015244819
0.0	0.52591807	0.49756268	0.47485447	0.47772118	0.52191406	0.49641168	0.53234065	0.50525016	0.5009229	0.51844347
0.0	0.5263519	0.4974121	0.47560462	0.47826755	0.5216385	0.4961597	0.53297126	0.505104	0.5012176	0.5194458
0.0	0.5262208	0.49769056	0.47529894	0.47824508	0.5221975	0.49623314	0.5322727	0.5053392	0.50079453	0.51823527
0.0	0.526411	0.49752814	0.47525418	0.47842956	0.52186227	0.49643168	0.5328589	0.5050464	0.5008502	0.51922876
0.0	0.51537716	0.19816408	0.2002737	0.5005657	0.54016393	0.2178387	0.5672149	0.52805525	0.22730711	0.22758152
0.0	0.5193855	0.063531324	0.06691318	0.46300972	0.56006247	0.07009874	0.5634195	0.5416222	0.106621854	0.07234884
0.0	0.49923122	8.3689585e-05	0.00012360867	0.42210528	0.6485386	0.00012099435	0.63360894	0.62697613	0.0005776831	0.00010920804
0.0	0.5459303	0.075441	0.08541957	0.4848965	0.5031205	0.09254598	0.5459112	0.48748767	0.16804492	0.10602867
0.0	0.5392691	0.008746021	0.009436624	0.43070504	0.5093166	0.010117299	0.52139056	0.52138025	0.034738872	0.015518094
0.0	0.4798429	0.0067871283	0.009306091	0.5367479	0.44428504	0.011712047	0.3932346	0.3901651	0.03604691	0.010530899
0.0	0.6321629	0.006790289	0.006349891	0.55912715	0.45303598	0.008376809	0.5136397	0.512172	0.030604413	0.009549801
0.0	0.41321912	0.007473249	0.0059406976	0.47586828	0.5348534	0.011876159	0.54225916	0.5598725	0.04746366	0.011138461
0.0	0.52594495	0.49474037	0.47604695	0.47924486	0.5224299	0.49717152	0.532572	0.5082084	0.50099164	0.51868606
0.0	0.52553684	0.49685684	0.47290322	0.480141	0.5222379	0.49653423	0.5325692	0.50384694	0.5000952	0.5171359
0.0	0.5270396	0.49562114	0.4777362	0.4772117	0.5225797	0.49362227	0.53298306	0.50686175	0.49928078	0.5166278
0.0	0.58325636	0.008183361	0.0090061985	0.37636986	0.53026915	0.010829292	0.5267778	0.40975365	0.026735235	0.019816348
0.0	0.5836108	0.008224557	0.009038775	0.37662995	0.5310848	0.010882728	0.5267068	0.41013253	0.026948424	0.0199281
0.0	0.51625323	0.0075785434	0.012466537	0.65973234	0.6446749	0.012388217	0.4387967	0.5725687	0.034603704	0.014041666
0.0	0.5027011	0.01077695	0.0085589215	0.4865621	0.45896038	0.011122674	0.5391779	0.5028928	0.038340103	0.01495472
0.0	0.49315378	0.009794946	0.0102792205	0.5502442	0.5891421	0.010232454	0.5164661	0.50691974	0.04733708	0.013220377
0.0	0.4529612	0.00010790305	0.00014036149	0.5135918	0.56399864	0.00011942867	0.41516742	0.5511897	0.0013829193	0.00014347628
0.0	0.52734506	0.4968901	0.4753796	0.4794596	0.52334934	0.49653998	0.5336774	0.50587934	0.5011159	0.5185191
0.0	0.37061733	7.3842726e-05	0.00011342674	0.5483032	0.5280573	0.00010948394	0.605023	0.49179843	0.001620856	0.0001960697
0.0	0.4581032	6.58762e-05	6.367867e-05	0.408173	0.4051417	0.000121440054	0.6381695	0.5334315	0.0010982931	0.00012093275
0.0	0.43968132	0.008432348	0.007611724	0.47899163	0.3438281	0.010955438	0.4980158	0.5658083	0.030759823	0.009636474
0.0	0.6037423	7.941905e-05	0.000109868284	0.6759408	0.33867323	0.00013889217	0.33984277	0.52130663	0.0010386691	0.00021790563
0.0	0.59834725	0.008141715	0.009932526	0.52777445	0.4916272	0.008724101	0.31270984	0.4925969	0.0405908	0.012924421
0.0	0.5266504	0.49765286	0.47461116	0.47772422	0.5218575	0.49613518	0.5331674	0.505405	0.5008178	0.5186718
0.0	0.5266199	0.49717882	0.47509173	0.47823983	0.52173054	0.49621242	0.5327666	0.50473756	0.5010983	0.51870936
0.0	0.5881837	0.007839735	0.009015971	0.49776745	0.45658034	0.010178138	0.6762596	0.58328944	0.04669622	0.012729897
0.0	0.59084946	0.0001007458	0.00014132427	0.37871772	0.5101414	9.429855e-05	0.83756536	0.4135816	0.0021370447	0.00013752894
0.0	0.59277534	9.853658e-05	9.164785e-05	0.5075113	0.46181473	0.00018537557	0.33765447	0.6635516	0.0017305508	0.00022181004
0.0	0.59277534	9.853658e-05	9.164785e-05	0.5075113	0.46181473	0.00018537557	0.33765447	0.6635516	0.0017305508	0.00022181004
0.0	0.6379904	0.009917246	0.007955508	0.5134428	0.5120401	0.014273115	0.47353756	0.54707354	0.04912746	0.013345324
0.0	0.6379904	0.009917246	0.007955508	0.5134428	0.5120401	0.014273115	0.47353756	0.54707354	0.04912746	0.013345324
0.0	0.41805676	0.06501508	0.05671252	0.4461174	0.5215674	0.07238136	0.4324098	0.508442	0.124454804	0.07490367
0.0	0.52824557	8.117212e-05	0.0001077558	0.5262531	0.42018178	0.00016647537	0.34648544	0.5223364	0.0012546274	0.00011232371
0.0	0.52824557	8.117212e-05	0.0001077558	0.5262531	0.42018178	0.00016647537	0.34648544	0.5223364	0.0012546274	0.00011232371
0.0	0.560915	0.009889735	0.0058206525	0.44182706	0.5784102	0.012088751	0.4183468	0.47764006	0.032835282	0.008477841
0.0	0.560915	0.009889735	0.0058206525	0.44182706	0.5784102	0.012088751	0.4183468	0.47764006	0.032835282	0.008477841
0.0	0.5269532	0.49778074	0.4750556	0.47824812	0.522141	0.49595672	0.5330995	0.50549406	0.5006894	0.5184637
0.0	0.52667904	0.49729496	0.47474128	0.47840184	0.52195424	0.4964843	0.5326542	0.5046799	0.50073093	0.5184923
0.0	0.5053267	0.13275902	0.13283484	0.5245253	0.5449551	0.13994932	0.48896334	0.42566055	0.22001863	0.13928773
0.0	0.52564627	0.49654892	0.4761805	0.47799218	0.5217253	0.49664757	0.5337825	0.50666547	0.50037414	0.5200403
0.0	0.706173	0.009993038	0.017082091	0.7172826	0.6444789	0.01797806	0.674318	0.64028263	0.07877689	0.033087686
0.0	0.66451675	0.012223046	0.016167589	0.68394035	0.5843826	0.016248839	0.67289835	0.6533482	0.073444024	0.03400211
0.0	0.6876527	0.010064689	0.014574592	0.6933194	0.48408553	0.013316555	0.75194925	0.63099575	0.08268483	0.031761974
0.0	0.73021656	0.0115018645	0.013457655	0.6576249	0.5433708	0.01441725	0.7320041	0.6132049	0.08179778	0.042454693
0.0	0.73242575	0.010303227	0.014463069	0.6723213	0.63431954	0.014572359	0.6653186	0.6198265	0.057184316	0.029153274
0.0	0.6655025	0.012125646	0.016213365	0.76263094	0.6265844	0.016320197	0.69440025	0.60834396	0.0691731	0.03330037
0.0	0.7010895	0.0114149265	0.015383857	0.67454803	0.5903769	0.01458325	0.7438061	0.58415204	0.11353533	0.038674667
0.0	0.74049556	0.012343265	0.016098462	0.73832035	0.6256463	0.016869893	0.70058894	0.58645296	0.08304306	0.035035715
0.0	0.5080221	0.010226337	0.0056554526	0.49495617	0.3615069	0.011738016	0.6450637	0.56696105	0.050241444	0.010943622
0.0	0.49899465	0.083254464	0.08985285	0.51010704	0.42443928	0.07858591	0.55387586	0.50602937	0.16135402	0.10442248
0.0	0.50906694	0.16739805	0.17134322	0.4992659	0.45703426	0.16138037	0.546749	0.5050878	0.24972802	0.19625579
0.0	0.52546215	0.49935174	0.4753137	0.47827375	0.5213116	0.49773285	0.5315872	0.50485796	0.49963978	0.5181714
0.0	0.4362294	0.0069590486	0.008904425	0.51407677	0.5578984	0.011426335	0.37373674	0.4862855	0.062795244	0.014283888
0.0	0.5175983	0.0099591445	0.008774986	0.4542836	0.5489527	0.009203063	0.6133827	0.43564647	0.04335317	0.015712578
0.0	0.34155124	0.050443254	0.0413043	0.44540375	0.44556057	0.04207507	0.55644923	0.6020032	0.090056315	0.05768708
0.0	0.38854128	0.0102746235	0.010842801	0.4646372	0.5007644	0.013153233	0.38743502	0.48517388	0.035492234	0.012566966
0.0	0.5934173	0.000101047706	0.00011194839	0.39513776	0.5271764	0.00013077729	0.40127096	0.51770073	0.0014566843	0.0001735405
0.0	0.49364406	0.12239419	0.13969998	0.5026436	0.50338805	0.1332048	0.54571897	0.5007482	0.21862325	0.13926421
0.0	0.49320272	0.12236338	0.139983	0.5029959	0.5040786	0.13299513	0.5465093	0.5004026	0.21813685	0.13901258
0.0	0.39932197	0.018273938	0.017422246	0.45302227	0.3745268	0.028759303	0.4668483	0.37495992	0.082882896	0.031487092
0.0	0.52615374	0.010560763	0.011360386	0.40410224	0.47600588	0.012880233	0.5476507	0.5080314	0.040489238	0.01206605
0.0	0.57049036	0.00010899322	0.0001984232	0.35279852	0.5110646	0.00015408793	0.61023146	0.4954961	0.0014450187	0.00011028763
0.0	0.5885992	0.0021118904	0.0020698486	0.5190907	0.47040182	0.0012666001	0.36246592	0.5983542	0.008712723	0.005307911
0.0	0.56871194	0.002383077	0.0026919204	0.48265734	0.52937853	0.0017483731	0.38924754	0.56199455	0.009166885	0.0051208255
0.0	0.57946455	0.009793813	0.007891025	0.49303	0.47369704	0.0089299325	0.41862172	0.5563966	0.03123106	0.025563544
0.0	0.58081865	0.009783142	0.007847899	0.49274245	0.47377595	0.008926684	0.41752598	0.5568889	0.0312767	0.02552044
0.0	0.36211216	0.010641259	0.009514434	0.4851124	0.546899	0.011583656	0.34153667	0.4237499	0.03648477	0.0139075965
0.0	0.62354845	0.095671766	0.08956872	0.44269788	0.56093884	0.09316376	0.59308046	0.55714613	0.18576823	0.13280977
0.0	0.4439968	0.025349725	0.029318947	0.4410045	0.53897125	0.023310276	0.44769529	0.54304034	0.058412448	0.028806096
0.0	0.47727042	0.008702672	0.0076988484	0.4245107	0.4559163	0.010110635	0.5326024	0.46373376	0.03584821	0.010665736
0.0	0.4889834	0.014887995	0.018267108	0.47508284	0.5412464	0.021790078	0.42163423	0.45276007	0.057232283	0.027824571
0.0	0.4931455	0.0053823385	0.007877769	0.47157368	0.566039	0.011081305	0.4176167	0.4266698	0.041638713	0.015758965
0.0	0.46852112	0.02275775	0.01759068	0.45313534	0.5618528	0.023191594	0.4618895	0.5476234	0.06301149	0.028839292
0.0	0.58006626	8.370802e-05	9.412489e-05	0.41624266	0.6667347	0.00014470555	0.37671828	0.6750328	0.0039050463	0.0001700382
0.0	0.526756	0.49690813	0.47736493	0.47645673	0.52104723	0.4988851	0.53230834	0.5058232	0.5013962	0.5186733
0.0	0.4882232	0.009205346	0.00857162	0.4164741	0.5542804	0.011379236	0.5511052	0.62562174	0.04416355	0.009223896
0.0	0.52303195	0.070987694	0.06757154	0.45633996	0.4994144	0.07538423	0.49465477	0.5448841	0.14232507	0.07275441
0.0	0.52695984	0.49690452	0.4749585	0.47679043	0.52074414	0.49707195	0.5340968	0.5058598	0.49950457	0.5177875
0.0	0.49823812	0.009269082	0.009506025	0.5157079	0.43278912	0.011290479	0.6254333	0.27852535	0.029890807	0.01981824
0.0	0.5298375	0.008548149	0.010301725	0.5118339	0.46283445	0.011410327	0.6630527	0.41631404	0.034499485	0.01327528
0.0	0.5113204	0.05946965	0.06445173	0.5252651	0.50243515	0.071948215	0.5394118	0.50047153	0.13599336	0.078215845
0.0	0.47100857	6.541496e-05	0.00010741889	0.636149	0.45060164	0.00013346606	0.5518037	0.48545533	0.00152035	0.00014669095
0.0	0.4988375	0.007958678	0.0097576855	0.55838865	0.4864749	0.011351527	0.5423303	0.4972116	0.037516516	0.012401094
0.0	0.5267228	0.4972664	0.47638693	0.47720462	0.5208647	0.4964567	0.53208584	0.5058576	0.50070775	0.5173474
0.0	0.5582502	0.0082498705	0.008866246	0.4136259	0.5019785	0.016665384	0.61545146	0.5302916	0.05143938	0.010613099
0.0	0.5517137	0.065848015	0.065094136	0.45292556	0.52073187	0.07973233	0.5714326	0.5210518	0.1343553	0.06877571
0.0	0.52687126	0.49602675	0.47498596	0.4763679	0.52067727	0.49563098	0.5335181	0.50539553	0.4990378	0.51713544
0.0	0.50332916	0.023185987	0.023141561	0.5070934	0.45047933	0.02692975	0.6068194	0.31926614	0.05788931	0.04274687
0.0	0.52300394	0.06566767	0.057746038	0.51512134	0.50761724	0.06533931	0.5167657	0.39477667	0.12233472	0.11227281
0.0	0.5119163	9.471328e-05	7.132591e-05	0.60263073	0.46862045	9.292698e-05	0.472492	0.17360838	0.0009941303	0.00059273763
0.0	0.51929915	0.009561187	0.007965397	0.54078424	0.49554133	0.009489612	0.5026688	0.31817108	0.030548548	0.024625082
0.0	0.4985062	0.018905664	0.026343247	0.50154984	0.5877226	0.029593956	0.4071676	0.60298926	0.088298544	0.034320597
0.0	0.49361598	0.007624713	0.010552216	0.43313462	0.5377815	0.010983374	0.31216174	0.56163037	0.03486589	0.011946821
0.0	0.5269366	0.4949502	0.47393966	0.47783905	0.52233946	0.4962353	0.53285456	0.5075156	0.4992432	0.5182418
0.0	0.5278996	0.49643144	0.47802472	0.47753787	0.52175784	0.49686667	0.5319211	0.50630176	0.5020833	0.51964456
0.0	0.5654267	0.0020350195	0.0024567752	0.4193558	0.5719456	0.0018496845	0.36594212	0.35837054	0.014302268	0.0022274093
0.0	0.5985268	0.0019361628	0.002685872	0.47692028	0.62475306	0.0019694169	0.3931938	0.41810608	0.011321544	0.0026277257
0.0	0.5985268	0.0019361628	0.002685872	0.47692028	0.62475306	0.0019694169	0.3931938	0.41810608	0.011321544	0.0026277257
0.0	0.5985268	0.0019361628	0.002685872	0.47692028	0.62475306	0.0019694169	0.3931938	0.41810608	0.011321544	0.0026277257
0.0	0.53463286	0.007273292	0.013200952	0.32890278	0.36459553	0.011110403	0.64717793	0.51230955	0.029928708	0.014043529
0.0	0.505761	7.351958e-05	0.00014863582	0.28813493	0.3181864	0.00013261914	0.5262616	0.61384654	0.0010710831	0.00018886534
0.0	0.3289556	0.008012221	0.0068559847	0.5192987	0.49244145	0.010996512	0.5224	0.44566268	0.051188298	0.014301037
0.0	0.28156745	8.674605e-05	7.520287e-05	0.48578942	0.30652854	9.4865674e-05	0.5365877	0.36403403	0.0010781202	0.00019927984
0.0	0.5271411	0.49680442	0.47572815	0.47695813	0.5210281	0.49633014	0.5319552	0.5060163	0.49976808	0.51712483
0.0	0.55105877	0.0069620907	0.011520148	0.53958535	0.6137252	0.007905825	0.53429013	0.47655028	0.016693452	0.010796391
0.0	0.6628792	7.905952e-05	0.00012225966	0.61287296	0.44409782	8.690916e-05	0.3532491	0.45445025	0.0006794714	0.00021530755
0.0	0.5067136	0.026240744	0.029339492	0.5142467	0.5519399	0.023980487	0.5118525	0.50145245	0.066461995	0.030471897
0.0	0.31102416	9.466271e-05	0.00015063102	0.44974935	0.39662418	0.00011215001	0.5646396	0.57443494	0.0016678458	0.000113752976
0.0	0.52709234	0.49657148	0.47476825	0.47876826	0.521465	0.4956675	0.5327526	0.50487715	0.49947983	0.5186691
0.0	0.5270569	0.49629363	0.47469023	0.47722015	0.5215853	0.49540386	0.5329239	0.50495994	0.5008365	0.5197209
0.0	0.5268172	0.49558023	0.47463405	0.47767025	0.5222801	0.49533457	0.5312104	0.5044889	0.5004574	0.5183319
0.0	0.52750415	0.49916276	0.4747405	0.4787885	0.5226258	0.494751	0.5324137	0.5055835	0.50028056	0.5168091
0.0	0.5642091	0.009260411	0.011469446	0.46724665	0.5864675	0.008741355	0.4803328	0.5397939	0.032636516	0.014521291
0.0	0.55859303	0.021384524	0.01956606	0.48613986	0.4859118	0.020696469	0.5939321	0.42562845	0.07585843	0.022402847
0.0	0.57332927	0.008019448	0.010513489	0.45976594	0.49550393	0.010349122	0.48855805	0.51507205	0.044089355	0.011594471
0.0	0.57332927	0.008019448	0.010513489	0.45976594	0.49550393	0.010349122	0.48855805	0.51507205	0.044089355	0.011594471
0.0	0.57332927	0.008019448	0.010513489	0.45976594	0.49550393	0.010349122	0.48855805	0.51507205	0.044089355	0.011594471
0.0	0.63148445	0.010498415	0.013019522	0.45952165	0.45142624	0.008633115	0.43585625	0.52031904	0.04213188	0.015999144
0.0	0.57582706	0.010775683	0.013202791	0.6088135	0.5271895	0.0050958325	0.50575	0.4627733	0.040987656	0.010987155
0.0	0.6224114	0.00011943071	0.00019765655	0.7265327	0.53298044	2.6674892e-05	0.478229	0.42093346	0.001817073	0.00011414894
0.0	0.505155	0.00856773	0.009479935	0.4061999	0.5212749	0.007796264	0.58634645	0.49761844	0.048884876	0.011272284
0.0	0.5258077	0.49677968	0.47575924	0.4784084	0.5220498	0.49532184	0.5334347	0.50541633	0.49896917	0.51984686
0.0	0.39695725	8.643805e-05	0.00014317739	0.25198913	0.5651148	0.00011182356	0.6797612	0.27140257	0.0017272341	0.00029851205
0.0	0.3348984	0.00928772	0.011764585	0.3666534	0.51829743	0.0105115995	0.60224324	0.45388377	0.0446112	0.02465484
0.0	0.52380335	0.022088673	0.022657307	0.48236394	0.52856773	0.027736962	0.47841352	0.47458228	0.06260881	0.025849963
0.0	0.5261312	7.684273e-05	0.000105630126	0.41121933	0.4109929	9.65306e-05	0.43863875	0.5864821	0.00039379534	0.00021766766
0.0	0.52721584	0.49692518	0.47606063	0.47747514	0.5221902	0.49672297	0.53375596	0.5050029	0.50002974	0.52051467
0.0	0.557618	0.009320499	0.010537977	0.46685436	0.51146036	0.012979003	0.44265127	0.45738572	0.06223288	0.007660182
0.0	0.52735245	0.49575812	0.47635058	0.47781605	0.5205789	0.49629274	0.5336487	0.50578946	0.49964157	0.5192819
0.0	0.69036555	0.0010739707	0.0013975557	0.64668137	0.5463124	0.0017344508	0.7218057	0.6414173	0.012045565	0.0035848592
0.0	0.6011755	0.008844249	0.011152629	0.46900377	0.62312555	0.012542127	0.49916372	0.56097066	0.03424893	0.019785307
0.0	0.6367101	8.522199e-05	0.000116042334	0.3024672	0.5280424	0.00010786426	0.5826968	0.72095734	0.0015118993	0.00018090816
0.0	0.5306062	0.045373674	0.042028613	0.45761982	0.49690965	0.04204602	0.49071315	0.52170956	0.10182062	0.043982126
0.0	0.41340983	0.00010091174	0.00020154132	0.48009402	0.45370656	9.663938e-05	0.53193295	0.5632611	0.0013483083	0.0001488751
0.0	0.49440995	0.010534984	0.013441502	0.4609561	0.47545287	0.008375137	0.43566248	0.54798204	0.042816088	0.011363471
0.0	0.5367438	0.00931744	0.009062468	0.455835	0.49004868	0.01113374	0.45161977	0.5905438	0.040389936	0.009056582
0.0	0.51664436	4.318124e-05	5.6490662e-05	0.30058506	0.45224404	7.6650686e-05	0.5308619	0.34346476	0.0015157077	0.00014609295
0.0	0.41279095	0.009721285	0.0075318096	0.41775253	0.47472697	0.00742385	0.5995695	0.41848847	0.040824175	0.011592241
0.0	0.46698195	7.910039e-05	3.6096706e-05	0.3692377	0.4108539	8.4946536e-05	0.36416164	0.44971243	0.0012247931	0.0001299339
0.0	0.47693178	0.0090393955	0.0061475853	0.40764824	0.5088332	0.008242126	0.44152036	0.43974918	0.029132798	0.01038681
0.0	0.44206062	0.0089036925	0.0107273515	0.43170506	0.5082004	0.01158394	0.37779853	0.5464227	0.04779377	0.0128783
0.0	0.42005384	0.011238132	0.008894297	0.59797144	0.5481952	0.0130859995	0.49486458	0.42311275	0.040549085	0.016708564
0.0	0.68338364	0.103907555	0.11947196	0.66776353	0.56894976	0.12905236	0.6831356	0.58390903	0.28981835	0.22563195
0.0	0.56751	0.0019762847	0.0015083784	0.5724754	0.5559127	0.0020359047	0.58888716	0.5728061	0.010738014	0.0035232746
0.0	0.5784082	0.00010597507	5.7224966e-05	0.4168303	0.2563298	5.2318086e-05	0.5929489	0.43188003	0.001061675	0.0003856386
0.0	0.6130035	0.011288121	0.00750382	0.47611564	0.3877932	0.009433353	0.6926274	0.48752922	0.033009127	0.015255625
0.0	0.5573962	0.001852682	0.001718608	0.33966866	0.59454435	0.002912738	0.5387144	0.41032183	0.009923869	0.0027690083
0.0	0.708048	4.698029e-05	7.915865e-05	0.5333405	0.66067773	0.00013913699	0.49418682	0.50586575	0.0013594241	0.0001982719
0.0	0.62215215	0.0067836866	0.00843869	0.5056234	0.5932877	0.011625633	0.5134051	0.50660783	0.03566393	0.014440772
0.0	0.53298527	0.0075143427	0.010816137	0.48928982	0.59355664	0.012982596	0.5326719	0.59243304	0.051449627	0.016522078
0.0	0.5174295	0.005301797	0.009950323	0.5743141	0.6098775	0.014187517	0.48826042	0.6275953	0.06557724	0.017762486
0.0	0.73094594	9.322955e-05	9.169698e-05	0.3639757	0.6246227	0.00011271083	0.58065	0.4320454	0.00079163717	0.00017056984
0.0	0.5185566	0.0052977824	0.010073255	0.57429516	0.611226	0.0143061	0.49019036	0.62600654	0.06620263	0.017857183
0.0	0.467974	0.010441701	0.012053014	0.44970864	0.5449046	0.009082381	0.5068747	0.48074225	0.026660072	0.010888207
0.0	0.5285131	0.4949036	0.4757384	0.4774422	0.5214241	0.4949246	0.5317406	0.5050665	0.50082576	0.51857436
0.0	0.5286383	0.4945839	0.47624996	0.476037	0.5204404	0.49525908	0.5310037	0.5051603	0.49995172	0.52034694
0.0	0.5273399	0.4971823	0.47597682	0.4782213	0.52151144	0.49591175	0.53315145	0.5056614	0.49816775	0.51885045
0.0	0.51653486	0.09001061	0.09436715	0.5134837	0.52113533	0.08629785	0.502186	0.42949286	0.15961868	0.09373658
0.0	0.5126161	0.010325093	0.009611571	0.55001	0.4478032	0.010509838	0.4734298	0.36860636	0.0396413	0.010768504
0.0	0.50631946	0.009712581	0.011812185	0.54935145	0.52148354	0.008901589	0.4724391	0.3572861	0.03469111	0.009830232
0.0	0.51973635	0.023917384	0.019950794	0.5312893	0.5024134	0.024392677	0.64973503	0.5615485	0.057217043	0.039547835
0.0	0.5167765	0.009113146	0.011201388	0.43206358	0.5471595	0.011233719	0.35567847	0.49284834	0.039477278	0.017205946
0.0	0.5761766	0.008689189	0.010685256	0.49393183	0.5487837	0.012543592	0.34139833	0.42685437	0.03110931	0.01319599
0.0	0.57592297	0.00865336	0.010745878	0.49182427	0.5483036	0.012584926	0.34088087	0.4278184	0.030880202	0.0131881805
0.0	0.5761473	0.008718367	0.010729781	0.4921701	0.54884315	0.012627173	0.34016204	0.42769828	0.030985842	0.01321598
0.0	0.5188658	0.00815013	0.0066916877	0.5003088	0.5080513	0.009301041	0.681878	0.5354179	0.027638953	0.015566093
0.0	0.42767668	0.009419217	0.008103732	0.5577164	0.51765066	0.011026235	0.62868583	0.54429185	0.03861629	0.012547373
0.0	0.27666137	8.181183e-05	8.087827e-05	0.47877192	0.5551032	9.359369e-05	0.49050474	0.46597278	0.0010388581	9.9968434e-05
0.0	0.5513757	0.008601601	0.0063538933	0.5789823	0.48590925	0.010723102	0.7764106	0.5917623	0.03395836	0.018958064
0.0	0.55150694	0.008618868	0.006327228	0.57914275	0.48667604	0.010831878	0.7763846	0.5920434	0.034287166	0.019010449
0.0	0.5098825	6.799857e-05	4.9602444e-05	0.52274466	0.49389645	8.864495e-05	0.8012796	0.5632634	0.00080349424	0.00023089694
0.0	0.5866531	0.0093973745	0.0087097585	0.45251924	0.48435304	0.005432516	0.58725864	0.59248483	0.03037523	0.014137332
0.0	0.5618384	8.058926e-05	9.151869e-05	0.60345167	0.3643338	0.00015062542	0.31044462	0.59240425	0.0014919456	0.00027434505
0.0	0.58869666	0.009590442	0.009206468	0.4362856	0.429572	0.012985859	0.4107295	0.5645204	0.029985098	0.021410959
0.0	0.48746026	0.13125828	0.11375148	0.48721254	0.50719637	0.14106071	0.5274548	0.542128	0.2061004	0.15022336
0.0	0.4033879	0.0016563981	0.0021097953	0.5628089	0.4894443	0.0016660428	0.4704031	0.42254105	0.009097924	0.003158474
0.0	0.5304149	0.19513005	0.17366381	0.5099814	0.5173347	0.20609072	0.4725182	0.5202084	0.25660607	0.21465847
0.0	0.5271164	0.49601665	0.47655842	0.4779961	0.52109593	0.49526253	0.5335359	0.5049168	0.49933812	0.5181817
0.0	0.5725554	0.0072266096	0.008058236	0.40184703	0.5322311	0.009540344	0.3156263	0.4648775	0.033851568	0.012835907
0.0	0.52078104	9.345822e-05	9.9429955e-05	0.36353305	0.50929457	0.00013160518	0.35590327	0.5541368	0.0012756445	0.0002900812
0.0	0.52553356	0.06543417	0.0631329	0.44559214	0.5192416	0.071680784	0.48227608	0.52014595	0.13020085	0.093469575
0.0	0.4789255	0.037211034	0.046514105	0.49416727	0.50861174	0.042513758	0.60076904	0.5636917	0.1010938	0.05286903
0.0	0.51393217	4.2526568e-05	0.00011682763	0.35507917	0.35574844	0.000105468585	0.33641234	0.43024257	0.0023167678	0.00018020299
0.0	0.669297	3.207916e-05	8.078987e-05	0.45838848	0.522499	8.048605e-05	0.6394335	0.3994204	0.0013007319	0.00024269009
0.0	0.5188589	8.8761335e-05	0.000106290325	0.53435683	0.49936596	0.00010021173	0.6163394	0.54238415	0.0005359601	0.0002981065
0.0	0.48851058	0.019315703	0.024651783	0.44040623	0.43420044	0.026198143	0.47319373	0.46326867	0.06834377	0.028751126
0.0	0.409874	8.620346e-05	0.00012576095	0.41798246	0.24435991	0.00011312365	0.3140506	0.4591874	0.0016473634	0.00012961983
0.0	0.5088776	0.009047369	0.007137398	0.3847618	0.4755851	0.009072661	0.5291353	0.53038406	0.035523176	0.020787794
0.0	0.5594166	0.023771323	0.026295524	0.44753277	0.47787085	0.025268164	0.55953217	0.5167497	0.062010422	0.033534184
0.0	0.59269845	8.188551e-05	9.688019e-05	0.2197002	0.22891991	0.00010663956	0.535561	0.41742828	0.0013525789	0.00031975308
0.0	0.43164155	0.1178704	0.13125885	0.4896633	0.51674753	0.123921745	0.54429364	0.53309834	0.2200074	0.15582183
0.0	0.2916892	6.2405896e-05	8.906997e-05	0.4774482	0.3937132	7.476134e-05	0.60478336	0.520647	0.0022974813	0.00014374248
0.0	0.53328645	7.853526e-05	0.00016394892	0.49253583	0.5346383	0.00010951464	0.6892554	0.5267434	0.0014013215	0.00013037797
0.0	0.4681392	0.009535947	0.006488909	0.49907392	0.46109864	0.012490447	0.37203	0.604081	0.039978784	0.010371431
0.0	0.4114066	9.3953706e-05	4.7371235e-05	0.5201791	0.40133968	0.00016255418	0.23589969	0.6954967	0.0017374164	0.00010246348
0.0	0.37129414	5.650359e-05	3.7526886e-05	0.53038347	0.37185407	0.0001280911	0.53036374	0.6921543	0.0012245598	8.6880245e-05
0.0	0.53215235	0.008614379	0.010296174	0.51738775	0.40134406	0.011217904	0.5068232	0.50376725	0.041868515	0.010810976
0.0	0.47855827	0.037202477	0.046601143	0.49446088	0.5091871	0.042452153	0.6014063	0.5634084	0.10087824	0.052781448
0.0	0.50509506	0.03931648	0.039029144	0.45924994	0.49055165	0.04380867	0.48314056	0.48475692	0.10166705	0.066148445
0.0	0.50472724	0.03930745	0.03910274	0.4595416	0.49112698	0.043745283	0.4838041	0.4844693	0.10145037	0.06604038
0.0	0.52650064	0.497116	0.47532535	0.47822818	0.5222473	0.49551424	0.53216463	0.50511473	0.49971288	0.5174681
0.0	0.4184832	0.008463459	0.009993274	0.4624906	0.5209496	0.011339209	0.5507379	0.5321007	0.030108726	0.0122579895
0.0	0.4803289	0.082895875	0.09702779	0.4766364	0.52323097	0.09956515	0.5788098	0.5628562	0.16096438	0.10202605
0.0	0.5901432	0.095133886	0.077453405	0.45272073	0.59166247	0.10295287	0.49038437	0.48179373	0.13629903	0.12957798
0.0	0.60665774	0.00010343911	9.352321e-05	0.4451384	0.54330206	0.00012060375	0.37318096	0.44581243	0.0013182228	0.000323389
0.0	0.59138304	0.09534418	0.0771374	0.45325735	0.59203607	0.102782264	0.4895058	0.48278558	0.13645162	0.12976082
0.0	0.59135973	0.09553795	0.07744271	0.45259967	0.5909176	0.10278679	0.48920897	0.4832922	0.13615634	0.12978093
0.0	0.5096107	0.00010270285	8.256232e-05	0.37557516	0.64932585	0.00013958203	0.57890534	0.47262558	0.001025697	0.00021471427
0.0	0.60539895	0.00880991	0.011440311	0.47007254	0.47862414	0.011649562	0.5790164	0.5259218	0.030859578	0.011891412
0.0	0.54739004	0.0096158665	0.007967333	0.40838215	0.50477564	0.009720394	0.5843276	0.48988372	0.046971943	0.010235609
0.0	0.52692	0.4963463	0.47548893	0.47632125	0.5210886	0.4957657	0.53338945	0.5054897	0.4986395	0.5175897
0.0	0.5915875	0.0106956195	0.009436936	0.48116404	0.5558376	0.010991255	0.46861324	0.65653294	0.034759566	0.011186282
0.0	0.6483259	0.000107428816	0.00011827302	0.5414064	0.53813845	0.00010673936	0.49661094	0.57114655	0.0013572605	0.00014173737
0.0	0.588857	0.010176524	0.010233937	0.5095698	0.5303207	0.010163583	0.5147379	0.54021513	0.035517935	0.012192462
0.0	0.44059277	0.009215477	0.009131128	0.33761632	0.50494593	0.011126797	0.4474853	0.60923207	0.033910714	0.014012782
0.0	0.52700543	0.49690592	0.47463405	0.47741807	0.52060145	0.4963684	0.533156	0.5059598	0.49927887	0.5173172
0.0	0.3960828	0.009214789	0.005199429	0.4803398	0.49914458	0.015563485	0.38960662	0.6537135	0.031001639	0.013191296
0.0	0.48423287	0.063498	0.053561017	0.50457996	0.5326979	0.07753449	0.45703083	0.49138868	0.12895854	0.07666404
0.0	0.4725051	0.009226385	0.011494228	0.51999617	0.43218815	0.01219017	0.39059106	0.4686241	0.02361608	0.013402765
0.0	0.526837	0.49898413	0.47629973	0.4777135	0.52105856	0.4966472	0.53313625	0.504905	0.50206083	0.5197407
0.0	0.42328176	0.0092289215	0.008109912	0.5214507	0.3733318	0.013917323	0.39424515	0.5046662	0.03630194	0.013286216
0.0	0.38245544	0.08940667	0.06235843	0.56219816	0.517469	0.096922755	0.42189765	0.4870257	0.16928285	0.11049543
0.0	0.525514	0.4980299	0.47627717	0.47709316	0.5206531	0.49570292	0.5333797	0.5059282	0.5011153	0.5177308
0.0	0.5114241	0.0102951545	0.009161745	0.36808178	0.4508248	0.0090641	0.5472607	0.54759735	0.039286572	0.011540246
0.0	0.32573542	8.8874665e-05	7.443568e-05	0.56455684	0.24513666	0.00020270883	0.27076846	0.50327206	0.0014224694	0.00016835744
0.0	0.42359394	0.00930682	0.008185149	0.5213752	0.3733329	0.013999143	0.39410165	0.5053111	0.036452852	0.0133217815
0.0	0.2574469	0.009684909	0.004840299	0.64270806	0.5126278	0.011448984	0.32010114	0.46990612	0.04018529	0.013939192
0.0	0.5335391	0.11202703	0.117925175	0.45657647	0.4685145	0.14696302	0.4936957	0.5188029	0.23988603	0.13592683
0.0	0.48608944	0.007657232	0.00865249	0.47335416	0.49751663	0.010448103	0.38189128	0.51918066	0.03477224	0.014797464
0.0	0.43410915	0.009847717	0.010056455	0.4280524	0.5502991	0.010340174	0.49556306	0.5523932	0.034264423	0.0135029815
0.0	0.37142125	0.000113696486	0.00012031337	0.32651243	0.57583076	0.00018575297	0.5975665	0.4508617	0.0020507309	0.00058136834
0.0	0.66525275	9.010709e-05	8.330572e-05	0.38546127	0.5144599	0.000118180025	0.40621722	0.653445	0.0023871127	0.00012422382
0.0	0.5078723	0.010479192	0.009730548	0.47631043	0.43122602	0.011621382	0.4329143	0.49266368	0.06666464	0.017635804
0.0	0.5077598	0.010416258	0.009728673	0.47652343	0.43142593	0.011590422	0.43297374	0.49265593	0.066342704	0.017716615
0.0	0.48092002	0.007587119	0.009214584	0.47752973	0.49430284	0.009777909	0.49468458	0.43108597	0.038246613	0.012276895
0.0	0.47953942	0.0075214123	0.0091915615	0.47673783	0.49426144	0.009743775	0.49349782	0.43244523	0.038023274	0.0122506935
0.0	0.52373356	0.0058743623	0.007381339	0.55280536	0.4272185	0.008025353	0.42739943	0.5652152	0.01897261	0.0140967965
0.0	0.52669865	0.49580935	0.4747174	0.47789112	0.52203804	0.49603766	0.5320673	0.5046356	0.5007895	0.51901865
0.0	0.49966595	0.010592825	0.010366724	0.4862829	0.5573646	0.01432783	0.58374053	0.534585	0.04665514	0.011727804
0.0	0.5313954	0.20353836	0.19985029	0.458458	0.5184347	0.2168221	0.5773186	0.51317734	0.30684322	0.23024823
0.0	0.49079362	0.05743872	0.056079876	0.4872118	0.5099121	0.06186806	0.40806815	0.4426565	0.12844662	0.08797307
0.0	0.47493416	0.06616752	0.06757601	0.43915072	0.4491769	0.06964136	0.45816514	0.52886045	0.124183424	0.085867845
0.0	0.43548304	0.00969667	0.010653024	0.40843278	0.39456713	0.010683008	0.40125015	0.54681087	0.031447742	0.014780381
0.0	0.4357424	0.009659404	0.010619199	0.40861067	0.3944249	0.010655386	0.40127757	0.54536754	0.031421907	0.014794169
0.0	0.53277576	0.06233891	0.06928328	0.47249973	0.52179307	0.0780273	0.55681396	0.5003692	0.13219915	0.090381816
0.0	0.5363989	0.008682751	0.011158515	0.46628183	0.52036077	0.013209266	0.5726556	0.4970325	0.03550531	0.016282594
0.0	0.5366612	0.008649348	0.011123109	0.46646506	0.5202121	0.013175199	0.5726836	0.49557683	0.03547625	0.016297769
0.0	0.5336304	0.20045376	0.20057093	0.4849371	0.47393993	0.20733969	0.51062715	0.5368255	0.28086558	0.25075284
0.0	0.49598733	0.06042618	0.06674848	0.42144865	0.4561996	0.06948245	0.49158102	0.5023353	0.13621062	0.088264965
0.0	0.47203025	0.008196654	0.010412131	0.37828532	0.40647647	0.010637696	0.45867762	0.50047326	0.037633438	0.015568965
0.0	0.4722932	0.008165106	0.010379069	0.37845844	0.40633282	0.010610189	0.458706	0.4990175	0.037602726	0.015583486
0.0	0.5668317	0.20999235	0.19835135	0.50693834	0.5366271	0.2080127	0.57430565	0.54517925	0.27172568	0.22301216
0.0	0.56775975	0.0659051	0.062993966	0.5202979	0.4965575	0.06874029	0.5814262	0.5452036	0.13206525	0.07862335
0.0	0.59708846	0.009625426	0.0093530575	0.5497801	0.47620353	0.010427308	0.6149992	0.575136	0.03543539	0.012522535
0.0	0.5973422	0.009588428	0.009323321	0.5499623	0.476055	0.010400341	0.6150262	0.5737125	0.03540639	0.012534251
0.0	0.48503822	0.0021724228	0.002026871	0.49324256	0.5355994	0.0029963013	0.51486194	0.5090187	0.0057308357	0.004076376
0.0	0.5267524	0.4973028	0.4760174	0.47809297	0.52254766	0.49588636	0.532695	0.50526214	0.500629	0.51861185
0.0	0.52664095	0.49737668	0.47525856	0.4781126	0.52248275	0.49609	0.5328971	0.50508416	0.50116646	0.5186917
0.0	0.44424447	0.13729857	0.13968669	0.5437687	0.5084651	0.14612348	0.5030462	0.5229793	0.19600528	0.17582309
0.0	0.5256597	0.49638084	0.47562274	0.47775465	0.520694	0.49560228	0.5335583	0.5054124	0.50129485	0.5184736
0.0	0.49820888	0.0076159397	0.0058685616	0.51625675	0.5448594	0.013346153	0.52153486	0.614861	0.036214814	0.012348434
0.0	0.46859333	5.931354e-05	3.808734e-05	0.55445087	0.56734127	0.000183999	0.5104648	0.7122184	0.0014032852	0.00014437299
0.0	0.48389688	0.12984458	0.12835456	0.45862404	0.48453224	0.13468975	0.57754207	0.45170435	0.2375925	0.1681476
0.0	0.3946835	0.00012420403	9.864489e-05	0.4014807	0.450687	6.106059e-05	0.68670416	0.30066442	0.0027955875	0.00017342305
0.0	0.68809605	0.011967609	0.01236038	0.6458746	0.51142824	0.015316952	0.6057089	0.5501649	0.07214321	0.036590397
0.0	0.7120392	0.010342019	0.0127084665	0.599428	0.51566243	0.015694484	0.6857088	0.63523835	0.097129256	0.035016928
0.0	0.6982845	0.011616317	0.01323176	0.64855766	0.6244776	0.013568645	0.6935315	0.65312606	0.06623284	0.031288084
0.0	0.6545792	0.011828354	0.014028707	0.680825	0.579897	0.016950767	0.6733983	0.57581824	0.073940665	0.028292181
0.0	0.6978819	0.012104149	0.014254726	0.72160393	0.6142852	0.015232691	0.73138326	0.5988686	0.08115037	0.028436493
0.0	0.6708893	0.011407159	0.012830724	0.7071321	0.6218978	0.016898634	0.7614516	0.6268601	0.073915854	0.035725832
0.0	0.6717672	0.011036999	0.014104208	0.6750745	0.6077447	0.015801646	0.7435758	0.6076409	0.070288375	0.024638645
0.0	0.525171	0.4943117	0.4756274	0.4773296	0.5211667	0.4962459	0.53376347	0.5065069	0.49951267	0.52013296
0.0	0.52798766	0.49819905	0.47771028	0.47703317	0.5228707	0.49717033	0.533214	0.50622153	0.502004	0.5194505
0.0	0.52521384	0.49680552	0.47407803	0.47868773	0.52152264	0.49644595	0.53384763	0.50428677	0.4988314	0.51818466
0.0	0.52804965	0.49667963	0.47529268	0.47804368	0.52195436	0.49545768	0.5331008	0.50562644	0.50028294	0.51760936
0.0	0.5275487	0.49762595	0.47589248	0.47801176	0.5229686	0.49836504	0.5333862	0.5052963	0.5008116	0.5207099
0.0	0.52846813	0.49742594	0.47547415	0.47785354	0.52233684	0.49512407	0.5310782	0.5063587	0.4996599	0.5184326
0.0	0.5272012	0.4985366	0.47557616	0.4779012	0.5220931	0.49624565	0.5342594	0.505714	0.49981982	0.51867795
0.0	0.5276134	0.49911514	0.47597823	0.47687832	0.5224436	0.49717972	0.5331012	0.50620157	0.5005154	0.51799196
0.0	0.55568856	0.046909586	0.02671136	0.4795875	0.5905271	0.04541219	0.57027584	0.57038116	0.1273626	0.05403168
0.0	0.5258307	0.497658	0.47642395	0.47704548	0.5209031	0.49692518	0.5336942	0.50489444	0.49985924	0.5188075
0.0	0.5285981	0.49843144	0.47554207	0.47950915	0.52211976	0.49682054	0.53259164	0.506146	0.5027035	0.5181531
0.0	0.5278344	0.49916396	0.47631082	0.47840294	0.522463	0.4967732	0.5327345	0.50577146	0.50238484	0.5186615
0.0	0.5284897	0.49768016	0.4776489	0.47836953	0.5229104	0.49657995	0.5331627	0.5062519	0.50184786	0.5191986
0.0	0.49482185	0.04486491	0.04957762	0.52765405	0.5275848	0.05512083	0.56486475	0.3441974	0.11101992	0.04180511
0.0	0.47049934	0.047393624	0.028563438	0.56212485	0.42303202	0.04174397	0.4705989	0.501589	0.12599649	0.06046306
0.0	0.36880335	0.02942902	0.033107173	0.47230777	0.54591554	0.03881209	0.55089265	0.42918158	0.04372565	0.08416237
0.0	0.35156953	0.027090168	0.048468508	0.40851274	0.49111468	0.046021245	0.409602	0.5822458	0.12012672	0.042969894
0.0	0.52898705	0.49791807	0.4778952	0.47694847	0.52290434	0.49628195	0.5327789	0.50421	0.5015707	0.5176369
0.0	0.50885516	0.040195856	0.044033792	0.51931995	0.56301564	0.036293995	0.45151109	0.48916417	0.12363017	0.06901127
0.0	0.52814555	0.49783787	0.47673455	0.4771539	0.5222648	0.49629837	0.532092	0.5059588	0.5023621	0.5183838
0.0	0.5254739	0.49625224	0.47530895	0.47696117	0.5223439	0.4968802	0.5331455	0.50322735	0.5012193	0.5186078
0.0	0.52803	0.49813658	0.47661477	0.47895426	0.5227706	0.4971784	0.5323717	0.5056338	0.5017172	0.5198114
0.0	0.5257233	0.49665657	0.47558588	0.47806183	0.5227121	0.49700963	0.53291214	0.5044398	0.49976313	0.51979
0.0	0.5285553	0.49770436	0.47809157	0.47816995	0.5214836	0.4973222	0.5323918	0.5072704	0.5015564	0.5184032
0.0	0.47470957	0.04851254	0.039667327	0.47927135	0.45857626	0.043444123	0.60103196	0.5441758	0.1109862	0.049959667
0.0	0.5274996	0.49750695	0.47514343	0.47870013	0.5235398	0.4964866	0.53279626	0.50572634	0.50041723	0.5197138
0.0	0.52749485	0.49666145	0.47586948	0.4784144	0.5229684	0.4959871	0.5330007	0.5057853	0.49978003	0.5199106
0.0	0.3437157	0.00010122516	0.00016969044	0.40519643	0.5124117	0.000113490685	0.7578042	0.36838704	0.0017515076	0.00015798154
0.0	0.44885957	0.010443652	0.012906111	0.44945815	0.50216734	0.010532271	0.65621185	0.3833075	0.04807963	0.013501902
0.0	0.5270637	0.49683255	0.47506648	0.47910494	0.5223654	0.49616706	0.5328811	0.5055424	0.49938825	0.5184291
0.0	0.46335092	0.0946531	0.078223184	0.43727314	0.54332507	0.094529785	0.51075864	0.48315963	0.18557163	0.17385833
0.0	0.5464115	0.01960058	0.0237651	0.47876334	0.5204705	0.0237467	0.56043667	0.5106715	0.070003204	0.029533412
0.0	0.5273383	0.49750388	0.4762005	0.4770759	0.52131385	0.4954997	0.5326951	0.5048362	0.50174797	0.5215226
0.0	0.47465643	0.021483809	0.026014771	0.4896501	0.49764803	0.030409077	0.5418111	0.51892346	0.059584722	0.021759134
0.0	0.5269104	0.49666658	0.4760086	0.4771837	0.52185684	0.49613106	0.53299123	0.50504786	0.4988714	0.51878065
0.0	0.5988834	0.007826905	0.004450287	0.5376076	0.44976383	0.008474074	0.4113117	0.4906495	0.039558385	0.00982278
0.0	0.4994655	0.009788215	0.011846493	0.3336496	0.37729147	0.0045278384	0.44646853	0.47284654	0.033992857	0.018526403
0.0	0.5269366	0.4949502	0.47393966	0.47783905	0.52233946	0.4962353	0.53285456	0.5075156	0.4992432	0.5182418
0.0	0.5274896	0.49723458	0.47528762	0.47826067	0.52205825	0.4959558	0.5327109	0.5051887	0.4995323	0.5203206
0.0	0.62142724	0.012078887	0.009642701	0.37293333	0.5746906	0.009388948	0.5107817	0.6546386	0.038139082	0.015548546
0.0	0.61069506	0.00012307247	1.307355e-05	0.30278903	0.6421539	8.919262e-05	0.48420557	0.6934569	0.0017708265	0.00018236018
0.0	0.39515388	0.009306301	0.01855964	0.44861072	0.5961611	0.011820464	0.65216374	0.5934203	0.04697493	0.0147542395
0.0	0.4691939	0.0001012829	0.00036239706	0.55208236	0.57323354	0.00015984257	0.49067408	0.5490593	0.00076582923	0.000330974
0.0	0.5266159	0.49701953	0.4766756	0.47709116	0.52184707	0.49692914	0.53090024	0.5060383	0.5022521	0.5172863
0.0	0.5758906	0.009320248	0.011871095	0.52140397	0.50713885	0.01093743	0.5795333	0.5570804	0.04565915	0.02245809
0.0	0.5640855	7.491671e-05	0.00014728268	0.49856445	0.38631415	0.00013793095	0.548622	0.6059145	0.0034705882	0.00035417592
0.0	0.52649856	0.49736488	0.47463104	0.47809196	0.52236366	0.49500138	0.53332037	0.50452614	0.49918583	0.5190584
0.0	0.4297699	8.287129e-05	8.2035804e-05	0.31225672	0.50636595	9.3059985e-05	0.68309426	0.55135524	0.0007599812	0.00026588835
0.0	0.40783632	0.0089666	0.006073298	0.416905	0.5099726	0.0105465865	0.53222257	0.5165897	0.019436767	0.02394566
0.0	0.6175831	0.0852866	0.10745622	0.42557383	0.51000863	0.092659414	0.5926665	0.5902992	0.12468148	0.113653444
0.0	0.5261372	0.4980786	0.47509554	0.47614574	0.52091163	0.4956717	0.5317601	0.50575453	0.5011717	0.51862216
0.0	0.476478	0.011269925	0.0088856425	0.46775252	0.32896724	0.011383818	0.5308799	0.46020615	0.032965977	0.0117505845
0.0	0.536506	0.06878764	0.06703313	0.46685538	0.43367252	0.06958992	0.5429966	0.47605544	0.12529822	0.07792873
0.0	0.46930075	0.00952653	0.00820967	0.4811955	0.46133208	0.012765724	0.5312989	0.5256624	0.038282216	0.010577602
0.0	0.5400509	0.09552886	0.09423381	0.4956987	0.4696433	0.10114118	0.43915892	0.50498116	0.18695243	0.10169382
0.0	0.5393236	6.003562e-05	7.691626e-05	0.4835287	0.47145912	0.00015390704	0.5807447	0.59035045	0.00036071468	8.119457e-05
0.0	0.56884396	0.006553161	0.010341365	0.4728128	0.5021252	0.014072866	0.53199315	0.57624817	0.028923407	0.0055484963
0.0	0.5718191	0.015977554	0.023777638	0.3826713	0.39935863	0.026946764	0.4416458	0.5486794	0.06439054	0.036497857
0.0	0.474255	0.009660992	0.009121732	0.48789495	0.51862967	0.0096696	0.48276785	0.56881994	0.042237382	0.0126706995
0.0	0.525839	0.49586233	0.47614324	0.4785507	0.5221578	0.49592704	0.5338029	0.5057028	0.49997598	0.51856565
0.0	0.48361912	0.042698365	0.045859713	0.4359349	0.50780785	0.048338626	0.38846284	0.56982416	0.121875174	0.07030572
0.0	0.44870692	0.058738276	0.06026231	0.4922281	0.50457126	0.05850379	0.5216605	0.5495489	0.14473265	0.07586451
0.0	0.42136362	9.595343e-05	9.293096e-05	0.4971456	0.5135495	9.569584e-05	0.43256274	0.62730646	0.0019179801	0.00015268024
0.0	0.5119151	0.02041527	0.014109241	0.47558683	0.5159862	0.026551167	0.47449115	0.50794446	0.07857962	0.03051572
0.0	0.5268899	0.49662182	0.47541267	0.47713345	0.5213471	0.49756396	0.53348106	0.50422	0.49977478	0.51862055
0.0	0.5089835	0.12276786	0.1363993	0.44852927	0.50743794	0.1429904	0.46956608	0.5536748	0.22322471	0.1756412
0.0	0.4300293	6.04035e-05	6.640177e-05	0.5554073	0.6143891	0.00014659754	0.55834913	0.6091495	0.0015985995	0.00035314658
0.0	0.5435827	0.021301115	0.02671734	0.5107127	0.5390008	0.029290944	0.5010969	0.48602748	0.071024165	0.033070162
0.0	0.5127779	0.0722628	0.072601	0.47133365	0.49750033	0.070955	0.5686273	0.5222121	0.14486094	0.07778033
0.0	0.42438015	6.49499e-05	9.530843e-05	0.45547965	0.53998166	0.00010680595	0.37336254	0.5433373	0.0014351822	0.00033550346
0.0	0.43639392	7.5521886e-05	6.564067e-05	0.48330334	0.58749235	8.881027e-05	0.50629956	0.38485184	0.0015154653	0.00015255509
0.0	0.47903588	0.007390407	0.011305031	0.4039743	0.48461622	0.011506414	0.37586853	0.6235221	0.041561004	0.01828624
0.0	0.48673707	0.00802541	0.009438808	0.41782048	0.5096821	0.010465026	0.44282213	0.54715174	0.043032903	0.012362707
0.0	0.5205951	0.021949599	0.028890826	0.49072343	0.37024924	0.026651252	0.5747387	0.49442568	0.057811547	0.025699597
0.0	0.4843079	0.039174613	0.043417025	0.47518864	0.47713605	0.053630475	0.4786461	0.37019616	0.114686005	0.05980259
0.0	0.4790766	0.007923831	0.011527547	0.4690422	0.5412605	0.01406655	0.5703157	0.42135146	0.049061835	0.015225361
0.0	0.47847012	0.00790449	0.011419544	0.46962136	0.5396971	0.013939998	0.56851876	0.42066395	0.04881802	0.015261322
0.0	0.52642655	0.49687645	0.47660488	0.4783152	0.5221099	0.4959572	0.53266585	0.5050769	0.49941346	0.51876754
0.0	0.52617764	0.49606842	0.4756016	0.47778028	0.52192485	0.49552214	0.53242403	0.50526613	0.49895915	0.51924676
0.0	0.5728438	0.0074159093	0.01359375	0.44341525	0.31963754	0.01658204	0.601674	0.2703817	0.032394476	0.016834991
0.0	0.5738558	0.0073867636	0.0135836	0.4426082	0.31976807	0.016526526	0.6014078	0.26936504	0.03241766	0.016780257
0.0	0.5586334	0.020980371	0.022796102	0.51515865	0.44775212	0.03290781	0.5348115	0.44278538	0.082885504	0.03533635
0.0	0.5860944	0.06327655	0.051059555	0.49730322	0.485032	0.076998584	0.5172671	0.5520339	0.13992786	0.089855984
0.0	0.7196733	8.244235e-05	4.5232664e-05	0.5416334	0.39127713	0.00017249127	0.4742441	0.66067994	0.0017066825	0.0002492059
0.0	0.5271074	0.4968144	0.47535333	0.47665763	0.52081	0.49575183	0.53409994	0.50547034	0.4989982	0.5177302
0.0	0.44940144	0.008421682	0.008955158	0.4780219	0.3702061	0.0128627485	0.3402305	0.21296239	0.04063076	0.015149848
0.0	0.49932855	0.065252006	0.066473104	0.46134305	0.44565392	0.072325386	0.4704664	0.3755758	0.14976218	0.07201607
0.0	0.42947116	9.2487695e-05	0.00012058753	0.4163916	0.26969022	0.00013612393	0.31888446	0.13656826	0.002252366	0.00010732541
0.0	0.4778628	0.009449246	0.0103325695	0.44682163	0.3886261	0.011462728	0.42221075	0.2882084	0.04531043	0.010626275
0.0	0.32125112	0.0001528428	9.0636044e-05	0.49691835	0.29394454	4.0162613e-05	0.25380632	0.44916192	0.0018162497	9.325525e-05
0.0	0.43536738	0.007965272	0.010621093	0.37241486	0.33613664	0.013950829	0.5650769	0.5195267	0.042001255	0.013188999
0.0	0.43951887	0.06299677	0.033669133	0.44147697	0.51616776	0.07162346	0.5197666	0.5489383	0.12758201	0.08300338
0.0	0.5281567	0.49791566	0.47662815	0.47605926	0.5224928	0.49870434	0.532611	0.5065885	0.5021679	0.5212897
0.0	0.49049267	0.0076895794	0.013057567	0.37325165	0.32509843	0.014631721	0.5885105	0.47226697	0.03327942	0.012002831
0.0	0.5714122	0.094601795	0.090228535	0.47384864	0.50167304	0.104147576	0.6194196	0.50060827	0.17726173	0.112708785
0.0	0.5375585	0.019640213	0.021527765	0.43666485	0.42325374	0.025206408	0.5130985	0.5364515	0.060304597	0.030293502
0.0	0.37768602	0.00576894	0.00839803	0.5149187	0.35659787	0.012619951	0.42385143	0.57734346	0.024799624	0.0119409235
0.0	0.6027604	0.010353445	0.00534734	0.5023129	0.46444085	0.007915611	0.64695036	0.5449643	0.016409788	0.009441988
0.0	0.60330147	0.010339622	0.0053801467	0.50162095	0.46479902	0.007924416	0.64622015	0.543666	0.016289307	0.009480083
0.0	0.56687397	0.06348853	0.05743726	0.45249367	0.43390727	0.06745801	0.56136644	0.5428518	0.101813905	0.07481825
0.0	0.66089153	8.3479164e-05	6.991983e-05	0.38641056	0.23810855	0.000104735154	0.6268045	0.63102216	0.00048243062	0.00012396964
0.0	0.5955682	0.00898146	0.00788711	0.4314514	0.36899465	0.010068681	0.5805455	0.57107687	0.02147442	0.011411591
0.0	0.38306913	0.0076151434	0.005868542	0.34716174	0.43276268	0.008972581	0.35963607	0.4335878	0.034606826	0.009193937
0.0	0.49001226	0.021251205	0.019865798	0.5465994	0.4959475	0.026488451	0.50593424	0.518776	0.07255903	0.029497843
0.0	0.49001226	0.021251205	0.019865798	0.5465994	0.4959475	0.026488451	0.50593424	0.518776	0.07255903	0.029497843
0.0	0.49001226	0.021251205	0.019865798	0.5465994	0.4959475	0.026488451	0.50593424	0.518776	0.07255903	0.029497843
0.0	0.56644946	0.021473898	0.025612261	0.42744404	0.5380498	0.021176271	0.45151156	0.51199085	0.06443695	0.028529426
0.0	0.54928344	0.023960033	0.0155172935	0.4924797	0.50264066	0.025976444	0.40512845	0.47718635	0.05448349	0.035242997
0.0	0.4880543	0.17079034	0.14994098	0.54782486	0.5600638	0.16833156	0.4667261	0.53609014	0.26563045	0.19498914
0.0	0.25896487	6.719892e-05	0.000110814406	0.43866697	0.55854255	6.162063e-05	0.31025532	0.38830975	0.00049903867	8.0585196e-05
0.0	0.34409562	0.0073871273	0.006928588	0.38942504	0.57566667	0.007684597	0.41825703	0.3569964	0.025508346	0.010618357
0.0	0.3367652	5.06241e-05	6.536651e-05	0.6254292	0.2392689	6.57184e-05	0.27857018	0.54988456	0.0009939251	0.00013990104
0.0	0.42182937	0.005931148	0.006106108	0.46674448	0.42223135	0.00865755	0.53416735	0.5076163	0.011930442	0.015975036
0.0	0.6830325	0.10412463	0.119248755	0.6700054	0.5699001	0.13000646	0.6828863	0.5844384	0.2909004	0.2260279
0.0	0.52640814	0.49580845	0.47639975	0.47736603	0.52157664	0.49714187	0.53393406	0.50475174	0.5000299	0.5202949
0.0	0.41397703	0.01963788	0.020145036	0.47002766	0.4544461	0.028565925	0.4666157	0.45203078	0.03797074	0.027580122
0.0	0.5030148	0.1464436	0.15487437	0.47753125	0.47541055	0.18972176	0.52636117	0.5173575	0.19447833	0.21903679
0.0	0.53895307	0.009336359	0.007618657	0.5071711	0.5594239	0.006955415	0.44148412	0.47908983	0.0280307	0.012453547
0.0	0.5391053	0.009263102	0.007589676	0.5070021	0.5590704	0.006900181	0.44158083	0.47819284	0.027861381	0.012484584
0.0	0.36529312	9.2088594e-05	5.0797855e-05	0.46063069	0.21303315	3.787025e-05	0.46420136	0.62356204	0.000935397	0.00023999832
0.0	0.6051172	0.087385215	0.098837174	0.52879035	0.39010286	0.09764124	0.41237888	0.4279909	0.14172705	0.09191441
0.0	0.52580386	0.018555442	0.028307462	0.57702076	0.50478035	0.023704778	0.46715775	0.5116226	0.06911517	0.029271582
0.0	0.53270257	0.008286773	0.011254086	0.4448723	0.52602476	0.0073997946	0.5255703	0.5143836	0.034899455	0.011580833
0.0	0.60674334	0.047481366	0.058758818	0.6291095	0.5758524	0.05871834	0.60399836	0.5395062	0.16326252	0.08991108
0.0	0.32173327	0.009041851	0.011765844	0.36086282	0.3372045	0.008580738	0.58370036	0.4781345	0.01824151	0.007268972
0.0	0.5267253	0.49715438	0.47690466	0.47713685	0.5224125	0.49555913	0.5329753	0.50532126	0.5005417	0.52027726
0.0	0.5997527	5.709953e-05	7.830673e-05	0.4627856	0.34966198	6.657016e-05	0.3831524	0.43494132	0.0020983317	0.00024033767
0.0	0.5943627	0.0083293915	0.008784314	0.42245206	0.64865667	0.008538516	0.29301763	0.48662314	0.046272285	0.011436104
0.0	0.5697954	0.016367005	0.014606332	0.40306202	0.5640516	0.020869473	0.4891487	0.5202974	0.05626228	0.023102466
0.0	0.3160248	4.271198e-05	3.3302433e-05	0.41058308	0.58195937	7.7300014e-05	0.695235	0.54724056	0.00036221574	5.9122503e-05
0.0	0.50489	0.103463635	0.10971693	0.5113193	0.46441916	0.12983562	0.50039566	0.5324347	0.16681549	0.15414599
0.0	0.34844023	0.004563466	0.0077783135	0.5690763	0.39609697	0.009078026	0.5221432	0.49087563	0.023499547	0.013017758
0.0	0.34776118	0.004587355	0.007788727	0.56905144	0.39600408	0.009085084	0.5217108	0.49022725	0.023502754	0.012988273
0.0	0.34812912	0.0045850673	0.00783441	0.5683758	0.3955558	0.009107498	0.52262163	0.4905427	0.023547992	0.013040782
0.0	0.29873037	6.677177e-05	0.000108269756	0.40253773	0.44250757	4.9596252e-05	0.34737062	0.4572279	0.00033641403	7.879564e-05
0.0	0.4875338	0.13339491	0.13343401	0.48027077	0.49898967	0.13849744	0.47443324	0.5027396	0.23168276	0.1449796
0.0	0.5751632	0.011458422	0.011182249	0.4748033	0.48487863	0.008724819	0.5671015	0.51360947	0.029982228	0.014794211
0.0	0.53127205	0.09736752	0.109867655	0.47515893	0.5522176	0.081628375	0.4812799	0.52187127	0.14273328	0.111088015
0.0	0.5217323	9.478465e-05	0.00017412244	0.42906243	0.41819513	0.0001177364	0.46073127	0.49187508	0.0009966063	0.00015365028
0.0	0.5344081	0.011565756	0.016511837	0.47158718	0.58027154	0.007963046	0.42890516	0.5394176	0.026755739	0.014262587
0.0	0.5344198	0.011563652	0.016472423	0.47114804	0.58009374	0.007941404	0.43031612	0.538201	0.026705334	0.014216157
0.0	0.48611057	0.009844854	0.008854659	0.4514845	0.5184927	0.008547033	0.3959705	0.5038939	0.030962287	0.011670278
0.0	0.51532656	0.011046789	0.014950547	0.46673262	0.52972263	0.0082099885	0.43267146	0.54389614	0.03419799	0.012717337
0.0	0.4702512	4.545046e-05	7.851932e-05	0.4932955	0.47514457	0.00010690153	0.53848577	0.24055763	0.0004090384	9.462653e-05
0.0	0.50217885	0.087881275	0.0677678	0.46004248	0.54088604	0.08499161	0.4431716	0.48237848	0.13063066	0.1034455
0.0	0.47670627	0.009257699	0.0057524825	0.44216907	0.55811405	0.008720192	0.3571104	0.4603213	0.022079725	0.01200584
0.0	0.47622418	0.009246885	0.0057759457	0.441029	0.5576695	0.008666357	0.35724747	0.4593374	0.021858409	0.012143595
0.0	0.38192248	4.0716124e-05	0.00011385293	0.40347967	0.2606023	5.4468845e-05	0.6425839	0.45256436	0.0024540946	5.096331e-05
0.0	0.5563381	0.03282802	0.048986714	0.48529547	0.43552595	0.036683273	0.55927986	0.5107861	0.10516254	0.046632517
0.0	0.5559749	0.03282043	0.04907814	0.48558882	0.436092	0.03662981	0.5599347	0.5104983	0.10493928	0.046554744
0.0	0.52701366	0.053383928	0.066327155	0.40974197	0.42487437	0.055462312	0.47797084	0.48666695	0.13624437	0.08441018
0.0	0.5005794	0.040035874	0.041721005	0.5088131	0.5144949	0.039942093	0.46651337	0.5516096	0.12588245	0.04743673
0.0	0.5259645	4.3831442e-05	0.00011959824	0.25484487	0.21549508	5.0473554e-05	0.34218794	0.43745357	0.0015317345	0.00019610186
0.0	0.38886535	7.8104924e-05	0.00010270344	0.5331754	0.3781657	8.9655994e-05	0.17317893	0.42878363	0.0013067363	7.9725905e-05
0.0	0.5265004	0.49738708	0.4756266	0.47855917	0.5218547	0.4956919	0.5326154	0.50521237	0.5001994	0.5180512
0.0	0.5263889	0.49746105	0.4748678	0.47857872	0.5217898	0.4958955	0.53281754	0.5050344	0.50073683	0.5181311
0.0	0.53840166	0.04088387	0.039909426	0.51639134	0.503139	0.042898808	0.46152183	0.48006764	0.10845825	0.05018707
0.0	0.5262958	0.49463746	0.47706234	0.47837898	0.5228831	0.49573994	0.5332441	0.5048227	0.50014865	0.520409
0.0	0.44381192	0.04255825	0.035820205	0.4744931	0.48806253	0.0467834	0.38432467	0.4299528	0.07767433	0.045166202
0.0	0.5196693	0.0964327	0.084915474	0.4250462	0.5285845	0.0897631	0.50975335	0.54047835	0.15119898	0.12514748
0.0	0.4071731	0.069310464	0.082975894	0.5130164	0.41898263	0.1080989	0.4197701	0.44106796	0.17569	0.09301596
0.0	0.5579772	0.078459516	0.06603339	0.48602766	0.48004007	0.0888229	0.47890264	0.531188	0.15350832	0.09107245
0.0	0.51397747	0.0737138	0.054624952	0.48413092	0.531365	0.10319533	0.5369977	0.5334565	0.1887334	0.10069036
0.0	0.6342493	0.02273059	0.025217172	0.3713147	0.5588967	0.021931013	0.59985626	0.5133072	0.07950057	0.059352916
0.0	0.57924956	0.13209502	0.13406852	0.38857332	0.55579895	0.13756983	0.5727856	0.49295956	0.24324992	0.24913605
0.0	0.525443	0.49839163	0.47514188	0.47736973	0.52120954	0.49736136	0.53283066	0.5052598	0.5000778	0.51918596
0.0	0.52629054	0.49759057	0.47506422	0.47844496	0.52167374	0.4963644	0.5326656	0.5045567	0.50078565	0.5189618
0.0	0.52559114	0.49746257	0.4746089	0.4780737	0.5214237	0.49491188	0.5331204	0.50591046	0.49919626	0.5187111
0.0	0.6080734	0.02289279	0.02214414	0.41780332	0.4680004	0.02360898	0.59272724	0.52954185	0.092883535	0.03315688
0.0	0.52672374	0.4974896	0.47469312	0.477645	0.52225924	0.4969345	0.5325189	0.50573444	0.5001022	0.5186984
0.0	0.52606404	0.49903935	0.47501612	0.4783008	0.5215329	0.4967099	0.53257495	0.50622565	0.49964032	0.51835454
0.0	0.52617025	0.4979525	0.475817	0.47805876	0.5215901	0.4971383	0.53182834	0.5053313	0.5009055	0.5183803
0.0	0.52565795	0.4989112	0.47523582	0.47730365	0.520882	0.4965882	0.53233767	0.50551	0.50069237	0.51862115
0.0	0.469304	0.019518072	0.016781524	0.50796574	0.47756872	0.025146209	0.5340817	0.47246552	0.057685807	0.031875864
0.0	0.52607054	0.49773562	0.4754708	0.47815022	0.5214315	0.4960602	0.5331688	0.50535166	0.5008145	0.5184305
0.0	0.52569044	0.49870434	0.47426432	0.4792996	0.5211197	0.4961962	0.53374344	0.50564384	0.50081664	0.5190865
0.0	0.52680707	0.49811292	0.47485155	0.47897077	0.5222286	0.49576262	0.5327687	0.50600225	0.5010878	0.5185814
0.0	0.52648705	0.49855566	0.4752996	0.47882265	0.5220212	0.4961509	0.53305054	0.5060422	0.5010511	0.51825565
0.0	0.4587491	0.021977885	0.021376831	0.49139455	0.45973167	0.028643839	0.6034644	0.3468838	0.053367246	0.027708123
0.0	0.4605	0.020936362	0.01583046	0.4860793	0.50973505	0.02267166	0.3924207	0.42989582	0.079494566	0.035169512
0.0	0.53203124	0.0168026	0.022340372	0.47575492	0.4788344	0.024929501	0.46158573	0.4179486	0.035244707	0.04293746
0.0	0.4052903	0.013931656	0.031103311	0.4078596	0.4961818	0.027694238	0.36850008	0.5990877	0.055468068	0.024564093
0.0	0.52575845	0.4983737	0.47610146	0.47746396	0.52120686	0.49630967	0.533068	0.50415176	0.50049156	0.5180908
0.0	0.5160548	0.12935457	0.13197385	0.5037468	0.5473341	0.12187827	0.48438552	0.49529633	0.23612864	0.17722905
0.0	0.5262793	0.49740654	0.4755074	0.47794312	0.52256095	0.49672344	0.53292465	0.50496304	0.50076145	0.5182141
0.0	0.52525324	0.49832562	0.47540534	0.4775872	0.520823	0.49631953	0.5326559	0.50520104	0.5009664	0.51853895
0.0	0.5254678	0.49855822	0.47475073	0.47829062	0.52157557	0.49521703	0.53336	0.504963	0.4992402	0.51887476
0.0	0.5258502	0.4969332	0.47402468	0.47879452	0.5220543	0.49492905	0.5315345	0.50485736	0.5001145	0.51866025
0.0	0.52583265	0.49780962	0.47617137	0.47818613	0.5216177	0.49598956	0.5331502	0.5055829	0.49997938	0.51851374
0.0	0.4896019	0.022221709	0.020145742	0.48872462	0.41039437	0.025599413	0.566221	0.40324217	0.07432221	0.029649597
0.0	0.52698106	0.49738082	0.47535777	0.4782671	0.52184093	0.4951904	0.53304195	0.5054328	0.50014764	0.5183509
0.0	0.52544063	0.49589473	0.4751324	0.4778996	0.5216048	0.49735168	0.5318348	0.5052659	0.49929586	0.5196295
0.0	0.5254016	0.4966334	0.47545895	0.47795466	0.52153593	0.49741042	0.5322254	0.50542194	0.49956402	0.5191834
0.0	0.5268974	0.4964543	0.47593275	0.4781102	0.52190423	0.4956854	0.5322809	0.50434786	0.500039	0.5184262
0.0	0.5256742	0.49550453	0.47611254	0.47816285	0.52232414	0.49639267	0.5319641	0.5051826	0.49962068	0.51948136
0.0	0.675909	0.049900383	0.05369472	0.6073386	0.54498035	0.053654153	0.67880833	0.5437893	0.16853666	0.09279372
0.0	0.5255963	0.49630818	0.47627583	0.47817403	0.5221354	0.49661124	0.53233314	0.50535256	0.49983466	0.51906
0.0	0.52668446	0.496495	0.47532144	0.47708791	0.5219922	0.4951626	0.53191495	0.50453764	0.49865857	0.51758003
0.0	0.52627283	0.49658278	0.47595254	0.4774158	0.52171504	0.49725404	0.53300023	0.5051601	0.4983362	0.51827735
0.0	0.52609515	0.49720684	0.47614244	0.47755146	0.5216278	0.49732903	0.5331965	0.5053338	0.49876425	0.5180566
0.0	0.52668744	0.49623373	0.47590435	0.47770724	0.52163875	0.49553555	0.5320901	0.5039691	0.49934247	0.5172992
0.0	0.52574563	0.4955463	0.4755623	0.4771843	0.521507	0.49707884	0.532024	0.5051357	0.4996577	0.5190068
0.0	0.57416296	0.039679077	0.050993938	0.6321466	0.4828664	0.057975154	0.61904734	0.49968544	0.124415636	0.09681466
0.0	0.5256558	0.49634302	0.4758172	0.47735864	0.5214544	0.49718308	0.532383	0.5053134	0.4998655	0.5186645
0.0	0.52680254	0.4966477	0.4762218	0.47819644	0.5217005	0.49502632	0.5328164	0.50424755	0.5000099	0.5179025
0.0	0.52626795	0.49633938	0.47525042	0.47759268	0.5214087	0.4971552	0.53299797	0.50535184	0.499308	0.5185984
0.0	0.5260911	0.49700397	0.47555733	0.47769892	0.52137244	0.49724668	0.5331946	0.5054936	0.49957407	0.51832414
0.0	0.52597195	0.49661875	0.476549	0.47794387	0.52212125	0.4968177	0.53257877	0.5061291	0.5000797	0.5179396
0.0	0.59489536	0.044646885	0.045708388	0.5956596	0.4996596	0.05837858	0.67549187	0.50680184	0.12529655	0.097875275
0.0	0.4979906	0.15386929	0.14889845	0.44264528	0.5597886	0.1722755	0.445166	0.44454375	0.256025	0.20785123
0.0	0.6080283	0.1616592	0.17889771	0.47815508	0.47326714	0.18926042	0.46407405	0.47056285	0.2292561	0.20668034
0.0	0.51278454	0.14676897	0.1915859	0.4539404	0.5151126	0.1897132	0.45574027	0.5461609	0.20396422	0.18770553
0.0	0.52542114	0.4964722	0.4764167	0.47699577	0.52173465	0.49709862	0.5318095	0.5055208	0.500449	0.51820815
0.0	0.5272724	0.4974529	0.47645313	0.47780597	0.5222206	0.49578607	0.53317815	0.5043566	0.49996752	0.517829
0.0	0.52588266	0.4965193	0.4751742	0.4774403	0.5225023	0.49556002	0.53238565	0.50610757	0.49863908	0.5187
0.0	0.52577	0.4971539	0.4754938	0.4775719	0.5222838	0.49591732	0.5326844	0.5061233	0.49901667	0.5184088
0.0	0.5265836	0.49689975	0.47520438	0.4779283	0.522317	0.49522692	0.5324029	0.50428396	0.49999195	0.51787186
0.0	0.5263909	0.49530327	0.4760716	0.47756168	0.52212846	0.4953647	0.53276765	0.5053775	0.4986108	0.5185683
0.0	0.6286553	0.043213718	0.048735537	0.61668533	0.4921587	0.060258396	0.62899554	0.45482102	0.16164005	0.09499753
0.0	0.52619356	0.4961405	0.47624165	0.47767308	0.52197236	0.4957546	0.5330027	0.5055149	0.4989931	0.51829904
0.0	0.52650124	0.49644572	0.47620824	0.4772234	0.52118844	0.49522552	0.5329296	0.50398105	0.4987563	0.5172691
0.0	0.52711016	0.49645042	0.47510436	0.4771192	0.5210378	0.49548474	0.53349334	0.5057386	0.49843392	0.5175288
0.0	0.5192179	0.0058963127	0.013272595	0.73904526	0.47279474	0.012234405	0.37763152	0.512268	0.039046172	0.012953244
0.0	0.44855157	0.056513343	0.060791884	0.57440233	0.5200674	0.06331234	0.44809043	0.5212284	0.14689726	0.081703246
0.0	0.44325995	0.0062955553	0.01205566	0.57021874	0.4213914	0.009225369	0.54258734	0.45464402	0.024384405	0.013241581
0.0	0.5265688	0.49687138	0.47514257	0.4784635	0.52180016	0.49565476	0.53316706	0.50495154	0.49997425	0.52047867
0.0	0.3618322	4.040213e-05	0.00016442468	0.658796	0.3274489	8.815081e-05	0.5519087	0.40506008	0.00062215846	0.00016654872
0.0	0.42976707	0.009851205	0.0113585815	0.6892364	0.4411303	0.0099007	0.4402719	0.41906816	0.019280197	0.01258291
0.0	0.58258295	5.0016115e-05	6.718873e-05	0.5405171	0.6460015	7.6879376e-05	0.17356393	0.30411103	0.002544736	8.998386e-05
0.0	0.44423336	0.0070306747	0.006270485	0.61816984	0.66617954	0.012921847	0.3347073	0.32912228	0.032847848	0.010796401
0.0	0.52724475	0.49726826	0.4756664	0.47746396	0.521843	0.49703342	0.5327105	0.5053499	0.49887198	0.5187151
0.0	0.5262056	0.49669147	0.47563073	0.47843426	0.52244973	0.4958324	0.53322756	0.50571316	0.49898154	0.51950765
0.0	0.40609422	6.8997826e-05	5.0198745e-05	0.22098081	0.46210048	7.6724915e-05	0.66754454	0.35134488	0.00048462942	0.00012379127
0.0	0.4105575	0.00880792	0.006927518	0.3184233	0.5061913	0.010042893	0.6963846	0.41694707	0.035384003	0.014227709
0.0	0.52672166	0.4976877	0.47542286	0.4788222	0.52175415	0.49613494	0.53261214	0.5057047	0.49934295	0.5185987
0.0	0.5257891	0.49681282	0.4748794	0.478499	0.52225685	0.49513027	0.5336204	0.5052208	0.4984206	0.51916206
0.0	0.4486285	0.0019395347	0.0018604854	0.48783094	0.4905509	0.002009291	0.4438122	0.5345229	0.017889015	0.0022909574
0.0	0.4368481	0.007803995	0.0072310176	0.48365483	0.43933913	0.006043405	0.35119632	0.5195564	0.04814349	0.009567529
0.0	0.64062315	0.04650963	0.053891923	0.6110585	0.56641376	0.050943196	0.68537897	0.5637782	0.16319914	0.08563465
0.0	0.75094634	7.046454e-05	3.8186372e-05	0.35171542	0.48476315	0.00015145412	0.3526953	0.47578856	0.0009942898	5.8153237e-05
0.0	0.5709293	0.007991052	0.007546459	0.4416379	0.6221383	0.010180253	0.5503895	0.4136878	0.040947586	0.008321163
0.0	0.586197	0.07026032	0.07883908	0.44957784	0.5824963	0.08545738	0.49933973	0.5601543	0.15759265	0.11204636
0.0	0.58715117	0.07022988	0.07918678	0.44741458	0.5826323	0.08507709	0.4977659	0.56017923	0.15655594	0.11153101
0.0	0.6253036	0.005877253	0.009422086	0.4276615	0.56068945	0.009364039	0.4730795	0.5892337	0.036686238	0.0106864
0.0	0.62245834	0.0066031395	0.009263881	0.5033354	0.54992545	0.008247377	0.566466	0.44027755	0.04536014	0.016185634
0.0	0.6426772	0.0057829274	0.007943441	0.41902047	0.6408524	0.008711969	0.46303633	0.61171097	0.033605058	0.014455643
0.0	0.6742035	4.64912e-05	0.00013240788	0.5454164	0.4090036	8.015035e-05	0.6189544	0.33131668	0.002687257	0.00013543527
0.0	0.71356857	3.520025e-05	9.887703e-05	0.37889847	0.59846896	8.986116e-05	0.41433024	0.66645515	0.0014414137	0.000107765765
0.0	0.64451563	0.0057451376	0.00798996	0.4191003	0.64057535	0.0087459255	0.46222636	0.61340934	0.033617657	0.014419146
0.0	0.5173913	0.08714717	0.09272909	0.48233533	0.56824124	0.10619885	0.5966582	0.507137	0.10056586	0.14312036
0.0	0.48443958	0.010068401	0.0074292417	0.49434164	0.46091956	0.009456038	0.42181644	0.54826814	0.038757563	0.010449803
0.0	0.240173	9.4763505e-05	4.9929382e-05	0.4620789	0.42335162	8.6713626e-05	0.2608495	0.30350354	0.000804366	0.00014416937
0.0	0.4518692	0.068850465	0.07369021	0.54928976	0.4686481	0.082652666	0.58501846	0.50049335	0.15759183	0.096192986
0.0	0.45171234	0.06911597	0.073789634	0.55024624	0.46917948	0.08297613	0.58580077	0.5004708	0.15874581	0.09594487
0.0	0.45171234	0.06911597	0.073789634	0.55024624	0.46917948	0.08297613	0.58580077	0.5004708	0.15874581	0.09594487
0.0	0.45101887	0.06917786	0.07334905	0.5505608	0.4682157	0.08307662	0.5850407	0.5004427	0.15819864	0.09608743
0.0	0.3523108	0.020631969	0.02067838	0.52736384	0.392984	0.021140803	0.57377213	0.50823164	0.068906404	0.02595201
0.0	0.5264544	0.49736974	0.47522107	0.47762096	0.5214257	0.49638867	0.531742	0.505157	0.5001209	0.51794696
0.0	0.527736	0.4963219	0.47606993	0.478936	0.52237326	0.49547642	0.53315413	0.5059966	0.50168264	0.5196158
0.0	0.40927565	0.14268231	0.12932532	0.47044256	0.43488717	0.12795438	0.53157496	0.5126736	0.21963051	0.14545533
0.0	0.5264018	0.49789584	0.47675753	0.47712144	0.52229387	0.49655598	0.5326381	0.50533813	0.49970776	0.5170197
0.0	0.527028	0.4978318	0.47587553	0.4773508	0.5216317	0.49608988	0.5325252	0.50498456	0.5007195	0.5190508
0.0	0.52709836	0.49772197	0.47606403	0.47738737	0.5212016	0.49639305	0.532794	0.505462	0.50076586	0.5187743
0.0	0.48867166	7.784698e-05	6.807461e-05	0.3975648	0.4630058	0.00011306972	0.3302525	0.51450837	0.0028518452	0.00011372544
0.0	0.42598268	0.005336962	0.008995476	0.49348968	0.45387596	0.007970971	0.43870792	0.46008295	0.043218695	0.011160099
0.0	0.4403308	0.01094002	0.0045392956	0.37915802	0.3654632	0.010202946	0.45597652	0.5405941	0.030054497	0.015146697
0.0	0.531929	4.7223428e-05	8.642832e-05	0.42668816	0.25710338	5.775819e-05	0.35551128	0.43703008	0.0023542854	0.00015060302
0.0	0.4730626	0.000108275126	0.00010032302	0.46875066	0.5694776	0.0001318437	0.5519044	0.52417326	0.0017565356	0.00014382118
0.0	0.24266419	9.538599e-05	6.902363e-05	0.5886717	0.5694661	9.7763594e-05	0.3141695	0.4254436	0.00052903703	0.00012334775
0.0	0.5205567	0.15394014	0.16555148	0.44353732	0.4997953	0.1803501	0.49153706	0.49993706	0.25610998	0.20070331
0.0	0.51982445	0.15451084	0.1657251	0.4444481	0.4994736	0.18092246	0.49233675	0.5000089	0.2562917	0.20064974
0.0	0.521802	0.21809094	0.22526383	0.4529628	0.50553596	0.2435068	0.5025953	0.50209403	0.31088054	0.26545987
0.0	0.5568694	0.17042184	0.17804804	0.4845913	0.51282376	0.18310243	0.5922544	0.5408169	0.24381344	0.19462042
0.0	0.5403619	0.04947414	0.04004679	0.46078143	0.47609985	0.06257941	0.50518733	0.4728428	0.11598211	0.067452
0.0	0.30229792	5.1014416e-05	3.718692e-05	0.52406335	0.21016988	0.00013536336	0.1499273	0.39775884	0.00083875627	6.964187e-05
0.0	0.5412566	0.03460707	0.035212357	0.46735504	0.45436507	0.047283124	0.5481202	0.5340054	0.089944504	0.052598476
0.0	0.5586689	0.009041185	0.0060273404	0.5056961	0.56126976	0.008464624	0.5226195	0.6090661	0.023951292	0.014830827
0.0	0.5178432	0.061342992	0.054096624	0.47452685	0.4361516	0.06582217	0.5899312	0.48824003	0.13922083	0.07366594
0.0	0.5378386	0.0050995545	0.008690619	0.41465408	0.2899562	0.014223576	0.58372945	0.4837607	0.037482254	0.010389113
0.0	0.538507	0.0050847773	0.00868794	0.41503304	0.2908645	0.014246306	0.58452326	0.48447034	0.037243754	0.010337324
0.0	0.53293365	0.0666801	0.082116134	0.447136	0.40138355	0.10695709	0.5594155	0.4957621	0.16511558	0.0958547
0.0	0.5381882	0.005121046	0.00867203	0.4151272	0.2893344	0.014269848	0.5856635	0.4844422	0.0374255	0.0103733195
0.0	0.53315836	0.0667745	0.08189786	0.44693	0.40101108	0.10676726	0.559319	0.4949662	0.16541332	0.09628585
0.0	0.5788956	0.006430439	0.010257423	0.45750818	0.5878859	0.0075423494	0.5120916	0.5680212	0.013137792	0.012873469
0.0	0.62322944	5.3077252e-05	3.6618967e-05	0.6793454	0.41077927	7.418383e-05	0.6866384	0.26788127	0.0018760132	9.8681674e-05
0.0	0.5822544	0.005506009	0.0062704226	0.50230575	0.4738126	0.007170246	0.55989873	0.42556623	0.029730253	0.011363686
0.0	0.36208573	1.7173104e-05	0.00013973385	0.56267536	0.6147391	5.4925298e-05	0.31522316	0.67906743	0.00031345265	0.00010918993
0.0	0.44338638	0.0041123736	0.011181168	0.5204206	0.5690691	0.007335743	0.42003104	0.59614915	0.017439788	0.010756036
0.0	0.5632721	0.007618044	0.011952091	0.4593132	0.6285043	0.009524779	0.4220719	0.6330639	0.009052744	0.011541007
0.0	0.33389285	6.453156e-05	5.729278e-05	0.3816662	0.25995496	5.8940896e-05	0.31428993	0.44322643	0.0039948863	0.0005703546
0.0	0.5972201	0.04633571	0.07177168	0.49034473	0.4581679	0.053087417	0.34379017	0.4949084	0.11622916	0.077549405
0.0	0.5269185	0.49656415	0.47463715	0.4774602	0.5209342	0.4960573	0.53322864	0.50599355	0.49893546	0.5172963
0.0	0.67206186	0.0055997274	0.012767618	0.5754739	0.27618918	0.0060940376	0.20643911	0.67601204	0.023537224	0.014054942
0.0	0.7510137	2.6018719e-05	0.00016088372	0.5173644	0.3059007	4.2926724e-05	0.068655826	0.46603212	0.000811267	0.00014200388
0.0	0.5260979	0.497561	0.47443444	0.47815543	0.5225862	0.49577674	0.53258485	0.5065842	0.49936923	0.51897746
0.0	0.47103894	0.00543064	0.009925747	0.5149024	0.47426394	0.008679132	0.66226417	0.45628223	0.047082923	0.013917552
0.0	0.5235432	0.04428675	0.05258155	0.4567457	0.41887105	0.076874524	0.49089918	0.4095335	0.14606665	0.07268365
0.0	0.5028381	0.039132897	0.04284938	0.45982283	0.48856783	0.038989764	0.44532785	0.43235835	0.11215549	0.047189884
0.0	0.6215516	0.006878479	0.0065368395	0.42638466	0.4642734	0.0069352086	0.53781796	0.42893913	0.027499622	0.009524307
0.0	0.62253916	0.00688205	0.0065718316	0.42520115	0.46370965	0.0069010723	0.53894496	0.42934906	0.027514592	0.009514969
0.0	0.44149944	0.031342585	0.03913038	0.3971362	0.47366905	0.03583293	0.5181435	0.5168117	0.09933381	0.053815518
0.0	0.24368317	5.235427e-05	7.114745e-05	0.28095275	0.23014367	7.1144874e-05	0.18205689	0.5542275	0.00083311123	0.00010318238
0.0	0.51753914	0.0064088446	0.0076641375	0.34953204	0.3085376	0.008462879	0.5075174	0.31854567	0.016901985	0.01142746
0.0	0.38258824	0.0073268074	0.009186208	0.41959387	0.5496713	0.009451269	0.57852477	0.29889446	0.02764547	0.012274993
0.0	0.53010046	0.03632144	0.030403292	0.39454925	0.36829835	0.040284865	0.4485011	0.40279782	0.055254392	0.042907145
0.0	0.43898222	0.039601073	0.034206364	0.44263908	0.5327898	0.04325783	0.4960927	0.38811946	0.075604685	0.044933647
0.0	0.527452	0.49696487	0.4749804	0.47713533	0.52092755	0.49635184	0.5338399	0.50624937	0.499286	0.5176192
0.0	0.4709559	0.0049474086	0.0053284713	0.47616827	0.5372796	0.01028868	0.283702	0.35601705	0.042429958	0.013886111
0.0	0.33064112	0.006549772	0.0069499235	0.50121176	0.47184986	0.011683083	0.2902863	0.33871326	0.03225587	0.014796033
0.0	0.4760879	0.06105937	0.054821644	0.46263453	0.4743251	0.06613276	0.37286675	0.432031	0.1109181	0.09038795
0.0	0.35214275	7.2168055e-05	5.8822927e-05	0.42081755	0.35615364	9.7225115e-05	0.10296244	0.26458177	0.0006745617	0.0002549279
0.0	0.43747425	0.008356067	0.0072388984	0.44907025	0.43756694	0.009704502	0.26568633	0.3791399	0.025296293	0.016284693
0.0	0.52665603	0.49567094	0.4745303	0.47647706	0.520774	0.49630624	0.5334363	0.5048781	0.498496	0.5167762
0.0	0.48148566	0.014112425	0.014641177	0.47546327	0.53423804	0.025029132	0.32802847	0.38464686	0.07593258	0.032352712
0.0	0.6156141	0.0036919145	0.0040641637	0.44929755	0.6003706	0.009002047	0.27574247	0.37084365	0.05469815	0.012807238
0.0	0.56686765	0.04581062	0.04831118	0.49513805	0.5505379	0.06078987	0.42743436	0.4450714	0.16028632	0.07915936
0.0	0.66087145	2.4953235e-05	3.6894056e-05	0.5340985	0.61718625	7.096917e-05	0.20292792	0.30218524	0.0029818334	0.00015352639
0.0	0.5955574	0.004930381	0.0057415264	0.50589573	0.5704819	0.008302855	0.3501681	0.40118912	0.05179857	0.01268316
0.0	0.42987868	0.016555304	0.026449842	0.45011666	0.50655955	0.024966815	0.5089476	0.53220516	0.048221875	0.023480736
0.0	0.38383234	0.00784251	0.008520132	0.38999385	0.41694683	0.011301002	0.61582315	0.4664697	0.025396338	0.010779146
0.0	0.23251079	8.941488e-05	3.3529737e-05	0.4119458	0.2248189	0.00014136497	0.43300372	0.55232584	0.000793224	0.0001505407
0.0	0.2693633	4.1644013e-05	7.289548e-05	0.377115	0.22134577	9.9571334e-05	0.35593548	0.61690474	0.00087902683	0.00017424519
0.0	0.3000001	6.219439e-05	8.170408e-05	0.30068582	0.3136513	5.5689838e-05	0.35365164	0.54933184	0.0017213312	0.00014533459
0.0	0.43871102	0.030681537	0.036002412	0.51420295	0.44654554	0.047716822	0.45319402	0.4339089	0.051863365	0.05583788
0.0	0.50594115	0.067714654	0.039139494	0.43969166	0.49050176	0.05663398	0.5662089	0.4935667	0.09927359	0.077988744
0.0	0.5268415	0.49704495	0.476756	0.4780942	0.5219204	0.49562794	0.53242266	0.50494945	0.49953765	0.51809996
0.0	0.52653503	0.49696144	0.47555545	0.47809234	0.52202153	0.49496135	0.5332891	0.50443673	0.49957335	0.5191492
0.0	0.5036001	0.17827193	0.1470557	0.47731474	0.51714563	0.17214683	0.5005774	0.42052215	0.26092482	0.23055163
0.0	0.53728634	0.00790231	0.0061985427	0.46691293	0.4503776	0.0073606395	0.5188252	0.44396666	0.035979077	0.01021115
0.0	0.5080248	6.420201e-05	2.1396616e-05	0.3000193	0.47592163	4.2840722e-05	0.65160555	0.22329777	0.0005797164	0.0001003792
0.0	0.36386937	4.172228e-05	2.0257912e-05	0.38442975	0.33145207	9.24846e-05	0.34607092	0.34084603	0.0015445895	0.00014911577
0.0	0.6094145	0.009766268	0.0063593388	0.42093426	0.52499425	0.0049934397	0.6696907	0.3723069	0.022223433	0.008389778
0.0	0.11046342	6.985752e-05	6.07913e-05	0.28473553	0.1694573	0.00014776152	0.42843997	0.26140186	0.0013587795	0.0002109484
0.0	0.55800176	0.015152088	0.024897141	0.4482847	0.58156884	0.0040121027	0.54161304	0.4836043	0.067020305	0.03578077
0.0	0.45880064	0.14627068	0.14792557	0.44758138	0.50866944	0.18546575	0.50944066	0.49968395	0.26150522	0.20758677
0.0	0.52729225	0.49776414	0.4764029	0.47815534	0.5225077	0.49620315	0.53280675	0.5051905	0.49982148	0.5188136
0.0	0.46122912	0.0061001866	0.0065232287	0.31826845	0.6262789	0.014078643	0.5169628	0.39850992	0.026106987	0.009967855
0.0	0.5115372	3.2861328e-05	4.713201e-05	0.22014289	0.6336751	0.00013967656	0.6472008	0.39697722	0.0007740507	0.00010727814
0.0	0.5272605	0.4972558	0.47652614	0.47694695	0.521169	0.49661723	0.53288347	0.5059487	0.4993109	0.5178801
0.0	0.52973396	0.03631306	0.030461147	0.39482987	0.3688341	0.04022637	0.4491585	0.40252084	0.055130567	0.04283531
0.0	0.43982196	9.380536e-05	5.121255e-05	0.45543414	0.45965046	7.0340146e-05	0.30970365	0.3773164	0.0004488869	0.000110013905
0.0	0.45931402	0.03245282	0.03666148	0.4334286	0.38031375	0.039653063	0.49708697	0.4544534	0.06898087	0.048948266
0.0	0.40595576	0.03847255	0.039857604	0.44844487	0.5695864	0.045441065	0.5404889	0.48058692	0.090914704	0.049887743
0.0	0.42343968	0.05933041	0.06069176	0.4530205	0.5632463	0.068384275	0.5396345	0.48418647	0.122047946	0.07497092
0.0	0.5530062	0.0052708504	0.009520121	0.3814567	0.22645046	0.008307285	0.4452396	0.43331355	0.022457179	0.009460076
0.0	0.28495213	0.0071705147	0.008368618	0.4226972	0.54937404	0.009542268	0.47996557	0.27305487	0.034086514	0.012497595
0.0	0.39275923	0.0553233	0.062418774	0.4822141	0.54258865	0.06476373	0.5432812	0.44870412	0.12533785	0.07666868
0.0	0.1244343	5.259637e-05	7.810165e-05	0.36865753	0.5747819	9.316849e-05	0.42706096	0.12007144	0.0012290061	0.00014848495
0.0	0.4718343	0.055306807	0.06699596	0.44175237	0.5432434	0.056109637	0.49145085	0.49143714	0.12577096	0.08306774
0.0	0.13666797	4.8150647e-05	9.17555e-05	0.40441433	0.253768	8.17733e-05	0.43750066	0.21777071	0.0006785713	9.65074e-05
0.0	0.61015445	2.5411164e-05	9.539126e-05	0.37225068	0.37694383	7.129394e-05	0.31774402	0.68945384	0.0034250484	0.00015468812
0.0	0.5219806	0.032549787	0.03444944	0.4087211	0.4195613	0.037943028	0.46751663	0.5411554	0.1235162	0.052102245
0.0	0.5657378	0.049405593	0.06165688	0.46237454	0.4624025	0.06391131	0.569254	0.5875817	0.13127452	0.0987305
0.0	0.52016455	3.8278762e-05	9.090211e-05	0.33221242	0.42182222	5.7419948e-05	0.7214629	0.5187623	0.0009344608	0.00041017955
0.0	0.5117078	3.919515e-05	5.593221e-05	0.28197658	0.24079323	6.3424195e-05	0.34211048	0.6111002	0.002803868	0.00014227928
0.0	0.44784415	0.0066749477	0.0070524327	0.33246222	0.42524028	0.0064511183	0.47457474	0.4237138	0.042806726	0.013085722
0.0	0.5892806	0.0057489327	0.0070620226	0.42019996	0.3217603	0.009581845	0.3958849	0.68815184	0.0593754	0.011457423
0.0	0.5893047	0.005818329	0.0070778085	0.41895857	0.3200475	0.00957975	0.3959248	0.68661094	0.059331108	0.011513396
0.0	0.42534	0.022240967	0.02346221	0.49673805	0.47703853	0.02364427	0.41108423	0.5498581	0.04961547	0.030112596
0.0	0.50018144	0.0416684	0.03340516	0.4420037	0.48181537	0.042339116	0.42219016	0.5824422	0.054053217	0.04312622
0.0	0.22571228	5.3155716e-05	7.863283e-05	0.56695443	0.303112	9.088018e-05	0.5596442	0.41035137	0.001678149	0.00013415994
0.0	0.4526272	0.0069383522	0.0060219285	0.473876	0.37904423	0.010659147	0.43364465	0.57225883	0.02398084	0.00946903
0.0	0.42497092	0.056442846	0.038754117	0.5156496	0.47806638	0.03966882	0.5190726	0.41443998	0.06839577	0.054661386
0.0	0.4657663	0.04054965	0.035943247	0.37069768	0.6484786	0.043876555	0.35149646	0.4623851	0.056714702	0.043049205
0.0	0.49093407	0.13032602	0.11814888	0.41350782	0.59996754	0.13543557	0.4226002	0.48060685	0.15668249	0.1379787
0.0	0.49193347	0.13016248	0.11854189	0.413626	0.5998471	0.13530272	0.42295438	0.48163396	0.1568412	0.13855071
0.0	0.41386726	3.0398764e-05	9.164829e-05	0.37012792	0.55929387	3.8740454e-05	0.53461957	0.46513873	0.0017164088	0.00015375493
0.0	0.48312235	0.006623285	0.008401501	0.4212171	0.62228644	0.010747196	0.41309085	0.48927695	0.02672676	0.00965841
0.0	0.5793159	0.0013167094	0.0017652005	0.4081367	0.39960724	0.0024920935	0.38086656	0.5918971	0.014864361	0.003381367
0.0	0.39559248	0.028483108	0.022270296	0.4572067	0.5202516	0.040993527	0.580153	0.5282934	0.11760328	0.03852714
0.0	0.5614167	0.038545582	0.028714351	0.513206	0.31776926	0.038902633	0.61779505	0.3856681	0.09035701	0.061386444
0.0	0.3781736	0.015060054	0.01642485	0.43746006	0.5337624	0.021141	0.5777342	0.39196348	0.08325674	0.025759505
0.0	0.43870103	0.00087327696	0.0011261432	0.4145808	0.34014454	0.0020083925	0.43732208	0.2731062	0.012313729	0.0037015106
0.0	0.638617	0.012307236	0.012608964	0.5859591	0.46142393	0.014398026	0.633545	0.5657362	0.047219615	0.024561696
0.0	0.47850233	0.020342048	0.015012618	0.40898085	0.4645416	0.027091295	0.43299502	0.43103778	0.06922899	0.029470207
0.0	0.5577736	0.023363072	0.02155193	0.4572119	0.41838434	0.02612119	0.5171748	0.52867573	0.049093813	0.032481197
0.0	0.49692082	0.021011878	0.01584571	0.4922446	0.45452383	0.017553283	0.5684575	0.5022001	0.049878567	0.030702367
0.0	0.4824687	0.15647082	0.14892332	0.4676796	0.550308	0.13126191	0.49917108	0.44933933	0.20344485	0.20137377
0.0	0.55898196	0.085657485	0.07675718	0.4117143	0.5375614	0.09079064	0.52096796	0.4948409	0.13379142	0.09618239
0.0	0.5764828	0.008569173	0.009352951	0.5604946	0.6068828	0.013207333	0.6064165	0.56535274	0.067330055	0.022310002
0.0	0.68826205	0.0077596074	0.010850219	0.58876413	0.42646155	0.011974799	0.5464507	0.5373989	0.06372192	0.025162332
0.0	0.4051262	0.007430057	0.0060437396	0.44182265	0.52648205	0.0075545274	0.5725569	0.34296	0.033634074	0.009039511
0.0	0.4986338	0.07908104	0.0645768	0.48592293	0.49956545	0.07883933	0.62728626	0.41487485	0.17623767	0.084049165
0.0	0.46796387	0.007409766	0.0052078064	0.49277064	0.47677824	0.007390467	0.71383435	0.33013138	0.043603275	0.0077111237
0.0	0.37912747	7.619441e-05	4.7743073e-05	0.4989755	0.4807233	8.318204e-05	0.7098086	0.35413793	0.003080857	0.00010907067
0.0	0.46915534	0.007359257	0.0052120374	0.49267778	0.47512367	0.007367468	0.7130929	0.32967013	0.043339763	0.0077151125
0.0	0.5009982	7.7482226e-05	4.436163e-05	0.6931902	0.5246315	5.6900535e-05	0.30220655	0.19148254	0.0013011959	0.00011484507
0.0	0.49522766	0.0080659585	0.007808537	0.78592044	0.4385848	0.0064126956	0.5522988	0.3057454	0.0301143	0.011469532
0.0	0.49582165	0.008030437	0.007837175	0.78674173	0.43814057	0.0063769985	0.5524292	0.30618373	0.030212129	0.011462668
0.0	0.57244134	0.014893814	0.0240432	0.42537627	0.42024773	0.025043765	0.42420697	0.49190757	0.07877389	0.031670082
0.0	0.6128883	3.113809e-05	0.000106192056	0.57532203	0.24428886	0.00012299516	0.6231781	0.5324885	0.0028308642	0.00013275199
0.0	0.45399016	0.016394302	0.023117375	0.4543862	0.5355901	0.02115197	0.54369986	0.43293968	0.0748373	0.034469683
0.0	0.4211902	0.017514119	0.015318642	0.376773	0.5075343	0.022142226	0.4907432	0.428465	0.08467738	0.024501042
0.0	0.47353455	0.2431541	0.21570455	0.47210094	0.49207506	0.25116658	0.5496863	0.5223815	0.3295522	0.23567705
0.0	0.39442793	0.06363559	0.0577355	0.4425715	0.47396	0.07149597	0.51830024	0.5109161	0.16624866	0.067904964
0.0	0.4706812	0.0080362735	0.0055998126	0.40557474	0.41144872	0.008126638	0.58961415	0.43667796	0.040184084	0.010230292
0.0	0.4291913	4.5055032e-05	0.000116038675	0.3407623	0.2555054	7.1942064e-05	0.46952134	0.5292736	0.00564212	0.00015443905
0.0	0.528365	0.018731818	0.021353561	0.4301816	0.42594358	0.019245753	0.62046957	0.47931868	0.090702645	0.027241213
0.0	0.33834693	3.348034e-05	4.231919e-05	0.3259714	0.38782564	0.000108532106	0.76680696	0.42432165	0.0012976354	9.928121e-05
0.0	0.5270637	0.4978232	0.4772581	0.47734308	0.52169365	0.49666464	0.53230786	0.5051132	0.50151384	0.5191463
0.0	0.43180382	0.009607428	0.011888902	0.53008556	0.5566648	0.010249657	0.40491974	0.49367937	0.05065238	0.012222827
0.0	0.5851781	0.08197105	0.08559462	0.52241886	0.5233007	0.11348498	0.44649658	0.4824226	0.16678807	0.101392776
0.0	0.5268977	0.49652952	0.47656378	0.47821254	0.5221595	0.4961502	0.53221613	0.5057246	0.50023377	0.5194631
0.0	0.32690805	5.3077252e-05	3.673866e-05	0.4143711	0.2987916	0.00011732799	0.44171956	0.20397972	0.0020777984	0.00012857372
0.0	0.51050115	0.008973137	0.004980868	0.5486706	0.43982944	0.009250542	0.5332711	0.3895437	0.040580235	0.012668551
0.0	0.5267584	0.49635136	0.47460794	0.4766198	0.520645	0.49553132	0.5335828	0.50552994	0.49843854	0.51747686
0.0	0.3619919	0.0061371555	0.007489494	0.564919	0.6605418	0.006837512	0.6235191	0.40675142	0.06172311	0.013312546
0.0	0.5412982	8.280865e-05	7.649581e-05	0.4770115	0.6299251	0.000107986314	0.7767316	0.30911106	0.0023482577	0.00015436368
0.0	0.5215542	0.032660794	0.034507427	0.409024	0.4197326	0.038051035	0.46715787	0.54194695	0.12384254	0.052202467
0.0	0.64057004	0.007921095	0.009439869	0.56684965	0.5232559	0.01625236	0.3629939	0.45609918	0.037989087	0.01159576
0.0	0.39764974	0.008778914	0.0115495175	0.4460167	0.56426275	0.011374002	0.4223957	0.54665035	0.062267236	0.014218575
0.0	0.44299713	0.02437853	0.023585804	0.3968154	0.37584612	0.020081569	0.48040164	0.56415015	0.059165522	0.028641405
0.0	0.44256145	0.024371704	0.023640059	0.39715275	0.37649438	0.020045849	0.4811977	0.56381035	0.0590071	0.02858301
0.0	0.33153266	3.453788e-05	4.012303e-05	0.41513893	0.57627976	0.00011506069	0.60034573	0.23453528	0.001628448	0.00044033732
0.0	0.43102506	0.0068875076	0.005932669	0.458409	0.41247103	0.00932119	0.5281449	0.35623962	0.03485567	0.016570084
0.0	0.4274333	0.022460168	0.022805702	0.51114243	0.4831937	0.022837177	0.43396035	0.45065475	0.07706599	0.032004353
0.0	0.54371494	0.070417635	0.06797331	0.39680213	0.3211169	0.08729099	0.46612954	0.39554644	0.08948799	0.09248074
0.0	0.40770647	0.0797678	0.08050095	0.46950004	0.5640619	0.09658899	0.5376682	0.3737503	0.1398082	0.098739274
0.0	0.25812468	0.0011063652	0.0013872398	0.54695255	0.53417003	0.0024611673	0.42318064	0.46260014	0.018192966	0.0031526664
0.0	0.28801137	6.299916e-05	5.7860227e-05	0.43271446	0.4607957	7.970744e-05	0.53400135	0.30698937	0.0010084555	0.0003117099
0.0	0.61133945	0.002113545	0.002302819	0.36777472	0.45374712	0.0020709874	0.61827123	0.4049827	0.010823598	0.0038866987
0.0	0.45326275	0.05499536	0.038552113	0.48965925	0.50863725	0.07269128	0.4770763	0.46763653	0.12866352	0.07007709
0.0	0.60972804	0.010113847	0.007130872	0.42299795	0.5236035	0.010343912	0.44281828	0.36146381	0.02714782	0.011180862
0.0	0.6100323	0.010199138	0.007197092	0.4229241	0.5236047	0.01040495	0.44267005	0.36205947	0.027261747	0.011210845
0.0	0.21395603	6.93682e-05	7.406472e-05	0.32666624	0.49988112	8.360575e-05	0.470509	0.29309338	0.0024000497	0.00016134199
0.0	0.41806826	0.08350534	0.098385155	0.5549352	0.371719	0.095417276	0.4887615	0.48584908	0.14762096	0.11444626
0.0	0.5269381	0.4971757	0.47427693	0.47699752	0.52098036	0.49593925	0.53376853	0.505743	0.49895406	0.5180072
0.0	0.44470552	0.0059039923	0.01015119	0.41326213	0.43260956	0.0073941057	0.49735817	0.5196799	0.05056516	0.013874049
0.0	0.46221802	0.04903094	0.06503723	0.42473182	0.48120666	0.06534968	0.5697251	0.47501144	0.14181969	0.07680817
0.0	0.3090496	3.2027743e-05	0.00011111608	0.29793525	0.37858385	9.2982285e-05	0.6542112	0.39773116	0.0018024851	0.00013692494
0.0	0.4310666	0.00802864	0.0077316235	0.36900583	0.44605768	0.012648092	0.6074728	0.40473276	0.032087784	0.011881811
0.0	0.33986256	6.709935e-05	6.7602494e-05	0.27190027	0.37237382	0.00016699749	0.6773633	0.3109229	0.0011020766	0.00013426847
0.0	0.41145092	0.0059520025	0.009318382	0.5360979	0.5053316	0.012434807	0.48534405	0.45892712	0.05205353	0.014672048
0.0	0.30473575	3.672458e-05	9.8509525e-05	0.5932101	0.48846006	0.00016134384	0.43806884	0.41251767	0.0030178893	0.00020588054
0.0	0.52738947	0.4966603	0.47467595	0.47647196	0.52134365	0.49585187	0.53370434	0.5055137	0.4980236	0.5183361
0.0	0.2851231	0.006940143	0.012504724	0.3803835	0.49236098	0.009414804	0.4050407	0.46622834	0.048594385	0.011034881
0.0	0.43556616	0.05992145	0.05872321	0.43306047	0.51903766	0.06418838	0.48098174	0.5068742	0.1628442	0.07217231
0.0	0.23474203	6.7283814e-05	7.5915326e-05	0.3234113	0.50858015	8.694821e-05	0.3517547	0.50786155	0.0031849125	0.00010820628
0.0	0.50826156	3.0921485e-05	0.0001685915	0.6270386	0.38722712	0.00011144991	0.22355989	0.47868937	0.0025788734	0.00015300028
0.0	0.49821314	0.0056956173	0.013443178	0.52009404	0.42543483	0.0109121995	0.33828282	0.4594698	0.0454995	0.011079629
0.0	0.46797916	0.05869116	0.05209579	0.52349	0.47961828	0.07241299	0.5158248	0.4725958	0.13407606	0.10108735
0.0	0.29553849	0.0076052654	0.006784496	0.62664574	0.29332283	0.012787509	0.48401135	0.39479235	0.03217073	0.029578116
0.0	0.55181795	0.017881904	0.021051792	0.52117723	0.4367916	0.02004265	0.5642437	0.39599872	0.05630321	0.028474234
0.0	0.38135114	7.109401e-05	4.4582757e-05	0.5021722	0.32406694	7.157385e-05	0.652259	0.4886038	0.001862299	0.000113676
0.0	0.46293744	4.5132827e-05	0.00013893562	0.72104406	0.3494647	5.495626e-05	0.43081856	0.5280543	0.00020457419	0.00016734816
0.0	0.58603245	0.004861986	0.009104366	0.561483	0.4827951	0.00999102	0.48754326	0.37983683	0.01353893	0.017955082
0.0	0.5367145	0.005263695	0.0065930653	0.5198478	0.5552371	0.0053524505	0.38890132	0.47566223	0.031799853	0.009272528
0.0	0.5367145	0.005263695	0.0065930653	0.5198478	0.5552371	0.0053524505	0.38890132	0.47566223	0.031799853	0.009272528
0.0	0.5563999	0.005745317	0.0058349855	0.47061938	0.56514835	0.008537826	0.5379722	0.42236146	0.042693667	0.009151803
0.0	0.5564483	0.005813653	0.0058459933	0.4722475	0.566471	0.008567836	0.53896797	0.4232446	0.042708676	0.0090863425
0.0	0.5596601	0.061804216	0.06462634	0.5058795	0.50827223	0.06362586	0.58543485	0.48168346	0.13879512	0.08560727
0.0	0.65594274	5.5068213e-05	8.348036e-05	0.24573418	0.43948084	0.00015663696	0.45717815	0.6606215	0.0015270349	0.00040700994
0.0	0.36824185	0.00010356652	6.1467035e-05	0.58891326	0.2908382	0.00014696718	0.3911396	0.4998154	0.0017954098	0.00011851756
0.0	0.4782622	0.14439167	0.14061451	0.47964543	0.478172	0.14197429	0.56359893	0.42238596	0.17631793	0.15800014
0.0	0.21926704	9.8536766e-05	0.00011878106	0.5799494	0.4567281	0.00017758233	0.36845237	0.23580737	0.0012771854	0.00028466474
0.0	0.39692235	0.00747511	0.008379998	0.48012567	0.42680272	0.00958744	0.6388244	0.3031181	0.02403692	0.012928028
0.0	0.48623917	0.024864513	0.025152557	0.5373653	0.5201768	0.028989092	0.42858392	0.5729157	0.084218	0.029445594
0.0	0.40422413	0.008060455	0.0068779252	0.6135747	0.44690737	0.011479122	0.62854356	0.41576245	0.052374456	0.014299034
0.0	0.47870287	0.14442712	0.14033039	0.4792937	0.47748277	0.14219578	0.5628145	0.4227232	0.17673215	0.15827984
0.0	0.52618206	0.49643937	0.4748833	0.47810414	0.52218866	0.49393106	0.53294677	0.5059718	0.4988658	0.52029604
0.0	0.5789809	0.07598683	0.060762584	0.42857903	0.45691338	0.05593524	0.49335268	0.52564955	0.14913487	0.07146861
0.0	0.5555111	0.10877798	0.08052349	0.3943528	0.49964365	0.0730283	0.55680144	0.50743073	0.1912328	0.09156239
0.0	0.44236293	0.010353582	0.009771549	0.5885098	0.3789291	0.007936447	0.41790345	0.6245871	0.028672643	0.010294386
0.0	0.5207671	0.024742547	0.02241452	0.5440637	0.5755958	0.019823004	0.37189835	0.6028599	0.05943991	0.024258522
0.0	0.68196183	7.99942e-05	7.960041e-05	0.5432732	0.23986363	6.887194e-05	0.35164824	0.7503697	0.0013186597	0.00011619047
0.0	0.49542597	0.010091049	0.008422773	0.46362162	0.3872175	0.0083067	0.35030952	0.4488806	0.054380212	0.009738155
0.0	0.4943983	0.010094055	0.008382138	0.46282497	0.38703787	0.008260672	0.35023347	0.44820866	0.054266587	0.009695095
0.0	0.49471015	0.010066653	0.008403444	0.46434543	0.38718158	0.008285225	0.35134387	0.44873667	0.05440436	0.009725201
0.0	0.54535353	0.08674132	0.07440269	0.46401396	0.50500053	0.07035621	0.4078354	0.4711924	0.1925648	0.090204515
0.0	0.38638282	0.00010435135	3.456114e-05	0.6149919	0.5745027	9.344423e-05	0.2553934	0.48517135	0.0014847139	0.00020100456
0.0	0.50648236	0.008306519	0.0063298247	0.55916804	0.5471725	0.0079010995	0.32445893	0.45569572	0.044882733	0.012759735
0.0	0.4725428	0.24451849	0.22711739	0.4924936	0.46108025	0.22481392	0.51557994	0.5310904	0.3223887	0.2677154
0.0	0.38371533	0.04768299	0.043037802	0.51463455	0.36195284	0.03593142	0.48192608	0.57254815	0.120523565	0.05646521
0.0	0.44110608	0.14183448	0.13024995	0.49956468	0.4236284	0.1210163	0.50440353	0.54602444	0.2315603	0.15961578
0.0	0.468679	0.074428834	0.06781969	0.49457934	0.4268274	0.09423809	0.4994366	0.5368963	0.16019844	0.10523159
0.0	0.33114907	5.4213524e-05	0.000109174	0.37239662	0.6396906	0.0001315497	0.5067492	0.35918066	0.0010693051	0.0001191753
0.0	0.4221442	0.028784744	0.03147649	0.4399528	0.44382367	0.043424282	0.48023474	0.4556273	0.096251845	0.056094185
0.0	0.42293885	0.028745148	0.031475212	0.4398025	0.44385523	0.043346636	0.48038414	0.45565385	0.09637455	0.05627391
0.0	0.5276511	0.49784604	0.47640955	0.47838312	0.5224003	0.4957642	0.5324457	0.5058287	0.49951732	0.5187847
0.0	0.40756124	0.005296089	0.0062420727	0.37703228	0.42035094	0.008559811	0.47467175	0.41931552	0.03668263	0.012197924
0.0	0.4797429	0.14501725	0.1571925	0.45121342	0.45858023	0.178529	0.51129854	0.47775275	0.22893858	0.21131386
0.0	0.4917394	0.20870328	0.21712051	0.458052	0.47481608	0.24127081	0.5168122	0.48539504	0.2874621	0.27510574
0.0	0.49306443	0.06422248	0.062226944	0.41589496	0.4584961	0.08059891	0.5496964	0.45704338	0.13850167	0.081927195
0.0	0.40812725	8.7144355e-05	9.420615e-05	0.27208033	0.30688405	0.00020518995	0.5873699	0.3390176	0.0016371656	0.00017498042
0.0	0.51209676	0.06770413	0.06964209	0.4680396	0.46861386	0.095135555	0.5747136	0.43263602	0.19675198	0.101306275
0.0	0.32048947	0.0014008812	0.0009526196	0.41458678	0.349815	0.002531747	0.37519538	0.5467789	0.016102776	0.0033307753
0.0	0.48068273	0.060943425	0.059530597	0.49909553	0.455357	0.06689126	0.4570053	0.46963072	0.123016946	0.08022078
0.0	0.48068273	0.060943425	0.059530597	0.49909553	0.455357	0.06689126	0.4570053	0.46963072	0.123016946	0.08022078
0.0	0.47255328	0.00743878	0.008603203	0.39935514	0.43963045	0.009941763	0.49790478	0.4244789	0.033870146	0.011598635
0.0	0.5821556	0.018006414	0.015692562	0.34873673	0.53272223	0.021661047	0.49622405	0.5262037	0.06268042	0.024897756
0.0	0.42759517	0.0011150191	0.0014919555	0.4140249	0.35158727	0.0018932563	0.43143782	0.4166389	0.009071002	0.0032828457
0.0	0.47459248	0.021089906	0.021709684	0.4189535	0.52104396	0.02660504	0.47755522	0.43788755	0.0799435	0.030058255
0.0	0.54636467	0.010643062	0.008536808	0.59791446	0.5385493	0.014947949	0.6184458	0.5429826	0.060774557	0.042846516
0.0	0.5173504	8.931833e-05	8.751777e-05	0.36780602	0.54729354	0.00011585194	0.47010362	0.43512487	0.0016232885	0.00020473303
0.0	0.45234615	0.010040086	0.012273958	0.3654097	0.49353835	0.011907047	0.5045661	0.54665613	0.037354767	0.013713584
0.0	0.4532211	0.010060462	0.012206776	0.36722097	0.4951274	0.011969746	0.50545377	0.5451184	0.03766732	0.013623194
0.0	0.42473397	0.018958174	0.019111097	0.49189615	0.45459682	0.023380296	0.52554786	0.4832439	0.058337238	0.047603026
0.0	0.55721444	4.3220665e-05	5.5777535e-05	0.44283718	0.53848034	8.726535e-05	0.50889444	0.38595563	0.003208517	0.00012588273
0.0	0.5415421	0.006510327	0.00705889	0.45950967	0.53015625	0.009177966	0.52066743	0.4451742	0.053696707	0.011489006
0.0	0.5418518	0.0064925896	0.007076857	0.4610285	0.5303072	0.00920522	0.52188414	0.44570157	0.053833112	0.011524607
0.0	0.5237125	0.00956195	0.008684115	0.44865528	0.47687295	0.011642493	0.4921962	0.5366507	0.058008634	0.012546557
0.0	0.52885455	0.0100970045	0.006288355	0.49733698	0.46371385	0.008530035	0.3883195	0.5391792	0.04711651	0.013354137
0.0	0.7097488	0.012270178	0.006475382	0.5289779	0.3964037	0.011301951	0.35235474	0.5364369	0.038433515	0.014375767
0.0	0.3102735	8.099443e-05	7.256894e-05	0.32121107	0.30841002	6.545009e-05	0.37019053	0.3372821	0.0023863236	0.00012849896
0.0	0.6081678	0.010780778	0.008371982	0.42745742	0.34800062	0.010716776	0.4134703	0.4186843	0.038421042	0.0126332315
0.0	0.52705705	0.4976262	0.47679055	0.47640148	0.52055824	0.49719632	0.5319326	0.5066709	0.49956682	0.5175093
0.0	0.41870996	0.014102809	0.006976096	0.6155748	0.314408	0.0076903505	0.45305946	0.49300238	0.06012157	0.010157076
0.0	0.31360283	0.00016449306	6.07778e-05	0.5431679	0.37542623	8.562448e-05	0.431572	0.46184108	0.0018081107	0.00012195623
0.0	0.5268872	0.49691	0.47531036	0.4764969	0.52058744	0.4959607	0.5331137	0.5055944	0.4985057	0.5173505
0.0	0.5915002	0.008735019	0.004782545	0.44547322	0.489438	0.0069008637	0.49214804	0.39391506	0.030302217	0.010089534
0.0	0.4911709	0.06839281	0.052611087	0.4470669	0.45246145	0.062086724	0.5728957	0.4675027	0.12508525	0.0684198
0.0	0.5598987	0.18266389	0.18869185	0.46148172	0.48141316	0.20643164	0.53934914	0.4530349	0.26495498	0.23872872
0.0	0.5947188	3.909421e-05	8.5314525e-05	0.34423268	0.39416328	8.5127205e-05	0.4732783	0.36989298	0.0011257012	0.00012384864
0.0	0.51083577	0.0508894	0.057392925	0.38494813	0.5020144	0.065974146	0.47808546	0.46536097	0.13325706	0.07701478
0.0	0.48556313	0.0091337515	0.0068862196	0.42695418	0.46752685	0.009174138	0.37549043	0.4318746	0.041816875	0.014128052
0.0	0.628702	4.627821e-05	4.265898e-05	0.32054362	0.5012451	0.00013071332	0.5027569	0.40045646	0.0016196012	0.000127742
0.0	0.41676188	0.004609673	0.012355566	0.44840527	0.59623426	0.009745004	0.73796207	0.52695	0.05364938	0.014036036
0.0	0.41749507	0.0046076886	0.012346197	0.4468015	0.59625834	0.009790512	0.73833144	0.52772087	0.053923357	0.014171694
0.0	0.44313952	0.056576956	0.060736734	0.4078877	0.5093401	0.06197134	0.45058802	0.47879577	0.14640969	0.08323714
0.0	0.52676505	0.49616465	0.4742056	0.47740665	0.5207575	0.4958629	0.533384	0.50596523	0.49872842	0.5172434
0.0	0.38596565	0.008928536	0.011602342	0.33288613	0.41294608	0.008929705	0.51026124	0.3640933	0.03995369	0.015630921
0.0	0.25462157	5.4352357e-05	8.606481e-05	0.24977927	0.47463265	7.624987e-05	0.26134598	0.41051564	0.0020527286	0.0001858949
0.0	0.26512793	5.2094052e-05	6.1742976e-05	0.40108517	0.19713117	6.9903224e-05	0.40206867	0.526132	0.00039420434	9.8507924e-05
0.0	0.49563205	3.774741e-05	8.281978e-05	0.41379339	0.49544212	0.00016817533	0.47506487	0.54126257	0.0009806593	0.00022574909
0.0	0.47760537	0.057623785	0.06933725	0.44709122	0.49257573	0.065055884	0.48778486	0.48248968	0.15417099	0.070476584
0.0	0.5472675	0.05656675	0.0503519	0.4696089	0.5230894	0.064491645	0.53063995	0.4841928	0.13819982	0.10930408
0.0	0.5277056	0.49744925	0.47653368	0.47708	0.5208121	0.496094	0.5317718	0.5057767	0.5008355	0.5176893
0.0	0.63600457	0.0073236316	0.0073785167	0.47333717	0.41417515	0.008991495	0.5661573	0.5328538	0.041209046	0.015446713
0.0	0.5960704	5.4316086e-05	4.2964115e-05	0.44489354	0.5227715	8.849469e-05	0.52112406	0.42894155	0.001622743	0.0005334327
0.0	0.52707595	0.49655798	0.474681	0.47754386	0.52060586	0.49541697	0.5336106	0.5059779	0.49918854	0.51754516
0.0	0.52742344	0.007959566	0.011261649	0.48844686	0.44856286	0.010489869	0.46620965	0.35697383	0.049684756	0.009260363
0.0	0.35701504	5.817986e-05	0.00014128195	0.36845964	0.41671348	9.142693e-05	0.3737887	0.42310476	0.0025381602	9.893286e-05
0.0	0.53975224	0.010211815	0.006794879	0.427403	0.48370922	0.0086613735	0.4144584	0.41175655	0.030776802	0.014069242
0.0	0.4993951	0.07454747	0.059723213	0.5098108	0.48155323	0.061377477	0.5361914	0.453333	0.1192115	0.0833208
0.0	0.52686745	0.49654785	0.47445488	0.4766385	0.5217207	0.49570948	0.53344595	0.5050227	0.49936244	0.517561
0.0	0.5808578	0.009445163	0.0063351956	0.31492385	0.5487748	0.00832471	0.24557994	0.46700475	0.03740423	0.012573553
0.0	0.5022388	0.16533539	0.16340706	0.41672012	0.47438636	0.19898057	0.49418655	0.52759993	0.25579846	0.2066821
0.0	0.5260933	0.49776024	0.4766001	0.47920856	0.52260345	0.49774063	0.5335457	0.50586545	0.50105906	0.5178721
0.0	0.52526885	0.49574488	0.4736943	0.47737038	0.5208155	0.49636063	0.53428185	0.5056401	0.49909708	0.5186556
0.0	0.4893743	0.008326819	0.014864263	0.5536018	0.48582387	0.013394594	0.26712015	0.68558025	0.014680275	0.009402227
0.0	0.49026215	0.0083666	0.0149807595	0.5529902	0.48711458	0.013399656	0.2679366	0.6851472	0.0145746935	0.009475105
0.0	0.5727541	0.065809734	0.05370972	0.38534465	0.4660502	0.06535517	0.51046675	0.4653709	0.1254988	0.073907234
0.0	0.60400784	0.009617751	0.0075966283	0.31608725	0.39790848	0.010864481	0.4041115	0.5091002	0.026208792	0.014090396
0.0	0.6794468	9.548318e-05	5.452731e-05	0.1931677	0.3299608	9.301156e-05	0.4505632	0.36577585	0.0011007808	0.00011835854
0.0	0.6056381	0.009599596	0.0069714338	0.31875536	0.42331618	0.009493888	0.49163806	0.43604058	0.03209586	0.011153229
0.0	0.431285	0.013365575	0.007032267	0.39432204	0.20720945	0.009251451	0.65187216	0.3517148	0.03084534	0.013951505
0.0	0.4440806	0.010238329	0.007296179	0.39134353	0.23766202	0.009281868	0.52602506	0.39355147	0.0422979	0.016145116
0.0	0.45591703	0.007818959	0.0075363517	0.3867266	0.2689411	0.0092560155	0.39556643	0.4341918	0.056807425	0.018456813
0.0	0.37194732	7.1204464e-05	4.84118e-05	0.3825737	0.21883546	0.00011398622	0.4927384	0.48432153	0.0015970919	0.00026658995
0.0	0.22367793	0.006127269	0.0061830813	0.40471995	0.36958817	0.010700842	0.5342745	0.30958697	0.03927002	0.021836504
0.0	0.4278624	0.05054881	0.056192428	0.5317646	0.4062203	0.06903085	0.40673253	0.33617702	0.14396217	0.10830985
0.0	0.5275304	0.4966652	0.474181	0.4766989	0.5206617	0.49604347	0.5335493	0.50542426	0.49893677	0.51707387
0.0	0.2064943	0.0044917115	0.004196513	0.36044586	0.42598832	0.011544337	0.6819257	0.4844519	0.039335303	0.013090822
0.0	0.50728106	0.2354712	0.20492588	0.47816777	0.52429277	0.241971	0.5414282	0.48310623	0.3269179	0.31631932
0.0	0.4481178	0.007952137	0.005116731	0.40138477	0.49251008	0.008952217	0.5832311	0.36820498	0.047183223	0.029624583
0.0	0.3139232	4.4106633e-05	5.733082e-05	0.32728556	0.247959	4.5159606e-05	0.55947334	0.31666172	0.0024472403	0.0004200195
0.0	0.43708733	3.9386094e-05	8.825923e-05	0.72103196	0.36897543	0.00015134498	0.2347976	0.54858387	0.0025360193	0.0004804234
0.0	0.3843056	0.007348153	0.0075733876	0.6098512	0.4402822	0.010047179	0.44088715	0.3978045	0.028713934	0.01635219
0.0	0.45845184	0.051009804	0.058394272	0.55892694	0.47558844	0.07328249	0.4455868	0.5000283	0.13508771	0.10014295
0.0	0.52743036	0.49651653	0.47453007	0.47686338	0.5215712	0.49623474	0.5332126	0.50607586	0.49909815	0.51783496
0.0	0.39461073	0.007380794	0.008712381	0.5544322	0.4354982	0.012948289	0.5924878	0.4449805	0.027614927	0.016079985
0.0	0.40135476	3.597646e-05	0.00011567763	0.5552796	0.3689444	0.000107460895	0.3968759	0.3903583	0.0009300391	0.00012428875
0.0	0.34924304	0.0044203843	0.00998456	0.49606466	0.54600185	0.01068132	0.5027017	0.36886582	0.02667531	0.013649598
0.0	0.24445346	0.001357042	0.0011693165	0.49312034	0.35940108	0.0018577254	0.6502892	0.5486266	0.009274202	0.020628756
0.0	0.2671469	0.000823012	0.00086304557	0.32733458	0.20289531	0.0017445359	0.6116546	0.48619816	0.021502301	0.004289306
0.0	0.41747373	0.019170946	0.012295504	0.46744597	0.47766906	0.024274873	0.43828562	0.4881715	0.07238916	0.058552004
0.0	0.5009257	0.017019883	0.016195888	0.4054432	0.29682234	0.019900309	0.5560908	0.47958234	0.087552145	0.035956386
0.0	0.34452954	0.007226833	0.005043165	0.42200565	0.4059612	0.0086853085	0.4151096	0.45297688	0.032526147	0.015010842
0.0	0.43665615	0.0053231716	0.0049951673	0.30625337	0.51689804	0.012729705	0.3937778	0.45592254	0.07741115	0.014663676
0.0	0.43010294	0.050714187	0.04289823	0.42808428	0.4735627	0.06666239	0.47009444	0.4517916	0.16279913	0.083098866
0.0	0.260517	0.009769128	0.0051162094	0.54417986	0.3023813	0.0058470387	0.43576387	0.44696885	0.013132187	0.0152264545
0.0	0.102661856	8.6994565e-05	2.3676954e-05	0.5619166	0.36807665	6.1731786e-05	0.47784358	0.5745146	0.0004648445	0.00037388684
0.0	0.41011256	0.00847	0.008174827	0.60468215	0.4478955	0.011771196	0.6956973	0.5015994	0.05490033	0.02186427
0.0	0.451449	0.008539082	0.01108359	0.52666026	0.485953	0.013164118	0.5604363	0.4255016	0.077675186	0.021320706
0.0	0.22165261	0.0059873327	0.0038113697	0.39891076	0.32371992	0.0094494475	0.35084033	0.33200762	0.04516317	0.009864199
0.0	0.06426919	4.299994e-05	2.0002859e-05	0.47449273	0.19936302	6.757832e-05	0.2894868	0.30703875	0.0020290154	0.0001445595
0.0	0.52750236	0.49651083	0.4741401	0.47701508	0.5211811	0.49573824	0.5335034	0.50574434	0.49853855	0.5166865
0.0	0.27896714	0.018913828	0.017235281	0.41411835	0.42224446	0.022672992	0.6726192	0.47519684	0.043938354	0.0462495
0.0	0.30735686	0.015867975	0.017451476	0.41379514	0.44263136	0.022261929	0.48091665	0.5081722	0.08799425	0.03661991
0.0	0.5271166	0.4970485	0.4760678	0.4766104	0.5206776	0.49635965	0.5318348	0.5069201	0.49927816	0.51812536
0.0	0.36846823	0.0054137227	0.00521111	0.36252436	0.24021776	0.008599805	0.31252548	0.532902	0.02930877	0.012707229
0.0	0.12089889	6.281817e-05	1.9616631e-05	0.3125697	0.18800339	6.1039056e-05	0.38023075	0.1707145	0.0008915824	0.000106736516
0.0	0.5266349	0.4969061	0.4754098	0.4767505	0.5206471	0.49587005	0.53339833	0.5051727	0.49890247	0.51747674
0.0	0.3042454	0.004890186	0.009094877	0.44384846	0.43288365	0.006132216	0.29613405	0.40684238	0.025582781	0.010552844
0.0	0.35829803	0.054626517	0.05370873	0.46830976	0.40870684	0.056841593	0.42505342	0.40171596	0.118979245	0.06733155
0.0	0.5257798	0.4972259	0.4764053	0.47809985	0.52049065	0.49710846	0.53436744	0.5055126	0.5000241	0.519796
0.0	0.52609754	0.4968881	0.4762111	0.4778187	0.52068067	0.49666375	0.5340009	0.505401	0.50008345	0.51970285
0.0	0.31540096	0.00760867	0.005383337	0.484713	0.51553947	0.010527253	0.35740086	0.42526245	0.032213412	0.026185488
0.0	0.23971182	0.0073857494	0.0076023936	0.5090501	0.16362785	0.0102670565	0.24089041	0.3328652	0.059896763	0.01761697
0.0	0.23958437	0.007377689	0.007598609	0.5089551	0.16422106	0.010322696	0.24101466	0.3326228	0.05998635	0.017735137
0.0	0.38616812	0.075159065	0.06210687	0.45536062	0.56394535	0.09446434	0.4760205	0.43243676	0.12740101	0.18966347
0.0	0.38588008	0.07544612	0.062454414	0.454956	0.5640183	0.094766594	0.47565863	0.43215513	0.12806389	0.18917716
0.0	0.5378872	0.09518911	0.08234025	0.4538555	0.47688016	0.08483099	0.5102962	0.5347672	0.14232926	0.116350606
0.0	0.53741395	0.0958303	0.08224308	0.45398483	0.47638103	0.084859505	0.5106475	0.5338817	0.14232662	0.11584084
0.0	0.52655727	0.49738258	0.47692478	0.4791402	0.5221115	0.49727112	0.5340867	0.5068271	0.5018241	0.5195228
0.0	0.32205895	0.0053809728	0.011046528	0.4093965	0.30810764	0.0064585586	0.58128494	0.3474632	0.02371029	0.012135098
0.0	0.32304388	0.0053925207	0.01107002	0.4092258	0.30887893	0.006472361	0.58079743	0.34735948	0.023567067	0.01214106
0.0	0.39854664	0.029670654	0.031957123	0.42450958	0.38898227	0.045342598	0.43907735	0.3890651	0.11274892	0.054134697
0.0	0.4210484	0.08702499	0.099620625	0.4661762	0.48060915	0.115641825	0.44916606	0.42352712	0.1809087	0.13080382
0.0	0.42158687	0.04720538	0.05902517	0.49233365	0.4508871	0.059097692	0.36822173	0.4081587	0.1063194	0.08537416
0.0	0.52684814	0.4962014	0.47459257	0.4773354	0.5211362	0.49568692	0.5337257	0.50568116	0.49894804	0.51761067
0.0	0.43730283	0.0064405585	0.0067673405	0.51237905	0.31326145	0.00797386	0.2884061	0.19956385	0.025260072	0.017881494
0.0	0.2007638	2.785718e-05	7.737715e-05	0.52431536	0.28452262	6.3888634e-05	0.09670033	0.20337461	0.00057129393	0.00020480409
0.0	0.4777793	0.058570515	0.060866293	0.4286297	0.4197001	0.05982895	0.43129933	0.4657173	0.13844727	0.08588501
0.0	0.38726074	0.050597955	0.046503723	0.4924784	0.44762477	0.06403124	0.49304357	0.37367868	0.1466313	0.080576956
0.0	0.52730995	0.49643797	0.47671905	0.47690955	0.52101964	0.4968632	0.53217936	0.5057217	0.4995679	0.51778597
0.0	0.2816966	0.005634944	0.0054125134	0.5693884	0.4912226	0.0100036105	0.49051827	0.27178422	0.0374077	0.014643502
0.0	0.1323254	3.5962603e-05	3.2071177e-05	0.52482074	0.27522224	8.615496e-05	0.39118198	0.13326064	0.002065472	0.0001642484
0.0	0.5269835	0.49630967	0.4745165	0.47707978	0.520673	0.49599046	0.53353894	0.5058969	0.49833223	0.51726836
0.0	0.4179636	0.00755398	0.008716166	0.39552864	0.47332305	0.0061893524	0.2757836	0.26272914	0.040615458	0.015895832
0.0	0.35757542	6.1811545e-05	8.675085e-05	0.30973053	0.2032104	6.68801e-05	0.2120049	0.36690724	0.0016345591	0.00020953397
0.0	0.4178829	0.058976408	0.05564572	0.4348982	0.5127561	0.06070675	0.46028316	0.5109925	0.11977277	0.100153394
0.0	0.33984622	0.00783728	0.0074402373	0.40114525	0.50453794	0.008281891	0.40484118	0.5156214	0.02932498	0.019788142
0.0	0.34008294	0.007807104	0.007416537	0.40132207	0.50438905	0.00826043	0.40486866	0.51416695	0.029300842	0.019806517
0.0	0.39532402	0.049547724	0.049647667	0.43553826	0.4924129	0.07581726	0.42754847	0.39800167	0.15044639	0.07020353
0.0	0.3041457	0.005690257	0.006035407	0.40224043	0.46897152	0.012517732	0.3503538	0.32331005	0.045718186	0.010133071
0.0	0.304369	0.0056683007	0.006016155	0.40241745	0.46882322	0.012485425	0.35037982	0.32203737	0.04568117	0.010142573
0.0	0.379354	0.066514336	0.041691616	0.51663715	0.49271795	0.06883301	0.45121148	0.38687414	0.12289952	0.08117765
0.0	0.11945228	9.93711e-05	2.1499642e-05	0.60770637	0.41719753	0.0001129806	0.263051	0.15756682	0.0010125465	0.0001689589
0.0	0.38786674	0.008637908	0.005926508	0.6238569	0.3691808	0.009707229	0.36667767	0.30426973	0.034974955	0.012486941
0.0	0.41020882	0.0075172945	0.004148684	0.41183263	0.5763772	0.006475237	0.30448064	0.38649824	0.018509258	0.01451262
0.0	0.41088486	0.007614779	0.004190651	0.4125771	0.57685316	0.006446667	0.30572957	0.38542208	0.018434303	0.014481963
0.0	0.5266113	0.4963442	0.47489187	0.47664544	0.5208581	0.49609363	0.5328207	0.5054263	0.49845138	0.5177944
0.0	0.2833965	0.008081428	0.0061210957	0.41372097	0.2261134	0.010807922	0.33335686	0.47699186	0.053332057	0.013418258
0.0	0.42521524	0.054267373	0.06532715	0.44193554	0.33327514	0.0737859	0.48073807	0.4476563	0.14933911	0.07461444
0.0	0.2092406	4.657502e-05	0.000112981885	0.35162336	0.0654203	0.0001467959	0.350976	0.3099606	0.0022263518	0.0001226974
0.0	0.47878596	0.05278024	0.05285855	0.4655895	0.406354	0.06074784	0.47106984	0.41764173	0.12551771	0.07352718
0.0	0.44239727	0.0063646017	0.006748386	0.454402	0.3240748	0.008270761	0.4232729	0.35386676	0.032078866	0.011056669
0.0	0.51051736	0.049405523	0.053611737	0.5331733	0.5023512	0.05784306	0.41031197	0.38972175	0.11376731	0.08093958
0.0	0.19501078	0.0015262731	0.0007630011	0.48116294	0.49938214	0.0018381219	0.43411028	0.41817912	0.00982132	0.0032888097
0.0	0.34345508	0.019749006	0.013023683	0.44610456	0.48439857	0.024830358	0.41141546	0.47036675	0.05952549	0.04191566
0.0	0.41042766	0.053138837	0.054520246	0.45270473	0.41899633	0.06897696	0.43731555	0.5044754	0.16984528	0.07700844
0.0	0.4384231	0.06386078	0.05824115	0.43863553	0.34388337	0.06688129	0.5397847	0.50347435	0.17940734	0.08524138
0.0	0.53434557	0.009164148	0.009083286	0.51958835	0.38891885	0.0088825775	0.5715193	0.6155633	0.048238557	0.022056699
0.0	0.39187047	0.020297723	0.013925697	0.48402354	0.44653365	0.0187236	0.49768907	0.48050687	0.061113734	0.033705015
0.0	0.50217724	0.16983747	0.19268529	0.48415455	0.4949796	0.18799272	0.5131372	0.40244567	0.31654474	0.21424656
0.0	0.2961623	2.2740931e-05	9.662398e-05	0.4891858	0.15761149	3.5059107e-05	0.17657295	0.10316488	0.0018037286	0.00011731603
0.0	0.4143511	0.0057535786	0.0077561415	0.458838	0.43736175	0.009300337	0.5185754	0.31975123	0.03857087	0.016004715
0.0	0.41438133	0.0057975356	0.00774955	0.45897505	0.43699023	0.009374683	0.5164838	0.31958294	0.038688526	0.01595743
0.0	0.31880236	0.007425715	0.005865463	0.4229693	0.281604	0.00954848	0.308459	0.44687885	0.04954065	0.019125547
0.0	0.28667954	0.0009478664	0.0017715893	0.52555144	0.25474557	0.0017782764	0.4546097	0.3707184	0.010964245	0.0022814525
0.0	0.34035188	0.0010066921	0.0009897037	0.46761551	0.14808291	0.0021584784	0.46459445	0.54777265	0.005819237	0.002408953
0.0	0.3443368	0.014479417	0.019972105	0.43425465	0.34917274	0.027465124	0.37731484	0.26764193	0.06463615	0.020985395
0.0	0.3857127	0.015491266	0.015105318	0.5435575	0.35854134	0.024417449	0.5553535	0.46418887	0.060901742	0.028222524
0.0	0.6152033	0.007136766	0.0105587505	0.6342676	0.51624894	0.010760533	0.5850688	0.5188802	0.044932634	0.018763252
0.0	0.375631	0.014923969	0.021044388	0.4780485	0.3632863	0.02441507	0.4102707	0.5375342	0.053728722	0.02998085
0.0	0.51258665	0.008620995	0.011628388	0.6305144	0.5675035	0.014174345	0.62687105	0.54121023	0.053945653	0.032385264
0.0	0.3695366	0.015732236	0.015595473	0.45966193	0.3975855	0.020054018	0.5130332	0.512389	0.062713	0.028710414
0.0	0.20025484	0.0022861005	0.0016237871	0.30206877	0.31901053	0.0015313909	0.31509197	0.20117563	0.0036508802	0.002767055
0.0	0.32602894	0.022413343	0.02385584	0.36624762	0.31810573	0.019054808	0.4205085	0.49037936	0.040758833	0.029707618
0.0	0.3798534	0.022313023	0.01507083	0.4311063	0.45909783	0.019663297	0.38145056	0.32845742	0.04681202	0.028950373
0.0	0.60804516	0.009303009	0.010220152	0.5899943	0.5546844	0.011801953	0.56857103	0.51342696	0.06348795	0.026887096
0.0	0.527223	0.49811882	0.47535884	0.4786827	0.5230717	0.49664333	0.5347873	0.50658566	0.5012503	0.51908696
0.0	0.5247198	0.49708968	0.47761667	0.4805836	0.5243219	0.49843255	0.53477603	0.5067665	0.5015278	0.51917094
0.0	0.5250572	0.49951494	0.47509155	0.4780798	0.5217355	0.49645546	0.5323513	0.5064347	0.50122267	0.519579
0.0	0.5260431	0.49674803	0.4781787	0.47699934	0.52147985	0.496565	0.5334923	0.50385433	0.50062543	0.51914436
0.0	0.5263817	0.49616218	0.47462222	0.4780631	0.52180964	0.49748063	0.5316012	0.50549567	0.50057155	0.5177181
0.0	0.5257923	0.49759513	0.47572708	0.47819328	0.5219476	0.4971337	0.53247106	0.50559866	0.5012065	0.51922494
0.0	0.5257308	0.49667257	0.47541994	0.47832927	0.5208781	0.49767444	0.53246933	0.50572675	0.5019203	0.51881593
0.0	0.5265811	0.4976248	0.47529656	0.4785654	0.5216097	0.49692625	0.5324793	0.5061951	0.50087315	0.5191172
0.0	0.52545774	0.49587873	0.476224	0.47736907	0.52185184	0.49591333	0.53125966	0.5048478	0.50156456	0.51810914
0.0	0.52613986	0.4992588	0.47589096	0.4784586	0.52176756	0.49761474	0.5329183	0.50564	0.5010721	0.51985186
0.0	0.52600807	0.4980513	0.47497246	0.4784965	0.5215348	0.49731123	0.5322018	0.5056148	0.50207824	0.5185383
0.0	0.5258143	0.49682912	0.47456744	0.47771737	0.52174693	0.49609017	0.5319419	0.50425345	0.5017708	0.518203
0.0	0.52579975	0.49669334	0.47492263	0.47821662	0.5219426	0.49713865	0.5323234	0.5062273	0.5012244	0.5190917
0.0	0.525515	0.49621642	0.4761747	0.47802606	0.5212909	0.49749687	0.5327386	0.50571054	0.50104856	0.5195026
0.0	0.52536744	0.49674192	0.47620228	0.47738418	0.5214959	0.4974407	0.53187144	0.50422364	0.50218374	0.51832366
0.0	0.5276028	0.4968674	0.47542828	0.47792628	0.5214137	0.49618712	0.53229254	0.50489175	0.4976876	0.51753145
0.0	0.5330536	0.066034466	0.08230925	0.44582883	0.40033162	0.10714133	0.5580775	0.49487987	0.16439754	0.09608354
0.0	0.5254113	0.49809483	0.4758962	0.47711885	0.5211745	0.49694622	0.53240466	0.5049576	0.501866	0.51905096
0.0	0.5276617	0.49714866	0.476786	0.47846112	0.5218472	0.4967032	0.5325066	0.5064131	0.5006658	0.519178
0.0	0.5267409	0.49744576	0.4758661	0.47963527	0.52214044	0.49672163	0.53301024	0.5057938	0.5004519	0.518412
0.0	0.52615386	0.4958295	0.47522452	0.4783152	0.5210404	0.4966785	0.53231317	0.5054699	0.5001646	0.51858306
0.0	0.5260418	0.4957165	0.47514865	0.47804737	0.52185404	0.4957925	0.5325915	0.50576276	0.49968204	0.5190459
0.0	0.526747	0.4961597	0.4762663	0.47683537	0.5221559	0.49653363	0.5323734	0.5056632	0.5002252	0.5188077
0.0	0.5274772	0.49535593	0.4753541	0.4777059	0.5224344	0.49770784	0.53214115	0.5058349	0.5000406	0.5188728
0.0	0.47361252	0.111797415	0.11805169	0.49913853	0.47720557	0.14153206	0.4846749	0.46237057	0.1489332	0.15852362
0.0	0.53256786	0.06639162	0.08200499	0.44615114	0.40033445	0.106941834	0.5576044	0.49407494	0.16413808	0.09603799
0.0	0.5269227	0.49823055	0.47509882	0.47813976	0.5216142	0.4968197	0.5319221	0.50670964	0.5014261	0.51946175
0.0	0.5253917	0.49598804	0.47309232	0.4784967	0.5220528	0.494456	0.5328756	0.50600404	0.49816048	0.519519
0.0	0.52631986	0.497787	0.4772942	0.47813174	0.5224068	0.4977891	0.5337184	0.50540847	0.50147164	0.5180499
0.0	0.526201	0.49690512	0.4764883	0.47878936	0.5219968	0.49741384	0.53373057	0.50459117	0.50092274	0.51796347
0.0	0.5266797	0.49758792	0.47584972	0.4785001	0.5225093	0.49685442	0.5327464	0.50642014	0.50111926	0.51973253
0.0	0.53242457	0.06646528	0.08178988	0.4464922	0.40096822	0.10677013	0.55919814	0.49436316	0.16520585	0.09613921
0.0	0.46245977	0.0069422075	0.005486659	0.4437749	0.35684997	0.013211303	0.45873228	0.4886034	0.032459803	0.010705058
0.0	0.53739375	0.120687224	0.12653221	0.48195323	0.53862226	0.1442875	0.51777655	0.5363732	0.20062116	0.15269372
0.0	0.5256756	0.49925593	0.4749331	0.47798294	0.5217063	0.4951187	0.5315654	0.50760716	0.49993765	0.51974064
0.0	0.5563715	0.12487121	0.09780192	0.50289243	0.49432057	0.12852308	0.4847613	0.49928007	0.21801245	0.14131087
0.0	0.52572644	0.49816704	0.47360152	0.47753873	0.5223127	0.49634054	0.5330304	0.50598925	0.5001694	0.51873153
0.0	0.526264	0.49855408	0.47539127	0.47869888	0.521053	0.49682996	0.5328869	0.5054293	0.500276	0.51785344
0.0	0.5257879	0.4965746	0.47649917	0.4781163	0.5218214	0.49663994	0.53293425	0.5054705	0.5004529	0.5193399
0.0	0.52552396	0.49644148	0.47460204	0.4777409	0.5226083	0.49610078	0.5331551	0.50563556	0.49985483	0.51870954
0.0	0.52688724	0.4964704	0.47535217	0.4776849	0.52179444	0.49625623	0.5333423	0.5043064	0.5012116	0.5185663
0.0	0.5261567	0.49528277	0.4745493	0.47707808	0.52194256	0.49493116	0.53367275	0.50541335	0.49822137	0.51791155
0.0	0.52731264	0.4960539	0.4749832	0.4769243	0.5214727	0.49575529	0.53312653	0.5041792	0.49979112	0.5183598
0.0	0.52657527	0.49651858	0.47685885	0.47759694	0.52186865	0.4953774	0.53181624	0.506515	0.4998645	0.5175979
0.0	0.5267404	0.4962152	0.47563452	0.47748432	0.5209426	0.49460772	0.531504	0.505838	0.49898	0.51860994
0.0	0.5269038	0.49784365	0.4765321	0.47834554	0.52131325	0.4969274	0.53293335	0.507252	0.5004369	0.51795965
0.0	0.52696437	0.4978511	0.47549647	0.47768688	0.52143836	0.4972341	0.5331985	0.50629747	0.5000097	0.51806587
0.0	0.6340727	0.1921122	0.2032542	0.60877985	0.5537652	0.21853268	0.63561374	0.56005555	0.35563296	0.31066304
0.0	0.6192735	0.011690199	0.009825262	0.58802986	0.501141	0.009966773	0.59920007	0.49834913	0.04137629	0.01906362
0.0	0.52724105	0.49703518	0.47585452	0.47841725	0.521234	0.4968456	0.533019	0.50550634	0.49998248	0.518943
0.0	0.5269337	0.49843836	0.47567394	0.47842586	0.52123463	0.4974159	0.5338478	0.50586927	0.500377	0.5181347
0.0	0.52637154	0.49756444	0.4760048	0.4786543	0.52156615	0.49728376	0.5333533	0.5059829	0.500691	0.5180658
0.0	0.5265253	0.49792558	0.47557184	0.4788133	0.52127916	0.49714476	0.53348404	0.5062333	0.49986526	0.5182651
0.0	0.5269276	0.49826145	0.4755146	0.47837827	0.5211954	0.49674228	0.53304833	0.5061269	0.50042784	0.5178584
0.0	0.5261622	0.49884662	0.47554132	0.47831106	0.52199084	0.49691612	0.5325655	0.50656927	0.50164986	0.52028006
0.0	0.52535945	0.4970121	0.4753207	0.47770214	0.5213169	0.49716374	0.53290683	0.50532544	0.4991588	0.51882726
0.0	0.5260868	0.49683982	0.47399527	0.47873297	0.52102894	0.49684018	0.5314202	0.5040586	0.49762738	0.5189338
0.0	0.52496094	0.49763834	0.47540185	0.47704807	0.5217875	0.49656337	0.53154725	0.50332195	0.49928468	0.518743
0.0	0.527708	0.49744582	0.47568998	0.4786708	0.52305347	0.49677962	0.5327627	0.50736815	0.50108033	0.5204062
0.0	0.5261859	0.4979096	0.47488317	0.4779436	0.5224305	0.49533328	0.53097266	0.5070976	0.49903253	0.52048856
0.0	0.5266125	0.49811742	0.4743347	0.4773772	0.5219333	0.4961066	0.53364027	0.5054017	0.49825186	0.51761305
0.0	0.52580345	0.4978264	0.47614935	0.47883177	0.5208776	0.49612543	0.5341254	0.50706136	0.49970263	0.51925224
0.0	0.5508109	0.07087422	0.08806325	0.48081553	0.53758967	0.09523407	0.5515428	0.48511693	0.17789951	0.09552341
0.0	0.52719355	0.49663445	0.47591147	0.4785918	0.5223463	0.49539798	0.53312606	0.5058126	0.5011546	0.519555
0.0	0.5252974	0.49768534	0.47642308	0.47723806	0.52146685	0.4955387	0.53138447	0.5048659	0.50050634	0.51676595
0.0	0.41876954	0.12468006	0.13156796	0.5202313	0.39015388	0.13995636	0.511949	0.4012248	0.19048472	0.16064705
0.0	0.52660674	0.49724603	0.4747591	0.478649	0.52290106	0.4960169	0.5327122	0.5061364	0.49952778	0.5189549
0.0	0.5268818	0.49729082	0.47439235	0.47842923	0.52247036	0.4963008	0.5322161	0.50635237	0.49997306	0.51928264
0.0	0.52698016	0.4972446	0.47494373	0.4789418	0.5221744	0.497242	0.53236043	0.5062583	0.5003846	0.519903
0.0	0.5261662	0.49756515	0.47636616	0.47841576	0.5225166	0.49546424	0.5331616	0.50541526	0.5001832	0.51831985
0.0	0.52661335	0.49718484	0.47543275	0.47923487	0.5227488	0.49686342	0.5330219	0.50597036	0.499791	0.519466
0.0	0.52689004	0.49874276	0.47621077	0.47758925	0.5202988	0.49662223	0.5330328	0.5067833	0.50048757	0.5201439
0.0	0.526186	0.49658453	0.47521687	0.47770604	0.5215508	0.4963544	0.5321427	0.5058265	0.49953327	0.52020806
0.0	0.5270058	0.49715537	0.4751521	0.47885114	0.5225221	0.49693996	0.53303057	0.50635535	0.5012245	0.51972866
0.0	0.51559526	0.09021761	0.094241604	0.51388186	0.5211804	0.085660286	0.5031242	0.42919216	0.15956156	0.09380822
0.0	0.5283054	0.496775	0.47553632	0.47725293	0.52284026	0.49595284	0.5341464	0.50465703	0.49877313	0.51870096
0.0	0.5280366	0.49700078	0.47599283	0.47778648	0.5235632	0.49504074	0.53476	0.5060486	0.4987373	0.5180102
0.0	0.5263813	0.4971444	0.47524595	0.4777251	0.5209441	0.4967665	0.53181505	0.50567746	0.5000175	0.5173945
0.0	0.52661806	0.49798346	0.47502044	0.47874302	0.5217698	0.4957665	0.5348243	0.5065634	0.50104684	0.51999956
0.0	0.52607876	0.49705014	0.47441995	0.47874227	0.5226057	0.49570063	0.5337611	0.50635356	0.500965	0.5194571
0.0	0.5251887	0.4975992	0.47744372	0.47938004	0.5221412	0.49912772	0.5315738	0.5059244	0.5018884	0.5200983
0.0	0.5270729	0.49692196	0.4759535	0.47844398	0.5220497	0.49655703	0.53309125	0.5061412	0.4996743	0.51897407
0.0	0.52537495	0.49939135	0.47596267	0.47934332	0.5210245	0.4972294	0.5337196	0.5059922	0.5019624	0.5179666
0.0	0.52791	0.115598425	0.14399335	0.48667926	0.5699081	0.15436639	0.55148077	0.5077214	0.19878924	0.15540186
0.0	0.5259235	0.4964898	0.47636563	0.47783306	0.52155775	0.49616653	0.5334646	0.50443345	0.5003953	0.51671916
0.0	0.5279235	0.49832088	0.47664532	0.47818553	0.5232322	0.4969729	0.5334957	0.50651383	0.5009611	0.5183985
0.0	0.5281503	0.49771595	0.47605294	0.478639	0.5233552	0.4960711	0.53308195	0.5061096	0.50131214	0.51829106
0.0	0.5259648	0.49897298	0.47663033	0.47770125	0.52058965	0.49687952	0.5336931	0.50597596	0.49985328	0.51970655
0.0	0.5275689	0.49597755	0.47766623	0.47737303	0.5218246	0.4972367	0.53276587	0.5063481	0.50032395	0.51872957
0.0	0.5268949	0.49641728	0.47601736	0.47680306	0.5202719	0.495601	0.5327816	0.505738	0.49949315	0.51994866
0.0	0.52489996	0.49598745	0.47419515	0.47806552	0.5222818	0.49686044	0.53166384	0.504752	0.49942386	0.51832134
0.0	0.5262617	0.4954244	0.47528106	0.47851843	0.5219337	0.49580124	0.53195983	0.50644624	0.49989942	0.5180581
0.0	0.5243809	0.4956462	0.4742033	0.47819847	0.5211577	0.49647322	0.53158027	0.5052705	0.49985877	0.5180022
0.0	0.52594465	0.49555522	0.47478545	0.47857434	0.52179474	0.4950383	0.5315786	0.50634617	0.5003774	0.51839817
0.0	0.52574027	0.49625763	0.47363842	0.47789672	0.521624	0.49680817	0.5320804	0.50521886	0.5006663	0.5185028
0.0	0.5260111	0.4962796	0.47607774	0.47859475	0.5217374	0.49709862	0.53300434	0.50511473	0.5000679	0.5184307
0.0	0.52608734	0.49602124	0.47487375	0.47821411	0.52206385	0.49674428	0.5324192	0.5050474	0.49959895	0.51745427
0.0	0.5266294	0.49644446	0.47530442	0.4786836	0.52226156	0.4965725	0.5329744	0.50505686	0.5001802	0.5180963
0.0	0.52618957	0.49674457	0.47610456	0.4784854	0.5226874	0.49659848	0.5328589	0.5050561	0.50052977	0.51790917
0.0	0.52701503	0.4958282	0.47566515	0.47781435	0.52175415	0.49561343	0.5320677	0.50479764	0.498975	0.5173888
0.0	0.52660245	0.49653763	0.476129	0.47804737	0.5226797	0.4962454	0.5328619	0.50550437	0.49955004	0.5186098
0.0	0.52660024	0.49751675	0.47593114	0.4785561	0.52233315	0.49648133	0.5330063	0.50506663	0.500529	0.51957726
0.0	0.52652836	0.4963899	0.47654465	0.47766393	0.5223228	0.49668756	0.53141993	0.50470984	0.4997052	0.51812154
0.0	0.526061	0.49582762	0.47637373	0.4774008	0.5220255	0.49560216	0.5320286	0.50511044	0.49994266	0.51786333
0.0	0.5260366	0.49676746	0.47514	0.47889155	0.5213815	0.49658483	0.5329524	0.5045049	0.49995637	0.51829445
0.0	0.5263363	0.49649197	0.47508574	0.4789116	0.5217374	0.4973453	0.5326025	0.50569546	0.5001552	0.51891804
0.0	0.5261802	0.49550006	0.47509295	0.47856095	0.52119946	0.4966658	0.53274924	0.50500566	0.5001123	0.51757604
0.0	0.5259346	0.49686867	0.4750788	0.47834864	0.5214669	0.49702376	0.53182805	0.50577587	0.5006791	0.5180042
0.0	0.5269681	0.49801597	0.4752208	0.4782869	0.52186954	0.49624705	0.53304005	0.5052063	0.5005858	0.51910484
0.0	0.52728325	0.49633715	0.4757763	0.47764745	0.5207039	0.49622846	0.53312266	0.50609714	0.50041735	0.5192272
0.0	0.52673936	0.4965348	0.47597855	0.47892594	0.5226136	0.49555054	0.5333967	0.5052499	0.4995034	0.51857734
0.0	0.52612174	0.4969816	0.475413	0.47793794	0.51990193	0.4967659	0.53254074	0.5063189	0.50052536	0.5191034
0.0	0.5279541	0.49642378	0.47560927	0.4783006	0.52209765	0.49677098	0.53373384	0.5061428	0.50094104	0.51936346
0.0	0.5279298	0.4964924	0.47532135	0.47847444	0.52192146	0.49681076	0.53306264	0.5056517	0.5013811	0.51939774
0.0	0.52661914	0.49992925	0.47528592	0.47802782	0.52131176	0.49676558	0.5319963	0.50602514	0.501376	0.51659936
0.0	0.5266968	0.49753782	0.47753385	0.47738492	0.52162063	0.49570397	0.5349666	0.5064141	0.5013798	0.5177481
0.0	0.52487	0.49720275	0.47649214	0.48011333	0.5221101	0.4974614	0.5350309	0.5053561	0.50066435	0.52023965
0.0	0.5270982	0.49792972	0.4761061	0.47826406	0.52194524	0.4960095	0.53280425	0.50541395	0.49995875	0.5190117
0.0	0.48370892	0.005395601	0.006603267	0.40940505	0.4024238	0.01006612	0.52701086	0.442638	0.043498162	0.011022103
0.0	0.53371227	0.06675992	0.081949115	0.44606465	0.40037388	0.10713562	0.5581957	0.49504974	0.1647252	0.095897704
0.0	0.48338956	0.005350263	0.0065424778	0.40947828	0.40242273	0.010007044	0.52716064	0.4420016	0.043319404	0.010992613
0.0	0.5256992	0.4987452	0.4737329	0.47676805	0.5215258	0.49679828	0.5330155	0.50577015	0.50004387	0.5184085
0.0	0.5263449	0.4969612	0.47551525	0.47807604	0.5213212	0.49658054	0.5322723	0.50522816	0.49922502	0.51779985
0.0	0.5275344	0.49675617	0.47617027	0.4789151	0.52175176	0.49639964	0.5321993	0.5067341	0.49790585	0.5191669
0.0	0.5248872	0.49939504	0.4738836	0.47749698	0.521816	0.49578607	0.5325031	0.50657046	0.5001013	0.51974905
0.0	0.5248872	0.49939504	0.4738836	0.47749698	0.521816	0.49578607	0.5325031	0.50657046	0.5001013	0.51974905
0.0	0.52699125	0.49708277	0.4770751	0.47859505	0.52213854	0.4965161	0.5322181	0.5047395	0.49973753	0.5190607
0.0	0.52669454	0.49719167	0.47597456	0.47732267	0.52165717	0.49587485	0.5325283	0.50541776	0.49983126	0.51854277
0.0	0.5259539	0.4956987	0.47607094	0.47754055	0.5210781	0.4966345	0.5323708	0.50453895	0.4992442	0.5176335
0.0	0.55522287	0.06952439	0.07556953	0.49452886	0.49714842	0.0864607	0.4866557	0.4355143	0.124347575	0.102294
0.0	0.52737886	0.49666333	0.4759267	0.4775655	0.52091664	0.4955003	0.53172445	0.5059641	0.49958265	0.51995414
0.0	0.52724814	0.49691865	0.47563213	0.47853193	0.5215356	0.49604917	0.5328335	0.50495905	0.498297	0.51830244
0.0	0.51382524	0.071080625	0.09225372	0.46505123	0.52012295	0.10094523	0.44716063	0.53201133	0.15893175	0.10121803
0.0	0.52696145	0.49565318	0.47608694	0.4780836	0.5219004	0.4957154	0.5328494	0.5051948	0.49794835	0.5193214
0.0	0.52671826	0.49627313	0.47333652	0.47844136	0.5215862	0.49482477	0.53224784	0.5055116	0.4986223	0.5188035
0.0	0.37798733	0.105224036	0.070997454	0.51592225	0.5894509	0.08966376	0.48752248	0.4262633	0.16866194	0.089717425
0.0	0.5262874	0.49630785	0.47627246	0.47851586	0.5209489	0.49548987	0.5336378	0.5049983	0.49744582	0.5178794
0.0	0.52655005	0.49676004	0.47515658	0.47858307	0.52184236	0.49546143	0.53305554	0.5062529	0.49912754	0.51951617
0.0	0.5308485	0.08130699	0.089032695	0.467735	0.5273195	0.086824976	0.48726365	0.4506612	0.1508479	0.111320145
0.0	0.5318574	0.081758946	0.08902239	0.4677275	0.5269103	0.08706864	0.4871088	0.45072746	0.15103425	0.111693665
0.0	0.52554905	0.49630556	0.47562566	0.47837943	0.5205214	0.49534202	0.53204423	0.5047157	0.498815	0.51793903
0.0	0.5271088	0.49855697	0.4748285	0.4774356	0.52181566	0.49618894	0.53456783	0.50601417	0.49930367	0.5193449
0.0	0.5351038	0.06481474	0.10281737	0.4422968	0.45311213	0.08264182	0.42067784	0.53490144	0.15980121	0.109837994
0.0	0.53510314	0.06460271	0.10260547	0.4431179	0.4538643	0.08293411	0.42001623	0.5351583	0.16018037	0.10974427
0.0	0.5270211	0.4958995	0.47591174	0.47924617	0.52149624	0.4964652	0.53231347	0.505268	0.4984741	0.51892465
0.0	0.5269793	0.49662453	0.47639948	0.47864163	0.5210786	0.49567258	0.5327112	0.5050531	0.49914417	0.51889044
0.0	0.5189722	0.07802858	0.079629235	0.4411169	0.41843635	0.10167293	0.460454	0.40426084	0.1376691	0.09920033
0.0	0.52639306	0.4964721	0.47578385	0.4781627	0.5228614	0.4952397	0.53264093	0.50434524	0.49886402	0.5196552
0.0	0.5922964	0.087455876	0.08991412	0.36757144	0.5643841	0.09153642	0.5825222	0.49091786	0.19479963	0.19901405
0.0	0.5922964	0.087455876	0.08991412	0.36757144	0.5643841	0.09153642	0.5825222	0.49091786	0.19479963	0.19901405
0.0	0.52679175	0.4959577	0.47494367	0.47777602	0.52106106	0.49625915	0.5316031	0.50649613	0.49923465	0.5192232
0.0	0.5273332	0.49605164	0.47398868	0.477756	0.5215303	0.49619463	0.531263	0.5063474	0.49909386	0.51848227
0.0	0.5241872	0.49877954	0.47395965	0.4762923	0.5204035	0.49854085	0.53225714	0.5047864	0.50258356	0.5168001
0.0	0.5260125	0.49849975	0.4758706	0.47708192	0.5212984	0.49854726	0.5324205	0.50606817	0.5018835	0.5183156
0.0	0.5271235	0.49740794	0.47563127	0.47788456	0.52257186	0.49639684	0.5326713	0.5051617	0.50163454	0.5188319
0.0	0.5266861	0.49742943	0.47589707	0.47757867	0.52255845	0.49889582	0.5328122	0.5065296	0.50291985	0.51876056
0.0	0.5250584	0.49725658	0.47623807	0.47599956	0.5209314	0.49756065	0.53246886	0.5058937	0.5024342	0.51741976
0.0	0.5261251	0.4961629	0.47492716	0.47659642	0.52113414	0.49608308	0.5327062	0.5048287	0.50069886	0.51774734
0.0	0.52593935	0.49869663	0.47420248	0.4767611	0.52190614	0.4985562	0.5319124	0.5048729	0.5016629	0.51778394
0.0	0.5260368	0.49675652	0.4766406	0.47745198	0.52247167	0.4972242	0.53345597	0.5058773	0.5001439	0.5194278
0.0	0.5247254	0.49682713	0.47778213	0.47898543	0.5211056	0.4982007	0.53275406	0.50525683	0.50124145	0.52034605
0.0	0.52746093	0.4976469	0.4761225	0.47782958	0.52140135	0.49705952	0.53337985	0.5047888	0.4998596	0.51743096
0.0	0.5256131	0.4960189	0.47647157	0.47799274	0.52277684	0.49607733	0.5326449	0.50573456	0.49911892	0.5197242
0.0	0.5264	0.49715054	0.4762307	0.47874686	0.52291554	0.4988274	0.5334767	0.50739706	0.50010353	0.51995957
0.0	0.52491766	0.49774015	0.47722262	0.47878894	0.52354044	0.4993103	0.5319596	0.50816846	0.5011902	0.51932526
0.0	0.5263052	0.49792725	0.47683218	0.47844955	0.5218276	0.49812314	0.53372455	0.50629246	0.50100213	0.5197486
0.0	0.524975	0.49868667	0.4752976	0.47852892	0.52234703	0.49454886	0.53276813	0.5059965	0.49943227	0.51906574
0.0	0.5251808	0.49482635	0.47473675	0.4764191	0.5222364	0.4933488	0.53318775	0.5042175	0.4981883	0.5191634
0.0	0.5267329	0.4960267	0.4790106	0.47881296	0.52268845	0.49689233	0.53427744	0.50666016	0.5004337	0.5206195
0.0	0.5259126	0.49648067	0.47304013	0.47743437	0.51912516	0.49556738	0.53297305	0.5069913	0.49840057	0.51869154
0.0	0.52712905	0.49782062	0.47465456	0.4781889	0.5213757	0.49573937	0.5333684	0.5060592	0.5007936	0.5188699
0.0	0.52655786	0.4971802	0.47665536	0.47799698	0.52307516	0.4964938	0.533446	0.5061628	0.5001473	0.5182218
0.0	0.52685994	0.4972063	0.4744041	0.47852024	0.52071387	0.49704525	0.53254056	0.50612134	0.4990929	0.5187192
0.0	0.5273312	0.49612615	0.47703648	0.4768228	0.5227497	0.49584544	0.5339297	0.50586814	0.5008992	0.5193997
0.0	0.5258296	0.4970115	0.47616872	0.47879472	0.52210605	0.49687463	0.53324485	0.50622845	0.5013364	0.52065283
0.0	0.5265632	0.4974162	0.47644484	0.47926414	0.5226183	0.49720842	0.5333604	0.50656563	0.5019903	0.52045745
0.0	0.52630466	0.49825326	0.47507778	0.4787219	0.52182585	0.49605092	0.5309286	0.50733554	0.5006548	0.519173
0.0	0.49955884	0.096586734	0.08075897	0.5493856	0.47575915	0.0838797	0.5140704	0.52405655	0.121664055	0.11717869
0.0	0.52679825	0.4978812	0.47544095	0.47817516	0.5214035	0.49723235	0.53373665	0.50562954	0.4998878	0.5198537
0.0	0.5269311	0.49844322	0.47604954	0.47810268	0.5213122	0.49703747	0.5336797	0.5057364	0.49924168	0.51919943
0.0	0.5269402	0.49595883	0.47546294	0.47814083	0.522203	0.495605	0.53194165	0.5047641	0.49950173	0.5190677
0.0	0.5263943	0.49694237	0.47640797	0.47818542	0.52251136	0.49665174	0.5341975	0.5058463	0.5002252	0.51930034
0.0	0.5269928	0.49482307	0.47491845	0.47793207	0.5210483	0.49661875	0.5333384	0.5055418	0.49989715	0.5190092
0.0	0.5248872	0.49939504	0.4738836	0.47749698	0.521816	0.49578607	0.5325031	0.50657046	0.5001013	0.51974905
0.0	0.5252363	0.49851385	0.4743563	0.47929338	0.5216845	0.49516734	0.5326046	0.5076605	0.50299275	0.5206946
0.0	0.52721846	0.49812937	0.4758758	0.47808143	0.5213323	0.49692637	0.53359675	0.50565875	0.4989645	0.51957387
0.0	0.52563864	0.4969849	0.4749787	0.47750515	0.5219671	0.4952837	0.5314245	0.5075377	0.4993867	0.5207883
0.0	0.5261895	0.49872333	0.47558862	0.47848305	0.52196234	0.4963401	0.532363	0.505635	0.4997024	0.51922625
0.0	0.52558404	0.49796668	0.47537264	0.47821125	0.5215115	0.49593526	0.5320886	0.5058073	0.49870872	0.5195151
0.0	0.5265639	0.49864706	0.47577986	0.47830266	0.52208287	0.49636358	0.53011507	0.50638497	0.5000717	0.5186505
0.0	0.52534866	0.4999473	0.47441125	0.47860023	0.5220503	0.4969707	0.5319679	0.50777864	0.50173604	0.52139556
0.0	0.5257623	0.49948817	0.47527394	0.4787676	0.5212022	0.49674398	0.5310328	0.507611	0.5019737	0.5195251
0.0	0.5285046	0.49656078	0.47502214	0.47856554	0.5226871	0.4972126	0.5340575	0.5047263	0.49952957	0.52060235
0.0	0.5249906	0.4984521	0.4746344	0.47811	0.52141273	0.4956823	0.53202814	0.50618804	0.49966767	0.52006406
0.0	0.4257782	0.22646336	0.21591406	0.47853	0.51012766	0.23222798	0.5235434	0.5540422	0.27779508	0.25847435
0.0	0.5265989	0.49861872	0.47525296	0.48048252	0.52170616	0.49785626	0.53300834	0.5067563	0.5027541	0.5198123
0.0	0.5266123	0.49789247	0.4756877	0.47727293	0.52172494	0.49692625	0.5323499	0.50579363	0.5015475	0.51795244
0.0	0.5268566	0.49750784	0.4757217	0.47853416	0.52252656	0.49565184	0.5323913	0.5050039	0.5001307	0.51936513
0.0	0.52650887	0.4978185	0.4755382	0.4784365	0.52082056	0.49692473	0.5342082	0.5058462	0.49845508	0.51966906
0.0	0.52614474	0.49812698	0.47571856	0.47872663	0.52230704	0.4966878	0.533177	0.5064757	0.5011655	0.51994324
0.0	0.5267288	0.49704733	0.47631115	0.47851592	0.5219388	0.4956857	0.5321693	0.5056157	0.49885935	0.5183708
0.0	0.5069814	0.13529333	0.14778762	0.4931354	0.53586525	0.1539899	0.48356205	0.5256442	0.1894497	0.15667999
0.0	0.52662414	0.49620667	0.4750858	0.47675353	0.52029485	0.4973202	0.53308606	0.5062462	0.49931186	0.51691556
0.0	0.5253253	0.4965542	0.47575462	0.47733328	0.5197203	0.49611264	0.5319216	0.5042038	0.50005233	0.5175911
0.0	0.5252758	0.49703783	0.4756423	0.47840217	0.52244014	0.49609083	0.53302217	0.50599587	0.5000476	0.51755244
0.0	0.5254918	0.496961	0.4767855	0.47745883	0.52276415	0.496763	0.5329018	0.5051171	0.50057673	0.5179703
0.0	0.52558756	0.4965173	0.47545573	0.47761032	0.5224169	0.49669722	0.53392786	0.5062089	0.4980296	0.5186439
0.0	0.5260963	0.49757478	0.4755602	0.47686768	0.51907164	0.49789533	0.5323822	0.5054677	0.49953848	0.51677215
0.0	0.52606314	0.4967431	0.47627226	0.4775046	0.5220984	0.49322343	0.532987	0.5077476	0.50089556	0.5183969
0.0	0.5272799	0.4975471	0.47590327	0.47776687	0.5213309	0.49701446	0.5331867	0.50571597	0.50115645	0.51934564
0.0	0.52699375	0.49809635	0.47542146	0.47799617	0.52166915	0.49591145	0.5325986	0.50517046	0.50139534	0.51955
0.0	0.5267228	0.49687427	0.47402495	0.47766197	0.5204685	0.49547523	0.5337894	0.5040821	0.50112957	0.5188604
0.0	0.52807	0.4946928	0.47510394	0.47616887	0.5212369	0.4967598	0.5333906	0.50608784	0.50021255	0.51696223
0.0	0.5250882	0.49629745	0.47202078	0.47762498	0.52382004	0.4968346	0.533183	0.5040882	0.49919307	0.5177095
0.0	0.524616	0.49432918	0.473589	0.4737963	0.52052623	0.49602604	0.5342169	0.5056772	0.49739227	0.5170976
0.0	0.52706194	0.49465355	0.4748524	0.47911084	0.52204746	0.49657324	0.5318804	0.503942	0.5004034	0.51748544
0.0	0.526691	0.49856517	0.47699457	0.47800994	0.52166957	0.49657908	0.5329589	0.5052413	0.50023645	0.51834726
0.0	0.5255505	0.49688822	0.47603452	0.4764875	0.5215658	0.4966223	0.5331975	0.504953	0.49891186	0.52188426
0.0	0.5258721	0.49663487	0.4761718	0.478127	0.52195483	0.4963127	0.5350171	0.50588363	0.49869213	0.5219613
0.0	0.5260337	0.49776992	0.47563884	0.47902954	0.5222234	0.4993193	0.5347088	0.50562453	0.500301	0.51630133
0.0	0.5264546	0.49508375	0.47687462	0.4781719	0.52312976	0.49361745	0.53230786	0.5067948	0.49764648	0.5192042
0.0	0.5233092	0.49775222	0.47541988	0.47739312	0.5207351	0.4974509	0.53360915	0.50444996	0.50099593	0.5159066
0.0	0.52734214	0.4939907	0.47820586	0.4766131	0.52183414	0.4943382	0.5309325	0.50548077	0.4978609	0.5172098
0.0	0.5257489	0.4993622	0.4746716	0.47944734	0.5232301	0.49469796	0.53348887	0.50470436	0.5012978	0.5180697
0.0	0.5275905	0.49873707	0.47455543	0.47675446	0.52166605	0.497806	0.5337894	0.5054763	0.5010367	0.5203569
0.0	0.52669525	0.49875903	0.47555372	0.47877133	0.52282065	0.49525866	0.53138167	0.50470763	0.50117046	0.5183878
0.0	0.52717733	0.4986129	0.47605148	0.4762357	0.5209007	0.49501562	0.5317082	0.5057007	0.5017564	0.51975226
0.0	0.5264127	0.49721748	0.47579205	0.47861788	0.52260673	0.49702045	0.53388923	0.50607485	0.5011806	0.51851356
0.0	0.5260693	0.4969	0.47517693	0.47807065	0.5221006	0.49683866	0.5337434	0.50724125	0.50148976	0.5194588
0.0	0.52646995	0.49687737	0.4768447	0.47885123	0.52118504	0.4966585	0.5334965	0.5042728	0.5000945	0.5196394
0.0	0.5267513	0.49734792	0.47711775	0.4785097	0.5213064	0.4970015	0.53341645	0.5051307	0.50074404	0.5194498
0.0	0.5259068	0.49783456	0.47674155	0.47809592	0.5214624	0.49651986	0.5332403	0.50437725	0.50080717	0.5187009
0.0	0.52586204	0.49640375	0.47375664	0.47719863	0.52124333	0.49689493	0.53291816	0.50413036	0.49853215	0.51955515
0.0	0.52630407	0.4966905	0.47433668	0.47652018	0.5221198	0.49623555	0.5320976	0.5055446	0.49970746	0.51766753
0.0	0.5271329	0.49711296	0.47430593	0.4777928	0.5221246	0.4969108	0.53411096	0.5052375	0.49946782	0.52011544
0.0	0.52646816	0.49775386	0.47667745	0.47683814	0.5215522	0.4969572	0.5335617	0.5047525	0.5003878	0.51859844
0.0	0.5282189	0.49755415	0.47580945	0.4780428	0.51947623	0.492484	0.5307428	0.5039294	0.49956134	0.5172282
0.0	0.5268638	0.49688423	0.4765907	0.47900677	0.52294964	0.49565256	0.5331645	0.5063228	0.5021856	0.5191885
0.0	0.52551174	0.4991494	0.4749143	0.47844115	0.52276343	0.4962072	0.5326966	0.5057489	0.5013532	0.51869136
0.0	0.5268928	0.4976748	0.47444934	0.4791694	0.5206009	0.49307656	0.5333544	0.50111705	0.49910164	0.51639616
0.0	0.52766085	0.4970929	0.4763442	0.47930568	0.5218076	0.49570516	0.53182274	0.5059694	0.50161874	0.5167763
0.0	0.5261164	0.4973648	0.47463372	0.47850826	0.52145356	0.49672934	0.5329658	0.5043542	0.5002515	0.51698136
0.0	0.52617955	0.4983921	0.4767422	0.4777825	0.52276236	0.49751487	0.53270185	0.5060308	0.5023929	0.5174181
0.0	0.52788883	0.4981755	0.47609764	0.47684273	0.52081877	0.4962621	0.5344936	0.50695807	0.49995863	0.51966125
0.0	0.52633226	0.49681428	0.47395033	0.47712785	0.5219095	0.49624178	0.53170484	0.5082526	0.49894023	0.5202549
0.0	0.52768296	0.49742702	0.4757696	0.477288	0.52207357	0.49542367	0.5337475	0.50512815	0.50028604	0.5177223
0.0	0.52513754	0.497731	0.47474545	0.477042	0.52070665	0.49686643	0.5332974	0.50631124	0.5011909	0.52078724
0.0	0.5273173	0.4981584	0.47598946	0.47888252	0.522419	0.49696812	0.53357404	0.505745	0.5013907	0.5185457
0.0	0.52688324	0.49558708	0.47505772	0.47802895	0.5219551	0.49572414	0.5327432	0.5054779	0.4987066	0.5189082
0.0	0.5257152	0.49707618	0.4767889	0.47841242	0.5225371	0.49573046	0.53315794	0.5049641	0.5000288	0.5182473
0.0	0.5265512	0.49675676	0.4748058	0.477482	0.52211595	0.49401727	0.53245944	0.50390506	0.49862337	0.51808435
0.0	0.5248349	0.49788567	0.47533083	0.47741896	0.5207165	0.4981095	0.532991	0.5048821	0.50066674	0.5172314
0.0	0.52687144	0.49776876	0.47475964	0.47898248	0.52202123	0.49562174	0.53263175	0.5037987	0.500153	0.5179463
0.0	0.52615434	0.49764526	0.4753681	0.47760725	0.52153814	0.4978776	0.53437954	0.50572777	0.49964264	0.5183816
0.0	0.5269499	0.4961548	0.4759778	0.4769814	0.5221949	0.4960291	0.53476787	0.5059147	0.49817538	0.5182454
0.0	0.5270013	0.49729532	0.47561434	0.47788054	0.5223945	0.49728468	0.5338695	0.5057268	0.49847972	0.51857203
0.0	0.5256627	0.49958965	0.47536725	0.47904027	0.52203053	0.49618807	0.53294635	0.5066243	0.50173587	0.5198622
0.0	0.5256627	0.49958965	0.47536725	0.47904027	0.52203053	0.49618807	0.53294635	0.5066243	0.50173587	0.5198622
0.0	0.52710587	0.49635053	0.47567388	0.4774486	0.52207863	0.49438155	0.53203773	0.5045659	0.49851015	0.5183579
0.0	0.51461023	0.0032301394	0.0043344786	0.5393689	0.51277345	0.0056475718	0.44465983	0.59339225	0.025111543	0.005685306
0.0	0.45052287	0.00067847036	0.0009859947	0.5023485	0.5402327	0.0013592836	0.5180741	0.63735235	0.01110848	0.0013664822
0.0	0.52736074	0.4971595	0.47647017	0.47703072	0.5225156	0.49542385	0.53399664	0.5045812	0.50056523	0.5188386
0.0	0.52658206	0.49625447	0.47570312	0.47745025	0.5211138	0.49663135	0.5321284	0.50623024	0.49867246	0.517617
0.0	0.5273498	0.49670592	0.47587347	0.47858515	0.52203524	0.496392	0.53402966	0.5060237	0.49939883	0.5191557
0.0	0.5271974	0.4966224	0.47591206	0.4777061	0.5223371	0.4971971	0.5342449	0.5057642	0.49996305	0.5187624
0.0	0.52661175	0.49855074	0.47629043	0.47829917	0.5223118	0.4970286	0.5335521	0.5070988	0.50162965	0.5190364
0.0	0.526245	0.4966368	0.4760892	0.47794655	0.5212505	0.49573374	0.53430986	0.5062099	0.49949893	0.51707333
0.0	0.5275833	0.49721655	0.47499084	0.47835055	0.52203673	0.49596137	0.53225076	0.50499433	0.49967477	0.52003956
0.0	0.52694815	0.49508047	0.47507358	0.47789747	0.52236056	0.49575636	0.5325425	0.5055006	0.49807164	0.517674
0.0	0.52595544	0.4974416	0.47616726	0.47784492	0.5217651	0.49519774	0.53322	0.5060741	0.49919033	0.5193359
0.0	0.52736604	0.49700752	0.47540373	0.47825348	0.5219863	0.49544108	0.532129	0.50498736	0.49865454	0.51826334
0.0	0.52594596	0.49845916	0.47579718	0.4773908	0.5185764	0.4967924	0.53249174	0.506376	0.50122577	0.51678395
0.0	0.5275306	0.499391	0.47637856	0.47803953	0.5196833	0.4973453	0.53186667	0.5050522	0.49914864	0.51601964
0.0	0.52741194	0.4969111	0.47648385	0.47907746	0.5220951	0.4967212	0.5340637	0.50645924	0.5009363	0.51835287
0.0	0.52741194	0.4969111	0.47648385	0.47907746	0.5220951	0.4967212	0.5340637	0.50645924	0.5009363	0.51835287
0.0	0.5255271	0.49668464	0.47360516	0.47731888	0.51970804	0.49549586	0.53296936	0.5058539	0.50147754	0.5166378
0.0	0.5263953	0.49614796	0.47579318	0.47815028	0.5214707	0.49535218	0.5328006	0.5050682	0.4991146	0.51862794
0.0	0.5269506	0.49557543	0.47535464	0.48015475	0.52014595	0.49536172	0.53055227	0.5052612	0.5005992	0.5181359
0.0	0.52619046	0.49458566	0.47548848	0.47925305	0.52048427	0.4961787	0.53240263	0.5064213	0.50148106	0.51978487
0.0	0.52645653	0.49783534	0.47669294	0.47845042	0.52256554	0.4962235	0.5336078	0.5061485	0.50047505	0.51923263
0.0	0.53458166	0.010506601	0.0073560732	0.47779387	0.56493056	0.010645699	0.54276365	0.5630797	0.030966222	0.009776982
0.0	0.42083156	0.08378275	0.055473004	0.4667263	0.43474016	0.08862435	0.5791423	0.50183	0.116358936	0.11766324
0.0	0.47236744	0.10020267	0.086922675	0.49726525	0.5561294	0.09519791	0.48881152	0.51513904	0.1802321	0.12710384
0.0	0.52757794	0.4982521	0.47573873	0.4784669	0.5212313	0.49673605	0.5338105	0.5059858	0.4992827	0.51994884
0.0	0.52713585	0.49597198	0.47519758	0.47924218	0.5218643	0.49736118	0.53282297	0.5058377	0.4990281	0.5196432
0.0	0.52714294	0.49686614	0.4749476	0.47754058	0.52139884	0.4950779	0.531806	0.50527406	0.49830678	0.51829
0.0	0.527197	0.49744758	0.47525272	0.47855031	0.5224602	0.4972361	0.5323301	0.5069731	0.49935377	0.51928645
0.0	0.52702296	0.49734238	0.47419134	0.47760597	0.52066356	0.4964482	0.53238046	0.5066476	0.4996084	0.51845914
0.0	0.5272421	0.49712142	0.47549894	0.47775686	0.52246165	0.4953125	0.53348124	0.50488746	0.5003529	0.51863784
0.0	0.5273166	0.49798658	0.47442016	0.47861132	0.52220446	0.4954179	0.53299636	0.5048336	0.50098443	0.5196314
0.0	0.5051551	0.123967044	0.120976456	0.46274447	0.53109264	0.13032393	0.52294946	0.5289558	0.21802686	0.14278594
0.0	0.553371	0.1358004	0.13408007	0.5040204	0.50671536	0.14328752	0.4463645	0.5091277	0.20606962	0.15486531
0.0	0.49907562	0.07968903	0.07851816	0.45755363	0.5315741	0.08526655	0.52072644	0.5340324	0.16703649	0.09464354
0.0	0.55338234	0.13548993	0.13351467	0.5035327	0.505813	0.14312218	0.44675985	0.5089906	0.20532869	0.15506448
0.0	0.5274052	0.49851432	0.47513622	0.477782	0.5224932	0.49498338	0.53368616	0.5047099	0.50076836	0.51923805
0.0	0.52595395	0.49751452	0.47500998	0.47878215	0.5218972	0.49651235	0.5333127	0.5056192	0.5007779	0.5187267
0.0	0.52565664	0.4966715	0.4744748	0.47910553	0.52227694	0.49776888	0.5319135	0.5051567	0.5015013	0.5170202
0.0	0.5248203	0.4955131	0.47469118	0.47965765	0.5223437	0.49457714	0.530933	0.505891	0.5009466	0.51731783
0.0	0.5265525	0.49780527	0.47486544	0.4792264	0.52136546	0.49550134	0.5324967	0.5059682	0.49981916	0.5183693
0.0	0.5267048	0.49705994	0.4757067	0.47960413	0.52163815	0.4955326	0.53298634	0.50552833	0.50008017	0.51925886
0.0	0.5271762	0.49760258	0.47651714	0.47858077	0.52204674	0.49640587	0.53238857	0.5053198	0.50041884	0.51748765
0.0	0.527198	0.49778947	0.4770431	0.4777313	0.52226436	0.49775445	0.5328762	0.5067395	0.5008089	0.5199446
0.0	0.5269695	0.49694338	0.47700912	0.4769605	0.5215227	0.49629462	0.53134286	0.5057	0.5006144	0.5186693
0.0	0.5256489	0.49619412	0.4759679	0.4769605	0.5212529	0.4949058	0.5337345	0.5049369	0.49927217	0.517578
0.0	0.5258657	0.5004406	0.47537532	0.47773498	0.5203041	0.4962445	0.5343395	0.50557697	0.5027068	0.5185088
0.0	0.5263662	0.500109	0.47421435	0.47702062	0.5219205	0.49637222	0.5340454	0.5068472	0.50242543	0.5174794
0.0	0.52698547	0.49807388	0.47693297	0.479027	0.5223846	0.4968941	0.5344116	0.5062215	0.5019079	0.5190742
0.0	0.52698547	0.49807388	0.47693297	0.479027	0.5223846	0.4968941	0.5344116	0.5062215	0.5019079	0.5190742
0.0	0.52694494	0.4972511	0.47528714	0.4789874	0.5232135	0.4966597	0.53148955	0.5058077	0.5009993	0.52090037
0.0	0.5277716	0.49684754	0.4772172	0.47964203	0.52326906	0.4961801	0.53410697	0.5062962	0.5007919	0.5196753
0.0	0.5277716	0.49684754	0.4772172	0.47964203	0.52326906	0.4961801	0.53410697	0.5062962	0.5007919	0.5196753
0.0	0.5273636	0.49784708	0.47584766	0.47881857	0.5223842	0.49673605	0.53354806	0.506485	0.50072044	0.51859117
0.0	0.52479315	0.4984092	0.47343504	0.47778702	0.5231339	0.49773714	0.5335475	0.5054427	0.4999932	0.5188591
0.0	0.52517635	0.49687374	0.4755946	0.47779137	0.5219481	0.49612895	0.5324774	0.5062406	0.5001231	0.5189528
0.0	0.5266791	0.4974935	0.47637832	0.4790419	0.52319294	0.49732053	0.5341854	0.5061831	0.50113255	0.51917434
0.0	0.5266791	0.4974935	0.47637832	0.4790419	0.52319294	0.49732053	0.5341854	0.5061831	0.50113255	0.51917434
0.0	0.52664375	0.49559152	0.47446877	0.47695825	0.52217937	0.4955928	0.5311357	0.50478107	0.4980472	0.5221133
0.0	0.5251234	0.4966557	0.4744471	0.47735777	0.5214617	0.49629745	0.53014964	0.5054401	0.4994696	0.5182288
0.0	0.52819276	0.4938683	0.47688037	0.4778247	0.52263653	0.495371	0.533013	0.5050231	0.49960548	0.5205399
0.0	0.52728534	0.4965883	0.47549012	0.4775221	0.52194136	0.4972978	0.5318673	0.5062768	0.49922884	0.5185524
0.0	0.5268497	0.4952907	0.47535706	0.47822228	0.522683	0.49481848	0.5317387	0.5059968	0.5013656	0.519986
0.0	0.52768546	0.49697363	0.47406465	0.47736427	0.5212096	0.495036	0.5326675	0.507325	0.49669862	0.5191453
0.0	0.5261598	0.49631846	0.47571582	0.4787453	0.5212984	0.49580762	0.535251	0.50594443	0.5002807	0.51864696
0.0	0.52465385	0.49895886	0.47785038	0.4753415	0.52027357	0.49821687	0.5323843	0.5048562	0.4995712	0.51872903
0.0	0.5270849	0.49694327	0.47602588	0.47730604	0.5216438	0.4956748	0.5341274	0.5060071	0.50051254	0.51827854
0.0	0.52686125	0.4988608	0.47526652	0.47887868	0.52305365	0.49699566	0.5336559	0.5063182	0.5000541	0.5205894
0.0	0.5267003	0.49681446	0.47680643	0.47718918	0.5223254	0.49837944	0.5336026	0.5034204	0.5006535	0.51871634
0.0	0.5284546	0.49713415	0.47762623	0.47811195	0.52376586	0.49794284	0.53430057	0.5079573	0.49980387	0.51906383
0.0	0.5265743	0.49498758	0.4765911	0.4770407	0.52234536	0.49660835	0.5326099	0.50409585	0.50157446	0.51890194
0.0	0.52631426	0.4981155	0.47704402	0.47819856	0.5225962	0.49887583	0.53290653	0.5059599	0.5002487	0.5178081
0.0	0.5251358	0.4968986	0.47446522	0.4764914	0.5238107	0.4959959	0.53430045	0.50618654	0.49907604	0.5179072
0.0	0.52549255	0.49925342	0.4764774	0.47617152	0.52319306	0.49898255	0.5307741	0.50664765	0.5006524	0.5174495
0.0	0.52518874	0.49645242	0.47603658	0.47809124	0.5233162	0.496294	0.5361469	0.5049551	0.49848124	0.52162755
0.0	0.52799135	0.49886626	0.47910506	0.47813353	0.52356744	0.49893725	0.53433806	0.50679713	0.5009585	0.51915133
0.0	0.52817774	0.49757034	0.4771311	0.4784478	0.5215955	0.4962851	0.53398263	0.5064761	0.50139445	0.5188878
0.0	0.52614444	0.4955798	0.47661766	0.47897273	0.5212221	0.4968854	0.53365004	0.5059462	0.5000509	0.5190681
0.0	0.5276076	0.49735415	0.47831935	0.4782015	0.5221339	0.4964283	0.534363	0.5068428	0.5026632	0.5203123
0.0	0.5272642	0.49671638	0.47683406	0.47859734	0.52185106	0.49567673	0.5327231	0.5049963	0.5010211	0.51853776
0.0	0.5270727	0.49732274	0.4776993	0.47821411	0.521932	0.49671674	0.5330558	0.506385	0.50095487	0.5187914
0.0	0.5269558	0.49758995	0.47787607	0.47850052	0.52291274	0.4971948	0.5333298	0.5068704	0.5028044	0.51942194
0.0	0.5253805	0.49705622	0.47685343	0.47844496	0.52151865	0.49590406	0.5335201	0.5054706	0.49883506	0.51727307
0.0	0.527584	0.49705675	0.47679895	0.47854224	0.52252686	0.49648413	0.53310066	0.5048822	0.5021259	0.5194437
0.0	0.5263083	0.4964255	0.4776164	0.47855654	0.5216708	0.49487993	0.5335276	0.50542015	0.50072634	0.51775175
0.0	0.5262246	0.4977918	0.4759213	0.47875285	0.52067757	0.4969515	0.5321886	0.5048759	0.4990229	0.5195151
0.0	0.5262164	0.49534827	0.4767287	0.4762149	0.52087855	0.49723542	0.53293777	0.5044833	0.49821055	0.5185932
0.0	0.52520233	0.49657732	0.47529113	0.47900963	0.5217226	0.49398068	0.53352886	0.5037587	0.49735963	0.5185491
0.0	0.5250737	0.4956496	0.47566396	0.47598672	0.52131945	0.49699548	0.5318574	0.50495446	0.49853706	0.51996976
0.0	0.52546674	0.49882793	0.47601065	0.47903118	0.52089155	0.4961981	0.5334182	0.5058792	0.500193	0.5198033
0.0	0.5266888	0.49618518	0.47653577	0.47847983	0.52289194	0.49544436	0.5327318	0.50549954	0.5016602	0.51983756
0.0	0.52799773	0.49572074	0.47643337	0.47839475	0.5229884	0.49595708	0.5331557	0.5064743	0.49958003	0.51923674
0.0	0.52764195	0.49634042	0.47747242	0.47904828	0.5216182	0.4955128	0.5342414	0.5064177	0.5016627	0.520044
0.0	0.52664346	0.4970667	0.4754126	0.47742015	0.5210199	0.49545276	0.53422964	0.50526243	0.50012845	0.5189954
0.0	0.5264516	0.4963369	0.4767775	0.4779978	0.52126205	0.49605304	0.5341446	0.5045671	0.50030255	0.5170378
0.0	0.52646595	0.49696288	0.47619817	0.47773662	0.5221341	0.495592	0.53265923	0.50614375	0.5007546	0.5190852
0.0	0.52638346	0.49732846	0.47511965	0.47724506	0.52127427	0.4965054	0.5329923	0.505202	0.49994218	0.5184913
0.0	0.527426	0.49710506	0.47595468	0.4772134	0.52081794	0.49543276	0.5314752	0.5052597	0.49953872	0.51937217
0.0	0.5272093	0.49570704	0.47607917	0.47825992	0.52298415	0.49512067	0.53244096	0.5047567	0.5001701	0.5197006
0.0	0.5264218	0.49728906	0.4764633	0.47720358	0.5213032	0.49615583	0.53247565	0.50531626	0.50065064	0.51811874
0.0	0.5264818	0.49724567	0.4767246	0.4774845	0.52096814	0.4960789	0.533009	0.50546247	0.49944124	0.5193988
0.0	0.52609336	0.49643677	0.47459397	0.47773373	0.5207722	0.49651423	0.53231627	0.50512844	0.49974656	0.5184044
0.0	0.526825	0.49742174	0.47628844	0.47806215	0.52156234	0.49740413	0.53280056	0.50539464	0.50144356	0.5191058
0.0	0.5261603	0.4977482	0.47513214	0.4780215	0.5221742	0.49711272	0.5316982	0.5047188	0.5015453	0.5188717
0.0	0.5253721	0.49608302	0.47679928	0.47809044	0.5214731	0.4960095	0.53093165	0.5042956	0.49944314	0.5179715
0.0	0.52633893	0.49836504	0.47588763	0.4774296	0.5215322	0.49745256	0.53213423	0.50564843	0.50151336	0.5179877
0.0	0.5272285	0.4996288	0.47428143	0.47882447	0.5218226	0.4970717	0.53304845	0.5062687	0.50253636	0.51865935
0.0	0.52608424	0.4981845	0.47486517	0.47721863	0.52234656	0.49561155	0.5338833	0.5053302	0.5013301	0.5180973
0.0	0.5259899	0.49786016	0.47549206	0.47792956	0.52145237	0.49703425	0.5325936	0.5051211	0.50232655	0.51792914
0.0	0.5270629	0.49899292	0.47583103	0.47795236	0.5205169	0.49762106	0.5323469	0.50679857	0.5012093	0.51885706
0.0	0.527816	0.4973735	0.47582465	0.47769544	0.52215123	0.495446	0.5320607	0.50596434	0.50149614	0.5186534
0.0	0.5267961	0.49794307	0.4745381	0.47835198	0.5222781	0.49699774	0.53219825	0.5059224	0.5011631	0.51844054
0.0	0.52724755	0.49785703	0.4754806	0.4775279	0.52200395	0.49565923	0.5323007	0.50617284	0.5009318	0.5186439
0.0	0.5265323	0.49735865	0.4742455	0.47749048	0.5212839	0.49610174	0.5310184	0.5061582	0.5006998	0.5179784
0.0	0.5256576	0.49602997	0.4766869	0.4774839	0.5201467	0.4963224	0.5311788	0.50314265	0.5005449	0.51869684
0.0	0.525817	0.4988284	0.4756537	0.47742426	0.5207422	0.4975953	0.5323747	0.50529206	0.5016259	0.51815116
0.0	0.52573276	0.4960636	0.476376	0.47641096	0.5209315	0.49611923	0.5323194	0.5044466	0.4999857	0.51911366
0.0	0.5267746	0.49721006	0.47564325	0.4795642	0.52218133	0.49730846	0.5322746	0.5056542	0.5013752	0.5191327
0.0	0.5357125	0.0077326396	0.009996487	0.46945828	0.5729462	0.011746272	0.5377889	0.55964696	0.026210597	0.014657256
0.0	0.5106153	0.007531581	0.006237992	0.4021572	0.52764827	0.011750474	0.5599166	0.55712384	0.02799913	0.014815312
0.0	0.39812165	0.008396767	0.008571555	0.38050932	0.3712723	0.012614058	0.5959243	0.4501446	0.03154925	0.009231285
0.0	0.5269303	0.49858442	0.47512498	0.47724733	0.5209794	0.49532908	0.53251404	0.5059892	0.50098747	0.51883924
0.0	0.5262714	0.49811605	0.47594658	0.47804666	0.5217843	0.49725476	0.5327696	0.50636	0.5015423	0.5190153
0.0	0.52731985	0.49850488	0.4741077	0.47883725	0.52249825	0.49590138	0.53369856	0.505972	0.50188214	0.51908636
0.0	0.526852	0.49863836	0.47518048	0.47862595	0.5218327	0.49598345	0.5321368	0.50654155	0.5017087	0.51830304
0.0	0.5276794	0.4982838	0.47561735	0.47765622	0.5217948	0.49761343	0.5326646	0.5058238	0.5010536	0.5186612
0.0	0.52734786	0.4984585	0.47520578	0.4779283	0.52298045	0.49718907	0.53242135	0.5060923	0.5022367	0.51865274
0.0	0.52690214	0.4978966	0.47394547	0.47718897	0.5213274	0.49680746	0.53184247	0.5049242	0.5007901	0.51904464
0.0	0.5271998	0.4982904	0.47460333	0.47862202	0.5218348	0.49594206	0.53230345	0.505438	0.50100005	0.51711273
0.0	0.52816594	0.49614587	0.4767253	0.47868177	0.5228659	0.49680412	0.53365225	0.50603276	0.50191015	0.52049345
0.0	0.5271934	0.49899232	0.47548726	0.47831413	0.52176094	0.49724343	0.53252316	0.50557035	0.5010437	0.51827985
0.0	0.5274027	0.4964953	0.47495857	0.47799143	0.5222665	0.4960914	0.5320761	0.5059978	0.5011435	0.5183298
0.0	0.52613086	0.49794343	0.47275966	0.4792373	0.5217643	0.4964027	0.53274405	0.50501376	0.5011447	0.51843005
0.0	0.52708507	0.49888372	0.4750004	0.47876784	0.52131754	0.4956673	0.5329261	0.506258	0.50140417	0.5177235
0.0	0.5273735	0.4987522	0.47441393	0.47863606	0.5217576	0.49604037	0.5325706	0.5059941	0.50214547	0.5166143
0.0	0.5274508	0.49591902	0.47563645	0.4785146	0.52270633	0.49623713	0.532931	0.50625926	0.5005605	0.5192096
0.0	0.52825856	0.49712604	0.47561112	0.4785086	0.5223787	0.4968509	0.53280765	0.5063128	0.50085133	0.5199625
0.0	0.5277668	0.49697664	0.47520992	0.47890067	0.52236223	0.4962977	0.5329005	0.5054661	0.50100684	0.51868695
0.0	0.5281888	0.49711353	0.47595274	0.47974592	0.522645	0.4975477	0.53261644	0.50632745	0.5015585	0.5189314
0.0	0.52801484	0.49773636	0.47563553	0.47794697	0.5228541	0.4964289	0.5327838	0.50679564	0.50125086	0.51877373
0.0	0.5274725	0.49504822	0.47566947	0.47868946	0.5218328	0.4964338	0.5337164	0.50513023	0.5010504	0.5195442
0.0	0.5258995	0.49640363	0.47628155	0.477927	0.52133477	0.4961944	0.5332158	0.5030847	0.4999526	0.51859
0.0	0.5255942	0.49630192	0.47657508	0.47931018	0.5213792	0.49683776	0.53186095	0.50522673	0.49898154	0.5186685
0.0	0.49622446	0.08322191	0.092400305	0.45583215	0.5261065	0.09249658	0.58878446	0.48720318	0.16282757	0.113060355
0.0	0.49610865	0.083359666	0.09246489	0.45639488	0.52615094	0.09291107	0.5886863	0.4868137	0.16301048	0.112425454
0.0	0.49661234	0.08378635	0.09227182	0.4566047	0.5257178	0.09269922	0.58879066	0.4879902	0.16289337	0.11285629
0.0	0.49694416	0.08342642	0.092168465	0.45717165	0.52699786	0.09239622	0.5886409	0.48638523	0.1627864	0.11270246
0.0	0.49694145	0.08382299	0.0925815	0.45743495	0.527822	0.09246992	0.58892965	0.48728833	0.16267592	0.11281188
0.0	0.49690706	0.083662964	0.092745945	0.45605758	0.52727735	0.092475444	0.5894038	0.48739025	0.16295703	0.112412035
0.0	0.542667	0.08755982	0.08884177	0.4279637	0.5665649	0.09377047	0.5328817	0.4290396	0.18596986	0.114773795
0.0	0.54315174	0.087888494	0.08877431	0.427741	0.5673335	0.09401568	0.53244096	0.42982683	0.18672019	0.11472664
0.0	0.542204	0.08757159	0.088584304	0.42780516	0.5659309	0.09386235	0.53225464	0.43011567	0.18613335	0.11510627
0.0	0.5427372	0.087609015	0.08873105	0.42758077	0.56736314	0.0935246	0.5322684	0.4293949	0.18591446	0.114624485
0.0	0.543025	0.08771797	0.08860617	0.42841136	0.5670119	0.09375319	0.53210974	0.42973924	0.1863727	0.11499232
0.0	0.54283464	0.08808747	0.08895727	0.4282914	0.567395	0.09417046	0.53261334	0.43012017	0.18668346	0.11484527
0.0	0.43936726	0.08344225	0.08376069	0.47343943	0.50027764	0.08738976	0.4763787	0.49099573	0.12720335	0.112490945
0.0	0.43984687	0.084064916	0.08396523	0.47431666	0.50123256	0.087706484	0.47570744	0.49054563	0.12803575	0.11242955
0.0	0.43949303	0.0842477	0.08350282	0.47414717	0.5010828	0.08732712	0.4760115	0.4916065	0.12771255	0.112509556
0.0	0.44037753	0.08398155	0.083766274	0.47481748	0.5015445	0.08736063	0.47641984	0.49069914	0.12722775	0.11260887
0.0	0.4397183	0.08397539	0.0837293	0.47419608	0.50097567	0.08731605	0.47587898	0.49100515	0.12764381	0.1124019
0.0	0.43957254	0.08421781	0.08375061	0.47371972	0.501503	0.08774643	0.4764548	0.49082398	0.12779887	0.112289935
0.0	0.52339154	0.08514078	0.08062544	0.476936	0.54054826	0.09444711	0.49184233	0.46069473	0.18132661	0.100509346
0.0	0.5218731	0.08536206	0.08092391	0.476574	0.54033464	0.09522883	0.4917492	0.46054268	0.1816134	0.10042624
0.0	0.5234147	0.08549215	0.08070463	0.47633582	0.5400688	0.094767205	0.49127162	0.46192023	0.18173112	0.100414336
0.0	0.5225372	0.08517858	0.08077646	0.47694966	0.5409675	0.0946304	0.49138683	0.46039996	0.18102087	0.10060953
0.0	0.52295023	0.08532822	0.08110704	0.47706696	0.5411581	0.09516029	0.49054456	0.46102855	0.18203852	0.10082938
0.0	0.5225444	0.085577935	0.08125635	0.47590867	0.5411447	0.09509109	0.4918319	0.4609724	0.1823404	0.10027133
0.0	0.48268402	0.09368665	0.0830164	0.51574355	0.47368687	0.09023947	0.48828536	0.45939407	0.14231002	0.10031397
0.0	0.48242885	0.09421686	0.08327679	0.51589173	0.4736333	0.09062823	0.48816147	0.4600522	0.14269361	0.09970945
0.0	0.48223174	0.094179474	0.08297404	0.51612777	0.47391015	0.09010366	0.48806164	0.46061647	0.14228486	0.10049592
0.0	0.48176068	0.09411916	0.08323511	0.51662415	0.47455627	0.09037974	0.48732206	0.45995566	0.14211278	0.099985585
0.0	0.48238945	0.094085075	0.08337977	0.5166389	0.47327092	0.09052879	0.48739076	0.45953685	0.14202477	0.10043777
0.0	0.48220602	0.09446174	0.083266765	0.5160618	0.47414616	0.09062078	0.48867303	0.4593287	0.14311862	0.10030567
0.0	0.5578472	0.07956078	0.07863392	0.5163543	0.5085915	0.07151346	0.5405497	0.5644348	0.14575486	0.08881863
0.0	0.5569296	0.08026809	0.07864642	0.51554626	0.508854	0.07191099	0.53980964	0.5641535	0.14640898	0.08850862
0.0	0.55686593	0.07979535	0.07842867	0.5157676	0.5081357	0.07167417	0.54052794	0.564894	0.14608055	0.08897509
0.0	0.5559588	0.07983841	0.078592986	0.5161116	0.50839466	0.07151041	0.540234	0.564562	0.14544912	0.08842355
0.0	0.5572257	0.080127224	0.07885082	0.51651055	0.5091062	0.07177022	0.54061294	0.56476074	0.14588958	0.088673025
0.0	0.55622536	0.08008195	0.07877132	0.5158669	0.5086349	0.07197212	0.54044956	0.56476295	0.14579849	0.08849513
0.0	0.49792427	0.080507256	0.06529616	0.46246973	0.3944506	0.08326723	0.47456443	0.45868856	0.13396896	0.097310096
0.0	0.49856433	0.080559544	0.065387085	0.46287563	0.3949785	0.08353577	0.47478417	0.45830864	0.1339284	0.096868046
0.0	0.49806795	0.08115375	0.06515975	0.46269855	0.3949892	0.08366094	0.47506422	0.45979497	0.13400912	0.09723194
0.0	0.49782908	0.08059982	0.06509275	0.46327442	0.39567503	0.08347471	0.475013	0.45910165	0.13387315	0.097204044
0.0	0.49753198	0.081157304	0.065218695	0.46342865	0.3956221	0.083755426	0.47377098	0.45998618	0.1344942	0.09766192
0.0	0.49833792	0.080887206	0.065253	0.46184778	0.3964788	0.08385556	0.47513682	0.45961156	0.13410458	0.097178884
0.0	0.45927855	0.08977182	0.0826028	0.4856478	0.48251817	0.089306496	0.52401674	0.51180935	0.15376538	0.07799364
0.0	0.4590683	0.089451395	0.08256503	0.48642787	0.48278168	0.08927561	0.5241953	0.51230955	0.15314989	0.077800676
0.0	0.4591803	0.089592405	0.08276559	0.4846064	0.48236638	0.08940921	0.5241348	0.51118076	0.1531081	0.07846301
0.0	0.5605557	0.07041992	0.082891725	0.52615964	0.44226372	0.0911625	0.483601	0.52292675	0.15570313	0.107270986
0.0	0.56015545	0.070523225	0.08282825	0.5258851	0.44285047	0.091552846	0.48376673	0.5240623	0.15564919	0.10651616
0.0	0.55960304	0.07047918	0.08245461	0.5255441	0.44165018	0.09111799	0.4834089	0.52278996	0.15492289	0.10714518
0.0	0.55957615	0.07057462	0.08292174	0.52541083	0.44170123	0.091821	0.48422638	0.52381843	0.15593217	0.106861435
0.0	0.5590095	0.07094662	0.08274398	0.526406	0.44163957	0.09154529	0.48312804	0.52381593	0.15509382	0.106885694
0.0	0.5602067	0.07057315	0.08288969	0.52446795	0.44202757	0.09099261	0.48314694	0.52317077	0.15496652	0.10708309
0.0	0.55970186	0.07026333	0.08298156	0.5247493	0.44267294	0.091292724	0.48291776	0.52384615	0.15580896	0.106965534
0.0	0.5602033	0.07003186	0.08273012	0.5251769	0.44201872	0.09097774	0.48371804	0.5230615	0.15503488	0.107038535
0.0	0.64211875	0.06994818	0.068585575	0.54849374	0.5260941	0.07796893	0.49116328	0.545693	0.14618714	0.09740335
0.0	0.64169145	0.06988607	0.06881402	0.5484428	0.526893	0.07818682	0.49173605	0.5465188	0.14604703	0.0974657
0.0	0.64206094	0.06971372	0.068290174	0.5483452	0.5259698	0.07823336	0.491599	0.54603463	0.14540465	0.097519055
0.0	0.48661464	0.08644693	0.0849733	0.45808637	0.5317364	0.09285228	0.57886785	0.6088812	0.16344866	0.106373474
0.0	0.47479212	0.085904256	0.07385273	0.5203815	0.5400616	0.0768665	0.5291845	0.48103094	0.14838183	0.08710392
0.0	0.47425506	0.08563616	0.073826455	0.5201908	0.54044956	0.07677327	0.5286982	0.48272434	0.14814107	0.086967744
0.0	0.47548786	0.086005405	0.07345447	0.5192953	0.5395851	0.07697034	0.52908176	0.48132202	0.14800064	0.08738955
0.0	0.47483775	0.086035736	0.07383414	0.51940566	0.54016036	0.07711863	0.5279905	0.48250955	0.14853479	0.08711878
0.0	0.4745637	0.08600021	0.07364183	0.51927805	0.54038256	0.077185124	0.52891135	0.48209032	0.14908451	0.08721542
0.0	0.47430933	0.08632507	0.073960744	0.5204831	0.54034185	0.07716848	0.52809954	0.482389	0.14908446	0.0871742
0.0	0.4751627	0.086047806	0.07363123	0.51925004	0.5397179	0.07668156	0.5293505	0.48172146	0.14833891	0.087473534
0.0	0.4749607	0.08569305	0.07353647	0.51932245	0.5408723	0.07704977	0.5282962	0.48238224	0.14862937	0.08677134
0.0	0.47527653	0.08608634	0.07384638	0.5199433	0.5396866	0.07696124	0.5283363	0.48255897	0.14852762	0.08689916
0.0	0.47511044	0.085591756	0.07350792	0.51949054	0.5401628	0.07694685	0.52898216	0.482064	0.14881419	0.08736464
0.0	0.55344987	0.07735896	0.093627796	0.54120165	0.55750036	0.09146346	0.49703383	0.5287533	0.12139922	0.11463562
0.0	0.55347145	0.0774631	0.093230575	0.54189956	0.5579886	0.09112316	0.4978978	0.5285129	0.12149861	0.114795595
0.0	0.5537802	0.0771494	0.09305708	0.5428189	0.55758244	0.09090402	0.4978469	0.52901095	0.12157349	0.11441713
0.0	0.5025806	0.079883225	0.08906016	0.45981777	0.4709517	0.08602597	0.4865862	0.45709205	0.15805495	0.101709716
0.0	0.50225717	0.08009001	0.08897362	0.45942807	0.47143516	0.08597038	0.48761326	0.45684674	0.15870127	0.101728275
0.0	0.5031176	0.07947112	0.08882099	0.45996666	0.47070262	0.0857863	0.4865015	0.45707798	0.15771629	0.10149853
0.0	0.503578	0.079319045	0.08895596	0.45913914	0.46983606	0.085376225	0.48629498	0.45622727	0.15743697	0.10214266
0.0	0.5102815	0.08633651	0.096885934	0.4211305	0.4934491	0.092151195	0.5227205	0.5484388	0.1557692	0.117648244
0.0	0.51028025	0.08611948	0.09741228	0.4218213	0.4938689	0.092504464	0.5206593	0.54842657	0.15604244	0.11769379
0.0	0.50937814	0.085850045	0.096986175	0.42062068	0.49263537	0.09217467	0.5219062	0.5479031	0.15561071	0.11743004
0.0	0.4915593	0.07935151	0.088949	0.4239303	0.54460293	0.09675285	0.5635484	0.47788277	0.15361215	0.11290408
0.0	0.49002588	0.079716526	0.08855164	0.4249945	0.5442748	0.09717438	0.563019	0.47844508	0.1535635	0.11248165
0.0	0.49084753	0.07932836	0.08891805	0.42515537	0.5446268	0.09696809	0.5628465	0.47792476	0.1536857	0.112361
0.0	0.51942295	0.071653455	0.09158349	0.44387227	0.55545914	0.08662518	0.59350103	0.526812	0.1269551	0.12000697
0.0	0.52181333	0.07223541	0.08943656	0.41438776	0.53843987	0.09007468	0.54246855	0.46811575	0.14328398	0.11805151
0.0	0.52161056	0.08089272	0.07501488	0.49101135	0.479622	0.08041616	0.5850518	0.48370826	0.17123577	0.104350604
0.0	0.5206123	0.081139065	0.074803434	0.49017614	0.47966313	0.08112767	0.58524835	0.48555	0.1708746	0.10370926
0.0	0.52255875	0.08069269	0.07433699	0.48949322	0.47952154	0.08052877	0.5858678	0.4846401	0.17048779	0.104385495
0.0	0.5208442	0.08127394	0.075012065	0.49042284	0.4804069	0.08136303	0.5852141	0.48485368	0.17120126	0.10420812
0.0	0.5205346	0.08108474	0.0748564	0.48987445	0.48023707	0.08084034	0.58599055	0.48543388	0.17132697	0.10470201
0.0	0.5212384	0.08115247	0.07461235	0.49063113	0.47968608	0.0806145	0.58533305	0.4841145	0.17064336	0.1045685
0.0	0.5211553	0.080701195	0.07486603	0.48944873	0.48140863	0.08076807	0.58463496	0.48474213	0.17144923	0.10397204
0.0	0.5218347	0.08143948	0.07449345	0.4909875	0.4809494	0.08062509	0.5847592	0.4863322	0.17101622	0.10441414
0.0	0.5212441	0.08065602	0.074679956	0.48915994	0.4787735	0.08071818	0.58621085	0.4850085	0.17054382	0.10452021
0.0	0.46741775	0.076244555	0.07922382	0.45371708	0.44996077	0.07961546	0.6024259	0.4572519	0.17931841	0.10057502
0.0	0.46752706	0.07573706	0.07896375	0.45434332	0.4499519	0.07923829	0.6012125	0.45713168	0.17896284	0.10036776
0.0	0.57032335	0.090798564	0.08508091	0.55277884	0.52147543	0.08736591	0.52890795	0.41738728	0.17740229	0.10848413
0.0	0.54257876	0.088597044	0.08058844	0.46445248	0.58217967	0.08976493	0.5664338	0.53703815	0.16265798	0.12857327
0.0	0.5431757	0.088545315	0.08005336	0.46280628	0.5816764	0.08958918	0.5676732	0.5357199	0.16288956	0.12922728
0.0	0.4682486	0.09026233	0.084780276	0.4634836	0.4704145	0.07842292	0.4724599	0.51216257	0.13436781	0.09218938
0.0	0.46958524	0.09060875	0.08479567	0.46375504	0.46978185	0.078606576	0.47210655	0.5121338	0.13428465	0.09163323
0.0	0.5321821	0.08171224	0.10466619	0.51928484	0.50402015	0.08567993	0.49662524	0.44896075	0.17571782	0.13617617
0.0	0.5320589	0.08139694	0.1040816	0.518454	0.5024558	0.08540615	0.4950939	0.44861683	0.17524007	0.13601488
0.0	0.51993316	0.08364812	0.088607	0.50579816	0.44336858	0.092344224	0.5173533	0.4527584	0.13016413	0.12077124
0.0	0.47997743	0.09048007	0.08221405	0.5122012	0.5086126	0.09385213	0.46724722	0.46384546	0.15268144	0.09818461
0.0	0.47920662	0.09018929	0.082251966	0.51241654	0.50834465	0.093725376	0.46683425	0.46470946	0.15227377	0.09803256
0.0	0.47946706	0.090417	0.08147765	0.5117346	0.50733995	0.09383293	0.4671758	0.46427748	0.15228225	0.098098055
0.0	0.4784812	0.09027639	0.0820201	0.5116278	0.50815415	0.09420567	0.46582893	0.46396562	0.15256321	0.09810756
0.0	0.47878838	0.0900071	0.08190546	0.5124305	0.50821656	0.093915485	0.46682712	0.4651735	0.15258159	0.09797122
0.0	0.4789245	0.08992864	0.08185846	0.51163554	0.50847846	0.09352741	0.46704918	0.4644819	0.152293	0.09840561
0.0	0.5430594	0.091005035	0.07513406	0.4442169	0.49827334	0.088127986	0.46909836	0.5591915	0.15312451	0.106362686
0.0	0.54313576	0.09104192	0.07498709	0.44388905	0.4974184	0.08789932	0.46997458	0.55947423	0.15322441	0.10627724
0.0	0.54281	0.090783045	0.0746126	0.4436216	0.49710098	0.08760456	0.470003	0.5586701	0.15266481	0.106258266
0.0	0.50184786	0.075014815	0.08282425	0.46473828	0.4640037	0.08792746	0.49774122	0.58496857	0.15400806	0.10353839
0.0	0.516337	0.082646735	0.08614684	0.4319409	0.5057335	0.088556856	0.4922558	0.53564006	0.16719908	0.090616435
0.0	0.5165505	0.08202636	0.08560055	0.43224218	0.50628644	0.08816978	0.49259233	0.5346581	0.16711214	0.09018126
0.0	0.5171257	0.08244308	0.08573394	0.43096837	0.50611204	0.08839796	0.4929563	0.53505754	0.1668211	0.09048018
0.0	0.5365392	0.007728996	0.009952428	0.46865764	0.57253814	0.011702304	0.5367693	0.55898863	0.02627562	0.014610499
0.0	0.52603364	0.49714914	0.47627637	0.47838947	0.521218	0.49615473	0.5328501	0.50474554	0.498668	0.51788473
0.0	0.52624243	0.49659425	0.4767438	0.47820827	0.5206998	0.4959667	0.5320522	0.5040249	0.49910194	0.5185276
0.0	0.5268934	0.49540296	0.47634986	0.47902942	0.52173656	0.49617228	0.53269035	0.5046517	0.5004984	0.5180679
0.0	0.5254288	0.49713323	0.47679988	0.47867343	0.5205453	0.4959352	0.5325762	0.5038154	0.5000341	0.5182401
0.0	0.52579325	0.4958601	0.47663346	0.4782933	0.5203775	0.49670023	0.5319636	0.50541246	0.50049883	0.5185368
0.0	0.5260395	0.4969412	0.47596306	0.47779557	0.52067417	0.4962592	0.5320076	0.5038194	0.4993904	0.51918036
0.0	0.5256864	0.49640605	0.47709432	0.4794093	0.52075225	0.49577194	0.5320776	0.5042626	0.49924192	0.5184978
0.0	0.52619135	0.497353	0.4769091	0.47849348	0.5209203	0.49752277	0.5319796	0.50485003	0.49878964	0.5174541
0.0	0.527343	0.49758792	0.4774921	0.47820526	0.5217527	0.4959131	0.5326051	0.50424355	0.4993084	0.51985574
0.0	0.52639294	0.4968256	0.47554952	0.47942245	0.52113223	0.49574968	0.532613	0.5043067	0.49964157	0.518395
0.0	0.52604485	0.49808344	0.47666577	0.47851473	0.52258897	0.49691412	0.53164047	0.5042808	0.5004987	0.5179387
0.0	0.52682126	0.4974879	0.47656512	0.47825226	0.52096355	0.49527797	0.5322672	0.50436795	0.4995679	0.51763254
0.0	0.5268064	0.49630812	0.47757375	0.4782092	0.52098083	0.4974852	0.53125554	0.5057553	0.4997299	0.51885414
0.0	0.52590615	0.49707878	0.4770099	0.4781386	0.5205101	0.4955804	0.53261155	0.50415456	0.49980095	0.5191309
0.0	0.52584034	0.49705556	0.4765112	0.47886267	0.5209991	0.4964895	0.53144515	0.5047033	0.49953687	0.518517
0.0	0.5268677	0.49721926	0.47690552	0.4785275	0.52187747	0.49754283	0.5329273	0.5043127	0.5010463	0.51872826
0.0	0.5263025	0.49654457	0.47575903	0.4781996	0.5213275	0.497142	0.53298646	0.50439984	0.4990859	0.5182751
0.0	0.5257876	0.4971766	0.47709766	0.47833523	0.5204224	0.49779734	0.53189915	0.50484663	0.5002488	0.5188296
0.0	0.52689785	0.4954176	0.47679526	0.47815984	0.5217471	0.4956201	0.53290445	0.503158	0.49836913	0.51899946
0.0	0.5264736	0.49808782	0.47720733	0.477501	0.521148	0.49653858	0.53235674	0.5045591	0.49977106	0.51897293
0.0	0.52560484	0.49671158	0.475554	0.4783612	0.52113146	0.49551365	0.53210163	0.50466144	0.49907818	0.517334
0.0	0.526436	0.4971541	0.47735244	0.47948942	0.52169657	0.49539304	0.5335102	0.5037721	0.49991122	0.5181983
0.0	0.52684176	0.49646923	0.47751826	0.47819743	0.52127093	0.49638954	0.532235	0.50369376	0.49869284	0.51769596
0.0	0.52577925	0.49651223	0.47542986	0.47948274	0.5217048	0.49695545	0.5310355	0.5053188	0.5004682	0.51863503
0.0	0.5255245	0.4959552	0.47733745	0.47810116	0.52093494	0.4967564	0.53196865	0.50406635	0.49967983	0.51912016
0.0	0.5263901	0.49753338	0.47639117	0.4792252	0.52159834	0.49624473	0.5317809	0.5049349	0.49970275	0.5181863
0.0	0.52616334	0.49837723	0.47617286	0.47850597	0.5218201	0.49730107	0.5315883	0.505107	0.49955168	0.5186275
0.0	0.52641356	0.49676794	0.4761826	0.4767081	0.5204647	0.4970819	0.5326573	0.5047977	0.49966162	0.51994413
0.0	0.52630657	0.4986446	0.47708276	0.47893834	0.5203217	0.49709535	0.5316856	0.50573635	0.49932334	0.51785606
0.0	0.51170754	0.083460376	0.09161729	0.45159137	0.5308699	0.08294341	0.5856526	0.4214827	0.15196438	0.09140059
0.0	0.52669066	0.496585	0.47673705	0.47739765	0.5217497	0.49699685	0.53235626	0.5051705	0.49967977	0.51878655
0.0	0.5259954	0.4962514	0.47813392	0.47720885	0.5212111	0.49715778	0.5316729	0.5047513	0.500348	0.51833963
0.0	0.5265323	0.49691996	0.4779257	0.478243	0.5217453	0.4970678	0.53219724	0.5047537	0.499786	0.51919365
0.0	0.52696174	0.49627936	0.47688568	0.47865692	0.5210083	0.49611992	0.5332987	0.5049353	0.49875617	0.51815414
0.0	0.5276605	0.49695015	0.4771474	0.4798054	0.52092063	0.496843	0.53252846	0.50506675	0.5008042	0.51916385
0.0	0.5248932	0.49761307	0.47709256	0.47785807	0.52054185	0.49658772	0.53256667	0.50374734	0.49907795	0.51830435
0.0	0.5258449	0.4992009	0.4753798	0.47848174	0.5222126	0.49755728	0.53353626	0.50680166	0.5007362	0.519539
0.0	0.5270669	0.49693036	0.47586235	0.47815937	0.5223391	0.4964167	0.53260225	0.50464976	0.49894354	0.5195142
0.0	0.52678126	0.4993779	0.4750174	0.47816145	0.5219008	0.49642232	0.5341506	0.5063119	0.5002468	0.5174271
0.0	0.5268382	0.49653897	0.4757196	0.4774447	0.5225182	0.49460286	0.5334192	0.50614935	0.5001215	0.51991504
0.0	0.5267557	0.49690458	0.47464117	0.4769532	0.5216584	0.49551633	0.5337522	0.5052076	0.49930906	0.51932126
0.0	0.5277982	0.49668115	0.4754761	0.4769216	0.5212021	0.49444374	0.53223544	0.5052653	0.4989057	0.520202
0.0	0.5275815	0.4952831	0.47560063	0.477968	0.5233682	0.4941316	0.533201	0.5047623	0.49953705	0.52053034
0.0	0.5262623	0.4964915	0.47667322	0.47776592	0.52168196	0.4956038	0.533319	0.50490373	0.49971655	0.5199263
0.0	0.52680737	0.49676558	0.4740656	0.4781439	0.5216295	0.49503118	0.5329466	0.5053663	0.49802053	0.5198715
0.0	0.5270311	0.49688187	0.4770739	0.47764164	0.5213918	0.49492887	0.53290004	0.5053867	0.4997966	0.5186638
0.0	0.52609825	0.49798912	0.47575924	0.47796485	0.5214067	0.49633455	0.53203946	0.50546104	0.5006039	0.5186659
0.0	0.5261797	0.49675435	0.47501546	0.4776388	0.5213884	0.49621207	0.5312491	0.5057231	0.50005585	0.5175465
0.0	0.52585167	0.4972505	0.47638097	0.47741112	0.5211221	0.49676475	0.5325031	0.5044237	0.5001148	0.5190985
0.0	0.5265777	0.49688098	0.47637677	0.4781022	0.52256775	0.49580687	0.53142834	0.50535053	0.5000762	0.5181978
0.0	0.52693427	0.49637303	0.476756	0.4782723	0.5212918	0.49555287	0.5325978	0.50555515	0.4991194	0.51866925
0.0	0.525775	0.49764165	0.4763805	0.47802824	0.52142775	0.49601433	0.5324644	0.5053596	0.5014787	0.5183232
0.0	0.52748555	0.49595976	0.47661832	0.4775842	0.52111673	0.49505126	0.53165287	0.50663674	0.5000305	0.52011025
0.0	0.5259954	0.4971087	0.47569692	0.47834042	0.52107126	0.4961785	0.53246284	0.5056353	0.5001189	0.51850164
0.0	0.52688855	0.49849784	0.4780483	0.4776402	0.52144796	0.49695656	0.53278875	0.50537413	0.5008846	0.5187708
0.0	0.5263106	0.49741927	0.4747389	0.47804797	0.52269304	0.49609858	0.5326112	0.5060544	0.49993217	0.5187094
0.0	0.52602684	0.4977112	0.47639942	0.47879472	0.52121264	0.49588248	0.5332369	0.50476164	0.50029576	0.51889014
0.0	0.5268146	0.49745882	0.47608495	0.4777825	0.52176094	0.49660665	0.53247505	0.50579864	0.5004678	0.5182231
0.0	0.5268781	0.49735415	0.47547692	0.47744307	0.5222963	0.49665105	0.5326126	0.5059057	0.50073427	0.51873577
0.0	0.52675146	0.4976221	0.47642753	0.47811937	0.5222928	0.4967078	0.53248537	0.5055722	0.50081927	0.51906145
0.0	0.5263525	0.4978055	0.47510844	0.47823656	0.521871	0.49597737	0.5330077	0.5055657	0.4999249	0.5180143
0.0	0.5258687	0.49779272	0.47552714	0.47846374	0.52133286	0.49580172	0.5327885	0.5048216	0.5010178	0.5182986
0.0	0.52647877	0.4979685	0.47561455	0.4783198	0.52163285	0.49707183	0.5323113	0.50564927	0.50002223	0.51766986
0.0	0.5270198	0.49786162	0.47561166	0.47834697	0.5223985	0.49708784	0.5330694	0.50521946	0.5018275	0.51868916
0.0	0.5271864	0.49663535	0.4767687	0.4781257	0.52206916	0.4965106	0.5320844	0.5052074	0.50010836	0.5188288
0.0	0.5275565	0.49712038	0.47681883	0.47814202	0.521063	0.4965699	0.5328627	0.50520974	0.49820715	0.5181981
0.0	0.5274391	0.49758592	0.47603092	0.4780046	0.5225148	0.4961411	0.5339741	0.5049985	0.49916825	0.5188105
0.0	0.5258949	0.49707496	0.4745145	0.477357	0.52142495	0.49714476	0.5334182	0.5057913	0.49997556	0.5179659
0.0	0.5271576	0.4972123	0.47681174	0.47848633	0.52275944	0.49709663	0.5335785	0.506351	0.5007356	0.5187243
0.0	0.5266021	0.4975471	0.4748971	0.47644398	0.52091455	0.49792138	0.5308455	0.50540197	0.50023586	0.518432
0.0	0.5256796	0.49723005	0.47554144	0.4783328	0.5214968	0.49629462	0.53206384	0.50464314	0.49979445	0.5190263
0.0	0.5264108	0.498445	0.4735992	0.47857422	0.52219653	0.49608225	0.53335875	0.50512165	0.5001141	0.51719767
0.0	0.5271053	0.4959375	0.47596997	0.47735897	0.5228532	0.49607056	0.5338438	0.50578064	0.49906585	0.518591
0.0	0.5248581	0.49850217	0.47607884	0.47621462	0.5214348	0.49847758	0.5328396	0.5055168	0.49880227	0.5175302
0.0	0.5261745	0.4979381	0.47691584	0.47640267	0.5227159	0.49712092	0.53416914	0.5050094	0.49825463	0.5170347
0.0	0.5279894	0.498256	0.47629827	0.47693488	0.52205944	0.49764273	0.5336817	0.5051212	0.5019327	0.5187748
0.0	0.525904	0.49688423	0.4753568	0.4780244	0.5190051	0.497817	0.5323169	0.50399	0.49911678	0.5168655
0.0	0.5280808	0.49782205	0.47632828	0.47798446	0.52194774	0.498954	0.53438085	0.50650525	0.500826	0.5206131
0.0	0.52702326	0.49726418	0.4751344	0.47813058	0.5214879	0.4974213	0.53360635	0.50624967	0.50067556	0.5201834
0.0	0.5271289	0.4973004	0.47683266	0.47820517	0.5215509	0.49604076	0.534236	0.5058428	0.50171083	0.51778966
0.0	0.52752966	0.4954749	0.47669262	0.47834134	0.52208835	0.4933817	0.5322674	0.504354	0.5002614	0.5201214
0.0	0.5266933	0.49754065	0.47508046	0.4764215	0.5203832	0.4947797	0.53221124	0.5050301	0.49974966	0.5163347
0.0	0.52568185	0.4982721	0.4756782	0.47919843	0.5206092	0.4957853	0.532161	0.50597215	0.50020033	0.518137
0.0	0.52627575	0.49641138	0.47688666	0.47713134	0.5225594	0.49608162	0.5334337	0.5059627	0.4998451	0.51898855
0.0	0.52607566	0.49735793	0.47600466	0.47779724	0.5218896	0.49550837	0.5330485	0.5055329	0.49904945	0.5191087
0.0	0.5268052	0.49858934	0.47534493	0.4764503	0.5219027	0.49677056	0.5325798	0.50673676	0.49979517	0.5182865
0.0	0.5269422	0.4977526	0.4763008	0.47781983	0.5220837	0.49748322	0.53365076	0.5057511	0.5006044	0.5189279
0.0	0.5271009	0.49786317	0.47718328	0.47790593	0.52236176	0.49797642	0.53393257	0.50591564	0.5010628	0.5184534
0.0	0.5266047	0.4974228	0.47580948	0.47805178	0.5222175	0.4967397	0.53305995	0.50591534	0.50049037	0.51879615
0.0	0.5268704	0.49734372	0.47639647	0.4781441	0.5225455	0.497346	0.5334662	0.5065469	0.5006169	0.51843625
0.0	0.5275141	0.49719203	0.47703034	0.47885573	0.5228373	0.4958955	0.53410375	0.5066746	0.50133425	0.5196634
0.0	0.5266827	0.4978915	0.47633412	0.47820395	0.5220289	0.49671027	0.5330495	0.5050893	0.5008098	0.5184421
0.0	0.5264413	0.49896622	0.47796163	0.47789422	0.5219576	0.49766824	0.53280926	0.5050205	0.50112	0.5189448
0.0	0.6338029	0.19153215	0.20323685	0.6086903	0.5543007	0.21759415	0.6355796	0.55979943	0.35530713	0.3106364
0.0	0.29954705	0.008738335	0.009623644	0.4218812	0.4844933	0.010132851	0.49953094	0.61898506	0.02831988	0.012544041
0.0	0.52842563	0.49661064	0.47544548	0.47766203	0.5238625	0.49355483	0.53251404	0.50710607	0.4995893	0.5188708
0.0	0.5266348	0.49817333	0.47590834	0.47721317	0.52270633	0.49590975	0.53449416	0.50623834	0.501244	0.5210534
0.0	0.6557612	0.15094863	0.16593808	0.6340091	0.5609104	0.17810787	0.6555868	0.57026	0.33010858	0.2744636
0.0	0.6563336	0.1510419	0.16602585	0.6347835	0.56081253	0.17843416	0.65620387	0.56904817	0.32975066	0.2750406
0.0	0.6552761	0.15121773	0.16628334	0.6337663	0.5609072	0.17872007	0.6562286	0.56878936	0.3290926	0.27503544
0.0	0.65549	0.15063813	0.16588259	0.633879	0.5615825	0.17823137	0.65552384	0.5700215	0.32921898	0.2751755
0.0	0.65627456	0.15052862	0.16572015	0.63365847	0.5608133	0.17853047	0.6550383	0.5693981	0.32957995	0.2746266
0.0	0.6557826	0.15054253	0.16578089	0.6341348	0.5607359	0.17820312	0.6553337	0.5694394	0.33014205	0.27439356
0.0	0.6554911	0.1517747	0.16584961	0.6339808	0.5604803	0.17833869	0.6555647	0.5695948	0.3296351	0.2742934
0.0	0.5274002	0.4979582	0.4751485	0.4798221	0.5227235	0.49673364	0.5345404	0.50674266	0.5007838	0.5199572
0.0	0.5270525	0.49844843	0.4751702	0.4797069	0.52236164	0.4982315	0.5339796	0.50662243	0.50068533	0.51936114
0.0	0.68381	0.10409931	0.11912718	0.6702469	0.56994283	0.12978065	0.6834306	0.5848221	0.28979197	0.22527397
0.0	0.5261933	0.49742252	0.4765819	0.47768068	0.5218865	0.49594957	0.533047	0.50549453	0.50016	0.51744366
0.0	0.52643996	0.49669644	0.47645438	0.47754332	0.5220603	0.49551097	0.5327644	0.5053176	0.49997383	0.51756644
0.0	0.5270904	0.49738613	0.47544566	0.47861704	0.52262783	0.49653763	0.53343076	0.50602806	0.5000621	0.5193308
0.0	0.45709634	0.14294265	0.099501826	0.42127407	0.4923404	0.13269317	0.50920385	0.39568937	0.14854784	0.15950656
0.0	0.52607685	0.49674675	0.47582397	0.4787015	0.522665	0.4960548	0.53321975	0.5048366	0.49915248	0.5206348
0.0	0.4744025	0.022982294	0.027639035	0.4168048	0.51615316	0.026857382	0.5668867	0.5080607	0.06934011	0.03301571
0.0	0.5111807	0.024008244	0.026586505	0.39444068	0.54789644	0.027159628	0.52115923	0.46117392	0.07802049	0.033515904
0.0	0.49546716	0.023437679	0.024670614	0.432528	0.52694386	0.027435826	0.48852423	0.48691294	0.076403104	0.02979359
0.0	0.46298292	0.025471345	0.02519726	0.46377647	0.47281873	0.026366185	0.4852508	0.48581368	0.061427068	0.029719703
0.0	0.5226374	0.02214331	0.024112262	0.4631941	0.5013091	0.021642208	0.52768874	0.5698636	0.06274792	0.026794046
0.0	0.47534978	0.02237017	0.020540116	0.42142195	0.4099351	0.024660159	0.47594684	0.48524213	0.05833307	0.02902213
0.0	0.5251699	0.03741529	0.04451362	0.47233993	0.46049342	0.047401093	0.4910252	0.53192264	0.09952322	0.054920264
0.0	0.45555797	0.038338855	0.04625621	0.47358242	0.5224242	0.044463966	0.52187395	0.4971205	0.12556021	0.05598751
0.0	0.50474817	0.042575818	0.046104647	0.46824482	0.51788986	0.049905922	0.4934855	0.5056533	0.095762335	0.057083704
0.0	0.8084622	0.013458592	0.01990203	0.8174088	0.6152844	0.02205188	0.8028146	0.6588702	0.14318474	0.072216846
0.0	0.5270828	0.49815142	0.4773191	0.47696075	0.5215799	0.4970532	0.5324527	0.5062708	0.50051165	0.51763606
0.0	0.6555933	0.15126511	0.16541606	0.6351211	0.56073624	0.17908037	0.65565884	0.57065976	0.3297491	0.27513087
0.0	0.52692413	0.4969391	0.47390094	0.47789797	0.5230895	0.49614504	0.5321116	0.50532484	0.49941418	0.51850164
0.0	0.5268805	0.49849957	0.47439918	0.47842592	0.52189094	0.49570808	0.531253	0.5035068	0.49870148	0.5183416
0.0	0.52547854	0.4971076	0.47661	0.47692353	0.5232839	0.49672705	0.529874	0.50419134	0.49916828	0.51773304
0.0	0.5266487	0.49990013	0.4746636	0.47777313	0.523988	0.49670887	0.53134	0.5045895	0.4997973	0.518525
0.0	0.5282979	0.50051695	0.47615233	0.47875488	0.52377206	0.4994627	0.5328879	0.5071476	0.50178814	0.5201216
0.0	0.526005	0.49778447	0.47442433	0.47801256	0.52234304	0.4962902	0.533487	0.50684834	0.5000814	0.51964355
0.0	0.52725327	0.49716297	0.4761318	0.47744814	0.52112764	0.49495465	0.533017	0.5046966	0.49900943	0.51820135
0.0	0.5277585	0.4972051	0.47686377	0.47860196	0.52290314	0.4971608	0.53429264	0.5063805	0.50191724	0.5170846
0.0	0.52732384	0.49674764	0.4766924	0.47796708	0.5224622	0.49681512	0.5344102	0.505997	0.5012451	0.51643664
0.0	0.527197	0.49632022	0.47534892	0.47824648	0.52228785	0.4951234	0.5326744	0.5060137	0.49884313	0.51779103
0.0	0.5265934	0.49636346	0.47545707	0.4782602	0.5228438	0.49601918	0.5325632	0.5057274	0.4989503	0.519775
0.0	0.5267991	0.49712154	0.47569752	0.47824323	0.5220686	0.4956394	0.5329751	0.50605136	0.49925545	0.51762336
0.0	0.526624	0.496745	0.47538993	0.47804907	0.52294534	0.4957908	0.5323406	0.5051969	0.4992671	0.51985127
0.0	0.52754396	0.4965277	0.47662178	0.47782382	0.5224322	0.4962561	0.53374213	0.5055723	0.49979493	0.51947623
0.0	0.52633256	0.49682713	0.4761998	0.47759292	0.52100056	0.49695262	0.53231186	0.5044985	0.49888584	0.5171577
0.0	0.52598214	0.49747297	0.47629696	0.47733212	0.52243936	0.4968283	0.53153324	0.5052286	0.49944595	0.51968205
0.0	0.5281618	0.49630612	0.4749448	0.47798043	0.5232243	0.49553525	0.5315101	0.5057301	0.5012317	0.5187754
0.0	0.52696776	0.49727467	0.47635588	0.47648144	0.5240734	0.49620643	0.5328473	0.5059742	0.50214434	0.52020913
0.0	0.42459112	0.016706357	0.015485826	0.4602224	0.47620335	0.025253404	0.5022217	0.42413178	0.061543632	0.023228599
0.0	0.5256778	0.49746707	0.47422084	0.47805244	0.52240837	0.49477774	0.5327263	0.5063491	0.49945235	0.51870626
0.0	0.52527696	0.49766716	0.4739289	0.4779161	0.5217181	0.4960448	0.5322339	0.5060082	0.4996075	0.51873136
0.0	0.5259438	0.4982338	0.47406077	0.4776166	0.52272636	0.49634683	0.53311956	0.5060879	0.5004305	0.51933026
0.0	0.52596164	0.49661747	0.47543073	0.47712567	0.5230908	0.4960434	0.5326066	0.5060101	0.4995461	0.51985806
0.0	0.5263688	0.49834758	0.47511885	0.4783487	0.52258354	0.49684197	0.53332233	0.5062005	0.50072384	0.5184842
0.0	0.52635604	0.4973783	0.47457334	0.47794122	0.52261114	0.49618426	0.533123	0.5062215	0.5001131	0.51889825
0.0	0.5262609	0.4984398	0.47439536	0.47825184	0.52222675	0.4962146	0.5326157	0.5069403	0.50041777	0.5191726
0.0	0.52517813	0.49719208	0.47427058	0.47813845	0.5219518	0.49597806	0.53258747	0.5063017	0.49980018	0.5186179
0.0	0.5262522	0.49758404	0.47492135	0.4777645	0.52163345	0.49689522	0.5327756	0.505784	0.4987225	0.51920015
0.0	0.5257601	0.49777323	0.47419643	0.47766846	0.52177924	0.4961944	0.53296363	0.5063705	0.50013626	0.5186663
0.0	0.54965997	0.16513468	0.13336532	0.4974051	0.4982491	0.16831023	0.49214885	0.5004309	0.25613323	0.18379436
0.0	0.52485037	0.49773425	0.4745537	0.4783209	0.52177304	0.4962975	0.5323793	0.5056662	0.499022	0.51876026
0.0	0.52570343	0.4981916	0.4739049	0.47792694	0.5218586	0.49517977	0.5328807	0.50617605	0.49948436	0.51843756
0.0	0.52583283	0.49732313	0.47461337	0.4772522	0.52246815	0.49615315	0.5327514	0.5062426	0.4992292	0.51880497
0.0	0.5262109	0.4971246	0.4741447	0.47742525	0.52174866	0.49623227	0.5324319	0.5060602	0.49994826	0.5190104
0.0	0.5258829	0.4977557	0.47453868	0.47801968	0.52288413	0.49605983	0.5328316	0.50625455	0.49991637	0.519099
0.0	0.5255126	0.49705645	0.4743739	0.47782284	0.5222952	0.49523824	0.5324662	0.50588083	0.49928197	0.5186331
0.0	0.52640855	0.49765512	0.4753445	0.47781423	0.5218156	0.49623632	0.53332	0.5065506	0.4998949	0.5192777
0.0	0.5260064	0.49722102	0.47445932	0.47797236	0.5225223	0.4962877	0.53304845	0.50617695	0.4993858	0.5184885
0.0	0.52587014	0.4967575	0.47419554	0.47882578	0.52262056	0.49532375	0.53282934	0.50633156	0.49854904	0.5188571
0.0	0.5258603	0.4979361	0.47423047	0.47759095	0.5217779	0.49645957	0.5325571	0.50619984	0.5003313	0.51884604
0.0	0.5262493	0.49732137	0.4748893	0.4775904	0.522478	0.49583653	0.5335583	0.505913	0.50027686	0.51901925
0.0	0.52569056	0.49705616	0.47474417	0.47738385	0.5220621	0.49553254	0.5326743	0.5056786	0.49967036	0.51927644
0.0	0.52540237	0.49788272	0.47425032	0.47777548	0.5216612	0.49590096	0.53337795	0.5055051	0.49887955	0.51888376
0.0	0.5255989	0.49808723	0.47430536	0.47818732	0.5226501	0.4956544	0.53305155	0.5063787	0.49908853	0.5186556
0.0	0.52736115	0.4988957	0.47538212	0.47942376	0.52233547	0.49754986	0.53381133	0.50643265	0.5025408	0.5171482
0.0	0.52605695	0.49869475	0.47462502	0.47802737	0.52253985	0.49639153	0.53303546	0.5067539	0.5001653	0.51893395
0.0	0.52802235	0.49792653	0.47650188	0.47887048	0.5217429	0.49673298	0.5333127	0.5054388	0.4995448	0.5181905
0.0	0.52705306	0.4956442	0.47537845	0.47797433	0.52166194	0.49725875	0.5327616	0.5053938	0.4994698	0.51902515
0.0	0.52614313	0.4975043	0.4744875	0.4778446	0.5218676	0.49573302	0.53161585	0.50604904	0.49979565	0.5180149
0.0	0.5260212	0.49764088	0.47589788	0.47872722	0.52189064	0.4970722	0.5324753	0.5060512	0.5013625	0.52014285
0.0	0.52731735	0.49600524	0.47678855	0.47803336	0.5207647	0.4955292	0.5325075	0.50456285	0.5006539	0.51972616
0.0	0.52522683	0.49914852	0.4759564	0.4778262	0.52134967	0.49719992	0.5317615	0.50609773	0.50064343	0.5199902
0.0	0.5246873	0.4955373	0.47804916	0.4768511	0.5217417	0.49654844	0.5337427	0.5049439	0.4980534	0.5198666
0.0	0.52589846	0.49685773	0.47866654	0.47789177	0.52064306	0.49572816	0.5329559	0.5043032	0.4990573	0.52178615
0.0	0.52603865	0.49728695	0.47723728	0.4785986	0.52245176	0.49701527	0.53372556	0.5054331	0.50115794	0.51858866
[truncated: 21,786 more rows]
