# Supplementary material for: Teasing out missing reactions in genome-scale metabolic networks through hypergraph learning
Source: Nat Commun. 2023 Apr 25;14:2375. doi: 10.1038/s41467-023-38110-7 (PMC10130184; doi:10.1038/s41467-023-38110-7)
Supplement: Supplementary file 4 — Source Data [file 41467_2023_38110_MOESM4_ESM.zip › Source Data/Figure 2/j-m/iEKO11_1354_cheshire.csv]

	0	0.1	0.1.1	0.1.1.1	0.1.1.1.1	0.1.1.1.1.1	0.1.1.1.1.1.1	0.1.1.1.1.1.1.1	0.1.1.1.1.1.1.1.1	0
1.0	0.95057815	0.987153	0.9319113	0.9846352	0.9978199	0.9997197	0.99879825	0.9987006	0.99260604	0.999723
1.0	0.99965405	0.9994727	0.39873973	0.04507819	0.9969848	0.9980628	0.9965126	0.99989116	0.97909236	0.41751543
1.0	0.92833453	0.33262667	0.9989693	0.99894017	0.99946505	0.9975828	0.8138862	0.9999907	0.998632	0.99981505
1.0	0.0020247754	0.9992556	0.08429333	0.018752504	0.9999325	0.9967835	0.99996483	0.5148974	0.9974136	0.99684733
1.0	0.99335504	0.8975665	0.9327277	0.99904424	0.98569006	0.99989545	0.99918145	0.99241114	0.9876221	0.9998734
1.0	0.872365	0.9996575	0.9988813	0.99999213	0.9962134	0.99950814	0.99674654	0.17129406	0.9887693	0.9998267
1.0	0.99978584	0.09294178	0.12955533	0.0004367678	0.96717983	0.9994289	0.52096707	0.99906594	0.02154366	0.99154496
1.0	0.9611923	0.99661654	0.029641282	0.99907637	0.9769473	0.999754	0.9994748	0.99916804	0.99887043	0.97088057
1.0	0.99940765	0.994208	0.00089788844	0.9993273	0.99753016	0.99966335	0.9974704	0.0032819689	0.9948906	0.99981755
1.0	0.052226525	0.21650073	0.0012166557	0.99178785	0.9979011	0.99979657	0.99494714	0.9989988	0.99996424	0.99971336
1.0	0.107344985	0.9999927	0.99639255	0.99872667	0.99962664	0.9997329	0.18202645	0.99888855	0.94587755	0.9998241
1.0	0.99340546	0.9990901	0.99004024	0.99809915	0.999438	0.08250108	0.98613876	0.9998498	0.9972114	0.9999068
1.0	0.9998497	0.99389523	0.9512301	0.9999794	0.9984693	0.9951631	0.9993641	0.98368466	0.9350398	0.9976108
1.0	0.18395954	0.9965809	0.12164161	0.9980806	0.99903905	0.99967706	0.9992673	0.9967704	0.9861224	0.99832076
1.0	0.9999273	0.99562824	0.99784863	0.9423815	0.9984382	0.9999125	0.8858009	0.9999802	0.9993249	0.009675647
1.0	0.99924016	0.993755	0.20602451	0.9997186	0.9937882	0.99101907	0.7910703	0.9998883	0.99886477	0.9998091
1.0	0.9983901	0.8302886	0.99650025	0.998487	0.9996562	0.99857926	0.9306344	0.41687164	0.9919046	0.99986744
1.0	0.99965703	0.039476175	0.99963343	0.9973278	0.873072	0.013017482	0.9993025	0.005944173	0.98992854	0.9517018
1.0	0.9996718	6.0911425e-05	0.97082156	0.0008237243	0.99922335	0.030358028	0.9964126	0.99708444	0.9999287	0.9981188
1.0	0.058143303	0.93971115	0.9991542	0.9999727	0.99778324	0.79402524	0.00016955362	0.9998574	0.98937994	0.8660407
1.0	0.99150604	0.9570147	0.99512285	0.9888165	0.99985754	0.9762005	0.99852943	0.8408474	0.9763748	0.999622
1.0	0.99097204	0.998395	0.67149395	0.99727255	0.9991128	0.9993592	0.99837863	0.21764934	0.99986565	0.9986689
1.0	0.9995943	0.73997635	0.99493235	0.99868137	0.9851075	0.072830774	0.9886953	0.77278364	0.99984837	0.99928635
1.0	0.77057415	0.98074144	0.99629277	0.99872285	0.986541	0.894356	0.12918933	0.99996877	0.9989298	0.907998
1.0	0.993652	0.24749793	0.9997962	0.9992518	0.8780616	0.99909246	0.099344686	0.9967489	0.0002747927	0.9999833
1.0	0.9928717	0.9849701	0.3907219	0.99987376	0.99898416	0.9754245	0.99243426	0.985967	0.9988398	0.99427754
1.0	0.9981768	0.40751383	0.9980077	0.01370091	0.999451	0.9939063	0.99936396	0.9997137	0.99840015	0.028557807
1.0	0.99965096	0.6184418	0.0059229443	0.999233	0.9957052	0.9996704	0.0060854713	0.9880235	0.023418348	0.9986344
1.0	0.99737227	0.9995809	0.9993074	0.9991953	0.99307597	0.5405703	0.0051641115	0.9957503	0.9980246	0.4480372
1.0	0.99958247	0.9989844	0.9996686	0.9991204	0.9955004	0.96717	0.9767482	0.00014233805	0.7178489	0.99928457
1.0	0.9960806	0.99933165	0.7172594	0.66950035	0.6593955	0.99940646	0.93354714	0.99783236	0.00015157244	0.9996482
1.0	0.99822825	0.9999877	0.00029619198	0.6847744	0.99044526	0.9971342	0.009775338	0.0042017433	0.9944965	0.95191973
1.0	0.99968195	0.9992654	0.9849221	0.99905246	0.99758387	0.9984022	0.008445028	0.99427116	0.0042478894	0.9988564
1.0	0.99953055	0.9990482	0.9643387	0.9994178	0.55777425	0.9926327	0.9995383	0.81084293	0.9994796	0.72129136
1.0	0.5640921	0.99955064	0.99917245	0.32566866	0.21219835	0.31959438	0.9990772	0.9987827	0.9990376	0.0138916755
1.0	0.99867886	0.9985759	0.9777855	0.9999021	0.3240267	0.9991203	0.9988269	0.99911803	0.99847215	0.99989283
1.0	0.9951513	0.99658066	0.9979133	0.9999745	0.9992938	0.57345647	0.9993697	0.99954057	0.8509002	0.9993781
1.0	0.9964134	0.99804807	0.97930545	0.3991946	0.9988188	0.99941003	0.9998436	0.9996619	0.9990453	0.9994573
1.0	0.9997409	0.9926641	0.00082742324	0.99737847	0.99953043	0.9991998	0.99842155	0.99984837	0.0040674633	0.9993044
1.0	0.72326916	0.99955374	0.9953111	0.99942243	0.997881	0.9994517	0.014495145	0.99595934	0.99251294	0.8073332
1.0	0.9971289	0.99375534	0.4027627	0.03850967	0.99896944	0.99152195	0.9969072	0.99979454	0.9789275	0.0044917115
1.0	0.9982693	0.9976587	0.9999919	0.99785054	0.9970521	0.9900455	0.057466943	0.2188866	0.99628687	0.9876496
1.0	0.34073856	0.15513407	0.99887544	0.98075897	0.9998572	0.9994791	0.98044074	0.8340611	0.32470837	0.99961
1.0	0.10417686	0.9342488	0.9989951	0.99974114	0.9979159	0.9906865	0.006161781	0.9402433	0.9934117	0.9896824
1.0	0.48644367	0.007566853	0.9968772	0.9979652	0.99956614	0.9987558	0.27495986	0.9985538	0.9945557	0.9962281
1.0	0.99930155	0.9835302	0.99903345	0.99980694	0.43580145	0.954185	0.95319945	0.9220716	0.970555	0.9990382
1.0	0.08309068	0.99355763	0.9649634	0.0024167602	0.9979607	0.9990319	0.9977677	0.9946273	0.700626	0.99992716
1.0	0.9974037	0.9764554	0.9998903	0.9817245	0.99964404	0.08337044	0.97701424	0.99938846	0.9946242	0.99985194
1.0	0.99830425	0.9962837	0.9983683	0.09964184	0.99997294	0.9996673	0.9989353	0.99664044	0.9988973	0.9646955
1.0	0.9997603	0.26427168	0.99981445	0.50282705	0.9990513	0.9975522	0.051684797	0.9990496	0.9983961	0.9502619
1.0	0.99254507	0.906254	0.9981152	0.99894553	0.9901073	0.9985897	0.99797803	0.99799985	0.9973705	0.999966
1.0	0.56562656	0.53588843	0.9991757	0.99797624	0.99884784	0.99991333	0.99954873	0.99898237	0.9848145	0.9999149
1.0	0.5251261	0.99932337	0.014555579	0.99830794	0.990728	0.94296825	0.99143714	0.9875546	0.9849474	0.99997926
1.0	0.9988249	0.7380981	0.0022442408	0.99891984	0.99709654	0.9992778	0.999424	0.07201447	0.31950936	0.99966824
1.0	0.9990615	0.9941426	0.99965394	0.9986583	0.99984396	0.9982424	0.00081040396	0.99974257	0.9686368	0.9999579
1.0	0.9962767	0.99527955	0.0054207724	0.92702436	0.9996062	0.99965703	0.99587905	0.80998474	0.09495745	0.40384796
1.0	0.99541336	0.99927276	0.9952088	0.9990921	0.9986577	0.9995722	0.002366008	0.99876595	0.97664285	0.99971944
1.0	0.99499184	0.99857986	0.9970048	0.99974674	0.99476105	0.9998348	0.38985524	0.99841845	0.00016368806	0.99984634
1.0	0.9969995	0.0747898	0.99685776	0.99912256	0.9997036	0.9684693	0.9912566	0.97381	0.9981388	0.99998057
1.0	0.9996189	0.08580979	0.9997937	0.9281471	0.9996469	0.6607609	0.99831605	0.9901958	0.9962626	0.9999243
1.0	0.99936444	0.9867731	0.9752229	0.9999918	0.0066966848	0.9998909	0.9969478	0.99211895	0.99577504	0.9994961
1.0	0.83627856	0.624949	0.00024788574	0.9999857	0.99921083	0.9997718	0.8626967	0.9994968	0.93791056	0.99827206
1.0	0.97956586	0.14792739	0.999398	0.59158283	0.99945444	0.9997507	0.9995042	0.9115389	0.9911199	0.9995671
1.0	0.9984409	0.99027747	0.9915822	0.9996892	0.99779034	0.9965342	0.008184639	0.6300877	0.9978388	0.9998354
1.0	0.99953425	0.00061105634	0.9995701	0.0018817416	0.98559546	0.9815165	0.99664956	0.9452471	0.9988803	0.9471675
1.0	0.9992343	0.9406022	0.9137467	0.9999336	0.09054562	0.99973315	0.99920315	0.99998426	0.06477394	0.9784782
1.0	0.9996952	0.9986808	0.99849963	0.9200453	0.9997315	0.02886858	0.97271436	0.99792224	0.8584961	0.88186353
1.0	0.99854666	0.00069619017	0.0018464846	0.22560531	0.6915223	0.8433392	0.99671304	0.0135945175	0.917303	0.79103863
1.0	0.9726537	0.9830921	0.94783854	0.9995284	0.7025778	0.9988201	0.9979417	0.99624485	0.9999505	0.9983895
1.0	0.99891627	0.992736	0.5496338	0.23320946	0.82549286	0.9948815	0.9293947	0.036712114	0.7731188	0.41544846
1.0	0.9992938	0.17984137	0.99866855	0.9996146	0.47965163	0.90758574	0.9993303	0.997644	0.366961	0.9998896
1.0	0.066389225	0.88501793	0.99878496	0.9341794	0.7787044	0.9998934	0.99947804	0.0016452442	0.99753296	0.9999013
1.0	0.21231857	0.40699625	0.9182032	0.99893826	0.87609035	0.999821	0.7733698	0.9997229	0.9945221	0.00091426563
1.0	0.9994438	0.12268801	0.9986658	0.9979017	0.99392104	0.997883	0.048765816	0.12512784	0.99618006	0.99977165
1.0	0.9983367	0.36617488	0.9994628	0.9872421	0.9965268	0.9979096	0.498704	0.9937791	0.99495655	0.99984026
1.0	0.98615324	0.18980394	0.998445	0.6271045	0.99906355	0.9995302	0.9969357	0.99999154	0.9998418	0.99996626
1.0	0.9992963	0.97429365	0.11996715	0.9510244	0.9984962	0.9871092	0.55753076	0.56856006	0.9977145	0.9990711
1.0	0.99999225	0.99407935	0.9988813	0.9691125	0.97153735	0.954185	0.9994448	0.99926335	0.9953844	0.99994504
1.0	0.9499236	0.98840266	0.99778	0.9995372	0.9998504	0.9995467	0.7342239	0.9922477	0.85923904	0.9998072
1.0	0.99868256	0.002123163	0.0006947357	0.99928755	0.9864072	0.05142934	0.9970926	0.9997253	0.9988796	0.99988437
1.0	0.99985945	0.9942557	0.99890697	0.3148758	0.99379325	0.998552	0.0020867188	0.04604455	0.3457579	0.0442383
1.0	0.02038079	0.99597967	0.9989104	0.023748744	0.6780716	0.99460876	0.10791885	0.9452471	0.99783534	0.9982786
1.0	0.95988625	0.99966264	0.99920195	0.0012358156	0.98716974	0.9995956	0.9973303	0.9982673	0.08683945	0.9991689
1.0	0.97688067	0.99062693	0.9996686	0.5127088	0.99423087	0.9993414	0.8895779	0.9875624	0.9982907	0.9990728
1.0	0.9628158	0.97986823	0.9998215	0.6396748	0.99555355	0.99684685	0.9912846	0.99974424	0.7079839	0.9998022
1.0	0.99532276	0.99816954	0.078002185	0.70937395	0.0013163891	0.24037823	0.99803096	0.9270814	0.9977792	0.9822014
1.0	0.22938155	0.84753543	0.9995573	0.9939208	0.9677971	0.9989827	0.99719644	0.995756	0.99794286	0.922161
1.0	0.99987745	0.94889975	0.94984645	0.9723274	0.80528015	0.9912617	0.9312253	0.9999795	0.99993	0.9426149
1.0	0.7932866	0.99461645	0.997145	0.93598884	0.99945873	0.7808316	0.9997538	0.10532719	0.99956053	0.9997749
1.0	0.9983365	0.9816498	0.99785966	0.9992318	0.9645278	0.031834163	0.9979802	0.83116406	0.9934635	0.9998801
1.0	0.99990416	0.9984648	0.96029216	0.19215746	0.8269181	0.24036829	0.93197685	0.39136967	0.95582825	0.99901414
1.0	0.6776087	0.97933745	0.22543326	0.41098878	0.49136773	0.9762005	0.8115208	0.9960736	0.007857094	0.9989213
1.0	0.9994036	0.9292536	0.9967193	0.99506193	0.0021468378	0.99841595	0.9997814	0.9988299	0.998343	0.9998288
1.0	0.99641174	0.9998016	0.9998223	0.034528952	0.99245876	0.99959964	0.0001451529	0.990202	0.99945205	0.999824
1.0	0.99995303	0.99998415	0.99637765	0.99969375	0.0004246042	0.99721503	0.7862785	0.9971324	0.9939393	0.99990106
1.0	0.9816079	0.99931204	0.9978351	0.9999391	0.9994547	0.9986848	0.9629038	0.9997874	0.9975827	0.98957646
1.0	0.97284794	0.021942087	0.99907047	0.9956488	0.8679131	0.8945659	0.9999925	0.9273281	0.7151161	0.001312417
1.0	0.65372837	0.9665855	0.9991258	0.51928324	0.9987828	0.6854738	0.44972718	0.99999833	0.99587977	0.9997032
1.0	0.99858654	0.996258	0.9969188	0.9999589	0.35149363	0.91061026	0.9960722	0.7362866	0.99921477	0.9996276
1.0	0.6221517	0.15199757	0.9994153	0.99943846	0.9990834	0.9993662	0.9221839	0.9994311	0.00369075	0.9994542
1.0	0.97497964	0.17678095	0.07157061	0.9902091	0.9994287	0.99958044	0.09662793	0.9821827	0.99818593	0.98363334
1.0	0.8420006	0.999696	0.530197	0.9998524	0.5047997	0.9971102	0.9992555	0.0740587	0.9989579	0.9835322
1.0	0.9978707	0.99662304	0.9907178	0.9854601	0.91507363	0.9894113	0.99779356	0.99940825	0.9996978	0.957014
1.0	0.8803012	0.9987445	0.99870396	0.9998061	0.9988348	0.99808747	0.9923282	0.0740587	0.9985781	0.99966073
1.0	0.8751534	0.91382885	0.9778676	0.9979954	0.99414635	0.999361	0.0026999703	0.997654	0.9995085	0.9998944
1.0	0.999814	0.97957844	0.9964042	0.639218	0.9994382	0.6445352	0.9985592	0.99974626	0.001284847	0.14687054
1.0	0.9977169	0.99970347	0.30250072	0.99945563	0.99329007	0.9889141	0.9474675	0.99514174	0.45106512	0.99776256
1.0	0.99953544	0.9983581	0.9950023	0.97407734	0.9966923	0.99988604	0.7746031	0.041496284	0.9947543	0.99943465
1.0	0.021774044	0.5778746	0.030483717	0.9998641	0.4087414	0.93825483	0.9992298	0.99948883	0.9050158	0.6886301
1.0	0.0065372237	0.9189118	0.99937385	0.9541703	0.40454715	0.9990558	0.09691257	0.99893564	0.9998869	0.99631065
1.0	0.9960914	0.9958519	0.9986278	0.9938512	0.9993581	0.99939823	0.99595	0.9282556	0.9743266	0.99965787
1.0	0.7313663	0.99979323	0.9976705	0.9516408	0.6027533	0.999984	0.9363917	0.9242305	0.99829656	0.9935395
1.0	0.999027	0.99892044	0.06769028	0.9973731	0.9998957	0.6242899	0.99916613	0.9997197	0.98664874	0.99914515
1.0	0.68466294	0.9563771	0.31767535	0.9999502	0.99942386	0.9982364	0.9977875	0.48393863	0.4137689	0.9250708
1.0	0.9993311	0.9901157	0.023220778	0.017588753	0.99938095	0.9987357	0.69727486	0.009116243	0.0005629186	0.56013495
1.0	0.989484	0.9985697	0.99941576	0.965683	0.99862397	0.60524493	0.0006357115	0.998998	0.9647539	0.99860615
1.0	0.00086001685	0.9988041	0.99823797	0.9967077	0.9997069	0.9994517	0.9994368	0.99975044	0.99938715	0.9998367
1.0	0.6308847	0.9764554	0.006741659	0.9993156	0.8469926	0.99867934	0.3265242	0.9716713	0.9857669	0.9961343
1.0	0.12015259	0.13520944	0.97839487	0.104751475	0.012306778	0.806958	0.99638087	0.99834955	0.9994031	0.9832118
1.0	0.7881226	0.9989913	0.99843913	0.9959919	0.9955362	0.99950504	0.9981179	0.99760854	0.9996755	0.98889416
1.0	0.95192826	0.97738147	0.044187825	0.99241066	0.985713	0.9868808	0.99637896	0.86335987	0.06309631	0.9793115
1.0	0.9975291	0.9764554	0.9991115	0.633048	0.0015189397	0.9980995	0.9991615	0.99339277	0.99798787	0.9998462
1.0	0.021945015	0.98092353	0.9431387	0.6264178	0.99851483	0.9980732	0.95373493	0.9933693	0.9965438	0.99701476
1.0	0.995312	0.068699844	0.87989056	0.33411095	0.99838126	0.54319274	0.9985607	0.9452471	0.99257785	0.99985135
1.0	0.999602	0.9875777	0.99852103	0.993443	0.9984049	0.99468684	0.999554	0.9954423	0.27034178	0.99633247
1.0	0.9986811	0.99919504	0.017606996	0.040157977	0.9994386	0.99498594	0.9969428	0.99950683	0.99148715	0.99943084
1.0	0.99112433	0.9981365	0.9993073	0.9988506	0.9995968	0.4877743	0.022713609	0.6675444	0.9975268	0.73671323
1.0	0.46686906	0.79891354	0.9990765	0.0012248644	0.41117996	0.9984268	0.99674594	0.9997979	0.9893161	0.9810575
1.0	0.98927945	0.9954289	0.9995148	0.99350643	0.9994423	0.999418	0.08403685	0.99884665	0.27117413	0.99699116
1.0	0.8407808	0.995924	0.99919623	0.9921321	0.94161046	0.9997644	0.9968886	0.99682295	0.9987734	0.99580693
1.0	0.99938655	0.9993305	0.9960936	0.99975985	0.9998024	0.996828	0.99664414	0.99381244	0.005910262	0.99960154
1.0	0.999406	0.99894005	0.9985594	0.53551877	0.9997286	0.00031043583	0.26347756	0.99983406	0.9858547	0.7495939
1.0	0.9726537	0.9992924	0.0044997297	0.99967384	0.999824	0.9997223	0.999411	0.99941015	0.9977804	0.99974054
1.0	0.9075671	0.99916327	0.9730638	0.9997602	0.99774736	0.9950714	0.99901164	0.9989391	0.9980058	0.99972135
1.0	0.2683437	0.38022605	0.7502207	0.9986045	0.99913186	0.3665713	0.9958254	0.0510404	0.8133122	0.74677974
1.0	0.7489656	0.003859079	0.94423604	0.6158655	0.9959966	0.9878242	0.9939103	0.9991679	0.98523027	0.0021471332
1.0	0.99559116	0.9999604	0.8646642	0.9990637	0.9909923	0.96018577	0.99765885	0.99937135	0.10113226	0.9116657
1.0	0.72366166	0.9999434	0.9992914	0.9997043	0.99702257	0.99852425	0.9981667	0.9984945	0.9952525	0.2752882
1.0	0.9996039	0.0068345405	0.9992005	0.99954283	0.13743609	0.7669537	0.1828176	0.9998665	0.9892874	0.82917285
1.0	0.9977094	0.0059512802	0.99850994	0.9984394	0.99783224	0.9997924	0.86452556	0.9994844	0.3262667	0.9994843
1.0	0.99766773	0.9983469	0.08034256	0.9992668	0.99951756	0.8464953	0.9993154	0.9979631	0.98762125	0.9998424
1.0	0.08284534	0.9993517	0.96252483	0.99702066	0.9989906	0.006646554	0.998917	0.9993444	0.99853253	0.9988537
1.0	0.92536515	0.007324609	0.99464947	0.9995634	0.9988943	0.9945755	0.9740543	0.21854658	0.9961428	0.95038635
1.0	0.97722375	0.97524524	0.25842568	0.30825177	0.9979399	0.9995491	0.041437168	0.99585426	0.59105796	0.9992648
1.0	0.9994512	0.9950081	0.9999567	0.9370349	0.9981956	0.9985116	0.9515595	0.99766445	0.9996519	0.9992725
1.0	0.9736918	0.18780755	0.40262616	0.30475727	0.90167433	0.98701954	0.99894005	0.99986327	0.24308904	0.81059784
1.0	0.998582	0.86700284	0.12175284	0.8259384	0.9997677	0.9280033	0.97689646	0.9452471	0.99888736	0.99972814
1.0	0.9996804	0.9998479	0.99972636	0.99290425	0.97899514	0.99953985	0.99963295	0.99988425	0.9977932	0.99982435
1.0	0.9993919	0.9993461	0.9708802	0.9993333	0.99289787	0.84044975	0.5754242	0.8559307	0.96408194	0.9983234
1.0	0.99891245	0.048388455	0.9738666	0.9972249	0.99131316	0.954185	0.9968431	0.99637955	0.9999653	0.9994518
1.0	0.99995005	0.999689	0.017235063	0.0008160434	0.95450073	0.99981934	0.9994061	0.5994582	0.02303794	0.027086265
1.0	0.835524	0.030251648	0.9969549	0.99939716	0.88122755	0.9991885	0.8869829	0.9744512	0.9783432	0.999851
1.0	0.04629172	0.99950314	0.003817873	0.75800294	0.96933144	0.6392232	0.63473505	0.9994481	0.99987423	0.9449014
1.0	0.99847597	0.9838881	0.9735111	0.9268803	0.03477	0.9998673	0.0070345313	0.99996364	0.9987822	0.99985206
1.0	0.8640582	0.3827223	0.4329504	0.9994468	0.63880926	0.99495655	0.9973686	0.9996948	0.9935842	0.9990784
1.0	0.99721515	0.9732005	0.99879396	0.051591612	0.9921221	0.9973459	0.9985904	0.9984371	0.9266781	0.8467163
1.0	0.99740773	0.9884615	0.9985833	0.9946473	0.9977556	0.4362946	0.9518459	0.99911326	0.99810374	0.0495747
1.0	0.9996369	0.980452	0.5717856	0.9360237	0.99939907	0.99968743	0.6543615	0.99985826	0.95015955	0.9995241
1.0	0.9999523	0.99537116	0.9961132	0.9998909	0.9667719	0.9957009	0.99767405	0.9986308	0.9972959	0.99949455
1.0	0.9992643	0.9764554	0.9873799	0.9960337	0.9991974	0.5683587	0.99779594	0.010478723	0.999845	0.96729225
1.0	0.9951652	0.98554647	0.99038714	0.99833447	0.0008746927	0.99996805	0.2541617	0.9988154	0.97300446	0.9920574
1.0	0.99916947	0.90359885	0.9730638	0.99968493	0.9995498	0.98059046	0.9983551	0.0332936	0.62869066	0.9999957
1.0	0.9990841	0.00018992738	0.54212177	0.99987876	0.9765266	0.3510021	0.3364523	0.689989	0.9891794	0.70797265
1.0	0.99881727	0.9945581	0.00042391827	0.98483366	0.9910273	0.99562293	0.9988955	0.9982034	0.22908603	0.9998995
1.0	0.9938584	0.9976587	0.9999392	0.9999021	0.9953029	0.9996872	0.99970764	0.4737537	0.9647539	0.99979085
1.0	0.9972868	0.9876936	0.99747187	0.0146521265	0.9990915	0.9708946	0.9996984	0.9981622	0.9632865	0.972251
1.0	0.9973379	0.96888685	0.99954057	0.9846821	0.003477999	0.96084267	0.9993156	0.9844802	0.9999267	0.9987225
1.0	0.98327094	0.999853	0.99655426	0.9999418	0.98177576	0.995948	0.0004945608	0.99960953	0.022901649	0.99960846
1.0	0.5247368	0.9973557	0.999506	0.9033485	0.9667719	0.64030826	0.99939287	0.9999846	0.99017555	0.99978393
1.0	0.28528127	0.95041734	0.9992021	0.99820614	0.99943894	0.9982539	0.99951017	0.9915809	0.9105648	0.99980944
1.0	0.99944776	0.9972899	0.6532896	0.99324244	0.64648396	0.9851185	0.9215998	0.99944323	0.877913	0.9993394
1.0	0.99709475	0.9797422	0.9683436	0.9983536	0.9986436	0.9998115	0.9910547	0.99749494	0.99444383	0.8542157
1.0	0.30033615	0.9974253	0.99736845	0.19344299	0.06848044	0.954185	0.9932934	0.6431347	0.9902956	0.9983034
1.0	0.8820482	0.0006270395	0.9991208	0.998309	0.06825261	0.9958318	0.9993073	0.9996723	0.0036468946	0.55844873
1.0	0.020088794	0.00036596906	0.10554838	0.99917704	0.14565393	0.994863	0.999175	0.9976827	0.9999311	0.9998648
1.0	0.9743269	0.99879056	0.99904686	0.7636861	0.9994369	0.9968566	0.99088657	0.9818361	0.9978339	0.99998987
1.0	0.6950268	0.99836	0.51431286	0.9994667	0.37399262	0.9998354	0.9612544	0.99971884	0.9690382	0.99978215
1.0	0.9982962	0.8788169	0.9975872	0.9713468	0.9997081	0.8926366	0.99936444	0.9990656	0.9982495	0.9998412
1.0	0.9854748	0.9978715	0.99792755	0.06396499	0.17967232	0.99943465	0.99883217	0.99326396	0.24270466	0.99567324
1.0	0.0566307	0.9937249	0.9991455	0.00036304854	0.9925834	0.9982686	0.5666565	0.9995426	0.31327263	0.9886874
1.0	0.9979426	0.9869005	0.9994266	0.99713707	0.9879804	0.99557966	0.99803156	0.9961287	0.5353513	0.99998856
1.0	0.0007888524	0.9652024	0.99246216	0.26199433	0.9995542	0.88375634	0.9993585	0.99930525	0.9892078	0.98984575
1.0	0.9967655	0.9996106	0.0020327063	0.9541703	0.036796283	0.97832674	0.9423392	0.26266667	0.99989355	0.008708111
1.0	0.9231164	0.9911199	0.022109166	0.9939966	0.90648943	0.99326694	0.99926394	0.9452471	0.9970771	0.9999672
1.0	0.2256938	0.85383517	0.9886198	0.9997764	0.9878599	0.9943322	0.9993217	0.99947983	0.9494169	0.9997365
1.0	0.99878913	0.99536395	0.8948301	0.0052928096	0.47742948	0.8477654	0.9984242	0.8564881	0.9950352	0.63263094
1.0	0.9634552	0.34578276	0.9952426	0.99615234	0.9996531	0.9955449	0.40542608	0.999263	0.29956266	0.9824813
1.0	0.9992124	0.18980394	0.054013602	0.9678289	0.012396271	0.954185	0.9977447	0.999729	0.97976524	0.9983335
1.0	0.82196826	0.9927141	0.68583876	0.98142713	0.7602204	0.9994879	0.98799825	0.99926156	0.056877356	0.99822396
1.0	0.99970657	0.6033358	0.7813787	0.9234982	0.0012232665	0.88027835	0.9654487	0.0337243	0.9990446	0.0007025462
1.0	0.9983772	0.9880384	0.13457915	0.9989598	0.007602523	0.998221	0.9885606	0.9973972	0.9991393	0.9996087
1.0	0.99750584	0.4888337	0.99653494	0.12599464	0.99791735	0.9984755	0.99962866	0.98450917	0.9986052	0.9999776
1.0	0.99937576	0.9986003	0.99799335	0.99941695	0.9999119	0.9996345	0.9076705	0.37461665	0.9991461	0.98524046
1.0	0.9737207	0.9392819	0.9992213	0.9998186	0.9954277	0.9999151	0.9997367	0.9997346	0.9465741	0.9949982
1.0	0.03476064	0.99824584	0.99187064	0.9983877	0.99981993	0.99967754	0.99933124	0.978008	0.9893695	0.9677335
1.0	0.9992582	0.86723626	0.96310425	0.9996667	0.99962723	0.99601966	0.9800894	0.99908054	0.15376414	0.9991134
1.0	0.99958354	0.98924327	0.99410015	0.99587977	0.9996494	0.9996118	0.9993462	0.96306884	0.9925339	0.98708224
1.0	0.99943227	0.95616186	0.9984497	0.99950707	0.018828355	0.96522564	0.9975904	0.9903137	0.02219285	0.99983907
1.0	0.999584	0.07744029	0.99991834	0.9886213	0.99989974	0.99987745	0.9998078	0.9452471	0.994833	0.99970907
1.0	0.30922988	0.69756544	0.9949896	0.9995716	0.5488695	0.5360064	0.0011697147	0.99868065	0.8798074	0.99997365
1.0	0.99318117	0.999426	0.99466044	0.99990094	0.9687045	0.7047484	0.9549492	0.9974147	0.9960069	0.9706034
1.0	0.99864775	0.9988807	0.9999299	0.7284072	0.99997604	0.9990534	0.99974066	0.9996786	0.971429	0.998781
1.0	0.9994518	0.9919634	0.3092085	0.0003686984	0.97938365	0.9999125	0.77261895	0.9545056	0.638711	0.9991541
1.0	0.9979372	0.9948265	0.9997943	0.46463212	0.7767798	0.99896824	0.98357993	0.99965024	0.036715277	0.9994168
1.0	0.99983656	0.0010819399	0.9959883	0.9541703	0.03613427	0.9985518	0.9958085	0.99820423	0.99534214	0.99984574
1.0	0.9995396	0.0015369817	0.9752064	0.9107632	0.9974437	0.69226176	0.99943596	0.8181429	0.9989046	0.9998648
1.0	0.9991134	0.98923606	0.578708	0.99937963	0.98575944	0.3760205	0.9931726	0.99967	0.9830724	0.9998197
1.0	0.9989203	0.028657204	0.99800473	0.99402547	0.9966966	0.11292142	0.98236775	0.9960473	0.99996376	0.9998272
1.0	0.9051334	0.99912804	0.99587655	0.7693297	0.9992698	0.9967926	0.07634021	0.5968286	0.9980101	0.99971706
1.0	0.0024348325	0.1598973	0.99902415	0.9933769	0.46452007	0.99957365	0.22590896	0.99960357	0.9941791	0.76185507
1.0	0.9944887	0.9939663	0.99907887	0.9944207	0.999385	0.8921391	0.9972113	0.99998724	0.0027662169	0.9948683
1.0	0.9995401	0.9986761	0.996747	0.9984268	0.8414031	0.99973005	0.9991596	0.9977799	0.9906977	0.9992798
1.0	0.98971087	0.8875217	0.9989975	0.99734503	0.9996877	0.9987765	0.9759104	0.25086537	0.23784386	0.9910836
1.0	0.008166299	0.99809915	0.6700222	0.9993887	0.99568886	0.0036243382	0.999358	0.9174318	0.9912327	0.9500094
1.0	0.9375164	0.91931766	0.9825606	0.99926263	0.58776075	0.9984559	0.97344345	9.087776e-05	0.5880835	0.0017446695
1.0	0.33484614	0.998473	0.9711006	0.91486007	0.99988735	0.8289573	0.9992248	0.9981173	0.9885592	0.9997899
1.0	0.999281	0.99953544	0.72729737	0.9762648	0.9998288	0.99897563	0.9534961	0.9984769	0.9554266	0.21253563
1.0	0.9993679	0.5627276	0.9979522	0.99989665	0.9967663	0.9969446	0.9996809	0.9998702	0.9999951	0.99892265
1.0	0.8049854	0.9981894	0.4051115	0.9541703	0.048719306	0.9999056	0.999928	0.9994773	0.9980545	0.9996644
1.0	0.98539865	0.99951494	0.9982584	0.990186	0.94238925	0.3144255	0.9963793	0.99917716	0.9999374	0.9419341
1.0	0.7507181	0.9963708	0.49626034	0.9952101	0.9997738	0.9995103	0.99900997	0.9999881	0.97927654	0.99983454
1.0	0.04386483	0.90203047	0.9994512	0.99933654	0.9986211	0.98866886	0.9885217	0.06321999	0.23124358	0.6593832
1.0	0.0073396573	0.9988777	0.05564796	0.9999391	0.15990455	0.94205916	0.999432	0.03816862	0.023041349	0.78599775
1.0	0.9991252	0.998884	0.9992273	0.9734168	3.0414016e-05	0.9997453	0.4839023	0.9986987	0.87827516	0.9998233
1.0	0.99847645	0.8727625	0.4845397	0.69421405	0.99840003	0.9238249	0.9973326	0.99985147	0.99903667	0.9998275
1.0	0.99252313	0.9996935	0.9976452	0.99999475	0.9997062	0.9999162	0.9968928	0.8903351	0.16713777	0.9995284
1.0	0.9995086	0.9995956	0.9996413	0.9962488	0.9956677	0.9643385	0.9962369	0.9998017	0.9999342	0.9997131
1.0	0.9995396	0.024922065	0.9993344	0.99907756	0.999808	0.99684685	0.9970462	0.9868389	0.99977285	0.89822626
1.0	0.99899393	0.9764554	0.9993692	0.98494697	0.99767333	0.99888974	0.997581	0.9998479	0.004198604	0.99968326
1.0	0.9998281	0.9989931	0.9952578	0.00029662772	0.99781406	0.99962556	0.97149235	0.9757757	0.35736057	0.9997118
1.0	0.997874	0.6807251	0.9991202	0.009784883	0.99260485	0.9982048	0.81227535	0.9911111	0.99882716	0.99994063
1.0	0.9994006	0.99871826	0.98929673	0.99856406	0.99952614	0.99935764	0.98400104	0.99976236	0.64900243	0.039434373
1.0	0.9982003	0.99886924	0.7194814	0.13749278	0.9988801	0.9997181	0.96085423	0.9971933	0.98680645	0.98440117
0.0	0.9726537	0.9764554	0.9730638	0.9541703	0.9667719	0.954185	0.98613876	0.9452471	0.9647539	0.972251
0.0	0.9726537	0.9764554	0.9730638	0.9541703	0.9667719	0.954185	0.98613876	0.9452471	0.9647539	0.972251
0.0	0.9726537	0.9764554	0.9730638	0.9541703	0.9667719	0.954185	0.98613876	0.9452471	0.9647539	0.972251
0.0	0.9726537	0.9764554	0.9730638	0.9541703	0.9667719	0.954185	0.98613876	0.9452471	0.9647539	0.972251
0.0	0.9726537	0.9764554	0.9730638	0.9541703	0.9667719	0.954185	0.98613876	0.9452471	0.9647539	0.972251
0.0	0.9726537	0.9764554	0.9730638	0.9541703	0.9667719	0.954185	0.98613876	0.9452471	0.9647539	0.972251
0.0	0.98774964	0.98604625	0.9619605	0.9911021	0.96284986	0.99737203	0.96660733	0.99551195	0.9459216	0.9975762
0.0	0.7073599	0.84252954	0.94182104	0.17301881	0.553468	0.61305636	0.9713396	0.7520732	0.11544011	0.96435225
0.0	0.7073599	0.84252954	0.94182104	0.17301881	0.553468	0.61305636	0.9713396	0.7520732	0.11544011	0.96435225
0.0	0.7073599	0.84252954	0.94182104	0.17301881	0.553468	0.61305636	0.9713396	0.7520732	0.11544011	0.96435225
0.0	0.99635446	0.9861103	0.99575883	0.9966338	0.99568886	0.99927217	0.9934999	0.9982651	0.98034036	0.99957114
0.0	0.998409	0.9957883	0.9968817	0.99765223	0.99885345	0.9986902	0.99699736	0.99750453	0.9982135	0.9991561
0.0	0.9976451	0.99277955	0.99561834	0.9959258	0.9982389	0.9979796	0.99512637	0.9957503	0.99703586	0.9989396
0.0	0.97440875	0.9585584	0.93333554	0.99129784	0.98593247	0.99163026	0.97584337	0.9904241	0.98363125	0.9975574
0.0	0.9976451	0.99277955	0.99561834	0.9959258	0.9982389	0.9979796	0.99512637	0.9957503	0.99703586	0.9989396
0.0	0.9976451	0.99277955	0.99561834	0.9959258	0.9982389	0.9979796	0.99512637	0.9957503	0.99703586	0.9989396
0.0	0.9744086	0.9585584	0.93333554	0.99129784	0.98593247	0.99163026	0.97584337	0.9904241	0.98363125	0.9975574
0.0	0.99933416	0.9987445	0.9988813	0.99937963	0.9993599	0.9995956	0.9992673	0.99962056	0.9978309	0.999824
0.0	0.9726537	0.9764554	0.9730638	0.9541703	0.9667719	0.954185	0.98613876	0.9452471	0.9647539	0.972251
0.0	0.9726537	0.9764554	0.9730638	0.9541703	0.9667719	0.954185	0.98613876	0.9452471	0.9647539	0.972251
0.0	0.99933416	0.9987445	0.9988813	0.99937963	0.9993599	0.9995956	0.9992673	0.99962056	0.9978309	0.999824
0.0	0.9726537	0.9764554	0.9730638	0.9541703	0.9667719	0.954185	0.98613876	0.9452471	0.9647539	0.972251
0.0	0.9726537	0.9764554	0.9730638	0.9541703	0.9667719	0.954185	0.98613876	0.9452471	0.9647539	0.972251
0.0	0.9976451	0.99277955	0.99561834	0.9959258	0.9982389	0.9979796	0.99512637	0.9957503	0.99703586	0.9989396
0.0	0.9744086	0.9585584	0.93333554	0.99129784	0.98593247	0.99163026	0.97584337	0.9904241	0.98363125	0.9975574
0.0	0.99635446	0.9861103	0.99575883	0.9966338	0.99568886	0.99927217	0.9934999	0.9982651	0.98034036	0.99957114
0.0	0.9976451	0.99277955	0.99561834	0.9959258	0.9982389	0.9979796	0.99512637	0.9957503	0.99703586	0.9989396
0.0	0.99933416	0.9987445	0.9988813	0.99937963	0.9993599	0.9995956	0.9992673	0.99962056	0.9978309	0.999824
0.0	0.0002150195	7.5552714e-05	5.6689576e-05	0.0001919138	6.371523e-05	0.00020339187	8.833441e-05	0.00020395486	9.425908e-05	0.00057734567
0.0	0.0016141675	0.5545322	0.96074724	0.0069626085	0.00092787907	0.0005966753	0.9151538	0.10985809	0.0017174458	0.14830044
0.0	0.99933416	0.9987445	0.9988813	0.99937963	0.9993599	0.9995956	0.9992673	0.99962056	0.9978309	0.999824
0.0	0.9726537	0.9764554	0.9730638	0.9541703	0.9667719	0.954185	0.98613876	0.9452471	0.9647539	0.972251
0.0	0.99933416	0.9987445	0.9988813	0.99937963	0.9993599	0.9995956	0.9992673	0.99962056	0.9978309	0.999824
0.0	0.9726537	0.9764554	0.9730638	0.9541703	0.9667719	0.954185	0.98613876	0.9452471	0.9647539	0.972251
0.0	0.9726537	0.9764554	0.9730638	0.9541703	0.9667719	0.954185	0.98613876	0.9452471	0.9647539	0.972251
0.0	0.9726537	0.9764554	0.9730638	0.9541703	0.9667719	0.954185	0.98613876	0.9452471	0.9647539	0.972251
0.0	0.9726537	0.9764554	0.9730638	0.9541703	0.9667719	0.954185	0.98613876	0.9452471	0.9647539	0.972251
0.0	0.99933416	0.9987445	0.9988813	0.99937963	0.9993599	0.9995956	0.9992673	0.99962056	0.9978309	0.999824
0.0	0.99635446	0.9861103	0.99575883	0.9966338	0.99568886	0.99927217	0.9934999	0.9982651	0.98034036	0.99957114
0.0	0.99635446	0.9861103	0.99575883	0.9966338	0.99568886	0.99927217	0.9934999	0.9982651	0.98034036	0.99957114
0.0	0.9976451	0.99277955	0.99561834	0.9959258	0.9982389	0.9979796	0.99512637	0.9957503	0.99703586	0.9989396
0.0	0.9976451	0.99277955	0.99561834	0.9959258	0.9982389	0.9979796	0.99512637	0.9957503	0.99703586	0.9989396
0.0	0.9755317	0.994896	0.99209166	0.98733217	0.9928687	0.9832387	0.9604806	0.9934691	0.97703165	0.9943137
0.0	0.969807	0.9967547	0.9924353	0.9862672	0.9940176	0.98273385	0.9661894	0.99357694	0.97581375	0.9938285
0.0	0.97434026	0.99615955	0.9924345	0.9885251	0.9926415	0.98441976	0.9605786	0.9929283	0.97793865	0.9941664
0.0	0.9668531	0.99617505	0.9918399	0.9859629	0.993133	0.9797329	0.9620336	0.9928577	0.9736517	0.99391794
0.0	0.9611923	0.99452305	0.99074805	0.98075897	0.9907736	0.9762005	0.9423392	0.99103993	0.96369827	0.99154496
0.0	0.9611923	0.99452305	0.99074805	0.98075897	0.9907736	0.9762005	0.9423392	0.99103993	0.96369827	0.99154496
0.0	0.9611923	0.99452305	0.99074805	0.98075897	0.9907736	0.9762005	0.9423392	0.99103993	0.96369827	0.99154496
0.0	0.9611923	0.99452305	0.99074805	0.98075897	0.9907736	0.9762005	0.9423392	0.99103993	0.96369827	0.99154496
0.0	0.9611923	0.99452305	0.99074805	0.98075897	0.9907736	0.9762005	0.9423392	0.99103993	0.96369827	0.99154496
0.0	0.97440875	0.9585584	0.93333554	0.99129784	0.98593247	0.99163026	0.97584337	0.990424	0.98363125	0.9975574
0.0	0.9976451	0.99277955	0.99561834	0.9959258	0.9982389	0.9979796	0.99512637	0.9957503	0.99703586	0.9989396
0.0	0.99785006	0.99370813	0.9973532	0.99813396	0.99805164	0.999493	0.9950563	0.9992091	0.99389946	0.9997669
0.0	0.9773595	0.13971177	0.9756085	0.0025268472	0.99985194	0.42550257	0.7445209	0.9434382	0.99924386	0.9687782
0.0	0.03476064	0.9997727	0.998664	0.99928004	0.999151	0.9999337	0.9993955	0.99998784	0.99958175	0.99987245
0.0	0.03476064	0.9997727	0.998664	0.99928004	0.999151	0.9999337	0.9993955	0.99998784	0.99958175	0.99987245
0.0	0.03476064	0.95969	0.6871202	0.9265881	0.9960204	0.9990871	0.99866045	0.9999652	0.9671803	0.9992273
0.0	0.9976451	0.99277955	0.99561834	0.9959258	0.9982389	0.9979796	0.99512637	0.9957503	0.99703586	0.9989396
0.0	0.00049614377	0.18090637	0.0007862719	0.08057161	0.0010380198	0.018530909	0.00055805186	0.016923217	0.00086310104	0.30267978
0.0	0.9726537	0.9764554	0.9730638	0.9541703	0.9667719	0.954185	0.98613876	0.9452471	0.9647539	0.972251
0.0	0.9726537	0.9764554	0.9730638	0.9541703	0.9667719	0.954185	0.98613876	0.9452471	0.9647539	0.972251
0.0	0.99933416	0.9987445	0.9988813	0.99937963	0.9993599	0.9995956	0.9992673	0.99962056	0.9978309	0.999824
0.0	0.9726537	0.9764554	0.9730638	0.9541703	0.9667719	0.954185	0.98613876	0.9452471	0.9647539	0.972251
0.0	0.9995435	0.9991171	0.99960154	0.999546	0.9996964	0.9998903	0.99926096	0.9995845	0.9996306	0.9998504
0.0	0.022062805	0.0039256695	0.9868753	0.00013194935	0.08125839	0.08995194	0.011544087	0.11161875	0.0020773732	0.018195612
0.0	0.884904	0.93986565	0.97547877	0.9430232	0.92497575	0.993937	0.9153406	0.98033684	0.85257924	0.97951573
0.0	0.99933416	0.9987445	0.9988813	0.99937963	0.9993599	0.9995956	0.9992673	0.99962056	0.9978309	0.999824
0.0	0.9726537	0.9764554	0.9730638	0.9541703	0.9667719	0.954185	0.98613876	0.9452471	0.9647539	0.972251
0.0	0.9726537	0.9764554	0.9730638	0.9541703	0.9667719	0.954185	0.98613876	0.9452471	0.9647539	0.972251
0.0	0.9726537	0.9764554	0.9730638	0.9541703	0.9667719	0.954185	0.98613876	0.9452471	0.9647539	0.972251
0.0	0.9726537	0.9764554	0.9730638	0.9541703	0.9667719	0.954185	0.98613876	0.9452471	0.9647539	0.972251
0.0	0.9726537	0.9764554	0.9730638	0.9541703	0.9667719	0.954185	0.98613876	0.9452471	0.9647539	0.972251
0.0	0.99933416	0.9987445	0.9988813	0.99937963	0.9993599	0.9995956	0.9992673	0.99962056	0.9978309	0.999824
0.0	0.99723876	0.999463	0.9987644	0.9983109	0.99932396	0.9982716	0.99569726	0.99885046	0.9966176	0.998931
0.0	0.9964574	0.99094033	0.99761486	0.99383295	0.9944378	0.99721944	0.98990345	0.9966703	0.99058515	0.9985891
0.0	0.99812204	0.9958268	0.99929464	0.9982552	0.9976776	0.99935037	0.99291456	0.99861634	0.99355936	0.9981675
0.0	0.9726537	0.9764554	0.9730638	0.9541703	0.9667719	0.954185	0.98613876	0.9452471	0.9647539	0.972251
0.0	0.99635446	0.9861103	0.99575883	0.9966338	0.99568886	0.99927217	0.9934999	0.9982651	0.98034036	0.99957114
0.0	0.9976451	0.99277955	0.99561834	0.9959258	0.9982389	0.9979796	0.99512637	0.9957503	0.99703586	0.9989396
0.0	0.97440875	0.9585584	0.93333554	0.99129784	0.98593247	0.99163026	0.97584337	0.990424	0.98363125	0.9975574
0.0	0.9976451	0.99277955	0.99561834	0.9959258	0.9982389	0.9979796	0.99512637	0.9957503	0.99703586	0.9989396
0.0	0.9964574	0.99094033	0.99761486	0.99383295	0.9944378	0.99721944	0.98990345	0.9966703	0.99058515	0.9985891
0.0	0.9976451	0.99277955	0.99561834	0.9959258	0.9982389	0.9979796	0.99512637	0.9957503	0.99703586	0.9989396
0.0	0.998889	0.99716896	0.9979972	0.99861693	0.99907315	0.9991128	0.99783856	0.9987249	0.9986817	0.99960333
0.0	0.9726537	0.9764554	0.9730638	0.9541703	0.9667719	0.954185	0.98613876	0.9452471	0.9647539	0.972251
0.0	0.9726537	0.9764554	0.9730638	0.9541703	0.9667719	0.954185	0.98613876	0.9452471	0.9647539	0.972251
0.0	0.9726537	0.9764554	0.9730638	0.9541703	0.9667719	0.954185	0.98613876	0.9452471	0.9647539	0.972251
0.0	0.0010624708	0.0002238063	0.0031542522	0.000968326	0.0006400415	0.00018567879	0.003764693	0.001843642	0.11218484	0.01771453
0.0	0.0010624708	0.0002238063	0.0031542522	0.000968326	0.0006400415	0.00018567879	0.003764693	0.001843642	0.11218484	0.01771453
0.0	0.9726537	0.9764554	0.9730638	0.9541703	0.9667719	0.954185	0.98613876	0.9452471	0.9647539	0.972251
0.0	0.9726537	0.9764554	0.9730638	0.9541703	0.9667719	0.954185	0.98613876	0.9452471	0.9647539	0.972251
0.0	0.9726537	0.9764554	0.9730638	0.9541703	0.9667719	0.954185	0.98613876	0.9452471	0.9647539	0.972251
0.0	0.99635446	0.9861103	0.99575883	0.9966338	0.99568886	0.99927217	0.9934999	0.9982651	0.98034036	0.99957114
0.0	0.99635446	0.9861103	0.99575883	0.9966338	0.99568886	0.99927217	0.9934999	0.9982651	0.98034036	0.99957114
0.0	0.9976451	0.99277955	0.99561834	0.9959258	0.9982389	0.9979796	0.99512637	0.9957503	0.99703586	0.9989396
0.0	0.9976451	0.99277955	0.99561834	0.9959258	0.9982389	0.9979796	0.99512637	0.9957503	0.99703586	0.9989396
0.0	0.9726537	0.9764554	0.9730638	0.9541703	0.9667719	0.954185	0.98613876	0.9452471	0.9647539	0.972251
0.0	0.97440875	0.9585584	0.93333554	0.99129784	0.98593247	0.99163026	0.97584337	0.990424	0.98363125	0.9975574
0.0	0.9744086	0.9585584	0.93333554	0.99129784	0.98593247	0.99163026	0.97584337	0.990424	0.98363125	0.9975574
0.0	0.9976451	0.99277955	0.99561834	0.9959258	0.9982389	0.9979796	0.99512637	0.9957503	0.99703586	0.9989396
0.0	0.9976451	0.99277955	0.99561834	0.9959258	0.9982389	0.9979796	0.99512637	0.9957503	0.99703586	0.9989396
0.0	0.9726537	0.9764554	0.9730638	0.9541703	0.9667719	0.954185	0.98613876	0.9452471	0.9647539	0.972251
0.0	0.9726537	0.9764554	0.9730638	0.9541703	0.9667719	0.954185	0.98613876	0.9452471	0.9647539	0.972251
0.0	0.9726537	0.9764554	0.9730638	0.9541703	0.9667719	0.954185	0.98613876	0.9452471	0.9647539	0.972251
0.0	0.9726537	0.9764554	0.9730638	0.9541703	0.9667719	0.954185	0.98613876	0.9452471	0.9647539	0.972251
0.0	0.99933416	0.9987445	0.9988813	0.99937963	0.9993599	0.9995956	0.9992673	0.99962056	0.9978309	0.999824
0.0	0.9726537	0.9764554	0.9730638	0.9541703	0.9667719	0.954185	0.98613876	0.9452471	0.9647539	0.972251
0.0	0.9726537	0.9764554	0.9730638	0.9541703	0.9667719	0.954185	0.98613876	0.9452471	0.9647539	0.972251
0.0	0.99933416	0.9987445	0.9988813	0.99937963	0.9993599	0.9995956	0.9992673	0.99962056	0.9978309	0.999824
0.0	0.9726537	0.9764554	0.9730638	0.9541703	0.9667719	0.954185	0.98613876	0.9452471	0.9647539	0.972251
0.0	0.9726537	0.9764554	0.9730638	0.9541703	0.9667719	0.954185	0.98613876	0.9452471	0.9647539	0.972251
0.0	0.9995146	0.9992286	0.99917716	0.9995772	0.9995295	0.99971	0.99943656	0.999765	0.99870515	0.9998565
0.0	0.9726537	0.9764554	0.9730638	0.9541703	0.9667719	0.954185	0.98613876	0.9452471	0.9647539	0.972251
0.0	0.9726537	0.9764554	0.9730638	0.9541703	0.9667719	0.954185	0.98613876	0.9452471	0.9647539	0.972251
0.0	0.9726537	0.9764554	0.9730638	0.9541703	0.9667719	0.954185	0.98613876	0.9452471	0.9647539	0.972251
0.0	0.99933416	0.9987445	0.9988813	0.99937963	0.9993599	0.9995956	0.9992673	0.99962056	0.9978309	0.999824
0.0	0.99933416	0.9987445	0.9988813	0.99937963	0.9993599	0.9995956	0.9992673	0.99962056	0.9978309	0.999824
0.0	0.9726537	0.9764554	0.9730638	0.9541703	0.9667719	0.954185	0.98613876	0.9452471	0.9647539	0.972251
0.0	0.9964574	0.99094033	0.99761486	0.99383295	0.9944378	0.99721944	0.98990345	0.9966703	0.99058515	0.9985891
0.0	0.017327607	8.1845224e-05	0.00013844168	0.049179945	0.00020798162	0.003569164	0.00013133176	0.0010801104	5.400032e-05	0.0024386924
0.0	0.99635446	0.9861103	0.99575883	0.9966338	0.99568886	0.99927217	0.9934999	0.9982651	0.98034036	0.99957114
0.0	0.9976451	0.9927797	0.99561834	0.9959258	0.9982389	0.9979796	0.99512637	0.9957503	0.99703586	0.9989396
0.0	0.9744086	0.9585584	0.93333554	0.99129784	0.98593247	0.99163026	0.97584337	0.9904241	0.98363125	0.9975574
0.0	0.9976451	0.99277955	0.99561834	0.9959258	0.9982389	0.9979796	0.99512637	0.9957503	0.99703586	0.9989396
0.0	0.99723876	0.999463	0.9987644	0.9983109	0.99932396	0.9982716	0.99569726	0.99885046	0.9966176	0.998931
0.0	0.99635446	0.9861103	0.99575883	0.9966338	0.99568886	0.99927217	0.9934999	0.9982651	0.98034036	0.99957114
0.0	0.99635446	0.9861103	0.99575883	0.9966338	0.99568886	0.99927217	0.9934999	0.9982651	0.98034036	0.99957114
0.0	0.9976451	0.99277955	0.99561834	0.9959258	0.9982389	0.9979796	0.99512637	0.9957503	0.99703586	0.9989396
0.0	0.9976451	0.99277955	0.99561834	0.9959258	0.9982389	0.9979796	0.99512637	0.9957503	0.99703586	0.9989396
0.0	0.9976451	0.99277955	0.99561834	0.9959258	0.9982389	0.9979796	0.99512637	0.9957503	0.99703586	0.9989396
0.0	0.9976451	0.99277955	0.99561834	0.9959258	0.9982389	0.9979796	0.99512637	0.9957503	0.99703586	0.9989396
0.0	0.99933416	0.9987445	0.9988813	0.99937963	0.9993599	0.9995956	0.9992673	0.99962056	0.9978309	0.999824
0.0	0.99933416	0.9987445	0.9988813	0.99937963	0.9993599	0.9995956	0.9992673	0.99962056	0.9978309	0.999824
0.0	0.99635446	0.9861103	0.99575883	0.9966338	0.99568886	0.99927217	0.9934999	0.9982651	0.98034036	0.99957114
0.0	0.9976451	0.99277955	0.99561834	0.9959258	0.9982389	0.9979796	0.99512637	0.9957503	0.99703586	0.9989396
0.0	0.9976451	0.99277955	0.99561834	0.9959258	0.9982389	0.9979796	0.99512637	0.9957503	0.99703586	0.9989396
0.0	0.99933416	0.9987445	0.9988813	0.99937963	0.9993599	0.9995956	0.9992673	0.99962056	0.9978309	0.999824
0.0	0.9726537	0.9764554	0.9730638	0.9541703	0.9667719	0.954185	0.98613876	0.9452471	0.9647539	0.972251
0.0	0.9726537	0.9764554	0.9730638	0.9541703	0.9667719	0.954185	0.98613876	0.9452471	0.9647539	0.972251
0.0	0.9726537	0.9764554	0.9730638	0.9541703	0.9667719	0.954185	0.98613876	0.9452471	0.9647539	0.972251
0.0	0.9726537	0.9764554	0.9730638	0.9541703	0.9667719	0.954185	0.98613876	0.9452471	0.9647539	0.972251
0.0	0.004760373	0.004280529	0.0029661548	0.0132243335	0.0034361356	0.017364295	0.0029346321	0.013371941	0.0032993222	0.06701229
0.0	0.004760373	0.004280533	0.0029661548	0.0132243335	0.0034361356	0.017364295	0.0029346321	0.013371941	0.0032993238	0.06701229
0.0	0.004760373	0.004280533	0.0029661562	0.0132243335	0.0034361356	0.017364295	0.0029346321	0.013371941	0.0032993238	0.0670123
0.0	0.004760373	0.004280525	0.0029661548	0.013224328	0.0034361356	0.017364286	0.0029346321	0.013371941	0.0032993238	0.06701227
0.0	0.004760373	0.004280529	0.0029661548	0.0132243335	0.0034361356	0.017364295	0.0029346321	0.013371941	0.0032993238	0.06701229
0.0	0.004760373	0.004280533	0.0029661562	0.0132243335	0.0034361356	0.017364295	0.002934631	0.013371941	0.0032993238	0.06701229
0.0	0.004760373	0.004280533	0.0029661562	0.0132243335	0.0034361356	0.017364295	0.0029346321	0.013371941	0.0032993238	0.0670123
0.0	0.004760373	0.004280525	0.0029661548	0.013224328	0.0034361356	0.017364286	0.0029346321	0.013371941	0.0032993238	0.06701227
0.0	0.004760373	0.004280533	0.0029661562	0.0132243335	0.003436134	0.017364295	0.002934631	0.013371941	0.0032993238	0.0670123
0.0	0.004760373	0.004280533	0.0029661548	0.0132243335	0.0034361356	0.017364295	0.002934631	0.013371941	0.0032993238	0.06701229
0.0	0.004760373	0.004280533	0.0029661548	0.0132243335	0.0034361356	0.017364295	0.0029346321	0.013371941	0.0032993222	0.0670123
0.0	0.004760373	0.004280525	0.0029661548	0.013224328	0.0034361356	0.017364286	0.0029346321	0.013371935	0.0032993238	0.06701227
0.0	0.004760373	0.004280533	0.0029661548	0.0132243335	0.0034361356	0.017364295	0.0029346321	0.013371941	0.0032993238	0.06701227
0.0	0.9726537	0.9764554	0.9730638	0.9541703	0.9667719	0.954185	0.98613876	0.9452471	0.9647539	0.972251
0.0	0.9726537	0.9764554	0.9730638	0.9541703	0.9667719	0.954185	0.98613876	0.9452471	0.9647539	0.972251
0.0	0.9726537	0.9764554	0.9730638	0.9541703	0.9667719	0.954185	0.98613876	0.9452471	0.9647539	0.972251
0.0	0.9726537	0.9764554	0.9730638	0.9541703	0.9667719	0.954185	0.98613876	0.9452471	0.9647539	0.972251
0.0	0.9726537	0.9764554	0.9730638	0.9541703	0.9667719	0.954185	0.98613876	0.9452471	0.9647539	0.972251
0.0	0.9726537	0.9764554	0.9730638	0.9541703	0.9667719	0.954185	0.98613876	0.9452471	0.9647539	0.972251
0.0	0.9726537	0.9764554	0.9730638	0.9541703	0.9667719	0.954185	0.98613876	0.9452471	0.9647539	0.972251
0.0	0.9726537	0.9764554	0.9730638	0.9541703	0.9667719	0.954185	0.98613876	0.9452471	0.9647539	0.972251
0.0	0.9726537	0.9764554	0.9730638	0.9541703	0.9667719	0.954185	0.98613876	0.9452471	0.9647539	0.972251
0.0	0.99933416	0.9987445	0.9988813	0.99937963	0.9993599	0.9995956	0.9992673	0.99962056	0.9978309	0.999824
0.0	0.9726537	0.9764554	0.9730638	0.9541703	0.9667719	0.954185	0.98613876	0.9452471	0.9647539	0.972251
0.0	0.9726537	0.9764554	0.9730638	0.9541703	0.9667719	0.954185	0.98613876	0.9452471	0.9647539	0.972251
0.0	0.9726537	0.9764554	0.9730638	0.9541703	0.9667719	0.954185	0.98613876	0.9452471	0.9647539	0.972251
0.0	0.99812204	0.9958268	0.99929464	0.9982552	0.9976776	0.99935037	0.99291456	0.99861634	0.99355936	0.9981675
0.0	0.9990693	0.9983181	0.9977906	0.9990067	0.99914324	0.99929214	0.9986621	0.9988211	0.9988959	0.9996561
0.0	0.9976451	0.99277955	0.99561834	0.9959258	0.9982389	0.9979796	0.99512637	0.9957503	0.99703586	0.9989396
0.0	0.9726537	0.9764554	0.9730638	0.9541703	0.9667719	0.954185	0.98613876	0.9452471	0.9647539	0.972251
0.0	0.9964574	0.99094033	0.99761486	0.99383295	0.9944378	0.99721944	0.98990345	0.9966703	0.99058515	0.9985891
0.0	0.87238824	0.73110586	0.93339866	0.49450117	0.43018764	0.95081824	0.39733598	0.8836851	0.6659134	0.884889
0.0	0.9980128	0.99525046	0.99847573	0.9983493	0.9984541	0.99947053	0.99664634	0.99840134	0.99121135	0.99896824
0.0	0.9726537	0.9764554	0.9730638	0.9541703	0.9667719	0.954185	0.98613876	0.9452471	0.9647539	0.972251
0.0	0.9726537	0.9764554	0.9730638	0.9541703	0.9667719	0.954185	0.98613876	0.9452471	0.9647539	0.972251
0.0	0.9726537	0.9764554	0.9730638	0.9541703	0.9667719	0.954185	0.98613876	0.9452471	0.9647539	0.972251
0.0	0.9726537	0.9764554	0.9730638	0.9541703	0.9667719	0.954185	0.98613876	0.9452471	0.9647539	0.972251
0.0	0.9726537	0.9764554	0.9730638	0.9541703	0.9667719	0.954185	0.98613876	0.9452471	0.9647539	0.972251
0.0	0.99893636	0.99891675	0.9975787	0.9995245	0.99920565	0.99948007	0.9991737	0.99939513	0.99892324	0.9997204
0.0	0.99933416	0.9987445	0.9988813	0.99937963	0.9993599	0.9995956	0.9992673	0.99962056	0.9978309	0.999824
0.0	0.9726537	0.9764554	0.9730638	0.9541703	0.9667719	0.954185	0.98613876	0.9452471	0.9647539	0.972251
0.0	0.99812204	0.9958268	0.99929464	0.9982552	0.9976776	0.99935037	0.99291456	0.99861634	0.99355936	0.9981675
0.0	0.99812204	0.9958268	0.99929464	0.9982552	0.9976776	0.99935037	0.99291456	0.99861634	0.99355936	0.9981675
0.0	0.99812204	0.9958268	0.99929464	0.9982552	0.9976776	0.99935037	0.99291456	0.99861634	0.99355936	0.9981675
0.0	0.99812204	0.9958268	0.99929464	0.9982552	0.9976776	0.99935037	0.99291456	0.99861634	0.99355936	0.9981675
0.0	0.99812204	0.9958268	0.99929464	0.9982552	0.9976776	0.99935037	0.99291456	0.99861634	0.99355936	0.9981675
0.0	0.11201031	0.124698535	0.0047826273	0.0021139514	0.030541068	0.00068910565	0.0010235148	0.00049406325	0.00044129856	0.06859502
0.0	0.022105603	0.0012112263	0.20935535	0.00021436487	0.0012908544	0.0025895096	0.0011545391	0.010296106	0.002368559	0.055456217
0.0	0.9726537	0.9764554	0.9730638	0.9541703	0.9667719	0.954185	0.98613876	0.9452471	0.9647539	0.972251
0.0	0.9726537	0.9764554	0.9730638	0.9541703	0.9667719	0.954185	0.98613876	0.9452471	0.9647539	0.972251
0.0	0.042870905	0.02863946	0.9334676	0.03504101	0.057476822	0.06702446	0.1393835	0.8479167	0.046244778	0.8805541
0.0	0.997439	0.99680126	0.9983412	0.9989753	0.998546	0.9987006	0.99776757	0.99843484	0.99519426	0.9994593
0.0	0.9726537	0.9764554	0.9730638	0.9541703	0.9667719	0.954185	0.98613876	0.9452471	0.9647539	0.972251
0.0	0.997866	0.9944239	0.9958621	0.9963486	0.9983619	0.99812585	0.99660975	0.9966538	0.99772066	0.999132
0.0	0.9726537	0.9764554	0.9730638	0.9541703	0.9667719	0.954185	0.98613876	0.9452471	0.9647539	0.972251
0.0	0.9726537	0.9764554	0.9730638	0.9541703	0.9667719	0.954185	0.98613876	0.9452471	0.9647539	0.972251
0.0	0.9726537	0.9764554	0.9730638	0.9541703	0.9667719	0.954185	0.98613876	0.9452471	0.9647539	0.972251
0.0	0.9726537	0.9764554	0.9730638	0.9541703	0.9667719	0.954185	0.98613876	0.9452471	0.9647539	0.972251
0.0	0.9726537	0.9764554	0.9730638	0.9541703	0.9667719	0.954185	0.98613876	0.9452471	0.9647539	0.972251
0.0	0.9726537	0.9764554	0.9730638	0.9541703	0.9667719	0.954185	0.98613876	0.9452471	0.9647539	0.972251
0.0	0.9726537	0.9764554	0.9730638	0.9541703	0.9667719	0.954185	0.98613876	0.9452471	0.9647539	0.972251
0.0	0.99720675	0.99700624	0.9983524	0.9990681	0.9982285	0.99886936	0.99786204	0.9985827	0.9956246	0.9994529
0.0	0.9726537	0.9764554	0.9730638	0.9541703	0.9667719	0.954185	0.98613876	0.9452471	0.9647539	0.972251
0.0	0.9726537	0.9764554	0.9730638	0.9541703	0.9667719	0.954185	0.98613876	0.9452471	0.9647539	0.972251
0.0	0.9726537	0.9764554	0.9730638	0.9541703	0.9667719	0.954185	0.98613876	0.9452471	0.9647539	0.972251
0.0	0.9726537	0.9764554	0.9730638	0.9541703	0.9667719	0.954185	0.98613876	0.9452471	0.9647539	0.972251
0.0	0.9726537	0.9764554	0.9730638	0.9541703	0.9667719	0.954185	0.98613876	0.9452471	0.9647539	0.972251
0.0	0.99893636	0.99891675	0.9975787	0.9995245	0.99920565	0.99948007	0.9991737	0.99939513	0.99892324	0.9997204
0.0	0.9726537	0.9764554	0.9730638	0.9541703	0.9667719	0.954185	0.98613876	0.9452471	0.9647539	0.972251
0.0	0.9726537	0.9764554	0.9730638	0.9541703	0.9667719	0.954185	0.98613876	0.9452471	0.9647539	0.972251
0.0	0.9726537	0.9764554	0.9730638	0.9541703	0.9667719	0.954185	0.98613876	0.9452471	0.9647539	0.972251
0.0	0.9726537	0.9764554	0.9730638	0.9541703	0.9667719	0.954185	0.98613876	0.9452471	0.9647539	0.972251
0.0	0.9726537	0.9764554	0.9730638	0.9541703	0.9667719	0.954185	0.98613876	0.9452471	0.9647539	0.972251
0.0	0.9726537	0.9764554	0.9730638	0.9541703	0.9667719	0.954185	0.98613876	0.9452471	0.9647539	0.972251
0.0	0.9976584	0.99313474	0.9982541	0.99672985	0.9966055	0.9982999	0.9943849	0.9977197	0.9942268	0.9985891
0.0	0.99782395	0.9928503	0.9980883	0.9982083	0.9988071	0.9994773	0.99737656	0.9990233	0.9938262	0.999767
0.0	0.36991668	0.22898382	0.23816204	0.90152305	0.94900614	0.9879892	0.34357855	0.7226556	0.86511993	0.9479498
0.0	0.82378113	0.53763026	0.5390214	0.55899364	0.8683197	0.98314756	0.9909231	0.37974823	0.8731358	0.9957125
0.0	0.7243713	0.14226668	0.4091576	0.9223587	0.49858627	0.6913485	0.9440133	0.9898464	0.76488847	0.5217823
0.0	0.6756167	0.43654728	0.70466965	0.8011292	0.16744013	0.9614155	0.95376325	0.9799905	0.40837163	0.9512164
0.0	0.43224153	0.13521954	0.03707883	0.8703497	0.9157927	0.9949421	0.27561703	0.84591967	0.5018724	0.7802019
0.0	0.90471977	0.7318463	0.9919728	0.8685297	0.8700426	0.99714124	0.94852114	0.72045684	0.94482905	0.97890395
0.0	0.38013723	0.20965122	0.1962612	0.42090482	0.5525041	0.80502903	0.062209014	0.98405266	0.33377767	0.8846539
0.0	0.8607933	0.17945305	0.20490953	0.75290763	0.43594006	0.83001703	0.9863149	0.96703726	0.94153637	0.8907975
0.0	0.2715134	0.77679724	0.6135427	0.16895038	0.011122118	0.63648975	0.007281494	0.0005619279	0.042124856	0.9231157
0.0	0.9997303	0.9998807	0.9998349	0.9998574	0.9998286	0.99991727	0.9991248	0.99974614	0.99983394	0.999846
0.0	0.001452829	0.00015420244	0.00044659304	0.00044785815	0.003493071	0.029818933	0.00016121543	0.0023335656	0.0013748033	0.0033958084
0.0	0.0033344768	0.001521844	0.0017195841	0.0022025094	0.001710853	0.0036126098	0.0012267792	0.0067119016	0.001958736	0.009310237
0.0	0.20014074	0.42316747	0.12948227	0.1389915	0.035263553	0.0007491483	0.14989407	0.06666304	0.2184869	0.7302643
0.0	0.97455287	0.65289545	0.9156532	0.6382733	0.7845329	0.9568982	0.8391777	0.4737939	0.92630655	0.97161466
0.0	0.99798834	0.9971712	0.99876404	0.9983834	0.9982488	0.99913365	0.9974234	0.9984224	0.996854	0.99916923
0.0	0.99872416	0.9980094	0.9979479	0.9988073	0.99931383	0.99926037	0.99859446	0.9982175	0.99889296	0.9994942
0.0	0.99465394	0.98762846	0.99404633	0.9894962	0.9751143	0.9966365	0.99019414	0.99265313	0.99193066	0.9992655
0.0	0.9726537	0.9764554	0.9730638	0.9541703	0.9667719	0.954185	0.98613876	0.9452471	0.9647539	0.972251
0.0	0.9984597	0.9975527	0.99792826	0.99882776	0.99779034	0.99946696	0.99835086	0.9990508	0.9975827	0.9997032
0.0	0.99455124	0.99486154	0.99741095	0.99803275	0.9973584	0.9976515	0.996409	0.997654	0.9934635	0.9990784
0.0	0.9726537	0.9764554	0.9730638	0.9541703	0.9667719	0.954185	0.98613876	0.9452471	0.9647539	0.972251
0.0	0.997407	0.98642844	0.99607486	0.99737704	0.9960748	0.9993	0.9949928	0.9984641	0.9835534	0.9996332
0.0	0.99778557	0.999617	0.99982244	0.9981141	0.99973327	0.8596963	0.98515064	0.87935084	0.8633508	0.8167344
0.0	0.9978909	0.99780935	0.99858886	0.9982242	0.9993624	0.99977344	0.9963098	0.99962413	0.99561936	0.9996873
0.0	0.99833435	0.9991648	0.99921083	0.9992569	0.9996301	0.9998318	0.99777585	0.99978966	0.9985574	0.99977213
0.0	0.99750346	0.9968657	0.9987562	0.99750745	0.9979024	0.9979571	0.9955788	0.998459	0.99544746	0.99909306
0.0	0.005390823	0.0019539485	0.0056211986	0.00979935	0.007957514	0.02851737	0.0012972257	0.026186462	0.008787436	0.038886767
0.0	0.99703074	0.9922456	0.99778676	0.99473417	0.9961461	0.9974935	0.9911032	0.9972308	0.99196786	0.9987226
0.0	0.005390823	0.0019539485	0.0056211986	0.00979935	0.007957518	0.028517362	0.0012972257	0.026186466	0.008787436	0.038886767
0.0	0.99703074	0.9922456	0.99778676	0.99473417	0.9961461	0.9974935	0.9911032	0.9972308	0.99196786	0.9987226
0.0	0.9726537	0.9764554	0.9730638	0.9541703	0.9667719	0.954185	0.98613876	0.9452471	0.9647539	0.972251
0.0	0.9726537	0.9764554	0.9730638	0.9541703	0.9667719	0.954185	0.98613876	0.9452471	0.9647539	0.972251
0.0	0.9726537	0.9764554	0.9730638	0.9541703	0.9667719	0.954185	0.98613876	0.9452471	0.9647539	0.972251
0.0	0.99933416	0.9987445	0.9988813	0.99937963	0.9993599	0.9995956	0.9992673	0.99962056	0.9978309	0.999824
0.0	0.9726537	0.9764554	0.9730638	0.9541703	0.9667719	0.954185	0.98613876	0.9452471	0.9647539	0.972251
0.0	0.99812204	0.9958268	0.99929464	0.9982552	0.9976776	0.99935037	0.99291456	0.99861634	0.99355936	0.9981675
0.0	0.9726537	0.9764554	0.9730638	0.9541703	0.9667719	0.954185	0.98613876	0.9452471	0.9647539	0.972251
0.0	0.99933416	0.9987445	0.9988813	0.99937963	0.9993599	0.9995956	0.9992673	0.99962056	0.9978309	0.999824
0.0	0.9726537	0.9764554	0.9730638	0.9541703	0.9667719	0.954185	0.98613876	0.9452471	0.9647539	0.972251
0.0	0.0002150195	7.5552714e-05	5.6689576e-05	0.0001919138	6.371523e-05	0.00020339187	8.833441e-05	0.00020395486	9.425908e-05	0.00057734567
0.0	0.9726537	0.9764554	0.9730638	0.9541703	0.9667719	0.954185	0.98613876	0.9452471	0.9647539	0.972251
0.0	0.9726537	0.9764554	0.9730638	0.9541703	0.9667719	0.954185	0.98613876	0.9452471	0.9647539	0.972251
0.0	0.99933416	0.9987445	0.9988813	0.99937963	0.9993599	0.9995956	0.9992673	0.99962056	0.9978309	0.999824
0.0	0.9726537	0.9764554	0.9730638	0.9541703	0.9667719	0.954185	0.98613876	0.9452471	0.9647539	0.972251
0.0	0.9992015	0.998489	0.99859744	0.9994349	0.9991536	0.9997148	0.99884075	0.99957424	0.9989518	0.9996306
0.0	0.99933416	0.9987445	0.9988813	0.99937963	0.9993599	0.9995956	0.9992673	0.99962056	0.9978309	0.999824
0.0	0.9726537	0.9764554	0.9730638	0.9541703	0.9667719	0.954185	0.98613876	0.9452471	0.9647539	0.972251
0.0	0.0002150195	7.5552714e-05	5.668963e-05	0.00019191398	6.371523e-05	0.00020339187	8.833441e-05	0.00020395486	9.425908e-05	0.00057734567
0.0	0.9977841	0.9952872	0.99898094	0.9978325	0.99661416	0.99830556	0.9934906	0.9974827	0.9945569	0.99912137
0.0	0.005390823	0.0019539476	0.0056211986	0.00979935	0.007957514	0.02851737	0.0012972257	0.026186466	0.008787436	0.038886786
0.0	0.01636366	0.83298016	0.98878366	0.01897999	0.035688855	0.0060593826	0.9522079	0.6322284	0.029908102	0.7476094
0.0	0.0069764624	0.016380068	0.17745267	0.0040697413	0.066946566	0.02441273	0.20440307	0.012562843	0.3851365	0.22370575
0.0	0.99858737	0.9975636	0.9964372	0.99874204	0.99843544	0.99951315	0.996974	0.9991762	0.99257785	0.9998122
0.0	0.9726537	0.9764554	0.9730638	0.9541703	0.9667719	0.954185	0.98613876	0.9452471	0.9647539	0.972251
0.0	0.9726537	0.9764554	0.9730638	0.9541703	0.9667719	0.954185	0.98613876	0.9452471	0.9647539	0.972251
0.0	0.9726537	0.9764554	0.9730638	0.9541703	0.9667719	0.954185	0.98613876	0.9452471	0.9647539	0.972251
0.0	0.9726537	0.9764554	0.9730638	0.9541703	0.9667719	0.954185	0.98613876	0.9452471	0.9647539	0.972251
0.0	0.9726537	0.9764554	0.9730638	0.9541703	0.9667719	0.954185	0.98613876	0.9452471	0.9647539	0.972251
0.0	0.9726537	0.9764554	0.9730638	0.9541703	0.9667719	0.954185	0.98613876	0.9452471	0.9647539	0.972251
0.0	0.9726537	0.9764554	0.9730638	0.9541703	0.9667719	0.954185	0.98613876	0.9452471	0.9647539	0.972251
0.0	0.99750346	0.9968657	0.9987562	0.99750745	0.9979024	0.9979571	0.9955788	0.998459	0.99544746	0.99909306
0.0	0.9726537	0.9764554	0.9730638	0.9541703	0.9667719	0.954185	0.98613876	0.9452471	0.9647539	0.972251
0.0	0.989484	0.9931149	0.99150556	0.992382	0.9878599	0.9963497	0.98735577	0.99108773	0.9848145	0.9993549
0.0	0.9970703	0.99334747	0.99804187	0.9958378	0.995774	0.99780935	0.99249774	0.99754745	0.99359316	0.99884844
0.0	0.005390823	0.0019539476	0.0056211986	0.00979935	0.007957522	0.028517362	0.0012972257	0.026186466	0.008787436	0.038886786
0.0	0.005390823	0.0019539476	0.0056211986	0.00979935	0.007957522	0.028517362	0.0012972257	0.026186466	0.008787436	0.038886793
0.0	0.002391466	0.0031001433	0.0008805462	0.0033261802	0.001710852	0.003778722	0.0015108595	0.0067119044	0.0012617115	0.009661626
0.0	0.9726537	0.9764554	0.9730638	0.9541703	0.9667719	0.954185	0.98613876	0.9452471	0.9647539	0.972251
0.0	0.005390825	0.002002624	0.006109468	0.010688623	0.007957518	0.031483345	0.0015958651	0.028778415	0.008787436	0.045046855
0.0	0.99635446	0.9861103	0.99575883	0.9966338	0.99568886	0.99927217	0.9934999	0.9982651	0.98034036	0.99957114
0.0	0.9726537	0.9764554	0.9730638	0.9541703	0.9667719	0.954185	0.98613876	0.9452471	0.9647539	0.972251
0.0	0.9726537	0.9764554	0.9730638	0.9541703	0.9667719	0.954185	0.98613876	0.9452471	0.9647539	0.972251
0.0	0.9726537	0.9764554	0.9730638	0.9541703	0.9667719	0.954185	0.98613876	0.9452471	0.9647539	0.972251
0.0	0.9964574	0.99094033	0.99761486	0.99383295	0.9944378	0.99721944	0.98990345	0.9966703	0.99058515	0.9985891
0.0	0.9726537	0.9764554	0.9730638	0.9541703	0.9667719	0.954185	0.98613876	0.9452471	0.9647539	0.972251
0.0	0.9726537	0.9764554	0.9730638	0.9541703	0.9667719	0.954185	0.98613876	0.9452471	0.9647539	0.972251
0.0	0.9726537	0.9764554	0.9730638	0.9541703	0.9667719	0.954185	0.98613876	0.9452471	0.9647539	0.972251
0.0	0.9726537	0.9764554	0.9730638	0.9541703	0.9667719	0.954185	0.98613876	0.9452471	0.9647539	0.972251
0.0	0.81075454	0.87586814	0.7914914	0.772725	0.53252906	0.74066246	0.41533956	0.85624164	0.75805473	0.9984151
0.0	0.9726537	0.9764554	0.9730638	0.9541703	0.9667719	0.954185	0.98613876	0.9452471	0.9647539	0.972251
0.0	0.9726537	0.9764554	0.9730638	0.9541703	0.9667719	0.954185	0.98613876	0.9452471	0.9647539	0.972251
0.0	0.999089	0.9986721	0.99918336	0.9991462	0.9991177	0.9994825	0.99918145	0.9994325	0.9983462	0.99970907
0.0	0.9726537	0.9764554	0.9730638	0.9541703	0.9667719	0.954185	0.98613876	0.9452471	0.9647539	0.972251
0.0	0.005390823	0.0019539485	0.0056211986	0.00979935	0.007957514	0.02851737	0.0012972257	0.026186466	0.008787436	0.038886793
0.0	0.9726537	0.9764554	0.9730638	0.9541703	0.9667719	0.954185	0.98613876	0.9452471	0.9647539	0.972251
0.0	0.93164974	0.9764554	0.7559002	0.0009879675	0.07359352	0.12680355	0.95520234	0.26685837	0.0011096527	0.69166666
0.0	0.9726537	0.9764554	0.9730638	0.9541703	0.9667719	0.954185	0.98613876	0.9452471	0.9647539	0.972251
0.0	0.005390823	0.0019539476	0.005621196	0.00979935	0.007957518	0.02851737	0.0012972257	0.026186466	0.008787436	0.038886793
0.0	0.8107546	0.8758681	0.7914913	0.7727248	0.53252894	0.74066246	0.41533956	0.85624164	0.7580547	0.9984151
0.0	0.99635446	0.9861103	0.99575883	0.9966338	0.99568886	0.99927217	0.9934999	0.9982651	0.98034036	0.99957114
0.0	0.9726537	0.9764554	0.9730638	0.9541703	0.9667719	0.954185	0.98613876	0.9452471	0.9647539	0.972251
0.0	0.9966403	0.9817345	0.9959915	0.99717844	0.9961804	0.9992693	0.9931443	0.9983804	0.98420924	0.99955124
0.0	0.047890525	0.070029475	0.008677996	0.013393883	0.0062043816	0.41535875	0.0067349086	0.22243622	0.0044094166	0.53821814
0.0	0.009768795	0.003127571	0.015293545	0.023872452	0.012688769	0.048837874	0.0017618611	0.036633622	0.0154643655	0.065106064
0.0	0.9968021	0.9966614	0.9987232	0.99903995	0.99832755	0.9985083	0.9972703	0.9982439	0.99590814	0.99936444
0.0	0.9726537	0.9764554	0.9730638	0.9541703	0.9667719	0.954185	0.98613876	0.9452471	0.9647539	0.972251
0.0	0.9978909	0.99780935	0.99858886	0.9982242	0.9993624	0.99977344	0.9963098	0.99962413	0.99561936	0.9996873
0.0	0.9726537	0.9764554	0.9730638	0.9541703	0.9667719	0.954185	0.98613876	0.9452471	0.9647539	0.972251
0.0	0.0033344768	0.001521844	0.0017195841	0.0022025094	0.001710853	0.0036126098	0.0012267792	0.0067119016	0.001958736	0.009310237
0.0	0.002391466	0.0031001433	0.0008805462	0.0033261802	0.001710853	0.003778722	0.0015108595	0.0067119044	0.0012617109	0.009661626
0.0	0.9987501	0.99833375	0.99834883	0.9992568	0.99841857	0.99957603	0.9988412	0.9993593	0.9984112	0.9997714
0.0	0.0063795163	0.0020834624	0.0059007583	0.011498384	0.010201574	0.03365007	0.0014714565	0.027599541	0.0099161975	0.043029968
0.0	0.0086265635	0.0037841506	0.007016007	0.019091064	0.014200261	0.04419841	0.002798829	0.03989555	0.01664241	0.065462425
0.0	0.8517238	0.93247867	0.82848066	0.93172604	0.9755093	0.98932636	0.75482124	0.85354656	0.79542094	0.956287
0.0	0.9710259	0.99933964	0.18036334	0.99508	0.10333724	0.058037978	0.98354673	0.9853563	0.98384017	0.9099032
0.0	0.9726537	0.9764554	0.9730638	0.9541703	0.9667719	0.954185	0.98613876	0.9452471	0.9647539	0.972251
0.0	0.7424113	0.48738912	0.7011228	0.6504145	0.47998896	0.75370365	0.28133693	0.8242269	0.586037	0.94073296
0.0	0.99635446	0.9861103	0.99575883	0.9966338	0.99568886	0.99927217	0.9934999	0.9982651	0.98034036	0.99957114
0.0	0.9818463	0.9966293	0.98933905	0.9973738	0.9795624	0.9935033	0.9851968	0.98879623	0.98844844	0.99555737
0.0	0.9726537	0.9764554	0.9730638	0.9541703	0.9667719	0.954185	0.98613876	0.9452471	0.9647539	0.972251
0.0	0.9726537	0.9764554	0.9730638	0.9541703	0.9667719	0.954185	0.98613876	0.9452471	0.9647539	0.972251
0.0	0.9726537	0.9764554	0.9730638	0.9541703	0.9667719	0.954185	0.98613876	0.9452471	0.9647539	0.972251
0.0	0.99933416	0.9987445	0.9988813	0.99937963	0.9993599	0.9995956	0.9992673	0.99962056	0.9978309	0.999824
0.0	0.9726537	0.9764554	0.9730638	0.9541703	0.9667719	0.954185	0.98613876	0.9452471	0.9647539	0.972251
0.0	0.9726537	0.9764554	0.9730638	0.9541703	0.9667719	0.954185	0.98613876	0.9452471	0.9647539	0.972251
0.0	0.9726537	0.9764554	0.9730638	0.9541703	0.9667719	0.954185	0.98613876	0.9452471	0.9647539	0.972251
0.0	0.9964574	0.99094033	0.99761486	0.99383295	0.9944378	0.99721944	0.98990345	0.9966703	0.99058515	0.9985891
0.0	0.9726537	0.9764554	0.9730638	0.9541703	0.9667719	0.954185	0.98613876	0.9452471	0.9647539	0.972251
0.0	0.99280095	0.99492115	0.99492115	0.9953259	0.98351824	0.99521434	0.9470754	0.9973169	0.9620492	0.9978957
0.0	0.9982729	0.9947606	0.9966647	0.996932	0.9985586	0.99840766	0.99659073	0.9967925	0.99765885	0.99925643
0.0	0.9726537	0.9764554	0.9730638	0.9541703	0.9667719	0.954185	0.98613876	0.9452471	0.9647539	0.972251
0.0	0.9949722	0.9917532	0.9933609	0.9901114	0.9958692	0.9959193	0.97346616	0.9933327	0.9912714	0.99818206
0.0	0.8694148	0.9059881	0.97642344	0.6372194	0.14438705	0.87521863	0.8391507	0.9711949	0.20713213	0.21855524
0.0	0.9977295	0.99760276	0.99799037	0.9994344	0.50486827	0.8042843	0.1136271	0.9989507	0.95629126	0.6695333
0.0	0.0009945992	0.0046449737	0.00022707866	0.12997262	0.00057270814	0.003968928	6.5936285e-05	0.0027416653	0.016344443	0.00026560508
0.0	0.9726537	0.9764554	0.9730638	0.9541703	0.9667719	0.954185	0.98613876	0.9452471	0.9647539	0.972251
0.0	0.9726537	0.9764554	0.9730638	0.9541703	0.9667719	0.954185	0.98613876	0.9452471	0.9647539	0.972251
0.0	0.99455124	0.99486154	0.99741095	0.99803275	0.9973584	0.9976515	0.996409	0.997654	0.9934635	0.9990784
0.0	0.99960715	0.9994567	0.99935645	0.99973506	0.9997323	0.99978477	0.99962354	0.9997155	0.9996911	0.99987245
0.0	0.999089	0.9986721	0.99918336	0.9991462	0.9991177	0.9994825	0.99918145	0.9994325	0.9983462	0.99970907
0.0	0.99916947	0.998459	0.998787	0.9994679	0.99949837	0.99950635	0.9992549	0.99933475	0.99937445	0.99973327
0.0	0.9726537	0.9764554	0.9730638	0.9541703	0.9667719	0.954185	0.98613876	0.9452471	0.9647539	0.972251
0.0	0.005390823	0.0019539485	0.0056211986	0.00979935	0.007957518	0.028517362	0.0012972257	0.026186462	0.008787436	0.038886793
0.0	0.0019247358	0.0008486272	0.0045148903	0.0033109193	0.0033038037	0.0067001875	0.00068735966	0.014936256	0.0029039101	0.0135752205
0.0	0.8316241	0.98939437	0.97053176	0.8596696	0.9640675	0.9366988	0.85753036	0.936876	0.89258665	0.9794542
0.0	0.008835517	0.00015847459	0.0236358	0.0052341	0.0018119877	0.14590508	0.98613876	0.0007284106	0.0022793792	0.012759519
0.0	0.008835517	0.00015847459	0.0236358	0.0052341	0.0018119877	0.14590508	0.98613876	0.0007284106	0.0022793792	0.012759519
0.0	0.002412616	0.019003421	0.0005784811	0.5480391	0.021804383	0.11732697	0.5935514	0.51533264	0.33701748	0.02187572
0.0	0.9726537	0.9764554	0.9730638	0.9541703	0.9667719	0.954185	0.98613876	0.9452471	0.9647539	0.972251
0.0	0.9726537	0.9764554	0.9730638	0.9541703	0.9667719	0.954185	0.98613876	0.9452471	0.9647539	0.972251
0.0	0.9726537	0.9764554	0.9730638	0.9541703	0.9667719	0.954185	0.98613876	0.9452471	0.9647539	0.972251
0.0	0.0002150195	7.5552714e-05	5.6689576e-05	0.0001919138	6.37153e-05	0.00020339187	8.833441e-05	0.00020395486	9.425908e-05	0.00057734567
0.0	0.0016141675	0.5545321	0.96074724	0.0069626085	0.00092787907	0.0005966753	0.9151538	0.10985809	0.0017174458	0.1483004
0.0	0.9726537	0.9764554	0.9730638	0.9541703	0.9667719	0.954185	0.98613876	0.9452471	0.9647539	0.972251
0.0	0.9726537	0.9764554	0.9730638	0.9541703	0.9667719	0.954185	0.98613876	0.9452471	0.9647539	0.972251
0.0	0.99933416	0.9987445	0.9988813	0.99937963	0.9993599	0.9995956	0.9992673	0.99962056	0.9978309	0.999824
0.0	0.99873656	0.9992434	0.9991115	0.99935323	0.99837947	0.9997489	0.99942553	0.99745184	0.9957644	0.99923503
0.0	0.0016141683	0.5545321	0.96074724	0.0069626085	0.00092787907	0.0005966753	0.9151538	0.10985809	0.0017174458	0.14830038
0.0	0.22784548	0.3755492	0.47286606	0.29171562	0.2664574	0.5989146	0.7213093	0.5577386	0.3917445	0.81952655
0.0	0.9726537	0.9764554	0.9730638	0.9541703	0.9667719	0.954185	0.98613876	0.9452471	0.9647539	0.972251
0.0	0.9726537	0.9764554	0.9730638	0.9541703	0.9667719	0.954185	0.98613876	0.9452471	0.9647539	0.972251
0.0	0.9726537	0.9764554	0.9730638	0.9541703	0.9667719	0.954185	0.98613876	0.9452471	0.9647539	0.972251
0.0	0.005390823	0.0019539485	0.0056211986	0.009799359	0.007957522	0.02851737	0.0012972257	0.026186462	0.008787436	0.038886793
0.0	0.9726537	0.9764554	0.9730638	0.9541703	0.9667719	0.954185	0.98613876	0.9452471	0.9647539	0.972251
0.0	0.005390823	0.0019539485	0.0056211986	0.009799359	0.007957514	0.02851737	0.0012972257	0.026186466	0.008787436	0.038886793
0.0	0.0065363315	0.0019672145	0.0053676963	0.009649743	0.008241529	0.03032768	0.0013750985	0.026324071	0.00955512	0.043902125
0.0	0.9726537	0.9764554	0.9730638	0.9541703	0.9667719	0.954185	0.98613876	0.9452471	0.9647539	0.972251
0.0	0.9726537	0.23035182	0.00065748225	0.26891416	0.033168703	0.7854309	0.8583134	0.77276677	0.22617719	0.9555233
0.0	0.0060107824	0.0021411893	0.005993724	0.010130129	0.007957514	0.03384061	0.0013704612	0.027214715	0.008863263	0.04245193
0.0	0.99893636	0.99891675	0.9975787	0.9995245	0.99920565	0.99948007	0.9991737	0.99939513	0.99892324	0.9997204
0.0	0.99893636	0.99891675	0.9975787	0.9995245	0.99920565	0.99948007	0.9991737	0.99939513	0.99892324	0.9997204
0.0	0.99933416	0.9987445	0.9988813	0.99937963	0.9993599	0.9995956	0.9992673	0.99962056	0.9978309	0.999824
0.0	0.0002150195	7.5552714e-05	5.6689576e-05	0.00019191398	6.37153e-05	0.00020339187	8.833441e-05	0.00020395486	9.425908e-05	0.00057734567
0.0	0.0016141675	0.5545321	0.96074724	0.0069626085	0.00092787907	0.0005966753	0.9151538	0.10985809	0.0017174451	0.14830036
0.0	0.99933416	0.9987445	0.9988813	0.99937963	0.9993599	0.9995956	0.9992673	0.99962056	0.9978309	0.999824
0.0	0.0002150195	7.5552714e-05	5.668963e-05	0.0001919138	6.371523e-05	0.00020339187	8.833441e-05	0.00020395486	9.425908e-05	0.00057734567
0.0	0.0016141675	0.5545322	0.96074724	0.0069626085	0.00092787907	0.0005966756	0.9151538	0.10985809	0.0017174442	0.14830044
0.0	0.99893636	0.99891675	0.9975787	0.9995245	0.99920565	0.99948007	0.9991737	0.99939513	0.99892324	0.9997204
0.0	0.99933416	0.9987445	0.9988813	0.99937963	0.9993599	0.9995956	0.9992673	0.99962056	0.9978309	0.999824
0.0	0.0002150195	7.5552714e-05	5.6689576e-05	0.00019191398	6.371523e-05	0.00020339187	8.833441e-05	0.00020395486	9.425908e-05	0.00057734567
0.0	0.0016141683	0.5545321	0.96074724	0.0069626085	0.00092787907	0.0005966759	0.9151538	0.10985809	0.0017174442	0.14830036
0.0	0.99893636	0.99891675	0.9975787	0.9995245	0.99920565	0.99948007	0.9991737	0.99939513	0.99892324	0.9997204
0.0	0.99933416	0.9987445	0.9988813	0.99937963	0.9993599	0.9995956	0.9992673	0.99962056	0.9978309	0.999824
0.0	0.0002150195	7.5552714e-05	5.6689576e-05	0.00019191398	6.371523e-05	0.00020339187	8.833441e-05	0.00020395486	9.425908e-05	0.00057734567
0.0	0.0016141683	0.5545322	0.96074724	0.0069626085	0.00092787907	0.0005966756	0.9151538	0.10985809	0.0017174458	0.14830038
0.0	0.9973369	0.9855833	0.99636215	0.99759007	0.9963676	0.99927324	0.9942549	0.99842924	0.9832653	0.99963593
0.0	0.9726537	0.9764554	0.9730638	0.9541703	0.9667719	0.954185	0.98613876	0.9452471	0.9647539	0.972251
0.0	0.9726537	0.9764554	0.9730638	0.9541703	0.9667719	0.954185	0.98613876	0.9452471	0.9647539	0.972251
0.0	0.9976451	0.99277955	0.99561834	0.9959258	0.9982389	0.9979796	0.99512625	0.9957503	0.99703586	0.9989396
0.0	0.005492404	0.0019539485	0.006032919	0.010154793	0.0077423486	0.02810348	0.0019496398	0.025942905	0.00974684	0.04296567
0.0	0.0007857457	0.9764554	0.08083584	0.5926193	0.00043375674	0.00073219766	0.96551925	0.00014996763	0.08919252	0.17162965
0.0	0.9982716	0.9980306	0.99916947	0.9988819	0.99870694	0.999268	0.99895287	0.9989422	0.9979809	0.99961615
0.0	0.9726537	0.9764554	0.9730638	0.9541703	0.9667719	0.954185	0.98613876	0.9452471	0.9647539	0.972251
0.0	0.8590556	0.8758681	0.82971776	0.83207357	0.6293967	0.8109359	0.5109406	0.8963269	0.82426316	0.9988226
0.0	0.8771152	0.9158749	0.83185	0.8413986	0.62160313	0.8023927	0.50662446	0.8948501	0.8443787	0.99881977
0.0	0.88588095	0.92285275	0.8446357	0.84031725	0.6594364	0.8069297	0.5289666	0.90201014	0.81786716	0.9987941
0.0	0.9003536	0.9634694	0.8873601	0.84526545	0.76139396	0.87215126	0.5847217	0.9110888	0.90699255	0.9990119
0.0	0.87515104	0.9283188	0.8360767	0.8560374	0.6600542	0.80313396	0.49846965	0.8951515	0.8449138	0.9988801
0.0	0.8808086	0.91768646	0.8384413	0.8517616	0.64087784	0.81032115	0.51721406	0.8948517	0.8298214	0.9988727
0.0	0.8752015	0.92029595	0.82961124	0.8599186	0.6369899	0.80982596	0.5030656	0.9003815	0.78442436	0.99871016
0.0	0.99702126	0.99382544	0.99611807	0.99781185	0.9976889	0.9994142	0.99613035	0.99886596	0.9907069	0.9997044
0.0	0.9726537	0.9764554	0.9730638	0.9541703	0.9667719	0.954185	0.98613876	0.9452471	0.9647539	0.972251
0.0	0.9726537	0.9764554	0.9730638	0.9541703	0.9667719	0.954185	0.98613876	0.9452471	0.9647539	0.972251
0.0	0.9726537	0.9764554	0.9730638	0.9541703	0.9667719	0.954185	0.98613876	0.9452471	0.9647539	0.972251
0.0	0.9726537	0.9764554	0.9730638	0.9541703	0.9667719	0.954185	0.98613876	0.9452471	0.9647539	0.972251
0.0	0.99767834	0.9916467	0.9970048	0.997982	0.9982851	0.99948007	0.99523634	0.9986461	0.99171585	0.9997186
0.0	0.99635446	0.9861103	0.99575883	0.9966338	0.99568886	0.99927217	0.9934999	0.9982651	0.98034036	0.99957114
0.0	0.99635446	0.9861103	0.99575883	0.9966338	0.99568886	0.99927217	0.9934999	0.9982651	0.98034036	0.99957114
0.0	0.99635446	0.9861103	0.99575883	0.9966338	0.99568886	0.99927217	0.9934999	0.9982651	0.98034036	0.99957114
0.0	0.99635446	0.9861103	0.99575883	0.9966338	0.99568886	0.99927217	0.9934999	0.9982651	0.98034036	0.99957114
0.0	0.99702126	0.99382544	0.99611807	0.99781185	0.9976889	0.9994142	0.99613035	0.99886596	0.9907069	0.9997044
0.0	0.9726537	0.9764554	0.9730638	0.9541703	0.9667719	0.954185	0.98613876	0.9452471	0.9647539	0.972251
0.0	0.9726537	0.9764554	0.9730638	0.9541703	0.9667719	0.954185	0.98613876	0.9452471	0.9647539	0.972251
0.0	0.9726537	0.9764554	0.9730638	0.9541703	0.9667719	0.954185	0.98613876	0.9452471	0.9647539	0.972251
0.0	0.99717087	0.99066544	0.996942	0.99804413	0.99683124	0.9994679	0.9946772	0.99861073	0.98738503	0.9996692
0.0	0.9726537	0.9764554	0.9730638	0.9541703	0.9667719	0.954185	0.98613876	0.9452471	0.9647539	0.972251
0.0	0.9726537	0.9764554	0.9730638	0.9541703	0.9667719	0.954185	0.98613876	0.9452471	0.9647539	0.972251
0.0	0.9726537	0.9764554	0.9730638	0.9541703	0.9667719	0.954185	0.98613876	0.9452471	0.9647539	0.972251
0.0	0.9726537	0.9764554	0.9730638	0.9541703	0.9667719	0.954185	0.98613876	0.9452471	0.9647539	0.972251
0.0	0.9884123	0.9908263	0.99281377	0.9912185	0.9727639	0.99057126	0.89153075	0.99627554	0.9308964	0.99675995
0.0	0.9976451	0.9927797	0.99561834	0.9959258	0.9982389	0.9979796	0.99512637	0.9957503	0.99703586	0.9989396
0.0	0.9726537	0.9764554	0.9730638	0.9541703	0.9667719	0.954185	0.98613876	0.9452471	0.9647539	0.972251
0.0	0.9982716	0.9980306	0.99916947	0.9988819	0.99870694	0.999268	0.99895287	0.9989422	0.9979809	0.99961615
0.0	0.9726537	0.9764554	0.9730638	0.9541703	0.9667719	0.954185	0.98613876	0.9452471	0.9647539	0.972251
0.0	0.9726537	0.9764554	0.9730638	0.9541703	0.9667719	0.954185	0.98613876	0.9452471	0.9647539	0.972251
0.0	0.989484	0.9931149	0.99150556	0.992382	0.9878599	0.9963497	0.98735577	0.99108773	0.9848145	0.9993549
0.0	0.01636366	0.83298016	0.98878366	0.018979985	0.035688847	0.006059386	0.9522079	0.6322284	0.029908102	0.7476094
0.0	0.9726537	0.9764554	0.9730638	0.9541703	0.9667719	0.954185	0.98613876	0.9452471	0.9647539	0.972251
0.0	0.9726537	0.9764554	0.9730638	0.9541703	0.9667719	0.954185	0.98613876	0.9452471	0.9647539	0.972251
0.0	0.9726537	0.9764554	0.9730638	0.9541703	0.9667719	0.954185	0.98613876	0.9452471	0.9647539	0.972251
0.0	0.9726537	0.9764554	0.9730638	0.9541703	0.9667719	0.954185	0.98613876	0.9452471	0.9647539	0.972251
0.0	0.9726537	0.9764554	0.9730638	0.9541703	0.9667719	0.954185	0.98613876	0.9452471	0.9647539	0.972251
0.0	0.9726537	0.9764554	0.9730638	0.9541703	0.9667719	0.954185	0.98613876	0.9452471	0.9647539	0.972251
0.0	0.9726537	0.9764554	0.9730638	0.9541703	0.9667719	0.954185	0.98613876	0.9452471	0.9647539	0.972251
0.0	0.9726537	0.9764554	0.9730638	0.9541703	0.9667719	0.954185	0.98613876	0.9452471	0.9647539	0.972251
0.0	0.9726537	0.9764554	0.9730638	0.9541703	0.9667719	0.954185	0.98613876	0.9452471	0.9647539	0.972251
0.0	0.9726537	0.9764554	0.9730638	0.9541703	0.9667719	0.954185	0.98613876	0.9452471	0.9647539	0.972251
0.0	0.9726537	0.9764554	0.9730638	0.9541703	0.9667719	0.954185	0.98613876	0.9452471	0.9647539	0.972251
0.0	0.99323094	0.9747626	0.9982249	0.9939513	0.96635365	0.99557143	0.99425715	0.9909713	0.9472697	0.9971185
0.0	0.9726537	0.9764554	0.9730638	0.9541703	0.9667719	0.954185	0.98613876	0.9452471	0.9647539	0.972251
0.0	0.99812204	0.9958268	0.99929464	0.9982552	0.9976776	0.99935037	0.99291456	0.99861634	0.99355936	0.9981675
0.0	0.99933416	0.9987445	0.9988813	0.99937963	0.9993599	0.9995956	0.9992673	0.99962056	0.9978309	0.999824
0.0	0.9726537	0.9764554	0.9730638	0.9541703	0.9667719	0.954185	0.98613876	0.9452471	0.9647539	0.972251
0.0	0.9898286	0.9955987	0.99726415	0.99764663	0.9983273	0.9982851	0.99282396	0.9981128	0.9942707	0.99923694
0.0	0.9726537	0.9764554	0.9730638	0.9541703	0.9667719	0.954185	0.98613876	0.9452471	0.9647539	0.972251
0.0	0.9726537	0.9764554	0.9730638	0.9541703	0.9667719	0.954185	0.98613876	0.9452471	0.9647539	0.972251
0.0	0.9964574	0.99094033	0.99761486	0.99383295	0.9944378	0.99721944	0.98990345	0.9966703	0.99058515	0.9985891
0.0	0.99866605	0.9957125	0.997561	0.99819535	0.99908364	0.99872893	0.99692804	0.99797577	0.99856734	0.99946374
0.0	0.9992536	0.99901354	0.9993042	0.99939847	0.9993088	0.99962854	0.9993685	0.9994325	0.9986324	0.9997396
0.0	0.99891686	0.9992442	0.9998745	0.20061068	0.49156812	0.9386355	0.9986374	0.9999951	0.99964786	0.9999434
0.0	0.998703	0.99865794	0.9993393	0.9991943	0.9990664	0.9994894	0.9991836	0.9989422	0.9983139	0.9996538
0.0	0.9977089	0.99600154	0.99832994	0.9977278	0.9971591	0.9988611	0.9955391	0.9966703	0.99415165	0.9990056
0.0	0.9726537	0.9764554	0.9730638	0.9541703	0.9667719	0.954185	0.98613876	0.9452471	0.9647539	0.972251
0.0	0.2761048	0.41755217	0.34676042	0.53278774	0.45062482	0.5318817	0.12527928	0.7118697	0.21591058	0.79451585
0.0	0.99911577	0.99922085	0.997849	0.99963903	0.99934584	0.9995566	0.99934226	0.9995322	0.9991646	0.99977046
0.0	0.2774057	0.86843085	0.99883157	0.9727313	0.9366055	0.007932953	0.9910913	0.9452471	0.990739	0.9996207
0.0	0.2774057	0.92375267	0.32022953	0.8376263	0.8043773	0.007932953	0.9834346	0.9452471	0.98754174	0.9844838
0.0	0.9976451	0.99277955	0.99561834	0.9959258	0.9982389	0.9979796	0.99512637	0.9957503	0.99703586	0.9989396
0.0	0.99892825	0.9986646	0.99888366	0.99875486	0.9988581	0.9994295	0.9991155	0.99949443	0.998892	0.99979824
0.0	0.9726537	0.9764554	0.9730638	0.9541703	0.9667719	0.954185	0.98613876	0.9452471	0.9647539	0.972251
0.0	0.9726537	0.9764554	0.9730638	0.9541703	0.9667719	0.954185	0.98613876	0.9452471	0.9647539	0.972251
0.0	0.9726537	0.9764554	0.9730638	0.9541703	0.9667719	0.954185	0.98613876	0.9452471	0.9647539	0.972251
0.0	0.9726537	0.9764554	0.9730638	0.9541703	0.9667719	0.954185	0.98613876	0.9452471	0.9647539	0.972251
0.0	0.9726537	0.9764554	0.9730638	0.9541703	0.9667719	0.954185	0.98613876	0.9452471	0.9647539	0.972251
0.0	0.9726537	0.9764554	0.9730638	0.9541703	0.9667719	0.954185	0.98613876	0.9452471	0.9647539	0.972251
0.0	0.9982716	0.9980306	0.99916947	0.9988819	0.99870694	0.999268	0.99895287	0.9989422	0.9979809	0.99961615
0.0	0.99933416	0.9987445	0.9988813	0.99937963	0.9993599	0.9995956	0.9992673	0.99962056	0.9978309	0.999824
0.0	0.9726537	0.9764554	0.9730638	0.9541703	0.9667719	0.954185	0.98613876	0.9452471	0.9647539	0.972251
0.0	0.9726537	0.9764554	0.9730638	0.9541703	0.9667719	0.954185	0.98613876	0.9452471	0.9647539	0.972251
0.0	0.9726537	0.9764554	0.9730638	0.9541703	0.9667719	0.954185	0.98613876	0.9452471	0.9647539	0.972251
0.0	0.99933416	0.9987445	0.9988813	0.99937963	0.9993599	0.9995956	0.9992673	0.99962056	0.9978309	0.999824
0.0	0.9726537	0.9764554	0.9730638	0.9541703	0.9667719	0.954185	0.98613876	0.9452471	0.9647539	0.972251
0.0	0.0002150195	7.5552714e-05	5.6689576e-05	0.0001919138	6.371523e-05	0.00020339187	8.833441e-05	0.00020395486	9.425908e-05	0.00057734567
0.0	0.9726537	0.9764554	0.9730638	0.9541703	0.9667719	0.954185	0.98613876	0.9452471	0.9647539	0.972251
0.0	0.99812204	0.9958268	0.99929464	0.9982552	0.9976776	0.99935037	0.99291456	0.99861634	0.99355936	0.9981675
0.0	0.99933416	0.9987445	0.9988813	0.99937963	0.9993599	0.9995956	0.9992673	0.99962056	0.9978309	0.999824
0.0	0.9726537	0.9764554	0.9730638	0.9541703	0.9667719	0.954185	0.98613876	0.9452471	0.9647539	0.972251
0.0	0.9726537	0.9764554	0.9730638	0.9541703	0.9667719	0.954185	0.98613876	0.9452471	0.9647539	0.972251
0.0	0.9898286	0.9955987	0.99726415	0.99764663	0.9983273	0.9982851	0.99282396	0.9981128	0.9942707	0.99923694
0.0	0.4401932	0.88126904	0.9399695	0.28922924	0.7630116	0.9611367	0.4010022	0.89286894	0.54765147	0.8374672
0.0	0.9376503	0.55060333	0.74218595	0.95011735	0.5443792	0.9956831	0.7842303	0.9523716	0.9534754	0.9931791
0.0	0.9726537	0.9764554	0.9730638	0.9541703	0.9667719	0.954185	0.98613876	0.9452471	0.9647539	0.972251
0.0	0.9726537	0.9764554	0.9730638	0.9541703	0.9667719	0.954185	0.98613876	0.9452471	0.9647539	0.972251
0.0	0.99933416	0.9987445	0.9988813	0.99937963	0.9993599	0.9995956	0.9992673	0.99962056	0.9978309	0.999824
0.0	0.9726537	0.9764554	0.9730638	0.9541703	0.9667719	0.954185	0.98613876	0.9452471	0.9647539	0.972251
0.0	0.0002150195	7.5552714e-05	5.6689576e-05	0.0001919138	6.37153e-05	0.00020339187	8.833441e-05	0.00020395486	9.425908e-05	0.00057734567
0.0	0.0016141683	0.5545322	0.96074724	0.0069626085	0.00092787907	0.0005966753	0.9151538	0.10985809	0.0017174458	0.1483004
0.0	0.2262972	0.48236537	0.5551885	0.6759612	0.86577165	0.67979515	0.3844281	0.75490576	0.62158567	0.9079104
0.0	0.20906584	0.25752938	0.40926304	0.51274365	0.7556374	0.62635124	0.25168166	0.6428659	0.48721984	0.8667485
0.0	0.999089	0.9986721	0.99918336	0.9991462	0.9991177	0.9994825	0.99918145	0.9994325	0.9983462	0.99970907
0.0	0.9726537	0.9764554	0.9730638	0.9541703	0.9667719	0.954185	0.98613876	0.9452471	0.9647539	0.972251
0.0	0.9726537	0.9764554	0.9730638	0.9541703	0.9667719	0.954185	0.98613876	0.9452471	0.9647539	0.972251
0.0	0.005390823	0.0019539485	0.0056211986	0.00979935	0.007957518	0.02851737	0.0012972257	0.026186466	0.008787436	0.038886774
0.0	0.81075454	0.8758681	0.7914913	0.7727249	0.53252894	0.7406624	0.41533947	0.85624164	0.7580547	0.9984151
0.0	0.9964574	0.99094033	0.99761486	0.99383295	0.9944378	0.99721944	0.98990345	0.9966703	0.99058515	0.9985891
0.0	0.999089	0.9986721	0.99918336	0.9991462	0.9991177	0.9994825	0.99918145	0.9994325	0.9983462	0.99970907
0.0	0.99455124	0.99486154	0.99741095	0.99803275	0.9973584	0.9976515	0.996409	0.997654	0.9934635	0.9990784
0.0	0.011125422	0.028639467	0.87864614	0.035041	0.011976526	0.014591577	0.04249485	0.8024102	0.011996393	0.73844445
0.0	0.9726537	0.9764554	0.9730638	0.9541703	0.9667719	0.954185	0.98613876	0.9452471	0.9647539	0.972251
0.0	0.9884123	0.9908263	0.99281377	0.9912185	0.9727639	0.99057126	0.89153075	0.99627554	0.9308964	0.99675995
0.0	0.9887735	0.96888685	0.9852669	0.9828016	0.9897512	0.9906365	0.94406503	0.9826015	0.9769906	0.99593157
0.0	0.9726537	0.9764554	0.9730638	0.9541703	0.9667719	0.954185	0.98613876	0.9452471	0.9647539	0.972251
0.0	0.97440875	0.9585584	0.93333554	0.99129784	0.98593247	0.99163026	0.97584337	0.9904241	0.98363125	0.9975574
0.0	0.9726537	0.9764554	0.9730638	0.9541703	0.9667719	0.954185	0.98613876	0.9452471	0.9647539	0.972251
0.0	0.9726537	0.9764554	0.9730638	0.9541703	0.9667719	0.954185	0.98613876	0.9452471	0.9647539	0.972251
0.0	0.9726537	0.9764554	0.9730638	0.9541703	0.9667719	0.954185	0.98613876	0.9452471	0.9647539	0.972251
0.0	0.9976451	0.99277955	0.99561834	0.9959258	0.9982389	0.9979796	0.99512637	0.9957503	0.99703586	0.9989396
0.0	0.9726537	0.9764554	0.9730638	0.9541703	0.9667719	0.954185	0.98613876	0.9452471	0.9647539	0.972251
0.0	0.9935662	0.9891229	0.99080396	0.9920402	0.9942021	0.9948184	0.9666981	0.990482	0.9893741	0.99785525
0.0	0.0016141675	0.5545322	0.96074724	0.0069626085	0.00092787907	0.0005966753	0.9151538	0.10985809	0.0017174458	0.14830044
0.0	0.0009945987	0.0046449737	0.00022707866	0.12997262	0.00057270814	0.003968928	6.5936285e-05	0.0027416667	0.016344443	0.00026560508
0.0	0.00018555984	0.029517064	0.0012688187	0.0014261567	0.00014082238	0.1154648	0.0030349442	0.12435576	0.00023476126	0.0005444374
0.0	0.9726537	0.9764554	0.9730638	0.9541703	0.9667719	0.954185	0.98613876	0.9452471	0.9647539	0.972251
0.0	0.9964574	0.99094033	0.99761486	0.99383295	0.9944378	0.99721944	0.98990345	0.9966703	0.99058515	0.9985891
0.0	0.993064	0.99837863	0.99833566	0.9988368	0.99913615	0.99867463	0.9960536	0.9989586	0.99743515	0.9995365
0.0	0.0029296207	0.002121319	0.008688758	0.0066397567	0.008697745	0.0094699375	0.0014356804	0.033645615	0.005855876	0.029676085
0.0	0.034842454	0.24355401	0.92150235	0.12688205	0.243746	0.00016684245	0.7026306	0.042108815	0.12710898	0.2812457
0.0	0.99153167	0.99623305	0.9975177	0.9978993	0.9985617	0.99840933	0.99353623	0.9982817	0.9950121	0.99929166
0.0	0.993064	0.99837863	0.99833566	0.9988368	0.99913615	0.99867463	0.9960536	0.9989586	0.99743515	0.9995365
0.0	0.022008272	0.0018078871	0.003116494	0.018655473	0.012035094	0.006648701	0.00044428994	0.03878573	0.001105662	0.005529957
0.0	0.0025741556	0.0009827277	0.004896801	0.003712059	0.005102899	0.0075870943	0.000763532	0.01920581	0.0033067493	0.017123893
0.0	0.9726537	0.9764554	0.9730638	0.9541703	0.9667719	0.954185	0.98613876	0.9452471	0.9647539	0.972251
0.0	0.999089	0.9986721	0.99918336	0.9991462	0.9991177	0.9994825	0.99918145	0.9994325	0.9983462	0.99970907
0.0	0.99916947	0.998459	0.998787	0.9994679	0.99949837	0.99950635	0.9992549	0.99933475	0.99937445	0.99973327
0.0	0.99933416	0.9987445	0.9988813	0.99937963	0.9993599	0.9995956	0.9992673	0.99962056	0.9978309	0.999824
0.0	0.88490397	0.93986565	0.97547865	0.9430232	0.92497575	0.993937	0.9153406	0.98033684	0.85257924	0.97951573
0.0	0.9726537	0.9764554	0.9730638	0.9541703	0.9667719	0.954185	0.98613876	0.9452471	0.9647539	0.972251
0.0	0.9726537	0.9764554	0.9730638	0.9541703	0.9667719	0.954185	0.98613876	0.9452471	0.9647539	0.972251
0.0	0.83601815	0.6471868	0.84212464	0.9555243	0.73851794	0.8952128	0.8178818	0.7755556	0.8380347	0.92467785
0.0	0.9726537	0.9764554	0.9730638	0.9541703	0.9667719	0.954185	0.98613876	0.9452471	0.9647539	0.972251
0.0	0.9989298	0.99947506	0.9993154	0.99947757	0.999684	0.9998666	0.9984939	0.999796	0.99845946	0.99979
0.0	0.9987245	0.9993155	0.99939084	0.9995353	0.9996867	0.9998573	0.9985171	0.99984455	0.9988172	0.999798
0.0	0.99875677	0.9989386	0.99940956	0.99909985	0.999686	0.9998585	0.9982868	0.9997696	0.9978818	0.99979824
0.0	0.9986792	0.9992211	0.99922955	0.99931383	0.999617	0.99980575	0.9981293	0.9997775	0.99731356	0.9997887
0.0	0.99863917	0.996007	0.9977164	0.99775094	0.9989452	0.99819714	0.9977489	0.9977053	0.9984849	0.9994417
0.0	0.021637464	0.1863734	0.29195434	0.14767861	0.1343991	0.022776306	0.0633802	0.19407034	0.21090105	0.6834891
0.0	0.44109246	0.2925616	0.58033246	0.9413434	0.044609677	0.046140846	0.07804033	0.7225116	0.15662172	0.82146394
0.0	0.9726537	0.9764554	0.9730638	0.9541703	0.9667719	0.954185	0.98613876	0.9452471	0.9647539	0.972251
0.0	0.9726537	0.9764554	0.9730638	0.9541703	0.9667719	0.954185	0.98613876	0.9452471	0.9647539	0.972251
0.0	0.99817383	0.9945831	0.9965359	0.9969208	0.9985287	0.9984236	0.9966217	0.9967218	0.9978048	0.9992083
0.0	0.9726537	0.9764554	0.9730638	0.9541703	0.9667719	0.954185	0.98613876	0.9452471	0.9647539	0.972251
0.0	0.9726537	0.9764554	0.9730638	0.9541703	0.9667719	0.954185	0.98613876	0.9452471	0.9647539	0.972251
0.0	0.9976451	0.99277955	0.99561834	0.9959258	0.9982389	0.9979796	0.99512637	0.9957503	0.99703586	0.9989396
0.0	0.9976451	0.99277955	0.99561834	0.9959258	0.9982389	0.9979796	0.99512637	0.9957503	0.99703586	0.9989396
0.0	0.9976451	0.99277955	0.99561834	0.9959258	0.9982389	0.9979796	0.99512637	0.9957503	0.99703586	0.9989396
0.0	0.9976451	0.99277955	0.99561834	0.9959258	0.9982389	0.9979796	0.99512637	0.9957503	0.99703586	0.9989396
0.0	0.9976451	0.99277955	0.99561834	0.9959258	0.9982389	0.9979796	0.99512637	0.9957503	0.99703586	0.9989396
0.0	0.99866605	0.9957124	0.997561	0.99819535	0.99908364	0.99872893	0.99692804	0.99797577	0.99856734	0.99946374
0.0	0.9726537	0.9764554	0.9730638	0.9541703	0.9667719	0.954185	0.98613876	0.9452471	0.9647539	0.972251
0.0	0.9726537	0.9764554	0.9730638	0.9541703	0.9667719	0.954185	0.98613876	0.9452471	0.9647539	0.972251
0.0	0.9726537	0.9764554	0.9730638	0.9541703	0.9667719	0.954185	0.98613876	0.9452471	0.9647539	0.972251
0.0	0.9976451	0.99277955	0.99561834	0.9959258	0.9982389	0.9979796	0.99512637	0.9957503	0.99703586	0.9989396
0.0	0.9726537	0.9764554	0.9730638	0.9541703	0.9667719	0.954185	0.98613876	0.9452471	0.9647539	0.972251
0.0	0.9896169	0.9813921	0.9541387	0.9957236	0.99274206	0.99680316	0.9871749	0.9943222	0.99240404	0.9987509
0.0	0.9726537	0.9764554	0.9730638	0.9541703	0.9667719	0.954185	0.98613876	0.9452471	0.9647539	0.972251
0.0	0.9726537	0.9764554	0.9730638	0.9541703	0.9667719	0.954185	0.98613876	0.9452471	0.9647539	0.972251
0.0	0.9942298	0.9953595	0.98978275	0.9978543	0.99675816	0.998259	0.99808747	0.99733377	0.9929255	0.99958235
0.0	0.9726537	0.9764554	0.9730638	0.9541703	0.9667719	0.954185	0.98613876	0.9452471	0.9647539	0.972251
0.0	0.97440875	0.9585584	0.93333554	0.99129784	0.98593247	0.99163026	0.97584337	0.9904241	0.98363125	0.9975574
0.0	0.62343013	0.7899005	0.92106986	0.90871036	0.89981914	0.8293577	0.85978013	0.8761813	0.9504011	0.9853436
0.0	0.6234302	0.7899005	0.92106986	0.90871024	0.89981914	0.8293576	0.85978013	0.8761812	0.9504011	0.9853436
0.0	0.6234302	0.78990054	0.92106986	0.90871036	0.89981914	0.8293577	0.8597802	0.8761812	0.9504011	0.9853436
0.0	0.9726537	0.9764554	0.9730638	0.9541703	0.9667719	0.954185	0.98613876	0.9452471	0.9647539	0.972251
0.0	0.9726537	0.9764554	0.9730638	0.9541703	0.9667719	0.954185	0.98613876	0.9452471	0.9647539	0.972251
0.0	0.9867662	0.9798946	0.94871366	0.9945129	0.99088585	0.9957203	0.98649406	0.993644	0.99025095	0.9984218
0.0	0.9726537	0.9764554	0.9730638	0.9541703	0.9667719	0.954185	0.98613876	0.9452471	0.9647539	0.972251
0.0	0.9726537	0.9764554	0.9730638	0.9541703	0.9667719	0.954185	0.98613876	0.9452471	0.9647539	0.972251
0.0	0.9726537	0.9764554	0.9730638	0.9541703	0.9667719	0.954185	0.98613876	0.9452471	0.9647539	0.972251
0.0	0.99933416	0.9987445	0.9988813	0.99937963	0.9993599	0.9995956	0.9992673	0.99962056	0.9978309	0.999824
0.0	0.002391466	0.0031001433	0.0008805462	0.0033261802	0.001710852	0.003778722	0.0015108588	0.0067119044	0.0012617109	0.009661621
0.0	0.9726537	0.9764554	0.9730638	0.9541703	0.9667719	0.954185	0.98613876	0.9452471	0.9647539	0.972251
0.0	0.9726537	0.9764554	0.9730638	0.9541703	0.9667719	0.954185	0.98613876	0.9452471	0.9647539	0.972251
0.0	0.9726537	0.9764554	0.9730638	0.9541703	0.9667719	0.954185	0.98613876	0.9452471	0.9647539	0.972251
0.0	0.9726537	0.9764554	0.9730638	0.9541703	0.9667719	0.954185	0.98613876	0.9452471	0.9647539	0.972251
0.0	0.9726537	0.9764554	0.9730638	0.9541703	0.9667719	0.954185	0.98613876	0.9452471	0.9647539	0.972251
0.0	0.9726537	0.9764554	0.9730638	0.9541703	0.9667719	0.954185	0.98613876	0.9452471	0.9647539	0.972251
0.0	0.9726537	0.9764554	0.9730638	0.9541703	0.9667719	0.954185	0.98613876	0.9452471	0.9647539	0.972251
0.0	0.9726537	0.9764554	0.9730638	0.9541703	0.9667719	0.954185	0.98613876	0.9452471	0.9647539	0.972251
0.0	0.9726537	0.9764554	0.9730638	0.9541703	0.9667719	0.954185	0.98613876	0.9452471	0.9647539	0.972251
0.0	0.9726537	0.9764554	0.9730638	0.9541703	0.9667719	0.954185	0.98613876	0.9452471	0.9647539	0.972251
0.0	0.9726537	0.9764554	0.9730638	0.9541703	0.9667719	0.954185	0.98613876	0.9452471	0.9647539	0.972251
0.0	0.87238824	0.73110586	0.93339866	0.49450117	0.43018764	0.95081824	0.39733598	0.8836851	0.6659134	0.884889
0.0	0.9744086	0.9585584	0.93333554	0.99129784	0.98593247	0.99163026	0.97584337	0.9904241	0.98363125	0.9975574
0.0	0.9726537	0.9764554	0.9730638	0.9541703	0.9667719	0.954185	0.98613876	0.9452471	0.9647539	0.972251
0.0	0.99455124	0.99486154	0.99741095	0.99803275	0.9973584	0.9976515	0.996409	0.997654	0.9934635	0.9990784
0.0	0.9991673	0.999742	0.99942636	0.9997608	0.9998945	0.99992883	0.9992317	0.9999231	0.9997032	0.9999095
0.0	0.0066378894	0.003454628	0.0068527707	0.015868615	0.014067739	0.0515641	0.0022030293	0.04871947	0.016485322	0.06778916
0.0	0.80388325	0.9264771	0.8468409	0.92008036	0.9783719	0.9914938	0.7300209	0.86359984	0.7772723	0.96230155
0.0	0.0012174225	0.020954177	0.08916719	0.00016867317	0.004377951	0.9889447	0.0006118944	0.32490906	0.0064634406	0.0063216067
0.0	0.9726537	0.9764554	0.9730638	0.9541703	0.9667719	0.954185	0.98613876	0.9452471	0.9647539	0.972251
0.0	0.00021809603	0.00018336097	3.4286142e-05	3.3311102e-05	1.7865317e-05	0.0022068794	8.087766e-05	0.0002995144	3.1891963e-05	0.0010257292
0.0	0.9922579	0.99674594	0.99775165	0.998192	0.9983273	0.99866986	0.9948173	0.99853206	0.9942707	0.99934095
0.0	0.9922579	0.99674594	0.99775165	0.998192	0.9983273	0.99866986	0.9948173	0.99853206	0.9942707	0.99934095
0.0	0.99080676	0.9931854	0.994189	0.9939567	0.9727639	0.99338067	0.93241835	0.9970988	0.9308964	0.9973569
0.0	0.6782437	0.79753906	0.76815647	0.945703	0.5212498	0.82003516	0.46000183	0.88016176	0.6780484	0.96466744
0.0	0.9726537	0.9764554	0.9730638	0.9541703	0.9667719	0.954185	0.98613876	0.9452471	0.9647539	0.972251
0.0	0.9964574	0.99094033	0.99761486	0.99383295	0.9944378	0.99721944	0.98990357	0.9966703	0.99058515	0.9985891
0.0	0.99953914	0.99968874	0.9995964	0.9997538	0.99936706	0.9994703	0.9975024	0.9991973	0.9994561	0.9991352
0.0	0.9726537	0.9764554	0.9730638	0.9541703	0.9667719	0.954185	0.98613876	0.9452471	0.9647539	0.972251
0.0	0.9726537	0.9764554	0.9730638	0.9541703	0.9667719	0.954185	0.98613876	0.9452471	0.9647539	0.972251
0.0	0.0066396873	0.0022343507	0.0057997652	0.011321934	0.008611533	0.029067319	0.0012972257	0.026186462	0.009523835	0.04387918
0.0	0.99455124	0.99486154	0.99741095	0.99803275	0.9973584	0.9976515	0.996409	0.997654	0.9934635	0.9990784
0.0	0.9726537	0.9764554	0.9730638	0.9541703	0.9667719	0.954185	0.98613876	0.9452471	0.9647539	0.972251
0.0	0.9726537	0.07133587	0.054782458	0.001363561	0.07376132	0.0042602653	0.8393286	0.015136599	0.014461805	0.3036592
0.0	0.13673374	0.23395453	0.33833417	0.19704291	0.21874864	0.78976715	0.1760462	0.34599724	0.10410044	0.32487532
0.0	0.88490397	0.93986565	0.97547865	0.9430232	0.92497575	0.993937	0.9153406	0.98033684	0.8525793	0.97951573
0.0	0.9906138	0.9959026	0.9973901	0.9974566	0.99525094	0.9984706	0.9982565	0.9979913	0.9829806	0.9985838
0.0	0.9088283	0.95215344	0.97896063	0.9525521	0.9337012	0.9945485	0.93489635	0.9837996	0.8744417	0.98539215
0.0	0.99893636	0.99891675	0.9975787	0.9995245	0.99920565	0.99948007	0.9991737	0.99939513	0.99892324	0.9997204
0.0	0.9726537	0.9764554	0.9730638	0.9541703	0.9667719	0.954185	0.98613876	0.9452471	0.9647539	0.972251
0.0	0.9995053	0.9994423	0.9993856	0.99975353	0.9996959	0.99972314	0.9996207	0.9996588	0.9994311	0.99985766
0.0	0.99953103	0.99931514	0.9992397	0.9996288	0.9995115	0.9997391	0.9994748	0.9997303	0.9982481	0.9998678
0.0	0.47974938	0.9413513	0.95345795	0.7319131	0.95108914	0.9769372	0.00056382903	0.5954743	0.14299661	0.98220265
0.0	0.47974938	0.9413513	0.95345795	0.7319131	0.95108914	0.9769372	0.00056382903	0.5954743	0.14299661	0.98220265
0.0	0.91524893	0.96193224	0.9288998	0.9304019	0.9759807	0.94891053	0.9189095	0.94036543	0.94833136	0.9960337
0.0	0.9726537	0.9764554	0.9730638	0.9541703	0.9667719	0.954185	0.98613876	0.9452471	0.9647539	0.972251
0.0	0.99455124	0.99486154	0.99741095	0.99803275	0.9973584	0.9976515	0.996409	0.997654	0.9934635	0.9990784
0.0	0.023212083	0.19532296	0.17754398	0.018839916	0.0018663913	0.8160365	0.0059125847	0.5728622	0.55771327	0.15214342
0.0	0.0075421287	0.0027118125	0.006610265	0.012105033	0.011299895	0.042826213	0.0018908782	0.034410823	0.0117428405	0.05205662
0.0	0.07802351	0.03462687	0.06127214	0.00017126442	0.0001935161	0.096290305	0.024531022	0.0100794	0.007709854	0.013444392
0.0	0.99933416	0.9987445	0.9988813	0.99937963	0.9993599	0.9995956	0.9992673	0.99962056	0.9978309	0.999824
0.0	0.9726537	0.9764554	0.9730638	0.9541703	0.9667719	0.954185	0.98613876	0.9452471	0.9647539	0.972251
0.0	0.9726537	0.9764554	0.9730638	0.9541703	0.9667719	0.954185	0.98613876	0.9452471	0.9647539	0.972251
0.0	0.9726537	0.9764554	0.9730638	0.9541703	0.9667719	0.954185	0.98613876	0.9452471	0.9647539	0.972251
0.0	0.99892825	0.9986646	0.99888366	0.99875486	0.9988581	0.9994295	0.9991155	0.99949443	0.998892	0.99979824
0.0	0.9898286	0.9955987	0.99726415	0.99764663	0.9983273	0.9982851	0.99282396	0.9981128	0.9942707	0.99923694
0.0	0.99933416	0.9987445	0.9988813	0.99937963	0.9993599	0.9995956	0.9992673	0.99962056	0.9978309	0.999824
0.0	0.21535715	0.9575232	0.054782458	0.9990062	0.96309143	0.90173584	0.6734798	0.78928554	0.88001025	0.8232163
0.0	0.99228257	0.9688157	0.9846342	0.9916511	0.9942608	0.9989072	0.9806809	0.993932	0.97783214	0.9985808
0.0	0.9992052	0.9988746	0.9992618	0.99931574	0.99925023	0.9995735	0.99929595	0.9995079	0.9983462	0.9997485
0.0	0.9726537	0.9764554	0.9730638	0.9541703	0.9667719	0.954185	0.98613876	0.9452471	0.9647539	0.972251
0.0	0.99812204	0.9958268	0.99929464	0.9982552	0.9976776	0.99935037	0.99291456	0.99861634	0.99355936	0.9981675
0.0	0.9726537	0.9764554	0.9730638	0.9541703	0.9667719	0.954185	0.98613876	0.9452471	0.9647539	0.972251
0.0	0.99933416	0.9987445	0.9988813	0.99937963	0.9993599	0.9995956	0.9992673	0.99962056	0.9978309	0.999824
0.0	0.9726537	0.9764554	0.9730638	0.9541703	0.9667719	0.954185	0.98613876	0.9452471	0.9647539	0.972251
0.0	0.0002150195	7.5552714e-05	5.6689576e-05	0.0001919138	6.371523e-05	0.00020339187	8.833441e-05	0.00020395486	9.425908e-05	0.00057734567
0.0	0.9726537	0.9764554	0.9730638	0.9541703	0.9667719	0.954185	0.98613876	0.9452471	0.9647539	0.972251
0.0	0.9992015	0.998489	0.99859744	0.9994349	0.9991536	0.9997148	0.99884075	0.99957424	0.9989518	0.9996306
0.0	0.9726537	0.9764554	0.9730638	0.9541703	0.9667719	0.954185	0.98613876	0.9452471	0.9647539	0.972251
0.0	0.99933416	0.9987445	0.9988813	0.99937963	0.9993599	0.9995956	0.9992673	0.99962056	0.9978309	0.999824
0.0	0.9726537	0.9764554	0.9730638	0.9541703	0.9667719	0.954185	0.98613876	0.9452471	0.9647539	0.972251
0.0	0.0002150195	7.5552714e-05	5.6689576e-05	0.0001919138	6.371523e-05	0.00020339187	8.833441e-05	0.00020395486	9.425908e-05	0.00057734567
0.0	0.9974023	0.9942596	0.99818134	0.99645555	0.9962913	0.9981129	0.9929455	0.9976629	0.99058515	0.9989525
0.0	0.99455124	0.99486154	0.99741095	0.99803275	0.9973584	0.9976515	0.996409	0.997654	0.9934635	0.9990784
0.0	0.9726537	0.9764554	0.9730638	0.9541703	0.9667719	0.954185	0.98613876	0.9452471	0.9647539	0.972251
0.0	0.35489112	0.894567	0.5097843	0.77148736	0.2042397	0.5549271	0.08526025	0.41422924	0.9647539	0.9565809
0.0	0.9726537	0.9764554	0.9730638	0.9541703	0.9667719	0.954185	0.98613876	0.9452471	0.9647539	0.972251
0.0	0.99635446	0.9861103	0.99575883	0.9966338	0.99568886	0.99927217	0.9934999	0.9982651	0.98034036	0.99957114
0.0	0.9989704	0.99909925	0.99776244	0.99958414	0.99923074	0.9994956	0.9992569	0.999408	0.9989833	0.999726
0.0	0.9726537	0.9764554	0.9730638	0.9541703	0.9667719	0.954185	0.98613876	0.9452471	0.9647539	0.972251
0.0	0.9726537	0.9764554	0.9730638	0.9541703	0.9667719	0.954185	0.98613876	0.9452471	0.9647539	0.972251
0.0	0.038632542	0.005127588	0.01527105	0.023671787	0.041784436	0.06700571	0.010133047	0.033604547	0.013554318	0.04424941
0.0	0.99484825	0.9959269	0.9977623	0.99832433	0.9975412	0.9978399	0.99686533	0.99777895	0.9940653	0.9991341
0.0	0.07800077	0.010511297	0.0048926133	0.0036038358	0.0036232104	0.0026286482	0.0011854244	0.074627146	0.0035884604	0.2672106
0.0	0.9726537	0.9764554	0.9730638	0.9541703	0.9667719	0.954185	0.98613876	0.9452471	0.9647539	0.972251
0.0	0.07800077	0.010511297	0.0048926133	0.0036038358	0.0036232104	0.0026286482	0.0011854244	0.074627146	0.0035884604	0.2672106
0.0	0.9726537	0.9764554	0.9730638	0.9541703	0.9667719	0.954185	0.98613876	0.9452471	0.9647539	0.972251
0.0	0.00043756416	0.00013526568	0.00035435375	0.00034038504	0.0004146035	0.0008245807	0.00011677005	0.0019154815	0.00030178108	0.002743404
0.0	0.999089	0.9986721	0.99918336	0.9991462	0.9991177	0.9994825	0.99918145	0.9994325	0.9983462	0.99970907
0.0	0.9726537	0.9764554	0.9730638	0.9541703	0.9667719	0.954185	0.98613876	0.9452471	0.9647539	0.972251
0.0	0.9726537	0.9764554	0.9730638	0.9541703	0.9667719	0.954185	0.98613876	0.9452471	0.9647539	0.972251
0.0	0.9726537	0.9764554	0.9730638	0.9541703	0.9667719	0.954185	0.98613876	0.9452471	0.9647539	0.972251
0.0	0.9726537	0.9764554	0.9730638	0.9541703	0.9667719	0.954185	0.98613876	0.9452471	0.9647539	0.972251
0.0	0.9995247	0.99926084	0.9993774	0.9997521	0.999684	0.99974805	0.99957913	0.9996855	0.99954623	0.9998629
0.0	0.9779708	0.9978656	0.99567986	0.9067146	0.72000664	0.9973858	0.9221811	0.1672282	0.00060844317	0.9966904
0.0	0.9911628	0.9870144	0.9751982	0.9805966	0.9795975	0.98842853	0.90110874	0.99009156	0.9838988	0.98717844
0.0	0.99903995	0.9988418	0.9983758	0.99930465	0.99865437	0.9993562	0.99908566	0.99943465	0.997563	0.9996829
0.0	0.99455124	0.99486154	0.99741095	0.99803275	0.9973584	0.9976515	0.996409	0.997654	0.9934635	0.9990784
0.0	0.9993766	0.99921787	0.99895906	0.9995191	0.9991314	0.9996424	0.9993741	0.9996207	0.99870896	0.99978155
0.0	0.9726537	0.9764554	0.9730638	0.9541703	0.9667719	0.954185	0.98613876	0.9452471	0.9647539	0.972251
0.0	0.99933416	0.9987445	0.9988813	0.99937963	0.9993599	0.9995956	0.9992673	0.99962056	0.9978309	0.999824
0.0	0.9726537	0.9764554	0.9730638	0.9541703	0.9667719	0.954185	0.98613876	0.9452471	0.9647539	0.972251
0.0	0.9726537	0.9764554	0.9730638	0.9541703	0.9667719	0.954185	0.98613876	0.9452471	0.9647539	0.972251
0.0	0.0013993657	0.045205433	0.7083786	0.094388396	0.002484416	0.014640022	0.14557499	0.17300673	0.0052805124	0.014614907
0.0	0.99933416	0.9987445	0.9988813	0.99937963	0.9993599	0.9995956	0.9992673	0.99962056	0.9978309	0.999824
0.0	0.9726537	0.9764554	0.9730638	0.9541703	0.9667719	0.954185	0.98613876	0.9452471	0.9647539	0.972251
0.0	0.9726537	0.9764554	0.9730638	0.9541703	0.9667719	0.954185	0.98613876	0.9452471	0.9647539	0.972251
0.0	0.9726537	0.9764554	0.9730638	0.9541703	0.9667719	0.954185	0.98613876	0.9452471	0.9647539	0.972251
0.0	0.9984597	0.9975527	0.99792826	0.99882776	0.99779034	0.99946696	0.99835086	0.9990508	0.9975827	0.9997032
0.0	0.99892825	0.9986646	0.99888366	0.99875486	0.9988581	0.9994295	0.9991155	0.99949443	0.998892	0.99979824
0.0	0.9726537	0.9764554	0.9730638	0.9541703	0.9667719	0.954185	0.98613876	0.9452471	0.9647539	0.972251
0.0	0.011125422	0.02863946	0.87864614	0.035041	0.011976526	0.014591592	0.042494826	0.8024101	0.011996393	0.73844445
0.0	0.99635446	0.9861103	0.99575883	0.9966338	0.99568886	0.99927217	0.9934999	0.9982651	0.98034036	0.99957114
0.0	0.9854483	0.29096952	0.7589488	0.22911465	0.96253276	0.96324503	0.8208687	0.91195846	0.7513353	0.6973275
0.0	0.9996182	0.9994592	0.99975866	0.99987113	0.9997794	0.9998721	0.99964535	0.9998074	0.9992669	0.9998671
0.0	0.99635446	0.9861103	0.99575883	0.9966338	0.99568886	0.99927217	0.9934999	0.9982651	0.98034036	0.99957114
0.0	0.9965378	0.9860216	0.996061	0.9969438	0.99568886	0.99929094	0.9941188	0.998406	0.98073834	0.9996038
0.0	0.9367943	0.7799803	0.93478614	0.8062776	0.98293877	0.99760336	0.746814	0.9786971	0.5492969	0.9958384
0.0	0.1989329	0.30086184	0.4383685	0.56190026	0.72670346	0.6615296	0.27943486	0.6613773	0.5357764	0.8750456
0.0	0.99635446	0.9861103	0.99575883	0.9966338	0.99568886	0.99927217	0.9934999	0.9982651	0.98034036	0.99957114
0.0	0.97440875	0.9585584	0.93333554	0.99129784	0.98593247	0.99163026	0.97584337	0.9904241	0.98363125	0.9975574
0.0	0.9976451	0.99277955	0.99561834	0.9959258	0.9982389	0.9979796	0.99512637	0.9957503	0.99703586	0.9989396
0.0	0.9976451	0.99277955	0.99561834	0.9959258	0.9982389	0.9979796	0.99512637	0.9957503	0.99703586	0.9989396
0.0	0.9964574	0.99094033	0.99761486	0.99383295	0.9944378	0.99721944	0.98990345	0.9966703	0.99058515	0.9985891
0.0	0.999089	0.9986721	0.99918336	0.9991462	0.9991177	0.9994825	0.99918145	0.9994325	0.9983462	0.99970907
0.0	0.9884123	0.9908263	0.99281377	0.9912185	0.9727639	0.99057126	0.89153075	0.99627554	0.9308964	0.99675995
0.0	0.97440875	0.9585584	0.93333554	0.99129784	0.98593247	0.99163026	0.97584337	0.990424	0.98363125	0.9975574
0.0	0.9744086	0.9585584	0.93333554	0.99129784	0.98593247	0.99163026	0.97584337	0.990424	0.98363125	0.9975574
0.0	0.9920139	0.99680495	0.99775535	0.9982412	0.9986811	0.99861574	0.9944833	0.9985403	0.9961463	0.9993765
0.0	0.0024299638	0.0011522318	0.0056222966	0.004821206	0.0042576264	0.008934538	0.0008851598	0.020371042	0.0044311075	0.018296856
0.0	0.0008614656	0.00041899295	0.038706597	0.09906707	0.0035753048	0.0001371451	0.10027257	0.0023312755	0.6415254	0.011098919
0.0	0.9726537	0.9764554	0.9730638	0.9541703	0.9667719	0.954185	0.98613876	0.9452471	0.9647539	0.972251
0.0	0.9726537	0.9764554	0.9730638	0.9541703	0.9667719	0.954185	0.98613876	0.9452471	0.9647539	0.972251
0.0	0.9726537	0.9764554	0.9730638	0.9541703	0.9667719	0.954185	0.98613876	0.9452471	0.9647539	0.972251
0.0	0.9976451	0.99277955	0.99561834	0.9959258	0.9982389	0.9979796	0.99512637	0.9957503	0.99703586	0.9989396
0.0	0.9726537	0.9764554	0.9730638	0.9541703	0.9667719	0.954185	0.98613876	0.9452471	0.9647539	0.972251
0.0	0.9976451	0.99277955	0.99561834	0.9959258	0.9982389	0.9979796	0.99512637	0.9957503	0.99703586	0.9989396
0.0	0.90457726	0.95312625	0.92632926	0.94562787	0.99131197	0.9781643	0.976254	0.93114036	0.9716979	0.988373
0.0	0.994269	0.99124825	0.9899367	0.9958326	0.9948337	0.99631137	0.98965794	0.9942007	0.9930393	0.99783283
0.0	0.99893636	0.99891675	0.9975787	0.9995245	0.99920565	0.99948007	0.9991737	0.99939513	0.99892324	0.9997204
0.0	0.9978909	0.99780935	0.99858886	0.9982242	0.9993624	0.99977344	0.9963098	0.99962413	0.99561936	0.9996873
0.0	0.9726537	0.9764554	0.9730638	0.9541703	0.9667719	0.954185	0.98613876	0.9452471	0.9647539	0.972251
0.0	0.0019300523	0.00085696357	0.0014140616	0.0021540811	0.0026289308	0.0061218874	0.00032492986	0.008186048	0.0021586397	0.018020893
0.0	0.9726537	0.9764554	0.9730638	0.9541703	0.9667719	0.954185	0.98613876	0.9452471	0.9647539	0.972251
0.0	0.99491864	0.9978294	0.99799335	0.9983536	0.99897325	0.9989281	0.99594456	0.9987458	0.9963857	0.9995173
0.0	0.9898286	0.9955987	0.99726415	0.99764663	0.9983273	0.9982851	0.99282396	0.9981128	0.9942707	0.99923694
0.0	0.99491864	0.9978294	0.99799335	0.9983536	0.99897325	0.9989281	0.99594456	0.9987458	0.9963857	0.9995173
0.0	0.9726537	0.9764554	0.9730638	0.9541703	0.9667719	0.954185	0.98613876	0.9452471	0.9647539	0.972251
0.0	0.9726537	0.9764554	0.9730638	0.9541703	0.9667719	0.954185	0.98613876	0.9452471	0.9647539	0.972251
0.0	0.9726537	0.9764554	0.9730638	0.9541703	0.9667719	0.954185	0.98613876	0.9452471	0.9647539	0.972251
0.0	0.9726537	0.9764554	0.9730638	0.9541703	0.9667719	0.954185	0.98613876	0.9452471	0.9647539	0.972251
0.0	0.9726537	0.9764554	0.9730638	0.9541703	0.9667719	0.954185	0.98613876	0.9452471	0.9647539	0.972251
0.0	0.9726537	0.9764554	0.9730638	0.9541703	0.9667719	0.954185	0.98613876	0.9452471	0.9647539	0.972251
0.0	0.00087232346	0.34806156	0.89639455	0.020089865	0.0013161309	0.0013118571	0.897296	0.023259468	0.0018899974	0.017845353
0.0	0.9726537	0.9764554	0.9730638	0.9541703	0.9667719	0.954185	0.98613876	0.9452471	0.9647539	0.972251
0.0	0.9726537	0.9764554	0.9730638	0.9541703	0.9667719	0.954185	0.98613876	0.9452471	0.9647539	0.972251
0.0	0.9964574	0.99094033	0.99761486	0.99383295	0.9944378	0.99721944	0.98990345	0.9966703	0.99058515	0.9985891
0.0	0.9976451	0.99277955	0.99561834	0.9959258	0.9982389	0.9979796	0.99512637	0.9957503	0.99703586	0.9989396
0.0	0.9726537	0.9764554	0.9730638	0.9541703	0.9667719	0.954185	0.98613876	0.9452471	0.9647539	0.972251
0.0	0.011125422	0.028639467	0.87864614	0.03504101	0.011976532	0.014591584	0.042494837	0.8024101	0.011996393	0.73844445
0.0	0.9964574	0.99094033	0.99761486	0.99383295	0.9944378	0.99721944	0.98990345	0.9966703	0.99058515	0.9985891
0.0	0.98968774	0.99353325	0.9919757	0.9929864	0.9885091	0.99648905	0.9878736	0.9910048	0.9848839	0.9993549
0.0	0.9367943	0.7799803	0.93478614	0.8062776	0.98293877	0.99760336	0.746814	0.9786971	0.5492969	0.9958384
0.0	0.9726537	0.9764554	0.9730638	0.9541703	0.9667719	0.954185	0.98613876	0.9452471	0.9647539	0.972251
0.0	0.99635446	0.9861103	0.99575883	0.9966338	0.99568886	0.99927217	0.9934999	0.9982651	0.98034036	0.99957114
0.0	0.99933416	0.9987445	0.9988813	0.99937963	0.9993599	0.9995956	0.9992673	0.99962056	0.9978309	0.999824
0.0	0.0016141683	0.55453205	0.96074724	0.0069626085	0.00092787907	0.0005966753	0.9151538	0.10985809	0.0017174458	0.14830038
0.0	0.005390825	0.0019539485	0.0056211986	0.00979935	0.007957518	0.02851737	0.0012972257	0.026186462	0.008787436	0.038886786
0.0	0.9726537	0.9764554	0.9730638	0.9541703	0.9667719	0.954185	0.98613876	0.9452471	0.9647539	0.972251
0.0	0.99812204	0.9958268	0.99929464	0.9982552	0.9976776	0.99935037	0.99291456	0.99861634	0.99355936	0.9981675
0.0	0.9726537	0.9764554	0.9730638	0.9541703	0.9667719	0.954185	0.98613876	0.9452471	0.9647539	0.972251
0.0	0.9726537	0.9764554	0.9730638	0.9541703	0.9667719	0.954185	0.98613876	0.9452471	0.9647539	0.972251
0.0	0.99933416	0.9987445	0.9988813	0.99937963	0.9993599	0.9995956	0.9992673	0.99962056	0.9978309	0.999824
0.0	0.9726537	0.9764554	0.9730638	0.9541703	0.9667719	0.954185	0.98613876	0.9452471	0.9647539	0.972251
0.0	0.0016141675	0.5545322	0.96074724	0.0069626085	0.00092787907	0.0005966756	0.9151538	0.10985809	0.0017174458	0.1483004
0.0	0.9726537	0.9764554	0.9730638	0.9541703	0.9667719	0.954185	0.98613876	0.9452471	0.9647539	0.972251
0.0	0.0015233075	0.5545321	0.9632906	0.018490676	0.00092787907	0.0005966753	0.95694375	0.35734218	0.0018150579	0.51279783
0.0	0.005530151	0.9764554	0.06744074	0.6832997	0.9667719	0.954185	0.91716063	0.12905882	0.0015732641	0.22090454
0.0	0.9726537	0.9764554	0.9730638	0.9541703	0.9667719	0.954185	0.98613876	0.9452471	0.9647539	0.972251
0.0	0.9726537	0.9764554	0.9730638	0.9541703	0.9667719	0.954185	0.98613876	0.9452471	0.9647539	0.972251
0.0	0.99933416	0.9987445	0.9988813	0.99937963	0.9993599	0.9995956	0.9992673	0.99962056	0.9978309	0.999824
0.0	0.9726537	0.9764554	0.9730638	0.9541703	0.9667719	0.954185	0.98613876	0.9452471	0.9647539	0.972251
0.0	0.9726537	0.9764554	0.9730638	0.9541703	0.9667719	0.954185	0.98613876	0.9452471	0.9647539	0.972251
0.0	0.9726537	0.9764554	0.9730638	0.9541703	0.9667719	0.954185	0.98613876	0.9452471	0.9647539	0.972251
0.0	0.99933416	0.9987445	0.9988813	0.99937963	0.9993599	0.9995956	0.9992673	0.99962056	0.9978309	0.999824
0.0	0.9726537	0.9764554	0.9730638	0.9541703	0.9667719	0.954185	0.98613876	0.9452471	0.9647539	0.972251
0.0	0.0019300532	0.0008569644	0.001414061	0.0021540832	0.0026289308	0.0061218874	0.00032492957	0.008186048	0.0021586397	0.018020893
0.0	0.9726537	0.9764554	0.9730638	0.9541703	0.9667719	0.954185	0.98613876	0.9452471	0.9647539	0.972251
0.0	0.9726537	0.9764554	0.9730638	0.9541703	0.9667719	0.954185	0.98613876	0.9452471	0.9647539	0.972251
0.0	0.9726537	0.9764554	0.9730638	0.9541703	0.9667719	0.954185	0.98613876	0.9452471	0.9647539	0.972251
0.0	0.0070184586	0.0022955835	0.0067273146	0.013164383	0.011470046	0.039412323	0.0018932483	0.032713413	0.012435041	0.049756534
0.0	0.0070184586	0.0022955835	0.0067273146	0.013164383	0.011470046	0.039412335	0.0018932474	0.03271342	0.012435041	0.049756534
0.0	7.271206e-05	8.983983e-05	0.0060381508	5.300477e-05	0.06933957	0.7052808	0.121523954	0.79391336	0.0024539721	0.022266358
0.0	7.271206e-05	8.983983e-05	0.0060381508	5.300477e-05	0.06933957	0.7052808	0.121523954	0.79391336	0.0024539721	0.022266358
0.0	0.999368	0.998845	0.99893755	0.9994209	0.99938464	0.9996124	0.9992673	0.99964535	0.9979851	0.999824
0.0	0.9726537	0.9764554	0.9730638	0.9541703	0.9667719	0.954185	0.98613876	0.9452471	0.9647539	0.972251
0.0	0.9726537	0.9764554	0.9730638	0.9541703	0.9667719	0.954185	0.98613876	0.9452471	0.9647539	0.972251
0.0	0.0010930008	0.44623503	0.9087037	0.10674107	0.3769171	0.9328141	0.9561001	0.62068	0.22224228	0.7185141
0.0	0.99912864	0.99944884	0.9996165	0.99968874	0.999767	0.99970526	0.99948174	0.99974805	0.99952686	0.99980277
0.0	0.9726537	0.9764554	0.9730638	0.9541703	0.9667719	0.954185	0.98613876	0.9452471	0.9647539	0.972251
0.0	0.9989675	0.9988047	0.9993679	0.9995815	0.99918765	0.9996158	0.9984034	0.9993876	0.99874616	0.9996722
0.0	0.9726537	0.9764554	0.9730638	0.9541703	0.9667719	0.954185	0.98613876	0.9452471	0.9647539	0.972251
0.0	0.99933416	0.9987445	0.9988813	0.99937963	0.9993599	0.9995956	0.9992673	0.99962056	0.9978309	0.999824
0.0	0.0019247358	0.0008486272	0.0045148884	0.0033109193	0.0033038037	0.0067001875	0.00068735966	0.014936256	0.0029039101	0.0135752205
0.0	0.15165117	0.016919885	0.21627378	0.009651188	0.123168	0.8512437	0.061163604	0.10294349	0.107331	0.28444383
0.0	0.95718604	0.91191405	0.9802675	0.94906855	0.9551981	0.9541358	0.97523445	0.9845227	0.9403259	0.98889166
0.0	0.9726537	0.9764554	0.9730638	0.9541703	0.9667719	0.954185	0.98613876	0.9452471	0.9647539	0.972251
0.0	0.005390825	0.0025673746	0.006880632	0.012369348	0.011433204	0.037953638	0.0020985883	0.034648962	0.011323007	0.052929413
0.0	0.9726537	0.00022578094	0.06829535	0.00093236996	0.0004596215	0.0022923006	0.006263797	0.0028065129	0.00091078784	0.000867458
0.0	0.11592975	0.064941674	0.11986208	0.2749367	0.3299343	0.46358994	0.10841365	0.49741054	0.074156925	0.6396778
0.0	0.9726537	0.9764554	0.9730638	0.9541703	0.9667719	0.954185	0.98613876	0.9452471	0.9647539	0.972251
0.0	0.9726537	0.9764554	0.9730638	0.9541703	0.9667719	0.954185	0.98613876	0.9452471	0.9647539	0.972251
0.0	0.99770963	0.991975	0.9987363	0.998741	0.9982273	0.9978236	0.99809223	0.99725395	0.9989349	0.999326
0.0	0.039000377	0.002290062	0.9568747	0.0001651322	0.02057846	0.028909843	5.5567194e-05	0.0062909303	0.45777312	0.056417976
0.0	0.6071374	0.35844538	0.66766655	0.44227314	0.6444234	0.8746051	0.07608102	0.7387529	0.77671295	0.8613651
0.0	0.9898286	0.9955987	0.99726415	0.99764663	0.9983273	0.9982851	0.99282396	0.9981128	0.9942707	0.99923694
0.0	0.9726537	0.9764554	0.9730638	0.9541703	0.9667719	0.954185	0.98613876	0.9452471	0.9647539	0.972251
0.0	0.98757136	0.9930554	0.99254465	0.9954203	0.9844206	0.9971071	0.9822551	0.99630105	0.9396463	0.994972
0.0	0.999089	0.9986721	0.99918336	0.9991462	0.9991177	0.9994825	0.99918145	0.9994325	0.9983462	0.99970907
0.0	0.9726537	0.9764554	0.9730638	0.9541703	0.9667719	0.954185	0.98613876	0.9452471	0.9647539	0.972251
0.0	0.06745713	0.0012376073	0.00041661263	0.18243422	0.0002030578	7.358145e-05	0.0015010122	0.04835826	0.00019861817	0.00076447777
0.0	0.88490397	0.93986565	0.97547865	0.9430232	0.92497575	0.993937	0.9153407	0.98033684	0.85257924	0.97951573
0.0	0.9906138	0.9959026	0.9973901	0.9974566	0.99525094	0.9984706	0.9982565	0.9979913	0.9829806	0.9985838
0.0	0.99933416	0.9987445	0.9988813	0.99937963	0.9993599	0.9995956	0.9992673	0.99962056	0.9978309	0.999824
0.0	0.9726537	0.9764554	0.9730638	0.9541703	0.9667719	0.954185	0.98613876	0.9452471	0.9647539	0.972251
0.0	0.9931357	0.9980064	0.99811125	0.9987135	0.99888927	0.99893814	0.9956832	0.9986142	0.9971015	0.99950826
0.0	0.87238824	0.73110586	0.93339866	0.49450117	0.43018764	0.95081824	0.39733598	0.8836851	0.6659134	0.884889
0.0	0.99933416	0.9987445	0.9988813	0.99937963	0.9993599	0.9995956	0.9992673	0.99962056	0.9978309	0.999824
0.0	0.99933416	0.9987445	0.9988813	0.99937963	0.9993599	0.9995956	0.9992673	0.99962056	0.9978309	0.999824
0.0	0.9898286	0.9955987	0.99726415	0.99764663	0.9983273	0.9982851	0.99282396	0.9981128	0.9942707	0.99923694
0.0	0.44019327	0.88126904	0.9399695	0.2892292	0.7630116	0.9611367	0.4010021	0.89286894	0.54765147	0.8374672
0.0	0.99635446	0.9861103	0.99575883	0.9966338	0.99568886	0.99927217	0.9934999	0.9982651	0.98034036	0.99957114
0.0	0.9976451	0.99277955	0.99561834	0.9959258	0.9982389	0.9979796	0.99512637	0.9957503	0.99703586	0.9989396
0.0	0.97440875	0.9585584	0.93333554	0.99129784	0.98593247	0.99163026	0.97584337	0.9904241	0.98363125	0.9975574
0.0	0.76896966	0.36312616	0.2928375	0.27640247	0.23998708	0.4502734	0.29288128	0.7992662	0.023434153	0.94504386
0.0	0.9976451	0.99277955	0.99561834	0.9959258	0.9982389	0.9979796	0.99512637	0.9957503	0.99703586	0.9989396
0.0	0.5778259	0.3251481	0.5351683	0.042186826	0.48220146	0.31747577	0.000126913	0.3362407	0.21368095	0.0833673
0.0	3.906142e-05	3.8975017e-05	5.0255312e-05	6.853336e-05	3.2480755e-05	0.00016314673	0.000932936	0.002494482	6.819514e-05	0.001347633
0.0	0.21647015	0.08195465	0.13829376	0.3022224	0.38929826	0.5571073	0.07877213	0.5340178	0.10325134	0.685678
0.0	0.012634303	0.0041271127	0.010452629	0.015870426	0.012917469	0.042833112	0.0028568858	0.041320514	0.014822642	0.073963426
0.0	0.9726537	0.9764554	0.9730638	0.9541703	0.9667719	0.954185	0.98613876	0.9452471	0.9647539	0.972251
0.0	0.9726537	0.9764554	0.9730638	0.9541703	0.9667719	0.954185	0.98613876	0.9452471	0.9647539	0.972251
0.0	0.9726537	0.9764554	0.9730638	0.9541703	0.9667719	0.954185	0.98613876	0.9452471	0.9647539	0.972251
0.0	0.9726537	0.9764554	0.9730638	0.9541703	0.9667719	0.954185	0.98613876	0.9452471	0.9647539	0.972251
0.0	0.9726537	0.9764554	0.9730638	0.9541703	0.9667719	0.954185	0.98613876	0.9452471	0.9647539	0.972251
0.0	0.99933416	0.9987445	0.9988813	0.99937963	0.9993599	0.9995956	0.9992673	0.99962056	0.9978309	0.999824
0.0	0.99893636	0.99891675	0.9975787	0.9995245	0.99920565	0.99948007	0.9991737	0.99939513	0.99892324	0.9997204
0.0	0.9726537	0.9764554	0.9730638	0.9541703	0.9667719	0.954185	0.98613876	0.9452471	0.9647539	0.972251
0.0	0.99933416	0.9987445	0.9988813	0.99937963	0.9993599	0.9995956	0.9992673	0.99962056	0.9978309	0.999824
0.0	0.0016141683	0.5545321	0.96074724	0.0069626085	0.00092787907	0.0005966756	0.9151538	0.10985809	0.0017174451	0.14830044
0.0	0.9726537	0.9764554	0.9730638	0.9541703	0.9667719	0.954185	0.98613876	0.9452471	0.9647539	0.972251
0.0	0.9726537	0.9764554	0.9730638	0.9541703	0.9667719	0.954185	0.98613876	0.9452471	0.9647539	0.972251
0.0	0.9726537	0.9764554	0.9730638	0.9541703	0.9667719	0.954185	0.98613876	0.9452471	0.9647539	0.972251
0.0	0.99933416	0.9987445	0.9988813	0.99937963	0.9993599	0.9995956	0.9992673	0.99962056	0.9978309	0.999824
0.0	0.9726537	0.9764554	0.9730638	0.9541703	0.9667719	0.954185	0.98613876	0.9452471	0.9647539	0.972251
0.0	0.9726537	0.9764554	0.9730638	0.9541703	0.9667719	0.954185	0.98613876	0.9452471	0.9647539	0.972251
0.0	0.9726537	0.9764554	0.9730638	0.9541703	0.9667719	0.954185	0.98613876	0.9452471	0.9647539	0.972251
0.0	0.9726537	0.9764554	0.9730638	0.9541703	0.9667719	0.954185	0.98613876	0.9452471	0.9647539	0.972251
0.0	0.99933416	0.9987445	0.9988813	0.99937963	0.9993599	0.9995956	0.9992673	0.99962056	0.9978309	0.999824
0.0	0.99933416	0.9987445	0.9988813	0.99937963	0.9993599	0.9995956	0.9992673	0.99962056	0.9978309	0.999824
0.0	0.9726537	0.9764554	0.9730638	0.9541703	0.9667719	0.954185	0.98613876	0.9452471	0.9647539	0.972251
0.0	0.9726537	0.9764554	0.9730638	0.9541703	0.9667719	0.954185	0.98613876	0.9452471	0.9647539	0.972251
0.0	0.9726537	0.9764554	0.9730638	0.9541703	0.9667719	0.954185	0.98613876	0.9452471	0.9647539	0.972251
0.0	0.9726537	0.9764554	0.9730638	0.9541703	0.9667719	0.954185	0.98613876	0.9452471	0.9647539	0.972251
0.0	0.9726537	0.9764554	0.9730638	0.9541703	0.9667719	0.954185	0.98613876	0.9452471	0.9647539	0.972251
0.0	0.9726537	0.9764554	0.9730638	0.9541703	0.9667719	0.954185	0.98613876	0.9452471	0.9647539	0.972251
0.0	0.99812204	0.9958268	0.99929464	0.9982552	0.9976776	0.99935037	0.99291456	0.99861634	0.99355936	0.9981675
0.0	0.99933416	0.9987445	0.9988813	0.99937963	0.9993599	0.9995956	0.9992673	0.99962056	0.9978309	0.999824
0.0	0.9726537	0.9764554	0.9730638	0.9541703	0.9667719	0.954185	0.98613876	0.9452471	0.9647539	0.972251
0.0	0.9726537	0.9764554	0.9730638	0.9541703	0.9667719	0.954185	0.98613876	0.9452471	0.9647539	0.972251
0.0	0.5202796	0.16741358	0.24939713	0.34528732	0.50049776	0.55136144	0.3180536	0.49773172	0.18599005	0.6267241
0.0	0.9984597	0.9975527	0.99792826	0.99882776	0.99779034	0.99946696	0.99835086	0.9990508	0.9975828	0.9997032
0.0	0.00014503059	0.0001068362	0.001487615	0.00046987302	0.00042417698	0.0013092646	0.0001689133	0.0037325555	0.00062384683	0.03094866
0.0	0.9726537	0.9764554	0.9730638	0.9541703	0.9667719	0.954185	0.98613876	0.9452471	0.9647539	0.972251
0.0	0.9726537	0.9764554	0.9730638	0.9541703	0.9667719	0.954185	0.98613876	0.9452471	0.9647539	0.972251
0.0	0.99933416	0.9987445	0.9988813	0.99937963	0.9993599	0.9995956	0.9992673	0.99962056	0.9978309	0.999824
0.0	0.9726537	0.9764554	0.9730638	0.9541703	0.9667719	0.954185	0.98613876	0.9452471	0.9647539	0.972251
0.0	0.9726537	0.9764554	0.9730638	0.9541703	0.9667719	0.954185	0.98613876	0.9452471	0.9647539	0.972251
0.0	0.0002150195	7.5552714e-05	5.6689576e-05	0.0001919138	6.371523e-05	0.00020339187	8.833441e-05	0.00020395486	9.425908e-05	0.00057734567
0.0	0.9726537	0.9764554	0.9730638	0.9541703	0.9667719	0.954185	0.98613876	0.9452471	0.9647539	0.972251
0.0	0.99812204	0.9958268	0.99929464	0.9982552	0.9976776	0.99935037	0.99291456	0.99861634	0.99355936	0.9981675
0.0	0.9726537	0.9764554	0.9730638	0.9541703	0.9667719	0.954185	0.98613876	0.9452471	0.9647539	0.972251
0.0	0.9726537	0.9764554	0.9730638	0.9541703	0.9667719	0.954185	0.98613876	0.9452471	0.9647539	0.972251
0.0	0.99812204	0.9958268	0.99929464	0.9982552	0.9976776	0.99935037	0.99291456	0.99861634	0.99355936	0.9981675
0.0	0.99933416	0.9987445	0.9988813	0.99937963	0.9993599	0.9995956	0.9992673	0.99962056	0.9978309	0.999824
0.0	0.9726537	0.9764554	0.9730638	0.9541703	0.9667719	0.954185	0.98613876	0.9452471	0.9647539	0.972251
0.0	0.9726537	0.9764554	0.9730638	0.9541703	0.9667719	0.954185	0.98613876	0.9452471	0.9647539	0.972251
0.0	0.9990814	0.9990088	0.9987143	0.99942964	0.9991358	0.999519	0.99934787	0.9995078	0.99886936	0.9997888
0.0	0.99455124	0.99486154	0.99741095	0.99803275	0.9973584	0.9976515	0.996409	0.997654	0.9934635	0.9990784
0.0	0.9726537	0.9764554	0.9730638	0.9541703	0.9667719	0.954185	0.98613876	0.9452471	0.9647539	0.972251
0.0	0.9726537	0.9764554	0.9730638	0.9541703	0.9667719	0.954185	0.98613876	0.9452471	0.9647539	0.972251
0.0	0.99812204	0.9958268	0.99929464	0.9982552	0.9976776	0.99935037	0.99291456	0.99861634	0.99355936	0.9981675
0.0	0.99933416	0.9987445	0.9988813	0.99937963	0.9993599	0.9995956	0.9992673	0.99962056	0.9978309	0.999824
0.0	0.9726537	0.9764554	0.9730638	0.9541703	0.9667719	0.954185	0.98613876	0.9452471	0.9647539	0.972251
0.0	0.9726537	0.9764554	0.9730638	0.9541703	0.9667719	0.954185	0.98613876	0.9452471	0.9647539	0.972251
0.0	0.9726537	0.9764554	0.9730638	0.9541703	0.9667719	0.954185	0.98613876	0.9452471	0.9647539	0.972251
0.0	0.9726537	0.9764554	0.9730638	0.9541703	0.9667719	0.954185	0.98613876	0.9452471	0.9647539	0.972251
0.0	0.99635446	0.9861103	0.99575883	0.9966338	0.99568886	0.99927217	0.9934999	0.9982651	0.98034036	0.99957114
0.0	0.99635446	0.9861103	0.99575883	0.9966338	0.99568886	0.99927217	0.9934999	0.9982651	0.98034036	0.99957114
0.0	0.9976451	0.99277955	0.99561834	0.9959258	0.9982389	0.9979796	0.99512637	0.9957503	0.99703586	0.9989396
0.0	0.9976451	0.99277955	0.99561834	0.9959258	0.9982389	0.9979796	0.99512637	0.9957503	0.99703586	0.9989396
0.0	0.99812204	0.9958268	0.99929464	0.9982552	0.9976776	0.99935037	0.99291456	0.99861634	0.99355936	0.9981675
0.0	0.9726537	0.9764554	0.9730638	0.9541703	0.9667719	0.954185	0.98613876	0.9452471	0.9647539	0.972251
0.0	0.99933416	0.9987445	0.9988813	0.99937963	0.9993599	0.9995956	0.9992673	0.99962056	0.9978309	0.999824
0.0	0.9726537	0.9764554	0.9730638	0.9541703	0.9667719	0.954185	0.98613876	0.9452471	0.9647539	0.972251
0.0	0.9726537	0.9764554	0.9730638	0.9541703	0.9667719	0.954185	0.98613876	0.9452471	0.9647539	0.972251
0.0	0.9744086	0.9585584	0.93333554	0.99129784	0.98593247	0.99163026	0.97584337	0.9904241	0.98363125	0.9975574
0.0	0.97440875	0.9585584	0.93333554	0.99129784	0.98593247	0.99163026	0.97584337	0.9904241	0.98363125	0.9975574
0.0	0.37633047	0.24709877	0.70621574	0.7359822	0.37044558	0.89699024	0.7204543	0.83417654	0.34426078	0.92104775
0.0	0.9726537	0.9764554	0.9730638	0.9541703	0.9667719	0.954185	0.98613876	0.9452471	0.9647539	0.972251
0.0	0.9726537	0.9764554	0.9730638	0.9541703	0.9667719	0.954185	0.98613876	0.9452471	0.9647539	0.972251
0.0	0.9976451	0.99277955	0.99561834	0.9959258	0.9982389	0.9979796	0.99512637	0.9957503	0.99703586	0.9989396
0.0	0.9976451	0.99277955	0.99561834	0.9959258	0.9982389	0.9979796	0.99512637	0.9957503	0.99703586	0.9989396
0.0	0.9726537	0.9764554	0.9730638	0.9541703	0.9667719	0.954185	0.98613876	0.9452471	0.9647539	0.972251
0.0	0.9726537	0.9764554	0.9730638	0.9541703	0.9667719	0.954185	0.98613876	0.9452471	0.9647539	0.972251
0.0	0.9726537	0.9764554	0.9730638	0.9541703	0.9667719	0.954185	0.98613876	0.9452471	0.9647539	0.972251
0.0	0.9726537	0.9764554	0.9730638	0.9541703	0.9667719	0.954185	0.98613876	0.9452471	0.9647539	0.972251
0.0	0.9726537	0.9764554	0.9730638	0.9541703	0.9667719	0.954185	0.98613876	0.9452471	0.9647539	0.972251
0.0	0.99933416	0.9987445	0.9988813	0.99937963	0.9993599	0.9995956	0.9992673	0.99962056	0.9978309	0.999824
0.0	0.91689867	0.56673145	0.96191114	0.9254306	0.9311566	0.99015725	0.9504588	0.96657115	0.71238106	0.979278
0.0	0.056008015	0.026037583	0.03801574	0.0799993	0.1462028	0.3413062	0.055341277	0.21891472	0.04363763	0.442571
0.0	0.01177099	0.002934275	0.009061497	0.01767079	0.015590049	0.050992336	0.0025199533	0.04690205	0.013351674	0.080737695
0.0	0.35403484	0.17199683	0.43813246	0.7401224	0.64204717	0.7730071	0.6015687	0.7364991	0.3663275	0.9485705
0.0	0.08043613	0.034913626	0.049730584	0.10270353	0.1754325	0.4080313	0.07451264	0.29103652	0.053898245	0.5127201
0.0	0.9976482	0.9914328	0.9973163	0.9988784	0.996438	0.9988325	0.9961731	0.9979534	0.99349844	0.99777716
0.0	0.9726537	0.9764554	0.9730638	0.9541703	0.9667719	0.954185	0.98613876	0.9452471	0.9647539	0.972251
0.0	0.9726537	0.9764554	0.9730638	0.9541703	0.9667719	0.954185	0.98613876	0.9452471	0.9647539	0.972251
0.0	0.999089	0.9986721	0.99918336	0.9991462	0.9991177	0.9994825	0.99918145	0.9994325	0.9983462	0.99970907
0.0	0.99547464	0.99853957	0.9984499	0.9974866	0.99785393	0.99712867	0.99845946	0.99839646	0.9956019	0.9988807
0.0	0.99933416	0.9987445	0.9988813	0.99937963	0.9993599	0.9995956	0.9992673	0.99962056	0.9978309	0.999824
0.0	0.9726537	0.9764554	0.9730638	0.9541703	0.9667719	0.954185	0.98613876	0.9452471	0.9647539	0.972251
0.0	0.9726537	0.9764554	0.9730638	0.9541703	0.9667719	0.954185	0.98613876	0.9452471	0.9647539	0.972251
0.0	0.9726537	0.9764554	0.9730638	0.9541703	0.9667719	0.954185	0.98613876	0.9452471	0.9647539	0.972251
0.0	0.99933416	0.9987445	0.9988813	0.99937963	0.9993599	0.9995956	0.9992673	0.99962056	0.9978309	0.999824
0.0	0.99933416	0.9987445	0.9988813	0.99937963	0.9993599	0.9995956	0.9992673	0.99962056	0.9978309	0.999824
0.0	0.9726537	0.9764554	0.9730638	0.9541703	0.9667719	0.954185	0.98613876	0.9452471	0.9647539	0.972251
0.0	0.9726537	0.9764554	0.9730638	0.9541703	0.9667719	0.954185	0.98613876	0.9452471	0.9647539	0.972251
0.0	0.9726537	0.9764554	0.9730638	0.9541703	0.9667719	0.954185	0.98613876	0.9452471	0.9647539	0.972251
0.0	0.9726537	0.9764554	0.9730638	0.9541703	0.9667719	0.954185	0.98613876	0.9452471	0.9647539	0.972251
0.0	0.9726537	0.9764554	0.9730638	0.9541703	0.9667719	0.954185	0.98613876	0.9452471	0.9647539	0.972251
0.0	0.9726537	0.9764554	0.9730638	0.9541703	0.9667719	0.954185	0.98613876	0.9452471	0.9647539	0.972251
0.0	0.99933416	0.9987445	0.9988813	0.99937963	0.9993599	0.9995956	0.9992673	0.99962056	0.9978309	0.999824
0.0	0.0002150195	7.5552714e-05	5.6689576e-05	0.0001919138	6.371523e-05	0.00020339187	8.833441e-05	0.00020395486	9.425908e-05	0.00057734567
0.0	0.0016141675	0.5545322	0.96074724	0.0069626085	0.00092787907	0.0005966753	0.9151538	0.10985809	0.0017174458	0.14830044
0.0	0.99933416	0.9987445	0.9988813	0.99937963	0.9993599	0.9995956	0.9992673	0.99962056	0.9978309	0.999824
0.0	0.0002150195	7.5552714e-05	5.6689576e-05	0.0001919138	6.371523e-05	0.00020339187	8.833441e-05	0.00020395486	9.425908e-05	0.00057734567
0.0	0.0016141675	0.5545321	0.96074724	0.0069626085	0.00092787907	0.0005966753	0.9151538	0.10985809	0.0017174458	0.14830038
0.0	0.99933416	0.9987445	0.9988813	0.99937963	0.9993599	0.9995956	0.9992673	0.99962056	0.9978309	0.999824
0.0	0.9726537	0.9764554	0.9730638	0.9541703	0.9667719	0.954185	0.98613876	0.9452471	0.9647539	0.972251
0.0	0.9726537	0.9764554	0.9730638	0.9541703	0.9667719	0.954185	0.98613876	0.9452471	0.9647539	0.972251
0.0	0.9726537	0.9764554	0.9730638	0.9541703	0.9667719	0.954185	0.98613876	0.9452471	0.9647539	0.972251
0.0	0.9726537	0.9764554	0.9730638	0.9541703	0.9667719	0.954185	0.98613876	0.9452471	0.9647539	0.972251
0.0	0.9726537	0.9764554	0.9730638	0.9541703	0.9667719	0.954185	0.98613876	0.9452471	0.9647539	0.972251
0.0	0.9726537	0.9764554	0.9730638	0.9541703	0.9667719	0.954185	0.98613876	0.9452471	0.9647539	0.972251
0.0	0.99933416	0.9987445	0.9988813	0.99937963	0.9993599	0.9995956	0.9992673	0.99962056	0.9978309	0.999824
0.0	0.9726537	0.9764554	0.9730638	0.9541703	0.9667719	0.954185	0.98613876	0.9452471	0.9647539	0.972251
0.0	0.99933416	0.9987445	0.9988813	0.99937963	0.9993599	0.9995956	0.9992673	0.99962056	0.9978309	0.999824
0.0	0.0016141675	0.5545321	0.96074724	0.0069626085	0.00092787907	0.0005966756	0.9151538	0.10985809	0.0017174442	0.14830038
0.0	0.99893636	0.99891675	0.9975787	0.9995245	0.99920565	0.99948007	0.9991737	0.99939513	0.99892324	0.9997204
0.0	0.99635446	0.9861103	0.99575883	0.9966338	0.99568886	0.99927217	0.9934999	0.9982651	0.98034036	0.99957114
0.0	0.9976451	0.99277955	0.99561834	0.9959258	0.9982389	0.9979796	0.99512637	0.9957503	0.99703586	0.9989396
0.0	0.8496375	0.6704919	0.87385523	0.961844	0.7889505	0.94404954	0.59082735	0.7705898	0.6451158	0.92991555
0.0	0.9687274	0.9360849	0.9264141	0.96128464	0.9607744	0.9918079	0.9470237	0.9750137	0.91828936	0.9951605
0.0	0.9744086	0.9585584	0.93333554	0.99129784	0.98593247	0.99163026	0.97584337	0.990424	0.98363125	0.9975574
0.0	0.9976451	0.99277955	0.99561834	0.9959258	0.9982389	0.9979796	0.99512637	0.9957503	0.99703586	0.9989396
0.0	0.9992436	0.99927825	0.9981061	0.99965227	0.9993345	0.9995894	0.9993432	0.9995865	0.9992556	0.9997979
0.0	0.9726537	0.9764554	0.9730638	0.9541703	0.9667719	0.954185	0.98613876	0.9452471	0.9647539	0.972251
0.0	0.9726537	0.9764554	0.9730638	0.9541703	0.9667719	0.954185	0.98613876	0.9452471	0.9647539	0.972251
0.0	0.9726537	0.9764554	0.9730638	0.9541703	0.9667719	0.954185	0.98613876	0.9452471	0.9647539	0.972251
0.0	0.008514374	0.0024925536	0.007252862	0.0104880715	0.01030368	0.042266857	0.0014052645	0.03754446	0.012868786	0.04381044
0.0	0.99635446	0.9861103	0.99575883	0.9966338	0.99568886	0.99927217	0.9934999	0.9982651	0.98034036	0.99957114
0.0	0.99635446	0.9861103	0.99575883	0.9966338	0.99568886	0.99927217	0.9934999	0.9982651	0.98034036	0.99957114
0.0	0.9976451	0.99277955	0.99561834	0.9959258	0.9982389	0.9979796	0.99512637	0.9957503	0.99703586	0.9989396
0.0	0.9976451	0.99277955	0.99561834	0.9959258	0.9982389	0.9979796	0.99512637	0.9957503	0.99703586	0.9989396
0.0	0.98354095	0.97397625	0.948913	0.9942648	0.99129057	0.9947067	0.98372316	0.9931028	0.98902404	0.9979857
0.0	0.9976451	0.99277955	0.99561834	0.9959258	0.9982389	0.9979796	0.99512637	0.9957503	0.99703586	0.9989396
0.0	0.97440875	0.9585584	0.93333554	0.99129784	0.98593247	0.99163026	0.97584337	0.9904241	0.98363125	0.9975574
0.0	0.9976451	0.9927797	0.99561834	0.9959258	0.9982389	0.9979796	0.99512637	0.9957503	0.99703586	0.9989396
0.0	0.99635446	0.9861103	0.99575883	0.9966338	0.99568886	0.99927217	0.9934999	0.9982651	0.98034036	0.99957114
0.0	0.9976451	0.99277955	0.99561834	0.9959258	0.9982389	0.9979796	0.99512637	0.9957503	0.99703586	0.9989396
0.0	0.9976451	0.99277955	0.99561834	0.9959258	0.9982389	0.9979796	0.99512637	0.9957503	0.99703586	0.9989396
0.0	0.9744086	0.9585584	0.93333554	0.99129784	0.98593247	0.99163026	0.97584337	0.9904241	0.98363125	0.9975574
0.0	0.9726537	0.9764554	0.9730638	0.9541703	0.9667719	0.954185	0.98613876	0.9452471	0.9647539	0.972251
0.0	0.99298733	0.9951886	0.99706846	0.97268033	0.99775875	0.99866736	0.9634904	0.99635726	0.99724007	0.9981743
0.0	0.000121835576	9.3923154e-05	0.00010746541	0.00054622756	0.00026625846	0.0003478709	0.00021290095	0.00022727555	0.00020635223	0.00055458245
0.0	0.93513554	0.9759079	0.6780119	0.9957841	0.82332	0.99224925	0.9928109	0.99940443	0.8825861	0.9999106
0.0	0.54548925	0.82296675	0.6087041	0.90526646	0.88849914	0.94196224	0.46086603	0.86736983	0.6262264	0.94742125
0.0	0.54548925	0.8229668	0.6087041	0.90526646	0.88849914	0.94196224	0.46086597	0.86736983	0.62622637	0.9474214
0.0	0.9726537	0.9764554	0.9730638	0.9541703	0.9667719	0.954185	0.98613876	0.9452471	0.9647539	0.972251
0.0	0.9726537	0.9764554	0.9730638	0.9541703	0.9667719	0.954185	0.98613876	0.9452471	0.9647539	0.972251
0.0	0.9726537	0.9764554	0.9730638	0.9541703	0.9667719	0.954185	0.98613876	0.9452471	0.9647539	0.972251
0.0	0.9726537	0.9764554	0.9730638	0.9541703	0.9667719	0.954185	0.98613876	0.9452471	0.9647539	0.972251
0.0	0.31198862	0.12489001	0.1876454	0.2562043	0.591387	0.60245556	0.17343438	0.64380974	0.2882032	0.8356321
0.0	0.9369744	0.9714514	0.91428125	0.91516227	0.9300672	0.97358376	0.9882961	0.9962053	0.79531837	0.9993262
0.0	0.07009013	0.003726427	0.061146792	0.0221062	0.19418629	0.20761628	0.022992015	0.15819992	0.04884454	0.24132007
0.0	0.9726537	0.9764554	0.9730638	0.9541703	0.9667719	0.954185	0.98613876	0.9452471	0.9647539	0.972251
0.0	0.9989046	0.9985625	0.9988268	0.99948263	0.998705	0.9996538	0.99900997	0.9995179	0.9986727	0.99980074
0.0	0.9984597	0.9975527	0.99792826	0.99882776	0.99779034	0.99946696	0.99835086	0.9990508	0.9975827	0.9997032
0.0	0.99881196	0.9942358	0.9990753	0.996514	0.99810636	0.9992944	0.99863094	0.999198	0.99851936	0.9996025
0.0	0.21937618	0.16422422	0.13806482	0.31357872	0.36926493	0.7375463	0.15178478	0.5098938	0.12037709	0.7982075
0.0	0.64499825	0.9203456	0.4637539	0.89697397	0.8347699	0.9435865	0.84877455	0.9208718	0.52721435	0.98612714
0.0	0.9285405	0.9189209	0.8296651	0.95683885	0.91938734	0.968465	0.8933454	0.95972204	0.8071111	0.97806656
0.0	0.99915624	0.9963056	0.99588734	0.9990213	0.9997112	0.9997435	0.9993438	0.9991522	0.99734735	0.99985385
0.0	0.9982303	0.9946103	0.9964271	0.9969619	0.9985991	0.99848926	0.9959686	0.99667716	0.99762076	0.999178
0.0	0.9992101	0.99898773	0.99907327	0.9992435	0.9992113	0.9996407	0.99933904	0.99961436	0.999127	0.99984145
0.0	0.99865997	0.9976947	0.9962852	0.9985084	0.9962921	0.99917173	0.99831676	0.9994923	0.9966271	0.999663
0.0	0.9987392	0.9979949	0.9965485	0.9988172	0.9964425	0.99922204	0.9985493	0.99950373	0.99682224	0.999683
0.0	0.9990138	0.99890125	0.9991429	0.9992161	0.99949014	0.9994236	0.9990815	0.99933356	0.9991596	0.9994862
0.0	0.752922	0.8947836	0.13613349	0.49118128	0.29123974	0.18349275	0.49806842	0.35112756	0.056582805	0.94463307
0.0	0.752922	0.8947836	0.13613349	0.49118128	0.29123974	0.18349275	0.49806842	0.35112756	0.056582805	0.94463307
0.0	0.99812204	0.9958268	0.99929464	0.9982552	0.9976776	0.99935037	0.99291456	0.99861634	0.99355936	0.9981675
0.0	0.99915624	0.9963056	0.99588734	0.9990213	0.9997112	0.9997435	0.9993438	0.9991522	0.99734735	0.99985385
0.0	0.9969068	0.98263043	0.9879799	0.99830174	0.99622923	0.9994809	0.9975387	0.9987293	0.9951255	0.99845374
0.0	0.5825077	0.48057568	0.3361089	0.4978618	0.7398644	0.8492758	0.2754772	0.8109103	0.579259	0.93018526
0.0	0.9947796	0.9977703	0.9983481	0.99864167	0.99899536	0.9991105	0.99422765	0.9988061	0.9974356	0.9995573
0.0	0.997609	0.9932259	0.997962	0.99659985	0.99687684	0.9979346	0.99478924	0.997894	0.99470454	0.9988961
0.0	0.9726537	0.9764554	0.9730638	0.9541703	0.9667719	0.954185	0.98613876	0.9452471	0.9647539	0.972251
0.0	0.9988432	0.9982115	0.9982712	0.9992155	0.99837565	0.9995409	0.9988158	0.9992391	0.9982161	0.9997806
0.0	0.999648	0.99975604	0.99980205	0.99972194	0.9997718	0.9996182	0.9995931	0.99986684	0.99980134	0.99986875
0.0	0.9996873	0.99974936	0.9998091	0.9996044	0.9996525	0.99980396	0.99959594	0.9998312	0.9997601	0.99984217
0.0	0.999089	0.9986721	0.99918336	0.9991462	0.9991177	0.9994825	0.99918145	0.9994325	0.9983462	0.99970907
0.0	0.9726537	0.9764554	0.9730638	0.9541703	0.9667719	0.954185	0.98613876	0.9452471	0.9647539	0.972251
0.0	0.99916947	0.998459	0.998787	0.9994679	0.99949837	0.99950635	0.9992549	0.99933475	0.99937445	0.99973327
0.0	0.99517787	0.9955254	0.995996	0.9964707	0.994871	0.99454653	0.99682766	0.9961941	0.99348384	0.99880254
0.0	0.99323094	0.9747626	0.9982249	0.9939513	0.96635354	0.99557143	0.99425715	0.9909713	0.9472697	0.9971185
0.0	0.99700075	0.9867005	0.99710494	0.99751854	0.99653447	0.99934775	0.99455833	0.99852127	0.9843025	0.9996692
0.0	0.99700075	0.9867005	0.99710494	0.99751854	0.99653447	0.99934775	0.99455833	0.99852127	0.9843025	0.9996692
0.0	0.9726537	0.9764554	0.9730638	0.9541703	0.9667719	0.954185	0.98613876	0.9452471	0.9647539	0.972251
0.0	0.9271306	0.8061137	0.97070205	0.86784106	0.90120625	0.98670083	0.65510184	0.9706872	0.58563715	0.99422026
0.0	0.08448876	0.034432877	0.051870167	0.13654709	0.20812678	0.40763372	0.077807166	0.30484402	0.06254649	0.5788684
0.0	0.998543	0.9988146	0.9988103	0.99894696	0.9995065	0.9987764	0.99644995	0.9990637	0.99867815	0.9997192
0.0	0.0050452803	0.021462332	0.9653907	0.00037798999	0.023914127	0.061051935	0.0034202344	0.3764458	0.013767244	0.0001720258
0.0	0.9984597	0.9975527	0.99792826	0.99882776	0.99779034	0.99946696	0.99835086	0.9990508	0.9975827	0.9997032
0.0	0.99953604	0.99934226	0.9991704	0.9996877	0.9989642	0.999716	0.99928504	0.9996178	0.9989918	0.99986315
0.0	0.005390823	0.0019539485	0.0056211986	0.00979935	0.007957522	0.02851737	0.0012972257	0.026186462	0.008787436	0.038886774
0.0	0.9726537	0.9764554	0.9730638	0.9541703	0.9667719	0.954185	0.98613876	0.9452471	0.9647539	0.972251
0.0	0.9726537	0.9764554	0.9730638	0.9541703	0.9667719	0.954185	0.98613876	0.9452471	0.9647539	0.972251
0.0	0.9726537	0.9764554	0.9730638	0.9541703	0.9667719	0.954185	0.98613876	0.9452471	0.9647539	0.972251
0.0	0.9726537	0.9764554	0.9730638	0.9541703	0.9667719	0.954185	0.98613876	0.9452471	0.9647539	0.972251
0.0	0.9726537	0.9764554	0.9730638	0.9541703	0.9667719	0.954185	0.98613876	0.9452471	0.9647539	0.972251
0.0	0.9726537	0.9764554	0.9730638	0.9541703	0.9667719	0.954185	0.98613876	0.9452471	0.9647539	0.972251
0.0	0.9726537	0.9764554	0.9730638	0.9541703	0.9667719	0.954185	0.98613876	0.9452471	0.9647539	0.972251
0.0	0.9726537	0.9764554	0.9730638	0.9541703	0.9667719	0.954185	0.98613876	0.9452471	0.9647539	0.972251
0.0	0.9726537	0.9764554	0.9730638	0.9541703	0.9667719	0.954185	0.98613876	0.9452471	0.9647539	0.972251
0.0	0.9726537	0.9764554	0.9730638	0.9541703	0.9667719	0.954185	0.98613876	0.9452471	0.9647539	0.972251
0.0	0.9726537	0.9764554	0.9730638	0.9541703	0.9667719	0.954185	0.98613876	0.9452471	0.9647539	0.972251
0.0	0.9726537	0.9764554	0.9730638	0.9541703	0.9667719	0.954185	0.98613876	0.9452471	0.9647539	0.972251
0.0	0.9726537	0.9764554	0.9730638	0.9541703	0.9667719	0.954185	0.98613876	0.9452471	0.9647539	0.972251
0.0	0.9726537	0.9764554	0.9730638	0.9541703	0.9667719	0.954185	0.98613876	0.9452471	0.9647539	0.972251
0.0	0.9726537	0.9764554	0.9730638	0.9541703	0.9667719	0.954185	0.98613876	0.9452471	0.9647539	0.972251
0.0	0.9726537	0.9764554	0.9730638	0.9541703	0.9667719	0.954185	0.98613876	0.9452471	0.9647539	0.972251
0.0	0.9726537	0.9764554	0.9730638	0.9541703	0.9667719	0.954185	0.98613876	0.9452471	0.9647539	0.972251
0.0	0.9726537	0.9764554	0.9730638	0.9541703	0.9667719	0.954185	0.98613876	0.9452471	0.9647539	0.972251
0.0	0.9726537	0.9764554	0.9730638	0.9541703	0.9667719	0.954185	0.98613876	0.9452471	0.9647539	0.972251
0.0	0.96826035	0.9747185	0.9581108	0.8084966	0.9682514	0.98710024	0.78679097	0.9806938	0.969597	0.9882449
0.0	0.9726537	0.9764554	0.9730638	0.9541703	0.9667719	0.954185	0.98613876	0.9452471	0.9647539	0.972251
0.0	0.99695957	0.99269557	0.9982022	0.9959663	0.9966246	0.9982705	0.9945168	0.99779886	0.9939733	0.9988931
0.0	0.99695957	0.99269557	0.9982022	0.9959663	0.9966246	0.9982705	0.9945168	0.99779886	0.9939733	0.9988931
0.0	0.9970624	0.9927752	0.9980672	0.9965115	0.9952918	0.9979292	0.9924353	0.99738497	0.99360067	0.9988494
0.0	0.9726537	0.9764554	0.9730638	0.9541703	0.9667719	0.954185	0.98613876	0.9452471	0.9647539	0.972251
0.0	0.005390823	0.0019539485	0.0056211986	0.00979935	0.007957514	0.02851737	0.0012972257	0.026186462	0.008787436	0.038886793
0.0	0.9726537	0.9764554	0.9730638	0.9541703	0.9667719	0.954185	0.98613876	0.9452471	0.9647539	0.972251
0.0	0.9726537	0.9764554	0.9730638	0.9541703	0.9667719	0.954185	0.98613876	0.9452471	0.9647539	0.972251
0.0	0.9726537	0.9764554	0.9730638	0.9541703	0.9667719	0.954185	0.98613876	0.9452471	0.9647539	0.972251
0.0	0.015969459	0.008904274	0.020384373	0.04000662	0.020321745	0.08615064	0.0048956187	0.047384884	0.015334293	0.11209399
0.0	0.003957653	0.002564047	0.01388376	0.0075553562	0.0064699724	0.01812044	0.0014993972	0.026948892	0.003909325	0.0360021
0.0	0.0069576586	0.8069689	0.9925135	0.10285486	0.02964747	0.060994927	0.84998715	0.63983727	0.0038831243	0.9762496
0.0	0.073301695	0.27811262	0.06996652	0.39287308	0.29873386	0.33836094	0.3944711	0.33586982	0.13208899	0.55923927
0.0	0.98716414	0.9882946	0.99503505	0.97499686	0.9914083	0.99837554	0.97271436	0.98924786	0.9950362	0.9969489
0.0	0.9726537	0.9764554	0.9730638	0.9541703	0.9667719	0.954185	0.98613876	0.9452471	0.9647539	0.972251
0.0	0.97966	0.96414506	0.9920987	0.9479194	0.9935283	0.997068	0.9409479	0.98688346	0.99107224	0.9953159
0.0	0.9928255	0.9775538	0.9968622	0.9065334	0.99554896	0.9973757	0.95931983	0.9961331	0.995096	0.99633247
0.0	0.9886642	0.98514974	0.995141	0.97562647	0.9942563	0.99841774	0.9770263	0.9945226	0.99420327	0.9973424
0.0	0.9726537	0.9764554	0.9730638	0.9541703	0.9667719	0.954185	0.98613876	0.9452471	0.9647539	0.972251
0.0	0.99994457	0.99981624	0.9997229	0.9996935	0.9999014	0.9999137	0.9988279	0.9999467	0.9998869	0.9999386
0.0	0.99994457	0.99981624	0.9997229	0.9996935	0.9999014	0.9999137	0.9988279	0.9999467	0.9998869	0.9999386
0.0	0.9726537	0.9764554	0.9730638	0.9541703	0.9667719	0.954185	0.98613876	0.9452471	0.9647539	0.972251
0.0	0.9726537	0.9764554	0.9730638	0.9541703	0.9667719	0.954185	0.98613876	0.9452471	0.9647539	0.972251
0.0	0.9726537	0.9764554	0.9730638	0.9541703	0.9667719	0.954185	0.98613876	0.9452471	0.9647539	0.972251
0.0	0.9726537	0.9764554	0.9730638	0.9541703	0.9667719	0.954185	0.98613876	0.9452471	0.9647539	0.972251
0.0	0.9726537	0.9764554	0.9730638	0.9541703	0.9667719	0.954185	0.98613876	0.9452471	0.9647539	0.972251
0.0	0.96615255	0.9222938	0.9904378	0.87895143	0.9872234	0.9961743	0.9289312	0.9770965	0.9828948	0.99203706
0.0	0.9726537	0.9764554	0.9730638	0.9541703	0.9667719	0.954185	0.98613876	0.9452471	0.9647539	0.972251
0.0	0.9726537	0.9764554	0.9730638	0.9541703	0.9667719	0.954185	0.98613876	0.9452471	0.9647539	0.972251
0.0	0.96845055	0.88553804	0.98803014	0.841918	0.9876245	0.9960459	0.9386772	0.9777234	0.98502666	0.99191076
0.0	0.9726537	0.9764554	0.9730638	0.9541703	0.9667719	0.954185	0.98613876	0.9452471	0.9647539	0.972251
0.0	0.9726537	0.9764554	0.9730638	0.9541703	0.9667719	0.954185	0.98613876	0.9452471	0.9647539	0.972251
0.0	0.9935836	0.9629822	0.99489623	0.97717047	0.99684167	0.9988702	0.97149235	0.9909147	0.9925339	0.9985104
0.0	0.9726537	0.9764554	0.9730638	0.9541703	0.9667719	0.954185	0.98613876	0.9452471	0.9647539	0.972251
0.0	0.98915815	0.97659063	0.9959079	0.9678289	0.9965578	0.9968566	0.969085	0.9910581	0.99533385	0.9980318
0.0	0.98915815	0.97659063	0.9959079	0.9678289	0.9965578	0.9968566	0.969085	0.9910581	0.99533385	0.9980318
0.0	0.9747473	0.9556698	0.9936626	0.9691125	0.9967817	0.99754	0.97819376	0.9917008	0.99620515	0.9987332
0.0	0.9726537	0.9764554	0.9730638	0.9541703	0.9667719	0.954185	0.98613876	0.9452471	0.9647539	0.972251
0.0	0.9726537	0.9764554	0.9730638	0.9541703	0.9667719	0.954185	0.98613876	0.9452471	0.9647539	0.972251
0.0	0.9994155	0.98169404	0.9978387	0.9978677	0.998459	0.9941758	0.9988127	0.9822412	0.9995364	0.982948
0.0	0.008370525	0.0030301404	0.008834369	0.013477117	0.012605498	0.045212444	0.0028030986	0.033858158	0.013520722	0.054456476
0.0	0.0025288514	0.0011397956	0.0056168875	0.004755157	0.004892124	0.010078763	0.0010436703	0.019949066	0.003867877	0.019642364
0.0	0.9946635	0.96757317	0.9964232	0.99430686	0.9979741	0.9871383	0.9971667	0.9875716	0.92764527	0.9889731
0.0	0.48156488	0.3318769	0.20062213	0.43864545	0.5162665	0.6258149	0.3284187	0.6385905	0.24353115	0.66018885
0.0	0.83273154	0.09002537	0.99624616	0.3015637	0.840015	0.10631465	0.11168981	0.6546917	0.04326316	0.45235038
0.0	0.872365	0.5046489	0.99635506	0.9642956	0.9938862	0.5952549	0.79369795	0.91427714	0.16713777	0.89656794
0.0	0.83273154	0.09002537	0.99624616	0.3015637	0.840015	0.10631465	0.11168981	0.6546917	0.04326316	0.45235038
0.0	0.83273154	0.09002537	0.99624616	0.3015637	0.840015	0.10631465	0.11168981	0.6546917	0.04326316	0.45235038
0.0	0.83273154	0.09002537	0.99624616	0.3015637	0.840015	0.10631465	0.11168981	0.6546917	0.04326316	0.45235038
0.0	0.950622	0.8492487	0.9876418	0.8150602	0.986868	0.9948671	0.92345107	0.96693414	0.97603977	0.98632866
0.0	0.9987476	0.99921405	0.9990262	0.99928564	0.99971837	0.99982774	0.9981731	0.9997925	0.9978532	0.99979764
0.0	0.9960311	0.9848817	0.99386483	0.99681526	0.9957753	0.99683833	0.99611217	0.9969453	0.9908502	0.9981451
0.0	0.5145451	0.24886984	0.14656557	0.53282684	0.3434596	0.8835829	0.18400739	0.8110901	0.25611317	0.7710591
0.0	0.9582121	0.99046993	0.9943089	0.9890493	0.9957052	0.99664223	0.9902277	0.9890366	0.97373646	0.9948403
0.0	0.9990688	0.999406	0.9995915	0.9996395	0.99975234	0.9996908	0.99945134	0.9997346	0.9994567	0.9997874
0.0	0.07328073	0.0048610237	0.06704175	0.025006523	0.22311163	0.22902463	0.022079783	0.16549116	0.05610997	0.2353193
0.0	0.8789032	0.89319885	0.9963575	0.97396797	0.95904267	0.9904357	0.70494	0.9640591	0.9680664	0.9964211
0.0	0.9726537	0.9764554	0.9730638	0.9541703	0.9667719	0.954185	0.98613876	0.9452471	0.9647539	0.972251
0.0	0.9726537	0.9764554	0.9730638	0.9541703	0.9667719	0.954185	0.98613876	0.9452471	0.9647539	0.972251
0.0	0.9726537	0.9764554	0.9730638	0.9541703	0.9667719	0.954185	0.98613876	0.9452471	0.9647539	0.972251
0.0	0.99994457	0.99981624	0.9997229	0.9996935	0.9999014	0.9999137	0.9988279	0.9999467	0.9998869	0.9999386
0.0	0.92918396	0.52621204	0.204702	0.23648953	0.39036906	0.01957244	0.5854659	0.67911565	0.21703894	0.9608203
0.0	0.92918396	0.52621204	0.204702	0.23648953	0.39036906	0.01957244	0.5854659	0.67911565	0.21703894	0.9608203
0.0	0.92918396	0.52621204	0.204702	0.23648953	0.39036906	0.01957244	0.5854659	0.67911565	0.21703894	0.9608203
0.0	0.92918396	0.52621204	0.204702	0.23648953	0.39036906	0.01957244	0.5854659	0.67911565	0.21703894	0.9608203
0.0	0.0064340383	0.003956728	0.0074095833	0.015626837	0.022306656	0.05503304	0.010438341	0.016987236	0.02739345	0.024842467
0.0	0.8150717	0.47765616	0.70287746	0.83946174	0.8419371	0.9412376	0.5186521	0.8921067	0.5796632	0.9162008
0.0	0.9982716	0.9980307	0.99916947	0.9988819	0.99870694	0.999268	0.99895287	0.9989422	0.9979809	0.99961615
0.0	0.9552283	0.94881743	0.92776763	0.9211352	0.7743666	0.87418383	0.2214866	0.94743997	0.66971874	0.97214377
0.0	0.9726537	0.9764554	0.9730638	0.9541703	0.9667719	0.954185	0.98613876	0.9452471	0.9647539	0.972251
0.0	0.9726537	0.9764554	0.9730638	0.9541703	0.9667719	0.954185	0.98613876	0.9452471	0.9647539	0.972251
0.0	0.9726537	0.9764554	0.9730638	0.9541703	0.9667719	0.954185	0.98613876	0.9452471	0.9647539	0.972251
0.0	0.9726537	0.9764554	0.9730638	0.9541703	0.9667719	0.954185	0.98613876	0.9452471	0.9647539	0.972251
0.0	0.9726537	0.9764554	0.9730638	0.9541703	0.9667719	0.954185	0.98613876	0.9452471	0.9647539	0.972251
0.0	0.9726537	0.9764554	0.9730638	0.9541703	0.9667719	0.954185	0.98613876	0.9452471	0.9647539	0.972251
0.0	0.9726537	0.9764554	0.9730638	0.9541703	0.9667719	0.954185	0.98613876	0.9452471	0.9647539	0.972251
0.0	0.005390825	0.0019539485	0.005621193	0.00979935	0.007957522	0.02851737	0.0012972257	0.026186466	0.008787436	0.038886793
0.0	0.0019247358	0.00084862683	0.0045148884	0.0033109193	0.0033038037	0.0067001875	0.00068735966	0.01493625	0.0029039101	0.013575214
0.0	0.9726537	0.9764554	0.9730638	0.9541703	0.9667719	0.954185	0.98613876	0.9452471	0.9647539	0.972251
0.0	0.9726537	0.9764554	0.9730638	0.9541703	0.9667719	0.954185	0.98613876	0.9452471	0.9647539	0.972251
0.0	0.9726537	0.9764554	0.9730638	0.9541703	0.9667719	0.954185	0.98613876	0.9452471	0.9647539	0.972251
0.0	0.9726537	0.9764554	0.9730638	0.9541703	0.9667719	0.954185	0.98613876	0.9452471	0.9647539	0.972251
0.0	0.9726537	0.9764554	0.9730638	0.9541703	0.9667719	0.954185	0.98613876	0.9452471	0.9647539	0.972251
0.0	0.9726537	0.9764554	0.9730638	0.9541703	0.9667719	0.954185	0.98613876	0.9452471	0.9647539	0.972251
0.0	0.9726537	0.9764554	0.9730638	0.9541703	0.9667719	0.954185	0.98613876	0.9452471	0.9647539	0.972251
0.0	0.9726537	0.9764554	0.9730638	0.9541703	0.9667719	0.954185	0.98613876	0.9452471	0.9647539	0.972251
0.0	0.9726537	0.9764554	0.9730638	0.9541703	0.9667719	0.954185	0.98613876	0.9452471	0.9647539	0.972251
0.0	0.9726537	0.9764554	0.9730638	0.9541703	0.9667719	0.954185	0.98613876	0.9452471	0.9647539	0.972251
0.0	0.9726537	0.9764554	0.9730638	0.9541703	0.9667719	0.954185	0.98613876	0.9452471	0.9647539	0.972251
0.0	0.9726537	0.9764554	0.9730638	0.9541703	0.9667719	0.954185	0.98613876	0.9452471	0.9647539	0.972251
0.0	0.9726537	0.9764554	0.9730638	0.9541703	0.9667719	0.954185	0.98613876	0.9452471	0.9647539	0.972251
0.0	0.9984597	0.9975527	0.99792826	0.99882776	0.99779034	0.99946696	0.99835086	0.9990508	0.9975827	0.9997032
0.0	0.0008445043	0.00023262762	0.0007705344	0.0007122169	0.00083266833	0.0021066112	0.0002200442	0.004045308	0.00057772436	0.005449833
0.0	0.9956173	0.9922009	0.99569774	0.99413425	0.98531586	0.99705327	0.99197525	0.99205726	0.9933175	0.99942964
0.0	0.99648154	0.99385923	0.99579334	0.9945267	0.99173135	0.9974112	0.9930346	0.9935556	0.99407816	0.9996542
0.0	0.9726537	0.9764554	0.9730638	0.9541703	0.9667719	0.954185	0.98613876	0.9452471	0.9647539	0.972251
0.0	0.9726537	0.9764554	0.9730638	0.9541703	0.9667719	0.954185	0.98613876	0.9452471	0.9647539	0.972251
0.0	0.002328818	0.0002139369	0.000643195	0.0016029655	0.004132657	0.007915859	0.00017562948	0.1022174	0.002132639	0.00038945104
0.0	0.30193457	0.005291627	0.6964935	0.140027	0.39940915	0.60054743	0.9057439	0.1142841	0.7704021	0.2434485
0.0	0.9995546	0.8630038	0.9917373	0.7004416	0.99624205	0.9967784	0.9910658	0.9996456	0.52852297	0.99666697
0.0	0.9942305	0.9896617	0.99168617	0.99536526	0.9985837	0.99387795	0.9902244	0.99697614	0.9921514	0.99940085
0.0	0.99843913	0.0014858631	0.9986179	0.9202785	0.99971706	0.09504129	0.99985516	0.075438075	0.9903504	0.9998223
0.0	0.9538133	0.015381474	0.97500426	0.7004416	0.7813744	0.8157971	0.8820727	0.9850979	0.456885	0.96548915
0.0	0.99861825	0.9986438	0.99848795	0.99894935	0.9989526	0.99884284	0.99723923	0.99749506	0.99824	0.999824
0.0	0.9538133	0.18774128	0.9723947	0.91667867	0.9364265	0.947469	0.8995505	0.9996613	0.3192495	0.96548915
0.0	0.9726537	0.9764554	0.9730638	0.9541703	0.9667719	0.954185	0.98613876	0.9452471	0.9647539	0.972251
0.0	0.9726537	0.9764554	0.9730638	0.9541703	0.9667719	0.954185	0.98613876	0.9452471	0.9647539	0.972251
0.0	0.9726537	0.9764554	0.9730638	0.9541703	0.9667719	0.954185	0.98613876	0.9452471	0.9647539	0.972251
0.0	0.9726537	0.9764554	0.9730638	0.9541703	0.9667719	0.954185	0.98613876	0.9452471	0.9647539	0.972251
0.0	0.9989742	0.99851316	0.99848574	0.9990727	0.9987196	0.9996153	0.9986777	0.99934727	0.9985134	0.99980134
0.0	0.8709821	0.8517	0.07004023	0.54323536	0.017194636	0.018941136	0.0356772	0.19780263	0.39774525	0.86236846
0.0	0.8709821	0.8517	0.07004023	0.54323536	0.017194636	0.018941136	0.0356772	0.19780263	0.39774525	0.86236846
0.0	0.9726537	0.9764554	0.9730638	0.9541703	0.9667719	0.954185	0.98613876	0.9452471	0.9647539	0.972251
0.0	0.9726537	0.9764554	0.9730638	0.9541703	0.9667719	0.954185	0.98613876	0.9452471	0.9647539	0.972251
0.0	0.47824475	0.7279925	0.23194607	0.7761119	0.7197017	0.8702934	0.7238557	0.8674001	0.44126508	0.9575407
0.0	0.47824475	0.72799253	0.23194602	0.77611184	0.71970177	0.8702934	0.72385573	0.8674	0.44126508	0.9575407
0.0	0.47824475	0.7279925	0.23194602	0.7761119	0.7197017	0.8702934	0.72385573	0.8674	0.44126517	0.9575407
0.0	0.9991456	0.99926454	0.99965334	0.9994906	0.99952614	0.99923956	0.99916613	0.99935097	0.9993724	0.9998029
0.0	0.9991456	0.99926454	0.99965334	0.9994906	0.99952614	0.99923956	0.99916613	0.99935097	0.9993724	0.9998029
0.0	0.9726537	0.9764554	0.9730638	0.9541703	0.9667719	0.954185	0.98613876	0.9452471	0.9647539	0.972251
0.0	0.0013441982	0.00045702962	0.0015048677	0.0018091612	0.001337722	0.0037868803	0.00032978374	0.0041879015	0.0009169531	0.01117713
0.0	0.3914823	0.1617924	0.26077858	0.60701627	0.31845373	0.99407923	0.1703473	0.15848903	0.15593526	0.4324864
0.0	0.04413047	0.74048066	0.8587438	0.39118737	0.8019391	0.4911002	0.003855523	0.8531246	0.07244246	0.16569383
0.0	0.9285405	0.9189209	0.8296651	0.95683885	0.91938734	0.968465	0.8933454	0.95972204	0.80711097	0.97806656
0.0	0.9285405	0.9189209	0.8296651	0.95683885	0.91938734	0.968465	0.8933454	0.95972204	0.80711114	0.97806656
0.0	0.9454656	0.93243766	0.88193756	0.96625715	0.93864286	0.9775474	0.9220729	0.9682836	0.8569414	0.9822916
0.0	0.00022287744	6.0573544e-05	0.0007698588	0.0002869017	8.4704356e-05	0.00032605944	0.00045344952	0.00026935895	0.00023852603	0.0018573409
0.0	0.9726537	0.9764554	0.9730638	0.9541703	0.9667719	0.954185	0.98613876	0.9452471	0.9647539	0.972251
0.0	0.9726537	0.9764554	0.9730638	0.9541703	0.9667719	0.954185	0.98613876	0.9452471	0.9647539	0.972251
0.0	0.9726537	0.9764554	0.9730638	0.9541703	0.9667719	0.954185	0.98613876	0.9452471	0.9647539	0.972251
0.0	0.99933416	0.9987445	0.9988813	0.99937963	0.9993599	0.9995956	0.9992673	0.99962056	0.9978309	0.999824
0.0	0.99933416	0.9987445	0.9988813	0.99937963	0.9993599	0.9995956	0.9992673	0.99962056	0.9978309	0.999824
0.0	0.9726537	0.9764554	0.9730638	0.9541703	0.9667719	0.954185	0.98613876	0.9452471	0.9647539	0.972251
0.0	0.9726537	0.9764554	0.9730638	0.9541703	0.9667719	0.954185	0.98613876	0.9452471	0.9647539	0.972251
0.0	0.9726537	0.9764554	0.9730638	0.9541703	0.9667719	0.954185	0.98613876	0.9452471	0.9647539	0.972251
0.0	0.9726537	0.9764554	0.9730638	0.9541703	0.9667719	0.954185	0.98613876	0.9452471	0.9647539	0.972251
0.0	0.9981633	0.99211544	0.99282163	0.99653167	0.9982333	0.9995983	0.99720156	0.9992605	0.99781394	0.99971634
0.0	0.9361099	0.6953226	0.7700252	0.915284	0.82682806	0.9870645	0.89413714	0.9720987	0.77826893	0.9543173
0.0	0.9361099	0.6953228	0.7700252	0.915284	0.82682806	0.9870645	0.89413714	0.9720988	0.77826905	0.9543173
0.0	0.9361099	0.6953228	0.7700252	0.915284	0.82682794	0.9870645	0.89413714	0.9720988	0.778269	0.9543173
0.0	0.99363756	0.99677855	0.99802184	0.99847263	0.9989072	0.99892646	0.9948453	0.99842036	0.9956245	0.999476
0.0	0.9726537	0.9764554	0.9730638	0.9541703	0.9667719	0.954185	0.98613876	0.9452471	0.9647539	0.972251
0.0	0.9726537	0.9764554	0.9730638	0.9541703	0.9667719	0.954185	0.98613876	0.9452471	0.9647539	0.972251
0.0	0.9726537	0.9764554	0.9730638	0.9541703	0.9667719	0.954185	0.98613876	0.9452471	0.9647539	0.972251
0.0	0.9933308	0.99888474	0.9972422	0.9980579	0.9968239	0.99580586	0.9935916	0.99170446	0.99642855	0.9985715
0.0	0.15957019	0.13735124	0.18721206	0.11063154	0.18324703	0.28326434	0.33011666	0.2443626	0.19453292	0.54689187
0.0	0.00060305523	3.876222e-05	0.0019917644	0.00054002163	6.370916e-05	0.005214147	0.00016047618	0.0005712487	8.5680345e-05	0.00024155017
0.0	0.9933308	0.99888474	0.9972422	0.9980579	0.9968239	0.99580586	0.9935916	0.99170446	0.99642855	0.9985715
0.0	0.9933308	0.99888474	0.9972422	0.9980579	0.9968239	0.99580586	0.9935916	0.99170446	0.99642855	0.9985715
0.0	0.15957017	0.13735123	0.18721206	0.11063154	0.18324701	0.2832643	0.33011666	0.2443626	0.19453292	0.5468919
0.0	0.19932461	0.11694561	0.095982306	0.15320504	0.097089075	0.15195729	0.14875934	0.17949316	0.08913665	0.40958497
0.0	0.7070855	0.95556283	0.4815442	0.95782113	0.931012	0.9763163	0.8879271	0.97744113	0.86436224	0.9937284
0.0	0.9726537	0.9764554	0.9730638	0.9541703	0.9667719	0.954185	0.98613876	0.9452471	0.9647539	0.972251
0.0	0.9726537	0.9764554	0.9730638	0.9541703	0.9667719	0.954185	0.98613876	0.9452471	0.9647539	0.972251
0.0	0.38321158	0.4698597	0.41444305	0.5523168	0.5429946	0.64587265	0.11442797	0.76129717	0.19714235	0.8225391
0.0	0.9985411	0.99781173	0.99602664	0.99498874	0.9948368	0.99681574	0.9922444	0.9954423	0.9966114	0.99966
0.0	0.009986337	0.0029339876	0.006375005	0.011264772	0.012638199	0.04066373	0.0017201016	0.037375864	0.01222098	0.059969634
0.0	0.9726537	0.9764554	0.9730638	0.9541703	0.9667719	0.954185	0.98613876	0.9452471	0.9647539	0.972251
0.0	0.9726537	0.9764554	0.9730638	0.9541703	0.9667719	0.954185	0.98613876	0.9452471	0.9647539	0.972251
0.0	0.9726537	0.9764554	0.9730638	0.9541703	0.9667719	0.954185	0.98613876	0.9452471	0.9647539	0.972251
0.0	0.9726537	0.9764554	0.9730638	0.9541703	0.9667719	0.954185	0.98613876	0.9452471	0.9647539	0.972251
0.0	0.99933416	0.9987445	0.9988813	0.99937963	0.9993599	0.9995956	0.9992673	0.99962056	0.9978309	0.999824
0.0	0.99933416	0.9987445	0.9988813	0.99937963	0.9993599	0.9995956	0.9992673	0.99962056	0.9978309	0.999824
0.0	0.9726537	0.9764554	0.9730638	0.9541703	0.9667719	0.954185	0.98613876	0.9452471	0.9647539	0.972251
0.0	0.99933416	0.9987445	0.9988813	0.99937963	0.9993599	0.9995956	0.9992673	0.99962056	0.9978309	0.999824
0.0	0.99933416	0.9987445	0.9988813	0.99937963	0.9993599	0.9995956	0.9992673	0.99962056	0.9978309	0.999824
0.0	0.0019300523	0.0008569644	0.001414061	0.0021540823	0.002628932	0.0061218874	0.00032492986	0.008186048	0.0021586397	0.0180209
0.0	0.9726537	0.9764554	0.9730638	0.9541703	0.9667719	0.954185	0.98613876	0.9452471	0.9647539	0.972251
0.0	0.9726537	0.9764554	0.9730638	0.9541703	0.9667719	0.954185	0.98613876	0.9452471	0.9647539	0.972251
0.0	0.99933416	0.9987445	0.9988813	0.99937963	0.9993599	0.9995956	0.9992673	0.99962056	0.9978309	0.999824
0.0	0.99933416	0.9987445	0.9988813	0.99937963	0.9993599	0.9995956	0.9992673	0.99962056	0.9978309	0.999824
0.0	0.9726537	0.9764554	0.9730638	0.9541703	0.9667719	0.954185	0.98613876	0.9452471	0.9647539	0.972251
0.0	0.9726537	0.9764554	0.9730638	0.9541703	0.9667719	0.954185	0.98613876	0.9452471	0.9647539	0.972251
0.0	0.9726537	0.9764554	0.9730638	0.9541703	0.9667719	0.954185	0.98613876	0.9452471	0.9647539	0.972251
0.0	0.9726537	0.9764554	0.9730638	0.9541703	0.9667719	0.954185	0.98613876	0.9452471	0.9647539	0.972251
0.0	0.9726537	0.9764554	0.9730638	0.9541703	0.9667719	0.954185	0.98613876	0.9452471	0.9647539	0.972251
0.0	0.9726537	0.9764554	0.9730638	0.9541703	0.9667719	0.954185	0.98613876	0.9452471	0.9647539	0.972251
0.0	0.9726537	0.9764554	0.9730638	0.9541703	0.9667719	0.954185	0.98613876	0.9452471	0.9647539	0.972251
0.0	0.9726537	0.9764554	0.9730638	0.9541703	0.9667719	0.954185	0.98613876	0.9452471	0.9647539	0.972251
0.0	0.9726537	0.9764554	0.9730638	0.9541703	0.9667719	0.954185	0.98613876	0.9452471	0.9647539	0.972251
0.0	0.9726537	0.9764554	0.9730638	0.9541703	0.9667719	0.954185	0.98613876	0.9452471	0.9647539	0.972251
0.0	0.9726537	0.9764554	0.9730638	0.9541703	0.9667719	0.954185	0.98613876	0.9452471	0.9647539	0.972251
0.0	0.9726537	0.9764554	0.9730638	0.9541703	0.9667719	0.954185	0.98613876	0.9452471	0.9647539	0.972251
0.0	0.9726537	0.9764554	0.9730638	0.9541703	0.9667719	0.954185	0.98613876	0.9452471	0.9647539	0.972251
0.0	0.9726537	0.9764554	0.9730638	0.9541703	0.9667719	0.954185	0.98613876	0.9452471	0.9647539	0.972251
0.0	0.9726537	0.9764554	0.9730638	0.9541703	0.9667719	0.954185	0.98613876	0.9452471	0.9647539	0.972251
0.0	0.9726537	0.9764554	0.9730638	0.9541703	0.9667719	0.954185	0.98613876	0.9452471	0.9647539	0.972251
0.0	0.9726537	0.9764554	0.9730638	0.9541703	0.9667719	0.954185	0.98613876	0.9452471	0.9647539	0.972251
0.0	0.9726537	0.9764554	0.9730638	0.9541703	0.9667719	0.954185	0.98613876	0.9452471	0.9647539	0.972251
0.0	0.97885257	0.9723404	0.9936087	0.9940274	0.991855	0.9953585	0.9728866	0.9936086	0.97967005	0.99594206
0.0	0.98272103	0.97643775	0.9945157	0.9976896	0.99291927	0.99594337	0.9802659	0.99504095	0.98282856	0.9965455
0.0	0.9980946	0.998348	0.99882203	0.99873	0.9994548	0.999814	0.99717784	0.99970764	0.99680823	0.9997304
0.0	0.002415388	0.0010944777	0.0054130424	0.004719785	0.0044768387	0.012131839	0.00097294425	0.02076712	0.004110657	0.020631628
0.0	0.009756524	0.0025728766	0.0075811576	0.01250848	0.010529817	0.042398967	0.0025766497	0.03658896	0.01343372	0.07742722
0.0	0.010349831	0.020646852	0.06437608	0.9919872	0.0007809284	0.993835	0.9884412	0.9877644	0.78902334	0.9960995
0.0	0.9346196	0.035360184	0.47380763	0.9339915	0.0007809284	0.99986863	0.9973501	0.9967861	0.9507273	0.9946613
0.0	0.9726537	0.9764554	0.9730638	0.9541703	0.9667719	0.954185	0.98613876	0.9452471	0.9647539	0.972251
0.0	0.9726537	0.9764554	0.9730638	0.9541703	0.9667719	0.954185	0.98613876	0.9452471	0.9647539	0.972251
0.0	0.9726537	0.9764554	0.9730638	0.9541703	0.9667719	0.954185	0.98613876	0.9452471	0.9647539	0.972251
0.0	0.9726537	0.9764554	0.9730638	0.9541703	0.9667719	0.954185	0.98613876	0.9452471	0.9647539	0.972251
0.0	0.85654765	0.28191593	0.5999414	0.45018256	0.58904964	0.918621	0.67385435	0.9104885	0.8097034	0.35343796
0.0	0.9976451	0.99277955	0.99561834	0.9959258	0.9982389	0.9979796	0.99512637	0.9957503	0.99703586	0.9989396
0.0	0.98188615	0.9792082	0.99457777	0.99254066	0.99362093	0.9967314	0.9790957	0.9957301	0.9830497	0.9967069
0.0	0.9726537	0.9764554	0.9730638	0.9541703	0.9667719	0.954185	0.98613876	0.9452471	0.9647539	0.972251
0.0	0.9726537	0.9764554	0.9730638	0.9541703	0.9667719	0.954185	0.98613876	0.9452471	0.9647539	0.972251
0.0	0.99767727	0.9947066	0.9980934	0.9972241	0.9969261	0.99797875	0.9915489	0.9980217	0.9942907	0.99911994
0.0	0.4706682	0.5853462	0.9836556	0.8295749	0.7814637	0.9672555	0.52873874	0.8730069	0.9129915	0.9863951
0.0	0.9726537	0.9764554	0.9730638	0.9541703	0.9667719	0.954185	0.98613876	0.9452471	0.9647539	0.972251
0.0	0.4706683	0.5853462	0.9836556	0.8295749	0.7814637	0.9672555	0.52873874	0.8730069	0.9129915	0.9863951
0.0	0.47066823	0.5853462	0.9836556	0.8295749	0.7814637	0.9672555	0.5287388	0.8730069	0.9129915	0.9863951
0.0	0.4706683	0.5853463	0.9836556	0.8295749	0.7814637	0.9672555	0.5287388	0.8730069	0.9129915	0.9863951
0.0	0.4706682	0.58534634	0.9836556	0.8295749	0.7814637	0.9672555	0.52873874	0.8730068	0.9129915	0.9863951
0.0	0.4706683	0.5853462	0.9836556	0.8295749	0.7814637	0.9672555	0.5287388	0.8730069	0.9129915	0.9863951
0.0	0.4706682	0.58534634	0.9836556	0.8295749	0.7814637	0.9672555	0.52873874	0.8730069	0.9129915	0.9863951
0.0	0.47066823	0.5853463	0.9836556	0.8295749	0.7814637	0.9672555	0.52873874	0.8730069	0.9129915	0.9863951
0.0	0.4706683	0.5853463	0.9836556	0.8295749	0.7814637	0.9672555	0.5287388	0.8730068	0.9129915	0.9863951
0.0	0.47066835	0.58534646	0.9836556	0.8295749	0.7814637	0.9672555	0.528739	0.8730068	0.9129915	0.9863951
0.0	0.9726537	0.9764554	0.9730638	0.9541703	0.9667719	0.954185	0.98613876	0.9452471	0.9647539	0.972251
0.0	0.9684941	0.96664	0.9976484	0.9985176	0.9908154	0.99555993	0.81227535	0.9915354	0.9867265	0.9992545
0.0	0.00031382462	5.0641676e-05	0.00010304158	0.000239041	0.00024198425	0.00032953828	5.158458e-05	0.00065882015	0.00010612534	0.0005472857
0.0	0.99842465	0.99617445	0.9983523	0.99784184	0.99801373	0.9986051	0.9954639	0.99843675	0.9963265	0.9992791
0.0	0.9977482	0.9986971	0.9955205	0.9931613	0.9971129	0.99811435	0.98961323	0.9984193	0.9925499	0.99820757
0.0	0.4706683	0.58534646	0.9836556	0.8295749	0.7814637	0.96725553	0.5287389	0.8730067	0.9129915	0.9863951
0.0	0.4706683	0.5853464	0.9836556	0.82957476	0.7814637	0.96725553	0.5287389	0.8730067	0.9129915	0.9863951
0.0	0.4706683	0.5853463	0.9836556	0.8295749	0.7814637	0.9672555	0.52873874	0.8730068	0.9129915	0.9863951
0.0	0.9234802	0.97453576	0.9954163	0.96796215	0.9826833	0.992415	0.95129997	0.99459535	0.9465393	0.99851364
0.0	0.75599843	0.88206893	0.9948133	0.9685489	0.95166314	0.9921334	0.9739939	0.9787223	0.9844989	0.99908984
0.0	0.4706682	0.5853464	0.9836556	0.82957476	0.7814637	0.96725553	0.5287389	0.8730067	0.9129915	0.9863951
0.0	0.8717452	0.96316946	0.9932197	0.9792022	0.96193534	0.9912622	0.9657627	0.98920304	0.95905447	0.99847585
0.0	0.4706683	0.5853462	0.9836556	0.8295749	0.7814637	0.9672555	0.5287388	0.8730068	0.9129915	0.9863951
0.0	0.4706683	0.5853462	0.9836556	0.8295749	0.7814637	0.9672555	0.52873874	0.8730069	0.9129915	0.9863951
0.0	0.47066823	0.58534634	0.9836556	0.8295749	0.7814637	0.9672555	0.5287388	0.8730069	0.9129915	0.9863951
0.0	0.9980153	0.99661285	0.9987198	0.99782854	0.9978067	0.9987509	0.99663806	0.9987752	0.9964636	0.9992524
0.0	0.4706683	0.5853462	0.9836556	0.8295749	0.7814637	0.9672555	0.52873874	0.8730069	0.9129915	0.9863951
0.0	0.47066823	0.58534634	0.9836556	0.8295749	0.7814637	0.9672555	0.52873874	0.8730069	0.9129915	0.9863951
0.0	0.47066823	0.5853462	0.9836556	0.8295749	0.7814637	0.9672555	0.5287388	0.8730069	0.9129915	0.9863951
0.0	0.4706683	0.5853463	0.9836556	0.8295749	0.7814637	0.9672555	0.52873874	0.8730069	0.9129915	0.9863951
0.0	0.4706682	0.58534646	0.9836556	0.8295749	0.7814637	0.96725553	0.5287389	0.8730067	0.9129915	0.9863951
0.0	0.9978021	0.9968714	0.9985868	0.99762756	0.99651355	0.99851996	0.99689555	0.9982932	0.9967271	0.99908483
0.0	0.9966897	0.992757	0.99775404	0.99452764	0.9950447	0.99753356	0.99292666	0.9972523	0.9929174	0.9987866
0.0	0.997494	0.99542737	0.99862766	0.99806625	0.99800175	0.99835026	0.9966198	0.9980102	0.9958638	0.9993223
0.0	0.9964574	0.99094033	0.99761486	0.99383295	0.9944378	0.99721944	0.98990345	0.9966703	0.99058515	0.9985891
0.0	0.99854624	0.9967566	0.99897385	0.99575126	0.9977482	0.99882656	0.99609643	0.99895215	0.9966589	0.9992411
0.0	0.9982936	0.9965365	0.99889636	0.99817693	0.9980915	0.99870753	0.9965604	0.998128	0.9972007	0.9993587
0.0	0.9726537	0.9764554	0.9730638	0.9541703	0.9667719	0.954185	0.98613876	0.9452471	0.9647539	0.972251
0.0	0.9726537	0.9764554	0.9730638	0.9541703	0.9667719	0.954185	0.98613876	0.9452471	0.9647539	0.972251
0.0	0.00962599	0.0101425685	0.013007217	0.07516427	0.009552549	0.032634795	0.005375744	0.025068332	0.0083856145	0.12810907
0.0	0.004760373	0.004280533	0.0029661562	0.0132243335	0.0034361356	0.017364295	0.002934631	0.013371941	0.0032993222	0.0670123
0.0	0.004760373	0.004280533	0.0029661562	0.0132243335	0.0034361356	0.017364295	0.002934631	0.013371941	0.0032993222	0.0670123
0.0	0.004760373	0.004280529	0.0029661548	0.0132243335	0.003436134	0.017364295	0.0029346321	0.013371941	0.0032993238	0.06701227
0.0	0.004760373	0.004280533	0.0029661548	0.0132243335	0.0034361356	0.017364295	0.0029346321	0.013371941	0.0032993238	0.06701229
0.0	0.004760373	0.004280525	0.0029661548	0.013224328	0.0034361356	0.017364286	0.0029346321	0.013371935	0.0032993238	0.06701227
0.0	0.009625984	0.010142573	0.013007217	0.0751643	0.009552549	0.032634802	0.005375744	0.025068332	0.0083856145	0.12810902
0.0	0.004760373	0.004280533	0.0029661548	0.0132243335	0.003436134	0.017364295	0.0029346321	0.013371941	0.0032993222	0.06701227
0.0	0.004760373	0.004280529	0.0029661548	0.0132243335	0.003436134	0.017364295	0.0029346321	0.013371941	0.0032993222	0.06701229
0.0	0.004760373	0.004280529	0.0029661548	0.0132243335	0.0034361356	0.017364295	0.0029346321	0.013371941	0.0032993238	0.0670123
0.0	0.004760373	0.004280529	0.0029661548	0.0132243335	0.0034361356	0.017364295	0.0029346321	0.013371941	0.0032993238	0.06701227
0.0	0.004760373	0.004280525	0.0029661548	0.013224328	0.0034361356	0.017364286	0.0029346321	0.013371935	0.0032993238	0.06701227
0.0	0.00962599	0.010142573	0.013007224	0.07516427	0.009552549	0.032634802	0.005375744	0.025068332	0.0083856145	0.12810907
0.0	0.004760373	0.004280529	0.0029661548	0.0132243335	0.0034361356	0.017364295	0.0029346321	0.013371941	0.0032993238	0.0670123
0.0	0.004760373	0.004280529	0.0029661548	0.0132243335	0.0034361356	0.017364295	0.0029346321	0.013371941	0.0032993238	0.06701227
0.0	0.004760373	0.004280529	0.0029661548	0.0132243335	0.0034361356	0.017364295	0.0029346321	0.013371941	0.0032993238	0.06701227
0.0	0.004760373	0.004280529	0.0029661562	0.0132243335	0.0034361356	0.017364295	0.0029346321	0.013371941	0.0032993238	0.0670123
0.0	0.004760373	0.004280525	0.0029661548	0.013224328	0.0034361356	0.017364286	0.0029346321	0.013371935	0.0032993238	0.06701227
0.0	0.009625984	0.0101425685	0.013007217	0.07516427	0.009552549	0.032634806	0.005375744	0.025068332	0.0083856145	0.12810907
0.0	0.004760373	0.004280529	0.0029661548	0.0132243335	0.0034361356	0.017364295	0.0029346321	0.013371941	0.0032993238	0.06701227
0.0	0.004760373	0.004280529	0.0029661548	0.0132243335	0.003436134	0.017364295	0.0029346321	0.013371941	0.0032993238	0.06701227
0.0	0.004760373	0.004280529	0.0029661548	0.0132243335	0.0034361356	0.017364295	0.0029346321	0.013371941	0.0032993238	0.06701229
0.0	0.004760373	0.004280533	0.0029661562	0.0132243335	0.0034361356	0.017364295	0.0029346321	0.013371941	0.0032993238	0.06701227
0.0	0.004760373	0.004280525	0.0029661548	0.013224328	0.0034361356	0.017364286	0.0029346321	0.013371935	0.0032993238	0.06701227
0.0	0.009625984	0.0101425685	0.013007217	0.0751643	0.009552549	0.032634795	0.005375744	0.025068332	0.00838561	0.12810902
0.0	0.004760373	0.004280533	0.0029661548	0.0132243335	0.0034361356	0.017364295	0.0029346321	0.013371941	0.0032993238	0.06701229
0.0	0.004760373	0.004280533	0.0029661548	0.0132243335	0.0034361356	0.017364295	0.002934631	0.013371941	0.0032993238	0.06701229
0.0	0.004760373	0.004280533	0.0029661548	0.0132243335	0.0034361356	0.017364295	0.0029346321	0.013371941	0.0032993238	0.0670123
0.0	0.004760373	0.004280533	0.0029661562	0.0132243335	0.003436134	0.017364295	0.0029346321	0.013371941	0.0032993222	0.0670123
0.0	0.004760373	0.004280525	0.0029661548	0.013224328	0.0034361356	0.017364286	0.0029346321	0.013371935	0.0032993238	0.06701227
0.0	0.009625984	0.010142573	0.013007217	0.0751643	0.009552549	0.032634802	0.005375744	0.025068332	0.00838561	0.12810902
0.0	0.004760373	0.004280533	0.0029661548	0.0132243335	0.0034361356	0.017364295	0.0029346321	0.013371941	0.0032993238	0.06701229
0.0	0.004760373	0.004280533	0.0029661548	0.0132243335	0.0034361356	0.017364295	0.0029346321	0.013371941	0.0032993238	0.0670123
0.0	0.004760373	0.004280533	0.0029661548	0.0132243335	0.003436134	0.017364295	0.0029346321	0.013371941	0.0032993238	0.06701227
0.0	0.004760373	0.004280529	0.0029661548	0.0132243335	0.003436134	0.017364295	0.002934631	0.013371941	0.0032993238	0.06701227
0.0	0.004760373	0.004280525	0.0029661548	0.013224328	0.0034361356	0.017364286	0.0029346321	0.013371935	0.0032993238	0.06701227
0.0	0.009625984	0.0101425685	0.013007224	0.0751643	0.009552549	0.032634802	0.005375744	0.025068332	0.00838561	0.12810907
0.0	0.004760373	0.004280533	0.0029661548	0.0132243335	0.003436134	0.017364295	0.0029346321	0.013371941	0.0032993222	0.06701229
0.0	0.004760373	0.004280529	0.0029661562	0.0132243335	0.0034361356	0.017364295	0.0029346321	0.013371941	0.0032993238	0.0670123
0.0	0.004760373	0.004280533	0.0029661548	0.0132243335	0.0034361356	0.017364295	0.0029346321	0.013371941	0.0032993222	0.06701227
0.0	0.004760373	0.004280533	0.0029661562	0.0132243335	0.0034361356	0.017364295	0.0029346321	0.013371941	0.0032993238	0.06701227
0.0	0.004760373	0.004280525	0.0029661548	0.013224328	0.0034361356	0.017364286	0.0029346321	0.013371941	0.0032993238	0.06701227
0.0	0.004760373	0.004280525	0.0029661548	0.013224328	0.0034361356	0.017364286	0.0029346321	0.013371935	0.0032993238	0.06701227
0.0	0.004760373	0.004280525	0.0029661548	0.013224328	0.0034361356	0.017364286	0.0029346321	0.013371941	0.0032993238	0.06701227
0.0	0.004760373	0.004280529	0.0029661562	0.0132243335	0.003436134	0.017364295	0.0029346321	0.013371941	0.0032993238	0.06701227
0.0	0.004760373	0.004280525	0.0029661548	0.013224328	0.0034361356	0.017364286	0.0029346321	0.013371935	0.0032993238	0.06701227
0.0	0.004760373	0.004280525	0.0029661548	0.013224328	0.0034361356	0.017364286	0.0029346321	0.013371941	0.0032993238	0.06701227
0.0	0.004760373	0.004280529	0.0029661548	0.0132243335	0.003436134	0.017364295	0.0029346321	0.013371941	0.0032993238	0.0670123
0.0	0.004760373	0.004280533	0.0029661562	0.0132243335	0.0034361356	0.017364295	0.0029346321	0.013371941	0.0032993238	0.0670123
0.0	0.004760373	0.004280529	0.0029661548	0.0132243335	0.0034361356	0.017364295	0.002934631	0.013371941	0.0032993238	0.06701229
0.0	0.004760373	0.004280533	0.0029661548	0.0132243335	0.003436134	0.017364295	0.0029346321	0.013371941	0.0032993238	0.06701229
0.0	0.004760373	0.004280533	0.0029661548	0.0132243335	0.0034361356	0.017364295	0.0029346321	0.013371941	0.0032993238	0.06701229
0.0	0.009625984	0.010142573	0.013007224	0.0751643	0.009552549	0.032634802	0.005375744	0.025068332	0.0083856145	0.12810902
0.0	0.004760373	0.004280525	0.0029661548	0.013224328	0.0034361356	0.017364286	0.0029346321	0.013371935	0.0032993238	0.06701227
0.0	0.010258246	0.011396066	0.005881442	0.022558862	0.013669398	0.030084666	0.0069135353	0.05127229	0.0059193126	0.16077071
0.0	0.00962599	0.0101425685	0.013007217	0.07516432	0.009552549	0.032634802	0.005375744	0.025068332	0.00838561	0.12810907
0.0	0.004760373	0.004280529	0.0029661548	0.0132243335	0.003436134	0.017364295	0.0029346321	0.013371941	0.0032993238	0.06701229
0.0	0.004760373	0.004280525	0.0029661548	0.013224328	0.0034361356	0.017364286	0.0029346321	0.013371941	0.0032993238	0.06701227
0.0	0.004760373	0.004280525	0.0029661548	0.013224328	0.0034361356	0.017364286	0.0029346321	0.013371935	0.0032993238	0.06701227
0.0	0.004760373	0.004280533	0.0029661548	0.0132243335	0.0034361356	0.017364295	0.0029346321	0.013371941	0.0032993222	0.06701229
0.0	0.004760373	0.004280529	0.0029661548	0.0132243335	0.0034361356	0.017364295	0.0029346321	0.013371941	0.0032993238	0.06701229
0.0	0.010258246	0.011396066	0.005881442	0.022558853	0.013669405	0.030084673	0.0069135353	0.05127229	0.0059193093	0.16077061
0.0	0.004760373	0.004280533	0.0029661548	0.0132243335	0.003436134	0.017364295	0.0029346321	0.013371941	0.0032993238	0.0670123
0.0	0.004760373	0.004280529	0.0029661548	0.0132243335	0.0034361356	0.017364295	0.0029346321	0.013371941	0.0032993238	0.0670123
0.0	0.004760373	0.004280529	0.0029661548	0.0132243335	0.0034361356	0.017364295	0.002934631	0.013371941	0.0032993238	0.06701227
0.0	0.006162243	0.011043653	0.0035120188	0.018250171	0.0063781654	0.03215691	0.0056348694	0.033454925	0.008078719	0.1347189
0.0	0.009625984	0.0101425685	0.013007224	0.0751643	0.009552549	0.032634795	0.005375744	0.025068332	0.00838561	0.12810907
0.0	0.0055493196	0.009011942	0.009620477	0.021233762	0.0078041605	0.030039743	0.0058832797	0.024570739	0.0052353214	0.08293991
0.0	0.0128110135	0.02324494	0.017657353	0.037796713	0.034411203	0.052779812	0.015932828	0.09662851	0.008608933	0.20363542
0.0	0.0055493196	0.009011942	0.009620477	0.021233762	0.0078041605	0.030039735	0.0058832797	0.024570739	0.0052353265	0.08293993
0.0	0.004760373	0.004280529	0.0029661562	0.0132243335	0.0034361356	0.017364295	0.0029346321	0.013371941	0.0032993238	0.06701227
0.0	0.010258246	0.011396066	0.005881442	0.022558853	0.013669398	0.030084666	0.006913538	0.05127229	0.0059193126	0.16077061
0.0	0.004760373	0.004280533	0.0029661562	0.0132243335	0.0034361356	0.017364295	0.0029346321	0.013371941	0.0032993222	0.06701227
0.0	0.009625984	0.0101425685	0.013007217	0.0751643	0.009552549	0.032634802	0.005375744	0.025068332	0.0083856145	0.12810907
0.0	0.004760373	0.004280529	0.0029661548	0.0132243335	0.003436134	0.017364295	0.0029346321	0.013371941	0.0032993238	0.0670123
0.0	0.004760373	0.004280529	0.0029661548	0.0132243335	0.003436134	0.017364295	0.0029346321	0.013371941	0.0032993238	0.0670123
0.0	0.009625984	0.010142573	0.013007217	0.0751643	0.009552549	0.032634802	0.005375744	0.025068332	0.00838561	0.12810907
0.0	0.004760373	0.004280525	0.0029661548	0.013224328	0.0034361356	0.017364286	0.0029346321	0.013371941	0.0032993238	0.06701227
0.0	0.004760373	0.004280529	0.0029661548	0.0132243335	0.0034361356	0.017364295	0.002934631	0.013371941	0.0032993222	0.06701227
0.0	0.004760373	0.004280529	0.0029661548	0.0132243335	0.0034361356	0.017364295	0.0029346321	0.013371941	0.0032993222	0.0670123
0.0	0.010258246	0.011396072	0.005881442	0.022558853	0.013669398	0.030084658	0.0069135353	0.05127229	0.0059193093	0.16077061
0.0	0.010258246	0.011396066	0.005881442	0.022558859	0.013669405	0.030084673	0.0069135353	0.05127229	0.0059193093	0.16077064
0.0	0.004760373	0.004280525	0.0029661548	0.013224328	0.0034361356	0.017364286	0.0029346321	0.013371941	0.0032993238	0.06701227
0.0	0.004760373	0.004280525	0.0029661548	0.013224328	0.0034361356	0.017364286	0.0029346321	0.013371941	0.0032993238	0.06701227
0.0	0.004760373	0.004280529	0.0029661562	0.0132243335	0.003436134	0.017364295	0.0029346321	0.013371941	0.0032993238	0.06701227
0.0	0.004760373	0.004280533	0.0029661548	0.0132243335	0.003436134	0.017364295	0.0029346321	0.013371941	0.0032993222	0.0670123
0.0	0.010258246	0.011396066	0.005881442	0.022558859	0.013669405	0.030084666	0.0069135353	0.05127229	0.0059193126	0.16077064
0.0	0.004760373	0.004280533	0.0029661548	0.0132243335	0.0034361356	0.017364295	0.002934631	0.013371941	0.0032993222	0.06701227
0.0	0.004760373	0.004280529	0.0029661562	0.0132243335	0.003436134	0.017364295	0.0029346321	0.013371941	0.0032993238	0.06701227
0.0	0.014579489	0.008444361	0.05675771	0.015121017	0.0063889683	0.037106015	0.0052156383	0.053292375	0.008857459	0.19707301
0.0	0.009625984	0.010142573	0.013007217	0.07516427	0.009552549	0.032634795	0.005375744	0.025068332	0.00838561	0.12810907
0.0	0.010258246	0.011396066	0.005881442	0.022558862	0.013669398	0.030084658	0.006913538	0.051272277	0.0059193126	0.16077064
0.0	0.009625981	0.0101425685	0.013007224	0.0751643	0.009552549	0.032634795	0.005375744	0.025068332	0.0083856145	0.12810907
0.0	0.017765025	0.016554497	0.018395998	0.029704336	0.026613964	0.0451968	0.01876348	0.06880353	0.007343202	0.19938421
0.0	0.004760373	0.004280525	0.0029661548	0.013224328	0.0034361356	0.017364286	0.0029346321	0.013371941	0.0032993238	0.06701227
0.0	0.004760373	0.004280529	0.0029661548	0.0132243335	0.0034361356	0.017364295	0.0029346321	0.013371941	0.0032993238	0.0670123
0.0	0.010258246	0.011396066	0.005881442	0.022558862	0.013669405	0.030084658	0.0069135353	0.05127229	0.0059193126	0.16077064
0.0	0.006162243	0.011043653	0.0035120174	0.018250177	0.0063781654	0.03215691	0.0056348694	0.033454914	0.008078719	0.13471887
0.0	0.010258246	0.011396066	0.005881442	0.022558862	0.013669398	0.030084679	0.0069135353	0.05127229	0.0059193093	0.16077061
0.0	0.009625981	0.010142573	0.013007217	0.0751643	0.009552549	0.032634802	0.005375744	0.025068332	0.00838561	0.12810907
0.0	0.00962599	0.0101425685	0.013007217	0.07516427	0.009552549	0.032634802	0.005375744	0.025068332	0.00838561	0.12810907
0.0	0.004760373	0.004280525	0.0029661548	0.013224328	0.0034361356	0.017364286	0.0029346321	0.013371941	0.0032993238	0.06701227
0.0	0.004760373	0.004280525	0.0029661548	0.013224328	0.0034361356	0.017364286	0.0029346321	0.013371941	0.0032993238	0.06701227
0.0	0.004760373	0.004280533	0.0029661548	0.0132243335	0.0034361356	0.017364295	0.0029346321	0.013371941	0.0032993222	0.06701227
0.0	0.004760373	0.004280529	0.0029661548	0.0132243335	0.0034361356	0.017364295	0.002934631	0.013371941	0.0032993238	0.06701227
0.0	0.004760373	0.004280529	0.0029661548	0.0132243335	0.003436134	0.017364295	0.0029346321	0.013371941	0.0032993238	0.0670123
0.0	0.009625984	0.0101425685	0.013007224	0.0751643	0.009552549	0.032634802	0.005375744	0.025068332	0.0083856145	0.12810907
0.0	0.004760373	0.004280533	0.0029661548	0.0132243335	0.0034361356	0.017364295	0.0029346321	0.013371941	0.0032993238	0.0670123
0.0	0.010258246	0.011396072	0.005881442	0.022558862	0.013669398	0.030084673	0.006913538	0.05127229	0.0059193126	0.16077071
0.0	0.009625984	0.0101425685	0.013007217	0.0751643	0.009552549	0.032634802	0.005375744	0.025068332	0.00838561	0.12810902
0.0	0.009625984	0.010142573	0.013007217	0.0751643	0.009552549	0.032634802	0.005375744	0.025068332	0.00838561	0.12810902
0.0	0.0073038256	0.008010239	0.006254517	0.0420768	0.0045594196	0.031045157	0.004486457	0.026975865	0.00991741	0.091624506
0.0	0.0073038256	0.008010239	0.006254517	0.0420768	0.0045594214	0.031045143	0.004486457	0.026975865	0.00991741	0.091624506
0.0	0.01589464	0.01619187	0.026610732	0.17331854	0.014266871	0.05183009	0.0072852382	0.052999493	0.025605349	0.20397742
0.0	0.4706682	0.58534646	0.9836556	0.8295749	0.7814636	0.96725553	0.52873886	0.8730067	0.9129915	0.9863951
0.0	0.9726537	0.9764554	0.9730638	0.9541703	0.9667719	0.954185	0.98613876	0.9452471	0.9647539	0.972251
0.0	0.9726537	0.9764554	0.9730638	0.9541703	0.9667719	0.954185	0.98613876	0.9452471	0.9647539	0.972251
0.0	0.9726537	0.9764554	0.9730638	0.9541703	0.9667719	0.954185	0.98613876	0.9452471	0.9647539	0.972251
0.0	0.9977482	0.9986971	0.9955205	0.9931613	0.9971129	0.99811435	0.98961323	0.9984193	0.9925499	0.99820757
0.0	0.9726537	0.9764554	0.9730638	0.9541703	0.9667719	0.954185	0.98613876	0.9452471	0.9647539	0.972251
0.0	0.9999708	0.9999752	0.99996364	0.9999832	0.9999814	0.9999609	0.9999598	0.9999845	0.9999596	0.99998844
0.0	0.9726537	0.9764554	0.9730638	0.9541703	0.9667719	0.954185	0.98613876	0.9452471	0.9647539	0.972251
0.0	0.99961674	0.99959475	0.9994642	0.9997657	0.9997327	0.999869	0.99956685	0.999764	0.99963987	0.99992895
0.0	0.9726537	0.9764554	0.9730638	0.9541703	0.9667719	0.954185	0.98613876	0.9452471	0.9647539	0.972251
0.0	0.9726537	0.9764554	0.9730638	0.9541703	0.9667719	0.954185	0.98613876	0.9452471	0.9647539	0.972251
0.0	0.9726537	0.9764554	0.9730638	0.9541703	0.9667719	0.954185	0.98613876	0.9452471	0.9647539	0.972251
0.0	0.9726537	0.9764554	0.9730638	0.9541703	0.9667719	0.954185	0.98613876	0.9452471	0.9647539	0.972251
0.0	0.9726537	0.9764554	0.9730638	0.9541703	0.9667719	0.954185	0.98613876	0.9452471	0.9647539	0.972251
0.0	0.9726537	0.9764554	0.9730638	0.9541703	0.9667719	0.954185	0.98613876	0.9452471	0.9647539	0.972251
0.0	0.9726537	0.9764554	0.9730638	0.9541703	0.9667719	0.954185	0.98613876	0.9452471	0.9647539	0.972251
0.0	0.9726537	0.9764554	0.9730638	0.9541703	0.9667719	0.954185	0.98613876	0.9452471	0.9647539	0.972251
0.0	0.9726537	0.9764554	0.9730638	0.9541703	0.9667719	0.954185	0.98613876	0.9452471	0.9647539	0.972251
0.0	0.543162	0.8023618	0.25783268	0.81658596	0.7996381	0.90678084	0.7644843	0.89223236	0.5071871	0.9679262
0.0	0.040595572	0.01754	0.13319643	0.002404335	0.27468055	0.9015749	0.67535347	0.000562161	0.00053555536	0.9983072
0.0	0.8027897	0.028384693	0.35531974	0.09157897	0.25084364	0.9794495	0.59126085	0.23504667	0.070059724	0.9924793
0.0	0.9982368	0.8609281	0.2828571	0.95806223	0.97218	0.7440146	0.99947983	0.985152	0.9910802	0.99999845
0.0	0.94148046	0.8138604	0.8389891	0.9791293	0.9045417	0.9965088	0.9087557	0.97056836	0.9909775	0.9962613
0.0	0.10025866	0.05807057	0.9402671	0.11130685	0.1887891	0.39913046	0.06899456	0.90338033	0.19529127	0.78748703
0.0	0.6690766	0.00018681996	0.098697074	6.904528e-05	0.17821439	0.6636686	0.009052667	0.012928151	0.04825579	0.01393868
0.0	0.9987191	0.85845065	0.001774561	0.9999887	0.99916923	0.9866457	0.99886924	0.9988109	0.9976246	0.9952177
0.0	0.9984328	0.9961384	0.99631315	0.9981343	0.9989083	0.9995121	0.9970804	0.9990601	0.993877	0.9997708
0.0	0.99724895	0.9882433	0.99569523	0.9971679	0.99670994	0.99934214	0.99449366	0.9986419	0.98406434	0.99961984
0.0	0.9726537	0.9764554	0.9730638	0.9541703	0.9667719	0.954185	0.98613876	0.9452471	0.9647539	0.972251
0.0	0.010301574	0.09250703	0.21796627	0.06578174	0.007550081	0.004277187	0.010842959	0.0013881226	0.006117505	0.03534224
0.0	0.9726537	0.9764554	0.9730638	0.9541703	0.9667719	0.954185	0.98613876	0.9452471	0.9647539	0.972251
0.0	0.9726537	0.9764554	0.9730638	0.9541703	0.9667719	0.954185	0.98613876	0.9452471	0.9647539	0.972251
0.0	0.37634492	0.054713003	0.10208185	0.26721945	0.15290594	0.22117648	0.86517644	0.88482666	0.76754916	0.9587733
0.0	0.9999739	0.9999875	0.9999684	0.99998677	0.9999665	0.9999895	0.9999628	0.9999982	0.9999777	0.99999607
0.0	0.07938436	0.70210797	0.8378766	0.023996664	0.48627657	0.021134458	0.0047807614	0.7869977	0.0008433838	0.024456175
0.0	0.97441286	0.9895768	0.99978334	0.9911925	0.9909928	0.99252856	0.99625117	0.9951969	0.98565185	0.9964198
0.0	0.9994979	0.9990079	0.9984028	0.99966514	0.99855644	0.99968076	0.99915576	0.9997584	0.9987637	0.9998281
0.0	0.987092	0.97028637	0.9822748	0.9375225	0.9867901	0.9946484	0.9219459	0.99148613	0.9790426	0.99671066
0.0	0.9726537	0.9764554	0.9730638	0.9541703	0.9667719	0.954185	0.98613876	0.9452471	0.9647539	0.972251
0.0	0.9726537	0.9764554	0.9730638	0.9541703	0.9667719	0.954185	0.98613876	0.9452471	0.9647539	0.972251
0.0	0.66050637	0.20218715	0.56428266	0.6251699	0.6520682	0.85024655	0.34872332	0.7276177	0.35003746	0.7394993
0.0	0.99917185	0.9992606	0.99965453	0.99969757	0.9995895	0.9997671	0.99949026	0.9996315	0.9993861	0.9997917
0.0	0.9618626	0.9830656	0.95957613	0.95862556	0.8815704	0.92322105	0.6105858	0.9719131	0.9630172	0.99941885
0.0	0.9726537	0.9764554	0.9730638	0.9541703	0.9667719	0.954185	0.98613876	0.9452471	0.9647539	0.972251
0.0	0.19925372	0.16499718	0.2004643	0.3751317	0.26625472	0.35745713	0.13314396	0.6146694	0.33461604	0.87467855
0.0	0.66050625	0.2548906	0.5903244	0.69454795	0.69880396	0.8852701	0.4110195	0.7648569	0.40918267	0.776199
0.0	0.36929128	0.16176859	0.58623004	0.2663947	0.315052	0.63048726	0.06108733	0.4853603	0.31767333	0.8165548
0.0	0.36929122	0.16176859	0.58623004	0.26639467	0.315052	0.6304872	0.06108735	0.48536038	0.31767327	0.8165548
0.0	0.36929122	0.1617686	0.5862301	0.2663947	0.3150521	0.6304873	0.061087344	0.48536038	0.31767333	0.8165549
0.0	0.36929125	0.16176859	0.58623004	0.26639467	0.3150521	0.63048726	0.06108733	0.48536038	0.31767333	0.8165548
0.0	0.36929122	0.16176859	0.58623004	0.26639467	0.3150521	0.6304872	0.061087344	0.48536038	0.31767324	0.8165548
0.0	0.36929122	0.16176859	0.5862301	0.2663947	0.315052	0.63048726	0.061087318	0.4853603	0.31767327	0.8165548
0.0	0.7217448	0.53694993	0.82850754	0.8181792	0.7146989	0.8026782	0.34521037	0.73023844	0.67188805	0.9326165
0.0	0.72174484	0.5369499	0.82850754	0.8181792	0.71469885	0.8026782	0.3452103	0.7302383	0.67188805	0.9326165
0.0	0.72174484	0.53694993	0.82850754	0.8181792	0.71469903	0.8026783	0.34521037	0.7302383	0.67188805	0.9326165
0.0	0.9983967	0.9966204	0.997903	0.9990626	0.9972698	0.99935514	0.997844	0.99928015	0.99398094	0.9995247
0.0	0.0016141675	0.55453205	0.96074724	0.0069626085	0.00092787907	0.0005966753	0.9151538	0.10985809	0.0017174442	0.14830038
0.0	0.9726537	0.9764554	0.9730638	0.9541703	0.9667719	0.954185	0.98613876	0.9452471	0.9647539	0.972251
0.0	0.9726537	0.9764554	0.9730638	0.9541703	0.9667719	0.954185	0.98613876	0.9452471	0.9647539	0.972251
0.0	0.9726537	0.9764554	0.9730638	0.9541703	0.9667719	0.954185	0.98613876	0.9452471	0.9647539	0.972251
0.0	0.48216775	0.26006696	0.8579486	0.5343707	0.42960945	0.6159628	0.43976983	0.82960916	0.37389746	0.8013144
0.0	0.99967873	0.99936336	0.9995622	0.9997124	0.9998234	0.9998995	0.9996076	0.9998448	0.999754	0.9999039
0.0	0.9923124	0.9444489	0.99644023	0.99969304	0.9986745	0.9976841	0.99359083	0.9991072	0.99110126	0.99921966
0.0	0.005354365	0.0045888536	0.0029138955	0.008188692	0.0056167436	0.041023232	0.0028079292	0.037239607	0.004451565	0.09680155
0.0	0.024687752	0.002527602	0.0139765795	0.08299304	0.05691228	0.9261664	0.041258585	0.019892456	0.01893446	0.3566179
0.0	0.01924228	0.007272955	0.009989548	0.030857125	0.017409133	0.08458728	0.004818658	0.14748989	0.016781697	0.15527177
0.0	0.9887735	0.96888685	0.9852669	0.9828016	0.9897512	0.9906365	0.94406503	0.9826015	0.9769906	0.99593157
0.0	0.99892825	0.9986646	0.99888366	0.99875486	0.9988581	0.9994295	0.9991155	0.99949443	0.998892	0.99979824
0.0	0.99892825	0.9986646	0.99888366	0.99875486	0.9988581	0.9994295	0.9991155	0.99949443	0.998892	0.99979824
0.0	0.99892825	0.9986646	0.99888366	0.99875486	0.9988581	0.9994295	0.9991155	0.99949443	0.998892	0.99979824
0.0	0.99892825	0.9986646	0.99888366	0.99875486	0.9988581	0.9994295	0.9991155	0.99949443	0.998892	0.99979824
0.0	0.99892825	0.9986646	0.99888366	0.99875486	0.9988581	0.9994295	0.9991155	0.99949443	0.998892	0.99979824
0.0	0.99892825	0.9986646	0.99888366	0.99875486	0.9988581	0.9994295	0.9991155	0.99949443	0.998892	0.99979824
0.0	0.99892825	0.9986646	0.99888366	0.99875486	0.9988581	0.9994295	0.9991155	0.99949443	0.998892	0.99979824
0.0	0.99892825	0.9986646	0.99888366	0.99875486	0.9988581	0.9994295	0.9991155	0.99949443	0.998892	0.99979824
0.0	0.99892825	0.9986646	0.99888366	0.99875486	0.9988581	0.9994295	0.9991155	0.99949443	0.998892	0.99979824
0.0	0.99892825	0.9986646	0.99888366	0.99875486	0.9988581	0.9994295	0.9991155	0.99949443	0.998892	0.99979824
0.0	0.99892825	0.9986646	0.99888366	0.99875486	0.9988581	0.9994295	0.9991155	0.99949443	0.998892	0.99979824
0.0	0.99892825	0.9986646	0.99888366	0.99875486	0.9988581	0.9994295	0.9991155	0.99949443	0.998892	0.99979824
0.0	0.99892825	0.9986646	0.99888366	0.99875486	0.9988581	0.9994295	0.9991155	0.99949443	0.998892	0.99979824
0.0	0.99892825	0.9986646	0.99888366	0.99875486	0.9988581	0.9994295	0.9991155	0.99949443	0.998892	0.99979824
0.0	0.99892825	0.9986646	0.99888366	0.99875486	0.9988581	0.9994295	0.9991155	0.99949443	0.998892	0.99979824
0.0	0.99892825	0.9986646	0.99888366	0.99875486	0.9988581	0.9994295	0.9991155	0.99949443	0.998892	0.99979824
0.0	0.99892825	0.9986646	0.99888366	0.99875486	0.9988581	0.9994295	0.9991155	0.99949443	0.998892	0.99979824
0.0	0.99892825	0.9986646	0.99888366	0.99875486	0.9988581	0.9994295	0.9991155	0.99949443	0.998892	0.99979824
0.0	0.99892825	0.9986646	0.99888366	0.99875486	0.9988581	0.9994295	0.9991155	0.99949443	0.998892	0.99979824
0.0	0.99892825	0.9986646	0.99888366	0.99875486	0.9988581	0.9994295	0.9991155	0.99949443	0.998892	0.99979824
0.0	0.99892825	0.9986646	0.99888366	0.99875486	0.9988581	0.9994295	0.9991155	0.99949443	0.998892	0.99979824
0.0	0.99892825	0.9986646	0.99888366	0.99875486	0.9988581	0.9994295	0.9991155	0.99949443	0.998892	0.99979824
0.0	0.99892825	0.9986646	0.99888366	0.99875486	0.9988581	0.9994295	0.9991155	0.99949443	0.998892	0.99979824
0.0	0.99892825	0.9986646	0.99888366	0.99875486	0.9988581	0.9994295	0.9991155	0.99949443	0.998892	0.99979824
0.0	0.99892825	0.9986646	0.99888366	0.99875486	0.9988581	0.9994295	0.9991155	0.99949443	0.998892	0.99979824
0.0	0.9887735	0.96888685	0.9852669	0.9828016	0.9897512	0.9906365	0.94406503	0.9826015	0.9769906	0.99593157
0.0	0.99994016	0.99994195	0.99998045	0.9999738	0.9999752	0.99996793	0.99993134	0.99998534	0.99995613	0.99997616
0.0	0.9726537	0.9764554	0.9730638	0.9541703	0.9667719	0.954185	0.98613876	0.9452471	0.9647539	0.972251
0.0	0.9964574	0.99094033	0.99761486	0.99383295	0.9944378	0.99721944	0.98990345	0.9966703	0.99058515	0.9985891
0.0	0.99881196	0.9942358	0.9990753	0.996514	0.99810636	0.9992944	0.99863094	0.999198	0.99851936	0.9996025
0.0	0.058314793	0.00822278	0.094287015	0.004884307	0.011969413	0.027431773	0.013153387	0.1341108	0.020185791	0.1201466
0.0	0.9976451	0.99277955	0.99561834	0.9959258	0.9982389	0.9979796	0.99512637	0.9957503	0.99703586	0.9989396
0.0	0.9996481	0.99912554	0.9996954	0.99915123	0.999925	0.9999287	0.9982078	0.9999143	0.9997557	0.99993503
0.0	0.9726537	0.9764554	0.9730638	0.9541703	0.9667719	0.954185	0.98613876	0.9452471	0.9647539	0.972251
0.0	0.9726537	0.9764554	0.9730638	0.9541703	0.9667719	0.954185	0.98613876	0.9452471	0.9647539	0.972251
0.0	0.9995352	0.99958843	0.9988753	0.9998024	0.9995572	0.9997117	0.9996636	0.9997501	0.9996284	0.9998846
0.0	0.9991295	0.9991966	0.9979887	0.9995957	0.99926955	0.99953246	0.9993455	0.99953616	0.999178	0.99977726
0.0	0.99933416	0.9987445	0.9988813	0.99937963	0.9993599	0.9995956	0.9992673	0.99962056	0.9978309	0.999824
0.0	0.99933416	0.9987445	0.9988813	0.99937963	0.9993599	0.9995956	0.9992673	0.99962056	0.9978309	0.999824
0.0	0.9726537	0.9764554	0.9730638	0.9541703	0.9667719	0.954185	0.98613876	0.9452471	0.9647539	0.972251
0.0	0.005390823	0.0019539476	0.005621196	0.009799359	0.007957518	0.028517362	0.0012972257	0.026186466	0.008787436	0.038886786
0.0	0.9726537	0.9764554	0.9730638	0.9541703	0.9667719	0.954185	0.98613876	0.9452471	0.9647539	0.972251
0.0	0.99455124	0.99486154	0.99741095	0.99803275	0.9973584	0.9976515	0.996409	0.997654	0.9934635	0.9990784
0.0	0.97531056	0.85322857	0.9586091	0.9445685	0.98746604	0.9840948	0.93943226	0.9819017	0.9728837	0.9973168
0.0	0.950622	0.84924865	0.9876418	0.8150602	0.986868	0.9948671	0.92345095	0.96693426	0.97603977	0.98632866
0.0	0.97531056	0.8532287	0.9586091	0.9445685	0.98746604	0.9840948	0.93943226	0.9819017	0.9728837	0.9973168
0.0	0.950622	0.84924865	0.9876418	0.8150602	0.986868	0.9948671	0.92345107	0.96693426	0.97603977	0.98632866
0.0	0.9726537	0.9764554	0.9730638	0.9541703	0.9667719	0.954185	0.98613876	0.9452471	0.9647539	0.972251
0.0	0.9726537	0.9764554	0.9730638	0.9541703	0.9667719	0.954185	0.98613876	0.9452471	0.9647539	0.972251
0.0	0.9726537	0.9764554	0.9730638	0.9541703	0.9667719	0.954185	0.98613876	0.9452471	0.9647539	0.972251
0.0	0.9995065	0.9994148	0.9996649	0.9998287	0.99976414	0.9998142	0.99961424	0.9998267	0.9989975	0.99980146
0.0	0.99966717	0.9996662	0.9997882	0.9998641	0.99982953	0.9998809	0.99967957	0.99987066	0.9993383	0.9999056
0.0	0.99966717	0.9996662	0.9997882	0.9998641	0.99982953	0.9998809	0.99967957	0.99987066	0.9993383	0.9999056
0.0	0.9726537	0.9764554	0.9730638	0.9541703	0.9667719	0.954185	0.98613876	0.9452471	0.9647539	0.972251
0.0	0.9994049	0.99950314	0.99956614	0.9998117	0.9997321	0.9997389	0.999331	0.99973756	0.9993343	0.9998859
0.0	0.026781842	0.10242461	0.047817376	0.1346936	0.053851087	0.10590076	0.038258594	0.319224	0.05341395	0.50194913
0.0	0.123832405	0.350727	0.082445264	0.41791338	0.13368073	0.3930566	0.10650339	0.52536184	0.17465341	0.7751545
0.0	0.123832434	0.350727	0.082445264	0.4179133	0.13368082	0.3930566	0.106503345	0.52536184	0.17465352	0.7751546
0.0	0.9994049	0.99950314	0.99956614	0.9998117	0.9997321	0.9997389	0.999331	0.99973756	0.9993343	0.9998859
0.0	0.6842199	0.97201896	0.99606186	0.7198227	0.602293	0.9689827	0.92863417	0.8082241	0.63947916	0.97336835
0.0	0.6842199	0.97201896	0.99606186	0.7198227	0.602293	0.9689827	0.92863417	0.8082241	0.63947916	0.97336835
0.0	0.94232696	0.9888653	0.9966673	0.86146444	0.602293	0.9845077	0.98707503	0.9428233	0.7978966	0.985097
0.0	0.99898106	0.99885035	0.99880755	0.9995152	0.99899536	0.9996668	0.99909747	0.99946576	0.9986985	0.9998522
0.0	0.99323094	0.9747626	0.9982249	0.9939513	0.96635365	0.99557143	0.99425715	0.9909713	0.9472697	0.9971185
0.0	0.1633086	0.629452	0.91109854	0.6824655	0.9767106	0.8271643	0.0034621416	0.9679538	0.035992123	0.25179556
0.0	0.9856601	0.9888176	0.9713225	0.9932868	0.99192023	0.99435294	0.99368566	0.9941257	0.97066295	0.99783725
0.0	0.96154976	0.89632326	0.87203467	0.94595534	0.9463203	0.9860352	0.9170296	0.9663115	0.886701	0.9920908
0.0	0.24579316	0.10141169	0.07155642	0.25613606	0.1620216	0.81212044	0.10024159	0.61768764	0.10373227	0.56936926
0.0	0.9537765	0.85124326	0.86424196	0.93897015	0.9386352	0.9860757	0.8880021	0.9657904	0.86899763	0.989974
0.0	0.9856601	0.9888176	0.9713225	0.9932868	0.99192023	0.99435294	0.99368566	0.9941257	0.97066295	0.99783725
0.0	0.90015864	0.94664687	0.79219395	0.9675143	0.9059514	0.975211	0.951204	0.9794272	0.8307879	0.9885279
0.0	0.9915867	0.9968545	0.99764913	0.9981464	0.99874014	0.998686	0.99470806	0.9984767	0.9956409	0.9993831
0.0	0.9726537	0.9764554	0.9730638	0.9541703	0.9667719	0.954185	0.98613876	0.9452471	0.9647539	0.972251
0.0	0.91670763	0.9497772	0.0058977045	0.90200144	0.50223416	0.91340107	0.97488457	0.92737484	0.844828	0.99395645
0.0	0.11284991	0.13158399	0.016946636	0.05097481	0.06891844	0.26979232	0.0919891	0.2212785	0.061098665	0.5656761
0.0	0.94510955	0.95526075	0.000683057	0.8237361	0.5774443	0.8624622	0.9694473	0.92830414	0.5307609	0.9900563
0.0	0.9976451	0.99277955	0.99561834	0.9959258	0.9982389	0.9979796	0.99512637	0.9957503	0.99703586	0.9989396
0.0	0.9726537	0.9764554	0.9730638	0.9541703	0.9667719	0.954185	0.98613876	0.9452471	0.9647539	0.972251
0.0	0.9726537	0.9764554	0.9730638	0.9541703	0.9667719	0.954185	0.98613876	0.9452471	0.9647539	0.972251
0.0	0.99979	0.9994203	0.99990964	0.99983263	0.9998053	0.99989057	0.99980694	0.9998864	0.9998758	0.99992824
0.0	0.9726537	0.9764554	0.9730638	0.9541703	0.9667719	0.954185	0.98613876	0.9452471	0.9647539	0.972251
0.0	0.9999883	0.99995947	0.9999846	0.99999344	0.99998856	0.9999927	0.99997747	0.999997	0.9999858	0.9999864
0.0	0.99997985	0.9999584	0.99998784	0.9999745	0.99998116	0.9999707	0.9999459	0.9999906	0.99995697	0.999982
0.0	0.9726537	0.9764554	0.9730638	0.9541703	0.9667719	0.954185	0.98613876	0.9452471	0.9647539	0.972251
0.0	0.998175	0.9540582	0.99645185	0.97070235	0.99971336	0.9977743	0.9978173	0.99989843	0.9998522	0.99973124
0.0	0.9726537	0.9764554	0.9730638	0.9541703	0.9667719	0.954185	0.98613876	0.9452471	0.9647539	0.972251
0.0	0.9726537	0.9764554	0.9730638	0.9541703	0.9667719	0.954185	0.98613876	0.9452471	0.9647539	0.972251
0.0	0.9995778	0.9994998	0.99921393	0.9998578	0.99946076	0.999653	0.99924135	0.9994629	0.99894494	0.9998746
0.0	0.8994088	0.94682926	0.68553287	0.92365986	0.8991252	0.96715343	0.69648296	0.84295774	0.9000503	0.988528
0.0	0.9746367	0.8632559	0.94026226	0.5122165	0.9444824	0.95032597	0.98526335	0.9679222	0.51450473	0.9968953
0.0	0.03371483	0.013485222	0.015325181	0.034570154	0.027689714	0.113855734	0.0075294827	0.0841219	0.025978176	0.19301127
0.0	0.9987717	0.99891245	0.99897516	0.99964225	0.99935013	0.9994413	0.9987619	0.99911326	0.9982667	0.9996996
0.0	0.9987717	0.99891245	0.99897516	0.99964225	0.99935013	0.9994413	0.9987619	0.99911326	0.9982667	0.9996996
0.0	0.006992443	0.6987164	0.9883157	0.04078637	0.020375	0.020724054	0.96620464	0.92944074	0.011894919	0.8945473
0.0	0.0069924393	0.6987164	0.9883157	0.040786378	0.020375	0.020724054	0.96620464	0.92944074	0.011894913	0.8945473
0.0	0.93835515	0.80624264	0.5866582	0.7153837	0.4686196	0.8970376	0.94978064	0.9118834	0.18208958	0.9937139
0.0	0.93835515	0.80624264	0.5866582	0.7153837	0.4686196	0.8970376	0.94978064	0.9118834	0.18208958	0.9937139
0.0	0.10542418	0.04743301	0.05291426	0.14037287	0.25979012	0.42401353	0.090802245	0.27087379	0.07754324	0.6032595
0.0	0.9537765	0.85124314	0.86424196	0.93897015	0.9386352	0.9860757	0.8880021	0.9657904	0.86899763	0.989974
0.0	0.0069896686	0.001760949	0.006482994	0.012208817	0.014466236	0.013025449	0.0017177869	0.024673615	0.0025627618	0.07629795
0.0	0.0053343605	0.0014493852	0.0055792215	0.009676991	0.010981146	0.010170613	0.001297374	0.020721734	0.0025627618	0.058812983
0.0	0.01902725	0.0047855214	0.008871519	0.032174814	0.03427583	0.029304884	0.0041533792	0.05959812	0.006651451	0.17182593
0.0	0.99951243	0.99920756	0.9991522	0.9995895	0.99952507	0.99969566	0.99945945	0.99974734	0.998552	0.999866
0.0	0.99892825	0.9986646	0.99888366	0.99875486	0.9988581	0.9994295	0.9991155	0.99949443	0.998892	0.99979824
0.0	0.9726537	0.9764554	0.9730638	0.9541703	0.9667719	0.954185	0.98613876	0.9452471	0.9647539	0.972251
0.0	0.9726537	0.9764554	0.9730638	0.9541703	0.9667719	0.954185	0.98613876	0.9452471	0.9647539	0.972251
0.0	0.9726537	0.9764554	0.9730638	0.9541703	0.9667719	0.954185	0.98613876	0.9452471	0.9647539	0.972251
0.0	0.9726537	0.9764554	0.9730638	0.9541703	0.9667719	0.954185	0.98613876	0.9452471	0.9647539	0.972251
0.0	0.49140766	0.81515354	0.24293616	0.8487815	0.7471229	0.8781904	0.7632524	0.8876784	0.46134892	0.9765837
0.0	0.9332955	0.9535616	0.83509594	0.97230744	0.9324196	0.97135913	0.9116656	0.9665841	0.8234395	0.98369426
0.0	0.999798	0.9998223	0.9998977	0.9999368	0.9999145	0.99981946	0.9995877	0.9998135	0.999723	0.99994385
0.0	0.99940133	0.99949896	0.9997787	0.99980634	0.9997346	0.99962854	0.99916077	0.9995004	0.99919575	0.9998784
0.0	0.9964574	0.99094033	0.99761486	0.99383295	0.9944378	0.99721944	0.98990345	0.9966703	0.99058515	0.9985891
0.0	0.9726537	0.9764554	0.9730638	0.9541703	0.9667719	0.954185	0.98613876	0.9452471	0.9647539	0.972251
0.0	0.99756867	0.9981729	0.9970708	0.9995746	0.99891746	0.9991992	0.9941772	0.9975278	0.9975084	0.9996942
0.0	0.9726537	0.9764554	0.9730638	0.9541703	0.9667719	0.954185	0.98613876	0.9452471	0.9647539	0.972251
0.0	0.054824077	0.9126804	0.70562774	0.54345447	0.029672028	0.09610617	0.8324497	0.729972	0.2972747	0.92101294
0.0	0.5967132	0.38000813	0.7289019	0.8430279	0.61016035	0.96129364	0.833238	0.87185746	0.62244207	0.96812093
0.0	0.5967132	0.38000807	0.7289018	0.84302795	0.6101605	0.96129364	0.833238	0.8718574	0.62244207	0.96812093
0.0	0.6161841	0.7504624	0.73675424	0.9334669	0.5212497	0.78366584	0.3712654	0.8605126	0.6780484	0.95815086
0.0	0.96079785	0.9597918	0.99411076	0.97156614	0.84468603	0.9795217	0.97767276	0.9877878	0.8605912	0.9525652
0.0	0.96079785	0.9597918	0.99411076	0.97156614	0.84468603	0.9795217	0.97767276	0.9877878	0.8605912	0.9525652
0.0	0.9726537	0.9764554	0.9730638	0.9541703	0.9667719	0.954185	0.98613876	0.9452471	0.9647539	0.972251
0.0	0.0076854546	0.012426454	0.01782827	0.039010726	0.00937323	0.055234473	0.009774239	0.025546333	0.012563434	0.09943267
0.0	0.9726537	0.9764554	0.9730638	0.9541703	0.9667719	0.954185	0.98613876	0.9452471	0.9647539	0.972251
0.0	0.9726537	0.9764554	0.9730638	0.9541703	0.9667719	0.954185	0.98613876	0.9452471	0.9647539	0.972251
0.0	0.99933416	0.9987445	0.9988813	0.99937963	0.9993599	0.9995956	0.9992673	0.99962056	0.9978309	0.999824
0.0	0.99933416	0.9987445	0.9988813	0.99937963	0.9993599	0.9995956	0.9992673	0.99962056	0.9978309	0.999824
0.0	0.9726537	0.9764554	0.9730638	0.9541703	0.9667719	0.954185	0.98613876	0.9452471	0.9647539	0.972251
0.0	0.9726537	0.9764554	0.9730638	0.9541703	0.9667719	0.954185	0.98613876	0.9452471	0.9647539	0.972251
0.0	0.9984597	0.9975527	0.99792826	0.99882776	0.99779034	0.99946696	0.99835086	0.9990508	0.9975827	0.9997032
0.0	0.028565625	0.039985914	0.061551973	0.019265123	0.00709579	0.23375517	0.006428468	0.08264764	0.014817162	0.060312722
0.0	0.0057140477	0.0047495887	0.0016109264	0.020886356	0.0045334	0.02208888	0.00038085543	0.010575637	0.00442415	0.042381577
0.0	0.9726537	0.9764554	0.9730638	0.9541703	0.9667719	0.954185	0.98613876	0.9452471	0.9647539	0.972251
0.0	0.9726537	0.9764554	0.9730638	0.9541703	0.9667719	0.954185	0.98613876	0.9452471	0.9647539	0.972251
0.0	0.2278455	0.37554923	0.47286606	0.29171556	0.2664573	0.59891456	0.7213091	0.5577386	0.3917444	0.81952655
0.0	0.22784548	0.3755492	0.47286606	0.29171562	0.2664574	0.5989147	0.7213093	0.5577386	0.3917444	0.81952655
0.0	0.99933416	0.9987445	0.9988813	0.99937963	0.9993599	0.9995956	0.9992673	0.99962056	0.9978309	0.999824
0.0	0.9993299	0.9987797	0.9989215	0.99938107	0.99935764	0.9996105	0.9992454	0.99963915	0.9978269	0.9998246
0.0	0.99996066	0.9999747	0.9999845	0.99998844	0.99997854	0.9999702	0.9999515	0.99999475	0.99996364	0.99999356
0.0	0.056008015	0.02603758	0.038015757	0.07999931	0.1462028	0.34130612	0.055341296	0.21891472	0.043637607	0.442571
0.0	0.9726537	0.9764554	0.9730638	0.9541703	0.9667719	0.954185	0.98613876	0.9452471	0.9647539	0.972251
0.0	0.9982468	0.9987118	0.99892247	0.9994205	0.999428	0.9995097	0.99921334	0.9992355	0.9984553	0.9997247
0.0	0.9726537	0.9764554	0.9730638	0.9541703	0.9667719	0.954185	0.98613876	0.9452471	0.9647539	0.972251
0.0	0.9726537	0.9764554	0.9730638	0.9541703	0.9667719	0.954185	0.98613876	0.9452471	0.9647539	0.972251
0.0	0.9726537	0.9764554	0.9730638	0.9541703	0.9667719	0.954185	0.98613876	0.9452471	0.9647539	0.972251
0.0	0.9726537	0.9764554	0.9730638	0.9541703	0.9667719	0.954185	0.98613876	0.9452471	0.9647539	0.972251
0.0	0.9726537	0.9764554	0.9730638	0.9541703	0.9667719	0.954185	0.98613876	0.9452471	0.9647539	0.972251
0.0	0.9726537	0.9764554	0.9730638	0.9541703	0.9667719	0.954185	0.98613876	0.9452471	0.9647539	0.972251
0.0	0.9726537	0.9764554	0.9730638	0.9541703	0.9667719	0.954185	0.98613876	0.9452471	0.9647539	0.972251
0.0	0.9726537	0.9764554	0.9730638	0.9541703	0.9667719	0.954185	0.98613876	0.9452471	0.9647539	0.972251
0.0	0.9726537	0.9764554	0.9730638	0.9541703	0.9667719	0.954185	0.98613876	0.9452471	0.9647539	0.972251
0.0	0.9726537	0.9764554	0.9730638	0.9541703	0.9667719	0.954185	0.98613876	0.9452471	0.9647539	0.972251
0.0	0.9726537	0.9764554	0.9730638	0.9541703	0.9667719	0.954185	0.98613876	0.9452471	0.9647539	0.972251
0.0	0.9726537	0.9764554	0.9730638	0.9541703	0.9667719	0.954185	0.98613876	0.9452471	0.9647539	0.972251
0.0	0.9726537	0.9764554	0.9730638	0.9541703	0.9667719	0.954185	0.98613876	0.9452471	0.9647539	0.972251
0.0	0.9726537	0.9764554	0.9730638	0.9541703	0.9667719	0.954185	0.98613876	0.9452471	0.9647539	0.972251
0.0	0.9726537	0.9764554	0.9730638	0.9541703	0.9667719	0.954185	0.98613876	0.9452471	0.9647539	0.972251
0.0	0.9726537	0.9764554	0.9730638	0.9541703	0.9667719	0.954185	0.98613876	0.9452471	0.9647539	0.972251
0.0	0.9726537	0.9764554	0.9730638	0.9541703	0.9667719	0.954185	0.98613876	0.9452471	0.9647539	0.972251
0.0	0.9726537	0.9764554	0.9730638	0.9541703	0.9667719	0.954185	0.98613876	0.9452471	0.9647539	0.972251
0.0	0.9726537	0.9764554	0.9730638	0.9541703	0.9667719	0.954185	0.98613876	0.9452471	0.9647539	0.972251
0.0	0.5732136	0.8646381	0.3801202	0.5984356	0.56577957	0.6970128	0.33403066	0.79362714	0.4817026	0.9553761
0.0	0.47824475	0.7279925	0.23194607	0.776112	0.7197017	0.8702934	0.72385573	0.8674001	0.44126508	0.9575407
0.0	0.9726537	0.9764554	0.9730638	0.9541703	0.9667719	0.954185	0.98613876	0.9452471	0.9647539	0.972251
0.0	0.0003977394	0.00015188972	0.00036338338	0.006486647	0.0008290538	0.0023890086	0.00097204273	0.0055327527	0.00032974064	0.0010624784
0.0	0.99385566	0.97983503	0.9914772	0.9929911	0.99541014	0.9991505	0.9863188	0.99556303	0.98571014	0.99842846
0.0	0.009908733	0.0005835023	0.0024971957	0.0060929316	0.00050761	0.011640782	0.00048692216	0.025369266	0.007255864	0.00022421169
0.0	0.8696415	0.3610786	0.85835296	0.85034627	0.9095366	0.9058319	0.71845007	0.87878835	0.8343848	0.87340856
0.0	0.8696416	0.36107865	0.8583529	0.8503463	0.9095366	0.9058319	0.71845007	0.87878835	0.8343848	0.8734087
0.0	0.99893636	0.99891675	0.9975787	0.9995245	0.99920565	0.99948007	0.9991737	0.99939513	0.99892324	0.9997204
0.0	0.99893636	0.99891675	0.9975787	0.9995245	0.99920565	0.99948007	0.9991737	0.99939513	0.99892324	0.9997204
0.0	0.8696416	0.36107865	0.85835296	0.8503463	0.9095366	0.9058319	0.71845	0.87878835	0.8343848	0.8734087
0.0	0.8696415	0.36107868	0.85835296	0.8503463	0.9095366	0.9058319	0.71845	0.87878835	0.8343848	0.87340856
0.0	0.9978909	0.99780935	0.99858886	0.9982242	0.9993624	0.99977344	0.9963098	0.99962413	0.99561936	0.9996873
0.0	0.9978909	0.99780935	0.99858886	0.9982242	0.9993624	0.99977344	0.9963098	0.99962413	0.99561936	0.9996873
0.0	0.9976451	0.99277955	0.99561834	0.9959258	0.9982389	0.9979796	0.99512637	0.9957503	0.99703586	0.9989396
0.0	0.9976451	0.99277955	0.99561834	0.9959258	0.9982389	0.9979796	0.99512637	0.9957503	0.99703586	0.9989396
0.0	0.60606796	0.16600394	0.48962894	0.5015253	0.5438712	0.77460563	0.26778033	0.63118035	0.24339792	0.6847683
0.0	0.60606796	0.16600399	0.489629	0.5015253	0.5438713	0.7746056	0.26778033	0.63118035	0.24339789	0.6847683
0.0	0.9985024	0.997494	0.9989623	0.99889153	0.9988906	0.99960035	0.9975756	0.99886525	0.99470973	0.9990268
0.0	0.004964233	0.00058747496	0.14304945	0.00017911794	0.118725985	0.0021817912	0.001789286	0.007379016	0.011468462	8.52063e-05
0.0	0.9726537	0.9764554	0.9730638	0.9541703	0.9667719	0.954185	0.98613876	0.9452471	0.9647539	0.972251
0.0	0.99948645	0.9991116	0.9992605	0.99961865	0.9996159	0.999711	0.9994149	0.9997584	0.9988796	0.9998491
0.0	0.88686013	0.0061104097	0.9804832	0.00027237396	0.34195802	0.9660672	0.9060427	0.8657152	0.34622228	0.93526024
0.0	0.03540397	0.0038782947	0.0050599887	0.024905913	0.005741023	0.15156741	0.0040212995	0.024277825	0.010220369	0.03617665
0.0	0.004760373	0.004280525	0.0029661548	0.013224328	0.0034361356	0.017364286	0.0029346321	0.013371941	0.0032993238	0.06701227
0.0	0.1662958	0.12045546	0.39134857	0.10324026	0.032618586	0.22924374	0.005978893	0.05107497	0.015470103	0.18550888
0.0	0.035403978	0.0038782947	0.0050599887	0.024905913	0.005741026	0.15156741	0.0040212995	0.02427783	0.010220369	0.03617667
0.0	0.03540397	0.0038782947	0.0050599915	0.024905913	0.005741023	0.15156741	0.0040212995	0.02427783	0.010220374	0.03617667
0.0	0.035403978	0.0038782947	0.0050599915	0.024905913	0.005741026	0.15156741	0.0040212995	0.02427783	0.010220374	0.03617665
0.0	0.035403963	0.0038782947	0.0050599915	0.024905913	0.005741023	0.15156741	0.0040212995	0.02427783	0.010220369	0.03617665
0.0	0.035403963	0.0038782947	0.0050599915	0.024905913	0.005741023	0.15156741	0.0040212995	0.024277825	0.010220374	0.03617667
0.0	0.035403963	0.0038782947	0.0050599887	0.024905913	0.005741026	0.15156741	0.0040212995	0.024277825	0.010220369	0.03617665
0.0	0.035403978	0.0038782947	0.0050599887	0.024905913	0.005741023	0.15156741	0.0040212995	0.024277825	0.010220369	0.03617667
0.0	0.08754955	0.032521043	0.085631795	0.1197701	0.08416978	0.10916166	0.05156361	0.3576583	0.10103798	0.61249244
0.0	0.00962599	0.010142573	0.013007212	0.07516427	0.009552549	0.032634802	0.005375744	0.025068332	0.0083856145	0.12810907
0.0	0.009625984	0.010142579	0.013007212	0.07516427	0.009552549	0.032634806	0.005375744	0.025068332	0.0083856145	0.12810911
0.0	0.009625984	0.010142573	0.013007212	0.07516427	0.009552544	0.032634806	0.005375744	0.025068332	0.0083856145	0.12810908
0.0	0.010978489	0.020742958	0.0114724785	0.080737114	0.009752291	0.030850708	0.006755242	0.027390338	0.01587868	0.108621486
0.0	0.006162243	0.011043647	0.0035120174	0.018250171	0.0063781654	0.03215691	0.0056348694	0.033454925	0.008078722	0.13471891
0.0	0.004760373	0.004280533	0.0029661548	0.0132243335	0.003436134	0.017364295	0.0029346321	0.013371941	0.0032993238	0.06701227
0.0	0.006162243	0.011043647	0.0035120174	0.018250177	0.0063781654	0.03215691	0.005634872	0.033454914	0.008078719	0.1347189
0.0	0.004760373	0.004280533	0.0029661548	0.0132243335	0.0034361356	0.017364295	0.0029346321	0.013371941	0.0032993222	0.0670123
0.0	0.010978489	0.020742958	0.0114724785	0.08073709	0.009752291	0.030850712	0.006755242	0.027390333	0.01587868	0.108621486
0.0	0.006162243	0.011043643	0.0035120174	0.018250177	0.0063781654	0.03215691	0.005634872	0.033454914	0.008078719	0.13471887
0.0	0.004760373	0.004280529	0.0029661548	0.0132243335	0.0034361356	0.017364295	0.0029346321	0.013371941	0.0032993238	0.0670123
0.0	0.004760373	0.004280525	0.0029661548	0.013224328	0.0034361356	0.017364286	0.0029346321	0.013371941	0.0032993238	0.06701227
0.0	0.004760373	0.004280525	0.0029661548	0.013224328	0.0034361356	0.017364286	0.0029346321	0.013371935	0.0032993238	0.06701227
0.0	0.010978489	0.020742958	0.0114724785	0.08073709	0.009752291	0.030850712	0.006755242	0.027390338	0.01587868	0.108621486
0.0	0.006162243	0.011043653	0.0035120174	0.018250171	0.0063781654	0.03215691	0.0056348694	0.033454914	0.008078719	0.13471887
0.0	0.004760373	0.004280529	0.0029661548	0.0132243335	0.0034361356	0.017364295	0.0029346321	0.013371941	0.0032993238	0.0670123
0.0	0.010978489	0.020742958	0.0114724785	0.08073709	0.009752291	0.030850708	0.006755242	0.027390318	0.01587868	0.108621486
0.0	0.006162243	0.011043647	0.0035120174	0.018250177	0.0063781654	0.03215691	0.0056348694	0.033454914	0.008078719	0.1347189
0.0	0.004760373	0.004280525	0.0029661548	0.013224328	0.0034361356	0.017364286	0.0029346321	0.013371935	0.0032993238	0.06701227
0.0	0.004760373	0.004280525	0.0029661548	0.013224328	0.0034361356	0.017364286	0.0029346321	0.013371935	0.0032993238	0.06701227
0.0	0.006162243	0.011043653	0.0035120188	0.018250171	0.0063781654	0.032156903	0.005634872	0.033454925	0.008078719	0.1347189
0.0	0.004760373	0.004280529	0.0029661562	0.0132243335	0.003436134	0.017364295	0.0029346321	0.013371941	0.0032993238	0.0670123
0.0	0.006162243	0.011043643	0.0035120188	0.018250177	0.0063781654	0.03215691	0.005634872	0.033454914	0.008078719	0.13471887
0.0	0.004760373	0.004280533	0.0029661562	0.0132243335	0.0034361356	0.017364295	0.002934631	0.013371941	0.0032993238	0.06701227
0.0	0.006162243	0.011043637	0.0035120174	0.018250171	0.0063781654	0.03215691	0.0056348694	0.033454925	0.008078719	0.13471887
0.0	0.004760373	0.004280529	0.0029661548	0.0132243335	0.0034361356	0.017364295	0.002934631	0.013371941	0.0032993238	0.0670123
0.0	0.004760373	0.004280525	0.0029661548	0.013224328	0.0034361356	0.017364286	0.0029346321	0.013371941	0.0032993238	0.06701227
0.0	0.004760373	0.004280525	0.0029661548	0.013224328	0.0034361356	0.017364286	0.0029346321	0.013371935	0.0032993238	0.06701227
0.0	0.009625984	0.010142573	0.013007212	0.07516427	0.009552549	0.032634802	0.0053757466	0.025068332	0.0083856145	0.12810908
0.0	0.006162243	0.011043647	0.0035120174	0.018250177	0.0063781654	0.032156903	0.0056348694	0.033454914	0.008078719	0.13471887
0.0	0.004760373	0.004280533	0.0029661562	0.0132243335	0.0034361356	0.017364295	0.002934631	0.013371941	0.0032993238	0.0670123
0.0	0.004760373	0.004280533	0.0029661548	0.0132243335	0.0034361356	0.017364295	0.0029346321	0.013371941	0.0032993238	0.06701227
0.0	0.004760373	0.004280525	0.0029661548	0.013224328	0.0034361356	0.017364286	0.0029346321	0.013371935	0.0032993238	0.06701227
0.0	0.004760373	0.004280525	0.0029661548	0.013224328	0.0034361356	0.017364286	0.0029346321	0.013371935	0.0032993238	0.06701227
0.0	0.004760373	0.004280525	0.0029661548	0.013224328	0.0034361356	0.017364286	0.0029346321	0.013371941	0.0032993238	0.06701227
0.0	0.004760373	0.004280525	0.0029661548	0.013224328	0.0034361356	0.017364286	0.0029346321	0.013371935	0.0032993238	0.06701227
0.0	0.004760373	0.004280533	0.0029661548	0.0132243335	0.0034361356	0.017364295	0.0029346321	0.013371941	0.0032993238	0.06701229
0.0	0.04315762	0.037117258	0.04230231	0.80870736	0.44391823	0.9088921	0.009356416	0.5960925	0.06712386	0.46290526
0.0	0.2962031	0.08666619	0.23031135	0.23695219	0.08954572	0.9004336	0.43493608	0.056091335	0.08704228	0.8048187
0.0	0.03140322	0.010196929	0.06226907	0.39161456	0.098203324	0.7805189	0.007239885	0.20479517	0.0393912	0.3897146
0.0	0.010743065	0.09944384	0.15785603	0.02787198	0.0049721505	0.02255808	0.0029872367	0.025808508	0.0060474793	0.13479981
0.0	0.010743065	0.09944384	0.15785599	0.02787198	0.0049721505	0.02255808	0.002987238	0.025808508	0.0060474793	0.13479981
0.0	0.006479383	0.0039891205	0.007745672	0.033319794	0.0046619154	0.021770984	0.0032144976	0.021582639	0.0048589506	0.06509089
0.0	0.02632634	0.10426936	0.02777303	0.27998084	0.013741034	0.05221652	0.0065770326	0.04978573	0.01558405	0.6566969
0.0	0.010685951	0.053822115	0.006550985	0.054588377	0.004395651	0.025864914	0.0044280062	0.025365854	0.0066518416	0.4064634
0.0	0.010685957	0.053822074	0.006550985	0.054588377	0.004395651	0.025864922	0.0044280062	0.025365854	0.0066518416	0.4064634
0.0	0.009625984	0.0101425685	0.013007217	0.07516427	0.009552544	0.032634806	0.0053757466	0.025068332	0.008385606	0.12810907
0.0	0.004760373	0.004280529	0.0029661548	0.0132243335	0.0034361356	0.017364295	0.0029346321	0.013371941	0.0032993238	0.06701229
0.0	0.004760373	0.004280533	0.0029661548	0.0132243335	0.0034361356	0.017364295	0.0029346321	0.013371941	0.0032993238	0.0670123
0.0	0.004760373	0.004280525	0.0029661548	0.013224328	0.0034361356	0.017364286	0.0029346321	0.013371935	0.0032993238	0.06701227
0.0	0.004760373	0.004280533	0.0029661548	0.0132243335	0.0034361356	0.017364295	0.0029346321	0.013371941	0.0032993238	0.06701229
0.0	0.010258246	0.011396072	0.005881442	0.022558862	0.013669398	0.030084658	0.006913538	0.05127229	0.0059193093	0.16077062
0.0	0.014579495	0.008444361	0.05675774	0.015121017	0.0063889683	0.037106015	0.0052156383	0.053292375	0.008857459	0.19707301
0.0	0.006162243	0.011043643	0.0035120188	0.018250177	0.0063781654	0.03215691	0.0056348694	0.033454925	0.008078719	0.13471884
0.0	0.009625984	0.010142573	0.013007212	0.07516429	0.009552544	0.032634795	0.005375744	0.025068332	0.00838561	0.12810911
0.0	0.004760373	0.004280533	0.0029661548	0.0132243335	0.0034361356	0.017364295	0.0029346321	0.013371941	0.0032993238	0.0670123
0.0	0.004760373	0.004280525	0.0029661548	0.013224328	0.0034361356	0.017364286	0.0029346321	0.013371935	0.0032993238	0.06701227
0.0	0.004760373	0.004280533	0.0029661548	0.0132243335	0.0034361356	0.017364295	0.002934631	0.013371941	0.0032993238	0.06701227
0.0	0.010258246	0.011396066	0.005881442	0.022558859	0.013669398	0.030084658	0.0069135353	0.051272277	0.0059193126	0.16077061
0.0	0.014579495	0.008444361	0.05675771	0.015121017	0.0063889683	0.037106015	0.0052156383	0.053292375	0.008857459	0.19707304
0.0	0.006162243	0.011043637	0.0035120174	0.018250177	0.0063781654	0.03215691	0.0056348694	0.033454914	0.008078719	0.1347189
0.0	0.009625984	0.010142573	0.013007212	0.07516427	0.009552544	0.032634795	0.0053757466	0.025068332	0.008385606	0.12810907
0.0	0.004760373	0.004280529	0.0029661562	0.0132243335	0.0034361356	0.017364295	0.0029346321	0.013371941	0.0032993238	0.06701229
0.0	0.0053800954	0.016911488	0.007902449	0.035968695	0.005587153	0.020006575	0.0033705633	0.056614324	0.006406859	0.07769259
0.0	0.0053800954	0.016911495	0.007902445	0.035968687	0.005587153	0.020006575	0.0033705633	0.05661434	0.006406853	0.077692606
0.0	0.030319517	0.53122854	0.25936604	0.6600435	0.24244423	0.11631438	0.036416553	0.84741586	0.15558536	0.57216036
0.0	0.018427677	0.02502074	0.13540196	0.04409693	0.009181296	0.06580878	0.006323745	0.2055542	0.017272903	0.25962093
0.0	0.0074703563	0.044883776	0.008718107	0.04712386	0.011359577	0.037457597	0.00689045	0.14007945	0.015799377	0.18196341
0.0	0.011901663	0.032864127	0.030491952	0.19790596	0.016954312	0.042931907	0.0062449784	0.10635313	0.016999248	0.16005212
0.0	0.0053800927	0.016911503	0.007902445	0.035968687	0.005587153	0.020006575	0.0033705633	0.05661434	0.006406853	0.077692606
0.0	0.0053800927	0.016911495	0.007902445	0.035968695	0.005587153	0.020006575	0.0033705633	0.05661434	0.006406853	0.07769262
0.0	0.004760373	0.004280533	0.0029661548	0.0132243335	0.003436134	0.017364295	0.0029346321	0.013371941	0.0032993238	0.0670123
0.0	0.005307259	0.0061752363	0.0046545733	0.29609042	0.0060976376	0.047155064	0.0033207166	0.033816744	0.007821641	0.13287266
0.0	0.0053072614	0.0061752363	0.0046545756	0.29609042	0.0060976343	0.047155064	0.0033207152	0.033816744	0.007821645	0.13287261
0.0	0.012779524	0.018648783	0.010659528	0.4285002	0.024872651	0.09121874	0.009743168	0.12706609	0.0107797	0.3043444
0.0	0.23621854	0.085922174	0.21174571	0.7135995	0.08480666	0.49048895	0.025018493	0.45941544	0.27318913	0.93167686
0.0	0.00762869	0.015582425	0.0066850353	0.3769428	0.011505052	0.05853495	0.006330464	0.08595176	0.018701524	0.29852948
0.0	0.012367192	0.0127037	0.020745303	0.6714501	0.017596731	0.09029776	0.005336362	0.06953306	0.021682879	0.25680885
0.0	0.0053072614	0.0061752363	0.0046545756	0.29609042	0.0060976343	0.04715504	0.0033207152	0.03381676	0.007821641	0.13287261
0.0	0.004760373	0.004280525	0.0029661548	0.013224328	0.0034361356	0.017364286	0.0029346321	0.013371935	0.0032993238	0.06701227
0.0	0.004760373	0.004280529	0.0029661548	0.0132243335	0.0034361356	0.017364295	0.0029346321	0.013371941	0.0032993238	0.06701227
0.0	0.010258246	0.011396066	0.005881442	0.022558859	0.013669398	0.030084673	0.0069135353	0.05127229	0.0059193126	0.16077064
0.0	0.014579489	0.008444361	0.05675773	0.015121017	0.0063889683	0.037106015	0.0052156383	0.053292364	0.008857459	0.19707304
0.0	0.006162243	0.011043643	0.0035120188	0.018250177	0.0063781654	0.03215691	0.0056348694	0.033454925	0.008078719	0.1347189
0.0	0.004760373	0.004280529	0.0029661548	0.0132243335	0.003436134	0.017364295	0.0029346321	0.013371941	0.0032993222	0.06701229
0.0	0.01074306	0.09944387	0.15785593	0.027871963	0.0049721487	0.022558074	0.0029872367	0.025808508	0.0060474765	0.13479981
0.0	0.010743065	0.09944384	0.15785599	0.02787198	0.0049721505	0.02255808	0.0029872367	0.025808511	0.0060474793	0.13479981
0.0	0.027790368	0.2753303	0.19446361	0.06667151	0.021757958	0.042274203	0.009541736	0.09751601	0.0077331522	0.30524254
0.0	0.039722096	0.13838673	0.6880891	0.033454493	0.009978265	0.06074992	0.005414072	0.09700455	0.017862253	0.40256912
0.0	0.01540648	0.26426393	0.14753525	0.042930182	0.009826854	0.037746944	0.006389014	0.06979901	0.012472949	0.28338376
0.0	0.3880664	0.8713973	0.82099575	0.6294189	0.06416163	0.19381855	0.03494602	0.120383926	0.14560995	0.7566043
0.0	0.010743065	0.09944387	0.15785599	0.027871974	0.0049721505	0.02255808	0.0029872367	0.025808511	0.0060474793	0.13479976
0.0	0.006479383	0.0039891186	0.0077456683	0.03331978	0.00466192	0.021770978	0.0032144976	0.021582639	0.004858953	0.06509089
0.0	0.006479383	0.0039891186	0.007745672	0.033319794	0.0046619177	0.021770984	0.0032144976	0.021582639	0.004858953	0.06509089
0.0	0.016837176	0.011024134	0.013307843	0.07289041	0.020084731	0.04026752	0.010597458	0.08238569	0.006306859	0.16353266
0.0	0.02478802	0.008320015	0.1392387	0.040982813	0.0087847	0.060708996	0.005571494	0.08463382	0.014517053	0.22077231
0.0	0.009981177	0.010095613	0.010203336	0.048979107	0.010207942	0.039074864	0.0067729615	0.05904199	0.012068161	0.14056212
0.0	0.01567465	0.009228342	0.034862697	0.19745298	0.014337475	0.04315172	0.005277425	0.044565577	0.013001103	0.12579939
0.0	0.08662646	0.029844204	0.26179588	0.63775796	0.019606274	0.1032799	0.031325493	0.065279804	0.04480097	0.14855866
0.0	0.0004000518	9.162837e-05	0.00034130056	0.0025208904	0.0004970604	0.0015358602	0.00064132165	0.0032816194	0.00016939298	0.00042067486
0.0	0.0004074362	8.393903e-05	0.0003348875	0.0023871753	0.000517451	0.0014884071	0.00072834257	0.0029497463	0.00017976796	0.0003601573
0.0	0.9916712	0.9966993	0.9890131	0.99712	0.97654265	0.99040586	0.9299289	0.9557626	0.9722714	0.99621
0.0	0.9726537	0.9764554	0.9730638	0.9541703	0.9667719	0.954185	0.98613876	0.9452471	0.9647539	0.972251
0.0	0.9726537	0.9764554	0.9730638	0.9541703	0.9667719	0.954185	0.98613876	0.9452471	0.9647539	0.972251
0.0	0.9726537	0.9764554	0.9730638	0.9541703	0.9667719	0.954185	0.98613876	0.9452471	0.9647539	0.972251
0.0	0.9726537	0.9764554	0.9730638	0.9541703	0.9667719	0.954185	0.98613876	0.9452471	0.9647539	0.972251
0.0	0.9726537	0.9764554	0.9730638	0.9541703	0.9667719	0.954185	0.98613876	0.9452471	0.9647539	0.972251
0.0	0.95232034	0.86173785	0.9997843	0.96972924	0.99995506	0.9985176	0.9988551	0.9994735	0.99865025	0.99823356
0.0	0.9994586	0.9996438	0.99007624	0.9999125	0.99764675	0.9997869	0.9997707	0.9998957	0.9994336	0.9987203
0.0	0.9726537	0.9764554	0.9730638	0.9541703	0.9667719	0.954185	0.98613876	0.9452471	0.9647539	0.972251
[truncated: 18,806 more rows]
