# Supplementary material for: Teasing out missing reactions in genome-scale metabolic networks through hypergraph learning
Source: Nat Commun. 2023 Apr 25;14:2375. doi: 10.1038/s41467-023-38110-7 (PMC10130184; doi:10.1038/s41467-023-38110-7)
Supplement: Supplementary file 4 — Source Data [file 41467_2023_38110_MOESM4_ESM.zip › Source Data/Figure 2/j-m/Recon3D_node2vec.csv]

	0	0.1	0.1.1	0.1.1.1	0.1.1.1.1	0.1.1.1.1.1	0.1.1.1.1.1.1	0.1.1.1.1.1.1.1	0.1.1.1.1.1.1.1.1	0
1.0	0.57861716	0.56985694	0.58062106	0.5647939	0.00044276236	0.5790716	0.04851056	0.009516434	0.569985	0.57235867
1.0	0.57947934	0.116769776	0.020707611	0.56498784	0.18270633	0.57799906	0.021799482	0.5639594	0.025206003	0.5700765
1.0	0.036540926	0.045956258	0.02674019	0.5664152	0.09414179	0.045306604	0.12561907	0.56379294	0.5723041	0.01532431
1.0	0.57772505	0.016320856	0.047904313	0.09150535	0.56536573	0.026284074	0.578371	3.7127796e-07	0.21083993	0.02752327
1.0	0.5773897	0.095721014	0.02501225	0.5660353	0.1517371	0.0012169025	0.5791561	0.56383586	0.57207006	0.008629406
1.0	0.002052487	0.030428717	0.35835797	0.036270466	0.5637747	0.14699177	0.578532	0.56432474	0.0063728397	0.5698779
1.0	0.57793903	0.041125335	0.57790065	0.2083267	0.004929485	0.07012347	0.5778585	0.56355846	0.5715495	0.57105184
1.0	0.58020246	0.030176982	0.57746977	0.5661418	0.13799094	0.5789544	0.00610633	0.56363094	0.07637559	0.24204333
1.0	0.5786935	0.5703381	0.5764079	0.56625164	0.56397486	0.5791096	0.5791573	0.5630784	0.036150184	0.032152735
1.0	0.580392	0.570555	0.57865864	0.56476927	0.5645804	0.5787856	0.038603067	0.5641455	0.57239425	0.5685348
1.0	0.57810956	0.5701643	0.57957655	0.004330774	0.0007681469	0.04293086	0.00318618	0.5639957	0.57075006	0.56992435
1.0	0.01907626	0.57071924	0.04106942	0.19873655	0.0005645784	0.25856432	0.004396949	0.0011552188	0.57068026	0.11730896
1.0	0.00055161805	0.16963542	0.0082921	0.56589293	0.56475204	0.5794781	0.57724327	0.5646169	0.57020015	0.04580421
1.0	0.008015542	0.08974173	0.020195182	0.24726193	0.030614993	0.07366649	0.5790498	0.04142344	0.571228	0.5694777
1.0	0.026962275	0.5698985	0.0942542	0.22314614	0.058960173	0.57727396	0.0125817675	0.5627878	0.05750536	0.57130873
1.0	0.0019988671	0.5723414	0.14328045	0.05445674	0.56466776	0.0055186036	0.030284615	0.00012260827	0.57190603	0.20672256
1.0	0.18646379	0.5690519	0.00028088555	0.56641066	0.024015602	0.02774079	0.19553031	0.5634259	0.00994758	0.56791794
1.0	0.5801836	0.17016119	0.5780505	0.5656038	0.27230117	0.57614815	0.19555803	0.0013389916	0.5696921	0.0021068437
1.0	0.02554104	0.5697221	0.05058555	0.56682295	0.11796022	0.00041696464	0.04108299	0.001019649	0.2570159	0.57107294
1.0	0.5785043	0.57032776	0.048443925	0.5655843	0.56664354	0.57985556	0.016569719	0.17589389	0.057276025	0.56940186
1.0	0.57965994	0.57214624	0.022797026	0.56581146	0.00043266735	0.011316576	0.5779865	0.5656367	0.10114588	0.5681364
1.0	0.5791667	0.57210827	0.5801838	0.5660052	0.012876354	0.5796468	0.57934797	0.5635619	0.57143015	0.0011603213
1.0	0.58023775	0.0056839553	0.578788	0.56507677	0.5622851	0.5776984	0.07440351	0.0032208993	0.57040435	0.019840758
1.0	0.0008986648	0.5695946	0.044146694	0.085662134	0.053374328	0.58013064	0.57785064	0.2176096	0.0012837504	0.5694683
1.0	0.017321356	0.56784856	0.5802367	0.56474644	0.56466174	0.5785666	0.08151874	0.09205543	0.060376663	9.3119786e-07
1.0	0.5790378	0.5700162	0.2163559	0.22370508	0.56448406	0.57732034	0.5788972	0.56440204	0.00021624097	0.5705077
1.0	0.0012397215	0.060100064	0.57811445	0.56585383	0.56396997	0.57617456	0.0007781431	0.5631927	0.5704559	0.099535584
1.0	0.57819206	0.5725673	0.048295617	0.56651497	0.5648554	0.57761705	0.5781306	0.56096387	0.57036495	0.5693196
1.0	0.084923424	0.008007856	0.04951123	0.00477731	0.56442004	0.5739281	0.10850697	0.034616776	0.57137	0.56911886
1.0	0.5775181	0.2579909	0.004277461	0.06203539	0.0054252376	0.18304344	0.023645844	0.5637165	0.57450145	0.569892
1.0	0.2825676	0.08766912	0.0020618162	0.56694657	0.0016771092	0.0071039856	0.57896954	0.040137775	0.5720101	0.15356056
1.0	0.578331	0.23180014	0.00036832882	0.56828415	0.073105924	0.5775785	0.065583415	0.56319976	0.5726907	0.030059235
1.0	0.23963809	0.101745635	0.19491369	0.5674014	0.023187667	0.03361407	0.5798129	0.55945176	0.5716952	0.05335983
1.0	0.5788393	0.013186524	0.57938296	0.24658725	0.5641879	0.12094824	0.0027728637	0.5637158	0.5727264	0.15845053
1.0	0.048764154	0.00279711	0.23054165	0.56456196	0.005128196	0.03941413	0.5779999	0.561192	0.049012545	0.56993353
1.0	0.580081	0.087326154	0.117599	0.5647793	0.014604865	0.017519198	0.5780992	0.56335366	0.19797072	0.014886862
1.0	0.044274855	0.053593934	0.05126227	0.56594205	0.56565535	0.5777718	0.041791264	0.5663631	0.00072386145	0.0044309353
1.0	0.25299492	0.23855543	0.578314	0.05480575	0.074306875	0.060215116	0.5810317	0.5630462	0.5699156	0.22730231
1.0	0.03651265	0.00034090222	0.10971066	0.014756693	0.007453031	0.57681495	0.57769734	0.56433326	0.05071503	0.56922525
1.0	0.57953507	0.57015425	0.57870007	0.5659364	0.040559623	0.5780535	0.57784015	0.56554455	0.57241476	0.56733704
1.0	0.57811105	0.56934386	0.5785743	0.027096769	0.56457746	0.57812583	0.1955757	0.5645382	0.1981752	0.0015922195
1.0	0.14736967	0.5706749	0.5787837	0.5654366	0.03262883	0.3085526	0.032312583	0.56516826	0.00783517	0.012810048
1.0	0.57840955	0.5696556	0.029405203	0.56605315	0.56583536	0.5769951	0.57919294	0.0013348998	0.19821881	0.0062016975
1.0	0.05292651	0.5690386	0.047329005	0.07029953	0.024557315	0.29291615	0.57995313	0.5647906	0.5745307	0.57106066
1.0	0.19518787	0.32872453	0.57818	0.56585467	0.565957	0.5774114	0.0013690158	0.14064945	0.04991864	0.5695872
1.0	0.039966926	0.014924664	0.5818404	0.036421068	0.013543223	0.5776837	0.2120208	0.5654567	0.0131292455	0.0011262322
1.0	0.08852236	0.570471	0.08625693	0.35088077	0.5639664	0.06616612	0.17152059	0.56313765	0.0020027556	0.5723254
1.0	0.07879174	0.5703763	0.5789595	0.56596464	0.56569624	0.57835966	0.5808638	0.56612283	0.2575792	0.57087886
1.0	0.02680517	0.5707058	0.07597197	0.56566924	0.5653343	0.0113538485	0.20824383	0.5596041	0.5717229	0.0033845247
1.0	0.1357271	0.0011137171	0.0148173105	0.04077891	0.15616862	0.57770044	0.5777004	0.028150432	0.57158047	0.14412104
1.0	0.07008177	0.57064205	0.015229802	0.56476885	0.56423295	0.0005081691	0.26766106	0.09771235	0.021963593	0.5706082
1.0	0.013129999	0.03608177	0.5787025	0.010302478	0.5638904	0.5780504	0.57863206	0.56346273	0.008241444	0.0022299371
1.0	0.025069488	0.57232374	0.5784557	0.0009086014	0.5633483	0.33408228	0.045934975	0.56588143	0.1977647	0.029966487
1.0	0.0491473	0.57206166	0.04791964	0.56670487	0.5655512	0.57671255	0.2275597	0.018403744	0.020964956	0.57055855
1.0	0.57726264	0.57111573	0.58042884	0.039274212	0.5665687	0.011382477	0.037150964	0.56348073	0.57047933	0.12106786
1.0	0.003426209	0.00023849895	0.57941455	0.029069679	0.5653347	0.23385905	0.5789214	0.56552577	0.5735157	0.5702514
1.0	0.5788141	0.0018982152	0.04296794	0.08571625	0.011088002	0.57726127	0.19489293	2.1639538e-05	0.00070275186	0.05558017
1.0	0.5786722	0.5703324	0.038739946	0.033297308	0.02997777	0.5780488	0.06262678	0.5636232	0.0646176	0.06516913
1.0	0.5767256	0.23856072	0.57929665	0.02690611	0.5655123	0.02968293	0.36146194	0.013190961	0.04683143	0.02389836
1.0	0.5778369	0.5704711	0.5791213	0.5657349	0.5650498	0.22530149	0.57746726	0.5626273	0.5709529	0.02914115
1.0	0.57670736	0.5700721	0.22995557	0.5653092	0.02660194	0.5772328	0.5805048	0.06454555	0.570453	0.0006443503
1.0	0.5786015	0.058959655	0.009132867	0.085893676	0.5637165	0.5778031	0.0019188164	0.5630283	0.57120305	0.5715068
1.0	0.046923112	0.043512013	0.36690262	0.56559443	0.5649361	0.57785976	0.02871366	0.03164275	0.5718533	0.56868714
1.0	0.027558945	0.5688727	0.035610758	0.5661355	0.039319586	0.054368764	0.5789988	0.56385565	0.20884602	0.569079
1.0	0.5785765	0.23860882	0.002781536	0.5642477	0.18231499	0.57757944	0.23804422	0.5627144	0.5720644	0.57334155
1.0	0.5798288	0.044165865	0.5787059	0.56716484	0.5647763	0.57937557	0.5777858	0.56504697	0.036431715	0.57108676
1.0	0.5822056	0.034983978	0.5783923	0.5674429	0.5658754	0.031252876	0.027780643	0.0036796606	0.5720203	0.56908333
1.0	0.0054699904	0.23923512	0.5780844	0.00056546915	0.15074675	0.5776912	0.57993084	0.5623468	0.19108982	0.56967086
1.0	0.16380008	0.026797278	0.5789757	0.036624283	0.5652881	0.57788306	0.005161063	0.04807755	0.043994807	0.07777549
1.0	0.58038867	0.17016453	0.036435798	0.015482445	0.56294364	0.5794033	0.5789226	0.20619252	0.23473841	0.5729807
1.0	0.57894826	0.56940293	0.04329039	0.568596	0.016915888	0.12049368	0.2587969	0.56692064	0.57173824	0.001342023
1.0	0.07032031	0.021165846	0.5788594	0.041900393	0.56516784	0.5789432	0.000558968	0.000952567	0.57068604	0.56694853
1.0	0.57976556	0.57133585	0.57921326	0.22309114	0.56474334	0.001142147	0.002170018	0.5652608	0.5713215	0.0009849459
1.0	0.0011665835	0.0037919618	0.039583657	0.017090885	0.5656611	0.010946188	0.5775532	0.25228706	0.19809371	0.5717296
1.0	0.1471011	0.11442993	0.00014805191	0.56620103	0.0072651156	0.00030945038	5.9569134e-05	0.04704057	0.57222	0.56670845
1.0	0.03896675	0.047794506	0.5782076	0.024984447	0.5640357	0.042689785	0.58195937	0.036672954	0.57225436	0.03588573
1.0	0.0011773446	0.5686384	0.0009938106	0.27990726	0.56533295	0.5781711	0.57943135	0.56498003	0.57004404	0.569444
1.0	0.57894826	0.5699061	0.581013	0.56309	0.56481004	0.57840544	0.5790794	0.04104465	0.19507997	0.5690198
1.0	0.03471869	0.0010365226	0.024570448	0.02337761	0.07430872	0.57786727	0.5799483	0.56323826	0.13429824	0.5731371
1.0	0.57674843	0.56793994	0.57838506	0.56362337	0.07066133	0.33245817	0.07913112	0.56465286	0.573169	0.039078433
1.0	0.054518845	0.5720607	0.57599205	0.5652861	0.016631192	0.035885975	0.57647276	0.13998346	0.042639434	0.13517374
1.0	0.18702435	0.56897587	0.5758542	0.5668148	0.058592442	0.040968496	0.22089067	0.08511338	0.57282084	0.004104279
1.0	0.57873386	0.1622567	0.5777455	0.020323493	0.5636539	0.57706267	0.5779986	0.09202842	0.5719025	0.0010373906
1.0	0.020099541	0.017820306	0.5771594	0.14125744	0.5651859	0.57883656	0.051990293	0.5629659	0.002173669	0.57009405
1.0	0.11455205	0.5693175	0.57953906	0.17036867	0.5650791	0.008488694	0.5751061	0.00039148587	0.020245362	0.028596513
1.0	0.57815784	0.571602	0.57837015	0.029223278	0.035429757	0.1332641	0.031392448	0.56226987	0.057267576	0.57117516
1.0	0.100393705	0.042981256	0.23038507	0.5669938	0.5640739	0.5773076	0.5769468	0.048167303	0.57056487	0.5701427
1.0	0.0007021523	0.027270988	0.20496906	0.5653598	0.0044335844	0.579672	0.58049566	0.26799342	0.0006153396	0.040261816
1.0	0.0008981135	0.07243929	0.084462844	0.011832948	0.56593394	0.5784889	0.06545862	0.112959474	0.081229605	0.11880805
1.0	0.5789812	0.009051585	0.57741654	0.5662947	3.3947326e-05	0.3042451	0.019694418	0.5639586	0.043118197	0.5700313
1.0	0.044559073	0.018871214	0.11702389	0.07296551	0.56454706	0.5768139	0.044145864	0.015842738	0.045551404	0.19735493
1.0	0.07011416	0.07368437	0.5788447	0.22390424	0.5647867	0.58021873	0.57939476	0.5644541	0.572077	0.5700621
1.0	0.044653136	0.06257801	0.5787817	0.5647556	0.042895585	0.2216602	0.5802926	0.56457126	0.20923488	0.56983477
1.0	0.5773451	0.019456457	0.26888606	0.0034313856	0.5624667	0.14648707	0.045127735	0.5627443	0.5728992	0.011798668
1.0	0.5787372	0.06492034	0.578318	0.03601386	0.563768	0.06963305	0.05369518	0.56455135	0.57114726	0.18612552
1.0	0.58056164	0.56961405	0.578533	0.5665075	0.5649019	0.57809156	0.57821804	0.04389644	0.5716482	0.57078296
1.0	0.00073844334	0.03820246	0.04566691	0.051358122	0.1505487	0.03685478	0.58003926	0.005575133	0.57184637	0.56977093
1.0	0.042701043	0.0014415598	0.5786705	0.05910677	0.25368354	0.57869416	0.13300914	0.005637892	0.572626	0.56953275
1.0	0.57869136	0.009732262	0.57919097	0.07409883	0.038524274	0.57743794	0.079473145	0.56168	0.5725894	0.00093769515
1.0	0.57831496	0.021497954	0.5773089	0.5666146	0.019823212	0.57977784	0.19547454	0.047228232	0.042614855	0.06644311
1.0	0.57929945	0.57075286	0.011494693	0.028651686	0.2469224	0.00032346792	0.0007019366	0.5625456	0.5726082	0.03902779
1.0	0.22484903	0.56936777	0.57966757	0.01902908	0.56327915	0.03598334	0.58031654	0.00021845149	0.5722062	0.0010530951
1.0	0.32069424	0.57024145	0.57836366	0.22504751	0.56403935	0.03559697	0.57910085	0.5652422	0.57245135	0.5707278
1.0	0.0003221452	0.57139003	0.578994	0.5658553	0.14763665	0.57793003	0.5779862	0.56257623	0.04535516	0.5701396
1.0	0.5796227	0.12243867	0.020163635	0.030525241	0.004311037	0.5800272	0.07348239	0.5649595	0.0647744	0.569106
1.0	0.5785421	0.23857576	0.012485996	0.0019484273	0.031229308	0.5782702	0.57904124	0.00020599208	0.002305974	0.050540738
1.0	0.031781908	0.00078425446	0.5808109	0.060585134	0.18280542	0.57938164	0.57979286	0.56201744	0.5710165	0.029431889
1.0	0.04729002	0.5704257	0.007832598	0.03329134	0.11511312	0.023861349	0.2910481	0.11747593	0.083511874	0.57174706
1.0	0.5804218	0.56953067	0.036759257	0.09422714	0.5647776	0.5782455	0.5794756	0.0024056002	0.16001777	0.5698651
1.0	0.57774866	0.57082254	0.20924398	0.56549245	0.5661522	0.053548966	0.014975406	0.5641573	0.5713552	0.046342175
1.0	0.00059910427	0.14836186	0.578471	0.56403893	0.00051049487	0.0008154379	0.0359702	0.5639825	0.5715277	0.5701462
1.0	0.04719655	0.03273781	0.0037197839	2.4656554e-05	0.5657792	0.57820714	0.57961726	0.5642909	0.026484812	0.27938208
1.0	0.26855922	0.057933375	0.2664604	0.00042026278	0.024649868	0.5776621	0.5775092	0.5634163	0.57067156	0.57012224
1.0	0.027433619	0.56998616	0.00025086274	0.21220429	0.5639701	0.0053576343	0.57890916	0.5618615	0.03787312	0.046498995
1.0	0.03913366	0.0019379975	0.083651654	0.008800771	0.56511843	0.5781881	0.5788299	0.20623563	0.0007796811	0.03014705
1.0	0.025278224	0.00032622454	0.5766094	0.56538695	0.5645117	0.57721233	0.57761794	0.5623083	0.5699313	0.5715543
1.0	0.07184548	0.57046676	0.57909244	0.0008436964	0.026013283	0.57714915	0.00016022817	0.04913805	0.57252085	0.56786925
1.0	0.57806695	0.08244366	0.5782209	0.5648811	0.011517433	0.5754105	0.5781075	0.021363704	0.19789462	0.15329637
1.0	0.58036506	0.3622502	0.5788754	0.19891423	0.5639458	0.5772248	0.03743259	0.56285506	0.011803895	0.5703226
1.0	0.5789676	0.56978846	0.57525533	0.24747738	0.566014	0.32182083	0.57811636	0.042552035	0.0014533028	0.5719958
1.0	0.06839085	0.57097745	0.5779577	0.5639777	0.5662502	0.20981759	0.5758139	0.038168445	0.57220715	0.0065353937
1.0	0.0010180455	0.57028085	0.0013898218	0.08530145	0.025025148	0.001161873	0.019348629	0.006151199	0.5712216	0.0032068747
1.0	0.0062762783	0.004932562	0.06575936	0.22378033	0.02834458	0.5768644	0.57780266	0.000550826	0.028520474	0.02243848
1.0	0.05617776	0.0103401495	0.02446093	0.059112776	0.024571883	0.099985555	0.58027804	0.00039261385	0.57159173	0.077394485
1.0	0.008106921	0.0048197876	0.57940125	0.011607943	0.029314224	0.57781124	0.5798949	0.002065136	0.1991952	0.57105196
1.0	0.5762116	0.052195683	0.57756466	0.013608375	0.048519146	0.58143735	0.5758462	0.16208734	0.57276464	0.15337597
1.0	0.017731408	0.0052303374	0.5776584	0.041030694	0.23773536	0.57810926	0.57965124	0.56329286	0.19825265	0.57257974
1.0	0.5784612	0.5714945	0.04994971	0.0009292623	0.053446278	0.57702017	0.580132	0.5638221	0.07528236	0.017117988
1.0	0.57756364	0.5711868	0.008184952	0.02665471	0.09398094	0.5789275	0.00047189265	0.5637308	0.57012826	0.5698062
1.0	0.57833004	0.04551637	0.04816549	0.56355685	0.013654806	0.57728255	0.00034193255	0.08724691	0.5703712	0.5702263
1.0	0.57958084	0.01750439	0.57877946	0.56922096	0.0117302695	0.5773227	0.050776713	0.56508297	0.5712462	0.57056564
1.0	0.025778877	0.56929344	0.037496373	8.320569e-05	0.24500842	0.00047745934	0.18005233	0.5660944	0.0721176	0.15415214
1.0	0.57889444	0.5707415	0.57989573	0.56608444	0.56417584	0.57758176	0.018812438	0.16207135	0.38254467	0.1347012
1.0	0.03654462	0.5702355	0.00037600595	0.00026302206	0.5647343	0.016665377	0.5808819	0.005653943	0.017114867	0.5697986
1.0	0.5791868	0.5701257	0.0044607674	0.56466156	0.17414653	0.5776063	0.5800976	0.56371313	0.041487876	0.05101515
1.0	0.5777503	0.003480271	0.57821	0.0033409789	0.023384783	0.034897905	0.5783429	0.5636944	0.5721554	0.053196214
1.0	0.02353164	0.040945552	0.57906353	0.5660294	0.017886644	0.042178504	0.029271033	0.56500226	0.57071656	0.025354438
1.0	0.0020199914	0.571601	0.23069116	0.5647698	0.019687703	0.57871884	0.20564818	0.5645476	0.5712461	0.018828232
1.0	0.578371	0.016276544	0.23071446	0.009289057	0.11849039	0.13332753	0.00052856276	0.5643907	0.06983179	0.11265791
1.0	0.5790657	0.57001334	0.5785114	0.5671187	0.56525517	0.0010726879	0.029145002	0.5623685	0.27601653	0.03849585
1.0	0.0374581	0.56863093	0.0022067975	0.04698997	0.18192062	0.5784595	0.5798451	0.5646764	0.12137305	0.570826
1.0	0.059909318	0.06485422	0.57869756	0.033296704	0.00024064632	0.2778104	0.0021160548	0.04134966	0.05258225	0.5700861
1.0	0.5805817	0.15017922	0.5797646	0.23009726	0.5643818	0.0008801445	0.1579455	0.56263775	0.5716489	0.004730178
1.0	0.57994485	0.17007802	0.028581291	0.22306482	0.03684816	0.57851976	0.001659684	0.005967907	0.5719737	0.009325841
1.0	0.5776275	0.5708257	0.58012104	0.007868238	0.5642174	0.0031835153	0.57775533	0.56445134	0.10460164	0.0022497517
1.0	0.044780094	0.56972986	0.5804204	0.565695	0.5646536	0.57851225	0.57685703	0.56409407	0.02044439	0.041179005
1.0	0.01591338	0.5715941	0.06655827	0.5650321	0.56514996	0.35220468	0.09309946	0.18597123	0.009773414	0.03353426
1.0	0.57837284	0.56981635	0.1715249	0.5665985	0.5633783	0.0073965974	0.0021284218	0.0020322169	0.19564845	0.57181716
1.0	0.07474238	0.5735864	0.57985306	0.56586426	0.5641004	0.5791749	0.5794179	0.5640308	0.5709416	0.5694946
1.0	0.027199646	0.0025902672	0.57752067	0.22326131	0.56697536	0.18639968	0.0004367543	0.3032963	0.03603755	0.5708896
1.0	0.579303	0.05367361	0.58048385	0.04681829	0.00066401175	0.5790947	0.03847474	0.01967553	0.29879397	0.5681738
1.0	0.57851195	0.5714871	0.5776913	0.0015998627	0.5646548	0.5792049	0.58110744	0.0009035384	0.5720318	0.03794666
1.0	0.57955456	0.0022979097	0.20925955	0.009066413	0.56696033	0.5781499	0.03499528	0.5642595	0.18917997	0.571911
1.0	0.123164386	0.57018536	0.009427263	0.5661257	0.56419927	0.032393567	0.03475928	0.56271595	0.09413872	0.070405744
1.0	0.5784791	0.0003453724	0.34097272	0.014058232	0.022707947	0.041602604	0.08441752	0.5628407	0.5720422	0.04925171
1.0	0.0898192	0.14907	0.14716803	0.56474674	0.56507796	0.03287596	0.0010736883	0.07166711	0.57259214	0.029499922
1.0	0.0007283877	0.311267	0.5793124	0.22324158	0.56491977	0.57596964	0.058593288	0.17159344	0.01054022	0.011274272
1.0	7.469556e-05	0.57034594	0.004188667	0.07497909	0.009905202	0.008280752	0.5804898	0.5637429	1.4015344e-06	0.033476718
1.0	0.5774418	0.14992064	0.5785869	0.04221837	0.13871898	0.05210682	0.5803024	0.56431025	0.5699269	0.008869079
1.0	0.5786023	0.014259007	0.23094642	0.00044617176	0.5637362	0.025095427	0.5774779	0.5620037	0.56990916	0.57134163
1.0	0.019641869	0.00016507819	0.06335565	0.05674089	0.19698428	0.025156884	0.0011906918	0.56349415	0.016952062	0.5693321
1.0	0.02211993	0.28266066	0.049229633	0.5651866	0.565198	0.30562797	0.5803832	0.5616825	0.5721642	0.2358868
1.0	0.5812648	0.02655485	0.010020939	0.56562334	0.56643665	0.024029175	0.04099268	0.20646468	0.031704657	0.57023406
1.0	0.01908006	0.012265237	0.5789502	0.04760299	0.20041306	0.5775703	0.0016372076	0.0019790716	0.57166153	0.5724819
1.0	0.0009627022	0.56930363	0.57938945	0.029662052	0.002941902	0.57944596	0.57940745	0.019590616	0.572192	0.14399198
1.0	0.57815254	0.57115304	0.13405208	0.56548667	0.01873496	0.5779963	0.033045936	0.5653626	0.57214004	0.573019
1.0	0.57829326	0.042263027	0.57763577	0.5662473	0.56628025	0.06774705	0.0010780258	0.042088207	0.050219603	0.024090564
1.0	0.5804173	0.5708566	0.025996128	0.5650419	0.56695443	0.5784083	0.0056100925	0.05912324	0.5708306	0.019321896
1.0	0.5761599	0.004885401	0.5790159	0.22362301	0.5664696	0.00822042	0.17195924	0.56552	0.097456306	0.5714626
1.0	0.10036184	0.5701532	0.020489378	0.5656105	0.5660442	0.025516342	0.5782011	0.034769066	0.57243454	0.05507499
1.0	0.08539707	0.058873545	0.57702476	0.028186671	0.00027020363	0.18805633	0.5768527	0.121571615	0.5715064	0.015235224
1.0	0.03198737	0.23433028	0.57950395	0.10509597	0.023200393	0.5796042	0.18564965	0.03570468	0.5707567	0.5698363
1.0	0.046130262	0.17038983	0.58098936	0.56646895	0.00054497994	0.57914335	0.042484924	0.03698862	0.06957853	0.5710574
1.0	0.57981086	0.5697822	0.5789738	0.56440705	0.000787872	0.32268795	0.030076869	0.03542609	0.5727481	0.5709631
1.0	0.09705115	0.57181305	0.084148556	0.18152943	0.5642527	0.13045122	0.024353977	0.5633625	0.02519755	0.1073099
1.0	0.02221383	0.5705626	0.23019809	0.5657711	0.5646904	0.047436215	0.57854843	0.5636718	0.5729483	0.56778985
1.0	0.01053327	0.006873155	0.0100511825	0.11060003	0.5647345	0.5780077	0.57997143	0.56465447	0.048095845	0.57167155
1.0	0.010351124	0.035018902	0.57900596	0.56777203	0.22516844	0.5769571	0.018060692	0.15178224	0.5709617	0.001277231
1.0	0.5789073	0.5697187	0.057981316	0.56625545	0.565204	0.57777643	0.19536854	0.044988707	0.003488851	0.15369904
1.0	0.0018552602	0.050871406	0.5784623	0.05380583	0.5653991	0.18888934	0.042128917	0.5633935	0.5711281	0.0021139153
1.0	0.57917243	0.56700486	0.00010904998	0.058856215	0.5664017	0.5783551	0.5805342	0.2754252	0.5726689	0.5695133
1.0	0.13070707	0.030481726	0.004081536	0.56582075	0.56577647	0.57708347	0.046274282	0.0016016847	0.57123333	0.5707247
1.0	0.14218931	0.5688224	0.57867944	0.012314495	0.028608749	0.5773015	0.5765181	0.0010182055	0.041893702	0.016214887
1.0	0.57887167	0.5707253	0.57829475	0.09697984	0.5673014	0.035076976	0.029362546	0.5649983	0.0721176	0.57097995
1.0	0.009942509	0.049626365	0.010759964	0.040200125	0.5675436	0.5775335	0.09713946	0.5624911	0.00039479762	0.18502186
1.0	0.031850677	0.5709734	0.58042574	0.564383	0.56466407	0.09212774	0.058783483	0.56334203	0.5705803	0.56821036
1.0	0.03720276	0.21470301	0.57755756	0.09629018	0.563997	0.57784444	0.5792759	0.0018996204	0.5702478	0.007332345
1.0	0.010973733	0.5706727	0.5779592	0.5657052	0.04076788	0.5772382	0.046690553	0.26566735	0.042612977	0.5701641
1.0	0.02280442	0.17031656	0.06111429	0.006259824	0.5647123	0.5772684	0.17139536	0.0009252046	0.010122181	0.0029711185
1.0	0.033750746	0.00058527937	0.0010611351	0.08461866	0.16305625	0.57595867	0.035767373	0.5637339	0.571361	0.5687741
1.0	0.5781201	0.5702349	0.056467872	7.621643e-05	0.27359354	0.11263188	0.00021073029	0.56362593	0.57235914	0.57013434
1.0	0.57871944	0.5698048	0.06490761	0.56896174	0.15107027	0.57656956	0.58043224	0.5626251	0.57012475	0.0028668817
1.0	0.027882617	0.5715825	0.09957271	0.019528281	0.07450532	0.5789221	0.58038956	0.05960284	0.5709158	0.5705789
1.0	0.00074975076	0.57129455	0.5779924	0.5662748	0.00070132874	0.022237249	0.58037734	0.56316286	0.0069187223	0.56985426
1.0	0.08949625	0.5697757	0.5781537	0.00074457336	0.029091882	0.5767023	0.5785346	0.56403923	0.5714149	0.06432958
1.0	0.000524934	0.23723793	0.016442638	0.011778941	0.5660203	0.017414851	0.5770072	0.56402093	0.57162535	0.57022434
1.0	0.0004376405	0.57215244	0.5785114	0.5666517	0.5651329	0.5778025	0.5800033	0.5646362	0.5725281	0.12254259
1.0	0.034147717	0.23882775	0.023991361	0.003910984	0.56351084	0.011523532	0.088640295	0.11161929	0.2858025	0.5690379
1.0	0.5787051	0.00023412355	0.5777471	0.5662129	0.56404227	0.57829016	0.19555554	0.100540586	0.019269822	0.07230992
1.0	0.5797002	0.08653526	0.0002562367	0.083415285	0.0008525419	0.24797232	0.028437529	0.1615962	0.035370637	0.060677633
1.0	0.2523195	0.57024264	0.011355	0.2234903	0.5633363	0.5782237	0.022012983	0.5632097	0.0003651191	0.15398002
1.0	0.113389	0.57022476	0.5779405	0.5678723	0.0014260224	0.57725567	0.023623649	0.5651141	0.007536709	0.0017938064
1.0	0.06965219	0.0016160336	0.57643217	0.11904211	0.00058231776	0.007092848	0.19498381	0.15641789	0.15484793	0.016717091
1.0	0.57966024	0.5709554	0.57766074	0.5634504	0.5644093	0.5773715	0.5778258	0.56212604	0.087289624	0.5708104
1.0	0.03139926	0.17069677	0.57943743	0.5660173	0.5646943	0.57800394	0.15866856	0.56455064	0.1986176	0.041508347
1.0	0.5783704	0.5697908	0.028245956	0.2270552	0.13004605	0.5773157	0.12999153	0.25720018	0.57027227	0.56889766
1.0	0.027724287	0.57159007	0.31481713	0.5665071	0.5668302	0.0025305816	0.022972377	0.15129171	0.572764	0.23574397
1.0	0.22013979	0.030524239	0.17338465	0.5650529	0.038707104	0.5798203	0.57927656	0.5639443	0.031394985	0.5709012
1.0	0.5807526	0.0039001098	0.28390995	0.56611353	0.07031377	0.5779776	0.5774599	0.0050346036	0.01964657	0.5689736
1.0	0.5767407	0.57079816	0.20934105	0.021290403	0.56442446	0.100087106	0.029298056	0.56354934	0.24602287	0.0057110037
1.0	0.0011562168	0.15186536	0.030927358	0.22414978	0.56405395	0.02179176	0.061314296	0.56446636	0.5711721	0.10451595
1.0	0.5780587	0.04038162	0.0015949848	0.5664881	0.56328535	0.0013064961	0.25549692	0.56853145	0.028177187	0.5713464
1.0	0.5795509	0.0006328072	0.5792886	0.053872038	0.5652993	0.0010798527	0.57832617	0.26942405	0.026623873	0.15549693
1.0	0.015209149	0.56923133	0.578093	0.56579095	0.0029737146	0.20897597	0.5776174	0.5644615	0.5696857	0.5713221
1.0	0.5778475	0.01142585	0.17602606	0.03907491	0.56603456	0.008186043	0.00082091364	0.16204266	0.095704496	0.57067543
1.0	0.07412082	0.06252632	0.57789665	0.029330289	0.56499696	0.06769298	0.5795795	0.09765458	0.57169247	0.57164603
1.0	0.003288189	0.07870475	0.01711263	0.06889635	0.5657453	0.57902044	0.58041424	0.06101631	0.57364976	0.57099885
1.0	0.31996793	2.2071115e-06	0.0007224679	0.56597173	0.56433254	0.577161	0.0035382004	0.09383143	0.13490242	0.030122062
1.0	0.58002186	0.57068306	0.00026221157	0.0003117958	0.0060032457	0.5802165	0.0013739177	0.26651898	0.5709415	0.5689788
1.0	0.5785759	0.5702975	0.10480555	0.56534076	0.0007823141	0.030765533	0.57739186	0.5624205	0.5721303	0.065164976
1.0	0.57917124	0.20084758	0.57784414	0.5656035	0.56327355	0.57847136	0.056046057	0.5632428	0.5705405	4.9077917e-05
1.0	0.0013891582	0.009640347	0.5797966	0.56487393	0.5629108	0.031401467	0.579181	0.5647306	0.00977352	0.5706522
1.0	0.5778615	0.03248983	0.27632293	0.56589705	0.19965641	0.17938255	0.19522505	0.5643713	0.57189053	0.035856158
1.0	0.5789736	0.5704321	0.11519539	0.010715714	0.5629876	0.011439517	0.051580988	0.031740718	0.5730244	0.5707753
1.0	0.5789734	0.5686098	0.57890797	0.028126333	0.56545734	0.5800979	0.58072203	0.27963796	0.57135177	0.5711672
1.0	0.14702696	0.5700908	0.57822436	0.56670856	0.15117869	0.024064245	0.009703408	0.025621507	0.572668	0.5699159
1.0	0.0036536132	0.56931037	0.57946855	0.0140673565	0.5654002	0.57777643	0.039983816	0.20625725	0.5713267	0.021149907
1.0	0.57945573	0.57301944	0.04063843	0.032183047	0.012506837	0.5774047	0.5762912	0.5624945	0.5696285	0.00033972954
1.0	0.57953125	0.029582063	0.57875997	0.1358307	0.08383597	0.57762814	0.12247378	0.2063567	0.29058167	0.18374626
1.0	0.5781751	0.57012403	0.00029690613	0.009015166	0.35078448	0.5779364	0.34608227	0.020997552	0.5729387	0.5699123
1.0	0.010491992	0.5699183	0.5764336	0.00030287233	0.5631085	0.57795393	0.039279647	0.56509554	0.0018287471	0.0041864202
1.0	0.57856864	0.5713245	0.1735575	0.564339	0.027083963	0.57911325	0.10115765	0.5630486	0.5722365	0.08846559
1.0	0.0030246845	0.57055205	0.57831055	0.5644058	0.02147767	0.5784091	0.5789845	0.0014716547	0.1739217	0.5701217
1.0	0.17506284	0.57106555	0.002191764	0.0032150245	0.02736716	0.20943652	0.11970591	0.5635493	0.57139087	0.5706314
1.0	0.04749548	0.56982106	0.58148855	0.18554449	0.5662655	0.5774247	0.58108956	0.5635323	0.05622254	0.57162684
1.0	0.57905585	0.56692106	0.022819865	0.5678608	0.030398829	0.009208361	0.31691217	0.162357	0.33087096	0.56917554
1.0	0.57776433	0.03252172	0.57863533	0.56466776	0.25881374	0.002329823	0.57869226	0.5661224	0.024828414	0.0010802638
1.0	0.008193879	0.5682505	0.036310934	0.19909832	0.038306847	0.5784824	0.14712843	0.5625295	0.039434627	0.049218286
1.0	0.0003813174	0.010755529	0.023610307	0.045599036	0.004832794	0.5782849	0.57667184	0.565549	0.24981625	0.046095673
1.0	0.034167252	0.006681759	0.14005159	0.027064782	0.008522223	0.5790325	0.001227808	0.56514263	0.066287965	0.5712
1.0	0.14727305	0.5686663	0.5789233	0.56626505	0.56672674	0.09997794	0.57782567	0.56247103	0.04800488	0.018635549
1.0	0.0008444058	0.26995325	0.026920404	0.0686172	0.5652157	0.030690607	0.57802075	0.05198974	0.5720372	0.010144236
1.0	0.57923967	0.5708223	0.046510585	0.23357019	0.00091566966	0.57663405	0.57907605	0.5627219	0.11173805	0.56863374
1.0	0.580516	0.101930015	0.5789465	0.56493086	0.56368387	0.07906722	0.015174712	0.56446683	0.006653093	0.5716652
1.0	0.5798374	0.5707094	0.58242285	0.0026077107	0.00040973775	0.049787547	0.09350198	0.56288904	0.0497905	0.026473146
1.0	0.0012805937	0.56994116	0.003927738	0.5655339	0.058186695	0.021265954	0.5786572	0.017111491	0.5720499	0.5677604
1.0	0.023398317	0.5711974	0.5796324	0.03302898	0.5649795	0.57782376	0.57771444	0.001469305	0.010473878	0.5714475
1.0	0.015719077	0.5700876	0.57831836	0.56607485	0.017708384	0.030012844	0.5791935	0.5644664	0.5702413	0.5706921
1.0	0.09445673	0.57025266	0.57705474	0.22343488	0.19983907	0.03852448	0.5759136	0.024208916	0.5704266	0.026025403
1.0	0.58014166	0.20106591	0.012265792	0.5654629	0.002186012	0.11612271	0.5778073	0.0034735003	0.57079285	0.56968504
1.0	0.5765259	0.008442041	0.5777056	0.56510967	0.006215284	0.026611172	0.5776558	0.033506937	0.57229716	0.0056227096
1.0	0.5779816	0.03677908	0.114592046	0.033415653	0.56651235	0.57699996	0.0016563975	0.021368839	0.5712955	0.5712931
1.0	0.5787931	0.05080622	0.27836347	0.56441104	0.1511129	0.57793486	0.04981423	0.035187993	0.06950291	0.56958467
1.0	0.57921654	0.56991863	0.048383143	0.02663866	0.56594944	0.5802645	0.5790716	0.030532701	0.008291645	0.00058078294
1.0	0.0683072	0.036623433	0.5782912	0.56666857	0.5640126	0.5771232	0.1047896	0.5622987	0.00306622	0.5698467
1.0	0.21716295	0.01976245	0.5795406	0.5659925	0.061649848	0.57672673	0.037335437	0.561814	0.05300824	0.013042391
1.0	0.13404101	0.570492	0.17650937	0.5681107	0.0010135146	0.09635263	0.15416703	0.095527746	0.57215196	0.037679125
1.0	0.06996275	0.56969243	0.021688139	0.5674327	0.008742309	0.060143523	0.0026253422	0.01883157	0.27724192	0.5713671
1.0	0.001094435	0.046215754	0.57876956	0.56271946	0.56662554	0.0052092616	0.09826653	0.565094	0.028174125	0.01463377
1.0	0.19458951	0.016415939	0.059396032	0.56605697	0.05561293	0.11255378	0.054681715	0.02747464	0.021892507	0.57119584
1.0	0.5786686	0.14982258	0.010613293	0.036293767	0.5642398	0.5782502	0.11582562	0.561912	0.07190584	0.002079571
1.0	0.29236615	0.57134455	0.5791935	0.5646617	0.13345574	0.57993656	0.1282964	0.012499596	0.043298177	0.0010913439
1.0	0.57846856	0.036660843	0.01645827	0.56503683	0.038386833	0.5756172	0.002441508	0.56440616	0.5696056	0.5712657
1.0	0.0016099052	0.5718848	0.0006649826	0.5653341	0.021411687	0.57713217	0.038827818	0.0016127472	0.57104224	0.051093556
1.0	0.57762885	0.5698328	0.5785132	0.56716925	0.5650135	0.0022975118	0.032135043	0.5637876	0.5714158	0.020619944
1.0	0.5767851	0.023793304	0.57914084	0.024053952	0.5642421	0.031083588	0.02963302	0.02820921	0.19055581	0.041009095
1.0	0.18599655	0.008037053	0.5783102	0.22341089	0.044003442	0.28051293	0.024115965	0.0024159555	0.5714009	0.5712196
1.0	0.14247563	0.5706798	0.5795085	0.03393414	0.0014158464	0.19858858	0.0016580833	0.5655968	0.56931216	0.570146
1.0	0.011500243	0.5710164	0.037855234	0.22365148	0.017866986	0.092168644	0.27907407	0.56417066	0.0005940183	0.5695199
1.0	0.5798449	0.57043165	0.035677403	0.5660349	0.56455773	0.5793729	0.052729987	0.043368883	0.5711563	0.061865248
1.0	0.0044311117	0.0015822562	0.57902324	0.016899966	0.56401616	0.0010951139	0.57818526	0.56318045	0.19801416	0.57118434
1.0	0.0005571149	0.12943758	0.23020081	0.56304073	0.56628036	0.00095279433	0.5793061	0.018174838	0.5715577	0.5719623
1.0	0.05046091	0.57092565	0.57869965	0.05775146	0.5650468	0.57690096	0.003083065	0.051764306	0.57322407	0.05628691
1.0	0.08498136	0.5710772	0.024527194	0.56608355	0.5649472	0.001000047	0.5775546	0.56239283	0.1980869	0.5709473
1.0	0.58058935	0.0001671329	0.0494033	0.20603454	0.5644018	0.5791078	0.5796688	0.2061564	0.57032824	0.5722655
1.0	0.024435466	0.089612335	0.010038327	0.5660669	0.5647464	0.5779879	0.57845175	0.566081	0.014790521	0.571278
1.0	0.04131588	0.5677986	0.57862884	0.122875124	0.5651772	0.5776231	0.57808053	0.005059463	0.039321568	0.0006709791
1.0	0.57610816	0.56912506	0.02450537	0.5643786	0.56506735	0.57829875	0.05565593	0.021918241	0.57179445	0.5709653
1.0	0.0016693184	0.08917408	0.57958066	0.00094848307	0.5658825	0.576746	0.085946016	0.0015381917	0.00095966324	0.006086409
1.0	0.5790915	0.026641406	0.007127743	0.5650023	0.5634601	0.078711756	0.57646435	0.56330776	0.0006701927	0.0020815132
1.0	0.05447479	0.5699205	0.57907176	0.27976504	0.001691502	0.5774497	0.5767433	0.5644751	0.5707809	0.00069937785
1.0	0.147295	0.06921726	0.5788868	0.064771354	0.12454218	0.030693812	0.5795077	0.5663355	0.57089037	0.0025906207
1.0	0.5785859	0.09629763	0.0004549738	0.008494636	0.0012093835	0.039659046	0.5803449	0.5623336	0.27788886	0.56949276
1.0	0.57844585	0.0009169609	0.57731473	0.56563383	0.56373847	0.016543562	0.5801585	0.095325656	0.57004315	0.5702846
1.0	0.14734195	0.29789397	0.1005237	0.5670188	0.056603793	0.5784247	0.04807334	0.14669777	0.053753965	0.0010328217
1.0	0.30844167	0.091033556	0.11396488	0.00050917664	0.5656007	0.5792326	0.5817543	0.56444633	0.034842268	0.5700311
1.0	0.5799134	0.5692075	0.021754203	0.5638441	0.5637118	0.57797146	0.2121946	0.5635073	0.23350197	0.0005540568
1.0	0.0026653581	0.57067794	0.031883545	0.5655647	0.5638401	0.044527598	0.06887382	0.5643221	0.10174055	0.5675741
1.0	0.57856166	0.035598848	0.58054423	0.5658667	0.00045064194	0.011630735	0.015532626	0.00028398487	0.57153195	0.57065195
1.0	0.14309806	0.0010520777	0.03324622	0.5679006	0.5651462	0.57840014	0.57970524	0.03829167	0.015578359	0.5689481
1.0	0.046622057	0.029666007	0.07023974	0.56795	0.5647834	0.00051667326	0.5792985	0.043484624	0.09208308	0.5684548
1.0	0.57790595	0.011854254	0.03552725	0.5654615	0.15117665	0.20959619	0.024851197	0.30325282	0.1631078	0.04323156
1.0	0.00027851915	0.5706857	0.30881307	0.061787985	0.5641113	0.007131159	0.5779038	0.004765106	0.00076405716	0.57126415
1.0	0.57829726	0.23809206	0.1225363	0.0024267582	0.56528896	0.062922314	0.57801163	0.566439	0.57254887	0.01309028
1.0	0.5789376	0.26647794	0.0019664087	0.5665424	0.5638806	0.57774276	0.049430456	0.5648536	0.57079667	0.05638784
1.0	0.57993984	0.56889725	0.04607627	0.56574184	0.5645432	0.57811505	0.2670838	0.5618793	0.56994474	0.57158536
1.0	0.036184035	0.24972874	0.11135534	0.56616163	0.02089393	0.030928617	0.0014487125	0.024211824	0.053386565	0.5705563
1.0	0.5802756	0.23455848	0.5786076	0.06314618	0.564301	0.57811165	0.58018625	0.073965535	0.5712457	0.5687872
1.0	0.119753525	0.25411472	0.06344479	0.56472045	0.56644225	0.021960601	0.018519342	0.0009654307	0.08597465	0.05043231
1.0	0.068847336	0.0023567418	0.0073583545	0.012107935	0.017957361	0.021956699	0.5781901	0.027241707	0.081501015	0.5685199
1.0	0.5786594	0.11917448	0.023160044	0.03404316	0.011159988	0.0015439285	0.19499238	0.5634898	0.5700024	0.5705598
1.0	0.5774187	0.044693287	0.57807976	0.008881856	0.13786493	0.048017368	0.17255384	0.56401664	0.15974842	0.5694581
1.0	0.00041735912	0.013529527	0.20338568	0.5665231	0.5651585	0.021859722	0.57782036	0.56419927	0.067806706	0.1644111
1.0	0.004360972	0.005340439	0.107147545	0.041965026	0.5640444	0.5782484	0.5793922	0.2115697	0.19832864	0.5698192
1.0	0.062441792	0.060947746	0.57992357	0.5630561	0.07456124	0.57828236	0.5775115	0.021746766	0.5716694	0.56851214
1.0	0.31897068	0.5704321	0.58028066	0.56722367	0.24409865	0.5779211	0.58091015	0.56320435	0.5708725	0.009076203
1.0	0.57838637	0.04091662	0.5784012	0.0049118386	0.0077032833	0.18913917	0.5792763	0.5624498	0.5722354	0.56997865
1.0	0.577941	0.22835146	0.5786399	0.0009799504	0.038376328	0.5774842	0.5796623	0.024622086	0.57171047	0.04182715
1.0	0.12997775	0.57148546	0.5798554	0.1884806	0.012004918	0.57599896	0.57839423	0.1653883	0.010220017	0.036927022
1.0	0.57895887	0.5702483	0.110575244	0.16135763	0.017087288	0.00025271167	0.024157913	0.5646253	0.56977725	0.5694395
1.0	0.57913613	0.030586306	0.579881	0.5665957	0.5640144	0.14754498	0.0013236337	0.15444914	0.5704413	0.0015126021
1.0	0.57868475	0.03525913	0.054346677	0.0031063154	0.56487626	0.040958464	0.5810194	0.5647012	0.018442402	0.01087965
1.0	0.16968116	0.5710068	0.5796191	0.56538576	0.091340676	0.20895663	0.00096040644	0.02578496	0.0012323516	0.5703646
1.0	0.5781388	0.048634987	0.04777653	0.56368786	0.0004616963	0.5784023	0.10675062	0.20082696	0.015544173	0.57074195
1.0	0.57838416	0.029838612	0.02815728	0.2086165	0.02226556	0.04047737	0.5788063	0.5640065	0.5707699	0.5709043
1.0	0.017487874	0.5716161	0.11402198	0.07596605	0.0019574808	0.5779876	0.58049595	0.07240703	0.15492131	0.56968206
1.0	0.577742	0.03639447	0.042565342	0.058431055	0.044818945	0.5779148	0.07352912	0.06022039	0.0036112028	0.06771783
1.0	0.014274619	0.2907371	0.5793205	0.039829493	0.5652253	0.5780489	0.5777284	0.23001252	0.57238907	0.5701123
1.0	0.5792414	0.56934905	0.029171439	0.019994345	0.03761497	0.25255242	0.042678908	0.20589553	0.00029726812	0.5688293
1.0	0.5771785	0.04032962	0.00032625222	0.5676006	0.019644551	0.059476882	0.57748264	0.5652128	0.57121146	0.22769302
1.0	0.5791667	0.5706729	0.05422774	0.0003642152	0.25633252	0.57780784	0.115879424	0.5631073	0.5709732	0.5703155
1.0	0.16251098	0.028072454	0.08544377	0.22360286	0.03866663	0.57758814	0.57912767	0.56327945	0.5717042	0.5695871
1.0	0.0015697978	0.00091272197	0.5780544	0.0007370643	0.5641511	0.0069291424	0.5777933	0.23811239	0.07184942	0.016060682
1.0	0.5801142	0.57116115	0.05988087	0.07751992	0.56540775	0.031118391	0.07155449	0.56224006	0.56693196	0.5708497
1.0	0.03707957	0.57272744	0.57853496	0.0123338	0.56427103	0.0032831763	0.0030716718	0.0010865327	0.57251763	0.5711097
1.0	0.5797289	0.57337767	0.5783664	0.56651765	0.5632996	0.5774867	0.08288778	0.0013133729	0.05810933	0.15344895
1.0	0.0007483887	0.57055336	0.5781659	0.0016552189	0.00039293003	0.57705873	0.5797693	0.56405663	0.0054734	0.0072091157
1.0	0.0058884947	0.032883987	0.579077	0.090475634	0.021934481	0.10012546	0.07114068	0.5678102	0.5715769	0.0028443593
1.0	0.21787836	0.16848166	0.014246681	0.5665226	0.5645733	0.5770462	0.03237831	0.15172558	0.57155347	0.07489665
1.0	0.044645894	0.23863703	0.046267487	0.0007407583	0.56392944	0.040293664	0.5771013	0.5641096	0.021157598	0.14104503
1.0	0.5795075	0.23833618	0.58091915	0.5650184	0.0772907	0.092020415	0.0006548286	0.56373763	0.5714204	0.5724694
1.0	0.13260025	0.5705623	0.011697793	0.5674278	0.19705366	0.58008164	0.001358489	0.0004166525	0.07138349	0.57057565
1.0	0.5780752	0.01912198	0.03155464	0.5655092	0.012799325	0.0008116439	0.58047646	0.56460476	0.0021012202	0.57011604
1.0	0.5769166	0.56983644	0.5778557	0.023033176	0.56194866	0.5779184	0.10483108	0.5630031	0.0015072541	0.08361427
1.0	0.5775075	0.17583272	0.23015064	0.5660641	0.009452639	0.007377745	0.0035419194	0.56382906	0.047147445	0.57037807
1.0	0.57946736	0.04346428	0.5781308	0.564751	0.022908833	0.57953644	0.033905786	0.5619228	0.035753015	0.5723863
1.0	0.06487044	0.57252604	0.57647556	0.019411586	0.5636671	0.5770987	0.0012652731	0.5631389	0.12898692	0.042429008
1.0	0.57739675	0.07301423	0.017645571	0.19282348	0.014694118	0.045569517	0.57869464	0.5640535	0.2451412	0.5725881
1.0	0.5769578	0.5703263	0.57898027	0.56579137	0.5632437	0.57729423	0.5799231	0.0010186562	0.5704678	0.018962462
1.0	0.0031656104	0.5696343	0.58004755	0.5667196	0.07321298	0.0010535457	0.57923335	0.5630436	0.5720558	0.56999654
1.0	0.57893455	0.569467	0.2831169	0.02586328	0.5658054	0.039378364	0.023622528	0.37246957	0.5725194	0.14185585
1.0	0.0007433886	0.0553474	0.5782599	0.5670678	0.1507875	0.5774827	0.03787561	0.56486416	0.5706886	0.031702124
1.0	0.00027201427	0.035487156	0.5787969	0.5647199	0.5654739	0.58126676	0.09699219	0.0066436017	0.57178205	0.03800706
1.0	0.5781045	0.56931114	0.5782324	0.5661678	0.5657049	0.5776248	0.232692	0.11563707	0.05711162	0.3011555
1.0	0.06195481	0.0009922202	0.06585815	0.56541324	0.2393431	0.02077697	0.038823344	0.5635256	0.016038837	0.5707608
1.0	0.5796865	0.57015926	0.10100303	0.56734896	0.040355373	0.1864406	0.021088725	0.5646244	0.5718103	0.0010138056
1.0	0.14190339	0.20325741	0.018632602	0.5650779	0.25255507	0.022261221	0.00050943467	0.01739343	0.08715441	0.57006454
1.0	0.00177267	0.31500924	0.5781732	0.5664642	0.56449646	0.5775639	0.5783763	0.26896358	0.5726531	0.57072836
1.0	0.57893324	0.09091135	0.5789759	0.5656329	0.04591548	0.0123774875	0.11702108	0.0015945361	0.5730081	0.56991893
1.0	0.57975423	0.57146657	0.08152995	0.56650794	0.5650796	0.30501074	0.5777078	0.2195682	0.5720088	0.57058847
1.0	0.00130647	0.23909882	0.05508915	0.08606876	0.5637323	0.5763064	0.07451142	0.56280375	0.002356429	0.5712105
1.0	0.0204514	0.57006246	0.5779653	0.56732965	0.03745547	0.5775155	0.5809329	0.00050982746	0.57216203	0.57101655
1.0	0.026985478	0.0004865554	0.5804825	0.0361302	0.07434798	0.57730716	0.57989115	0.065749325	0.055904806	0.018182524
1.0	0.5796872	0.57062256	0.57675844	0.56543005	0.5643725	0.07115632	0.57865113	0.0023612767	0.57263756	0.18423755
1.0	0.5788773	0.018580081	0.576968	0.5656103	0.56321806	0.57696515	0.058182646	0.56432307	0.5720139	0.56873477
1.0	0.21808393	0.57007396	0.5783711	0.56470186	0.5648957	0.5788385	0.015237221	0.5639953	0.5704709	0.5709275
1.0	0.57790923	0.5685584	0.57788485	0.03886568	0.56518775	0.5788131	0.5768155	0.56188744	0.57205844	0.22538733
1.0	0.5791136	0.17547311	0.09441473	0.56670254	0.5649836	0.5779182	0.1432535	0.009638007	0.57079244	0.07988486
1.0	0.031711657	0.17049463	0.5788162	0.5652099	0.56481373	0.005751503	0.09038389	0.5629181	0.027206834	0.037163205
1.0	0.57848644	0.012111415	0.5784552	0.0028038959	0.566252	0.57811254	0.57880867	0.0021185714	0.0005786623	0.57049185
1.0	0.037595436	0.036179613	0.57792044	0.090481	0.5652791	0.044473782	0.57805395	0.0019046512	0.0007595392	0.569933
1.0	0.5786116	0.09582805	0.577119	0.045732774	0.02434458	0.026057115	0.030395124	0.56031716	0.0013530873	0.57068384
1.0	0.57954556	0.110411495	0.11129346	0.030756436	0.065809965	0.57854617	0.5800239	0.048326597	0.57171184	0.0018648364
1.0	0.5792799	0.57024014	0.19598477	0.08612608	0.565358	0.07936242	0.57958263	0.031627096	0.09638919	0.05768221
1.0	0.5780546	0.5698754	0.5781933	0.030107982	0.5635227	0.5774339	0.00048100235	0.5621407	0.29142156	0.025852218
1.0	0.5785992	0.57170767	0.57905596	0.002696484	0.5658002	0.575948	0.57789713	0.56576663	0.5711524	0.21778505
1.0	0.57775533	0.570055	0.27656013	0.0046263747	0.5641677	0.57623273	0.0008950697	0.011002964	0.57419735	0.5713916
1.0	0.00070278463	0.57066643	0.5777938	0.56559837	0.5646275	0.034650493	0.5777909	0.3038716	0.016867444	0.5703748
1.0	0.14798307	0.00081332243	0.580042	0.0006032961	0.56546736	0.578015	0.016167672	0.0012730798	0.57123554	0.018557772
1.0	0.009815572	0.5695591	0.04071785	0.013415148	0.56410885	0.5789279	0.5798976	0.027565155	0.23434348	0.14258498
1.0	0.14134401	0.054424327	0.0035147115	0.5652508	0.0218622	0.06360778	0.02266585	0.5628802	0.019470388	0.57060164
1.0	0.025183056	0.029554691	0.044991184	0.2234217	0.565758	0.20891294	0.00042002232	0.15934324	0.56960773	0.0009088053
1.0	0.5784278	0.569453	0.08063901	0.5645118	0.5655871	0.0009916268	0.020984681	0.22452895	0.046678595	0.049109727
1.0	0.045325443	0.036924273	0.57941425	0.043051668	0.5647774	0.577741	0.5793422	0.5631668	0.00051485084	0.568286
1.0	0.11695121	0.33411697	0.5785509	0.042153012	0.5664421	0.5771864	0.21053036	0.56501865	0.57226044	0.5714506
1.0	0.039696585	0.5711775	0.029014882	0.5650545	0.03867474	0.18967877	0.577909	0.24878348	0.5730893	0.56930244
1.0	0.04612726	0.57037646	0.5801482	0.56573385	0.036882445	0.57743007	0.57861286	0.0015476326	0.01663726	0.13755503
1.0	0.57779956	0.5706475	0.57813007	0.000664089	0.025999274	0.57698363	0.57730097	0.56432235	0.57129693	0.5686684
1.0	0.5786151	0.031259906	0.5787566	0.08527503	0.00043944665	0.57665205	0.0007323403	0.019769667	0.57081306	0.5717938
1.0	0.5790725	0.23843707	0.04344881	0.029751228	0.5656547	0.5775825	0.5776264	0.09864286	0.00033235893	0.005350019
1.0	0.5791385	0.57206637	0.014833649	0.013809501	0.0005530395	0.0007651793	0.5774304	0.04911146	0.5707751	0.0033521706
1.0	0.57731766	0.57052654	0.028140647	0.5657028	0.061638467	0.061879173	0.57820475	0.56641465	0.5727075	0.5686822
1.0	0.14196408	0.5703969	0.08941645	0.029443435	0.00050042506	0.00072944077	0.57899547	0.01811097	0.008617784	0.13504942
1.0	0.0090742735	0.03224104	0.5784033	0.03980315	0.56255186	0.5787306	0.045978725	0.56482536	0.024124062	0.56862056
1.0	0.1470891	0.5704749	0.00015348803	0.5628988	0.020448154	0.57684684	0.577654	0.56439507	0.0025262835	0.25153202
1.0	0.57875675	0.5704077	0.008597053	0.5673331	0.0060496666	0.02369772	0.093527764	0.56317395	0.04316924	0.56893027
1.0	0.5791971	0.05079093	0.57694656	0.5654777	0.2526878	0.0009784413	0.015113166	0.00073077244	0.0101320855	0.5715611
1.0	0.009566328	0.08210762	0.5762144	0.56245583	0.020645486	0.5784854	0.5772036	0.563856	0.19857666	0.18665794
1.0	0.5769075	0.07672314	0.00025338773	0.042352036	0.5644451	0.027704172	0.06046043	0.56342614	0.57099694	0.5709167
1.0	0.57968825	0.28593957	0.5798553	0.01500559	0.56356347	0.028453428	0.06833474	0.04010651	0.06304645	0.5699138
1.0	0.04246775	0.00010306791	0.10177334	0.06666053	0.22034335	0.1978662	0.2271094	0.5656059	0.571372	0.037401993
1.0	0.07023731	0.57173467	0.1852068	0.018140478	0.5661395	0.008255857	0.0059311846	0.5646854	0.5708039	0.57101244
1.0	0.57844156	0.57070917	0.017461814	0.56602436	0.06845477	0.049265873	0.048187573	0.56395936	0.57202816	0.05566483
1.0	0.0561855	0.5690851	0.57857925	0.02748366	0.09510329	0.022384707	0.07175016	0.5613996	0.5702903	0.0071757575
1.0	0.5783174	0.006179013	0.049783148	0.56569946	0.028573204	0.14592955	0.010277794	0.0007924497	0.57110316	0.57034934
1.0	0.06634879	0.0034226128	0.00070587697	0.028640356	0.5650849	0.5787516	0.04430788	0.3036465	0.0003042621	0.57198536
1.0	0.26154527	0.05618975	0.5777634	0.56767297	0.0962449	0.57791924	0.032631736	0.0016136543	0.014396307	0.57093996
1.0	0.1744108	0.5702071	0.57763094	0.5662826	0.056683037	0.57807386	0.58032876	0.56366014	0.009367118	0.57000023
1.0	0.002816166	0.032110725	0.045202397	0.0049366006	0.05994832	0.010999868	0.108125366	0.5626344	0.087054946	0.56957036
1.0	0.21105447	0.56768864	0.14299917	0.56570375	0.56324685	0.031239916	0.022445923	0.30370083	0.5728099	0.57026356
1.0	0.57891023	0.00055722747	0.57660025	0.0013967336	0.15119612	0.091888435	0.026462156	0.053787097	0.08487521	0.055195846
1.0	0.027588852	0.5699246	0.108993344	0.13642155	0.5642244	0.030809425	0.021960657	0.56409717	0.57096994	0.57287204
1.0	0.58011454	0.02595794	0.016456956	0.13618194	0.565154	0.5766827	0.2195224	0.56446934	0.16207097	0.29989198
1.0	0.21746244	0.5672448	0.5780735	0.5660304	0.00054783735	0.5774959	0.5792028	0.00050449726	0.5724638	0.010922296
1.0	0.0031295116	0.3153688	0.5769046	0.5661848	0.00047453912	0.033458523	0.5789415	0.56508297	0.024052367	0.18352278
1.0	0.04877194	0.23896526	0.57896686	0.053362824	0.56391007	0.16666096	0.57840943	0.56384814	0.5723321	0.0009277204
1.0	0.57766956	0.0027016592	0.5776638	0.5656016	0.025894415	0.030732552	0.5774656	0.03680543	0.07595993	0.1838794
1.0	0.06585526	0.57174337	0.57882047	0.5659956	0.035016138	0.008407561	0.578322	0.5620993	0.10242314	0.00573326
1.0	0.0009596203	0.053984787	0.15324335	0.5662017	0.56458104	0.5775595	0.09791111	0.0050588124	0.57102436	0.57011265
1.0	0.022866432	0.5701836	0.025708666	0.0015413272	0.011384678	0.01582053	0.5778029	0.56381994	0.025490306	0.5695944
1.0	0.001907476	0.0027779986	0.58273244	0.5655447	0.5656224	0.10675637	0.06577162	0.561583	0.037780598	0.57039803
1.0	0.1514154	0.57134116	0.5759433	0.0007210465	0.5645108	0.01565015	0.57946336	0.5622646	0.024641557	0.5713491
1.0	0.0019745163	0.5711857	0.5784029	0.139313	0.5644254	0.57870555	0.26622373	0.20627645	0.5718607	0.57037425
1.0	0.012276895	0.14965837	0.18571217	0.012361043	0.019934652	0.57780963	0.028495159	0.0064064097	0.5719621	0.15380788
1.0	0.19330505	0.5700143	0.036952466	0.34546855	0.5673645	0.036904424	0.579714	0.5648879	0.06309856	0.00682335
1.0	0.010305683	0.038600452	0.04402497	0.5658991	0.011113714	0.5790954	0.00014181876	0.03238779	0.5706272	0.5700513
1.0	0.11705299	0.5696307	0.0076957056	0.5658973	0.56416315	0.047663204	0.5787719	0.040777117	0.57198507	0.56784344
1.0	0.5767166	0.57189405	0.5791562	0.001311924	0.56486213	0.57683975	0.5770143	0.039191023	0.17384747	0.0040183864
1.0	0.14735723	0.07958974	0.0025839182	0.5663933	0.056976244	0.017427422	0.577498	0.5641647	0.001152655	0.57067955
1.0	0.57898605	0.24938087	0.578574	0.0058616884	0.5643228	0.5787667	0.19442187	0.56477493	0.5711317	0.037949592
1.0	0.5788949	0.025911901	0.5775614	0.0004994543	0.56367517	0.034701444	0.059073932	0.5624305	0.04437731	0.5688534
1.0	0.5781743	0.57002294	0.040398773	0.17658187	0.028871957	0.07963702	0.57593846	0.08585634	0.002526959	0.04747333
1.0	0.003381465	0.5712238	0.04436065	0.003960528	0.21288417	0.5775009	0.048125464	0.565292	0.011525519	0.56997794
1.0	0.14735055	0.00093495863	0.000609777	0.563271	0.56634957	0.08409146	0.579089	0.2171599	0.019740533	0.016432038
1.0	0.00838127	0.5693652	0.57760525	0.0006742236	0.018681876	0.0002692452	0.57873285	0.56303114	0.56993943	0.004864538
1.0	0.57788104	0.56782883	0.57834166	0.00013340372	0.56396765	0.57807004	0.0029197882	0.1596014	0.5714013	0.04716969
1.0	0.57746357	0.570728	0.005216358	0.56805366	0.5656076	0.5777256	0.022811335	0.044578098	0.56971264	0.090765625
1.0	0.002522097	0.57065874	0.5797488	0.06692744	0.3202416	0.57781506	0.0733067	0.56304216	0.0013578637	0.57168305
1.0	0.0006053319	0.10686312	0.57863706	0.56520885	0.18739602	0.0139048565	0.0007514743	0.050856985	0.017352534	0.57086384
1.0	0.57902986	0.566293	0.57993823	0.023998681	0.5653013	0.5765927	0.5780677	0.56335527	0.573608	0.022629675
1.0	0.043277048	0.572091	0.5792443	0.56658554	0.5650494	0.27485472	0.002121839	0.565121	0.009833495	0.10551384
1.0	0.5786051	0.5710423	0.061655104	0.56399643	0.15093483	0.57819104	0.5786186	0.56419766	0.0033335087	0.03787252
1.0	0.042769104	0.57013166	0.08159167	0.018928917	0.08765646	0.03288063	0.034437113	0.030858107	0.57087576	0.019468322
1.0	0.57836616	0.5711118	0.5796086	0.56572664	0.0011030771	0.5765849	0.5776617	0.042191856	0.043323327	0.031985518
1.0	0.5792749	0.070016816	0.023376796	0.0014083728	0.5647558	0.5773298	0.08177638	0.12079098	0.05411954	0.5697777
1.0	0.5788908	0.5707239	0.5776833	0.032852158	0.5656882	0.5777401	0.5795929	0.021148732	0.011338412	0.569117
1.0	0.57832336	0.288425	0.5768235	0.027103601	0.5644589	0.011039081	0.58160794	0.5627883	0.028089236	0.5684653
1.0	0.20479478	0.07161334	0.57977843	0.56314343	0.56501794	0.18711384	0.1720778	0.048096467	0.024766456	0.075884424
1.0	0.019401759	0.018762277	0.57979345	0.00058583135	0.06170436	0.57779664	0.03464778	0.16174504	0.57190555	0.56862664
1.0	0.11334045	0.56979007	0.035284296	0.14417656	0.5671534	0.0039793095	0.0028065704	0.00063798967	0.0018523699	0.5701188
1.0	0.0005698389	0.08439358	0.024618944	0.22844945	0.56419945	0.070051916	0.31350848	0.051331747	0.23087381	0.045677293
1.0	0.005692332	0.0006952937	0.57922965	0.5647835	0.56360745	0.21001056	0.09786435	0.2658003	0.039211262	0.23601536
1.0	0.57804537	0.0009917727	0.5782011	0.0009386306	0.56570315	0.052764717	0.07963664	0.56211233	0.32973665	0.57104915
1.0	0.051192686	0.57055837	0.09292569	0.0658114	0.5655797	0.10108325	0.5788876	0.062420193	0.02020796	0.00036135694
1.0	0.13054663	0.5711689	0.57870483	0.054845862	0.56408507	0.042315353	0.58076113	0.56396955	0.5708311	0.0025201738
1.0	0.57989883	0.026544986	0.005818114	0.5665761	0.5634089	0.019708347	2.4827596e-05	0.56440425	0.5733804	0.57158655
1.0	0.5789493	0.0010532285	0.018198816	0.5660988	0.1514208	0.5778357	0.07617128	0.025701305	0.024365928	0.57039
1.0	0.00041116396	0.5689283	0.00966828	0.026165009	0.563286	0.20904051	0.029430104	0.56300944	0.05171837	0.5691554
1.0	0.57893795	0.09016553	0.00269079	0.56521696	0.00062905496	0.577671	0.3669501	0.02142588	0.570981	0.570826
1.0	0.21468213	0.57056093	0.17288178	0.029053474	0.5648415	0.57789904	0.025210626	0.08207361	0.5722395	0.021421492
1.0	0.5777785	0.041998867	0.5788929	0.00043643068	0.18150069	0.12314358	0.104625195	0.56405586	0.17383802	0.56998503
1.0	0.57956576	0.16611755	0.5765155	0.0005101947	0.56400114	0.00061878504	0.57852334	0.56437564	0.00010210124	0.0008331473
1.0	0.57858664	0.03993298	0.5785511	0.045394033	0.56483316	0.0005277978	0.19551885	0.0013949177	0.02334003	0.5698836
1.0	0.14755073	0.0064833043	0.578981	0.00063566904	0.56608695	0.06685089	0.09257118	0.37102166	0.028823351	0.15395094
1.0	0.5783175	0.1095558	0.041248232	0.036403168	0.5634911	0.032010857	0.007905118	0.5673747	0.015305493	0.5709863
1.0	0.57769	0.08227251	0.18604007	0.026753744	0.27210388	0.5765122	0.5777288	0.56434476	0.024792453	0.5699092
1.0	0.09658619	0.03245955	0.5774265	0.06425233	0.00038303665	0.026125696	0.076142825	0.2353231	0.11069526	0.06992317
1.0	0.057141107	0.28370786	0.0136814825	0.035507847	0.0010283324	0.007880374	0.038704578	0.5622545	0.57201445	0.05505019
1.0	0.5788082	0.05886716	0.5789032	0.567603	0.56583905	0.010944727	0.32775232	0.015343325	0.34066862	0.5708762
1.0	0.09554707	0.030085694	0.0006731844	0.000101332655	0.0058076014	0.031430807	0.026192335	0.5616715	0.010152986	0.5709129
1.0	0.57938856	0.5698222	0.013079473	0.5657394	0.56409025	0.02685617	0.13739666	0.002568519	0.5711812	0.057911158
1.0	0.023012882	0.01861998	0.029267017	0.285422	0.0009259454	0.008282021	0.5771988	0.009027614	0.0010849807	0.013012821
1.0	0.5788527	0.5713508	0.5750787	0.0713472	0.5663236	0.07616498	0.010285928	0.03850426	0.041318674	0.0025039527
1.0	0.08675153	0.0070527135	0.021730442	0.03449302	0.0023465727	0.2741661	0.025159555	0.56564265	0.20806384	0.024567744
1.0	0.1169675	0.168332	0.014753711	0.22797112	0.010395444	0.02702191	0.5808767	0.20884016	0.041409943	0.5718898
1.0	0.578005	0.04037157	0.0031184086	0.059341155	0.074359685	0.036329843	0.045171067	0.5646263	0.1772031	0.0783381
1.0	0.5796356	0.021680553	0.5786107	0.5679926	0.08275426	0.28291786	0.57893616	0.563036	0.0058351043	0.09242503
1.0	0.5798848	0.5708412	0.05882625	0.019794622	0.014616645	0.06760881	0.21507281	0.5627641	0.055857133	0.56929356
1.0	0.0012347067	0.0018697485	0.075393766	0.00029802183	0.5638708	0.5802997	0.5789739	0.56424016	0.57114947	0.57012755
1.0	0.10133022	0.5701958	9.129233e-05	0.5652975	0.56174445	0.031568374	9.03916e-05	0.07254785	0.0720586	0.57060933
1.0	0.020574579	0.57027143	0.5779411	0.56614834	0.011608124	0.57572925	0.57843167	0.5633794	0.07182338	0.028452076
1.0	0.21745954	0.00060774625	0.10677457	0.1098134	0.5660575	0.16357014	0.22396846	0.56253797	0.03246883	0.5693488
1.0	0.58059585	0.57061917	0.5789926	0.025433855	0.021421343	0.089226134	0.00013858895	0.56393856	0.5724607	0.037977118
1.0	0.57899153	0.03051655	0.28054503	0.5643948	0.054016806	0.57833815	0.00018465915	0.016463712	0.5718477	0.022707976
1.0	0.003144302	0.5707988	0.32484514	0.26673588	0.27188858	0.00045323413	0.14243968	0.5624237	0.0006336914	0.5701772
1.0	0.57967037	0.57020015	0.0023183224	0.5658068	0.56499064	0.0025967231	0.58092004	0.56288135	0.19787708	0.0009685696
1.0	0.0015298737	0.57073325	0.05666899	0.56635296	0.07609615	0.57701945	0.008519524	0.007706819	0.03399147	0.569891
1.0	0.066680685	0.0018616113	0.5793476	0.56582195	0.052619524	0.20877016	0.57769895	0.044231877	0.003004066	0.13544828
1.0	0.57849765	0.5698189	0.03290294	0.56601185	0.56429213	0.1485893	0.5765708	0.56538695	0.19786109	0.07891679
1.0	0.1350099	0.5698068	0.57899374	0.56641614	0.56434304	0.047420196	0.5774463	0.056824517	0.10201023	0.5703978
1.0	0.5787189	0.57044643	0.5785481	0.5657272	0.5656383	0.57638556	0.5787835	0.02434826	0.061599594	0.56985515
1.0	0.020107148	0.5704058	0.0016873714	0.5666874	0.2721624	0.5763685	0.00037725596	0.5632174	0.058773097	0.08711348
1.0	0.03560529	0.01278737	0.5790431	0.5677437	0.048803397	0.002036711	0.5804532	0.04385846	0.30171347	0.10465048
1.0	0.5777494	0.5700176	0.57883537	0.008626548	0.5649841	0.5793348	0.57858574	0.5621472	0.5709167	0.5700489
1.0	0.5782711	0.12054624	0.17326088	0.0019834775	0.563224	0.5770157	0.021220263	0.5647336	0.5705707	0.07604127
1.0	0.09262592	0.0015125868	0.0017124091	0.22371167	0.0019932599	0.0021053615	0.0038454344	0.5635905	0.57159376	0.03915944
1.0	0.5788462	0.5674267	0.57882863	0.56508017	0.1056565	0.57429314	0.11685076	0.56333727	0.5714561	0.08876522
1.0	0.5801937	0.5714801	0.26849693	0.02052589	0.5644822	0.57814413	0.57928145	0.07156432	0.57377833	0.22664382
1.0	0.577244	0.5704142	0.5777545	0.06968091	0.5652972	0.01732505	0.04521626	0.25810468	0.037724372	0.57273436
1.0	0.017331252	0.56932825	0.5797105	0.020854898	0.0013330792	0.57728815	0.19548993	0.0020436875	0.5725263	0.57178676
1.0	0.57898074	0.57026386	0.06367416	0.045464545	0.56256884	0.03833011	0.5777907	0.019117374	0.019050071	0.5711672
1.0	0.007955844	0.11050159	0.014136954	0.56552917	0.03268373	0.0015619687	0.5780586	0.5652037	0.024129316	0.5702653
1.0	0.5783515	0.57073975	0.57871896	0.564837	0.5640048	0.5777976	0.577521	0.0031534366	0.571052	0.076008104
1.0	0.06568202	0.5705846	0.57819355	0.5657925	0.5666397	0.1727175	0.57960933	0.56574374	0.264914	0.15365267
1.0	0.58125716	0.18193458	0.047554787	0.017049376	0.56304413	0.13298574	0.10333594	0.56309724	0.012686528	0.5702965
1.0	0.03093219	0.56949186	0.5800503	0.029226957	0.012622886	0.58073676	0.0020737979	0.56214035	0.00043791177	0.0008738717
1.0	0.5786013	0.00010996158	0.5766623	0.56778103	0.0003662399	0.57778215	0.5806413	0.5633454	0.5705324	0.14216837
1.0	0.58080906	0.15236822	0.57930714	0.5658016	0.16215877	0.57771707	0.1083204	0.5629877	0.006466605	0.028981268
1.0	0.0015037705	0.5707958	0.57921976	0.5622541	0.021492366	0.062338404	0.085758075	0.00033346916	0.5703965	0.56984085
1.0	0.5777617	0.570778	0.018354544	0.04459093	0.008844362	0.5797821	0.0036636998	0.008877567	0.09447754	0.17922096
1.0	0.57798094	0.5716902	0.5781868	0.5646966	0.042431265	0.13609387	0.58089125	0.043253835	0.5710237	0.5695788
1.0	0.0027651438	0.26544902	0.57908475	0.00019286235	0.5636174	0.06916074	0.17173688	0.064848565	0.57094294	0.5713009
1.0	0.57900834	0.2775491	0.577822	0.56699723	0.5631458	0.028772423	0.58012533	0.009333515	0.053825412	0.57093877
1.0	0.060736805	0.5694134	0.5771372	0.56605	0.014532554	0.57964075	0.5775625	0.56273097	0.5730154	0.57004386
1.0	0.57833606	0.3454059	0.00043305522	0.5653726	0.032404397	0.012743521	0.0005308558	0.096274085	0.19809012	0.0068002716
1.0	0.03737764	0.5706396	0.5782534	0.026163634	0.5662356	0.57806355	0.06935551	0.5617332	0.0018427329	0.5708244
1.0	0.2510164	0.01714695	0.00017616736	0.56633043	0.566228	0.57759094	0.055489376	0.0006585512	0.57020634	0.029513316
1.0	0.109827615	0.33379102	0.04582217	0.5634958	0.01767189	0.5761531	0.02981817	0.020816937	0.10144709	0.3670756
1.0	0.014207639	0.22544058	0.5786279	0.045567337	0.56565183	0.0023179937	0.57766765	0.0001826689	0.043344006	0.56873566
1.0	0.5784639	0.11725465	0.04277781	0.00068634114	0.56656754	0.32071152	0.5795092	0.039805043	0.56932354	0.00019490845
1.0	0.00040819586	0.5688475	0.57796216	0.01232321	0.56492794	0.577569	0.5810971	0.56523263	0.03936525	0.5719319
1.0	0.0845794	0.0005678737	0.5791519	0.56483346	0.0004214648	0.33495858	0.580376	0.03064919	0.005793582	0.57026076
1.0	0.57922626	0.0005715292	0.024541408	0.000566293	0.011619038	0.08013863	0.042340025	0.2060235	0.0025810637	0.058530115
1.0	0.57995844	0.0005059562	0.11915376	0.14160778	0.19982032	0.5786723	0.5789103	0.56412494	0.022454886	0.56907016
1.0	0.57864445	0.569678	0.57829225	0.28657073	0.15099467	0.031456698	0.070535064	0.06447318	0.19823869	0.572091
1.0	0.21496904	0.1702048	0.5801596	0.0058058063	0.04422648	0.5798052	0.5791952	0.56412166	0.570023	0.57120997
1.0	0.012992418	0.0017019064	0.5770104	0.04590266	0.0011120717	0.030086717	0.5810303	0.30412325	0.00059817656	0.5670857
1.0	0.02769203	0.57081044	0.053756345	0.5654593	0.0004924224	0.0014260759	0.57818305	0.041752696	0.0038550447	0.15358315
1.0	0.10534083	0.01663127	0.5781659	0.5660669	0.5661908	0.00087253586	0.15903965	0.5633322	0.5726924	0.5708769
1.0	0.58041435	0.0012208814	0.5795885	0.56501234	0.07971416	0.23242868	0.029769886	0.5627322	0.039419122	0.002188418
1.0	0.0057585863	0.004347461	0.578861	0.018970013	0.56458336	0.5780612	0.048451103	0.56397754	0.57107365	0.56834286
1.0	0.35432085	0.57074034	0.072824284	0.0021988458	0.0018474357	0.5791977	0.58042425	0.5625835	0.020303622	0.5698663
1.0	0.0005203905	0.038136467	0.5789982	0.03909733	0.5649013	0.003799111	0.5783393	0.1679434	0.21387953	0.02021902
1.0	0.5809797	0.06974185	0.5796068	0.5665796	0.022361929	0.05708687	0.5771614	0.120338224	0.0014594245	0.15393916
1.0	0.14713663	0.0001288806	0.09314686	0.029216921	0.017442992	0.021837	0.18247172	0.0006736214	0.0015434199	0.03502001
1.0	0.5782178	0.014375207	0.03928266	0.56474113	0.045380697	0.012985077	0.19505997	0.5646616	0.57015747	0.5727566
1.0	0.00074989797	0.56901294	0.5776645	0.08982469	0.5635152	0.5761206	0.58148724	0.56370145	0.080557995	0.5705298
1.0	0.57996744	0.57025474	0.5789166	0.565653	0.56362695	0.57835025	0.5771119	0.0016183495	0.083373696	0.23436993
1.0	0.57751364	0.5706346	0.5774322	0.56722116	0.019123957	0.57772154	0.04286351	0.012163592	0.10731764	0.5695741
1.0	0.58040583	0.13155302	0.57855225	0.028704634	0.03613747	0.0141278785	0.57828355	0.56383777	0.07179445	0.10449488
1.0	0.5806247	0.56954336	0.0005308596	0.0006720802	0.5651939	0.5774163	0.5778096	0.5629201	0.042989653	0.0009635295
1.0	0.026598638	0.26653013	0.035211865	0.32778022	0.5640983	0.07864527	0.57952285	0.046908412	0.0047083925	0.14719036
1.0	0.00032837695	0.023539335	0.00020802328	0.13600397	0.03820467	0.5767675	0.5787504	0.17145531	0.0009735567	0.56960374
1.0	0.57994145	0.5680312	0.5787791	0.5656358	0.02310901	0.57803404	0.0141557	0.0022354086	0.037367467	0.0013441982
1.0	0.02231613	0.57158065	0.57785183	0.057781257	0.02560292	0.041283175	0.07983845	0.564992	0.5702512	0.25518462
1.0	0.57936275	0.5697192	0.57796574	0.56527746	0.07478334	0.5792128	0.5794663	0.5644813	0.044690203	0.5697991
1.0	0.578141	0.5690377	0.582311	0.56658083	0.057723727	0.121033765	0.03275406	0.2056895	0.0067556007	0.09483902
1.0	0.5782604	0.0003111437	0.360091	0.09676067	0.022985227	0.058626745	0.019043287	0.047992297	0.5718677	0.015869152
1.0	0.5791741	0.57021755	0.056060817	0.5665989	0.12987027	0.22310162	0.0073164	0.003309263	0.57140875	0.5705828
1.0	0.025570381	0.56723475	0.11132133	0.07197395	0.56462604	0.5766463	0.033428736	0.5672991	0.5728658	0.56972355
1.0	0.5791486	0.5702757	0.57800865	0.019412767	0.021835104	0.046999216	0.5784637	0.07491247	0.055793643	0.56934077
1.0	0.57793856	0.57230955	0.02568566	0.015628602	0.021528207	0.13912657	0.5792474	0.04843639	0.57018185	0.56892556
1.0	0.23304822	0.57062364	0.5774106	0.29457197	0.5653223	0.009215085	0.21033552	0.56478965	0.57087207	0.027737582
1.0	0.0114584975	0.57487434	0.57745355	0.0023691289	0.025175665	0.012705913	0.0977554	0.5621255	0.1917317	0.5695805
1.0	0.5796754	0.57176113	0.23057196	0.011329969	0.00019999899	0.57660204	0.5770571	0.56332433	0.071854636	0.059149776
1.0	0.023502951	0.002543648	0.57937354	0.5679497	0.024373977	0.57919365	0.57945454	0.5650213	0.5710844	0.059054077
1.0	0.57914996	0.5700672	0.002769186	0.0062390002	0.10468854	0.021443045	0.5769554	0.562467	0.03222362	0.093597166
1.0	0.5763399	0.17508811	0.5785351	0.5659582	0.011685694	0.013570215	0.051080048	0.1603349	0.11159782	0.571142
1.0	0.052794416	0.57087344	0.5783121	0.56657165	0.34477985	0.03309836	0.5783002	0.12726201	0.0023224552	0.0028555468
1.0	0.012118262	0.57064474	0.57771885	0.0011562818	0.56762105	0.0652893	0.5786351	0.0038701685	0.5718841	0.5705604
1.0	0.5805646	0.0020567402	0.17355974	0.5641707	0.086665206	8.719277e-07	0.20479158	0.03299385	0.0010789622	0.05676425
1.0	0.57876325	0.1702541	0.23094666	0.5650536	0.56537044	0.57615775	0.16002941	0.23635677	0.3863368	0.35767648
1.0	0.30393416	0.0477199	0.57945997	0.56632745	0.01983005	0.05285189	0.5789804	0.5613523	0.5717354	0.569914
1.0	0.054621726	0.2384785	0.5789235	0.56579083	0.03837037	0.5763796	0.5775132	0.56375146	0.010001118	0.5722324
1.0	0.044722635	0.56987286	0.5802904	0.5664526	0.02149327	0.046223603	0.1297414	0.031313956	0.56974536	0.071488164
1.0	0.5786755	0.046250194	0.23023842	0.0013320423	0.5629093	0.5772854	0.048941597	0.56197757	0.30056697	0.56945556
1.0	0.5788847	0.0039304327	0.57950765	0.5657707	0.5630547	0.57858527	0.038270544	0.5644118	0.16234852	0.5717644
1.0	0.0011200102	0.23923033	0.5781077	0.5657216	0.095554866	0.579439	0.5783235	0.5640784	0.001904905	0.5695607
1.0	0.08502698	0.5694406	0.57765925	0.012861084	0.56538546	0.577509	0.5791805	0.5622201	0.0032069387	0.5707979
1.0	0.00022369283	0.03240604	0.012892583	0.56783587	0.0286769	0.14688738	0.03799082	0.020693295	0.57103205	0.0005595157
1.0	0.070283815	0.56934947	0.065725066	0.0031656255	0.5657024	0.5769161	0.021110993	0.02312167	0.19009306	0.10877537
1.0	0.5792376	0.15397078	0.57865006	0.5654135	0.56694967	0.5766407	0.008927937	0.5641384	0.11188983	0.07037663
1.0	0.0557093	0.57103443	0.5799652	0.16448422	0.1507531	0.57782555	0.5783139	0.5650036	0.009432137	0.56950307
1.0	0.04043441	0.5699346	0.17297113	0.5651695	0.27140734	0.5772657	0.22579895	0.0003104992	0.5710444	0.0006835962
1.0	0.5796038	0.57129216	0.03975398	0.5659367	0.5646178	0.5791627	0.04212832	0.5638355	0.57173765	0.56972736
1.0	0.57845294	0.16998428	0.5789803	0.566794	0.027424727	0.5772361	0.3014574	0.56256896	0.071721554	0.005141545
1.0	0.5783388	0.5688163	0.12442237	0.5663503	0.009672518	0.05974735	0.007186272	0.5617795	0.57196456	0.57181144
1.0	0.059772633	0.027996399	0.5788746	0.56693566	0.19200265	0.003434185	0.57895815	0.56299984	0.19111228	0.5707254
1.0	0.5767526	0.00033422216	0.0004517206	0.039530415	1.5748108e-06	0.57734066	0.5806867	0.56427634	0.570954	0.121047005
1.0	0.5789204	0.04746962	0.5780539	0.0007646836	0.5668	0.20915295	0.046409704	0.5664459	0.5727293	0.15400226
1.0	0.0008679541	0.5686491	0.090964496	0.56284	0.18208642	0.57883173	0.578269	0.16232194	0.040650927	0.0013781525
1.0	0.5785087	0.0068595246	0.008030243	0.56550705	0.56506056	0.5787189	0.010293294	0.562875	0.57289356	0.57009137
1.0	0.042156626	0.104265705	0.0039952393	0.045157928	0.5681335	0.5778899	0.000546806	0.5642073	0.19785203	0.0005090478
1.0	0.09750384	0.026477192	0.57990754	0.03652669	0.00036466445	0.5773854	0.5784939	0.56427383	0.57087934	0.0004132515
1.0	0.3197937	0.027365863	0.048568413	0.5643312	0.56521857	0.57907814	0.5791014	0.00083171204	0.26427564	0.041190036
1.0	0.57826334	0.043576673	0.02089032	0.00066757586	0.09110245	0.012539818	0.57796293	0.5661697	0.5708841	0.01506546
1.0	0.580906	0.02721671	0.015857175	0.0020224843	0.06636616	0.577513	0.02613359	0.56302404	0.19776219	0.57155085
1.0	0.5779305	0.024282444	0.21636139	0.13576847	0.028894294	0.5776193	0.091071285	0.1052871	0.0021244313	0.07522648
1.0	0.060248543	0.57272595	0.037668265	0.5675184	0.0013623915	0.57728994	0.2388602	0.56250614	0.102526	0.107703075
1.0	0.5777298	0.56991196	0.010997819	0.56536907	0.00025761608	0.045219053	0.0077016866	0.03394665	0.19795975	0.14274454
1.0	0.5782543	0.5706228	0.5795255	0.5639909	0.5661432	0.5790337	0.57952213	0.5609311	0.14854455	0.57010895
1.0	0.578168	0.5677824	0.023192365	0.04381523	0.5656885	0.059955932	0.57969475	0.01983198	0.5713949	0.02373219
1.0	0.0740827	0.5692909	0.024062913	0.047608614	0.56667995	0.0007074225	0.58050627	0.5623492	0.57166344	0.5707209
1.0	0.5787284	0.23802066	0.010984725	0.56615204	0.0015136437	0.57797444	0.5768904	0.05553072	0.0006234968	0.5700804
1.0	0.14127389	0.5690331	0.5792527	0.043646447	0.01785592	0.12138471	0.21272397	0.0052416776	0.5726678	0.56990844
1.0	0.00024960755	0.5713726	0.029412676	0.56452036	0.5644278	0.57718885	0.578479	0.56187594	0.044873852	0.029443713
1.0	0.57695425	0.05962008	0.57871497	0.5662558	0.038697932	0.12086844	0.5775965	0.56487715	0.025050541	0.02110675
1.0	0.5795938	0.5702899	0.578583	0.56674653	0.04169954	0.5760688	0.57981575	0.56394404	0.024740947	0.040955257
1.0	0.57763535	0.20101425	0.57900053	0.5663236	0.10323169	0.05634605	0.00069176726	0.0838693	0.5718623	0.56903595
1.0	0.5769962	0.00090640335	0.5794775	0.055286888	0.56446713	0.09989559	0.085910015	0.56247395	0.19819751	0.18491288
1.0	0.5779379	0.15318254	0.14037599	0.56816626	0.56364805	0.03816041	0.34909305	0.5633614	0.3032826	0.00057041575
1.0	0.5786331	0.5712442	0.578625	0.56373864	0.15098138	0.031149155	0.5777085	0.0050322968	0.008356636	0.01634479
1.0	0.025383059	0.5697864	0.06558571	0.004537034	0.5653459	0.014454847	0.35602146	0.069386184	0.07475551	0.014316102
1.0	0.13601431	0.570769	0.02434979	0.012160624	0.5646131	0.57708716	0.0002117018	0.108656585	0.57238835	0.015652308
1.0	0.05343147	0.012998455	0.009358714	0.038283225	0.040129803	0.20427415	0.008317202	0.0027998444	0.0062586023	0.011281747
1.0	0.054102577	0.5716565	0.0018803503	0.045705944	0.56656224	0.023206552	0.5792671	0.0018295437	0.5722038	0.025850574
1.0	0.58077884	0.013395017	0.5792715	0.05616826	0.07316165	0.5777318	0.57565445	0.5626077	0.5718165	0.5690952
1.0	0.009190306	0.021884654	0.5782591	0.07606831	0.56449383	0.0415041	0.015800415	0.17256084	0.15527304	0.059651148
1.0	0.5789955	0.56977576	0.57858384	0.19878261	0.5644856	0.05737572	0.57803154	0.5645218	0.5706516	0.18504636
1.0	0.57729065	0.055565964	0.011352126	0.5676483	0.5641751	0.0047066165	0.5761216	0.0014598123	0.5665166	0.57069796
1.0	0.06784867	0.570997	0.31182915	0.031426746	0.56519693	0.5759821	0.57718277	0.12087654	0.57108885	0.004731305
1.0	0.57845145	0.013800815	0.5808031	0.5668299	0.0011623828	0.5788643	0.0017595707	0.56459814	0.5706846	0.07366112
1.0	0.57816327	0.5718242	0.5766603	0.08054053	0.5636487	0.5775785	0.57787484	0.014177723	0.19782344	0.57072335
1.0	0.5774353	0.009888442	0.5778285	0.5650995	0.5650283	0.57884413	0.06856296	0.21954718	0.001478856	0.5712141
1.0	0.57876235	0.043306097	0.015211826	0.021538885	0.029522944	0.57714516	0.0012989851	0.56447977	0.5715395	0.5698937
1.0	0.57973284	0.017876092	0.20807084	0.031982277	0.21070306	0.5784837	0.022811994	0.56239265	0.5719383	0.5679049
1.0	0.03533543	0.57172865	0.009183245	0.5644554	0.19644403	0.579502	0.5783764	0.2312095	0.027335254	0.0015126956
1.0	0.5778286	0.56888705	0.5788078	0.13503464	0.21074732	0.29120824	0.5772695	0.018100034	0.5719284	0.57043576
1.0	0.070425406	0.57103175	0.5807313	0.00022521634	0.0039640507	0.031728912	0.57853717	0.56420153	0.5701701	0.5683855
1.0	0.578411	0.018759662	0.57905775	0.22021653	0.09431803	0.57912385	0.103170045	0.56274307	0.03692	0.031523813
1.0	0.18119565	0.0009744792	0.57504237	0.00065981486	0.563451	0.005256253	0.10431297	0.0584216	0.57303375	0.032535464
1.0	0.5783322	0.08605735	0.0031533332	0.5682179	0.065973915	0.0037800309	0.00055886706	0.108607456	0.57279754	0.5688537
1.0	0.057543762	0.56952256	0.0017951722	0.08990983	0.5660045	0.053719234	0.5774378	0.5639445	0.57175964	0.56965613
1.0	0.5788767	0.21640408	0.001170422	0.14960034	0.020041067	0.007077384	0.5791315	0.26519513	0.028190998	0.00038352716
1.0	0.0031935894	0.28367174	0.0002092006	0.044544153	0.011953347	0.1020652	0.014341782	0.008554779	0.061372247	0.03160169
1.0	0.11341306	0.57034624	0.5766331	0.5664511	0.095132306	0.00019940945	0.57919693	0.15136974	0.5698165	0.013650407
1.0	0.057676103	0.57172734	0.57801324	0.00031892557	0.5640504	0.57922983	0.009683121	0.025318328	0.57076436	0.5715395
1.0	0.58144116	0.15027067	0.57910985	0.56582874	0.3206177	0.0010095802	0.57869726	0.020528384	0.5700234	0.57103395
1.0	0.57722485	0.061992038	0.57794774	0.5653678	0.56465924	0.14675646	0.16582651	0.011267311	0.57224405	0.027990196
1.0	0.5788945	0.5708361	0.57865065	0.21617301	0.56422675	0.57840693	0.16277479	0.00033168218	0.19078049	0.57143015
1.0	0.57788277	0.0038898012	0.5780167	0.016869793	0.024991035	0.011819908	0.5784396	0.56047535	0.5709915	0.56977546
1.0	0.57763255	0.0905208	0.5789931	0.0009776903	0.5627788	0.00066571624	0.5780082	0.028987821	0.20966	0.5702485
1.0	0.2174552	0.1743923	0.00079112925	0.047243316	0.18271102	0.5794732	0.0016008691	0.20617872	0.016275262	0.0020161644
1.0	0.12698011	0.016264921	0.00028714165	0.001657119	0.5651426	0.12059825	0.5765552	0.06080093	0.57022595	0.5695306
1.0	0.5773515	0.5696438	0.5762562	0.013827305	0.5653939	0.2227016	0.5793097	0.56450826	0.040420443	0.5708314
1.0	0.57871616	0.17559078	0.5783407	0.56607485	0.002503474	0.05114659	0.0049095484	0.012854226	0.57349926	0.5688838
1.0	0.016631145	0.25214136	0.5787636	0.0049946294	0.016431669	0.0056417347	0.011123146	0.07309336	0.570929	0.13820025
1.0	0.57795256	0.5704111	0.5783297	0.5664758	0.56362146	0.5764829	0.57826984	0.0735839	0.11277263	0.56920326
1.0	0.15121059	0.2502078	0.03929128	0.28556016	0.024710178	0.001344389	0.57933944	0.5602653	0.0002493585	0.025668118
1.0	0.025276942	0.5704497	0.5785614	0.24712755	0.04945121	0.57903767	0.020759577	0.5643896	0.5705127	0.020917265
1.0	0.5769571	0.27052343	0.13019751	0.1018015	0.5667111	0.5767812	0.5798675	0.563691	0.19859552	0.5681951
1.0	0.5784418	0.101052485	0.5793278	0.5634116	0.56580037	0.57633317	0.5796457	0.0016314985	0.5703498	0.0028035692
1.0	0.5776598	0.17907554	0.57707775	0.56489736	0.56634444	0.58105636	0.025213702	0.03692105	0.023068225	0.037292402
1.0	0.010129752	0.5709899	0.57947505	0.56677073	0.03114709	0.0002967952	0.018663505	0.030011702	0.15474123	0.11010584
1.0	0.57476074	0.11485897	0.014192133	0.013264973	0.0009701946	0.57715535	0.5761766	0.56375766	0.57179594	0.055192597
1.0	0.14184758	0.56934726	0.577669	0.22306915	0.566686	0.004387841	0.013734606	0.56251574	0.57087785	0.5672059
1.0	0.00068187615	0.57014906	0.57963073	0.56443846	0.56436616	0.09545596	0.5788883	0.022667157	0.024569912	0.57125926
1.0	0.055433962	0.57126176	0.57981914	0.56365764	0.56439066	0.5793332	0.03852321	0.56360555	0.5706269	0.02432345
1.0	0.02158501	0.56996214	0.578722	0.56362826	0.017008645	0.22181986	0.0011528333	0.003907584	0.57187766	0.569431
1.0	0.105073705	0.0013390547	0.00066682114	0.56375515	0.044427767	0.57819337	0.19254144	0.061800558	0.5694552	0.16841821
1.0	0.57919186	0.16972333	0.2306254	0.026662758	0.14939329	0.12097863	0.06640699	0.0026583779	0.026772102	0.2353969
1.0	0.08843886	0.28108376	0.0021317017	0.19749063	0.5673083	0.57849085	0.5782429	0.021870585	0.002338086	0.57125896
1.0	0.580363	0.5691938	0.072271295	0.5643027	0.009242862	0.0004160931	0.5807761	0.563417	0.056407668	0.56774974
1.0	0.060304184	0.56950337	0.19178969	0.5648906	0.56511176	0.3216507	0.047075193	0.03867917	0.03358067	0.5703053
1.0	0.5791707	0.06941977	0.11722845	0.56693655	0.5645813	0.57644653	0.0022926922	0.5654102	0.5733963	0.57136655
1.0	0.5784868	0.034060933	0.0014413272	0.06785964	0.5664579	0.053699892	0.578941	0.56254536	0.11238947	0.5714053
1.0	0.32009107	0.5726124	0.018422395	0.5648455	0.0008353624	0.0012234016	0.5778798	0.15413272	0.5718247	0.5705637
1.0	0.57746327	0.0011869112	0.23124631	0.5658571	0.04586976	0.5774773	0.5784205	0.56400776	0.57158476	0.030636687
1.0	0.5771413	0.5700438	0.57888645	0.0010967866	0.002482776	0.577618	0.025170673	0.20580664	0.31142512	0.56916827
1.0	0.0059721493	0.5708646	0.57871854	0.085885234	0.5677441	0.578459	0.5778361	0.008140745	0.0007266021	0.1841483
1.0	0.22344215	0.5711865	0.06534183	0.1353453	0.5657597	0.17601551	0.0670852	0.004437726	0.0650322	0.5705261
1.0	0.14727911	0.5692344	0.58001506	0.010846346	0.18208064	0.0025354587	0.5769922	0.02602868	0.00069666706	0.5718828
1.0	0.57800204	0.5716717	0.57941973	0.56554645	0.56533444	0.066534385	0.011130438	0.5650173	0.57182646	0.08887273
1.0	0.11715755	0.5698353	0.030101791	0.19714689	0.56422764	0.038384777	0.034535885	0.052181754	0.03503199	0.5698348
1.0	0.13370357	0.5719311	0.00025588393	0.0028006313	0.5671229	0.579169	0.57781094	0.5641444	0.5705819	0.5687193
1.0	0.023659436	0.5700912	0.0043677827	0.022734256	0.08838529	0.5805495	0.19568169	0.5629479	0.5708041	0.5700162
1.0	0.57795894	0.04429853	0.5786968	0.045366872	0.0040510856	0.5769821	0.10455308	0.5640296	0.19149034	0.5723444
1.0	0.021043388	0.5699025	0.0006037413	0.5650824	0.002473449	0.05702425	0.5761939	0.5648339	0.2531727	0.5689871
1.0	0.58038855	0.19735649	0.5788593	0.0009296971	0.5649956	0.045973245	0.20513922	0.13966912	0.57093775	0.000282795
1.0	0.14734797	0.5710095	0.23064461	0.024706077	0.025596747	0.14489302	0.57685816	0.56328577	0.002000797	0.016012993
1.0	0.5780664	0.024485212	0.5786774	0.56601405	0.5634461	0.5767015	0.57896626	0.5625814	0.5715444	0.57273096
1.0	0.00012369994	0.5699508	0.0010485431	0.564573	0.5639022	0.57816046	0.5821317	0.5674077	0.00039252345	0.57011724
1.0	0.57691103	0.57007265	0.043973867	0.23298702	0.26612246	0.5787071	0.019028239	0.34268013	0.10145844	0.056495156
1.0	0.5788981	0.5707188	0.57817405	0.13590437	0.56436545	0.5782871	0.21180148	0.05113241	0.12212416	0.04130262
1.0	0.08183081	0.033370126	0.57866466	0.030729072	0.5643342	0.12331206	0.07940863	0.5622735	0.0010152376	0.57114136
1.0	0.57826525	0.5711334	0.5794785	0.08264254	0.5658445	0.57730854	0.57991767	0.07151837	0.02256057	0.28444695
1.0	0.578793	0.56840324	0.05856398	0.56515604	0.028229386	0.005738827	0.5782865	0.5621926	0.5708795	0.37360838
1.0	0.5805821	0.008028987	0.015341149	0.0016691524	0.05439711	0.03125852	0.0067119333	0.5644516	0.5706247	0.5707715
1.0	0.57823724	0.5688863	0.23093681	0.5654336	0.5634193	0.017719833	0.08645686	0.5644779	0.028670976	0.56988406
1.0	0.17619558	0.028186642	0.23040675	0.27503124	0.563611	0.57624584	0.57815653	0.56282717	0.5713569	0.5717732
1.0	0.03453443	0.23814873	0.10011294	0.56607926	0.0032273952	0.5783864	0.15977505	0.56421494	0.5709025	0.5686269
1.0	0.2970148	0.56777763	0.20880467	0.22354823	0.24817015	0.00035495084	0.5769542	0.5664285	0.5722015	0.57056594
1.0	0.5779139	0.030171275	0.0006751482	0.03140125	0.15104553	0.031947426	0.057292003	0.0008045761	0.5711722	0.031350534
1.0	0.02142962	0.5703736	0.28052235	0.56524307	0.0135930665	0.5780677	0.5776037	0.07278762	0.0020113804	0.0013357538
1.0	0.57807714	0.569477	0.5786464	0.034560956	0.5662832	0.57587516	0.57841337	0.03706025	0.5715662	0.07560537
1.0	0.57596964	0.57176954	0.5794618	0.5663371	0.563272	0.5803861	0.1953088	0.5643877	0.57204145	0.5704938
1.0	0.58098423	0.5702048	0.06517172	0.5636461	0.5656349	0.0029964251	0.579645	0.021438912	0.5714188	0.56957257
1.0	0.14724404	0.041782703	0.17018756	0.56584775	0.5643131	0.5769527	0.10862107	0.08310701	0.5711815	0.15024695
1.0	0.58117807	0.062774785	0.00062880287	0.56592137	0.00083155505	0.20959519	0.5773953	0.5637753	0.5714	0.56956613
1.0	0.0019625365	0.021797149	0.57788384	0.117859796	0.028559918	0.57860905	0.049083196	0.20614983	0.5710175	0.10948317
1.0	0.21639581	0.57114875	0.57852566	0.06774703	0.020704497	0.5779441	0.057613004	0.5651596	0.57149976	0.5682983
1.0	0.579317	0.012948605	0.5782341	0.016951768	0.0156969	0.57922184	0.57740706	0.2056478	0.5711821	0.5694778
1.0	0.5793985	0.04064293	0.0843336	0.56501764	0.14623545	0.5778573	0.0772724	0.0135567095	0.0005743563	0.057443146
1.0	0.20215178	0.57048196	0.0024144747	0.5636481	0.56415594	0.03751288	0.0029875094	0.565434	0.00017039916	0.1733671
1.0	0.57914394	0.002215953	0.57855123	0.5649728	0.0004978661	0.5769151	0.5803258	0.564178	0.5709922	0.5700291
1.0	0.5788104	0.11172403	0.58066416	0.5666909	0.5658863	0.5769267	0.2045837	0.22788978	0.26349223	0.056788534
1.0	0.5786525	0.5707418	0.043168727	0.0022647702	0.5640412	0.5784308	0.0333158	0.56495464	0.5719431	0.00093023235
1.0	0.0046737813	0.0025112592	0.0017343549	0.56538534	2.400006e-05	0.060185026	0.5790966	0.5643819	0.010616204	0.23561399
1.0	0.0044111563	0.569989	0.00011519759	0.56825924	0.27711648	0.14700447	0.010359162	0.060022485	0.01636742	0.2803298
1.0	0.5777224	0.060803454	0.0002409921	0.24937429	0.5647214	0.20985743	0.5799952	0.04616167	0.5722243	0.57216895
1.0	0.23179433	0.1127186	0.57903177	0.33411005	0.15112807	0.5778101	0.009571041	0.11070599	0.16506714	0.57358307
1.0	0.002556136	0.5714463	0.20896968	0.56680065	0.56417876	0.069388986	0.5798982	0.1626589	0.014873231	0.050267085
1.0	0.00061705685	0.026800878	0.5787429	0.5659325	0.0103082275	0.003057481	0.11922673	0.048007287	0.57086664	0.007248884
1.0	0.2174104	0.56987697	0.03273385	0.5653807	0.023885349	0.013300794	0.23332633	0.08442152	0.5706736	0.5719536
1.0	0.0041680825	0.5717723	0.09828037	0.076626904	0.5651754	0.16018821	0.5786393	0.5628314	0.042166524	0.5699066
1.0	0.019636802	0.03740878	0.05749168	0.56646377	0.019902797	0.036934603	0.00023732623	0.56200516	0.03619799	0.102876484
1.0	0.58096147	0.0655666	0.57743514	0.56521785	0.041660175	0.18852966	0.5780922	0.5631907	0.57246494	0.14441386
1.0	0.57912433	0.28276247	0.57815593	0.029922355	0.5667731	0.010633747	0.011886728	0.054775268	0.5700617	0.0026077118
1.0	0.009949065	0.5711465	0.5798944	0.5675147	0.56356823	0.018088462	0.0032513042	0.050854463	0.010757411	0.08559592
1.0	0.57953054	0.021510404	0.5785491	0.0003948518	0.5648735	0.25043145	0.57822627	0.56254065	0.57068247	0.57248205
1.0	0.003027884	0.066215135	0.0030679186	0.037437107	0.0602441	0.0008090213	0.042809013	0.16246884	0.5714561	0.15965278
1.0	0.1951038	0.18279234	0.5781934	0.56536543	0.019221418	0.57741314	0.5785594	0.5628144	0.22664708	0.5717694
1.0	0.5763267	0.57198155	0.57496274	0.27412203	0.5640098	0.57785225	0.00032224567	0.5642305	0.5720465	0.5733315
1.0	0.57946396	0.5702599	0.010947954	0.094891824	0.5643573	0.018796606	0.5773396	0.56365263	0.21949796	0.0027987077
1.0	0.5795075	0.049351055	0.00041857315	0.5670468	0.5634365	0.058859996	0.04681406	0.566024	0.5709047	0.0022073374
1.0	0.57840836	0.002068915	0.053629994	0.5641414	0.5641541	0.5789323	0.03717358	0.56322366	0.19840714	0.02932916
1.0	0.06490276	0.57055074	0.05007919	0.022653015	0.0472142	0.57551914	0.5786566	0.20478362	0.004249871	0.02452781
1.0	0.0012685909	0.5712263	0.57829773	0.564827	0.0022363628	0.048851576	0.5783299	0.10860053	0.3016208	0.024113182
1.0	0.5776945	0.57093096	0.028489009	0.009046638	0.56384087	0.57704186	0.04991148	0.20596151	0.5730111	0.17455441
1.0	0.58029497	0.56942743	0.021456786	0.020210993	0.5634288	0.57705754	0.57682824	0.56286025	0.001124496	0.56920505
1.0	0.58028114	0.0820685	0.57815754	0.005230866	0.15100867	0.0013013063	0.5795791	0.034977797	0.5720423	0.56958807
1.0	0.011247577	0.08136843	0.007049662	0.56578594	0.5632814	0.34354585	0.5786184	0.035019357	0.061792836	0.5704257
1.0	0.023852132	0.019144101	0.17289244	0.1980831	0.17561059	0.09999133	0.57906145	0.105000295	0.5737238	0.56990373
1.0	0.5782975	0.5709658	0.0623467	0.56654775	0.565606	0.072690815	0.57900804	0.56413627	0.5709484	0.007640373
1.0	0.57945967	0.5712761	0.10031554	0.5669461	0.564197	0.04339449	0.015884656	0.56364423	0.102394894	0.18388702
1.0	0.03014914	0.56971264	0.57976425	0.19793662	0.12379185	0.001837118	0.57946604	0.5630245	0.22284842	0.15390447
1.0	0.006419791	0.049128495	0.02909252	0.0038796563	0.5672811	0.57826674	0.007208406	0.56494045	0.57410115	0.15371451
1.0	0.57994264	0.56954515	0.57906055	0.56504023	0.56407267	0.0403204	0.17111194	0.56461847	0.5710565	0.0472047
1.0	0.57973254	0.02241519	0.57918304	0.56534785	0.010149987	0.5792142	0.36125243	0.5651689	0.57141757	0.57128745
1.0	0.069099374	0.5697955	0.2674772	0.067864746	0.038581375	0.0010021662	0.5796509	0.025030926	0.57070524	0.5703913
1.0	0.1994506	0.07585347	0.5773936	0.171671	0.021481559	0.22150971	0.018863019	0.5635787	0.022905001	0.5686158
1.0	0.5781457	0.57334703	0.0653181	0.061727766	0.00096221024	0.036738396	0.5788304	0.5661866	0.0021620123	0.56965554
1.0	0.58093745	0.5723221	0.1554522	0.5659837	0.56787264	0.015127183	0.57967395	0.26157415	0.107272245	0.15422115
1.0	0.57787895	0.5699558	0.020737879	0.56367576	0.5636503	0.0066969194	0.57856214	0.038053747	0.57140654	0.02017318
1.0	0.019763181	0.07667431	0.05020398	0.5646178	0.56607956	0.0040160986	0.5771217	0.5639221	0.016249584	0.57019913
1.0	0.5808806	0.024232116	0.57866794	0.20343466	0.00997493	0.577487	0.5780501	0.034355637	0.5709145	0.5739195
1.0	0.025220858	0.5712915	0.02147697	0.5643335	0.5645842	0.5760464	0.25436708	0.5653393	0.0007899793	0.15397018
1.0	0.5795653	0.57075274	0.5780413	0.24787685	0.56541497	0.57651746	0.57886314	0.1620144	0.027371937	0.2684261
1.0	0.075181544	0.050778862	0.57841545	0.56510836	0.08299785	0.064212196	0.57779866	0.5634482	0.22337715	0.058107525
1.0	0.022526497	0.045949567	0.17369975	0.22781575	0.003276682	0.57778984	0.0344135	0.56346595	0.19426227	0.57036906
1.0	0.5781085	0.5700001	0.03179555	0.5630381	0.56395286	0.02204063	0.036300983	0.0026139438	0.0046315	0.5715845
1.0	0.003233989	0.5709972	0.5792918	0.56421363	0.5637067	0.5788506	0.57980186	0.56282943	0.008753266	0.5700015
1.0	0.060385272	0.57197404	0.04085146	0.56608146	0.054723423	0.0617959	0.578991	0.56309134	0.5711449	0.56930935
1.0	0.5796814	0.044720598	0.048097655	0.19777158	0.03803368	0.5792174	0.5795621	0.56261456	0.0026752173	0.57035404
1.0	0.032141194	0.56942177	0.57852244	0.040804114	0.000556259	0.06526157	0.580571	0.5649448	0.573353	0.15366392
1.0	0.24507816	0.57017225	0.5791637	0.5673873	0.06086793	0.5785205	0.043246437	0.001001118	0.1977485	0.56984884
1.0	0.2926192	0.569386	0.032811858	0.016277507	0.5650784	0.5773806	0.57653135	0.56399083	0.02006784	0.021980029
1.0	0.57855785	0.5701814	0.00058355596	0.02483578	0.016742906	0.5765228	0.0086906105	0.041239064	0.57246625	0.5705547
1.0	0.06509571	0.03128321	0.5767164	0.56415224	0.03469511	0.5758311	0.5802814	0.5636302	0.24520603	0.012467325
1.0	0.57828474	0.0016196389	0.030925373	0.5669975	0.01498434	0.09574443	0.26883382	0.0004699494	0.10428235	0.0007478159
1.0	0.023512738	0.5695439	0.06059844	0.0023423042	0.00097606855	0.5783204	0.5801114	0.5629579	0.0005212173	0.5711602
1.0	0.5784161	0.05777992	0.0454804	0.5650439	0.15822983	0.0010441452	0.57644624	0.30295628	0.57249814	0.57232505
1.0	0.022612248	0.042758867	0.0124761155	0.56564	0.5645239	0.18992169	0.05872249	0.5641773	0.570788	0.0027193413
1.0	0.0050237426	0.57090944	0.040808454	0.27804723	0.0005760053	0.00074687693	0.00034403603	0.5641172	0.09552761	0.5699915
1.0	0.035286393	0.00060548447	0.5789995	0.033414073	0.56397414	0.5800207	0.57898587	0.5651558	0.5713947	0.30847797
1.0	0.5788409	0.5717757	0.05162317	0.5657006	0.0062531685	0.06760794	0.58010596	0.041589793	0.5725221	0.57067424
1.0	0.14211877	0.074207745	0.054522485	0.031107206	0.5634235	0.5772365	0.0017008884	0.5625674	0.037792787	0.15241562
1.0	0.57760555	0.008628864	0.57881474	0.03457057	0.02254222	0.05453512	0.058970187	0.08474145	0.00089916965	0.04571181
1.0	0.04873218	0.00816123	0.57931167	0.31703654	0.021617854	0.5769005	0.0484168	0.56424534	0.0030597462	0.07504992
1.0	0.57985854	0.0064860107	0.57912165	0.56704	0.00031449852	0.5769185	0.57805896	0.56168133	0.5725166	0.007972487
1.0	0.57968974	0.56939435	0.03513796	0.035949577	0.016311964	0.017702179	0.03888121	0.014928275	0.002402621	0.568841
1.0	0.5777553	0.5718275	0.001806656	0.004040042	0.1428206	0.57711536	0.5782532	0.56186044	0.5710902	0.56965977
1.0	0.5778293	0.56938154	0.5796296	0.56401867	0.56382406	0.023162536	0.57845557	0.0018885165	0.5726946	0.00035796213
1.0	0.57835895	0.5709473	0.071202315	0.05073351	0.56488883	0.021213999	0.21012224	0.056735944	0.008629619	0.5698661
1.0	0.00042656492	0.56920505	0.01580968	0.56551564	0.5641098	0.57652116	0.5793036	0.5651033	0.06377094	0.037164032
1.0	0.57857543	0.5705813	0.5791961	0.033954725	0.56253046	0.57897663	0.031393245	0.5656508	0.036895152	0.031780962
1.0	0.0070171095	0.5689271	0.578629	0.56549495	0.026491795	0.5789863	0.58096623	0.061424334	0.57072896	0.00050312886
1.0	0.577786	0.15049198	0.049684916	0.5667883	0.5670222	0.57919	0.57914096	0.5618048	0.0009931811	0.5682545
1.0	0.21653935	0.5708839	0.5784104	0.22379212	0.21571714	0.009122447	0.5758241	0.56367904	0.038879886	0.57079124
1.0	0.5775595	0.12671196	0.007812884	0.5654879	0.56546295	0.5772299	0.57867444	0.5634337	0.5704817	0.5720244
1.0	0.57912296	0.02111496	0.09515062	0.5662944	0.56797314	0.3206562	0.5777217	0.56394726	0.031106623	0.57018673
1.0	0.0030674182	0.57084036	0.0321807	0.0060025514	0.121955834	0.017329335	0.57938516	0.56527174	0.5714203	0.57052606
1.0	0.57823443	0.57122064	0.019301297	0.5652265	0.5649328	0.0864871	0.5784623	0.56313205	0.0057086134	0.056549482
1.0	0.0358757	0.5712646	0.23043315	0.568849	0.010355101	0.048092928	0.023509819	0.0370731	0.57073385	0.5693156
1.0	0.57909757	0.013508237	0.57801104	0.0019004877	0.2716018	0.26844	0.5789738	0.5632926	0.57080406	0.0008310929
1.0	0.04267392	0.5715628	0.5788867	0.22335614	0.01880067	0.0037962548	0.15222186	0.56556565	0.5750337	0.5705848
1.0	0.5769723	0.033284757	0.5789022	0.565808	0.04272071	0.58068115	0.5784147	0.022574898	0.0033250705	0.5714289
1.0	0.57836246	0.23868002	0.57919294	0.035938475	0.5655626	0.5777268	0.5767627	0.5631798	0.021158092	0.569671
1.0	0.57898164	0.5695806	0.028922724	0.08032758	0.5645882	0.16621949	0.019820392	0.56370264	0.57094693	0.18164453
1.0	0.57811075	0.5696762	0.033978477	0.56513935	0.050336823	0.20723873	0.5771466	0.30316767	0.1916216	0.21123782
1.0	0.5803331	0.0062877447	0.012447309	0.5651381	0.020598222	0.03443371	0.26317126	0.5639657	0.007415695	0.10055445
1.0	0.57808065	0.07969616	0.01132385	0.565503	0.07026662	0.57820475	0.5768757	0.14202976	0.19855082	0.570612
1.0	0.11332636	0.57175756	0.577222	0.0012143448	0.15136318	0.25853992	0.15579614	0.0371886	0.5710007	0.2622832
1.0	0.578546	0.008519254	0.23043264	0.018247766	0.18210028	0.5765137	0.57732743	0.007477905	0.02083332	0.57223415
1.0	0.15851139	0.0130851865	0.57827306	0.004059979	0.024641218	0.57680327	0.57837063	0.56224185	0.039588924	0.02807382
1.0	0.002221658	0.5709845	0.104675755	0.055242784	0.02016012	0.013825506	0.5783295	0.5675684	0.57134897	0.56922394
1.0	0.5776743	0.23870516	0.5788219	0.20693599	0.5629918	0.57675344	0.009208913	0.56201977	0.5706148	0.0031433394
1.0	0.004758491	0.56920433	0.5775294	0.07021623	0.024548508	0.0656238	0.035157017	0.018104002	0.5707604	0.5693201
1.0	0.1473758	0.044842735	0.11688213	0.56776536	0.5661818	0.578324	0.031182347	0.56348264	0.056848202	0.5696469
1.0	0.023988748	0.0017406804	0.0637741	0.008760055	0.027351221	0.052304223	0.5789214	0.030511137	0.19794632	0.5712293
1.0	0.57899004	0.0024306008	0.5785285	0.0018658317	0.5647966	0.0001035607	0.58048546	0.56415623	0.5746176	0.099269815
1.0	0.5792469	0.5713306	0.5802255	0.5664991	0.17080729	0.009354445	0.5810923	0.5657456	0.57301205	0.56886214
1.0	0.074120425	0.27993295	0.1607862	0.566077	0.5638384	0.5777853	0.00028170325	0.56380266	0.10551976	0.28027955
1.0	0.5791739	0.56982523	0.5765268	0.005718067	0.564501	0.052187346	0.16311015	0.017934352	0.032330003	0.1208925
1.0	0.5777192	0.56943005	0.23105843	0.042519573	0.56485224	0.5784359	0.5791034	0.56252205	0.05171401	0.0050408393
1.0	0.1756685	0.046832535	0.23046882	0.10854833	0.011896533	0.00064433465	0.579216	0.5647164	0.09750296	0.5707046
1.0	0.581857	0.5696888	0.57728	0.5653758	0.56518394	0.57733697	0.5778951	0.5625787	0.5709558	0.5705643
1.0	0.5769152	0.016901486	0.0016366052	0.5663023	0.056877762	0.5801356	0.0024298355	0.56293267	0.009940069	0.048299737
1.0	0.5783795	0.5701791	0.04246529	0.036778264	0.029488651	0.57738435	0.006827566	0.5636515	0.5703007	0.14353347
1.0	0.016354222	0.0416559	0.001493795	0.5658541	0.04194085	0.57799846	0.10784693	0.040962167	0.0014092079	0.12837118
1.0	0.57805663	0.5698198	0.001650222	0.56600046	0.00040065503	9.760608e-05	0.5788295	0.5669977	0.5720438	0.101284556
1.0	0.57860917	0.011743433	0.36828417	0.56528944	0.56417453	0.57791424	0.023514988	0.020127274	0.5726684	0.010883894
1.0	0.57920843	0.5730529	0.037613504	0.5660021	0.039496865	0.5778633	0.57932824	0.56368643	0.0032273678	0.0002801394
1.0	0.57852453	0.5710451	0.23073372	0.56571776	0.0129060615	0.5769889	0.5783548	0.5642145	0.034586072	0.07079117
1.0	0.01117381	0.061097167	0.5793333	0.031370126	0.03658307	0.5783677	0.053410344	0.037069887	0.37428737	0.0005161399
1.0	0.57859147	0.569709	0.57707053	0.23366375	0.5621313	0.0030490914	0.22348733	0.29651254	0.57259685	0.004209545
1.0	0.00021385145	0.2302941	0.00020956095	0.18403995	0.56557083	0.5780804	0.04771434	0.16232511	0.020667944	0.57079244
1.0	0.57906944	0.5700411	0.042972356	0.5639089	0.5657646	0.5783275	0.0008080813	0.5618298	0.039337862	0.56946427
1.0	0.578323	0.57199943	0.023867123	0.05185719	0.15119039	0.0577209	0.57980216	0.06201492	0.16014135	0.5694947
1.0	0.052611753	0.5697974	0.5750486	0.045518816	0.041800667	0.5766533	0.019970434	0.006215909	0.19812201	0.09338623
1.0	0.065686174	0.56965065	0.23031665	0.56505513	0.5666392	0.57750076	0.004549447	0.017411646	0.12429954	0.0007884658
1.0	0.06332744	0.5721367	0.0075369226	0.56665313	0.56255853	0.00033011433	0.09784098	0.5628517	0.34410733	0.5703474
1.0	0.0017623745	0.20977859	0.041345164	0.19810948	0.56525624	0.0032660458	0.071678735	0.56334895	0.11189994	0.5708004
1.0	0.21818796	0.23823725	0.027589861	0.565261	0.006538943	0.577578	0.5802063	0.5624527	0.57034284	0.014805293
1.0	0.0018952686	0.0004209336	0.104690924	0.100725085	0.5639756	0.14099304	0.03496538	0.036230486	0.1981241	0.2597905
1.0	0.57877445	0.27212468	0.014178737	0.5659203	0.5637856	0.5784276	0.57951474	0.062518775	0.02363338	0.038992967
1.0	0.022925595	0.13330853	0.57883847	0.56401724	0.039329667	0.07552153	0.0013979804	0.5645502	0.36571857	0.57088196
1.0	0.044554118	0.030832121	0.5780133	0.0871414	0.26220453	0.5808152	0.57829016	0.5624484	0.03693404	0.57021236
1.0	0.5787474	0.27759042	0.066613175	0.5637693	0.565184	0.57824874	0.5792113	0.56474835	0.57158697	0.1763843
1.0	0.15385705	0.5672355	0.014778131	0.029555758	0.5641555	0.5776205	0.0006404793	0.14819057	0.5721034	0.03422007
1.0	0.07715916	0.57039964	0.5783753	0.044999585	0.07055936	0.5764703	0.5784043	0.5630846	0.5715873	0.5682948
1.0	0.57894266	0.03209262	0.57739824	0.023103347	0.566504	9.911076e-05	0.003017542	0.5660461	0.5722402	0.57136077
1.0	0.03895018	0.5729922	0.5780086	0.5663787	0.0037886451	0.08555325	0.57932925	0.000503213	0.29085585	0.5704302
1.0	0.5781758	0.57093316	0.5807988	0.0012742571	0.058015365	0.06337508	0.10431622	0.02935317	0.57061803	0.01585701
1.0	0.5785664	0.03821261	0.57900757	0.5677894	0.56521	0.0846617	0.577654	0.04859569	0.02636605	0.56856716
1.0	0.57931536	0.028252926	0.00069695525	0.5661242	0.5635699	0.05398542	0.5804603	0.5634734	0.5710203	0.011761387
1.0	0.5799528	0.56949717	0.57604116	0.029458247	0.028677722	0.5763496	0.022805203	0.5648258	0.03649602	0.5717857
1.0	0.17416343	0.0059006154	0.57818127	0.5639633	0.5650297	0.5768249	0.580701	0.5654422	0.56872576	0.14193955
1.0	0.5802327	0.5723975	0.023401368	0.5651416	0.0019348465	0.58166295	0.0009064297	0.565208	0.13509	0.08875722
1.0	0.57786685	0.5708841	0.03854203	0.2236516	0.011130591	0.19297677	0.06378242	0.15125605	0.0006377499	0.15346608
1.0	0.12767214	0.014963517	0.0055342694	0.028915271	0.029518247	0.5784866	0.57870245	0.06061755	0.5701022	0.019280918
1.0	0.5784151	0.5705836	0.022155005	0.56432295	0.5643499	0.0039455043	0.031501904	0.56221515	0.57432735	0.5712524
1.0	0.5781984	0.57108897	0.08064732	0.5668175	0.56501716	0.042293243	0.11180036	0.5636803	0.06214632	0.04924444
1.0	0.5774125	0.5706227	0.5786779	0.012109743	0.05103637	0.22230856	0.578661	0.025323685	0.07474181	0.0063745365
1.0	0.5788068	0.0017951602	0.00016663274	0.5638486	0.021883482	0.57798004	0.10479023	0.12120105	0.56942785	0.06910848
1.0	0.57948554	0.5707414	0.5793798	0.56494665	0.0076602944	0.0006843941	0.058606833	0.0022507794	0.57067096	0.5717179
1.0	0.10131585	0.17660835	0.009940772	0.22374018	0.5653724	0.57909876	0.068560116	0.010550993	0.57149374	0.57056093
1.0	0.31974852	0.0385057	0.00781948	0.5644772	0.18253978	0.57825345	0.32113555	0.5636327	0.5705374	0.020284945
1.0	0.016819749	0.57094145	0.075290225	0.0035265654	0.56577945	0.5787407	0.57835954	0.06177072	0.5716486	0.570509
1.0	0.5791377	0.56825465	0.5795426	0.56821525	0.040250327	0.57540137	0.57975835	0.00083818263	0.11277095	0.5686235
1.0	0.57832575	0.045710176	0.5790868	0.22348577	0.56431514	0.57862264	0.57650626	0.04251221	0.57132936	0.5699262
1.0	0.5789375	0.56951225	0.5776322	0.28592718	0.035940424	0.00091421243	0.57683134	0.5642225	0.5728367	0.569441
1.0	0.57840097	0.027282652	0.074337214	0.5649282	0.56525254	0.20917636	0.022387583	0.21721026	0.5714302	0.5703785
1.0	0.5785934	0.5734019	0.5784248	0.56421924	0.5639416	0.57858807	0.5776194	0.5640362	0.021802975	0.56939703
1.0	0.5782053	0.57153624	0.17283124	0.116910875	0.027106706	0.20904696	0.04080099	0.5638449	0.571135	0.24130182
1.0	0.5812744	0.004668048	0.5775261	0.5645133	0.024769256	0.031383675	0.0033680398	0.5634587	0.5725767	0.57212234
1.0	0.5780324	0.018716263	0.02010774	0.56431895	0.56320214	0.020582594	0.037403442	0.018247612	0.57042426	0.5708609
1.0	0.02590027	0.57142043	0.0019299375	0.006698363	0.055711694	0.20912874	0.18299088	0.56559014	0.0076418268	0.006084344
1.0	0.58077127	0.5694842	0.2675843	0.5659038	0.56489044	0.00998752	0.0020296208	0.11727016	0.57134265	0.5676463
1.0	0.5787406	0.025004454	0.57779866	0.56437325	0.062333032	0.57681566	0.112528004	0.2176984	0.5719292	0.037940297
1.0	0.57910675	0.5687319	0.23027581	0.15447317	0.5643744	0.03563651	0.028521242	0.29830864	0.06352442	0.5689283
1.0	0.0011029268	0.001050576	0.00021861547	0.5649323	0.018919038	0.5784135	0.5794548	0.5631314	0.5721551	0.5694749
1.0	0.0017124702	0.052437734	0.23081897	0.5649216	0.0053588715	0.57760555	0.5810494	0.031622536	0.088333674	0.1312238
1.0	0.14749151	0.5698551	0.13743222	0.5654657	0.5648415	0.09630973	0.58083266	0.56341535	0.57235783	0.5695972
1.0	0.5805899	0.01869433	0.57980996	0.054768864	0.0016692932	0.072007336	0.5772751	0.5645844	0.57140195	0.56876004
1.0	0.5786629	0.01874994	0.5789413	0.56340384	0.023123642	0.0011632672	0.17182022	0.06783501	0.0040320163	0.0007159065
1.0	0.000846959	0.57071733	0.04353624	0.0074054045	0.5661669	0.57806313	0.58076626	0.26548934	0.5721764	0.0027343456
1.0	0.011450107	0.57243663	0.07699419	0.20807771	0.057015583	0.030623298	0.5802932	0.0014796841	0.106432416	0.013883232
1.0	0.579744	0.011333217	0.007557531	0.0021031327	0.56520295	0.0007407096	0.5809616	0.2331304	0.57154655	0.15337381
1.0	0.14787309	0.00043874496	0.5807387	0.5640373	0.5651202	0.055606127	0.026400412	0.5617311	0.57047796	0.5684813
1.0	0.57899797	0.015756221	0.0317945	0.07178444	0.0015013253	0.57706505	0.579857	0.56208575	0.5704619	0.56740516
1.0	0.57829034	0.56888527	0.57906604	0.5654782	0.044195585	0.081749715	0.11681192	0.5632706	0.57009846	0.02415594
1.0	0.57836926	0.23360178	0.21979332	0.06866415	0.5646965	0.5780362	0.068746895	0.00054435176	0.5698164	0.02754769
1.0	0.5767503	0.033477776	0.010418131	0.0063288384	0.002991698	0.57907856	0.007800034	0.011023283	0.5717694	0.0012068317
1.0	0.5789272	0.015985	0.0013167929	0.031927943	0.56536096	0.00040896586	0.21032059	0.039957102	0.5704505	0.29180974
1.0	0.5782734	0.08532333	0.15588517	0.5680979	0.15812054	0.030056452	0.5786083	0.56365615	0.008051222	0.00050013943
1.0	0.57903105	0.003479963	0.11847959	0.018337112	0.56368244	0.0430827	0.26110768	0.15750435	0.5722496	0.5701685
0.0	0.01317787	0.023597471	0.024404714	0.022776501	0.013297992	0.02074991	0.017293725	0.02524292	0.02589803	0.01338667
0.0	0.0169484	0.0130832475	0.0071649393	0.010953454	0.009898171	0.013106003	0.016517345	0.01349316	0.017630912	0.020445641
0.0	0.01971159	0.021575084	0.021597743	0.13292456	0.024032516	0.022700995	0.024355462	0.09038461	0.01978664	0.06674897
0.0	0.09745682	0.08670023	0.08135811	0.09477275	0.07958682	0.086544946	0.08454236	0.09181315	0.095057935	0.10531809
0.0	0.008510788	0.0035673347	0.0071858712	0.009501999	0.007768692	0.017782738	0.010861289	0.017425723	0.0075690597	0.010615537
0.0	0.05720645	0.07081866	0.057758868	0.06924112	0.07262873	0.064019844	0.063686654	0.079090886	0.08084457	0.071874104
0.0	0.08521234	0.06910546	0.07059216	0.059927505	0.06292611	0.084191486	0.08362165	0.08012823	0.09084444	0.07201804
0.0	0.0073804827	0.0041418714	0.009831619	0.006824207	0.0075285384	0.01452841	0.010407847	0.010758487	0.0052602785	0.0070533548
0.0	0.05162758	0.098589875	0.04727866	0.053495873	0.0611788	0.04470141	0.09863559	0.08294156	0.05550199	0.06848247
0.0	0.010705367	0.0048065605	0.008147227	0.007902969	0.012464219	0.021134758	0.010558511	0.010161065	0.004247865	0.007327685
0.0	0.007231874	0.017364774	0.007852523	0.010071724	0.011150289	0.003009887	0.010348629	0.006405484	0.013279816	0.0047538346
0.0	0.09054255	0.07002412	0.06807172	0.06849157	0.08550447	0.06370999	0.04527472	0.04580295	0.07121386	0.042341873
0.0	0.00029358687	0.00054758287	0.0006805975	0.00032205062	0.00038889903	0.0005090415	0.0004293515	0.00074194063	0.00045521717	0.00053097494
0.0	0.00032605973	0.00012421908	0.0002476918	0.00037126825	0.00011051039	0.00015630112	0.00069843436	0.00012659584	0.00012310324	0.0004961771
0.0	0.00014108312	0.00016754998	0.00054288254	0.0003665969	0.00024201999	0.0020657089	0.002511565	0.0008363612	0.0004659518	0.00078593474
0.0	0.00022565288	0.00055764936	0.0031900986	0.0006443985	0.0006067846	0.00038035345	0.0012120705	0.001884173	0.0007693384	0.0022114601
0.0	0.0014704046	0.0016878092	0.0013255766	0.0023700579	0.0010932169	0.0023753287	0.0010552076	0.0015487464	0.0010731269	0.0010039476
0.0	0.0017879452	0.0007173	0.00092549424	0.001400641	0.001087964	0.00044466532	0.0001615669	0.00039939754	0.00031183977	0.00096813875
0.0	0.00082837435	0.0017745584	0.0009827614	0.0007267715	0.0007016336	0.00037970315	0.0018104375	0.00038719052	0.0028588304	0.000452708
0.0	0.00513144	0.010411871	0.008411312	0.009317119	0.0049140416	0.009320244	0.0077983844	0.01185874	0.00316546	0.0040933574
0.0	0.009474412	0.008381927	0.008595244	0.007561523	0.005722191	0.0030641379	0.008393306	0.010199167	0.0033042023	0.005493832
0.0	0.05688526	0.06473719	0.06633519	0.05614895	0.045321334	0.052407455	0.06280621	0.06914326	0.046516515	0.047866464
0.0	0.061191168	0.057200942	0.048676748	0.082290344	0.040387314	0.07929937	0.054686215	0.09939677	0.062291484	0.078189
0.0	0.0613643	0.044172548	0.08025664	0.056271963	0.050614793	0.04106213	0.060156234	0.083015	0.065042965	0.063796796
0.0	0.06685328	0.07591538	0.07840159	0.07934027	0.06526547	0.07615589	0.05525473	0.0875747	0.06038235	0.059355035
0.0	0.07019251	0.06098928	0.0635188	0.07221021	0.05905042	0.047225527	0.054756362	0.07290801	0.030147858	0.054167625
0.0	0.08519855	0.07484767	0.06728558	0.056177255	0.059107512	0.05696902	0.08161983	0.052008912	0.051413592	0.07397328
0.0	0.06884321	0.07791553	0.07191769	0.066140674	0.05845626	0.065763414	0.07214724	0.087036245	0.063749276	0.055766344
0.0	0.045863166	0.060000964	0.041558973	0.07814993	0.033912323	0.06432206	0.060180664	0.07229748	0.049364604	0.06264131
0.0	0.07298085	0.06621332	0.07002893	0.069433674	0.06096389	0.042362597	0.075924195	0.087060764	0.0940573	0.06744444
0.0	0.060875274	0.065092415	0.050191738	0.03822849	0.044406418	0.059979156	0.0682125	0.08603016	0.056146864	0.051627133
0.0	0.061488375	0.08662269	0.069939844	0.064507015	0.050713167	0.04407332	0.06516104	0.050180122	0.04399336	0.049599454
0.0	0.0076211058	0.0035284124	0.01247923	0.007968725	0.009753738	0.01506606	0.014900084	0.00927706	0.0049837283	0.014959793
0.0	0.06845453	0.066802606	0.08758697	0.05908942	0.04504032	0.036224183	0.06503495	0.066470645	0.040680807	0.080040544
0.0	0.09774134	0.049495663	0.1383238	0.03874066	0.121431805	0.08739628	0.09421206	0.10567385	0.05822033	0.08678182
0.0	0.0020370143	0.0012674581	0.00086577225	0.0023454477	0.0002963753	0.0006266082	0.00075225375	0.0011587573	0.00076387916	0.00041725152
0.0	0.0018969986	0.00039207432	0.0019543318	0.00019186805	0.0007002201	0.000530481	0.00081476104	0.0010789648	0.00017351369	0.00042421804
0.0	0.0012264894	0.00077172223	0.0003519754	0.002567708	0.00024273223	0.0016642323	0.0012222187	0.0006848524	0.00073625805	0.0001739915
0.0	0.00053453055	0.0013240586	0.0008137314	0.0027540931	0.00021083138	0.001575993	0.0017763154	0.00028183678	0.00066712056	0.00072433235
0.0	0.0011628269	0.0013006923	0.00024444153	0.0011879309	7.4412535e-05	0.0007073649	0.0029684305	0.00027070334	0.00017339412	0.00073815626
0.0	0.05934014	0.074915975	0.06114769	0.06191109	0.044685025	0.065061204	0.062619954	0.0768408	0.035003163	0.040908173
0.0	0.0003615163	0.0008979013	0.0012293386	0.000797924	0.0005547215	0.0005929227	0.0007655231	0.00039998852	0.0008378544	0.00062306103
0.0	0.08791367	0.07818262	0.111747876	0.07773982	0.0683387	0.12030981	0.07219738	0.055520214	0.059202835	0.095986634
0.0	0.07377684	0.1639985	0.090277396	0.09833606	0.06852436	0.07182542	0.06039604	0.10710333	0.068827376	0.060112692
0.0	0.025166614	0.038971998	0.0372449	0.02792579	0.018295392	0.014894172	0.014858239	0.036331322	0.031269856	0.01598596
0.0	0.0015792159	0.00023721739	0.0011160999	0.00032980167	0.0011352872	0.0004905059	0.00026419098	0.0017606432	0.0017640053	0.0004242621
0.0	0.15769036	0.14453946	0.18810141	0.14436653	0.13100515	0.19722988	0.13884565	0.113484114	0.11930767	0.16792399
0.0	0.03814852	0.04768507	0.053778347	0.032696877	0.049991205	0.09754134	0.04821634	0.053510517	0.062207762	0.073533356
0.0	0.023727879	0.024906822	0.026595768	0.023301927	0.023080101	0.037892807	0.022943638	0.019536398	0.015271644	0.026917875
0.0	0.011955847	0.01330385	0.009965907	0.0058220155	0.009747913	0.012279565	0.008593278	0.009891729	0.01462291	0.012489088
0.0	0.073822826	0.115173355	0.06862028	0.07345439	0.07138167	0.0836253	0.08763808	0.07542793	0.07632397	0.06321579
0.0	0.010881569	0.004477234	0.009086875	0.0036057301	0.0106197	0.01877943	0.015912492	0.010202706	0.007893512	0.010262623
0.0	0.08050633	0.06412808	0.0725345	0.03442203	0.061535414	0.07635438	0.07202354	0.0577893	0.09141586	0.07469164
0.0	0.058060724	0.018173512	0.02860894	0.063593425	0.07837682	0.06834162	0.10104888	0.049769502	0.08704568	0.046280157
0.0	0.05824145	0.018272283	0.02862334	0.06397408	0.078864515	0.068559416	0.10136484	0.0500449	0.087207675	0.04660932
0.0	0.25021353	0.25370562	0.23964737	0.24139659	0.215244	0.22275376	0.2570699	0.21948358	0.24584411	0.23589459
0.0	0.001942035	0.0010763202	0.0009141345	0.0009824792	0.00021197487	0.0010464008	0.00035166636	0.00092206907	0.00066340796	0.0019209307
0.0	0.0011790763	0.0012659981	0.00083486194	0.0005392298	0.00044603145	0.00072056573	0.0005040298	0.00080725824	0.00034007512	0.0020667375
0.0	0.00041261045	0.0009131217	0.00038147953	0.00044546483	0.00063987565	0.00096165814	0.0041710883	0.0005637173	0.0015279243	0.0015542101
0.0	0.00041363793	0.00087924005	0.0007456061	0.00043957465	0.0011037724	0.0014088335	0.005120944	0.00051469036	0.002382379	0.0009406974
0.0	0.015635427	0.041927528	0.044252526	0.036627285	0.022904241	0.03053216	0.025720805	0.046169523	0.025969343	0.024234202
0.0	0.00027614844	0.0011743719	0.001766484	0.0018284459	0.00011738463	0.0017674748	0.001207356	0.0019299668	0.0007538667	0.0010412242
0.0	0.009371416	0.0074280105	0.021966368	0.011023365	0.010936755	0.016534511	0.008035855	0.0059368494	0.013045374	0.010847691
0.0	0.0072582	0.00348078	0.008562033	0.0073921876	0.008244055	0.012118565	0.010818046	0.007930255	0.011889035	0.008314941
0.0	0.06946665	0.05960293	0.08515898	0.059928615	0.0803343	0.07593861	0.06092956	0.050697997	0.0482906	0.0832644
0.0	0.06617248	0.049352486	0.06756353	0.073058635	0.08618976	0.067857325	0.09410325	0.052125055	0.0638326	0.08918745
0.0	0.012335264	0.0039107106	0.008560653	0.01085501	0.005826538	0.00951141	0.009244335	0.008109932	0.005603305	0.007924964
0.0	0.007881314	0.0059668217	0.011858165	0.007072781	0.009895466	0.021992188	0.01614372	0.0060076406	0.0053996914	0.011566864
0.0	0.09605294	0.06088833	0.07212545	0.08804173	0.059206765	0.046962664	0.052421	0.044975083	0.06574083	0.061946407
0.0	0.049736205	0.043161284	0.0718986	0.04323154	0.054614592	0.085845895	0.08461981	0.034401312	0.06426866	0.06973712
0.0	0.022969943	0.04731025	0.030781189	0.04675805	0.019591834	0.018843265	0.025349744	0.044330984	0.03373953	0.012110239
0.0	0.016279249	0.010744332	0.0053203874	0.017132604	0.00932745	0.01720414	0.016120456	0.01149146	0.0077277203	0.021481378
0.0	0.09094948	0.092396885	0.06593256	0.042136412	0.08358234	0.09987986	0.0877265	0.09694148	0.05935111	0.11431215
0.0	0.0053433445	0.0042320373	0.008704247	0.0085752355	0.013051607	0.0169317	0.014227199	0.01495448	0.0061124107	0.008140283
0.0	0.06744822	0.06370612	0.041508216	0.09365661	0.08151869	0.088302456	0.09163651	0.063335605	0.08303353	0.08112671
0.0	0.21744554	0.16586903	0.19437191	0.2269069	0.2176382	0.18923594	0.19372708	0.16748948	0.21235508	0.21430545
0.0	0.021990517	0.022073913	0.016001254	0.0061520473	0.007337507	0.011926626	0.03064275	0.017724605	0.013751029	0.001437097
0.0	0.011731667	0.011223989	0.01656428	0.012964015	0.009946702	0.019202156	0.017112462	0.009010485	0.022656277	0.013779751
0.0	0.07488479	0.08481828	0.09502601	0.06696039	0.030722173	0.066935785	0.100836076	0.08701085	0.07942116	0.036774937
0.0	0.09956051	0.1054312	0.09934121	0.09459446	0.08396245	0.09500817	0.08952421	0.055747163	0.08638135	0.09709002
0.0	0.12070248	0.10814813	0.057595737	0.066162035	0.09402781	0.1076164	0.13172965	0.09244067	0.07505753	0.07481993
0.0	0.07578865	0.074298166	0.089611605	0.0655085	0.062482644	0.111358084	0.091072194	0.054707948	0.11736881	0.08710257
0.0	0.015304033	0.01533543	0.010158725	0.019312937	0.013789027	0.014837057	0.015262368	0.017270166	0.016328873	0.015917068
0.0	0.06473863	0.0638398	0.101278834	0.08420693	0.09769539	0.06907815	0.10263164	0.084215805	0.092497654	0.068232246
0.0	0.06845602	0.11071414	0.060275897	0.08844449	0.08304626	0.08635567	0.060338877	0.10136217	0.056907635	0.0737735
0.0	0.06699212	0.043979697	0.0398641	0.04112945	0.023608183	0.04668216	0.0402011	0.044287547	0.042317577	0.07387482
0.0	0.066780314	0.04399197	0.039603993	0.04119019	0.023533754	0.04687146	0.039979864	0.044252858	0.042038407	0.07412985
0.0	0.06696631	0.043657295	0.0394022	0.041110594	0.023484763	0.0467236	0.03975482	0.043867152	0.04218202	0.07362775
0.0	0.011978919	0.006207384	0.0075047472	0.0044891434	0.0044712443	0.008886352	0.008978803	0.008356193	0.006608981	0.019253103
0.0	0.072124556	0.028183747	0.024396518	0.025833556	0.030117422	0.032682057	0.034891337	0.05342903	0.03823088	0.071740605
0.0	0.07160692	0.028005848	0.024426363	0.025790451	0.02994376	0.032641154	0.034797445	0.053252753	0.03804483	0.07199797
0.0	0.072137035	0.028026393	0.024257975	0.02581091	0.030072631	0.032640312	0.034655232	0.05334522	0.038131647	0.07187525
0.0	0.012917069	0.0039142547	0.004555093	0.002777288	0.005735563	0.0061232196	0.0077406312	0.010176289	0.0059720217	0.018680766
0.0	0.084054306	0.0288756	0.027857605	0.035073996	0.033464216	0.020019718	0.04486394	0.050212488	0.034238562	0.059171673
0.0	0.08390318	0.028705297	0.027643189	0.03504312	0.033417344	0.020021101	0.04479967	0.050132215	0.034110133	0.059173714
0.0	0.0839716	0.028572857	0.027653579	0.03496905	0.033208977	0.01991235	0.044561047	0.04983483	0.03404772	0.058832455
0.0	0.015211976	0.004001006	0.0052213045	0.0037979686	0.006386433	0.0036985576	0.010081369	0.009488877	0.0053369747	0.015237406
0.0	0.053276606	0.058986668	0.026239024	0.036347903	0.030906023	0.03828738	0.03884076	0.052223492	0.03369095	0.050509803
0.0	0.08313917	0.030344505	0.018858647	0.05042359	0.030948075	0.029789098	0.076053426	0.05139254	0.035988607	0.032153767
0.0	0.31368303	0.24765311	0.24433264	0.28875372	0.19785483	0.25666994	0.33366755	0.27394208	0.27981934	0.2689805
0.0	0.06660016	0.0892119	0.075972304	0.0863845	0.08601028	0.06478345	0.080493964	0.094866	0.08805394	0.088325605
0.0	0.06639533	0.088764295	0.07593595	0.085882746	0.08548248	0.0645768	0.08023723	0.09436845	0.08789052	0.087728925
0.0	0.010521032	0.0143990815	0.016535232	0.0030886773	0.0065439073	0.01570079	0.010265201	0.0044131144	0.021000592	0.0137803145
0.0	0.111096516	0.114812836	0.11204494	0.08928227	0.0929073	0.098799184	0.09939449	0.09957966	0.10299909	0.09115684
0.0	0.57903135	0.57026386	0.57795954	0.5653619	0.5637066	0.5776505	0.57802624	0.5617828	0.5698408	0.57030684
0.0	0.57903725	0.5704315	0.5780909	0.56539243	0.56379694	0.57766753	0.57790834	0.56241083	0.57079816	0.570455
0.0	0.00285543	0.0009535154	0.0014394055	0.0024320509	0.002229849	0.00054749387	0.0014232241	0.0015919222	0.0021327324	0.00093937584
0.0	0.037996117	0.049558345	0.027420111	0.047749877	0.039380103	0.0428534	0.038297	0.03850361	0.015520439	0.020974804
0.0	0.0021349336	0.0033477575	0.003497901	0.0018245826	0.0011365479	0.0013203984	0.0033870249	0.0035468824	0.0014726893	0.0018659623
0.0	0.0011060839	0.0012869211	0.0032607613	0.004677636	0.000750879	0.0010736504	0.0015075253	0.0005223438	0.0035531102	0.0017376322
0.0	0.028658362	0.04768482	0.02804835	0.04295614	0.026041502	0.073255084	0.04079425	0.024131605	0.016670972	0.009024385
0.0	0.03390496	0.04178102	0.039954904	0.039176714	0.013381904	0.043887045	0.062466074	0.041502364	0.02819314	0.07561921
0.0	0.054255955	0.096049994	0.06522566	0.047477733	0.033811387	0.068367824	0.03970611	0.043091387	0.06990395	0.0696356
0.0	0.042099822	0.07377016	0.009744231	0.03299563	0.04629429	0.051478945	0.03499379	0.0045278645	0.0906531	0.075193346
0.0	0.0008157868	0.00036218207	0.0006479177	0.0014590542	0.0012145344	0.00040416542	0.00041601318	0.0010473996	0.0017864608	0.00054586295
0.0	0.001488269	0.0027413864	0.0009560265	0.0011597842	0.0011939667	0.00029664751	0.0011932435	0.0017225262	0.0016146501	0.00038882767
0.0	0.0026398795	0.0020771746	0.001433827	0.00043064947	0.00010767968	0.0004024649	0.000994873	0.0011015802	0.00077952986	0.0004432005
0.0	0.00074782554	0.0014999056	0.0008762969	0.0017796194	0.001182509	0.0030232568	0.0038259756	0.0015072348	0.0010645879	0.00085851806
0.0	0.036189806	0.066272736	0.044540975	0.035184905	0.03932148	0.050817996	0.05430388	0.06868469	0.04886988	0.058991075
0.0	0.0015904655	0.0032478925	0.0007388291	0.0014790201	0.0011127468	0.0023029156	0.003258165	0.0028565598	0.001285478	0.0019609923
0.0	0.06796115	0.023582764	0.031321958	0.03227575	0.06114648	0.018928004	0.045935716	0.049219634	0.020189945	0.057555605
0.0	0.058954127	0.027190868	0.03940868	0.0412565	0.035743937	0.03761667	0.033036795	0.046102855	0.046497084	0.029624801
0.0	0.034809507	0.039726313	0.025002588	0.037964504	0.04566287	0.06885574	0.056901693	0.06008186	0.053704668	0.048217107
0.0	0.027986174	0.042663567	0.049654324	0.057212166	0.021633966	0.03871976	0.05794061	0.07256728	0.064729355	0.06436406
0.0	0.05230472	0.044645034	0.026089136	0.055274233	0.063736476	0.058052953	0.036660634	0.041579377	0.052292854	0.043790117
0.0	0.028786758	0.017260207	0.0485596	0.059538048	0.026671428	0.026291061	0.0276779	0.034302056	0.052466854	0.024111403
0.0	0.068769604	0.035539534	0.033908755	0.03676079	0.045147546	0.03796658	0.05773994	0.08170294	0.034969136	0.062090058
0.0	0.0013655032	0.0017335229	0.0005896416	0.001151546	0.001763594	0.0013827039	0.0020802943	0.008607207	0.0004191641	0.0023539404
0.0	0.09856848	0.027779141	0.06284619	0.07616602	0.05637461	0.07151057	0.060691513	0.05492791	0.08770601	0.063573964
0.0	0.05702702	0.04179681	0.054938033	0.035941903	0.025573969	0.038833488	0.060325146	0.044924393	0.07560345	0.0284477
0.0	0.0014574704	0.0010957589	0.001666626	0.0011173813	0.0006273522	0.0007486762	0.0029804644	0.0008273019	0.004002241	0.0021438175
0.0	0.00267641	0.0025112592	0.0013129158	0.0007659402	0.0013508622	0.0017963953	0.0043600216	0.0021847312	0.003073809	0.0011542146
0.0	0.067213014	0.046698205	0.021456786	0.023693308	0.05380751	0.041240856	0.0904842	0.06198455	0.052519776	0.047114566
0.0	0.0009596203	0.0018669633	0.0022884859	0.0024102128	0.00035992102	0.0020761192	0.0021233482	0.0028497118	0.00089916965	0.0039571305
0.0	0.042208508	0.02790606	0.033647258	0.064557016	0.014885114	0.05210682	0.034082487	0.05670428	0.074245624	0.09839279
0.0	0.0021132063	0.0008887202	0.0013664373	0.0014819454	0.0025549035	0.0017927284	0.0015971503	0.0034557756	0.0015390445	0.00060384604
0.0	0.071281254	0.071954705	0.06406071	0.07884006	0.057953432	0.057173304	0.07387108	0.049752917	0.096751414	0.076708555
0.0	0.008860696	0.010879742	0.008254307	0.006311415	0.0056321793	0.0031979794	0.014126079	0.021770831	0.012599154	0.005956394
0.0	0.04694182	0.008804165	0.040233348	0.043025736	0.03315403	0.06702612	0.05894486	0.065861724	0.025828658	0.043953903
0.0	0.04666839	0.012505388	0.029334553	0.026708484	0.02633083	0.066689245	0.07413402	0.060791153	0.018564686	0.040261667
0.0	0.06642829	0.016980613	0.039368626	0.035277605	0.024156515	0.057067595	0.07673526	0.05175327	0.020195276	0.04053566
0.0	0.055722293	0.0105115045	0.03237335	0.04512461	0.02915372	0.05123196	0.057973586	0.054532774	0.019395845	0.020617941
0.0	0.03350877	0.0013971678	0.037291452	0.027452137	0.03583727	0.06642421	0.007838982	0.008783006	0.0028293421	0.057253797
0.0	0.06782391	0.0016786883	0.038275994	0.030662663	0.03483852	0.07699641	0.008175384	0.00594408	0.0026071044	0.030903667
0.0	0.049739357	0.0023874592	0.034171518	0.04070986	0.029945659	0.051716056	0.0068731196	0.06501974	0.0026947958	0.04185074
0.0	0.05237113	0.013724249	0.048968736	0.03233362	0.02039305	0.056704536	0.050533857	0.04331221	0.0027969636	0.04832858
0.0	0.0011923732	0.0023706001	0.0033569324	0.0007873744	0.0013176209	0.0012087167	0.0011930964	0.00084170135	0.0006136696	0.0017686159
0.0	0.0013556993	0.0011662085	0.0032857207	0.004514059	0.0012454992	0.0022651928	0.004895082	0.0023242724	0.006534778	0.0035142126
0.0	0.0004853406	0.0012456315	0.00029319167	0.00087983924	0.0013570698	0.00079186197	8.714767e-05	0.0051969234	0.00039676068	0.0031229998
0.0	0.00070677325	0.0017536993	0.0011571303	0.00019151364	0.0013613766	0.00192955	0.00033781177	0.0008147633	0.00016202402	0.0006975211
0.0	0.0005900411	0.0013636209	0.00017087653	0.0004106974	0.0011020467	0.004747015	0.0005620292	0.0033881937	0.0002103922	0.0013240655
0.0	0.0018646562	0.0026372643	0.00048302233	0.00060292793	0.000898093	0.0013346112	0.0024453576	0.0012542844	0.0030373717	0.0020662507
0.0	0.00067391584	0.0033325425	0.0015428322	0.0014447208	0.00047412427	0.00013729074	0.00027091015	0.0007259754	0.0019908708	0.0020881621
0.0	0.0021192902	0.0018479914	0.00019870984	0.0036111255	0.0015036071	0.0017597064	0.0017556312	0.0022269005	0.0054455264	0.0010022402
0.0	5.1058556e-08	7.855223e-07	4.6125897e-06	4.3756998e-07	4.5011573e-05	9.019887e-07	0.002646645	1.8275856e-06	0.003297811	0.0014479989
0.0	2.9256998e-05	3.0062793e-07	1.8780335e-07	4.493605e-05	5.4664116e-07	8.903909e-07	0.0019322552	2.387851e-07	0.002370687	0.0020602313
0.0	0.0016043137	2.6183154e-06	5.9701695e-05	0.0011258702	0.0008496969	1.4820822e-07	7.813875e-05	5.926969e-06	0.00013108329	0.0015908829
0.0	0.00052733335	3.8626058e-07	0.0013170945	0.0012815496	0.0017790408	0.0023120807	1.3391455e-06	3.972442e-07	9.4242256e-07	0.0018888491
0.0	0.004089907	1.2630971e-06	0.0023621067	0.0010745028	0.002121185	0.0014584665	2.4622788e-05	5.244093e-07	8.092448e-07	0.0010477698
0.0	0.0020774868	6.4343146e-07	0.0017611913	0.0013848078	0.0012245161	0.00025243836	1.6366073e-05	0.0013302439	6.60103e-07	0.0011558265
0.0	0.002293566	0.0037867022	0.0036417318	0.0011951637	0.00059043744	0.0013068483	0.0017322311	0.0015278065	6.3947476e-07	0.0031309102
0.0	0.00169549	0.005560148	0.006138276	0.004021802	0.0076732133	0.0033532905	0.007670995	0.0017939525	0.019294195	0.009928461
0.0	0.008779466	0.013071486	0.00744531	0.013365557	0.007450146	0.010378441	0.0317691	0.008571069	0.05032617	0.03866125
0.0	0.03234639	0.023148311	0.011315178	0.040625278	0.024110714	0.007251654	0.03732095	0.011716601	0.04945894	0.040386766
0.0	0.027312787	0.016872678	0.03666719	0.04114119	0.031490564	0.037814226	0.008688022	0.009841066	0.012786268	0.049778905
0.0	0.043898292	0.019030059	0.03735268	0.044189043	0.030937724	0.041825198	0.008957198	0.007607666	0.012101588	0.033002257
0.0	0.035679635	0.024106147	0.034697507	0.053403042	0.028072199	0.03184915	0.008014803	0.037950724	0.012380752	0.040556617
0.0	0.036832124	0.07357342	0.043968692	0.045729816	0.021568077	0.033923566	0.030353718	0.028558543	0.012632209	0.044478122
0.0	0.00075887906	0.002455621	0.0009606238	0.0012466243	0.0011758282	0.0019332526	0.0027930122	0.003246266	9.2649856e-07	0.0026105486
0.0	0.004101974	0.002071641	0.0012916033	0.0019537506	0.00057163707	0.0015669708	0.001121716	0.0035514643	3.3206088e-05	0.0022324626
0.0	0.0029012936	0.0018759507	0.001504054	0.00057396333	0.0009054573	0.0014386929	0.0023623393	0.0030468947	0.0014609881	0.0041742823
0.0	0.0006682315	0.0018693464	0.0025223587	0.0018161001	0.0033405912	0.0012835157	0.0027858962	0.0024692782	0.001875665	0.0018506963
0.0	0.0014738336	0.003428499	0.0018783181	0.0007773738	0.0010671457	0.0012274168	0.002785071	0.0022931013	0.0017649358	0.0026239366
0.0	0.0019258977	0.0040832483	0.0024077306	0.0016640192	0.0009709473	0.0014666317	0.0030277083	0.0016589272	0.0034234782	0.0011173924
0.0	0.003430957	0.0011749185	0.0003701508	0.0027763178	0.0028309464	0.0008669535	0.0032712999	0.001619602	0.0024400186	0.00038958678
0.0	0.007880042	0.019950598	0.008029985	0.012542139	0.008722769	0.012520319	0.0064703953	0.007992088	0.0055729127	0.011844768
0.0	0.037097573	0.07534804	0.037346013	0.04650348	0.02209214	0.03517832	0.030811561	0.040646926	0.04081171	0.037581395
0.0	0.038973518	0.06178739	0.033857666	0.039253425	0.023896508	0.043448076	0.0403234	0.03743622	0.038778972	0.048095625
0.0	0.03426907	0.05557231	0.038573407	0.05528391	0.029892307	0.03804938	0.033672128	0.03810344	0.054337833	0.041699275
0.0	0.034053322	0.06936482	0.03128526	0.040355317	0.025659202	0.03787893	0.039521355	0.036155768	0.043821923	0.039361827
0.0	0.04343235	0.08446527	0.03813315	0.048602752	0.02432349	0.034060627	0.040648535	0.0324739	0.046326783	0.039701566
0.0	0.038414586	0.062209696	0.033351135	0.056941077	0.027371803	0.03165629	0.033336256	0.033395074	0.044933986	0.025226673
0.0	0.016565718	0.010371886	0.01274898	0.0099819545	0.007910768	0.00991213	0.0068284515	0.011771284	0.013001941	0.014026945
0.0	0.20012696	0.26795536	0.2844482	0.24278258	0.24550404	0.25234622	0.27887017	0.271934	0.31577474	0.24491628
0.0	0.20065565	0.26903975	0.28455368	0.2439564	0.24675335	0.25299126	0.27956924	0.27308545	0.31621498	0.24629341
0.0	0.026236897	0.03824697	0.037265286	0.051439032	0.051591147	0.045530915	0.050622147	0.026807621	0.045357823	0.056906037
0.0	0.00047824232	0.0019794481	0.0007459266	0.0018909817	0.0013600327	0.0028789393	0.002198621	0.0007616364	0.0012669016	0.00094384
0.0	0.28834772	0.25894022	0.24020807	0.22149108	0.25780827	0.24119285	0.2886992	0.21146652	0.2730009	0.2475611
0.0	0.28902522	0.26000112	0.24030265	0.22259228	0.25909865	0.24181855	0.289413	0.21243665	0.27340537	0.24894819
0.0	0.28825969	0.2587942	0.24085821	0.22103219	0.25723535	0.24080738	0.28757223	0.21092804	0.27263963	0.24710692
0.0	0.28893706	0.25985467	0.24095294	0.22213174	0.2585238	0.24143241	0.28828436	0.21189636	0.27304378	0.24849227
0.0	0.0022376773	0.009944138	0.015296942	0.010145356	0.0035514627	0.006272687	0.009924276	0.013912868	0.0031732197	0.0036983956
0.0	0.045964725	0.051326722	0.046805788	0.03218348	0.015679155	0.050743707	0.042760603	0.05626444	0.06300793	0.050787807
0.0	0.0039044914	0.0011293923	0.0019908187	0.0008888744	4.692155e-05	0.0040837117	0.002775143	0.0031435532	0.002269065	0.00424312
0.0	0.009847926	0.01746129	0.0042078886	0.025563158	0.018395185	0.0038111326	0.017217385	0.01877083	0.018092612	0.026173078
0.0	0.0027821087	0.0007271975	0.0008533058	0.00018647185	0.0005934816	0.000795191	0.00048464115	0.0009212357	8.8375105e-05	0.000434335
0.0	0.045496054	0.040883817	0.04547208	0.033531215	0.05893555	0.052737933	0.058307737	0.027169295	0.05958026	0.047061514
0.0	0.11827038	0.093076035	0.09729887	0.03660593	0.080787264	0.07509549	0.08312214	0.103054434	0.03758943	0.07466004
0.0	0.055442628	0.030937796	0.045771856	0.041070808	0.040498205	0.07299313	0.04559306	0.05641668	0.032939285	0.055898678
0.0	0.04315142	0.12724817	0.07816082	0.08586085	0.068090916	0.08197299	0.11600942	0.0986922	0.09578773	0.044874832
0.0	0.04015628	0.052514058	0.032132857	0.05171983	0.044974163	0.03288586	0.08301229	0.05309009	0.050306823	0.02320557
0.0	0.23229109	0.24517031	0.11592659	0.18386692	0.15379506	0.19918464	0.25962812	0.20634395	0.19147307	0.14181587
0.0	0.005474989	0.014244907	0.021670168	0.019728532	0.013775864	0.007137617	0.0028097697	0.016326606	0.008642731	0.0131654255
0.0	0.009570503	0.013676459	0.015407239	0.01979203	0.0052437964	0.020077126	0.010753707	0.015131589	0.013604445	0.0109766675
0.0	0.017409084	0.0071216947	0.0019651505	0.0075457664	0.0069160108	0.0035752505	0.0071787136	0.009690664	0.006049222	0.016546099
0.0	0.101473786	0.05257526	0.039816692	0.060670625	0.0712073	0.07565125	0.07827209	0.082214504	0.058125958	0.093909696
0.0	0.03912048	0.01961491	0.019008555	0.06352881	0.03693192	0.04960271	0.05953633	0.056608178	0.038004085	0.04882382
0.0	0.022319334	0.04443714	0.03351996	0.03236898	0.030311229	0.014719082	0.015987536	0.07030675	0.021023652	0.06414963
0.0	0.013277736	0.006034191	0.00785334	0.00846699	0.008849597	0.0039904565	0.016745638	0.014565958	0.016129987	0.022501659
0.0	0.0028936423	0.0003513217	0.0009485571	0.0010488979	0.00039474946	0.0006540324	0.0022472441	0.0013350581	0.0006306118	0.0008020191
0.0	0.10802491	0.07358853	0.08212413	0.056340333	0.059877023	0.07039666	0.10441753	0.08930945	0.04891831	0.04396282
0.0	0.0010552262	0.0034004045	0.0017173019	0.004202593	0.0010806713	0.0012362425	0.0012204581	0.0028272644	0.00093609776	0.0017915205
0.0	0.103436016	0.13540952	0.16812643	0.15324382	0.12955886	0.16013402	0.115563065	0.14573471	0.15541269	0.15050471
0.0	0.00043394492	0.0021797088	0.0004661044	0.0033606116	0.0013678918	0.0048545212	0.003035368	0.0040260446	0.0005227777	0.0016874847
0.0	0.028027778	0.023266185	0.06983978	0.07826076	0.043227293	0.052092634	0.034229472	0.05806646	0.07528402	0.06774391
0.0	0.0032624342	0.002061565	0.0008239987	0.003606338	0.00057231984	0.0013208538	0.001340127	0.0019443609	0.0003492912	0.0019711338
0.0	0.053166058	0.055758663	0.027080074	0.02164191	0.041793335	0.044927634	0.05221519	0.04029927	0.025294887	0.024134932
0.0	0.069590755	0.0095646335	0.020306459	0.028217131	0.020216053	0.049955085	0.052828882	0.06294239	0.01565366	0.056058776
0.0	0.0007102252	0.0013551861	0.0007705127	0.016805269	0.0012028104	0.0011211797	0.00091174466	0.019205414	0.0012786374	0.016711637
0.0	0.0001376188	0.0015783004	0.001871733	0.0008496325	0.00014280298	0.0013645594	0.0041559045	0.00013038369	0.003108336	0.0020512012
0.0	0.009436904	0.0044092047	0.007156711	0.009355461	0.0075339125	0.019984929	0.012389612	0.011921238	0.01879068	0.027759308
0.0	0.0010641215	0.0010243917	0.003116719	0.0011910616	0.0006993818	0.0006706764	0.0019705317	0.0032876641	0.0038190193	0.00019847922
0.0	0.020775504	0.07278985	0.038799454	0.062668726	0.047717623	0.024194244	0.029216003	0.057633992	0.04016684	0.010430158
0.0	0.0010744941	0.0004575324	0.0014374849	0.0007680631	0.0007200842	0.0013832755	0.0011738921	0.0027666274	0.0024487786	3.5871526e-05
0.0	0.20249519	0.14284162	0.098267	0.18963762	0.18423599	0.21164614	0.17232479	0.1677055	0.14150576	0.19438034
0.0	0.0060055885	0.007840562	0.008528019	0.011046085	0.0033731097	0.00699336	0.006293572	0.009515342	0.009371942	0.005739646
0.0	0.058609612	0.02232769	0.042488135	0.03622505	0.044062786	0.017625993	0.037808836	0.036191985	0.07824872	0.033653926
0.0	0.0598118	0.041912634	0.027155912	0.020258438	0.029883238	0.037477653	0.03315724	0.053123157	0.033636443	0.03177601
0.0	0.05438507	0.036459863	0.024289643	0.014034084	0.029484237	0.018350989	0.016912272	0.046545733	0.049727034	0.058714
0.0	0.0020375669	0.005517672	0.0007932788	0.00010198788	0.0027918238	0.0007029521	0.0004925538	0.0015937241	0.0019271658	0.0012803259
0.0	0.016870456	0.0035281158	0.004631516	0.0028743779	0.008708799	0.002009904	0.00663954	0.011116958	0.004313676	0.011089037
0.0	0.00012411145	0.0003817808	0.00024389398	0.0011788247	0.0018378604	0.0022364703	0.0011559734	0.00021618798	0.0027326532	0.0010818621
0.0	0.26459888	0.1746009	0.18536833	0.25704175	0.24631251	0.2910892	0.27542612	0.19462286	0.23899797	0.26430735
0.0	0.0072857453	0.012316757	0.012396925	0.01015661	0.0041805007	0.016977811	0.006557974	0.0018495383	0.005514486	0.015430477
0.0	0.021743936	0.05136082	0.035704315	0.033196438	0.041228615	0.04744966	0.025194202	0.03688547	0.037360895	0.01779272
0.0	0.0019065957	0.00031947973	0.004066312	0.001587423	0.00049256085	0.0024842387	0.0009835674	0.0036359383	0.001831301	0.0018714214
0.0	0.001053358	0.00040076656	0.0017976544	0.0011267832	0.0008936968	0.0010589684	0.0037856968	0.0028456266	0.0006672703	0.0030272333
0.0	0.058177274	0.023230713	0.043403797	0.031342316	0.027430385	0.05720525	0.024413804	0.028230194	0.025002519	0.050344788
0.0	0.0006995155	0.0006167749	0.0011880957	0.0009024355	0.0011305388	0.001575173	0.0015790887	0.001602063	0.0041189524	0.00446326
0.0	0.0022487694	0.0017647997	0.0012750645	0.0018719371	0.00012298039	0.0008327866	0.0047676843	0.00021041367	0.0013320639	0.0011336722
0.0	0.03391985	0.05097082	0.021885226	0.028157528	0.032756213	0.020939896	0.054161306	0.033601854	0.04615322	0.026058052
0.0	0.0012440894	0.0022176586	0.0021051562	0.0007882948	0.000121113946	0.0013150189	0.0020484924	0.0006965568	0.0005041401	0.0037654194
0.0	0.0100861965	0.0075770617	0.0050446843	0.005165795	0.0038752567	0.00479339	0.009499581	0.014675545	0.004534965	0.01152872
0.0	0.0037757882	0.0005780039	0.00078919297	0.00093972275	0.0012607841	0.0013273756	0.0036267154	0.0015559715	0.0026640731	0.0017124123
0.0	0.0070370925	0.008714502	0.002587391	0.004177691	0.0046977415	0.0068500093	0.005627975	0.0035796799	0.0042093773	0.0094640395
0.0	0.05270976	0.048974566	0.082799695	0.024324864	0.028661137	0.023654593	0.030598601	0.049550552	0.050464496	0.042640097
0.0	0.035617717	0.028051171	0.02362271	0.045623768	0.025767691	0.039065078	0.022500373	0.056917958	0.08496857	0.043430127
0.0	0.22249953	0.26099733	0.27188224	0.26426226	0.26788428	0.2873162	0.22397406	0.24302155	0.18972988	0.30049726
0.0	0.05499597	0.027896501	0.033443123	0.035332195	0.025125036	0.02908842	0.014708899	0.02905194	0.07088421	0.027270911
0.0	0.020805268	0.036046404	0.06488852	0.042362016	0.03980995	0.040389974	0.033551157	0.0052841976	0.032325674	0.025681335
0.0	0.00076812715	0.0017197578	0.0015776993	0.0012798164	0.004265062	0.0016848368	0.0008360676	3.4711993e-05	0.0009700967	0.002105667
0.0	0.00066532433	0.00059656415	0.003332099	0.002678902	0.0004762979	0.0015437581	0.0004990406	0.0029954766	0.0013008354	0.00077933416
0.0	0.034922197	0.054755762	0.047532078	0.041137632	0.03612347	0.038104802	0.020853695	0.05622764	0.030524552	0.059513975
0.0	0.00020733022	0.0011893954	0.0011908273	0.0026487252	0.0004576995	0.0008564766	0.0005696654	0.0036850316	0.001260559	0.0031006783
0.0	0.0018024722	0.0015641608	0.000341229	0.005516322	0.0013535324	0.008572115	0.0012200437	0.015732886	0.009709985	0.013368714
0.0	0.04007171	0.035269927	0.017458968	0.02360547	0.055241756	0.052081242	0.017186219	0.0057853237	0.06595273	0.03360299
0.0	0.0009371458	0.00019181208	0.00050769	0.0009261417	0.0006389255	0.0012573148	0.0003400526	0.0031463455	0.001282959	0.0001317223
0.0	0.001271172	0.0010048844	0.00022836142	0.0004441646	0.0026209848	0.002180604	0.00022020539	2.6061953e-05	0.0037118841	0.0008980335
0.0	0.000975951	0.0003566349	0.00011534466	0.00017534153	0.0009801362	0.0022394068	0.0027517842	0.000306722	0.0008450578	0.0009622405
0.0	0.0012082683	0.00031190462	0.00054160133	9.07998e-05	0.00040774661	0.0013305253	0.0011351602	0.0006071569	0.00024591002	0.0026420988
0.0	0.0027413669	0.00017652164	0.0003999624	0.0007105197	0.0007890125	0.0017198512	0.0015616674	0.0009012947	0.00095492956	0.0024392724
0.0	0.00028332448	5.309067e-05	0.00014218435	0.00080190477	0.00010059901	0.00018623126	0.00025359096	0.0005825898	0.00012027883	0.00033122525
0.0	0.003314766	0.0005345257	0.0006498933	0.0009560261	0.00034922062	0.001496451	0.0009560716	0.0004152916	0.00016772359	0.0022856689
0.0	0.00033041692	4.7166675e-05	7.2442206e-05	9.6995274e-05	0.00010526311	0.0002775111	0.00016298238	0.00037417354	0.00010755347	0.00031158273
0.0	0.0004536486	2.7718032e-05	8.422881e-05	0.0016579144	6.2240375e-05	0.00032327586	0.00068831217	0.0028095292	0.00012660635	0.0014912878
0.0	0.07523397	0.12388025	0.13568957	0.07381448	0.08841865	0.14893094	0.088932924	0.16110517	0.14981017	0.10786026
0.0	0.06474137	0.102003574	0.00981991	0.010890301	0.1282932	0.123436034	0.15744443	0.0091897985	0.15041386	0.07238679
0.0	0.08993153	0.088504896	0.13181587	0.017451633	0.14912167	0.10575771	0.111973695	0.015283108	0.12771174	0.16291769
0.0	0.16656691	0.11055677	0.10833746	0.14074418	0.10491044	0.13576175	0.1538026	0.106671095	0.17781338	0.17235948
0.0	0.008816887	0.013749942	0.011589007	0.08197817	0.012021319	0.007366118	0.014450181	0.017778357	0.014079596	0.014029928
0.0	0.15462843	0.13719168	0.083608784	0.18515608	0.119026005	0.12215325	0.077660665	0.009248628	0.08100725	0.115569584
0.0	0.01950328	0.01313328	0.011762046	0.12033909	0.018406527	0.013534173	0.016829293	0.102248915	0.12973289	0.07058665
0.0	0.010840479	0.016074704	0.008613133	0.10376437	0.014540402	0.0077745533	0.00998242	0.16375214	0.14870284	0.15586793
0.0	0.11186398	0.120877914	0.13978903	0.06789117	0.12419797	0.13210021	0.14425786	0.013176407	0.080190495	0.14951955
0.0	0.009491862	0.012078653	0.0066454867	0.12308022	0.016025627	0.008481469	0.011945577	0.16542718	0.011838157	0.05012011
0.0	0.19250983	0.123014174	0.0779185	0.121673934	0.14855951	0.1399293	0.1408988	0.010260309	0.1547142	0.08216053
0.0	0.1632687	0.06940226	0.14301603	0.09386251	0.104009055	0.13218294	0.18029946	0.12222074	0.18678087	0.07891814
0.0	0.00022910771	0.025231246	0.011366016	0.0010916938	0.0009037189	0.0005035472	0.0009922727	0.0008782022	0.007492036	0.0012652406
0.0	0.021497501	0.012627423	0.013591749	0.01024703	0.012819892	0.007869179	0.013838305	0.0011392426	0.00919279	0.005726952
0.0	0.18234594	0.104966	0.06648211	0.14796999	0.10428212	0.15498534	0.15591961	0.16364516	0.13511352	0.15933909
0.0	0.0036385772	0.00792481	0.016613007	0.008194806	0.011417731	0.011239727	0.008199969	0.03404237	0.018060375	0.0049186302
0.0	0.013763897	0.012313898	0.026210044	0.008795601	0.01147989	0.006333488	0.003559751	0.027320154	0.035082355	0.0073614093
0.0	0.008728944	0.008277679	0.00969743	0.011339823	0.011288883	0.012111426	0.014131558	0.018680792	0.015344369	0.010290064
0.0	0.013995017	0.013262226	0.007511779	0.16018872	0.015617434	0.013093478	0.052366123	0.15593603	0.016488507	0.12557103
0.0	0.01229192	0.009889927	0.010112501	0.13370337	0.018846449	0.0089742085	0.0142502235	0.14214675	0.014270097	0.15001509
0.0	0.02443942	0.011056654	0.013091388	0.07553483	0.012542989	0.07365468	0.019286675	0.12714978	0.0094415955	0.08604492
0.0	0.0010285489	0.0013427915	0.0008679049	0.0009886106	0.0013081926	0.0010891468	0.0017584395	0.0017750147	0.0011522301	0.0017872552
0.0	0.0051659415	0.0069264257	0.003980895	0.0038346814	0.0052081225	0.005318122	0.0037476935	0.0012949501	0.0070200507	0.007683509
0.0	0.17332053	0.037277803	0.05883945	0.08986027	0.12369826	0.14681001	0.12932599	0.2197232	0.1729078	0.16125412
0.0	0.01801745	0.019720474	0.017010167	0.091771424	0.027038917	0.057080496	0.011875705	0.059554927	0.09840561	0.05182003
0.0	0.0014946901	0.0011723746	0.0010456672	0.03676973	0.0018765203	0.0010021457	0.0011014957	0.033018187	0.029970052	0.033093974
0.0	0.30767852	0.29344726	0.2739835	0.18771008	0.22921297	0.28732532	0.19843264	0.30961916	0.28643465	0.25344738
0.0	0.09986777	0.013725806	0.02010249	0.071813375	0.05971767	0.11992945	0.05961696	0.0841734	0.14036907	0.07100416
0.0	0.054908827	0.0749921	0.0627775	0.17868724	0.05184222	0.062425435	0.07088812	0.14920251	0.15410846	0.12786716
0.0	1.6260825e-06	1.0339465e-06	7.942756e-07	0.0011104615	2.7196352e-06	7.3404357e-07	8.865222e-07	0.00089628017	0.00071322004	0.0008721543
0.0	0.007529179	0.0019632033	0.0009034855	0.007335261	0.0013714952	0.01600208	0.0023487248	0.020881213	0.027001383	0.028294742
0.0	0.26627657	0.09252031	0.08641071	0.1699335	0.100195944	0.25114602	0.095339425	0.2240548	0.26740292	0.21410744
0.0	0.12340878	0.05822172	0.09380241	0.1646977	0.100161366	0.13989139	0.19016828	0.12676847	0.13955082	0.1609332
0.0	0.00053225923	1.6733152e-06	1.180331e-06	0.0012057946	0.0002925238	0.0007049015	6.5354856e-05	0.004046311	0.0031297721	5.7556725e-05
0.0	0.022049285	0.0015866087	0.0016834915	0.033300947	0.010820898	0.037058115	0.012318695	0.047768287	0.058680266	0.016320474
0.0	0.090489715	0.041895177	0.093038075	0.06476777	0.096715	0.03887626	0.08105307	0.06336053	0.10726719	0.09899908
0.0	0.00055809785	0.0057576364	0.00012483583	0.0026568233	0.0008683607	0.0024688144	0.00076846284	0.00024249259	0.004071675	0.00034974486
0.0	0.0190464	0.0055601904	0.023911111	0.012456403	0.049836207	0.041600123	0.031805076	0.026305353	0.039301515	0.03061918
0.0	0.04520279	0.025195366	0.057663847	0.033259157	0.086673275	0.06278519	0.09282797	0.07950554	0.107254796	0.06722495
0.0	0.0009129081	0.00069335394	0.0014987726	0.0021483952	0.000561529	0.0023717992	0.00089122605	0.00048051955	0.00032607806	0.0021290428
0.0	0.0070502795	0.012963869	0.01613655	0.009584172	0.0052174423	0.0060445676	0.012332575	0.00954298	0.007811135	0.0026390133
0.0	0.020279346	0.008633206	0.021923495	0.008167817	0.0134054255	0.014991297	0.01426411	0.017026944	0.01474699	0.013530195
0.0	0.005092655	0.017828371	0.02889424	0.01119007	0.024113813	0.029763373	0.022255955	0.018319644	0.017275201	0.020569064
0.0	0.0016223051	0.0010445869	0.0013195128	0.0014718756	0.00036079568	0.004304527	0.0010135908	0.0023993144	0.00050784246	0.0022042769
0.0	0.0038295048	0.00080754247	0.0006371056	0.00092407386	0.00073207385	0.00049328606	0.002830245	0.0006275121	0.0019805678	0.0020683706
0.0	0.021091288	0.054256227	0.015770817	0.059799686	0.038184624	0.06357836	0.066769026	0.03464268	0.103138044	0.0406991
0.0	0.06950874	0.009613061	0.020367518	0.028389717	0.020204203	0.050196536	0.05323169	0.06295805	0.015719563	0.0563954
0.0	0.06336204	0.06631381	0.07912821	0.027503053	0.023169637	0.13802265	0.080409005	0.08628832	0.06281076	0.052669406
0.0	0.28323	0.34046093	0.2840061	0.19557545	0.19440694	0.37331283	0.28865597	0.2982312	0.27960166	0.29454124
0.0	0.07424779	0.043210275	0.021834513	0.025230866	0.04239053	0.022052184	0.042005956	0.058803782	0.07066756	0.059488393
0.0	0.07401104	0.042895626	0.021801928	0.02511939	0.042357374	0.021941787	0.042088218	0.058695566	0.07066496	0.05920146
0.0	0.0031853106	0.0025638128	0.00045499075	0.001981058	0.002098846	0.0002874032	0.0032575922	0.0033369975	0.0013513879	0.0022672338
0.0	0.03133886	0.033942018	0.025764395	0.04155376	0.022394571	0.022230916	0.03137912	0.043723278	0.042511225	0.012198551
0.0	0.024034083	0.015733972	0.040870614	0.024704296	0.020126455	0.043766424	0.031399935	0.03079001	0.014921215	0.034750137
0.0	0.25731322	0.24038137	0.25612327	0.24693799	0.1668402	0.2568958	0.29801887	0.18185769	0.25738788	0.25956285
0.0	0.005233137	0.0060736407	0.008211029	0.002238723	0.0038240529	0.004201003	0.009550307	0.005166929	0.004818203	0.0048976145
0.0	0.0017418598	0.012939315	0.010315722	0.0046169665	0.0077049816	0.015435853	0.0075335456	0.00818717	0.008821493	0.0060263686
0.0	0.006089254	0.009137965	0.009030818	0.0020384495	0.0072618285	0.008485877	0.0069714068	0.007861827	0.0039270963	0.004520198
0.0	0.27462456	0.19501908	0.12128204	0.15400209	0.22831091	0.22409545	0.21431151	0.22203113	0.21266009	0.20874201
0.0	0.039911706	0.04577921	0.040554482	0.034429446	0.03052434	0.032713052	0.04686669	0.04163195	0.03650652	0.020049592
0.0	0.021469865	0.024933638	0.020449977	0.03350574	0.026104739	0.05515402	0.02681946	0.035170604	0.068725966	0.027305286
0.0	0.57926744	0.57140243	0.5788843	0.56593114	0.5656194	0.57798386	0.580169	0.5643445	0.5716628	0.5698511
0.0	0.046179507	0.033556297	0.020927044	0.055682555	0.024752278	0.03952272	0.05196259	0.046906378	0.030446416	0.06468594
0.0	0.140184	0.10365347	0.19751261	0.2065632	0.13424316	0.15358475	0.1590483	0.21908379	0.18869914	0.11077422
0.0	0.11077291	0.09751064	0.17127015	0.06347051	0.09571128	0.08185334	0.08091084	0.1281909	0.096903704	0.1394693
0.0	0.033742305	0.046140864	0.045106735	0.06464503	0.035115447	0.043680403	0.036288816	0.047114823	0.049757056	0.018176233
0.0	0.13598652	0.19408078	0.17337652	0.18502069	0.09451205	0.14946523	0.20022081	0.17958632	0.13396706	0.22088042
0.0	0.06136101	0.05916263	0.06299332	0.039882153	0.030464375	0.04116826	0.046088837	0.04702652	0.027663926	0.042246934
0.0	0.15914153	0.20848346	0.1414568	0.15244032	0.2387934	0.19184421	0.1315434	0.024678336	0.28317428	0.24538805
0.0	0.011561495	0.012248468	0.012674195	0.1123541	0.023916861	0.021271631	0.02167999	0.10566195	0.029734844	0.063622095
0.0	0.011260301	0.01229162	0.010317732	0.015455229	0.019555505	0.022234533	0.016426675	0.019742792	0.021492638	0.015655974
0.0	0.17952901	0.15941353	0.21922593	0.14883684	0.24059673	0.11687525	0.24033768	0.2450957	0.2042621	0.2375143
0.0	0.04687927	0.0858799	0.016505845	0.020682832	0.07116554	0.06663274	0.12014657	0.022711713	0.08153529	0.07556953
0.0	0.07481802	0.068121165	0.09161287	0.03641548	0.102907136	0.08020623	0.08507614	0.02024998	0.07470561	0.07331215
0.0	0.049209237	0.06641027	0.09473719	0.009738196	0.05419152	0.047660995	0.09042995	0.02852359	0.07721602	0.059046973
0.0	0.09658902	0.062496006	0.0654111	0.06459178	0.095949315	0.07209501	0.10262037	0.054508533	0.09854169	0.070295
0.0	0.016477609	0.024214346	0.016463503	0.0399687	0.020991348	0.014089052	0.023561334	0.02098108	0.021579392	0.025036063
0.0	0.11214829	0.07116679	0.054479484	0.12109614	0.09071981	0.069399334	0.04409564	0.01840932	0.047422737	0.067847595
0.0	0.035221294	0.022780346	0.027669456	0.059817404	0.030821752	0.026019858	0.025299672	0.070504345	0.09014683	0.07969775
0.0	0.02363842	0.027268559	0.013383402	0.078665555	0.024579167	0.014327654	0.012364799	0.09287751	0.09583497	0.08729859
0.0	0.047982536	0.100498594	0.06814628	0.061373502	0.09241362	0.071851425	0.098363966	0.02505174	0.07503798	0.09044679
0.0	0.020633074	0.013172198	0.012495977	0.088539094	0.013096213	0.013369481	0.02004302	0.12214759	0.009302565	0.04502166
0.0	0.108464345	0.08968316	0.068732575	0.08979392	0.063149005	0.09551014	0.06752148	0.016410636	0.08144465	0.05408583
0.0	0.078125305	0.05254378	0.07479986	0.052606616	0.06489964	0.06794927	0.12491911	0.06069218	0.11752791	0.0769627
0.0	0.01641774	0.10382407	0.07239815	0.025730843	0.025437962	0.013571096	0.020709684	0.021694435	0.08223984	0.012304229
0.0	0.09935085	0.07241206	0.06638528	0.053872585	0.07257885	0.060353924	0.10413837	0.019048804	0.05956819	0.05423114
0.0	0.10353856	0.04802924	0.0537211	0.07681539	0.047312625	0.09338603	0.12799266	0.076500915	0.05355223	0.078899965
0.0	0.06457686	0.06895406	0.09012928	0.055995323	0.076593	0.07250699	0.053286534	0.13953082	0.09375751	0.047493044
0.0	0.13368756	0.08820358	0.11582246	0.058301996	0.076826364	0.05235493	0.03290164	0.12397206	0.13473617	0.059798867
0.0	0.016584823	0.018400567	0.011198431	0.011078145	0.018736407	0.020871798	0.017106904	0.030741267	0.016777527	0.018614586
0.0	0.025318893	0.016113084	0.013579256	0.10654071	0.025685817	0.025411349	0.050439995	0.09087394	0.016064722	0.1018151
0.0	0.012208346	0.021795452	0.017773978	0.08142644	0.015524697	0.019814514	0.023957001	0.081991844	0.024897037	0.100514136
0.0	0.025168803	0.017281039	0.030901073	0.029677331	0.029070595	0.045823704	0.050254636	0.0472385	0.017869482	0.038511068
0.0	0.006409337	0.0046917745	0.011086161	0.010013462	0.009448474	0.018833457	0.015785266	0.011544772	0.006409507	0.005480119
0.0	0.004427554	0.004586837	0.011429157	0.0032832483	0.005320279	0.011940305	0.016675161	0.0154076805	0.006602151	0.0045223506
0.0	0.008532124	0.0039524683	0.00545746	0.0059625437	0.011697898	0.01494783	0.014646998	0.008203348	0.0067338045	0.004433576
0.0	0.008983463	0.006018859	0.00573204	0.004560181	0.011196256	0.018780319	0.015610656	0.010256813	0.006573167	0.010939804
0.0	0.012694673	0.0039762696	0.009911578	0.0068024844	0.011740047	0.015609183	0.010945429	0.011545273	0.004421272	0.0107719945
0.0	0.036278296	0.015859026	0.043202598	0.021265933	0.03868621	0.063408606	0.04197356	0.03658928	0.021252608	0.040778775
0.0	0.034763765	0.016677586	0.02771374	0.029295396	0.03602278	0.0511871	0.030154033	0.03585689	0.020778608	0.02876681
0.0	0.019105226	0.018058565	0.026157599	0.029385392	0.036961477	0.04683674	0.04411573	0.042907786	0.023422236	0.03023682
0.0	0.033147052	0.010448764	0.029816492	0.029533159	0.020383583	0.04635164	0.04095633	0.045523662	0.010639588	0.029821701
0.0	0.028847504	0.016238308	0.036225416	0.03015981	0.024104537	0.058257304	0.032295916	0.034386083	0.017586173	0.02696195
0.0	0.023664836	0.013829562	0.028023811	0.021745153	0.030061826	0.044845685	0.048223834	0.029126603	0.021924334	0.037323393
0.0	0.038753387	0.030070692	0.02770527	0.03314855	0.030974312	0.030627731	0.037142053	0.034616284	0.03461365	0.029380472
0.0	0.0136656435	0.00871458	0.0072163204	0.0091483705	0.011375268	0.011186551	0.012163826	0.01504099	0.006322928	0.009791811
0.0	0.011628526	0.0042440025	0.005441179	0.0073970044	0.0071964343	0.010583448	0.014758767	0.005674001	0.008580787	0.006905202
0.0	0.010329264	0.005049102	0.004735418	0.0036450964	0.011942881	0.0161522	0.011964948	0.009593822	0.0048492467	0.011040903
0.0	0.03243684	0.011753614	0.030006958	0.030017924	0.03598071	0.06317886	0.042317722	0.03615285	0.014207927	0.037220817
0.0	0.018914364	0.017518707	0.032359798	0.026167609	0.021626448	0.06193985	0.04342979	0.034804124	0.022017526	0.033311058
0.0	0.003357427	0.00943867	0.014983503	0.015686965	0.009575892	0.018686632	0.010488681	0.027164133	0.007918311	0.007129819
0.0	0.03181476	0.022274116	0.015839651	0.03563004	0.033172213	0.03875107	0.029109448	0.05073155	0.0433897	0.07237725
0.0	0.03193293	0.010703291	0.030441275	0.025341744	0.01973997	0.06416449	0.03962424	0.045052763	0.010754413	0.038372282
0.0	0.00049300125	0.000279606	0.0009182557	0.0023728227	0.00026310934	0.0009534028	0.0032998964	0.0010952068	0.0045015947	0.0008802556
0.0	0.03894074	0.020408487	0.04014752	0.031289726	0.037143964	0.023042448	0.06694181	0.07660371	0.06176561	0.038780432
0.0	0.02832087	0.026208432	0.02640151	0.03221603	0.011396689	0.023506628	0.024833541	0.026375543	0.02399967	0.021123754
0.0	0.00051611604	0.0003484853	8.238914e-05	0.001354221	0.00011594013	0.0008642161	0.00052116666	0.0004079564	0.0016774988	0.00057849026
0.0	0.21345541	0.15841855	0.2696838	0.22694743	0.22044112	0.078722455	0.15832344	0.17746525	0.21329391	0.18586792
0.0	0.055035334	0.035054587	0.076402634	0.03265219	0.023635998	0.012602133	0.036555003	0.029130973	0.07035456	0.042312037
0.0	0.034532744	0.039971206	0.052900363	0.034649838	0.028400466	0.010294635	0.035756215	0.035039824	0.035931703	0.025661066
0.0	0.0010833322	0.0023900385	0.0015451456	0.00025451407	0.000101618505	0.0004511388	0.0021554325	0.00069372775	0.0019585488	0.00064528664
0.0	0.26314336	0.16199464	0.09984745	0.13890836	0.15220626	0.16687627	0.21462324	0.21886869	0.21207406	0.20557557
0.0	0.00040683616	0.0002988592	0.00011769744	0.005441971	0.00026931657	0.0008395767	0.0001936405	0.007446592	0.0044075744	0.010683588
0.0	0.0006665152	0.0018674175	0.0012496773	0.0027507714	0.00079240545	0.00096019875	0.0016345303	0.0005724729	0.00062488404	0.0024974297
0.0	0.02638007	0.02993726	0.03324622	0.02059901	0.050870486	0.03239689	0.02266585	0.029076308	0.03603464	0.020337759
0.0	0.2530463	0.26351154	0.2907534	0.17928581	0.292609	0.19031328	0.261719	0.21247423	0.3057741	0.19662973
0.0	0.02773673	0.034270838	0.023097148	0.031598166	0.016024973	0.04341302	0.03698315	0.045378353	0.01319191	0.03670214
0.0	0.003399556	0.0009553559	0.00017448975	0.00052016287	0.00163259	0.0040048384	0.0012492232	0.002910592	0.00040823012	0.0009284649
0.0	0.03673827	0.035309516	0.053119484	0.024376484	0.056960683	0.038993612	0.026107375	0.022057604	0.06885471	0.020054454
0.0	0.0005258394	0.00037390343	0.00086759275	0.00032906892	0.0025816064	0.0009188167	0.0007531005	0.00068043533	0.00236326	0.000915999
0.0	5.915038e-07	5.929112e-07	7.9549454e-07	0.0009324361	2.5806962e-06	8.196887e-07	8.611656e-07	0.0007498926	0.00032178516	0.00031470368
0.0	0.002140027	0.0013313821	0.0004313076	0.0003374543	0.0013276468	0.0016763094	0.00059811724	0.0020894979	0.0020976868	0.003983679
0.0	0.32720938	0.31428802	0.39336818	0.35058612	0.35621077	0.2823244	0.35692704	0.43969515	0.40195954	0.38463536
0.0	0.14998515	0.0627802	0.11469732	0.1214681	0.11604242	0.122242555	0.12844382	0.091790155	0.15453328	0.15290397
0.0	0.16728155	0.089799225	0.13056524	0.13684781	0.13253476	0.11223964	0.19493143	0.16610356	0.16177952	0.19316934
0.0	0.13604994	0.14914767	0.1399589	0.10568103	0.09797218	0.13482775	0.10343816	0.15584272	0.08055792	0.07535289
0.0	0.0234634	0.038587485	0.032013092	0.040112294	0.026874444	0.031589303	0.027918007	0.035590284	0.017129432	0.033556722
0.0	0.057426598	0.020444676	0.051830772	0.04240892	0.03688165	0.0327482	0.023002021	0.048317276	0.052102126	0.036001556
0.0	0.0010149146	0.0007544014	0.001653332	0.00052114256	0.0012182653	0.0028184352	0.00042636794	0.0009897	0.0017212172	0.002027093
0.0	0.03472382	0.02152922	0.046988945	0.032507565	0.030758314	0.030704895	0.027336383	0.050132792	0.056137044	0.031155948
0.0	0.0035209097	0.00073866185	0.00217279	0.00071791856	0.0006925542	0.001457204	0.00037490978	0.00035182227	0.00059859746	0.0025126573
0.0	0.06502972	0.030388128	0.052010592	0.029823799	0.02915232	0.042968553	0.022309694	0.020935722	0.02753165	0.055007543
0.0	0.00027698296	0.00034679772	0.00044613308	0.0009814831	0.00067383813	0.0028720705	0.0009937888	0.0029539987	0.0006400235	0.00073573756
0.0	0.004557236	0.007923944	0.0065700165	0.0010811342	0.010262193	0.0043534627	0.009852712	0.004878824	0.004472682	0.0017308408
0.0	0.0826598	0.11053904	0.1637568	0.13239817	0.10151217	0.065037966	0.03424598	0.13957796	0.07091158	0.14913371
0.0	0.1131938	0.12910074	0.13764398	0.1426087	0.10296332	0.061688997	0.08508451	0.13324977	0.10653667	0.09414571
0.0	0.00075562164	0.0010474001	0.004139059	0.0007412053	0.0016479683	0.00023571045	0.00030311497	0.0029726448	0.00052842573	0.0011030125
0.0	0.032449577	0.035895396	0.037512597	0.016593473	0.018913144	0.020331308	0.04274032	0.055492554	0.028486427	0.020156052
0.0	0.017423356	0.06197706	0.045327775	0.041694418	0.013874134	0.035410095	0.0512394	0.040543113	0.025898311	0.032348707
0.0	0.08899132	0.15990485	0.15017311	0.11435061	0.048146132	0.14867625	0.11463099	0.13191955	0.11736705	0.09413651
0.0	0.075159065	0.07507767	0.069478706	0.08805594	0.08074347	0.07753474	0.062067874	0.08162983	0.07168202	0.06325706
0.0	0.02529992	0.029191911	0.052840527	0.03194998	0.047537178	0.026088003	0.04246175	0.050411716	0.0530509	0.03941043
0.0	0.00010889702	0.00040774856	0.0036183074	0.00030750054	0.0006003318	0.0009811115	0.0007671444	0.0012460741	0.001423157	0.0028762084
0.0	0.0007525632	0.0006371788	0.0005325358	0.0005928806	0.0009671191	0.0038935351	0.00058935763	0.0021956186	0.0017580437	0.0008350043
0.0	0.00048943475	0.00030392842	0.00050353905	0.00012937546	0.0010409813	0.0011304789	0.00050108664	0.0010386305	0.0022580514	0.0005559164
0.0	0.114102915	0.101331204	0.16667786	0.05744658	0.13258468	0.06869759	0.11606383	0.138537	0.054234084	0.07514549
0.0	0.13781641	0.18941899	0.21705104	0.16075821	0.20195726	0.1421951	0.1727988	0.11257413	0.15318134	0.119204774
0.0	0.005866982	0.007903962	0.0055565843	0.010372106	0.004651488	0.006601119	0.0071734916	0.0052963225	0.010287087	0.0054226806
0.0	0.03508791	0.03591284	0.08016972	0.028511662	0.056441892	0.04273539	0.0471781	0.032612212	0.040043015	0.039018467
0.0	0.00040503326	0.00029667214	0.0025783326	0.0007959025	0.00021827078	0.0016595077	0.0012077482	0.00057802314	0.003950794	0.0021725926
0.0	0.0052041565	0.0039233677	0.0057539744	0.0026108066	0.0038094453	0.0033254672	0.0026900696	0.0048643537	0.0036795123	0.0030425352
0.0	0.15091233	0.07409428	0.14741363	0.10538322	0.07643442	0.108577214	0.16265966	0.08712325	0.115634605	0.09662576
0.0	0.0042540818	0.0016411913	0.00148312	0.00041455333	0.001542875	0.0008637325	0.0014741106	0.0023949929	0.0009940824	0.0011309669
0.0	0.0033120855	0.0017832902	0.004459374	0.0005466252	0.000739666	0.0013290314	0.00051868206	0.0036163535	0.0031627573	0.00036464445
0.0	0.004117681	0.0056411168	0.0048497617	0.0043005683	0.0038342807	0.0065186108	0.0091594905	0.009931874	0.005343682	0.0029438804
0.0	0.003963422	0.0036044694	0.0059671807	0.0051392475	0.0038330208	0.010113766	0.008852909	0.00936737	0.005992463	0.0071545024
0.0	0.11071012	0.11058291	0.16540161	0.11998953	0.09224148	0.1945968	0.18469365	0.18103066	0.1454566	0.1917715
0.0	0.037078347	0.029978069	0.046838295	0.011261103	0.022895364	0.03715474	0.043110337	0.06227028	0.026651734	0.031296592
0.0	0.01885832	0.061048705	0.02570734	0.04421392	0.02020545	0.03221601	0.059656642	0.06661839	0.035195142	0.025974894
0.0	0.08205019	0.20239939	0.15650533	0.1673265	0.07825766	0.18632077	0.20641276	0.16150537	0.12725888	0.1272116
0.0	0.00026802043	0.0031625528	0.00050441956	0.0016298736	0.00032711367	0.00080765213	0.0029257636	0.003904219	0.0009939929	0.0005296395
0.0	0.027285043	0.045195904	0.042896368	0.027302006	0.021065049	0.036077898	0.018589947	0.03286043	0.028579902	0.0206516
0.0	0.0010891748	0.0011556366	0.0004916	0.00087281695	0.0004395382	0.0011117497	0.0003308718	0.003398781	0.0022722497	0.00104078
0.0	0.0018174743	0.00050689606	0.002621169	0.0009685323	0.00093188055	0.00063951773	0.00024914177	0.001670693	0.0019492686	0.001268467
0.0	0.021373255	0.037251364	0.044599183	0.046281703	0.022848092	0.039412074	0.023798328	0.03392546	0.037915286	0.019644642
0.0	0.0006923394	0.003208619	0.001764086	0.0010752017	0.00254129	0.0040036193	0.00034087215	0.0014571215	0.00080626574	0.00084257807
0.0	0.00055294175	0.0007674036	0.0017090376	0.00089948456	0.0011749028	0.0017309273	0.000295299	0.003565867	0.0021364833	0.0014035566
0.0	0.003282309	0.008157738	0.0116092125	0.009175721	0.006169746	0.0038120956	0.0042841174	0.009918248	0.0144422585	0.0043194285
0.0	0.00464124	0.0063738874	0.002528736	0.0035004385	0.0024242892	0.0019954275	0.0040999856	0.0034645689	0.0052518216	0.0040611015
0.0	0.00043518477	0.0011018525	0.00041297995	0.00049392035	0.0011302313	0.0005379456	0.0019291412	0.0011430804	0.00066184	0.000712073
0.0	0.05442044	0.057957023	0.03507248	0.02616789	0.039108697	0.029486831	0.07546292	0.038945463	0.03711569	0.046461537
0.0	0.010123475	0.0062824017	0.019221356	0.010447896	0.0137235075	0.007602181	0.011475351	0.009620735	0.0035489814	0.004772923
0.0	0.016219001	0.0096751405	0.008761533	0.0038939868	0.011977706	0.010259916	0.014674635	0.008723759	0.017059425	0.009446649
0.0	0.023076318	0.042129446	0.03420708	0.02016976	0.025128646	0.030502109	0.033934757	0.031064374	0.035124607	0.020226482
0.0	0.2432804	0.1895863	0.16883625	0.09264434	0.23831175	0.17821437	0.22532544	0.1730059	0.2200721	0.19093741
0.0	0.3006357	0.24889323	0.22991101	0.1455345	0.29371646	0.23901407	0.28465343	0.2315502	0.27818912	0.25070214
0.0	0.0013622651	0.00019190025	0.003784747	0.0012397328	0.0004655145	0.0016738462	0.0035790934	0.0009725319	0.0028106435	0.0008722371
0.0	0.04754061	0.024388172	0.04419766	0.02161863	0.054805975	0.037473954	0.06353257	0.03386944	0.06533437	0.026276538
0.0	0.022560814	0.0071970373	0.0055125146	0.010831428	0.010930897	0.010223047	0.013904818	0.010933264	0.004859218	0.017559182
0.0	0.1642444	0.15119016	0.1376582	0.17941944	0.11745692	0.07030477	0.09169225	0.15579194	0.15726335	0.17028613
0.0	0.014205169	0.005189122	0.009942486	0.024188858	0.005778948	0.011322253	0.00883067	0.0077563548	0.0071764067	0.013609904
0.0	0.00823609	0.007903529	0.0062468364	0.0078075067	0.011541491	0.022159705	0.0069813435	0.014848687	0.020967666	0.014037634
0.0	0.029650653	0.0034878317	0.007838181	0.01882869	0.008631772	0.014861464	0.01294328	0.005449461	0.03484631	0.0017698178
0.0	0.009531376	0.0032226434	0.010932553	0.008674034	0.009669047	0.007114042	0.015658429	0.013545453	0.006056681	0.0095889075
0.0	0.07264355	0.050493237	0.044182375	0.05084498	0.0478619	0.07360257	0.07276045	0.05539324	0.10593701	0.026618572
0.0	0.108767614	0.041493967	0.03891478	0.046353843	0.09311066	0.06941606	0.082369976	0.091077775	0.052873876	0.0676119
0.0	0.063179135	0.072301336	0.09646031	0.082218185	0.043257788	0.07554129	0.116832614	0.09923577	0.06811634	0.080126874
0.0	0.29304948	0.3417253	0.32940736	0.27369276	0.2925063	0.28126496	0.3538541	0.3195064	0.24682784	0.28471568
0.0	0.14409153	0.1523824	0.18279275	0.20083249	0.12739359	0.18817092	0.22784308	0.1509299	0.17095794	0.23888399
0.0	0.008551819	0.0047852583	0.011876159	0.0083437245	0.0125912195	0.01626779	0.01240312	0.014456878	0.008882313	0.012684164
0.0	0.006676456	0.0055683614	0.013356028	0.008034069	0.011090899	0.018067446	0.009025216	0.010420074	0.0049032113	0.006695524
0.0	0.004497037	0.0054520355	0.0026335272	0.002275182	0.0050213453	0.009209475	0.0034529113	0.003766718	0.003537898	0.005589201
0.0	0.08698418	0.075847246	0.11421971	0.10587448	0.06562547	0.066383295	0.07217695	0.055992626	0.08814684	0.10105256
0.0	0.08010324	0.063252695	0.06425454	0.13884868	0.08496903	0.0952667	0.07450731	0.12042659	0.13027589	0.053318076
0.0	0.013095061	0.015807275	0.010406497	0.014336498	0.019189594	0.013226331	0.017237939	0.012769289	0.015841331	0.017457234
0.0	0.18781671	0.1776869	0.1663878	0.18755664	0.15172584	0.17637756	0.20067076	0.15492961	0.154482	0.14555804
0.0	0.205255	0.1729957	0.12224368	0.14396133	0.14793406	0.17694984	0.14396773	0.09719581	0.1125961	0.123158425
0.0	0.018680653	0.03126151	0.02383211	0.033263706	0.0163374	0.03156208	0.05764666	0.013033015	0.042343285	0.034084015
0.0	0.105406284	0.16095878	0.17365754	0.13662358	0.19851927	0.19358607	0.15386286	0.12609302	0.1556184	0.13657999
0.0	0.0028091085	0.0071632904	0.003828575	0.0026262128	0.009711063	0.004303908	0.005872436	0.007689798	0.0039433646	0.0060952823
0.0	0.026967328	0.036909625	0.03357205	0.032700874	0.045935083	0.038768355	0.025114072	0.012157016	0.04113846	0.025486114
0.0	0.071245216	0.051104084	0.036597274	0.057078097	0.04776514	0.037395656	0.026995407	0.009423662	0.068258084	0.035727292
0.0	0.020670444	0.04973529	0.021639628	0.015070336	0.053862616	0.0067349854	0.034684885	0.06852358	0.01513549	0.059897237
0.0	0.044731252	0.064571775	0.06476232	0.04974201	0.06637436	0.06322979	0.08367644	0.06468634	0.10250257	0.05501911
0.0	0.044872444	0.06490606	0.0647937	0.050044198	0.06679281	0.06343242	0.08394315	0.06503866	0.10269011	0.055406805
0.0	0.00071898155	0.002910282	0.0011040942	8.07666e-05	0.0005813152	0.002118879	0.0046617608	0.004163513	0.000827975	0.0004417053
0.0	0.03925879	0.03879774	0.01610672	0.016989227	0.03515243	0.0328892	0.045669615	0.03585749	0.023684012	0.026800819
0.0	0.01272653	0.0035226298	0.0018747351	0.008117687	0.0030598699	0.0026877439	0.0027582638	0.0128634395	0.0028162554	0.011893725
0.0	0.006483476	0.0059945537	0.00634614	0.010502853	0.0065928437	0.004573189	0.007607641	0.00660756	0.0026969404	0.0059623574
0.0	0.07455959	0.07415103	0.07588335	0.033654172	0.04417267	0.06287527	0.060891267	0.043019913	0.037371874	0.0769681
0.0	0.01898014	0.042313516	0.02868446	0.047298077	0.027780531	0.025538964	0.031282246	0.042962216	0.016213335	0.028179955
0.0	0.0002529848	0.0008097031	0.0031303894	0.0030650455	0.0030560177	0.00015690664	0.0027551646	0.000567107	0.000114519185	0.00179444
0.0	0.05761632	0.027555987	0.022878751	0.013546478	0.018698467	0.026183037	0.050393507	0.06679484	0.025843147	0.03836615
0.0	0.031313453	0.047879156	0.027733043	0.03419854	0.013715855	0.045400634	0.06031857	0.048958436	0.023489395	0.060889833
0.0	0.013311613	0.013800542	0.020843605	0.01186263	0.01087495	0.010029276	0.005393475	0.028342478	0.015806036	0.01541716
0.0	0.0011035332	0.0012068921	0.0004114741	0.00048129703	0.0010338657	0.0018745369	0.0021321531	0.0011118271	0.0003191336	0.0015873936
0.0	0.014372314	0.0028361536	0.006381043	0.006950483	0.019768057	0.011902959	0.022184273	0.005017609	0.0093612615	0.021714997
0.0	0.0012259177	0.0011075415	0.00030585704	0.0013272485	0.0009308946	0.00024535684	0.00089051045	0.0028483788	0.0034016604	0.0005828586
0.0	0.04671245	0.05623173	0.05927164	0.04805894	0.041709576	0.028719923	0.053574927	0.047339004	0.04640927	0.026808297
0.0	0.021190092	0.03981002	0.02153366	0.035905752	0.03044991	0.03014412	0.021706425	0.018806899	0.038735006	0.03030694
0.0	0.0027084514	0.0013509695	0.0005204461	0.00057118444	0.0024491863	0.0006944908	0.001077127	0.00022954523	0.0029672636	0.002426748
0.0	0.25130206	0.15746534	0.23655005	0.29481336	0.18428418	0.31847376	0.23521186	0.28303975	0.3170389	0.29223904
0.0	0.0018460433	0.0002798671	0.0014136892	0.00046984546	0.00036126995	0.002395885	0.0007349033	0.00040502535	0.00068277254	0.005298423
0.0	0.04169139	0.010711393	0.042516448	0.05923002	0.029439477	0.047071714	0.025998753	0.02835866	0.08516025	0.033904146
0.0	0.0021289121	0.00034276236	0.0025361679	0.00032902093	0.0012597913	0.00068784325	0.0005172882	7.92901e-05	0.00065839366	0.0012976521
0.0	0.010239731	0.022573331	0.022271188	0.024383515	0.03224653	0.030433754	0.026451845	0.0156812	0.017244548	0.01359932
0.0	0.25068182	0.15673421	0.23645644	0.2934898	0.18327425	0.31773278	0.23458758	0.2818626	0.316598	0.29070413
0.0	0.006605529	0.0066044624	0.003619332	0.0033569771	0.00690391	0.007061856	0.0046638586	0.0035875174	0.007950471	0.004824364
0.0	0.044636462	0.060401015	0.04503226	0.045988955	0.026680576	0.029636975	0.046607528	0.056002844	0.037353497	0.023353716
0.0	0.11339154	0.08405737	0.045324635	0.09752803	0.054159902	0.014383451	0.056334168	0.11127732	0.06456741	0.05413311
0.0	0.0007099474	0.005240554	0.00052202924	0.0022496008	0.0010657543	0.0003988023	0.0012126941	0.0004539235	0.0021158082	0.002998169
0.0	0.04913384	0.026184767	0.02215264	0.015454446	0.014015679	0.05388121	0.05613084	0.039924823	0.012606286	0.026004665
0.0	0.049278714	0.026146209	0.022090739	0.015352613	0.013982876	0.05394198	0.055740613	0.039791215	0.012647492	0.025787858
0.0	0.034920078	0.02625432	0.02538635	0.046106577	0.028409947	0.031187866	0.029693767	0.025363654	0.022875788	0.07231862
0.0	0.07710604	0.107923545	0.060559873	0.16275506	0.05313605	0.04712393	0.14830044	0.1679037	0.08480274	0.18391758
0.0	0.014054348	0.019742645	0.013758706	0.02541201	0.009544846	0.008031318	0.02567088	0.011814924	0.017661788	0.017298466
0.0	0.5789574	0.5699477	0.578083	0.56474954	0.5628752	0.5769418	0.5774408	0.56233805	0.56934845	0.57034874
0.0	0.33389518	0.40505406	0.34660104	0.3740068	0.33679777	0.31649718	0.42739168	0.3411818	0.3880542	0.28347716
0.0	0.0037794632	0.00856226	0.00535373	0.0062721404	0.0071750167	0.0114911515	0.005791015	0.0053506787	0.0049622403	0.0078118853
0.0	0.014303694	0.020887755	0.00846203	0.016192159	0.015400103	0.025277829	0.002362643	0.004176844	0.0023940622	0.0073835435
0.0	0.03195238	0.034205064	0.044251192	0.035279557	0.020151561	0.024807094	0.025103375	0.020691227	0.027625743	0.023446199
0.0	0.0065771006	0.0060414346	0.005801267	0.0068777683	0.0038286878	0.0044104694	0.006761641	0.004952599	0.0029804262	0.0039506326
0.0	0.10606587	0.117340915	0.054710552	0.07819567	0.07972593	0.06843334	0.065234095	0.10705521	0.052467242	0.041214064
0.0	0.010421072	0.014059172	0.013473084	0.011473863	0.020264003	0.005232896	0.0059930906	0.009497104	0.024705192	0.011317984
0.0	0.05040457	0.100856155	0.109572366	0.06439294	0.04935851	0.07707083	0.043830168	0.043700594	0.071441494	0.08436244
0.0	0.0058509423	0.0052939793	0.0017200246	0.008858016	0.0055774148	0.015971737	0.010279647	0.011630181	0.0039036402	0.008320007
0.0	0.062483404	0.07025649	0.04252659	0.091487	0.08199719	0.041835003	0.086326435	0.112228334	0.09345999	0.05535765
0.0	0.056743648	0.0763038	0.026176991	0.02601195	0.006605701	0.039997455	0.06310553	0.07445365	0.012288146	0.025343841
0.0	0.0012321367	0.0041514174	0.0015793188	0.00076156744	9.140914e-05	9.55885e-05	0.004331726	0.0021471207	0.00025974054	0.00034472352
0.0	0.04583888	0.07508826	0.026623849	0.03557586	0.008914893	0.009075251	0.06952118	0.052215256	0.037013143	0.0499828
0.0	0.031261843	0.041000985	0.023409477	0.04515114	0.013985183	0.034025002	0.036765043	0.02120223	0.03589863	0.017949533
0.0	0.00542168	0.00065109134	0.00037367112	0.0012739314	0.0011211354	0.0004351072	0.0011431866	0.00025787705	0.0016278062	0.0021213172
0.0	0.0010497681	0.00029861767	0.0015994856	0.0010340638	0.0006649224	0.0016848993	0.0012824922	0.00037471432	0.0015122701	0.00055270834
0.0	0.00040810366	0.0020136866	0.0012759282	0.00068296614	0.0020974441	0.00013757472	0.0012406341	0.0008804586	0.00019399477	0.00036301668
0.0	0.01785547	0.020490076	0.034731317	0.029609205	0.030597238	0.028173262	0.039484527	0.0718626	0.02874273	0.025636006
0.0	0.07028702	0.14970946	0.1408481	0.13640535	0.07437841	0.12085473	0.10870296	0.12067173	0.112208754	0.075903356
0.0	0.1607283	0.15622774	0.13888717	0.11564356	0.1237255	0.064129025	0.10560662	0.14218925	0.11631666	0.1574608
0.0	0.07199262	0.093742795	0.07676624	0.079478465	0.0833952	0.089453086	0.053512838	0.054209266	0.08190718	0.07579394
0.0	0.02360679	0.03161923	0.029013475	0.03663166	0.04399573	0.049401697	0.02439212	0.028759684	0.058940586	0.04369402
0.0	0.00014930742	0.0011200828	0.0012521263	0.00041256324	0.0006316178	0.0036081073	0.00085731555	0.0002619739	0.00090160995	0.0004867915
0.0	0.018845841	0.019930666	0.00942868	0.012640925	0.0038531101	0.032665808	0.011050774	0.00902874	0.021496499	0.0081759915
0.0	0.0026879893	0.003359946	0.0038612392	0.0069528464	0.0072010597	0.0031766454	0.022723606	0.00806153	0.02557952	0.016490286
0.0	0.09170136	0.10789302	0.08490573	0.0535458	0.067626745	0.09080729	0.06634812	0.068508595	0.09589589	0.11217503
0.0	0.029223926	0.06190647	0.057663478	0.052615248	0.06743162	0.05346898	0.071376584	0.04315597	0.052739933	0.042814035
0.0	0.010118693	0.004476754	0.010620305	0.008175621	0.004706248	0.017668763	0.016746446	0.008145709	0.002537758	0.009944631
0.0	0.004250036	0.0037796125	0.009911896	0.008180536	0.009066062	0.023409847	0.007334295	0.010518108	0.004789725	0.010577772
0.0	0.036468238	0.03051071	0.033606134	0.010547712	0.03337889	0.011026927	0.022494353	0.06767217	0.043831058	0.033402964
0.0	0.0020570457	0.001352979	0.0024535542	0.0002053293	0.0009696762	0.00033844565	0.000110927314	5.23659e-05	0.0015111278	0.00086669705
0.0	0.12274363	0.07045714	0.078759514	0.06530493	0.023358379	0.08342777	0.109766096	0.05839139	0.03224891	0.052634872
0.0	0.037309706	0.060268737	0.0375372	0.04545625	0.069833755	0.053054336	0.09047441	0.07998505	0.07735622	0.08170199
0.0	0.10708639	0.22894633	0.11389495	0.20677681	0.20778805	0.16674234	0.14101386	0.20469561	0.25544563	0.15335634
0.0	0.1065814	0.22914848	0.11431066	0.20734322	0.20830421	0.1675897	0.14127132	0.20442183	0.25547996	0.1530451
0.0	0.035400126	0.025973614	0.014615245	0.04144789	0.067035705	0.02813658	0.02292514	0.039826613	0.026894415	0.077619635
0.0	0.023513546	0.027692992	0.033540536	0.024336489	0.026091894	0.031079106	0.030809056	0.018869158	0.026321119	0.032933515
0.0	0.025991883	0.023404136	0.022510156	0.025022589	0.02758523	0.048966803	0.03535768	0.024549028	0.032489546	0.03272851
0.0	0.06995698	0.09101562	0.049421325	0.047297627	0.046717323	0.052291863	0.06362373	0.047533117	0.061279036	0.03613247
0.0	0.11199071	0.09123265	0.072865635	0.06688416	0.06854708	0.07781771	0.09650099	0.16450109	0.09309687	0.08374379
0.0	0.06441967	0.051239535	0.04868151	0.05288682	0.03132629	0.049094558	0.051850926	0.040680513	0.03105662	0.04680697
0.0	0.020076055	0.003808154	0.013190104	0.0057183867	0.009577385	0.0028301764	0.012238069	0.020153528	0.008224351	0.003998749
0.0	0.07368416	0.07270062	0.018456459	0.049830772	0.042324882	0.03281425	0.035170346	0.07240074	0.04225413	0.04874757
0.0	0.042803492	0.08222965	0.04144571	0.05607774	0.066080496	0.027250856	0.028563013	0.053422906	0.07341873	0.062170923
0.0	0.025914725	0.042454977	0.03885238	0.03637816	0.017506275	0.029892955	0.039489545	0.026467144	0.030573413	0.023326641
0.0	0.007120822	0.0025265648	0.014027262	0.011207304	0.005706313	0.010292585	0.0057671187	0.00501246	0.0065298886	0.011061983
0.0	0.089457475	0.036918446	0.089370936	0.070445776	0.037067894	0.04456699	0.0714437	0.024895279	0.06110583	0.06782262
0.0	0.030705834	0.009138448	0.041172784	0.021640578	0.023373764	0.04280286	0.056494597	0.035882413	0.024680432	0.020262953
0.0	0.025039684	0.02043894	0.023617309	0.013877925	0.0056480058	0.0051489384	0.004539964	0.02343859	0.010591215	0.0042306455
0.0	0.018105816	0.026656423	0.0004863245	0.012459389	0.00852716	0.008049075	0.008631373	0.012669613	0.005286196	0.012880295
0.0	0.06368672	0.050354365	0.13827899	0.08592985	0.060486775	0.09306114	0.0391273	0.0924723	0.051985983	0.07887113
0.0	0.07373599	0.0998143	0.03836681	0.068232246	0.04228411	0.07422465	0.067478366	0.056767605	0.0891081	0.059934136
0.0	0.0106542	0.0050733346	0.009074325	0.008749481	0.00997357	0.0123168845	0.008431172	0.0033753787	0.007651491	0.007009913
0.0	0.057740122	0.061819628	0.02822531	0.0913611	0.086894885	0.062338814	0.056682706	0.03753911	0.05652168	0.0886147
0.0	0.0074360096	0.0035025016	0.01709771	0.01097276	0.0123289395	0.016465079	0.0108490465	0.009981125	0.009195979	0.010870165
0.0	0.10296844	0.10288945	0.066998184	0.06550973	0.03540574	0.02839746	0.025947949	0.023051552	0.11533656	0.040463503
0.0	0.020461777	0.017215956	0.0006425021	0.0016707431	0.0029454427	0.009987068	0.019043073	0.0028042158	0.016925637	0.0063678147
0.0	0.06262397	0.0476183	0.06816579	0.050459094	0.035487656	0.06721266	0.051032096	0.05751685	0.069662884	0.057015765
0.0	0.10510559	0.0513146	0.0120588625	0.05115274	0.03137753	0.06397838	0.06793852	0.0739537	0.05934098	0.048907306
0.0	0.00853093	0.0034316955	0.0063558053	0.008459707	0.005894197	0.017278261	0.012349987	0.01937015	0.0037164013	0.0063770562
0.0	0.006736746	0.03571397	0.019354114	0.019334143	0.00802221	0.048146144	0.04755295	0.026052607	0.024997957	0.043959174
0.0	0.0014534821	0.0006271366	0.00034287773	0.0008079	0.0010949068	0.0015932925	0.0005336407	0.0032439958	0.0020609177	0.0032998929
0.0	0.00041375664	0.00047509448	0.0008148324	0.0003393186	0.0011775251	0.00042140495	0.00042312517	0.00033482112	0.00022541959	0.00084924843
0.0	0.19711317	0.204643	0.1538166	0.20422597	0.1945362	0.1537847	0.14225301	0.23269561	0.13838422	0.21905875
0.0	0.25544688	0.23087719	0.21490856	0.2125542	0.24368097	0.24516463	0.22008546	0.26235443	0.22767566	0.25579235
0.0	0.013031709	0.012129399	0.024501037	0.016047042	0.02777823	0.010839779	0.018496683	0.033000246	0.009898167	0.021568913
0.0	0.0336523	0.034210443	0.018722605	0.047873113	0.048618745	0.029898677	0.013070452	0.061715588	0.0394529	0.045292128
0.0	0.003096108	0.002714069	0.0035931144	0.0075806086	0.004056522	0.0029995365	0.0014687455	0.0072557987	0.004719668	0.009982802
0.0	0.0409311	0.064778894	0.07601119	0.02990627	0.03635439	0.021696296	0.032031864	0.082392745	0.03963383	0.03537581
0.0	0.0015510456	0.00386236	0.00047229227	0.00013670797	0.0007339424	0.0017889343	0.0014434871	0.0010710531	0.0033694375	0.0003487118
0.0	0.0021121285	0.011093179	0.0055568586	0.008845051	0.0041703	0.005085156	0.0056711556	0.009628882	0.009402103	0.0031317885
0.0	0.0027314888	0.010240663	0.0055395993	0.008035776	0.0058503156	0.0062078373	0.005143748	0.008768526	0.009290427	0.0031910632
0.0	0.029280974	0.01714949	0.011291896	0.01885106	0.02790318	0.019432992	0.025406726	0.029447332	0.015889024	0.026290825
0.0	0.19710046	0.20466664	0.15323012	0.20397533	0.19455414	0.15403539	0.14228643	0.2315576	0.13878292	0.21819103
0.0	0.0062404843	0.010258638	0.0037963828	0.013073541	0.0059736553	0.0026394879	0.0038422793	0.01766024	0.0024473695	0.007734312
0.0	0.030260826	0.024649242	0.01622133	0.027262822	0.02388774	0.007309996	0.020031242	0.048724756	0.015392938	0.013399989
0.0	0.0009830438	0.000738997	0.0003111876	0.00068612176	0.0006113042	0.0008588838	0.0005504686	0.0005713214	0.0021406524	0.0016938418
0.0	0.056281537	0.084678985	0.051732577	0.10141702	0.12256341	0.061670914	0.06713495	0.04790897	0.044577952	0.10702091
0.0	0.038391393	0.026842855	0.029689563	0.03968966	0.021141587	0.047919627	0.037644334	0.042754415	0.024272377	0.038031273
0.0	0.038424928	0.026774338	0.0296648	0.039644573	0.021051325	0.047826275	0.03756865	0.042630598	0.024290524	0.03806305
0.0	0.0035505246	0.0029510902	0.003511375	0.003896869	0.002703951	0.0032290341	0.0054973452	0.004664397	0.00219445	0.002858413
0.0	0.038431145	0.026767587	0.029791094	0.039640743	0.021102957	0.04790849	0.037646424	0.04261217	0.024208924	0.037989024
0.0	0.03847635	0.0267859	0.029759295	0.039713074	0.021115156	0.047855534	0.037453968	0.042719174	0.024287682	0.038116828
0.0	0.038373742	0.026883561	0.02977229	0.039766762	0.021187441	0.04801038	0.037721973	0.042839993	0.024368111	0.038229734
0.0	0.038554877	0.02683631	0.029725485	0.039749578	0.021079497	0.047875073	0.037576765	0.0428341	0.02427551	0.038156744
0.0	0.03821359	0.026722377	0.029682867	0.03968658	0.021102898	0.047838937	0.03770029	0.042591117	0.024315117	0.037962753
0.0	0.0032081874	0.0028021112	0.0013869406	0.0030179152	0.0020347822	0.0054948586	0.0026854097	0.0027041065	0.0028992374	0.0032893254
0.0	0.0024255544	0.0029759563	0.001799507	0.0024592376	0.0016287675	0.0045693964	0.005688315	0.005174418	0.0019540454	0.0030153894
0.0	0.038435515	0.026782751	0.029750222	0.039870415	0.021151733	0.047897812	0.0377114	0.042767256	0.024348563	0.03816558
0.0	0.042556178	0.033265483	0.02992893	0.040102582	0.041331403	0.040075105	0.02245801	0.055025417	0.042051833	0.05067219
0.0	0.038666476	0.04260534	0.08211141	0.10356175	0.066579975	0.08825039	0.05897296	0.09015407	0.10665393	0.07301455
0.0	0.00079689856	0.0012174242	0.00027358602	0.0009344905	0.0002724516	0.00073129946	0.0003142039	0.0015581473	0.00063612754	0.0019863425
0.0	0.009547786	0.015059998	0.016813371	0.011225433	0.004174645	0.004886231	0.0048028417	0.01658463	0.0020362816	0.0038964788
0.0	0.2220207	0.1357917	0.12889138	0.22885956	0.17082113	0.2019021	0.17771444	0.23504591	0.18822986	0.19966902
0.0	0.0046308828	0.0046434323	0.009202359	0.009553126	0.0033129517	0.0062938496	0.0073197116	0.0053238967	0.007315126	0.007967628
0.0	0.57771647	0.5699465	0.57908493	0.5644286	0.5634566	0.5767658	0.5795444	0.5627932	0.5710744	0.56930447
0.0	0.018787226	0.034793522	0.029719675	0.033135753	0.06348514	0.022950325	0.01783871	0.055610523	0.030528743	0.037915494
0.0	0.04926694	0.015418521	0.044955168	0.030779086	0.017555438	0.018373087	0.011395287	0.024578128	0.03989582	0.07182847
0.0	0.02281118	0.04735874	0.082245305	0.039907377	0.020226294	0.044572532	0.042141136	0.07341581	0.022827778	0.04040029
0.0	0.00066238863	0.012958884	0.0077188844	0.008827632	0.005829044	0.005909242	0.004958378	0.0087905815	0.0074666734	0.00096239086
0.0	0.028213574	0.06611712	0.048408207	0.037822258	0.02379541	0.033686917	0.040058404	0.031327236	0.05255806	0.035981983
0.0	0.028157098	0.06590438	0.048393305	0.037677534	0.023697853	0.033617485	0.03997502	0.031217251	0.052494723	0.035821196
0.0	0.08801133	0.14181006	0.17132153	0.095316276	0.088329025	0.10534727	0.14714071	0.099016964	0.15498818	0.10547649
0.0	0.3448121	0.3391074	0.40240127	0.310199	0.35648742	0.32695946	0.37333483	0.31097573	0.3611577	0.3198862
0.0	0.038172428	0.108686835	0.07483704	0.07384817	0.041961655	0.13164362	0.13144368	0.088736415	0.08752453	0.123211056
0.0	0.57791805	0.5697451	0.57734513	0.5652136	0.56395805	0.57691884	0.57784975	0.5632433	0.57132614	0.5689377
0.0	0.0026665118	0.0011956693	0.00027499843	0.00018006422	0.0014332039	0.0018647983	0.00073651696	0.004009722	0.0053789266	0.0019785394
0.0	0.05233058	0.051974095	0.017956655	0.054746173	0.02721317	0.018565113	0.03310803	0.039767303	0.0465857	0.04077818
0.0	0.037856475	0.035358973	0.056171212	0.02523026	0.025895435	0.014909843	0.029188797	0.03726027	0.02926708	0.03927495
0.0	0.04178188	0.029919406	0.037990917	0.025940895	0.027377855	0.02371908	0.033506475	0.04820413	0.0361003	0.03903205
0.0	0.028007729	0.028273106	0.02588081	0.020635655	0.015667178	0.023878302	0.007837532	0.016486041	0.011117676	0.033257242
0.0	0.0077839163	0.013517936	0.012347923	0.0066841133	0.0015413668	0.0047739604	0.014842263	0.013766584	0.0067469575	0.0057187364
0.0	0.0028939173	0.004820938	0.0047783596	0.0047782916	0.0032165132	0.007424215	0.0062808627	0.0060132924	0.004192416	0.0027419992
0.0	0.0026045265	0.007132726	0.0072109313	0.005265371	0.0031253404	0.0036818448	0.0032169279	0.007275747	0.004097109	0.0030533457
0.0	0.043116603	0.054697543	0.052210372	0.054014187	0.01963491	0.031085892	0.051046707	0.04854388	0.027376935	0.016756099
0.0	0.58015263	0.5723017	0.5785871	0.5668673	0.56468797	0.5790391	0.57955813	0.5653504	0.5720469	0.5711272
0.0	0.056516826	0.05889457	0.04972194	0.049434893	0.05245012	0.03170078	0.016225448	0.06548615	0.027287753	0.03702737
0.0	0.23274471	0.2897056	0.2955503	0.2003034	0.1480973	0.28931767	0.19947611	0.2505525	0.2591412	0.29504868
0.0	0.0021890409	0.0030712427	0.0017465316	0.0007218871	0.0024201365	0.0021066363	0.00047527088	0.0027004634	0.0023744125	0.0016023635
0.0	0.04175356	0.03516537	0.028258745	0.042665545	0.047510035	0.033930663	0.0317038	0.040834453	0.012732763	0.068728544
0.0	0.0010132843	0.00089275633	0.00063513615	0.00023612885	0.001489501	0.0014922061	0.0003449566	0.00087630557	0.00047588994	0.0014621391
0.0	0.00054830726	0.0008895357	0.0012173976	0.0025564656	0.001502694	0.0005339564	0.0005536574	0.001390538	0.0010216332	0.0027993585
0.0	0.0006436169	0.00047082282	0.00018853912	0.00075063366	0.0010217957	0.001567962	0.0012674755	0.0015897759	0.0011903192	0.0016356612
0.0	0.00062462926	0.00043811137	0.00041974272	0.00082923984	0.0007294877	0.0010098928	0.000448949	0.0017477873	0.0010243616	0.0031753262
0.0	0.0074637267	0.0024501488	0.0022771996	0.008474574	0.0063369703	0.010524015	0.0054067	0.010616879	0.010490235	0.011298738
0.0	0.006287831	0.003117866	0.0031794824	0.008034127	0.0031366723	0.009545928	0.005869396	0.012873638	0.0070297993	0.007701417
0.0	0.0006148554	0.0004673427	0.00022752055	0.0016535036	0.0016606102	0.0013395561	0.0006288011	0.0009654307	0.0011567208	0.0042205453
0.0	0.0006148554	0.0004673427	0.00022752055	0.0016535036	0.0016606102	0.0013395561	0.0006288011	0.0009654307	0.0011567208	0.0042205453
0.0	0.00062462926	0.00043811137	0.00041974272	0.00082923984	0.0007294877	0.0010098928	0.000448949	0.0017477873	0.0010243616	0.0031753262
0.0	0.005231439	0.005395818	0.002214723	0.0056922403	0.0051038116	0.0073857387	0.004283182	0.009806015	0.0067347297	0.009974596
0.0	0.006287831	0.003117866	0.0031794824	0.008034127	0.0031366723	0.009545928	0.005869396	0.012873638	0.0070297993	0.007701417
0.0	0.0006436169	0.00047082282	0.00018853912	0.00075063366	0.0010217957	0.001567962	0.0012674755	0.0015897759	0.0011903192	0.0016356612
0.0	0.00077806006	0.0010666604	0.0004562772	0.0004926069	0.0015507238	0.0009821815	0.00066687516	0.0006582726	0.0012415384	0.0020837667
0.0	0.0006398719	0.0010706532	0.00044417562	0.0009786017	0.0011490877	0.000777602	0.000984444	0.0012931961	0.0018437833	0.0018344197
0.0	0.00084035785	0.0008619406	0.00045568	0.0011362382	0.0008142969	0.0013635071	0.00075337256	0.0024835747	0.0016709166	0.0022145386
0.0	0.0074637267	0.0024501488	0.0022771996	0.008474574	0.0063369703	0.010524015	0.0054067	0.010616879	0.010490235	0.011298738
0.0	0.005231439	0.005395818	0.002214723	0.0056922403	0.0051038116	0.0073857387	0.004283182	0.009806015	0.0067347297	0.009974596
0.0	0.003658814	0.0029508981	0.002233833	0.007809856	0.007656087	0.009733926	0.005223081	0.0128300525	0.012228701	0.010075328
0.0	0.0006398719	0.0010706532	0.00044417562	0.0009786017	0.0011490877	0.000777602	0.000984444	0.0012931961	0.0018437833	0.0018344197
0.0	0.00097370014	0.00325532	0.0016573329	0.0018718926	0.0005907318	0.00037940824	0.00039365757	0.0011186214	0.00032660854	0.0007410524
0.0	0.059724208	0.04723632	0.05941627	0.048209667	0.02593393	0.017641116	0.035217933	0.046033148	0.054780602	0.053987782
0.0	0.0022549392	0.001225909	0.0008845869	0.0017447576	0.0018625107	0.0007320679	0.0024119182	0.0010879418	0.00024939774	0.0009969254
0.0	0.008969825	0.0061060986	0.007989521	0.011909017	0.009043676	0.0034440788	0.0084366705	0.010196438	0.004853717	0.0058772475
0.0	0.03914734	0.02129526	0.019526947	0.03346684	0.03949026	0.028562563	0.038868647	0.05534512	0.035260286	0.04670351
0.0	0.0028480308	0.001235012	0.00041913096	0.0010838041	0.0021017082	0.0009981327	0.0014522867	0.0032151835	0.00075017096	0.0010052229
0.0	0.0003180323	0.0002113033	0.00037311934	0.0033944743	0.0015155346	0.0013763366	0.0010163748	0.000162862	0.002047101	0.00083619345
0.0	0.00097600947	0.00033621574	0.00042001528	0.0017668599	0.0019653665	0.00021624776	0.0027690846	0.0007884523	0.00049688085	0.0002801004
0.0	0.0011003577	0.0010962574	0.00032113667	0.0008922801	0.00060162146	0.0014867187	0.0005675299	0.0024630784	0.00055549794	0.001595461
0.0	0.005415135	0.0056344764	0.00276951	0.009349184	0.0029253338	0.0053687524	0.0066681164	0.008735044	0.0077745127	0.0147888735
0.0	0.06108817	0.033815708	0.0380025	0.037204236	0.047548987	0.074356675	0.0339782	0.04362005	0.045442346	0.066225365
0.0	0.09903828	0.053017255	0.088689804	0.1099058	0.058174387	0.114326924	0.09356153	0.060732126	0.09338753	0.03758836
0.0	0.075180516	0.104387365	0.10699274	0.09662745	0.06015393	0.0761247	0.08485588	0.043881603	0.047764275	0.048667032
0.0	0.012538378	0.017951779	0.020290565	0.02779739	0.013226294	0.024556348	0.0144678345	0.017900236	0.016847102	0.0077696037
0.0	0.018050298	0.028492596	0.031859178	0.024016395	0.03239471	0.026103392	0.026129846	0.020972865	0.034445316	0.031374168
0.0	0.041744288	0.059204593	0.0650743	0.05173908	0.0650523	0.055688083	0.055822503	0.046412382	0.0686299	0.06394557
0.0	0.013032206	0.019451035	0.012704453	0.024198556	0.02569056	0.038415976	0.018452276	0.028505074	0.013292131	0.026202159
0.0	0.00046486617	0.00040914488	0.00035444394	0.00038205672	0.00049944886	0.0003443988	0.00019362997	0.00071135577	0.00026636384	0.00018032503
0.0	0.0006148554	0.0004673427	0.00022752055	0.0016535036	0.0016606102	0.0013395561	0.0006288011	0.0009654307	0.0011567208	0.0042205453
0.0	0.0055860034	0.0030343526	0.01052121	0.005902406	0.0058810883	0.0068994616	0.00439911	0.0049124775	0.0076855673	0.004025224
0.0	0.07402738	0.092816524	0.09507572	0.0777092	0.05721635	0.037673477	0.1252814	0.049832266	0.10456176	0.07636449
0.0	0.00068082975	0.00035744227	0.004127303	0.0014287382	0.00030570343	0.00040510276	0.0021465814	0.0038702828	0.004184926	0.00016661227
0.0	0.0027225125	0.00024027812	0.00047586721	0.00014502242	0.001162504	0.00033627823	0.0023799853	0.00092561415	0.0021649338	0.00055609975
0.0	0.06819976	0.014738539	0.04776226	0.014339126	0.025903402	0.027619813	0.05802625	0.03995209	0.03668483	0.06369268
0.0	0.002001333	0.001233728	0.004552052	0.0006304402	0.00022187897	0.00012854382	0.0007702675	0.0044100964	0.00038912782	0.0042615845
0.0	0.012807111	0.054450754	0.09121085	0.051666103	0.04590078	0.02799458	0.06002254	0.0616704	0.013103962	0.037150078
0.0	0.019617395	0.038699746	0.05523436	0.03837705	0.029566975	0.029953485	0.052011438	0.063962065	0.01632444	0.025614379
0.0	0.00025785592	0.0010749404	0.0006601036	0.00074898306	0.0013056888	0.0013726988	0.0009915195	0.00045702915	0.0008640375	0.00036280253
0.0	0.000606588	0.0014944432	0.0038803846	0.00032160638	0.0004540449	0.0019977554	0.0032410997	0.0014489333	0.0024252327	0.0024792382
0.0	0.029364552	0.06170266	0.087009	0.058741167	0.03983689	0.030932605	0.042685524	0.042624857	0.028120989	0.01909882
0.0	0.013003601	0.041763823	0.043540526	0.05891431	0.049966242	0.04537918	0.06695027	0.06661806	0.025464745	0.031126194
0.0	0.032047577	0.024260983	0.053657975	0.0193692	0.032971837	0.0428423	0.06316497	0.041149784	0.02688746	0.047021307
0.0	0.00081642374	0.0002647662	0.00049442623	0.00039895784	0.0010564291	0.003967942	0.00414471	0.0016587235	0.0022125493	0.0012837755
0.0	0.01527335	0.024204666	0.04224381	0.034895353	0.023722375	0.045285843	0.023122022	0.017561715	0.054586064	0.051495098
0.0	0.0032670596	0.00045514383	0.0030984138	0.0012600446	0.004110728	0.0009601996	0.0001728764	0.005196608	0.0025518734	0.0028795116
0.0	0.00067634636	0.00074846647	0.0029930451	0.0012242036	0.0009642738	0.00083615165	0.0007554089	0.0023044772	0.002252964	0.0031732847
0.0	0.5798134	0.5715214	0.5784838	0.56608254	0.5645872	0.5780111	0.57827735	0.5644141	0.57151884	0.57136565
0.0	0.022027457	0.020455375	0.036029663	0.021634582	0.01719612	0.02939306	0.025630046	0.024814546	0.06693161	0.061983977
0.0	0.029221669	0.03309367	0.020943297	0.025198864	0.018002607	0.034496635	0.024603793	0.020966	0.05591556	0.056714915
0.0	0.00010996031	0.00027127823	0.0017698337	0.0016156144	0.0007251045	0.00077344355	7.050501e-05	0.00011926945	0.0031792647	0.001980648
0.0	0.00021415917	0.0005242707	0.0050929855	0.0016162144	0.001441146	0.0017647032	0.00046006922	0.0011318184	0.003720259	0.002337947
0.0	0.00043308866	0.00084846385	0.0042128824	0.0015335667	0.00066155463	0.0013843384	0.003103582	0.0020053736	0.0015078901	0.0005773143
0.0	0.0021680468	0.0036866248	0.013307843	0.005896108	0.0030062804	0.0054851165	0.01044379	0.0072755404	0.0058369525	0.0027184684
0.0	0.047567863	0.039106164	0.05929323	0.052867264	0.037671067	0.028052144	0.025860189	0.073681556	0.024895879	0.050784055
0.0	0.026429174	0.025585713	0.04288578	0.039346296	0.047913782	0.01238589	0.06403845	0.067427434	0.02686511	0.044522647
0.0	0.016726578	0.0060478686	0.011244275	0.014086243	0.01942891	0.017620824	0.018294934	0.01839546	0.01665679	0.024680007
0.0	0.009148297	0.029148564	0.026503919	0.022400148	0.02066221	0.013173872	0.020038918	0.020128231	0.02100978	0.011182322
0.0	0.014787381	0.03372687	0.033283114	0.022208579	0.017606484	0.01539119	0.020815251	0.04546287	0.030343521	0.015930414
0.0	0.0061645466	0.015364578	0.013062655	0.013628128	0.0066614016	0.005344432	0.011524005	0.010779131	0.010585965	0.0059465463
0.0	0.27124992	0.24143504	0.3171524	0.28591692	0.26585633	0.18019837	0.28942865	0.2995428	0.18378933	0.2778146
0.0	0.27158704	0.2410233	0.31595737	0.2858234	0.26589537	0.18026845	0.2896992	0.29910585	0.18302971	0.27805024
0.0	0.020104725	0.010497097	0.030154148	0.018313916	0.010025253	0.007651777	0.017515883	0.02698842	0.018776275	0.0084268
0.0	0.03264341	0.035355426	0.044301067	0.029892417	0.05891302	0.028410211	0.049413342	0.03462539	0.0099439835	0.059872147
0.0	0.014409662	0.03575416	0.030875567	0.04545002	0.032882992	0.035885975	0.020908484	0.050447684	0.021846697	0.023730863
0.0	0.0004675624	0.0029432436	0.00453835	0.0059736157	0.001680061	0.0029595753	0.0013371247	0.0034555343	0.0025810981	0.0020023524
0.0	0.0035274606	0.02102424	0.0099972095	0.02033718	0.0067807348	0.01766335	0.01433416	0.013619843	0.023473967	0.0059995367
0.0	0.0066873436	0.02329238	0.008522602	0.018716842	0.007668519	0.01957347	0.0128878625	0.017625595	0.010703509	0.0048201145
0.0	0.0017865364	0.0028584877	0.0043374454	0.003859288	0.0017660225	0.0012091439	0.0018823061	0.0039321375	0.0018004237	0.0009274579
0.0	0.005440364	0.009802279	0.0066912277	0.0034973659	0.009414288	0.008177264	0.005266567	0.0063153612	0.003934417	0.0071762665
0.0	0.024988784	0.038171027	0.053924665	0.018258875	0.048190176	0.031600013	0.036205214	0.029006168	0.021552386	0.03063628
0.0	0.16118257	0.21905002	0.23270437	0.19291463	0.2546285	0.25321865	0.21312156	0.18226798	0.21286902	0.19336365
0.0	0.23100469	0.21662396	0.2719139	0.13354957	0.21143062	0.1574367	0.22164139	0.21213861	0.13721597	0.2108316
0.0	0.19606912	0.17680945	0.124583505	0.11321174	0.21968536	0.18108828	0.23749445	0.23172645	0.1894149	0.23271628
0.0	0.050381433	0.06988958	0.076325536	0.061765246	0.07580347	0.09273561	0.07342348	0.05029232	0.067687325	0.06330118
0.0	0.041771762	0.064584896	0.07808661	0.041674055	0.07103642	0.08925556	0.052584093	0.081721276	0.074758165	0.058249004
0.0	0.056712598	0.050598033	0.06848196	0.02983513	0.043119512	0.040064402	0.057734676	0.042752337	0.029816499	0.052024346
0.0	0.0845574	0.085292146	0.119500116	0.041299712	0.07601998	0.07457287	0.07422079	0.12833108	0.06784767	0.08703588
0.0	0.04768507	0.042616975	0.024804687	0.02390774	0.0190888	0.038892373	0.054447252	0.03659745	0.055002313	0.042988986
0.0	0.5798898	0.5721969	0.5800017	0.56810546	0.5658643	0.5802952	0.5804227	0.5654782	0.57321304	0.5735808
0.0	0.5795096	0.5713828	0.57943547	0.5672014	0.56468076	0.5777094	0.58016235	0.56437516	0.5719952	0.57222104
0.0	0.01790349	0.04922418	0.06280621	0.055977743	0.018158833	0.04148017	0.038273398	0.055079196	0.038911983	0.033777654
0.0	0.017881477	0.027654616	0.062194366	0.03158747	0.043587606	0.043748748	0.031249821	0.049209353	0.045277875	0.03643173
0.0	0.046437543	0.031865306	0.07106648	0.053964943	0.021825146	0.046420068	0.053542487	0.07787184	0.046874434	0.030581962
0.0	0.0010656995	0.00084344205	0.003456055	0.0006886343	0.0004379303	0.0006367651	0.0023268138	0.0070229825	0.00097431435	0.0002921266
0.0	0.00052853633	0.0001579332	0.0027098905	0.0035651368	0.00072812184	0.0034809653	0.0028702016	0.0007842126	0.002967873	0.0007520617
0.0	0.0030416055	0.0007965128	0.0014756339	0.0047746105	0.0023620776	0.003874898	0.0013533392	0.002268755	0.0019278905	5.7172925e-05
0.0	0.05234212	0.021629304	0.057057146	0.04406179	0.03995755	0.054445207	0.05731958	0.046340514	0.057382606	0.022162786
0.0	0.002233068	0.0005517858	0.0046005235	0.00020984346	0.000915879	0.003112664	0.003340858	0.0029088198	0.0030222868	0.00031984085
0.0	0.001222985	0.0018906253	0.0018386284	0.0010434928	0.0009014253	0.0017439703	0.0020545647	0.003498471	0.00020521048	0.0013087223
0.0	0.004030724	0.0011822849	0.0009116356	0.0016444557	0.00017702038	0.0039944877	0.0054993685	0.00044571588	0.0036711309	0.0024046963
0.0	0.00052030943	0.0017437023	0.003946644	0.00023534555	0.0011902779	0.0010116526	0.0007113215	0.0026229885	0.0015313267	0.0007596557
0.0	0.00054311624	0.0015113401	0.00094717357	0.0029884626	7.867371e-05	0.0021160278	0.0037047635	0.00068463705	0.0010989562	0.0035117117
0.0	0.030353416	0.022662709	0.026775269	0.038714867	0.058082975	0.03404371	0.053405486	0.06347862	0.028575182	0.051370364
0.0	0.0014022826	0.00061723357	0.00046054556	0.0012001444	0.0021260513	0.0023197434	0.0034407778	0.004824504	0.0009811419	0.0005147434
0.0	0.00030960355	0.000949152	0.0010881086	0.0026326578	0.00053995627	0.0020413226	0.00056616135	0.0013069386	0.0017392954	0.002565085
0.0	0.27700096	0.26233503	0.2862253	0.17607704	0.2641024	0.20243107	0.24696335	0.27577537	0.25753093	0.27764723
0.0	0.07702986	0.04562596	0.10523895	0.09515932	0.102689095	0.07222219	0.093868315	0.09876601	0.09066843	0.1030306
0.0	0.049717683	0.07010147	0.05373516	0.07391244	0.052158967	0.051209062	0.05543862	0.031179965	0.04881863	0.066016
0.0	0.014110833	0.011781833	0.011626329	0.016558602	0.017671758	0.01799407	0.016624354	0.017427364	0.014567382	0.010644669
0.0	0.013992702	0.01169496	0.011610629	0.016447335	0.017590879	0.017984914	0.01666111	0.017342374	0.014614207	0.0106449295
0.0	0.014001527	0.011698952	0.011601484	0.016511993	0.0175868	0.017954133	0.016639475	0.017374353	0.014631784	0.010602249
0.0	0.014097182	0.011670647	0.011575639	0.016454456	0.017578654	0.017817661	0.016471064	0.017317947	0.014624504	0.010583303
0.0	0.01414202	0.011747773	0.011650006	0.016515927	0.017675104	0.017956091	0.016616654	0.017395778	0.014623357	0.010633892
0.0	0.014149586	0.011801665	0.011654664	0.016588915	0.017731948	0.018023474	0.016686987	0.017399307	0.014604797	0.010688266
0.0	0.014053673	0.011783871	0.011576882	0.01652004	0.017683972	0.01799991	0.016564716	0.017459465	0.014630098	0.010611205
0.0	0.014018962	0.011711705	0.011621952	0.016467674	0.01756578	0.01802913	0.016635168	0.01731088	0.014608392	0.010632534
0.0	0.014159859	0.011784793	0.011639854	0.01657042	0.017764691	0.018064164	0.016683914	0.017480765	0.0146759655	0.010703261
0.0	0.001703045	0.0020268306	0.0010256164	0.0021433248	0.0022927588	0.002533431	0.0032121148	0.002957333	0.0029792334	0.0017563582
0.0	0.0002406626	0.00033003977	0.00021898076	0.0005145371	0.000347721	0.00032255764	0.0003277389	0.00017586259	0.00025343554	0.00027629748
0.0	0.0002406626	0.00033003977	0.00021898076	0.0005145371	0.000347721	0.00032255764	0.0003277389	0.00017586259	0.00025343554	0.00027629748
0.0	0.0049160356	0.007478716	0.0049585076	0.010851401	0.0052646464	0.0047163926	0.004469651	0.0031363713	0.0054414705	0.005848011
0.0	0.57806015	0.5700199	0.5788802	0.5643699	0.5640939	0.5768061	0.57858855	0.5618541	0.5713198	0.5696599
0.0	0.08338649	0.0803166	0.030697709	0.043809276	0.029317738	0.06076647	0.06384787	0.023095772	0.060282055	0.01073134
0.0	0.00043905957	0.00053788023	0.0006982673	0.00043327117	0.00050740555	0.00047931072	0.0004701398	0.00071976206	0.00030479342	6.7615845e-05
0.0	0.00031179225	0.0003894715	0.00020711544	0.0004172179	0.00066636753	0.0004257776	0.00036540307	0.00036570415	0.00036191355	0.000157871
0.0	0.014051243	0.0117488075	0.01163777	0.016505219	0.017645324	0.017996158	0.016679032	0.017414926	0.014652717	0.010642856
0.0	0.014114071	0.011779597	0.011676352	0.016621089	0.01773885	0.018083958	0.016656227	0.017418614	0.014734027	0.01070912
0.0	0.01409078	0.011701807	0.011581708	0.016539	0.017662184	0.018037641	0.016639046	0.017292792	0.014647507	0.010667543
0.0	0.00019018071	0.00046359748	0.00038014827	0.00033441564	0.00023034019	0.0007549127	0.0005091781	0.00021217122	0.0005482811	0.0002577281
0.0	0.014004858	0.011678141	0.011588205	0.016489219	0.017639281	0.017944416	0.016623886	0.017355608	0.014506456	0.010688275
0.0	0.01408057	0.01170846	0.011648185	0.016525945	0.017708566	0.017992107	0.016616248	0.017418075	0.014591791	0.010643092
0.0	0.014124259	0.0117941825	0.011675433	0.016555281	0.0176852	0.018031139	0.016701242	0.017364636	0.014671745	0.010664438
0.0	0.014053567	0.011775295	0.011682181	0.0165701	0.017743586	0.01811477	0.016671285	0.01740199	0.014627158	0.010701828
0.0	0.014058695	0.01174935	0.011623715	0.016496506	0.01769437	0.017938208	0.01658662	0.017303541	0.01464203	0.010652777
0.0	0.5777781	0.56985444	0.579498	0.5644557	0.563666	0.5780089	0.57984203	0.56217146	0.5712224	0.5693062
0.0	0.014212248	0.011800591	0.011613788	0.016534425	0.017734813	0.01806489	0.016581433	0.017431187	0.014629783	0.010631254
0.0	0.013978787	0.011721312	0.011591406	0.016472168	0.01760679	0.018014565	0.016624728	0.017361935	0.0145390155	0.010676484
0.0	0.014026102	0.011685578	0.011626729	0.016461603	0.017546525	0.01791305	0.016642386	0.01732401	0.014577215	0.010662048
0.0	0.014134602	0.011744351	0.011643114	0.016546294	0.017621262	0.018032592	0.016628938	0.0173955	0.014646839	0.010651963
0.0	0.00053419033	0.00029457296	0.00025670693	0.00040161904	0.00043076562	0.000507904	0.0006081977	0.0006793924	0.0005965866	0.0002943043
0.0	0.01403867	0.011739554	0.011660169	0.016503578	0.0176566	0.018047068	0.016691808	0.017330967	0.014634857	0.010633797
0.0	0.066830195	0.023916665	0.032477472	0.07049675	0.065847196	0.09124125	0.081071645	0.051432583	0.07731532	0.06341871
0.0	0.07694739	0.04503431	0.06374832	0.051355798	0.08963078	0.06457059	0.050111227	0.026063519	0.07975718	0.075969405
0.0	0.00035628796	8.101707e-05	0.00011351319	0.00048277702	0.00047378748	0.00070048845	0.00054536836	0.00033750143	0.00046761322	0.00026187004
0.0	0.06276949	0.09208914	0.07154944	0.06792443	0.09087702	0.03015633	0.07491133	0.063149184	0.09684663	0.059518218
0.0	0.25644746	0.24531451	0.26307002	0.25815213	0.20532599	0.2578994	0.2013172	0.29270726	0.27788183	0.28377238
0.0	0.00032766207	0.0004781824	0.00032071077	0.0004592803	0.0007330117	0.00016192085	0.0004899872	0.00044298466	0.00063635915	0.00024064632
0.0	0.5774083	0.5695272	0.57933635	0.5636761	0.56340146	0.5779201	0.5786886	0.56290466	0.5698773	0.56903666
0.0	0.014012477	0.011720219	0.011650622	0.016439384	0.01763331	0.018039009	0.016594999	0.017394505	0.0145362355	0.010619349
0.0	0.57836485	0.570207	0.57964426	0.565147	0.56380844	0.5778205	0.579071	0.56344354	0.57208735	0.5702893
0.0	0.014080351	0.011760429	0.011668822	0.016560746	0.01766916	0.018029973	0.016627029	0.017441373	0.014698667	0.010686662
0.0	0.0140307	0.011723163	0.011654664	0.016477222	0.01760218	0.017989503	0.016615812	0.017368143	0.014554799	0.010642726
0.0	0.048361234	0.03308472	0.02030035	0.028124698	0.025600055	0.029119175	0.03584209	0.03468912	0.024693968	0.051596887
0.0	0.048336115	0.033135828	0.020275641	0.028094389	0.025689486	0.029140778	0.035723705	0.034575008	0.024762692	0.05144851
0.0	0.048355423	0.033391617	0.02032467	0.028211948	0.025782289	0.029253783	0.035800986	0.034591805	0.024721995	0.051675927
0.0	0.048374623	0.03307881	0.020272866	0.028065916	0.025629068	0.029115684	0.035766404	0.034592703	0.02459272	0.051201336
0.0	0.048263106	0.03287941	0.020273207	0.028010506	0.02548519	0.02903378	0.035757687	0.034284946	0.02449387	0.05143997
0.0	0.008476963	0.004624636	0.0037815233	0.0030211348	0.004859174	0.0054169665	0.007984017	0.0064781676	0.003792841	0.013134745
0.0	0.042319044	0.029225335	0.015580919	0.038358595	0.017382488	0.039702274	0.048074834	0.05420672	0.03859571	0.052009217
0.0	0.042435594	0.02929944	0.0155960955	0.038314346	0.017471323	0.039592993	0.048038606	0.054390904	0.038700577	0.052223884
0.0	0.042477388	0.029577203	0.01563046	0.038684323	0.017555907	0.039732073	0.048190713	0.054515332	0.038883276	0.052535556
0.0	0.042357866	0.029302863	0.015667576	0.03854386	0.01747468	0.03953669	0.04824012	0.05424274	0.038813647	0.05217818
0.0	0.042281743	0.029070105	0.015558198	0.03829176	0.017341569	0.03958119	0.04780766	0.054051913	0.03857523	0.052082203
0.0	0.0074147684	0.004086086	0.0029022787	0.0041727936	0.0032985886	0.0074451272	0.010833845	0.010341525	0.0060359966	0.013351209
0.0	0.059797592	0.035934318	0.02765095	0.036626596	0.027644167	0.040300008	0.022871658	0.046368357	0.045021847	0.03194385
0.0	0.06001315	0.035886966	0.027635427	0.03652644	0.027701698	0.040323704	0.022803161	0.046196505	0.044971857	0.03192875
0.0	0.060126357	0.036138415	0.027727481	0.036751654	0.027804205	0.04032114	0.02280346	0.04644259	0.045063492	0.032066014
0.0	0.060054827	0.035991166	0.027735833	0.03670487	0.027735343	0.040296894	0.022911752	0.04632275	0.044922065	0.03191127
0.0	0.059949078	0.035865292	0.02762432	0.036650788	0.027556593	0.04023619	0.022871627	0.04624481	0.044804934	0.03189432
0.0	0.010637927	0.005042157	0.0051967436	0.0039844965	0.005266675	0.0075834184	0.0050336053	0.008732422	0.007065605	0.008028565
0.0	0.059456106	0.045184735	0.02531903	0.021119967	0.025723895	0.034920365	0.045752108	0.049690243	0.032702368	0.05435348
0.0	0.059066214	0.044844992	0.025132477	0.020938614	0.025535468	0.03465361	0.045154564	0.04937209	0.032313976	0.05419773
0.0	0.05947251	0.045328103	0.025268754	0.021235932	0.025807511	0.03470363	0.045366302	0.04995635	0.03262146	0.05463739
0.0	0.059097677	0.044973098	0.025272148	0.021049026	0.025711538	0.034697928	0.045377135	0.049619067	0.03235852	0.054254536
0.0	0.05920186	0.0446814	0.025127256	0.02101903	0.025615225	0.03459893	0.045319386	0.04936025	0.03229962	0.054118466
0.0	0.010507954	0.006361316	0.0047185416	0.0022560637	0.0048979493	0.0064811762	0.010200236	0.009404497	0.0050565116	0.013900385
0.0	0.031352036	0.03403584	0.013733069	0.03277385	0.0270381	0.039593413	0.044771113	0.052317932	0.03909464	0.027370118
0.0	0.031279217	0.033982553	0.013678685	0.03272304	0.027069364	0.039566386	0.04473705	0.05236448	0.039173286	0.027324494
0.0	0.03137701	0.034272604	0.013711605	0.03289007	0.02727861	0.039560027	0.044567265	0.052439004	0.039105445	0.027366573
0.0	0.031228676	0.034034822	0.013772677	0.03278352	0.02712367	0.039340973	0.04476367	0.052468486	0.03898352	0.027253954
0.0	0.031320553	0.034036726	0.0136901345	0.03280901	0.027018966	0.039512537	0.044708405	0.052232604	0.039123353	0.027275173
0.0	0.0054128757	0.004774062	0.0025331227	0.003545538	0.0051576803	0.007461858	0.01010634	0.009963273	0.0061017363	0.006856241
0.0	0.0699837	0.031066548	0.030758148	0.03605411	0.025616901	0.031581163	0.049348686	0.05033248	0.033742305	0.06305558
0.0	0.069607496	0.030822935	0.0306406	0.03592109	0.02559915	0.031381074	0.049147286	0.050147727	0.03359306	0.062837936
0.0	0.07000803	0.031281088	0.030679801	0.036236107	0.02572835	0.031487413	0.04936629	0.050489932	0.03373812	0.06317842
0.0	0.06973353	0.03097264	0.030877665	0.03603642	0.02572737	0.03134193	0.04926238	0.05024976	0.03362008	0.06276609
0.0	0.06957782	0.030761158	0.03060595	0.035892006	0.025452737	0.031272616	0.04928391	0.049892467	0.03350983	0.06266017
0.0	0.0124878585	0.004336381	0.0057850955	0.0039016397	0.0048788823	0.0058607357	0.011090005	0.00951599	0.005221109	0.016234865
0.0	0.06607893	0.030622367	0.03129701	0.03867605	0.036560975	0.041817307	0.04859797	0.058566716	0.044836484	0.051519495
0.0	0.06584329	0.030503936	0.031184202	0.03849151	0.03658507	0.041704476	0.04850777	0.058283783	0.044621445	0.051519252
0.0	0.06601546	0.03080754	0.031233283	0.038788546	0.036686685	0.0416889	0.048422683	0.05850294	0.044657428	0.051621675
0.0	0.06610351	0.030798933	0.03146745	0.03870527	0.036669232	0.041630477	0.048648458	0.058504675	0.04465497	0.051583868
0.0	0.065722555	0.03052683	0.031220084	0.038462646	0.036323182	0.041575246	0.048333514	0.058209207	0.044423003	0.05150514
0.0	0.01182252	0.0042860177	0.0058980733	0.00422364	0.0070339153	0.0078864945	0.010937555	0.011236267	0.0070430567	0.013235072
0.0	0.0060981433	0.00366712	0.0019186868	0.0049102306	0.0031436833	0.0022067062	0.007400789	0.004843534	0.0026198917	0.00871157
0.0	0.009572989	0.006507802	0.0022965937	0.003424523	0.0031932497	0.004450475	0.0057396377	0.010799732	0.007209856	0.009065171
0.0	0.049000327	0.03233118	0.022160687	0.032708462	0.022815423	0.024455456	0.03486041	0.04813451	0.0233443	0.045502365
0.0	0.006602019	0.0036682421	0.0020295358	0.005266395	0.0028882185	0.0026320906	0.0075406325	0.0047192513	0.0027058779	0.007455896
0.0	0.010357941	0.006479773	0.0024354719	0.0036707837	0.002926807	0.005303625	0.0058365786	0.010499346	0.007438981	0.0077888123
0.0	0.052841555	0.032568447	0.023703039	0.03521457	0.020969154	0.029211849	0.035720713	0.047131255	0.024306104	0.039523292
0.0	0.053006705	0.032730542	0.023617176	0.035358828	0.02100515	0.029182337	0.03568504	0.047236912	0.024320384	0.039486073
0.0	0.05291071	0.032311745	0.023495795	0.035034996	0.020974794	0.029293973	0.035667904	0.047074605	0.024197605	0.03920043
0.0	0.052899677	0.032400366	0.023405096	0.034995377	0.020900212	0.029037917	0.035567347	0.047120012	0.024168404	0.039293353
0.0	0.05277501	0.032483537	0.02360157	0.035040937	0.020902827	0.029224887	0.035588223	0.047023498	0.024006573	0.039440688
0.0	0.0529556	0.032541566	0.023609174	0.03526241	0.020934451	0.029196573	0.03563193	0.047214758	0.024258858	0.03933123
0.0	0.008056136	0.0043402547	0.002092645	0.0064331633	0.0032292735	0.0029938975	0.008868568	0.004987369	0.0044491356	0.008869892
0.0	0.06422341	0.03861781	0.024441661	0.04285462	0.023641605	0.033210292	0.041937716	0.04979623	0.039544974	0.0467682
0.0	0.06401727	0.03842906	0.024444994	0.042751644	0.02341011	0.03322145	0.042003416	0.04990063	0.039388124	0.04663817
0.0	0.061200596	0.042543303	0.022720996	0.037434403	0.023199128	0.032799315	0.040205684	0.047463544	0.04016682	0.06587248
0.0	0.008055504	0.003790939	0.001936337	0.00453266	0.003194792	0.0024507572	0.00925951	0.005385178	0.005004884	0.008280536
0.0	0.012648569	0.006705619	0.0023161683	0.0031657564	0.003241514	0.0049461336	0.007167616	0.011990883	0.0136978375	0.008603907
0.0	0.06388494	0.033751354	0.022533804	0.030496893	0.023222232	0.027430214	0.04385973	0.05357825	0.04417726	0.043575373
0.0	0.06404299	0.033812664	0.022445466	0.030545669	0.0232173	0.027324442	0.043626167	0.053666852	0.04420149	0.043570325
0.0	0.06403647	0.033831853	0.022503681	0.030507835	0.023359329	0.02734843	0.043616697	0.053636517	0.044135336	0.04362009
0.0	0.063955925	0.033700354	0.022619331	0.030472612	0.023240145	0.027248321	0.043617256	0.05364672	0.04410868	0.043491706
0.0	0.06366398	0.033550374	0.022380503	0.030297525	0.023137325	0.027242415	0.043527596	0.05339911	0.043962993	0.043340903
0.0	0.06370475	0.033567324	0.022306621	0.03032407	0.023129825	0.027242376	0.043457817	0.05314489	0.04363294	0.043375157
0.0	0.06358154	0.033459656	0.022388926	0.0303232	0.023183865	0.027125524	0.043397035	0.05341179	0.043734472	0.043489166
0.0	0.063735306	0.03361498	0.022430303	0.030457484	0.023090791	0.027330076	0.04355379	0.053381555	0.04406862	0.043487914
0.0	0.061219003	0.03750051	0.026827956	0.043621086	0.031078698	0.043063004	0.03220191	0.053721633	0.033362973	0.05200815
0.0	0.061406836	0.037483934	0.026832966	0.04348888	0.031111788	0.043336533	0.03210513	0.053792387	0.03325962	0.052044023
0.0	0.060972966	0.03737999	0.026789956	0.04360162	0.031002706	0.04315319	0.03213991	0.05376696	0.033067267	0.052174635
0.0	0.069374114	0.0384358	0.021769328	0.031741317	0.026128437	0.033870753	0.027892577	0.048079133	0.045983482	0.0669878
0.0	0.06956127	0.03840637	0.021830877	0.031816233	0.026289763	0.033993613	0.027984444	0.04801061	0.046023577	0.06704564
0.0	0.06924241	0.03832416	0.021846218	0.03176671	0.026245525	0.03397073	0.027779564	0.048022427	0.045819093	0.06731709
0.0	0.069322474	0.03822654	0.02178103	0.031753376	0.026103102	0.033883803	0.027851304	0.048212927	0.04579722	0.067039736
0.0	0.061041072	0.03582523	0.029892202	0.033818033	0.024849782	0.021304823	0.05018527	0.048454862	0.044075694	0.057252612
0.0	0.060618337	0.03566984	0.029716747	0.033824366	0.024792742	0.021359695	0.049831122	0.048492767	0.043776512	0.057139296
0.0	0.06071219	0.035511646	0.029677963	0.0337447	0.024655314	0.021262925	0.049901422	0.048289854	0.043836564	0.056798827
0.0	0.0070146676	0.0028540005	0.0012430293	0.0046430537	0.0027745373	0.0029953697	0.0045958506	0.005504323	0.004079089	0.0113608735
0.0	0.05631204	0.025573228	0.01462269	0.031251606	0.020305263	0.03317195	0.022199878	0.054658752	0.036370397	0.05917791
0.0	0.055888593	0.0254931	0.014613019	0.031229516	0.020322382	0.033110052	0.021967398	0.05469144	0.03618126	0.059167467
0.0	0.031047992	0.022386108	0.024276616	0.041646335	0.012782165	0.03016064	0.04943255	0.049681358	0.02957221	0.0671744
0.0	0.04033586	0.028024646	0.018059986	0.029351983	0.018469594	0.023566289	0.027238062	0.03554246	0.028279286	0.041508965
0.0	0.0067863637	0.0032711101	0.0016899197	0.0046972507	0.0027138276	0.0020978246	0.0069803945	0.0037966266	0.0030967884	0.009531822
0.0	0.010649737	0.005774946	0.0020258538	0.003262014	0.0027330208	0.0042317724	0.005394025	0.008401803	0.008474266	0.009886094
0.0	0.054603364	0.0292639	0.019699238	0.031422894	0.019747686	0.023590198	0.03311228	0.038119365	0.027705368	0.04975328
0.0	0.05450656	0.029205658	0.019745268	0.031537987	0.019728275	0.023421166	0.03313978	0.038080305	0.027663287	0.049843643
0.0	0.054574102	0.029234914	0.0196977	0.031491917	0.01979945	0.023507865	0.033080786	0.038127765	0.027651591	0.049691014
0.0	0.054060526	0.02906824	0.019642899	0.031328596	0.019653168	0.023384668	0.033194173	0.037981123	0.027586263	0.049675044
0.0	0.054225743	0.029048577	0.019682357	0.031389922	0.019693695	0.023435632	0.03292803	0.038016737	0.027556237	0.049900766
0.0	0.054275237	0.029055975	0.019745858	0.031228341	0.019734409	0.02353495	0.03307984	0.037881408	0.027596273	0.049577124
0.0	0.05442157	0.029116897	0.019682614	0.031422976	0.019621916	0.023388762	0.03323253	0.03813538	0.027658463	0.049778454
0.0	0.07238074	0.027577225	0.021219783	0.024629235	0.020969545	0.035318077	0.033318568	0.04163393	0.036525384	0.051495295
0.0	0.072105795	0.02754041	0.021123398	0.024659712	0.020798992	0.035408515	0.033206016	0.041690223	0.03651271	0.051425364
0.0	0.05528437	0.018994957	0.012997255	0.03005421	0.014499232	0.0263695	0.037441112	0.021272704	0.023376033	0.052338563
0.0	0.015268561	0.008667009	0.0029053506	0.004483572	0.0031842494	0.0063751712	0.01035975	0.016115587	0.016438952	0.011947778
0.0	0.07637996	0.0432323	0.028173594	0.042708218	0.022773465	0.03484638	0.0620288	0.071353264	0.052627917	0.059595037
0.0	0.068085186	0.02655267	0.026901793	0.03796268	0.030993568	0.038888738	0.04561698	0.056555446	0.03551149	0.062093984
0.0	0.06748439	0.026384832	0.026613815	0.037860263	0.030873124	0.03873025	0.045481745	0.056511465	0.035309855	0.0620929
0.0	0.06309607	0.033341303	0.023762524	0.030802088	0.027370369	0.019798046	0.028292403	0.054273624	0.017108332	0.07161573
0.0	0.06305236	0.033092644	0.023695473	0.030650297	0.027246395	0.019819885	0.028339116	0.054228727	0.017062902	0.07136714
0.0	0.0495668	0.035469133	0.022932753	0.036398634	0.027940655	0.022510964	0.019643847	0.044532463	0.016082345	0.05087875
0.0	0.00921454	0.0023748486	0.0017092013	0.0062553054	0.0018399644	0.0022328428	0.011036572	0.0032749306	0.00572284	0.011334579
0.0	0.014486823	0.004223552	0.00206224	0.0043677017	0.0018642073	0.004507434	0.008554451	0.007291138	0.015703017	0.011833639
0.0	0.072934635	0.021396259	0.020093061	0.041523445	0.013523164	0.024861623	0.051921137	0.033240076	0.050186876	0.05904516
0.0	0.072822705	0.021384928	0.019915126	0.041634213	0.0134489965	0.02497698	0.051768918	0.033217426	0.050228193	0.05897561
0.0	0.07269619	0.021309359	0.019873109	0.041340966	0.013450674	0.024946893	0.05135697	0.033123076	0.049879327	0.059082933
0.0	0.072792545	0.02132858	0.019942544	0.041530874	0.013420961	0.024973508	0.051395994	0.0331793	0.04993256	0.059078645
0.0	0.06824623	0.043146774	0.021222774	0.030078491	0.033997826	0.03257174	0.032343086	0.050635226	0.03886039	0.043309387
0.0	0.06832957	0.043111745	0.021360712	0.030066641	0.03406032	0.0324186	0.032535017	0.05062384	0.03885903	0.043302346
0.0	0.068259686	0.042942107	0.021268733	0.030010566	0.033914067	0.032579478	0.032457747	0.05051991	0.038757578	0.043191854
0.0	0.08065032	0.03270172	0.027928045	0.03951482	0.023960207	0.028048584	0.031938918	0.031040039	0.042324495	0.048149988
0.0	0.046345674	0.021189716	0.02733481	0.027214678	0.02260975	0.01669479	0.030197456	0.04925381	0.02662282	0.061609793
0.0	0.046303567	0.02122533	0.027291486	0.027325982	0.022679497	0.016768327	0.030202845	0.049399726	0.026509965	0.061839774
0.0	0.046206567	0.021160116	0.027376348	0.0272342	0.02259216	0.0167281	0.030330174	0.049552865	0.026552688	0.061576262
0.0	0.0009447132	0.0007797494	0.00027245109	0.0005907673	0.00041856678	0.00086290785	0.00084135256	0.0003239809	0.0007150624	8.823819e-05
0.0	0.21333194	0.20306958	0.2429354	0.16814484	0.18533902	0.27155086	0.14811815	0.17471467	0.23272175	0.20958719
0.0	0.029833347	0.024446066	0.043707658	0.022430815	0.024585823	0.0169616	0.022937192	0.017680112	0.019360704	0.010960683
0.0	0.0007165775	0.00022197676	0.000518403	0.001218755	0.00069186056	0.0013569044	0.00097619963	0.0022904323	0.0006542887	0.0027894687
0.0	0.03034669	0.04880415	0.040920954	0.066756815	0.019730275	0.020735333	0.064273335	0.03816995	0.01074855	0.057385765
0.0	0.028782748	0.05256185	0.0525735	0.05576992	0.0285673	0.045336872	0.022939436	0.045124117	0.05018483	0.031474564
0.0	0.0014865219	0.0033451903	0.0015327127	0.0011309637	0.0015317176	0.0019821564	0.0011759385	0.0026994299	0.0040187775	0.0004582441
0.0	0.0013491593	0.0027769182	0.001772341	0.0013062546	0.0015069254	0.0026908566	0.0015401146	0.003407951	0.004040111	0.000479247
0.0	0.0028630255	0.0030858112	0.0037370196	0.005060783	0.0023795236	0.0033390867	0.0003859085	0.003302667	0.005997845	0.0032086999
0.0	0.0010516745	0.0011899677	0.001738779	0.0020471555	0.0011401273	0.0006884342	0.0009780942	0.00069179235	0.00055721233	0.0025863342
0.0	0.060633212	0.052262653	0.031083994	0.04879938	0.039312616	0.031336125	0.047290847	0.041781764	0.03998435	0.036660403
0.0	0.002258794	0.00057258917	0.00019871781	0.0010545794	0.0014879381	0.00035102776	0.0008628145	0.0008128959	0.0016423261	0.00062747207
0.0	0.0030350694	0.0023119673	0.00074778777	0.002022164	0.0012889102	0.0007706478	0.0017858708	0.0014664612	0.0012954595	0.0010891068
0.0	0.0006323484	0.0017156336	0.0008573805	0.0019591341	0.0011115528	0.0007542576	0.0021780357	0.0050657196	0.0031055154	0.00048255158
0.0	0.0010248291	0.0010963838	0.0015925644	0.00215085	0.0007704958	0.0007282055	0.00042016528	0.0009716423	0.0003106037	0.0023729808
0.0	0.013063467	0.017439952	0.0053848764	0.0097151995	0.011330268	0.0110756485	0.01406173	0.013152224	0.017655874	0.005457349
0.0	0.0043881824	0.020306876	0.003267805	0.0097383065	0.008148668	0.0057029915	0.009913127	0.0117566995	0.011591274	0.012802169
0.0	0.13710777	0.14814956	0.11899691	0.12602672	0.13167925	0.12741768	0.14161332	0.16832362	0.16037057	0.08048548
0.0	0.050250467	0.16881204	0.075608544	0.12629116	0.098054715	0.06957978	0.10379504	0.15301642	0.1108149	0.17140459
0.0	0.010303802	0.011812335	0.0069904365	0.0093568545	0.004351293	0.006709483	0.0047852583	0.0043541016	0.0027836119	0.0058413176
0.0	0.024005689	0.023733271	0.037684858	0.051354405	0.05191055	0.02849935	0.03605515	0.06169515	0.03024195	0.06043713
0.0	0.15479702	0.13451336	0.1684179	0.16438149	0.14793766	0.17802931	0.15032199	0.15168911	0.1303476	0.1964134
0.0	0.0047320216	0.0021972458	0.0017276823	0.0063389638	0.002390739	0.0050699417	0.00243811	0.004443268	0.0022374857	0.0040749093
0.0	0.0069849077	0.0071485606	0.0047454094	0.011371439	0.007833317	0.0054748747	0.005993164	0.003913736	0.007580756	0.016209174
0.0	0.0007466919	0.0008229927	0.0012689667	0.0007433613	0.0014739765	0.0013324687	0.0003660781	0.00071438635	0.0029911944	0.0019006162
0.0	0.0009784843	0.0021770825	0.0013724079	0.0026056897	0.0003800269	0.0021595992	0.0014287742	0.0011500623	0.001676181	0.003439401
0.0	0.021110268	0.01037446	0.0100480085	0.014560183	0.018568832	0.025055137	0.026134463	0.027878791	0.015394398	0.021386296
0.0	0.28122213	0.1020473	0.22490428	0.21646963	0.19717371	0.32822725	0.300432	0.3026909	0.14437012	0.24650452
0.0	0.27969068	0.10134084	0.22478174	0.21519054	0.19615012	0.32674336	0.2999843	0.30144152	0.1438313	0.24586087
0.0	0.28120336	0.10218789	0.22558104	0.21654668	0.19722667	0.3278748	0.2996677	0.30244535	0.14468797	0.24748479
0.0	0.28076968	0.10239268	0.22554213	0.21649648	0.19726828	0.32869297	0.30055073	0.30219224	0.14489733	0.24704528
0.0	0.27957198	0.101370186	0.22494525	0.21569367	0.19620472	0.32793513	0.2993	0.30147806	0.14422452	0.24570423
0.0	0.28223425	0.10239206	0.22507344	0.21686094	0.19741443	0.32753894	0.30076677	0.3037326	0.14506216	0.24756841
0.0	0.24902727	0.2722895	0.36573473	0.28941613	0.26350278	0.18132567	0.21462514	0.2769726	0.29237202	0.24586871
0.0	0.3189976	0.23213509	0.18529461	0.22725305	0.19907217	0.22188915	0.25402042	0.26466832	0.23402748	0.3095624
0.0	0.029437173	0.006420223	0.008352168	0.012275184	0.012834408	0.026154295	0.019387426	0.03644531	0.011425413	0.020542933
0.0	0.011555627	0.0017017866	0.0023430912	0.0038571223	0.0040962007	0.009927932	0.0067766667	0.015390129	0.0035088598	0.007348063
0.0	0.019065911	0.014775229	0.008317714	0.017525963	0.01856407	0.019077687	0.012488048	0.032636736	0.026730431	0.024821158
0.0	0.05299867	0.07539444	0.03628158	0.041214544	0.022726694	0.10650328	0.059017282	0.09043045	0.054872032	0.07375358
0.0	0.0027598236	0.004855436	0.0016115692	0.004030305	0.0047464385	0.0029259124	0.00675537	0.0019933833	0.0017627177	0.00775035
0.0	0.0041611213	0.003475937	0.002293432	0.007863229	0.003146452	0.006731956	0.008339528	0.0023759345	0.004185089	0.0059172898
0.0	0.0025772364	0.006896029	0.002941214	0.0042386577	0.0060874736	0.0059715267	0.007760826	0.00147497	0.0059606903	0.008700155
0.0	0.0029453435	0.0025166974	0.0018068762	0.007056882	0.003845447	0.0043870825	0.0074608624	0.0033625576	0.006652677	0.0048951027
0.0	0.0061861444	0.005172185	0.0033747405	0.007080192	0.0045661703	0.004927376	0.0050158976	0.0030660117	0.0058735767	0.0064235544
0.0	0.004336224	0.0053727287	0.0031460002	0.0076815793	0.0044450276	0.0059701507	0.0043995194	0.0032094338	0.0059769778	0.006227109
0.0	0.0032932032	0.002185102	0.0027870608	0.003628887	0.0040576975	0.004424392	0.0023235504	0.0024502538	0.002143127	0.0050094835
0.0	0.0040730285	0.004170797	0.0028056724	0.0047846087	0.0028357557	0.0040205703	0.0023596764	0.0015511292	0.0020273323	0.006450474
0.0	0.0037705796	0.003424147	0.0020781483	0.0058160294	0.0028832501	0.004430754	0.0027701696	0.0026706795	0.001809732	0.0062376317
0.0	0.0812384	0.02750697	0.047977462	0.051947877	0.06305465	0.11454299	0.073792696	0.11864613	0.048068225	0.057985637
0.0	0.16250467	0.08423205	0.10181349	0.10203304	0.15007864	0.07418125	0.12879892	0.13154936	0.07654632	0.14636984
0.0	0.053741466	0.046389364	0.03864114	0.037992265	0.074289985	0.040153466	0.058779534	0.09539659	0.039341997	0.060496632
0.0	0.06446116	0.049524296	0.069201596	0.06121876	0.106811546	0.06334603	0.11638341	0.128944	0.040170267	0.06548272
0.0	0.031576324	0.022639263	0.034501106	0.029833125	0.061811026	0.030828463	0.06805578	0.07922608	0.017285429	0.032353453
0.0	0.06435769	0.04947214	0.06929535	0.061141215	0.10679996	0.063399985	0.11648921	0.12884593	0.04030475	0.06551828
0.0	0.0037113922	0.0014627359	0.0010968278	0.0013809496	0.0007854552	0.0012663334	0.00339212	0.00066661846	0.00036497714	0.00289494
0.0	0.0013425619	0.00062955095	0.0002518621	0.00046262098	0.0012863899	0.0038191553	0.0048817885	0.0021652984	0.00011642671	0.00081827544
0.0	0.0028900565	0.0044630063	0.0060837474	0.0075159646	0.004696506	0.005940033	0.004224551	0.0047624763	0.0039129774	0.0174703
0.0	0.003612375	0.0067327013	0.003237674	0.0050223414	0.0032663285	0.0039473	0.0042820126	0.004479277	0.0041328412	0.0035886667
0.0	0.0030748204	0.005917988	0.0019355245	0.0046475865	0.0015996204	0.0029486723	0.0034537665	0.0023429873	0.003983793	0.008423736
0.0	0.002339961	0.0066346796	0.0025497298	0.002998778	0.0015624654	0.004014907	0.0028900178	0.0039674863	0.002518229	0.0033243091
0.0	0.0044527953	0.0053745154	0.0015135305	0.0023324327	0.0029503973	0.0038033123	0.0021909394	0.0025775812	0.003947767	0.0042311535
0.0	0.0041076057	0.0031403722	0.0025580565	0.006616483	0.0028864585	0.0022321853	0.003950625	0.0029470564	0.0027897048	0.005440988
0.0	0.0048956303	0.0066079637	0.004040395	0.0058419765	0.002300384	0.0033535853	0.0032880923	0.00511478	0.0029242032	0.0038042576
0.0	0.005956321	0.0074829785	0.0033227105	0.002955166	0.0014853602	0.0036549275	0.0030229923	0.006982431	0.002970418	0.0068437518
0.0	0.0025332551	0.007661613	0.0028416947	0.0056713573	0.0021062072	0.00321346	0.003877735	0.0058007357	0.0017515953	0.0040804087
0.0	0.0033501256	0.0060836202	0.0017391747	0.004013174	0.0022758164	0.0027550927	0.005066061	0.0057479325	0.0067368033	0.0047629215
0.0	0.005780874	0.008283839	0.0023780356	0.0043854043	0.0010473586	0.0030140996	0.0029081353	0.0047579245	0.0032448405	0.004037165
0.0	0.0046469774	0.008215994	0.00254895	0.005283303	0.0023785583	0.0020918807	0.0020691217	0.0038135992	0.0021195184	0.0058479784
0.0	0.0039301473	0.00943916	0.0014846417	0.003598595	0.0021940635	0.002820088	0.0030024683	0.0040296195	0.0055902004	0.0071424954
0.0	0.005496597	0.0070146513	0.0015563495	0.0024818776	0.0019611844	0.0039012732	0.0016032624	0.002223023	0.0034376122	0.006721394
0.0	0.004825445	0.0075875176	0.001883358	0.0037887031	0.0021139474	0.0028689394	0.0021829293	0.004427411	0.0039028137	0.003430965
0.0	0.0054231407	0.0031564916	0.0025165528	0.0061554536	0.0009643877	0.003967347	0.0020673305	0.0039432542	0.005009153	0.0032496266
0.0	0.0058288863	0.0057796077	0.0020114149	0.003709901	0.0022028887	0.0018345019	0.004329775	0.0031693322	0.0045930482	0.005055048
0.0	0.0034595812	0.0051375926	0.0026943423	0.0047431285	0.0029839394	0.0037722313	0.004022698	0.0030415216	0.005714232	0.0050399355
0.0	0.0040310915	0.0059801484	0.001459446	0.0057438705	0.0017969905	0.0022236365	0.0032281056	0.00518104	0.0035342218	0.008131075
0.0	0.005419351	0.0076628174	0.0030457985	0.003146063	0.0026506193	0.0030245003	0.0030795508	0.0031105515	0.0028059045	0.0016842907
0.0	0.004579806	0.004272275	0.0037723694	0.0038986076	0.0018304216	0.0029115526	0.0034622205	0.005439035	0.0032359494	0.0056064622
0.0	0.0035891745	0.006829519	0.003379955	0.0050829323	0.0030776146	0.0037995782	0.00502688	0.0022067397	0.0034112255	0.0033887606
0.0	0.0043894867	0.0033550982	0.0023087822	0.0031330006	0.0025166676	0.0026997083	0.0028601803	0.0018288941	0.0038245197	0.005784613
0.0	0.005788004	0.007572839	0.0033569613	0.002858455	0.0018249856	0.0029336766	0.0037738855	0.002954552	0.006248148	0.005048268
0.0	0.0039814585	0.004826743	0.0021671278	0.00346345	0.0027820147	0.0022119135	0.0026947497	0.00411277	0.005687422	0.0061243223
0.0	0.0046493933	0.0038351368	0.0019907677	0.004092745	0.0011855249	0.0029382117	0.0018909024	0.0034228521	0.00500383	0.0033315495
0.0	0.0075426954	0.009716907	0.0058074747	0.01144498	0.0064007486	0.006080352	0.007015844	0.011438029	0.0077963294	0.014400361
0.0	0.098556615	0.09995353	0.061438102	0.08654359	0.078797	0.0714619	0.05708496	0.05196791	0.05460122	0.11069993
0.0	0.027104551	0.017416794	0.010620366	0.02191123	0.02522797	0.022645036	0.021366032	0.036291417	0.022332177	0.032629643
0.0	0.054880947	0.056294225	0.029575752	0.046756264	0.041538354	0.036039487	0.026894439	0.024252098	0.025634266	0.064172536
0.0	0.09885017	0.10045134	0.061467987	0.08704886	0.07928708	0.071688905	0.057272226	0.052254822	0.054706454	0.11143375
0.0	0.0061292322	0.0046263966	0.0027144845	0.008423207	0.004191688	0.0036200255	0.00372539	0.0066027544	0.008833049	0.01842945
0.0	0.027869139	0.049195588	0.035455726	0.04625087	0.024335444	0.04406191	0.032803	0.040020615	0.03373284	0.022888783
0.0	0.027869139	0.049195588	0.035455726	0.04625087	0.024335444	0.04406191	0.032803	0.040020615	0.03373284	0.022888783
0.0	0.0025497782	0.0024191502	0.00088667806	0.0025444115	0.0013385377	0.0030087396	0.0013967734	0.0021322302	0.0014127707	0.0010225524
0.0	0.05585537	0.053715743	0.033840097	0.05475339	0.040085156	0.060648814	0.042207107	0.050051738	0.041697018	0.03577855
0.0	0.00092866353	0.0027570508	0.00035243173	0.0037574642	0.001747959	0.0027427191	0.0004674049	0.0011792723	0.0017137659	0.0008018933
0.0	0.036402382	0.08148554	0.011866929	0.053414658	0.049691312	0.07685818	0.0154998135	0.041842956	0.044890672	0.057921056
0.0	0.06476754	0.048904557	0.037702248	0.07048878	0.06627118	0.075430244	0.06057459	0.09143706	0.08210893	0.121810816
0.0	0.03174523	0.022447873	0.015855432	0.035671003	0.03323833	0.038853124	0.029008867	0.050749242	0.043464873	0.07244336
0.0	0.06498781	0.049168304	0.03786374	0.07047185	0.06616223	0.075752914	0.060942795	0.091958456	0.0822674	0.121451154
0.0	0.031907912	0.022414425	0.015895408	0.035738245	0.033117905	0.038867157	0.029124182	0.05073018	0.043589804	0.07264522
0.0	0.10951827	0.06871478	0.104247965	0.09327876	0.0964988	0.04707854	0.07412551	0.105727196	0.066858694	0.06065521
0.0	0.10951827	0.06871478	0.104247965	0.09327876	0.0964988	0.04707854	0.07412551	0.105727196	0.066858694	0.06065521
0.0	0.00067293295	0.0002344269	0.00070079963	0.00031289252	0.0012151893	0.0046985485	0.00262525	0.00168611	0.0002728132	0.0036245326
0.0	0.043948915	0.05133359	0.06678789	0.06213616	0.053732224	0.012547414	0.062783875	0.049512256	0.030837053	0.050437186
0.0	0.05594576	0.030586516	0.04837774	0.062099483	0.028847707	0.018783974	0.049987014	0.062420193	0.024243606	0.021985104
0.0	0.043948915	0.05133359	0.06678789	0.06213616	0.053732224	0.012547414	0.062783875	0.049512256	0.030837053	0.050437186
0.0	0.043804202	0.05096296	0.06669278	0.061871987	0.05369071	0.012483984	0.06290417	0.049420252	0.03083587	0.05019158
0.0	0.043948915	0.05133359	0.06678789	0.06213616	0.053732224	0.012547414	0.062783875	0.049512256	0.030837053	0.050437186
0.0	0.0019511395	0.0016039059	0.0011581238	0.0031675985	0.0007583448	0.00021283783	0.0020956704	0.0014095556	0.0019328917	0.00029380585
0.0	0.002558504	0.00074863766	0.0018661054	0.0033218453	0.0006777417	0.00026523764	0.0019901926	0.0033999872	0.0004610977	0.00037552646
0.0	0.25128686	0.24301016	0.28296256	0.2075648	0.22860208	0.19728278	0.11986786	0.2303714	0.18729125	0.15275127
0.0	0.063497186	0.046016138	0.029539686	0.034786507	0.03177843	0.042663332	0.027144484	0.03402573	0.039014596	0.0644672
0.0	0.057944477	0.10857951	0.075994745	0.06342899	0.046224665	0.057910062	0.060848802	0.087418705	0.0845609	0.069045864
0.0	0.00738819	0.014508515	0.015107113	0.010164388	0.009003016	0.010796152	0.012936513	0.007054931	0.008088407	0.0051242225
0.0	0.003159851	0.004991289	0.0102933515	0.005615479	0.0033024377	0.0037185908	0.0034159818	0.0043163043	0.0039012418	0.0033711065
0.0	0.011550688	0.009193911	0.0150880115	0.01341901	0.007037146	0.016727582	0.011864419	0.009495768	0.014044763	0.0033410215
0.0	0.0448419	0.061144672	0.025721753	0.03853635	0.022318397	0.024924014	0.042591475	0.041310154	0.040061742	0.050487705
0.0	0.06294535	0.09564565	0.06410184	0.08025653	0.06285312	0.09891948	0.06907186	0.06054938	0.076519206	0.039898288
0.0	0.035962254	0.048662443	0.065141805	0.03904347	0.031707685	0.03873577	0.047953468	0.059916887	0.06410244	0.043546367
0.0	0.0040337862	0.0062579084	0.008805905	0.0044164592	0.004058572	0.0020167497	0.0039016453	0.006144874	0.007957116	0.00792566
0.0	0.060366604	0.04027198	0.029579183	0.03545562	0.020952128	0.045326658	0.048994403	0.016798362	0.069741	0.036558878
0.0	0.06007952	0.028825073	0.038487643	0.037507046	0.043533005	0.06431724	0.058706004	0.032895643	0.027539369	0.042540114
0.0	0.0017908257	0.0032858523	0.00023827622	0.0030347304	0.00028641766	0.0016211324	0.0030612173	0.000925351	0.0010546895	0.0022488462
0.0	0.076780684	0.018451907	0.062901035	0.022131434	0.04790888	0.06442015	0.047105942	0.016325213	0.05349416	0.02961649
0.0	0.098240994	0.09724059	0.117287286	0.08744935	0.08661735	0.077290766	0.095547885	0.07791181	0.07775469	0.09492305
0.0	0.042412873	0.0625697	0.05101912	0.050067794	0.05110382	0.052551746	0.06542263	0.08204954	0.026582487	0.04419613
0.0	0.02711084	0.030343002	0.019339677	0.031242741	0.023382295	0.027375638	0.02185143	0.040460873	0.04333493	0.04182342
0.0	0.024258813	0.07581314	0.032287147	0.057212308	0.019701457	0.037976846	0.041007962	0.041963093	0.06376979	0.06936519
0.0	0.05255127	0.12533212	0.065748505	0.100986846	0.044210836	0.07440262	0.07905401	0.07940363	0.1100206	0.11743865
0.0	0.024245169	0.075639114	0.032292712	0.057359334	0.019653708	0.037962127	0.041110028	0.041931253	0.06392446	0.069198675
0.0	0.07074755	0.030295257	0.052311737	0.03804717	0.052740492	0.04314648	0.03716212	0.04156674	0.05685737	0.027288554
0.0	0.059835296	0.02820802	0.029717071	0.060111217	0.023314264	0.022702115	0.042931523	0.08122487	0.03448992	0.046042413
0.0	0.0037328748	0.0009975543	0.0008059135	0.002888941	0.00012383566	0.00018434672	0.003867504	0.0009785929	0.0010940348	0.002464751
0.0	0.0055420743	0.006253515	0.0074590826	0.0037934752	0.007049038	0.0051346202	0.008210187	0.0023580424	0.0033935856	0.00258246
0.0	0.006516526	0.00450752	0.011262871	0.007961811	0.0037479461	0.0126074385	0.008565738	0.008278258	0.0071486686	0.003015371
0.0	0.012823701	0.009468659	0.014688802	0.016443254	0.0067651775	0.014129267	0.012061897	0.01375174	0.016358702	0.0071786996
0.0	0.024056261	0.028722944	0.05835244	0.034905687	0.05071831	0.026447548	0.050468553	0.044742297	0.060750812	0.040351547
0.0	0.017174922	0.029896967	0.021265527	0.036056414	0.02924428	0.012693512	0.038409926	0.010705756	0.035818577	0.007593923
0.0	0.09117912	0.06911934	0.110925056	0.07249778	0.082295924	0.11744357	0.08764481	0.059547875	0.08202171	0.08772723
0.0	0.097426	0.097553276	0.065582775	0.11208881	0.09421041	0.12321021	0.08215657	0.058142666	0.08357565	0.08244606
0.0	0.09588406	0.095364146	0.066456445	0.067483164	0.11215801	0.110189594	0.115265444	0.060865488	0.070500016	0.09646081
0.0	0.03423131	0.023691434	0.026286788	0.02381505	0.024035962	0.02823516	0.029959965	0.0108141685	0.027738597	0.012299593
0.0	0.031846505	0.022903666	0.051550142	0.025299555	0.027508385	0.04119516	0.035734892	0.04239672	0.020002596	0.034302726
0.0	0.02834941	0.03741603	0.05415149	0.032323908	0.018667877	0.03614442	0.026388086	0.038433746	0.034392864	0.03235292
0.0	0.07204657	0.02183093	0.060824305	0.02663318	0.03150111	0.032804828	0.0378836	0.057040587	0.016198229	0.06385512
0.0	0.014426372	0.008283796	0.0018493086	0.011840711	0.008342861	0.0057294127	0.011706303	0.016973944	0.004272689	0.0075283134
0.0	0.028082363	0.021059325	0.038679082	0.028036704	0.028230777	0.017913384	0.027412055	0.048416063	0.017358722	0.034127284
0.0	0.0088231405	0.024718976	0.005122397	0.018196233	0.0070513277	0.013356254	0.012032346	0.0080531	0.02121508	0.021377496
0.0	0.04153735	0.060203034	0.025216345	0.04424988	0.022629084	0.031774323	0.038141347	0.026717577	0.023729337	0.05979936
0.0	0.5778891	0.5700568	0.57835686	0.5648035	0.56386966	0.5773039	0.5783009	0.5623553	0.5691733	0.5683995
0.0	0.03814719	0.0084030945	0.029248051	0.043250825	0.015865138	0.0714031	0.06055612	0.036117055	0.010417237	0.018458162
0.0	0.035192996	0.06056377	0.05074433	0.029469626	0.015604677	0.03946709	0.08282713	0.047312688	0.026463643	0.028635979
0.0	0.015538935	0.022225734	0.018548751	0.028354391	0.031188242	0.029123517	0.012855668	0.027536392	0.0359265	0.020672057
0.0	0.018790057	0.034254633	0.04196521	0.038477886	0.024066642	0.030086385	0.024393812	0.028927198	0.032330003	0.027783558
0.0	0.003856327	0.015882032	0.011221317	0.013430788	0.0054053003	0.0068267477	0.0117932875	0.014730309	0.012660055	0.005087854
0.0	0.29612204	0.33410192	0.29729232	0.312012	0.27714363	0.3078768	0.34256804	0.33415192	0.33938718	0.26145315
0.0	0.29597837	0.3342727	0.2969699	0.31147182	0.2776206	0.30760768	0.3426808	0.33475414	0.33902645	0.26128882
0.0	0.0011860591	0.0013404826	0.0005986403	0.0020863079	0.0018925897	0.0004822688	0.0010822631	0.0013004427	0.00078938366	0.00073244993
0.0	0.0029436788	0.0027281358	0.005975349	0.0039807763	0.00797153	0.0057326923	0.0014983531	0.014175111	0.006705003	0.00807082
0.0	0.021091713	0.033413026	0.03262537	0.047149174	0.044578493	0.046471614	0.00901722	0.05306162	0.06616052	0.038378388
0.0	0.0027949107	0.051286336	0.012306315	0.0043313415	0.010155958	0.0060094604	0.025894005	0.013720319	0.04235831	0.026606392
0.0	0.01454494	0.047660507	0.05785591	0.04291779	0.015107496	0.037924662	0.020310847	0.043199364	0.04231713	0.026400957
0.0	0.0013064133	0.0029201282	0.0047374596	0.0015837552	0.00039780256	0.0012265765	0.0023346806	0.0013729413	0.0028900248	0.0033042403
0.0	0.013241868	0.013228783	0.012031507	0.017449433	0.012085244	0.021625642	0.009893163	0.014928275	0.011329745	0.008467485
0.0	0.009212825	0.007953917	0.008267128	0.005016307	0.0063719335	0.006802217	0.007147775	0.021973675	0.0075666346	0.004753131
0.0	0.03543028	0.027112467	0.041843403	0.036647793	0.04517587	0.03282262	0.031600893	0.03026268	0.047093004	0.047582857
0.0	0.0011874078	0.0016568052	0.0011518971	0.0005199408	0.0013640721	0.0009740744	0.0007269338	0.001406436	0.0009821862	0.0022715568
0.0	0.57809764	0.5707523	0.5797497	0.565361	0.56572497	0.5770565	0.5783848	0.56384075	0.5730159	0.5710037
0.0	0.5788624	0.57102084	0.57875663	0.5650218	0.5657165	0.577581	0.5788527	0.56372714	0.57217073	0.57060003
0.0	0.57910436	0.57029307	0.57945895	0.565588	0.5655418	0.5777071	0.5787485	0.56319135	0.5731942	0.57082045
0.0	0.5783705	0.5690891	0.578182	0.56454384	0.5648102	0.57651263	0.5781749	0.56308085	0.5723254	0.5696952
0.0	0.5785491	0.57032365	0.57787806	0.56513983	0.5646686	0.5778085	0.5778694	0.56277335	0.5725194	0.5702138
0.0	0.57892364	0.569799	0.5793267	0.56479466	0.56606346	0.5772689	0.5783266	0.56270725	0.5726142	0.57049435
0.0	0.57908005	0.57071716	0.5796991	0.56614554	0.56520414	0.5766137	0.5780379	0.5622297	0.5729812	0.5705348
0.0	0.57824534	0.5706663	0.5791376	0.56632197	0.5658496	0.5773353	0.57846075	0.56376415	0.573248	0.57172036
0.0	0.57841694	0.5711684	0.57999897	0.5656532	0.56589144	0.57805294	0.5779856	0.56392145	0.5730494	0.57067424
0.0	0.57850176	0.5705134	0.57920927	0.5667081	0.5660964	0.57819825	0.57845163	0.56442314	0.5733006	0.5714989
0.0	0.5789708	0.570526	0.57844967	0.5655027	0.56648415	0.57798356	0.57775736	0.5636863	0.5731174	0.57035476
0.0	0.5777974	0.57006717	0.5788853	0.5650723	0.5650118	0.5778303	0.5780687	0.5632855	0.572576	0.57087785
0.0	0.09585972	0.08541104	0.05878769	0.10962754	0.099783905	0.07269137	0.075293414	0.109731294	0.07200308	0.069577545
0.0	0.045335036	0.040175647	0.07081225	0.069494896	0.052083254	0.019379754	0.040171158	0.07605035	0.03125512	0.050385084
0.0	0.012457993	0.01829147	0.017780082	0.030321404	0.020157944	0.022303358	0.015823878	0.028945195	0.020016294	0.025931075
0.0	0.09819179	0.08722123	0.07112811	0.09161476	0.08816969	0.07762635	0.11340575	0.084340334	0.10025296	0.106744
0.0	0.06174246	0.012613566	0.02885742	0.06769713	0.042731795	0.03901051	0.027094744	0.059673626	0.06495164	0.013658653
0.0	0.11672378	0.050986286	0.084522285	0.07724436	0.09536037	0.0656277	0.0851268	0.08298642	0.059022337	0.06776429
0.0	0.02090193	0.02133539	0.0071667098	0.011837838	0.009881889	0.014873393	0.006094777	0.018862864	0.008619443	0.007412681
0.0	0.011434524	0.0112666255	0.005260261	0.01659706	0.005681563	0.016872702	0.013699944	0.014919624	0.0061965715	0.0119850775
0.0	0.16666582	0.13914213	0.08715241	0.14272343	0.15125489	0.1270848	0.20927618	0.18020158	0.11879365	0.14681116
0.0	0.16205795	0.12452119	0.17348161	0.13033794	0.14264433	0.12759054	0.14655955	0.19975251	0.10516065	0.18874334
0.0	0.0155046955	0.015031598	0.006246188	0.009530967	0.011692096	0.007329759	0.0137497345	0.01105694	0.012998816	0.0172376
0.0	0.008832699	0.010932356	0.009164486	0.0122752525	0.0056801327	0.012238946	0.0161593	0.009670934	0.01118883	0.015946006
0.0	0.03229704	0.03950265	0.05010298	0.03442799	0.045486715	0.06916662	0.036731537	0.059204776	0.051531006	0.027201053
0.0	0.018155498	0.036141306	0.043315917	0.05364575	0.026028644	0.07331985	0.033496365	0.019107576	0.0650095	0.045044873
0.0	0.107077554	0.051818166	0.10504846	0.08831866	0.051956475	0.123863034	0.100733414	0.098989785	0.07782154	0.10074472
0.0	0.09695704	0.095668085	0.11280224	0.060828596	0.063354716	0.09205169	0.05910803	0.057357695	0.094653465	0.08624055
0.0	0.015818836	0.020189954	0.019647516	0.03380369	0.01339658	0.044087447	0.020060578	0.033022463	0.021651827	0.013388509
0.0	0.011120487	0.033853017	0.012931851	0.028218051	0.032591894	0.040371265	0.008673747	0.019207284	0.038900018	0.018828787
0.0	0.006514841	0.0064163613	0.011914208	0.003003356	0.0026075828	0.0045549115	0.002698095	0.011596963	0.0041832686	0.0077636098
0.0	0.0033377965	0.006767478	0.005934112	0.0028977892	0.0021812422	0.0077919164	0.008194294	0.004455935	0.008029658	0.008225856
0.0	0.008863841	0.016841503	0.015682407	0.006211604	0.0053632073	0.010274347	0.016594252	0.020615293	0.010224611	0.008465473
0.0	0.029958267	0.07407479	0.05591167	0.028476967	0.019512765	0.03477481	0.03361869	0.062487338	0.057412744	0.054847244
0.0	0.0071708094	0.007374407	0.005146118	0.004764696	0.0030080418	0.0041306987	0.0018416914	0.011945538	0.00407759	0.009704347
0.0	0.0036791032	0.0077854116	0.0073042815	0.003293604	0.007991464	0.00931703	0.014041839	0.008084372	0.0015189145	0.0068734353
0.0	0.0135147115	0.009454541	0.0063276654	0.0061223838	0.002955676	0.0054793213	0.0054279394	0.015908623	0.009125426	0.009873089
0.0	0.007932596	0.010083383	0.0061026565	0.0059950086	0.0041115964	0.005491256	0.0034090152	0.012268906	0.0041031605	0.008713131
0.0	0.012729281	0.012352885	0.0068771862	0.00451813	0.004662278	0.0033413377	0.005302898	0.012473126	0.011161441	0.013187318
0.0	0.07134995	0.042618297	0.026265519	0.025641605	0.016991401	0.032605693	0.026280707	0.04913413	0.021978255	0.034900706
0.0	0.107811585	0.03135288	0.060280062	0.114787936	0.08053142	0.07595605	0.057414263	0.10397011	0.11156748	0.033458125
0.0	0.0028203188	0.010068163	0.012841188	0.0039696842	0.007199737	0.015809026	0.0058600246	0.010745999	0.008942146	0.007751036
0.0	0.003746077	0.00022656439	0.0010554418	0.0043352093	0.003038484	0.002821102	0.0022008219	0.0037657088	0.00035640007	0.0025317855
0.0	0.25014457	0.19241294	0.21680982	0.22623233	0.16702838	0.18223251	0.24486704	0.2250236	0.25750288	0.179438
0.0	0.07365677	0.01242519	0.016005361	0.057557028	0.03315414	0.028283142	0.032098655	0.07677332	0.07758803	0.025946712
0.0	0.24160482	0.13736011	0.1331735	0.23561719	0.1862797	0.19068395	0.18381107	0.2698261	0.25533995	0.1139106
0.0	0.03279275	0.021400522	0.023202328	0.047778983	0.02174918	0.028559078	0.028097723	0.051411945	0.048341446	0.019078963
0.0	0.015811468	0.03896623	0.0758553	0.013002854	0.033421442	0.06206389	0.03210476	0.03983595	0.030866366	0.045082837
0.0	0.00048690522	0.00018489383	0.0005729451	0.0004401506	0.00092883344	0.00074807106	0.0006174113	0.003039758	0.001455959	0.0030229767
0.0	0.008037745	0.0035609368	0.00649354	0.0045168796	0.005588915	0.011573544	0.005841456	0.0094093	0.004752973	0.0054598497
0.0	0.007929842	0.0065789553	0.0047746287	0.0076689078	0.0032609906	0.007896055	0.00615333	0.011848463	0.007823677	0.012643895
0.0	0.008769546	0.0027273162	0.002964542	0.002582262	0.005565294	0.013159808	0.0119344	0.013298248	0.0039753197	0.009702454
0.0	0.057925634	0.015688408	0.0372362	0.030023761	0.024077218	0.08229418	0.05746531	0.065047525	0.02155992	0.049104553
0.0	0.06425431	0.01409198	0.041978575	0.023164932	0.024439666	0.074806206	0.065861054	0.064686805	0.018491702	0.044623997
0.0	0.052088656	0.013246361	0.03613139	0.021629425	0.025784276	0.073240906	0.061710853	0.04959754	0.020076001	0.040012762
0.0	0.052120212	0.013199374	0.035782874	0.021515936	0.025595592	0.07304027	0.061667956	0.049234476	0.020124612	0.03966356
0.0	0.06617508	0.012564475	0.047346953	0.02820492	0.03691772	0.05668207	0.06879705	0.073083475	0.019476024	0.05592388
0.0	0.020787507	0.014649131	0.0187738	0.038696285	0.030648	0.07546856	0.06352029	0.08348812	0.018416127	0.043402646
0.0	0.058973186	0.013621194	0.026763482	0.031221721	0.027331604	0.055460088	0.054781616	0.09093386	0.017549427	0.046926163
0.0	0.058246262	0.013884806	0.045703575	0.032908093	0.03049176	0.064732894	0.06566407	0.021471247	0.01582861	0.039163057
0.0	0.05844975	0.014513534	0.041635558	0.03925166	0.02725209	0.055498164	0.062054377	0.06408547	0.012794282	0.044607867
0.0	0.0564894	0.011930987	0.029469071	0.038895633	0.037386354	0.0847199	0.051825207	0.04203546	0.015857993	0.04854628
0.0	0.05717996	0.00878595	0.056683652	0.030769307	0.025366396	0.059688985	0.06492443	0.063012324	0.01991627	0.042906284
0.0	0.057330947	0.008778353	0.056994434	0.030846806	0.025438856	0.059689082	0.06508539	0.062857926	0.01996497	0.042806737
0.0	0.052870918	0.014210523	0.036447603	0.014193107	0.029527482	0.059012618	0.05093395	0.06743811	0.017551228	0.04259029
0.0	0.034828868	0.010549046	0.045794085	0.04520462	0.03195735	0.08467437	0.050570402	0.06958607	0.01946724	0.02991688
0.0	0.040844783	0.01943959	0.015116921	0.03139922	0.037852906	0.03751933	0.04101026	0.041919455	0.03893115	0.0634701
0.0	0.07014556	0.043963853	0.02433877	0.0388216	0.019431055	0.022039643	0.03145738	0.047553446	0.014428989	0.037740264
0.0	0.05563254	0.022112792	0.012196706	0.021439493	0.022683293	0.033985097	0.044342317	0.057356335	0.04483312	0.068773456
0.0	0.040851675	0.019523853	0.015097608	0.03140344	0.037994776	0.037642512	0.04095839	0.04209409	0.038966876	0.06346492
0.0	0.040922154	0.019503828	0.015113059	0.031352296	0.038098544	0.03747319	0.04101818	0.042004623	0.038817983	0.0637743
0.0	0.040739905	0.019453865	0.015108731	0.031326834	0.03789893	0.0374509	0.04086596	0.0419222	0.03882	0.06352232
0.0	0.070274405	0.044105466	0.024332635	0.038764026	0.019559575	0.022012116	0.031463526	0.04764948	0.014385993	0.03792613
0.0	0.06997097	0.04399525	0.024325708	0.038732786	0.019455139	0.021998795	0.031345583	0.047556534	0.014386765	0.037772156
0.0	0.05547882	0.022063334	0.012147118	0.02139358	0.022659836	0.034017425	0.04409654	0.057348754	0.04451139	0.06824135
0.0	0.05543401	0.022055414	0.012153671	0.0213522	0.022707533	0.033879712	0.044113386	0.05737755	0.044572715	0.06882844
0.0	0.05545979	0.022114238	0.012155527	0.021418214	0.022762815	0.034074143	0.0441197	0.0574022	0.04455087	0.0686578
0.0	0.0050441576	0.002170904	0.0012931334	0.004686073	0.005322576	0.0033913802	0.008746798	0.0041753524	0.004414313	0.01225754
0.0	0.0069410503	0.0024707431	0.0010359352	0.0031737825	0.00313835	0.0030682206	0.009400207	0.0058180066	0.005085885	0.013296471
0.0	0.05538884	0.024467502	0.02127166	0.039025735	0.022441566	0.019984443	0.020620834	0.064137794	0.053601164	0.04912806
[truncated: 11,741 more rows]
