# Supplementary material for: Teasing out missing reactions in genome-scale metabolic networks through hypergraph learning
Source: Nat Commun. 2023 Apr 25;14:2375. doi: 10.1038/s41467-023-38110-7 (PMC10130184; doi:10.1038/s41467-023-38110-7)
Supplement: Supplementary file 4 — Source Data [file 41467_2023_38110_MOESM4_ESM.zip › Source Data/Figure 2/j-m/iND750_nhp.csv]

	0	0.1	0.1.1	0.1.1.1	0.1.1.1.1	0.1.1.1.1.1	0.1.1.1.1.1.1	0.1.1.1.1.1.1.1	0.1.1.1.1.1.1.1.1	0
1.0	0.5848584	0.5752804	0.57644486	0.57010335	0.5636447	0.5782445	0.5735478	0.56638575	0.004141356	0.57023746
1.0	0.58729917	0.57489973	0.57961434	0.0080040125	0.5631721	0.011669108	0.56125623	0.56673276	0.5707645	0.58292145
1.0	0.5952606	0.5744132	0.0055003697	0.58232415	0.55892694	0.010401921	0.5614383	0.5773103	0.5552329	0.5732061
1.0	0.5906468	0.5750248	0.5772043	0.5809125	0.5561867	0.5773894	0.56226486	0.5670751	0.55693036	0.57229775
1.0	0.5891054	0.57477534	0.56765133	0.5840826	0.55646634	0.57941735	0.5649285	0.5692975	0.55503553	0.5799017
1.0	0.58514875	0.5859425	0.56704396	0.58160883	0.56357425	0.588083	0.5713976	0.5674231	0.55475605	0.56965405
1.0	0.5871888	0.5755501	0.5680583	0.58088	0.010652576	0.59113854	0.56401926	0.57593966	0.5616697	0.5701271
1.0	0.596947	0.5842973	0.56851304	0.57124364	0.5576593	0.58908695	0.5720349	0.5686927	0.5691429	0.5703511
1.0	0.5896678	0.5744412	0.5687254	0.5830113	0.5620136	0.57871157	0.5626077	0.569366	0.0026975062	0.004135849
1.0	0.58785653	0.013446612	0.57732326	0.58090556	0.5574362	0.58064693	0.56134146	0.57569677	0.557998	0.5799173
1.0	0.58597	0.5752302	0.568385	0.58182955	0.56332564	0.57575905	0.57405865	0.18560714	0.5708678	0.58014154
1.0	0.59068817	0.0057289316	0.57145554	0.0025945604	0.5656745	0.5782659	0.5611952	0.9291775	0.5553619	0.0009997422
1.0	0.5981682	0.5750564	0.5769629	0.57126456	0.5650445	0.58788455	0.57379156	0.57471055	0.55715674	0.5808443
1.0	0.5840121	0.58513373	0.5790439	0.581875	0.55789304	0.57774746	0.5620912	0.10946578	0.5571596	0.5707521
1.0	0.5881991	0.5837236	0.5698082	0.57519126	0.5592944	0.5777575	0.56334794	0.57472724	0.0041453815	0.58008605
1.0	0.006407609	0.57403517	0.5777584	0.0062775216	0.5623988	0.578456	0.56453586	0.5750355	0.55777264	0.5840598
1.0	0.014152779	0.5739122	0.57972586	0.5713753	0.55700964	0.007381444	0.5651227	0.5754864	0.5703026	0.5711752
1.0	0.5880503	0.57401764	0.5792065	0.5841984	0.56014043	0.59118146	0.57292074	0.56600493	0.5564762	0.5809832
1.0	0.58940834	0.58478177	0.57152665	0.58161545	0.5579997	0.5784237	0.56126034	0.5784836	0.5608167	0.57161355
1.0	0.5957628	0.5828754	0.5776026	0.5705941	0.563123	0.57604146	0.56154764	0.5669151	0.55634266	0.5713651
1.0	0.5883095	0.5845674	0.5697516	0.58095306	0.56242347	0.011738648	0.561447	0.5673248	0.5709973	0.58033
1.0	0.58846694	0.006574413	0.5688646	0.5703696	0.5620377	0.5782259	0.5656922	0.5679474	0.5606608	0.5700055
1.0	0.58553964	0.57846004	0.57714444	0.5715112	0.56330895	0.5765046	0.57100075	0.56555134	0.55720234	0.5699689
1.0	0.5862281	0.0027964476	0.5767491	0.5713188	0.562394	0.5772063	0.5717082	0.0051399986	0.5730529	0.0023996627
1.0	0.58991855	0.57835335	0.5686272	0.006085564	0.5630728	0.57718176	0.5618748	0.5665721	0.5678788	0.57447964
1.0	0.5985126	0.58539563	0.006698715	0.5737989	0.56346923	0.58398604	0.56159955	0.56730866	0.5672638	0.57077485
1.0	0.5861245	0.58393735	0.5689272	0.57087344	0.563846	0.58179104	0.5745802	0.5649129	0.55612236	0.5795163
1.0	0.58676934	0.58374995	0.5682862	0.5711318	0.5570022	0.5907612	0.56212807	0.57673603	0.5673699	0.57200795
1.0	0.5960629	0.57482463	0.568872	0.56995	0.5581369	0.5863757	0.5661027	0.56755435	0.0013860567	0.56963617
1.0	0.59340113	0.57573754	0.5672045	0.5709329	0.55778676	0.5861723	0.5752011	0.57728857	0.55614066	0.5712377
1.0	0.58626246	0.586985	0.5681356	0.5713757	0.5574493	0.012760641	0.56182927	0.57438374	0.5689185	0.58197033
1.0	0.59501076	0.58460027	0.5711961	0.5714694	0.004228894	0.5772571	0.011613946	0.5682986	0.55576295	0.5709078
1.0	0.58551973	0.013404977	0.5683059	0.5749012	0.55698687	0.5867838	0.5710848	0.57734644	0.55628335	0.58292806
1.0	0.5947922	0.5743566	0.56791574	0.5722796	0.55687267	0.58657	0.57358277	0.578485	0.57075304	0.57000506
1.0	0.0043208767	0.573551	0.57025355	0.5711486	0.011161394	0.5852945	0.031087916	0.56598073	0.57256955	0.58287674
1.0	0.017963627	0.003427828	0.5790731	0.57505983	0.55824775	0.5882305	0.563227	0.57035184	0.5596419	0.5801301
1.0	0.5966918	0.575065	0.56826377	0.004489791	0.5578978	0.5864877	0.56487906	0.0019040648	0.5609765	0.5704679
1.0	0.586321	0.58448094	0.004189306	0.58373564	0.56366926	0.57628155	0.56171155	0.57404727	0.56066096	0.5744181
1.0	0.59668535	0.58626306	0.5788983	0.5721344	0.5573662	0.5777325	0.5648856	0.56575257	0.5707452	0.56935585
1.0	0.58732814	0.5747226	0.0076985066	0.5720107	0.5576803	0.5771317	0.5632795	0.568113	0.5603828	0.58066225
1.0	0.59661514	0.5870817	0.56818724	0.5713486	0.56352836	0.57697207	0.5740226	0.5679071	0.57114196	0.56979555
1.0	0.58716184	0.5751071	0.5792758	0.57243365	0.55789053	0.58151674	0.5612678	0.5680469	0.55655897	0.5794313
1.0	0.59017026	0.57704735	0.5795792	0.58322823	0.5589857	0.57650363	0.019093359	0.5650214	0.004155328	0.5724196
1.0	0.5964709	0.58393544	0.5675381	0.5693993	0.55827844	0.5867778	0.5615255	0.56826884	0.002078273	0.57099175
1.0	0.5938838	0.57540685	0.5793553	0.57050616	0.5566377	0.5781816	0.5737531	0.5744775	0.5610597	0.58166724
1.0	0.5979986	0.58446276	0.5706838	0.007232236	0.56234926	0.59066147	0.5648436	0.57535374	0.56086403	0.5827029
1.0	0.59533656	0.57552254	0.5684331	0.57509816	0.5595877	0.5793369	0.57284653	0.5777322	0.0028589065	0.57006043
1.0	0.5873641	0.5736614	0.568765	0.57251704	0.55658793	0.57720625	0.029397108	0.5766099	0.5582083	0.58408046
1.0	0.5960558	0.5846302	0.5774277	0.006313904	0.56359917	0.5794919	0.56579936	0.5785632	0.5571309	0.57026595
1.0	0.58725435	0.5754688	0.5697383	0.5710625	0.55848783	0.58767444	0.5642322	0.5671139	0.56185156	0.56932384
1.0	0.5858912	0.5757238	0.00755284	0.57159376	0.5593897	0.5814611	0.5620926	0.5680255	0.0023295295	0.5802755
1.0	0.5960923	0.5758122	0.57811683	0.57007426	0.55793124	0.59025276	0.5640253	0.5746915	0.56818944	0.5729722
1.0	0.585172	0.003356859	0.569191	0.58323044	0.5631664	0.0073709143	0.5624109	0.567083	0.5723307	0.569798
1.0	0.5875383	0.58667386	0.57707256	0.5839533	0.5628083	0.5795259	0.5747124	0.56696665	0.5575837	0.5813976
1.0	0.5954523	0.5739446	0.5678851	0.58130336	0.56357676	0.5784469	0.5630163	0.5784804	0.57066	0.5805073
1.0	0.5852845	0.5759711	0.5686677	0.5806753	0.55726427	0.5884223	0.5607134	0.5758689	0.0033981493	0.56733793
1.0	0.5972153	0.57746255	0.58002204	0.57151395	0.007690893	0.57611835	0.5626601	0.5646711	0.5561346	0.5815626
1.0	0.5870055	0.5843903	0.5689081	0.5697407	0.55831045	0.5813791	0.56395316	0.5689841	0.55789286	0.57487494
1.0	0.5871237	0.5741362	0.5766017	0.57107854	0.55798215	0.5821807	0.5623585	0.56778103	0.57096696	0.5842086
1.0	0.5845003	0.013448725	0.5782253	0.0064142635	0.55737925	0.5763425	0.5727223	0.5744716	0.56983775	0.580429
1.0	0.59794873	0.57508874	0.56850433	0.007329697	0.55969125	0.5765813	0.56432486	0.5789566	0.5559164	0.5689178
1.0	0.58711493	0.5840547	0.5698003	0.5705782	0.5580078	0.5771463	0.024569504	0.57167834	0.5564063	0.0013906433
1.0	0.5894911	0.574808	0.57714105	0.57037354	0.55676776	0.5791261	0.5622479	0.92911154	0.556344	0.58106554
1.0	0.5981718	0.57504714	0.0053488365	0.571479	0.55712855	0.57754916	0.570671	0.56741023	0.5557808	0.58078074
1.0	0.5861481	0.5743887	0.57618505	0.5816916	0.5648257	0.58708346	0.5728064	0.095725484	0.5675692	0.5706002
1.0	0.58300626	0.5747172	0.5684383	0.5709677	0.010648562	0.57547796	0.57124	0.5742439	0.5673254	0.5698564
1.0	0.5898369	0.57469726	0.56904525	0.57138675	0.56268644	0.5886179	0.5724956	0.5664286	0.5724917	0.5693068
1.0	0.5860694	0.01345228	0.56963724	0.5739405	0.557477	0.5785851	0.5622909	0.57688236	0.57080615	0.58023876
1.0	0.59009427	0.57629114	0.56993383	0.5729813	0.0050372584	0.5884137	0.5723187	0.5676582	0.56934255	0.006088339
1.0	0.59786034	0.575786	0.5682474	0.0023526542	0.56412137	0.57666993	0.5598663	0.5675062	0.5587124	0.56929773
1.0	0.5977015	0.57482827	0.56854695	0.57143503	0.5648069	0.576878	0.5653737	0.57894397	0.56765974	0.5717294
1.0	0.59431183	0.5745589	0.5792787	0.57113886	0.5633212	0.5818709	0.57016814	0.56782955	0.56868386	0.5838679
1.0	0.59730697	0.5747822	0.5772431	0.5706042	0.55971897	0.5765112	0.57125235	0.56792927	0.5559529	0.57113814
1.0	0.596146	0.57736343	0.56776214	0.58089036	0.007487042	0.57727414	0.5618436	0.56999636	0.5577729	0.5699732
1.0	0.5865849	0.5747856	0.568606	0.0036577329	0.55753475	0.5765499	0.5660379	0.569274	0.5690416	0.57105917
1.0	0.5874889	0.58284247	0.56920654	0.5721101	0.5595955	0.57750833	0.5718512	0.57569826	0.55628467	0.5699652
1.0	0.5865137	0.5745366	0.5790833	0.5708783	0.5580271	0.5772369	0.5730672	0.56751436	0.5691229	0.5722164
1.0	0.59774166	0.006218377	0.56909925	0.57066053	0.56333417	0.57661676	0.5662622	0.5670554	0.5692859	0.5748789
1.0	0.5877822	0.004867644	0.5692933	0.006269121	0.5592684	0.5779168	0.5710028	0.56506795	0.5730354	0.57046425
1.0	0.8370545	0.57500476	0.56942993	0.5727458	0.5630242	0.5752055	0.5623034	0.5660303	0.561178	0.5834385
1.0	0.5950939	0.0066631124	0.5683369	0.57217145	0.5630945	0.5768425	0.5600704	0.57655734	0.5707439	0.56757486
1.0	0.5862435	0.57804155	0.5765425	0.5715698	0.564891	0.58796555	0.56308264	0.5763032	0.55726945	0.57023615
1.0	0.59021777	0.5744035	0.5683821	0.5718667	0.007491372	0.5769857	0.5647198	0.00978742	0.5593462	0.5709941
1.0	0.5866549	0.5740541	0.5793441	0.57108223	0.557612	0.58841413	0.02070898	0.567703	0.56925434	0.58421683
1.0	0.597741	0.58349663	0.5765125	0.5732088	0.56375146	0.57476264	0.56228656	0.57413703	0.56820166	0.5807597
1.0	0.58976686	0.57404137	0.57704574	0.5741662	0.5647104	0.57787085	0.5713928	0.5677945	0.55593985	0.58175856
1.0	0.58460355	0.5754256	0.005100953	0.5730252	0.557485	0.587377	0.56339383	0.56859607	0.001459635	0.56997997
1.0	0.5947549	0.58431506	0.5773332	0.0045302617	0.564348	0.586147	0.5641739	0.5672333	0.561802	0.5801392
1.0	0.5881316	0.574074	0.5795236	0.5725068	0.56338394	0.5771809	0.57177645	0.5754271	0.55613303	0.58206785
1.0	0.5867578	0.57805234	0.578877	0.005402878	0.5593207	0.576383	0.5612679	0.5769298	0.0041647367	0.5746078
1.0	0.59643245	0.585027	0.5710533	0.5739952	0.5580612	0.57731473	0.5720578	0.57485455	0.5597464	0.0056674276
1.0	0.0023087524	0.5773924	0.5718042	0.5813408	0.55891854	0.57700115	0.5708609	0.5751019	0.5598119	0.5731653
1.0	0.5864165	0.5745954	0.56742513	0.5710783	0.5560478	0.58618015	0.10273759	0.06711839	0.57090735	0.57960904
1.0	0.5938785	0.57617563	0.56940347	0.5809749	0.5569191	0.5774433	0.009204228	0.5665638	0.5613206	0.5695514
1.0	0.5979058	0.5849167	0.5775253	0.5746564	0.55957705	0.5768551	0.5613171	0.027307363	0.5709993	0.010342981
1.0	0.58661705	0.5840519	0.56653136	0.5844608	0.5580141	0.5883544	0.561458	0.5670132	0.5610698	0.56988525
1.0	0.58860195	0.5847046	0.013991523	0.5719246	0.56504357	0.5813042	0.5749686	0.5763494	0.556028	0.5813848
1.0	0.5864416	0.58431154	0.0049893213	0.57256943	0.562777	0.5865866	0.56504416	0.5763587	0.00135631	0.0055259964
1.0	0.004884817	0.5737402	0.004744666	0.572022	0.55818784	0.0063467296	0.10337834	0.5675821	0.5684635	0.5708258
1.0	0.5886338	0.0031793402	0.5715793	0.57223016	0.0047970563	0.57939196	0.56317335	0.5654118	0.0030980955	0.0060806912
1.0	0.5857919	0.57545114	0.56723815	0.57445574	0.55759495	0.57622194	0.10316086	0.5749761	0.5574752	0.582629
1.0	0.58609676	0.57470524	0.5697495	0.5744336	0.55661017	0.0069824606	0.5662213	0.56987065	0.5722292	0.571603
1.0	0.59627855	0.0057748915	0.5711946	0.0049449415	0.5634224	0.57940865	0.5619364	0.5678408	0.556882	0.5718166
1.0	0.588795	0.57467437	0.5764162	0.5705692	0.5650994	0.576392	0.5614753	0.5757196	0.571196	0.5717913
1.0	0.5891564	0.5869818	0.57713	0.570715	0.5640722	0.5816726	0.5613385	0.5663862	0.57348835	0.5812725
1.0	0.5942555	0.0060605975	0.577254	0.5834351	0.55736345	0.5776355	0.5756636	0.56759363	0.5606043	0.5700316
1.0	0.59841037	0.5840218	0.57692164	0.5720042	0.557386	0.5762843	0.57228	0.7623554	0.5574916	0.5812583
1.0	0.5884109	0.5759607	0.5783082	0.57133466	0.5573148	0.57745975	0.5719905	0.008953761	0.55612355	0.57089955
1.0	0.5885268	0.57463115	0.56771666	0.006306997	0.5574274	0.5778705	0.56121504	0.5674181	0.5607324	0.57114995
1.0	0.58900756	0.5773388	0.5690495	0.5835437	0.0044197924	0.580355	0.57270914	0.569757	0.5679251	0.5720357
1.0	0.5972041	0.57737625	0.56889886	0.57180536	0.55683255	0.59121734	0.56174606	0.56975985	0.55941343	0.58114
1.0	0.58657604	0.5746828	0.5777461	0.5708311	0.55695325	0.5812434	0.57147485	0.57489884	0.55958855	0.57151717
1.0	0.58995783	0.57570827	0.56825936	0.58066046	0.56510186	0.5881655	0.56183696	0.57475626	0.56801546	0.5699508
1.0	0.58682233	0.58424866	0.56780344	0.58199835	0.5645545	0.58102524	0.57519937	0.5681094	0.55660605	0.5808972
0.0	0.012773912	0.0091298595	0.008236351	0.0064158808	0.011114694	0.012003453	0.017476907	0.029985037	0.0034139126	0.006966025
0.0	0.012741679	0.009137027	0.008219585	0.006411049	0.0110958	0.012068951	0.017507786	0.030009927	0.0034000762	0.006945189
0.0	0.012006332	0.0062309136	0.007170887	0.0041638627	0.012539434	0.0109221	0.021619	0.016248023	0.003269326	0.0055112964
0.0	0.012019394	0.0062307985	0.0071771336	0.004173622	0.012551857	0.010918125	0.02167154	0.016447743	0.0032730664	0.0055165472
0.0	0.013952312	0.0059278314	0.0060844505	0.0040904954	0.0068011964	0.0063730935	0.014727796	0.017983878	0.002433243	0.005298637
0.0	0.013965609	0.005925488	0.0060800514	0.0040902058	0.0068083536	0.006363299	0.014770482	0.017984383	0.002435012	0.005300112
0.0	0.025576217	0.0059553413	0.005069783	0.0044264128	0.01008992	0.007419985	0.012875803	0.022047145	0.0016619174	0.0042320876
0.0	0.017866092	0.0065760324	0.0046946146	0.0049483874	0.011124814	0.012713626	0.01927895	0.02104878	0.0026839287	0.005535852
0.0	0.017936159	0.006581449	0.004703575	0.004980119	0.0111532705	0.012786901	0.019334663	0.021160236	0.0026961851	0.005528457
0.0	0.01784862	0.006573989	0.004702412	0.00496991	0.0111376	0.012727446	0.019237718	0.02126119	0.0026893779	0.005537449
0.0	0.018028578	0.0051198266	0.005440266	0.0024134961	0.00597859	0.007815212	0.008333374	0.019904798	0.0019296327	0.0033939662
0.0	0.003942567	0.0025841198	0.004231023	0.0022435489	0.0033697723	0.0034371563	0.0022939164	0.004804196	0.0011120199	0.0026253709
0.0	0.024014613	0.0054545933	0.0062409104	0.004664538	0.010557007	0.006339009	0.009353835	0.025123598	0.0022209678	0.0035509327
0.0	0.008357782	0.006209876	0.0052336752	0.0019521418	0.0036446603	0.00758194	0.006732006	0.037391398	0.0017353888	0.0026221515
0.0	0.0088931	0.005924053	0.0058252844	0.0020294616	0.0039533093	0.0058979783	0.008344984	0.04448641	0.0017141168	0.0035889563
0.0	0.01642894	0.00549323	0.0056427456	0.0025242406	0.0058707935	0.008242445	0.00799182	0.026347976	0.0017415845	0.0025839624
0.0	0.022169394	0.004722453	0.0062486962	0.001894199	0.0041741612	0.0034291267	0.005262145	0.061935715	0.001774899	0.001337487
0.0	0.0064948997	0.0056985132	0.0056398544	0.0042396463	0.0040634363	0.007274211	0.00935464	0.038235854	0.0017223088	0.0028665124
0.0	0.0115083335	0.0054359017	0.005918953	0.0052837743	0.007611465	0.011667573	0.011686553	0.010240311	0.003171421	0.0050485553
0.0	0.011497479	0.0054329797	0.005917789	0.005266297	0.007599843	0.011613431	0.011677382	0.010149532	0.0031695084	0.005043717
0.0	0.008085339	0.0055768252	0.005171304	0.0038779175	0.006869338	0.003892513	0.0062442175	0.013882299	0.0020199902	0.0029147656
0.0	0.007376684	0.0058646183	0.0048420606	0.0040771253	0.0072148344	0.006864337	0.011006401	0.009498512	0.0027573837	0.00398412
0.0	0.0074150492	0.005848452	0.004842897	0.004071932	0.007247868	0.006879729	0.011020891	0.009536411	0.0027483827	0.0039856704
0.0	0.0044714273	0.0053467443	0.0054234904	0.002043852	0.003322919	0.003698724	0.008444382	0.09007209	0.0017298211	0.0023212282
0.0	0.010192377	0.005670373	0.00563983	0.002283657	0.0038290608	0.0041159666	0.006123777	0.0104315365	0.001795332	0.0023253188
0.0	0.0049823998	0.004934772	0.0062825386	0.002474275	0.008432911	0.0034279698	0.006577154	0.06298009	0.0018267897	0.0023784835
0.0	0.005552028	0.004723242	0.0059514274	0.0023725326	0.0038063633	0.0030722618	0.0052592806	0.013172515	0.0018310742	0.0022090161
0.0	0.5025617	0.5307966	0.49780276	0.38989258	0.29743645	0.40369746	0.41379276	0.24853992	0.47757202	0.48014954
0.0	0.5487145	0.5188597	0.51222813	0.47305465	0.30417463	0.27944687	0.49305332	0.46559477	0.46728143	0.4726132
0.0	0.340775	0.53985226	0.43671864	0.43819827	0.44288749	0.5505255	0.49563062	0.51203084	0.4728488	0.4940277
0.0	0.44409195	0.51013994	0.49874526	0.46176633	0.45566055	0.50818944	0.5579171	0.4737635	0.44921207	0.32727763
0.0	0.5249589	0.50865763	0.5234837	0.5050877	0.23210698	0.51704055	0.41953874	0.34705418	0.42630443	0.51153755
0.0	0.5747139	0.50126487	0.5043996	0.5173235	0.53605133	0.5429488	0.4713337	0.4032325	0.531357	0.468415
0.0	0.36495718	0.49917167	0.48568103	0.4838198	0.43128926	0.39376336	0.5410553	0.49484083	0.49906832	0.43259898
0.0	0.011755963	0.004434921	0.006290507	0.006075247	0.008760932	0.013875569	0.019778145	0.014731554	0.002717145	0.0045720716
0.0	0.011742292	0.004434839	0.006291264	0.006086198	0.008742326	0.013933424	0.019770226	0.014461601	0.002724761	0.0045681014
0.0	0.008715195	0.004163598	0.004414311	0.004211065	0.0071452754	0.0052624173	0.00903393	0.016632026	0.0022719372	0.0031991927
0.0	0.008654039	0.004158054	0.0044012973	0.0042043217	0.007085641	0.0052476805	0.008961673	0.016276507	0.002266922	0.003177837
0.0	0.008688832	0.00415579	0.0044019725	0.0042217695	0.0071387226	0.0052652783	0.008965901	0.016286511	0.002264613	0.0031881265
0.0	0.006851797	0.0053266217	0.007818222	0.004483276	0.0038794887	0.0030046843	0.007022494	0.006715482	0.0016392011	0.0017927754
0.0	0.0067230207	0.0051253336	0.0072951666	0.004961238	0.007955316	0.008123352	0.0099614905	0.010037256	0.002426606	0.0044888426
0.0	0.0036655122	0.0061517996	0.0066161104	0.0037422976	0.003966256	0.0033568481	0.0053169644	0.010612734	0.001449386	0.0018802251
0.0	0.43390876	0.5393581	0.50646085	0.43858913	0.3748515	0.29369983	0.4455017	0.25232822	0.4200287	0.31057957
0.0	0.58589333	0.5739781	0.5677896	0.5694551	0.5566232	0.57564485	0.5605582	0.56560075	0.55470693	0.5691267
0.0	0.0029410755	0.0034978546	0.0042477744	0.006813466	0.004487571	0.015574607	0.015647497	0.014485945	0.0027256836	0.0042816387
0.0	0.48985544	0.4294337	0.5064673	0.2894388	0.31859547	0.5177353	0.42807862	0.39385793	0.46639115	0.44370562
0.0	0.0029967711	0.0034452428	0.004722861	0.002176865	0.0041160155	0.010170315	0.007127385	0.027567342	0.0015561804	0.0032510185
0.0	0.008025675	0.0048563043	0.0040144566	0.0032880546	0.0068597617	0.0023421908	0.004959293	0.01363851	0.0021883901	0.004321642
0.0	0.0040624673	0.0039758505	0.0068633943	0.00072585157	0.003764877	0.0024558534	0.009680524	0.010706711	0.0017609047	0.00385697
0.0	0.0048109465	0.004307258	0.005567823	0.0018095855	0.004257798	0.0028200757	0.0053555304	0.0351007	0.0017064591	0.0019198714
0.0	0.006863147	0.0059375474	0.004020557	0.002043529	0.0056608208	0.0034074683	0.005618837	0.014911007	0.0018202272	0.0025635373
0.0	0.006318663	0.0059737572	0.004243952	0.0028859314	0.0041102692	0.007288498	0.0051505454	0.009845332	0.0017227681	0.0019871215
0.0	0.010055207	0.006247304	0.0052604126	0.0036853063	0.004716289	0.0033173678	0.0079823965	0.009054476	0.0014284429	0.002531435
0.0	0.009908948	0.0076536527	0.0056990506	0.004278875	0.0030692723	0.0049132304	0.00910259	0.011799312	0.0016931172	0.003927404
0.0	0.007210221	0.005566801	0.0010038629	0.0038421934	0.004860634	0.0038012136	0.011936958	0.035788123	0.0018393324	0.0013991838
0.0	0.0072409683	0.0054967557	0.004919209	0.0029560341	0.0042078127	0.004631206	0.0065830825	0.07429841	0.0016098209	0.0023508149
0.0	0.008735812	0.0047622775	0.0053831786	0.0045922417	0.0072387233	0.00550205	0.009522711	0.04231636	0.0018004307	0.0036363807
0.0	0.013316568	0.0057748915	0.005614206	0.001924264	0.0048053493	0.003488004	0.00806998	0.005564244	0.0016681063	0.0022189252
0.0	0.0047430024	0.004649625	0.0053726956	0.0025053823	0.005619109	0.002788364	0.007454869	0.0060558515	0.0005581242	0.0025740443
0.0	0.012794728	0.004114942	0.005130162	0.002401042	0.005521111	0.004827151	0.007652168	0.038549647	0.0016958574	0.0033196548
0.0	0.008134329	0.00544128	0.006182742	0.003125226	0.0052855867	0.0038360953	0.0045493064	0.03579382	0.002147511	0.0042494307
0.0	0.0054172333	0.0036462676	0.007171421	0.000745127	0.0036817414	0.002181486	0.009139721	0.006118955	0.0020156922	0.0036918146
0.0	0.101066716	0.0074230065	0.0056594308	0.0054573175	0.011953347	0.008852341	0.003614452	0.011103705	0.002085345	0.0033108331
0.0	0.27322394	0.52695346	0.5065723	0.30005932	0.5163986	0.5052685	0.11479664	0.5052492	0.45839778	0.3935187
0.0	0.13540573	0.49985698	0.45464832	0.38675743	0.41602233	0.54860777	0.34136656	0.51184607	0.52123076	0.45451343
0.0	0.037463654	0.5114073	0.42086133	0.4630181	0.39722037	0.4572975	0.24374619	0.47206998	0.50655955	0.3757203
0.0	0.12430596	0.50567156	0.49422783	0.46620908	0.4436325	0.47448605	0.5192592	0.36378694	0.48381075	0.39030305
0.0	0.18042226	0.4103429	0.4967445	0.5007617	0.46612582	0.47523314	0.49685544	0.4626194	0.4144271	0.39673516
0.0	0.18042226	0.4103429	0.4967445	0.5007617	0.46612582	0.47523314	0.49685544	0.4626194	0.4144271	0.39673516
0.0	0.18042226	0.4103429	0.4967445	0.5007617	0.46612582	0.47523314	0.49685544	0.4626194	0.4144271	0.39673516
0.0	0.46616435	0.43062943	0.46270242	0.50165117	0.46517187	0.51289946	0.5318547	0.4969988	0.4279579	0.48294583
0.0	0.0060434104	0.0045905327	0.0041914247	0.0051927296	0.0057057855	0.004168292	0.008338625	0.0149929095	0.0020080982	0.0006506717
0.0	0.25214878	0.4494383	0.41675252	0.30853668	0.18368109	0.1856197	0.38297546	0.42414898	0.4180511	0.19876425
0.0	0.5859756	0.57360166	0.56799275	0.5699215	0.5560416	0.5758478	0.5608726	0.5651846	0.5558826	0.5692583
0.0	0.5860408	0.5739308	0.56836486	0.5701638	0.5561041	0.5755491	0.5610945	0.5668618	0.5562426	0.5696236
0.0	0.017508753	0.005767999	0.0060747894	0.0034306392	0.00247892	0.00958667	0.001648555	0.014484515	0.0015684352	0.0018017079
0.0	0.5874037	0.5066403	0.5029543	0.45792875	0.16930684	0.3893724	0.13419172	0.38508907	0.469868	0.37825254
0.0	0.006119584	0.00691604	0.0061854552	0.004539647	0.005542913	0.010643263	0.009811744	0.034423992	0.002353907	0.0030070606
0.0	0.006197224	0.004990872	0.00573001	0.004107065	0.0036244828	0.002373952	0.00783308	0.030784255	0.0016970024	0.002069672
0.0	0.48184526	0.42728633	0.50143933	0.47389832	0.36696634	0.3813996	0.4523624	0.51458883	0.50046545	0.31168962
0.0	0.5025607	0.50969535	0.5151297	0.44285017	0.27648476	0.34658742	0.5003204	0.5211199	0.53185296	0.4543767
0.0	0.5863127	0.5737742	0.5680278	0.5709147	0.5562453	0.57575995	0.5606299	0.5651005	0.5556419	0.5697397
0.0	0.0010232398	0.005855798	0.0072866906	0.0028174073	0.007850937	0.012054801	0.005401441	0.011050644	0.002652946	0.004611673
0.0	0.14815901	0.5245097	0.5123655	0.4468064	0.5081521	0.51351047	0.3051191	0.50996566	0.49619406	0.4999067
0.0	0.0009820856	0.0052854386	0.006769924	0.0023774314	0.007116805	0.0073641385	0.005895024	0.03533296	0.001802836	0.003433984
0.0	0.020545106	0.0010601605	0.0051157046	0.00444561	0.006862143	0.0090308525	0.010399536	0.01477207	0.0032401972	0.0052694585
0.0	0.0006770758	0.0063032927	0.00018806584	0.004020435	0.00084338576	0.005751141	0.0074514123	0.011265936	0.0019136346	5.5423137e-05
0.0	0.010688654	0.0060709524	0.006227684	0.00388938	0.0008717501	0.00555762	0.014160646	0.016421005	0.00049901084	0.0038453008
0.0	0.022993835	0.0067360057	0.005952488	0.004810828	0.013773675	0.02864689	0.017058248	0.0059623485	0.0023029218	0.0032675115
0.0	0.0056385202	0.0011684218	0.00017663292	0.004078783	0.004639791	0.0023371708	0.006484379	0.011531437	0.0018447961	4.799629e-05
0.0	0.005457864	0.0011056525	0.005545763	0.004192902	0.007841192	0.0030764944	0.008431981	0.016710633	0.0019434994	0.0041771494
0.0	0.0067261425	0.0051710587	0.006572498	0.0034105578	0.0042886175	0.00741751	0.010338735	0.00986425	0.0009426613	0.002379812
0.0	0.011686894	0.004918257	0.00017921635	0.003720627	0.004370309	0.007032736	0.006907357	0.009502929	0.000959569	4.7946065e-05
0.0	0.03883503	0.0024666286	0.00018935652	0.0034675437	0.0039865337	0.0076991217	0.0038255232	0.031855665	0.0016216564	5.9655595e-05
0.0	0.038836274	0.002466984	0.00018957873	0.0034661994	0.0039857402	0.007697632	0.0038301086	0.03184159	0.0016272152	5.9639788e-05
0.0	0.046542693	0.005811925	0.00023979566	0.0036933126	0.01010088	0.013735619	0.009763939	0.021808468	0.0034387882	0.00014444858
0.0	0.66671014	0.49469438	0.069222145	0.063845314	0.5271182	0.027037863	0.024914505	0.42147547	0.48138514	0.48238415
0.0	0.3085447	0.50739235	0.058789205	0.013685525	0.006813379	0.018403439	0.5257695	0.46345562	0.5085748	0.017603613
0.0	0.23028418	0.51810974	0.5047701	0.48043096	0.45258495	0.48968497	0.5076279	0.22635315	0.41126627	0.24332206
0.0	0.006642906	0.0057018884	0.0034395629	9.594556e-05	0.0026705195	0.00015530724	0.007849209	0.00036443453	0.0014411727	0.0041398183
0.0	0.0074867397	0.005875156	0.003316857	9.4628595e-05	0.004207209	0.00014690707	0.0052688583	0.00032038867	0.0012607168	0.0005444779
0.0	0.004072663	0.006762464	0.0064737373	0.004000987	0.004454937	0.0025773419	0.009250612	0.00014796454	0.00215545	0.0036274267
0.0	0.1752885	0.4558048	0.5008374	0.5112283	0.4428933	0.506052	0.47086114	0.02550673	0.47928265	0.47161254
0.0	0.5857208	0.5740408	0.5679843	0.5705113	0.55661505	0.5756461	0.5610442	0.5659158	0.55521435	0.56936264
0.0	0.5858392	0.57349455	0.5675612	0.57018554	0.55648553	0.5756836	0.5611913	0.5645876	0.55447495	0.56874466
0.0	0.0073063564	0.006433541	0.0058989823	0.005721335	0.0050577805	0.009837949	0.014103393	0.019195233	0.0027404986	0.00694963
0.0	0.004037226	0.0052510845	0.006276365	0.002609955	0.00680147	0.0064064977	0.009213426	0.03023133	0.001903281	0.003463366
0.0	0.007686331	0.0063256	0.005807571	0.0029015832	0.006140472	0.0034912273	0.011736988	0.024663266	0.0007110721	0.004156536
0.0	0.00824252	0.005753341	0.005639114	0.0035747646	0.003636068	0.0066593606	0.010045614	0.015985113	0.0017268494	0.0032684482
0.0	0.008185076	0.005867691	0.007369721	0.0027500167	0.006285085	0.0028316367	0.0044429014	0.09076252	0.000711688	0.0043718405
0.0	0.48832887	0.48196468	0.5104624	0.50658166	0.28606877	0.47912621	0.37875772	0.51543903	0.5110688	0.3243039
0.0	0.011306161	0.0056534926	0.0040190276	0.0024472615	0.004598124	0.0044638664	0.007894703	0.016515508	0.0011610211	0.003349134
0.0	0.019971807	0.0036366002	0.00726098	0.0036431937	0.0010988839	0.001405152	0.0025841345	0.0011766881	0.0014846927	0.0024687133
0.0	0.005120837	0.005390125	0.004153659	0.002298966	0.0053175115	0.0046161055	0.010339408	0.014668568	0.002235147	0.00410878
0.0	0.011672792	0.007925882	0.005239903	0.0040652505	0.0010702815	0.008860054	0.0026076906	0.029936932	0.0019081369	0.002132976
0.0	0.5862749	0.57343817	0.56784743	0.57043374	0.55608624	0.57552546	0.56058574	0.5650654	0.55545026	0.5695084
0.0	0.58663857	0.57412654	0.56772107	0.5701855	0.5563128	0.57465506	0.5610836	0.5659814	0.55565584	0.5693567
0.0	0.009224999	0.006087843	0.0053126714	0.0047329604	0.008765887	0.01862558	0.021965565	0.19027832	0.0023276128	0.005923458
0.0	0.52903765	0.5146836	0.5034888	0.49599603	0.4240157	0.45355016	0.11449303	0.29312065	0.47427735	0.3987934
0.0	0.009901411	0.0058363546	0.0049630925	0.0038326853	0.005073594	0.0072233235	0.0018842474	0.036884464	0.0016379694	0.002726735
0.0	0.58669204	0.57412297	0.56785274	0.57032055	0.5565416	0.57467073	0.5615951	0.5659046	0.55600214	0.5695387
0.0	0.0082661	0.008463715	0.00590481	0.0051917294	0.0069520795	0.010725373	0.016126817	0.007853109	0.0029342151	0.0050549787
0.0	0.0112749785	0.0069484557	0.0053530545	0.0027360662	0.0064654252	0.0062753595	0.01151731	0.013614225	0.0018642809	0.0025581622
0.0	0.3578616	0.51146305	0.51251817	0.39639547	0.5036913	0.53949326	0.5187073	0.4232956	0.5047731	0.4124826
0.0	0.5863277	0.5733905	0.5679781	0.57051045	0.55620944	0.57505745	0.56095403	0.5667315	0.5557695	0.5697623
0.0	0.008383965	0.004540981	0.0061982167	0.0028189886	0.006910514	0.006349939	0.008514998	0.021769408	0.0017567154	0.0037043234
0.0	0.5867427	0.5747947	0.5683385	0.5711505	0.5565014	0.5752345	0.56129324	0.56593883	0.55636895	0.56986856
0.0	0.008774122	0.003761245	0.0073921424	0.0031195444	0.0061976784	0.014194636	0.008189312	0.030586816	0.000869662	0.005888053
0.0	0.54331106	0.49630672	0.48494613	0.4170998	0.15532392	0.50579107	0.47808197	0.25726026	0.35782692	0.5080818
0.0	0.013170772	0.0035135697	0.0065037212	0.0028952332	0.0010972505	0.008981273	0.0069415304	0.011741396	0.00067875884	0.0044640885
0.0	0.0024341412	0.0047540353	0.004864321	0.0022085202	0.0046919677	0.008526813	0.0065760445	0.03180742	0.0011462889	0.004516365
0.0	0.29636604	0.50654054	0.44778112	0.5163292	0.38129267	0.528995	0.41330156	0.48055387	0.39790645	0.4874288
0.0	0.022789747	0.0061606276	0.0067202165	0.0031459432	0.008761247	0.0070148204	0.00878796	0.01089712	0.0027161965	0.0046387143
0.0	0.007150127	0.005918134	0.005898622	0.0030606645	0.008287572	0.0032437274	0.007433279	0.0009358961	0.0018629921	0.0035082945
0.0	0.008692439	0.0057025673	0.0068396856	0.003998153	0.003367142	0.0026038513	0.008341275	0.017445272	0.002614297	0.002155858
0.0	0.0068052267	0.00604698	0.007394151	0.004594145	0.0070537156	0.0057410123	0.009866477	0.013965674	0.0023096027	0.0018123524
0.0	0.0066321814	0.0058770915	0.0054805297	0.0039526653	0.0077412063	0.0017373536	0.009765958	0.016695293	0.0019181892	0.0018111141
0.0	0.009119715	0.005854721	0.006513622	0.0039485185	0.00374743	0.0016205158	0.010118274	0.042088266	0.0019246488	0.002061766
0.0	0.009728044	0.0061694393	0.007902527	0.005659345	0.014216129	0.010270928	0.0063042543	0.0063333795	0.0022928754	0.0053025056
0.0	0.006220644	0.0039767283	0.0065019745	0.004885693	0.0034124951	0.007959559	0.0070985993	0.019109882	0.002148019	0.004060911
0.0	0.010260014	0.005428331	0.0060315323	0.0037638384	0.004083663	0.005009407	0.0051865773	0.018269623	0.0021087083	0.0036583722
0.0	0.005747058	0.0038823462	0.006377561	0.004404362	0.0049126334	0.0053314166	0.0069816476	0.020330805	0.0011643043	0.003400432
0.0	0.01218256	0.0037280188	0.006652443	0.004008334	0.0050809504	0.0013860461	0.00562403	0.0014582451	0.0016120541	0.0037211466
0.0	0.010089877	0.004862246	0.007837377	0.004342485	0.0057433695	0.008243319	0.007602793	0.02848537	0.001800495	0.0041359374
0.0	0.0077857366	0.0051493486	0.0048479373	0.0037359225	0.0049482347	0.006116331	0.0091693755	0.028701307	0.002118539	0.0032301915
0.0	0.012914757	0.0053543877	0.005691126	0.004051924	0.004591435	0.007582604	0.0055798935	0.01412195	0.001278671	0.002054946
0.0	0.009677324	0.007340557	0.0053006024	0.004494026	0.002789007	0.00777285	0.0059693363	0.022852318	0.0017765015	0.0020510226
0.0	0.016496265	0.005320572	0.005701845	0.0011164428	0.0036936745	0.002442908	0.01283984	0.00560789	0.0018497707	0.002951629
0.0	0.0063321195	0.006023696	0.005305696	0.0011520699	0.004291587	0.005731347	0.01129982	0.006746788	0.0019788314	0.002800269
0.0	0.0033990343	0.005081006	0.0059051346	0.0037303944	0.0040190713	0.0023722348	0.009916249	0.010923739	0.0017725747	0.0022687735
0.0	0.00706125	0.004711169	0.0054154997	0.0021592807	0.010838128	0.0073882174	0.0073496453	0.007753178	0.0020199115	0.0017139757
0.0	0.0068861023	0.0047911047	0.0051888586	0.0024783718	0.010509075	0.011614368	0.0101444125	0.009526449	0.0029854733	0.003472561
0.0	0.55881155	0.46823406	0.4843894	0.48967817	0.46200728	0.4956201	0.43273154	0.41723707	0.5238961	0.44221658
0.0	0.5383611	0.5308495	0.47925508	0.45009178	0.4563698	0.46698165	0.47572255	0.42469585	0.5094782	0.50826657
0.0	0.010464103	0.007342316	0.0067001935	0.0037511417	0.011231775	0.009685343	0.012602228	0.010107977	0.002932235	0.004028531
0.0	0.012505471	0.00494141	0.0057838126	0.005147004	0.016777426	0.009241964	0.012348027	0.011065688	0.0029347744	0.005637892
0.0	0.012479835	0.0049507967	0.005781167	0.005150555	0.016795645	0.00921256	0.012330362	0.011082503	0.002938424	0.0056441505
0.0	0.012495517	0.004955163	0.005778564	0.0051486087	0.01683013	0.009240763	0.012358941	0.011067217	0.0029348177	0.0056502367
0.0	0.012500125	0.004957442	0.0057903337	0.005154613	0.016821595	0.009220855	0.012361503	0.0110982545	0.0029442653	0.0056573753
0.0	0.005493452	0.01025135	0.010211011	0.0028629848	0.0041230894	0.010290899	0.014313169	0.016773814	0.0030393403	0.0042729974
0.0	0.00549905	0.010251529	0.010206015	0.0028731711	0.0041287476	0.010330191	0.014346724	0.016777607	0.00304527	0.004269933
0.0	0.00551674	0.010267987	0.010200245	0.0028786696	0.0041280813	0.010319301	0.014364024	0.01677387	0.0030460635	0.00428461
0.0	0.0055055604	0.010278207	0.010213272	0.0028717606	0.0041364916	0.01032006	0.014357084	0.016768508	0.0030514027	0.004281531
0.0	0.008507441	0.0065940684	0.006851963	0.004698519	0.0074254763	0.011538499	0.0084966365	0.067095645	0.0025264614	0.000883795
0.0	0.008487976	0.0066011064	0.00685328	0.00471343	0.007427796	0.0115533015	0.008532342	0.067383796	0.002535332	0.00088494906
0.0	0.008495222	0.006604278	0.006847078	0.0047068913	0.0074261017	0.011557949	0.008528575	0.06716917	0.002534722	0.00088705955
0.0	0.00848599	0.0066003934	0.006847405	0.0046910904	0.0074255327	0.011551402	0.008507432	0.06721719	0.0025290595	0.00088366115
0.0	0.0060059126	0.0053886985	0.0071443077	0.005422441	0.003829135	0.009035359	0.008285295	0.004668281	0.002396448	0.0032136801
0.0	0.3054319	0.4635464	0.22051452	0.41381526	0.34425336	0.49406236	0.3077301	0.18686879	0.49481422	0.42584217
0.0	0.007678981	0.0073492974	0.0014939636	0.0033697353	0.0040111104	0.011977531	0.012239477	0.009182906	0.0025402047	0.006474615
0.0	0.5853022	0.57324857	0.5671353	0.56861454	0.5554776	0.575095	0.560845	0.56383985	0.5548309	0.5692166
0.0	0.007597747	0.0058474955	0.0067005684	0.0023022504	0.0058271154	0.0028344658	0.0241429	0.008211911	0.0013043465	0.005184715
0.0	0.5254064	0.4463597	0.49271113	0.36838973	0.4685971	0.28049013	0.31147006	0.3281984	0.31678805	0.49460083
0.0	0.5848758	0.5730112	0.5670458	0.5681793	0.55547005	0.57513285	0.56030405	0.56343657	0.5541735	0.56821
0.0	0.032180984	0.005250935	0.008340001	0.0023512042	0.01153495	0.013291368	0.01077508	0.031085066	0.0025638165	0.0055434597
0.0	0.3345805	0.49038804	0.49339315	0.2996033	0.43236232	0.35819972	0.4953629	0.55478615	0.465917	0.319846
0.0	0.5058635	0.53495044	0.47841048	0.35562748	0.13821726	0.5233558	0.44192827	0.4890402	0.5090968	0.39564487
0.0	0.008941136	0.006374646	0.006570353	0.002115048	0.0010904289	0.0070204125	0.00614596	0.24065432	0.0017535798	0.0021733514
0.0	0.5857274	0.5735493	0.5675696	0.5703215	0.55658334	0.5756655	0.5617233	0.5653651	0.55478793	0.56874233
0.0	0.009872092	0.0068069706	0.008856153	0.0040806043	0.0106944945	0.016651051	0.016746659	0.033252858	0.0021235065	0.003274406
0.0	0.53968894	0.42700914	0.45880324	0.49506003	0.4494596	0.56506366	0.50633836	0.4955869	0.40253353	0.29974166
0.0	0.0046945876	0.0078545995	0.008425505	0.0051571024	0.0049198605	0.038749915	0.017868962	0.002683038	0.0032380219	0.006348083
0.0	0.004664886	0.007832987	0.008413861	0.005156364	0.004923884	0.038692914	0.017891705	0.0026724252	0.0032247964	0.006317962
0.0	0.0025345543	0.0067535373	0.0059294137	0.0020856436	0.0077286237	0.017659206	0.0125210555	0.014978065	0.0026607406	0.0049618753
0.0	0.5858259	0.5762191	0.56996185	0.5724686	0.5579572	0.5783134	0.5634136	0.56766784	0.55845547	0.5710652
0.0	0.0025280542	0.0067581767	0.005930471	0.0020904278	0.007718954	0.017636754	0.0125483	0.014976629	0.0026616785	0.0049780216
0.0	0.008434274	0.00222997	0.0056121997	0.0036810264	0.010220244	0.0057400055	0.011146999	0.05831326	0.0014905632	0.0018506689
0.0	0.007345816	0.005039804	0.005399492	0.0034930015	0.007087909	0.0032505272	0.0065633846	0.030266605	0.0017533537	0.0025140152
0.0	0.013685963	0.008214055	0.010299809	0.0047894223	0.008296662	0.009560438	0.012454573	0.052524406	0.0031396498	0.003728449
0.0	0.58865356	0.57766795	0.571419	0.5749815	0.5593728	0.5819205	0.5655555	0.56987184	0.56159836	0.57442164
0.0	0.58863944	0.5776662	0.5713844	0.5736884	0.5594354	0.5817859	0.5651551	0.5690644	0.56164575	0.5734794
0.0	0.58849055	0.5776359	0.57143694	0.57496315	0.5592043	0.5817508	0.5654768	0.5690803	0.56065005	0.5743324
0.0	0.58867735	0.5778417	0.571472	0.5745932	0.5597253	0.581718	0.56549996	0.5693995	0.56167084	0.5738984
0.0	0.0028521423	0.0049471385	0.0066234637	0.006107766	0.014245682	0.005892703	0.0062023355	0.022132795	0.0036488776	0.0039386703
0.0	0.0032225791	0.0017417886	0.006575232	0.0035481232	0.006757629	0.004272123	0.004993264	0.015342115	0.0015384123	0.0033020552
0.0	0.28057018	0.26948515	0.5162793	0.43740505	0.37030196	0.31942028	0.3687102	0.4084511	0.3969679	0.48511776
0.0	0.46715802	0.33169374	0.50143903	0.4752675	0.43164608	0.5033078	0.28079847	0.4999407	0.5225782	0.37377277
0.0	0.0023538542	0.008537136	0.006343134	0.0047348565	0.004512161	0.0082356185	0.002408748	0.011968252	0.003358691	0.005014013
0.0	0.5011491	0.5045392	0.4963464	0.48581374	0.504474	0.32389718	0.53990114	0.52906144	0.4883701	0.4485266
0.0	0.48555318	0.44956145	0.47617427	0.4462985	0.38637298	0.48879164	0.5211571	0.4182873	0.5036252	0.4719922
0.0	0.002893916	0.008401434	0.0039751194	0.0012743372	0.004021397	0.003468511	0.0020195981	0.007871548	0.0016811441	0.0033236456
0.0	0.0061008693	0.0049729175	0.005147993	0.002796554	0.008196011	0.008953034	0.009282482	0.01135066	0.0024827113	0.00559913
0.0	0.01558326	0.0049615297	0.005428001	0.002053376	0.003651399	0.0067666033	0.002011995	0.096128814	0.0019162174	0.0017003104
0.0	0.015153768	0.00501172	0.0055541373	0.0018472484	0.0059391973	0.0043069413	0.007332022	0.005963426	0.0014513086	0.002445468
0.0	0.586351	0.575327	0.56851107	0.5713378	0.55738294	0.57749707	0.56222653	0.5650228	0.5562212	0.5702651
0.0	0.5871331	0.5739786	0.56788325	0.5702209	0.5570131	0.5754211	0.561066	0.56746316	0.55587554	0.56826305
0.0	0.58498025	0.57486033	0.56746787	0.5712324	0.55813366	0.5778072	0.5628311	0.56808984	0.5569896	0.570697
0.0	0.6178113	0.47577614	0.50160545	0.30452895	0.313849	0.4516153	0.48872337	0.40719146	0.47801158	0.18609571
0.0	0.00989228	0.0045316936	0.0054566944	0.003348795	0.005458845	0.0059523582	0.008686367	0.036220208	0.0016452105	0.001886144
0.0	0.5836786	0.5129814	0.5199758	0.5231892	0.44265094	0.4464078	0.35627067	0.5161159	0.47720894	0.47740453
0.0	0.58694357	0.575266	0.56864125	0.5708095	0.55732876	0.5776205	0.5608004	0.5657079	0.5560848	0.56938165
0.0	0.00184806	0.005554569	0.006503724	0.0037210512	0.0041602245	0.005473206	0.0063691055	0.028575322	0.0019627027	0.0025498401
0.0	0.007921474	0.005657633	0.0066642514	0.002364901	0.008493733	0.0061569503	0.011600073	0.032175787	0.0022576142	0.0035432759
0.0	0.0045985123	0.0021813035	0.00505099	0.0037586922	0.0058064503	0.004978725	0.013957837	0.020565579	0.0018769716	0.0019091482
0.0	0.01017896	0.0024772165	0.005569679	0.0026934198	0.0007895447	0.006757156	0.00477057	0.028740097	0.0022202833	0.0031388602
0.0	0.0035290532	0.0051933527	0.005308356	0.0016181406	0.0037670794	0.004924751	0.0071298354	0.007988683	0.0012506691	0.0030193054
0.0	0.0009938854	0.005242461	0.003148895	0.0020481385	0.002649059	0.0045880913	0.007260337	0.015386746	0.0017574998	0.0023150998
0.0	0.23304076	0.39857784	0.33281988	0.2671766	0.2958773	0.41511133	0.4892814	0.56582206	0.5075732	0.37238738
0.0	0.5954321	0.584504	0.5772259	0.581715	0.5635258	0.5882069	0.5720279	0.5745136	0.5685576	0.58023816
0.0	0.5531506	0.4704603	0.48434252	0.49719903	0.48594427	0.5179181	0.31611654	0.37653163	0.42170262	0.38574293
0.0	0.37817293	0.51871157	0.51114905	0.4995894	0.4917785	0.5026163	0.53174055	0.47656167	0.48947152	0.52138096
0.0	0.00484704	0.0059905606	0.0084100105	0.0036380794	0.007921763	0.009928846	0.012220398	0.022480208	0.0022414024	0.006053303
0.0	0.55036205	0.50454074	0.49352047	0.5048524	0.32114324	0.4986914	0.5240862	0.11208883	0.46266833	0.27285025
0.0	0.008578962	0.0055411025	0.00832384	0.003835259	0.0092839515	0.010768464	0.018977357	0.022241687	0.0032748233	0.0045713726
0.0	0.58871144	0.57769966	0.57132167	0.57462525	0.5591875	0.58208406	0.5654169	0.5699027	0.5619228	0.5741913
0.0	0.5886821	0.5776135	0.5713818	0.57408565	0.5592632	0.58193207	0.5650532	0.56839794	0.56183183	0.57401717
0.0	0.0029214977	0.0033340503	0.0050914516	0.003978718	0.001222971	0.0060144844	0.007658276	0.014779984	0.0012632795	0.003450097
0.0	0.32935804	0.5206717	0.13291405	0.45185935	0.27817345	0.527322	0.42572245	0.40963313	0.4831129	0.39953485
0.0	0.49075645	0.52870315	0.5023545	0.5055192	0.44817486	0.42483598	0.5059708	0.36888665	0.5182218	0.5256895
0.0	0.49075645	0.52870315	0.5023545	0.5055192	0.44817486	0.42483598	0.5059708	0.36888665	0.5182218	0.5256895
0.0	0.0075944006	0.005061247	0.007435211	0.004345127	0.005707961	0.01216095	0.008464768	0.018708767	0.0032268893	0.0045235828
0.0	0.0075944006	0.005061247	0.007435211	0.004345127	0.005707961	0.01216095	0.008464768	0.018708767	0.0032268893	0.0045235828
0.0	0.013843251	0.005807976	0.0065588565	0.0045394725	0.0029077302	0.0050645326	0.0050204163	0.104134426	0.0015130434	0.0022126934
0.0	0.43907893	0.5137783	0.5029901	0.48157573	0.32720152	0.47924703	0.33628464	0.20793802	0.46635807	0.38047135
0.0	0.43907893	0.5137783	0.5029901	0.48157573	0.32720152	0.47924703	0.33628464	0.20793802	0.46635807	0.38047135
0.0	0.0202922	0.005940709	0.006175096	0.0059345956	0.0034383456	0.0071070935	0.0068495786	0.063339464	0.0019597346	0.0033384773
0.0	0.0202922	0.005940709	0.006175096	0.0059345956	0.0034383456	0.0071070935	0.0068495786	0.063339464	0.0019597346	0.0033384773
0.0	0.58859926	0.57771176	0.5713423	0.57464164	0.559009	0.58192605	0.56536615	0.5690925	0.5610576	0.5740995
0.0	0.58874965	0.5778131	0.57143235	0.57480514	0.5596272	0.582015	0.5654083	0.5687881	0.5618337	0.5743965
0.0	0.56358355	0.44180062	0.4782623	0.51403487	0.4294076	0.480262	0.46519303	0.4500699	0.41974455	0.40314698
0.0	0.011076322	0.0071377996	0.0066957646	0.0038223641	0.008784119	0.012767492	0.021174248	0.037073426	0.0033283134	0.0056261956
0.0	0.5876013	0.5752467	0.5689068	0.5727119	0.55710644	0.5783929	0.5643562	0.56628954	0.55889624	0.5720537
0.0	0.0059258337	0.005809771	0.0057001454	0.0032501656	0.0049585337	0.008245557	0.016212095	0.0019258462	0.002897792	0.0029842174
0.0	0.012456967	0.006069457	0.0045672753	0.0050188727	0.00816008	0.009939257	0.01964483	0.009683857	0.004410086	0.0054229735
0.0	0.009908471	0.0032246124	0.0057462077	0.0055150534	0.0065179863	0.010482136	0.014061564	0.01294537	0.0021945208	0.0017912297
0.0	0.021158492	0.0065916637	0.0053644716	0.004261702	0.007808955	0.008826535	0.0071963286	0.011384791	0.0026040482	0.00089590077
0.0	0.02711627	0.0073514753	0.0050232797	0.0044431374	0.010404048	0.0039276485	0.010201059	0.005273564	0.0026717428	0.0050882716
0.0	0.012919658	0.0059839194	0.006020856	0.0047376007	0.008710392	0.008676302	0.012622025	0.01454777	0.0022880547	0.0018356224
0.0	0.00370602	0.0047643706	0.0046560005	0.0040881843	0.0072897947	0.01631745	0.010377928	0.0071732197	0.00217827	0.006610763
0.0	0.00513692	0.007035747	0.0059835506	0.007131969	0.0061235647	0.009923082	0.011627781	0.010816897	0.0021434675	0.005685775
0.0	0.0020350688	0.0055007297	0.005272481	0.0038772505	0.0037165938	0.00927224	0.012794457	0.0032804594	0.0032551857	0.004445462
0.0	0.39050674	0.33105734	0.49926722	0.46088922	0.39595607	0.46170855	0.44748148	0.22598703	0.47656816	0.5146036
0.0	0.5803091	0.5391762	0.5028208	0.50818866	0.26538223	0.52918434	0.28814653	0.53421247	0.47791246	0.3469083
0.0	0.52181005	0.51148057	0.47520092	0.49015507	0.35113502	0.33392215	0.35661003	0.4366771	0.4892938	0.35666057
0.0	0.44931352	0.26865426	0.50978804	0.48041263	0.28143358	0.27504012	0.30915627	0.5073356	0.4548082	0.41068295
0.0	0.28896862	0.34565726	0.40385246	0.34130582	0.40322256	0.4113233	0.5198168	0.38965315	0.4646972	0.4465484
0.0	0.41962075	0.5048442	0.47210535	0.42299983	0.09329066	0.43087682	0.336468	0.07458918	0.52221715	0.40071508
0.0	0.33663908	0.4951769	0.48576692	0.44204184	0.5139139	0.45687634	0.12545902	0.24333616	0.48036313	0.287047
0.0	0.5639395	0.4374131	0.33441547	0.4404574	0.3495648	0.38540265	0.48979434	0.44940943	0.5201179	0.5321014
0.0	0.5873654	0.3571404	0.43815106	0.44017792	0.45998937	0.5272595	0.5511106	0.3560331	0.48362404	0.5098113
0.0	0.3053176	0.4964768	0.48958373	0.37236053	0.4619419	0.5152554	0.43004012	0.3620665	0.50634146	0.36765307
0.0	0.37559003	0.46691525	0.42919624	0.49469042	0.48629898	0.17043827	0.5294446	0.5543227	0.4862827	0.49317756
0.0	0.44710028	0.51778007	0.48543972	0.35746568	0.36637697	0.26652154	0.4959627	0.13317601	0.49659935	0.26780376
0.0	0.50842595	0.49642563	0.5103814	0.37447163	0.41723895	0.19681352	0.42798382	0.48488015	0.49476522	0.48379195
0.0	0.53471494	0.48512438	0.42191556	0.41935906	0.37930107	0.2524397	0.41306987	0.5225325	0.47343472	0.47844464
0.0	0.0095775295	0.007073568	0.0077340193	0.0041584587	0.006863111	0.009002251	0.006387988	0.005069037	0.0024205567	0.0044784117
0.0	0.015041951	0.0059513003	0.007962115	0.0033699374	0.007675137	0.010026659	0.01961188	0.009402574	0.0025411423	0.0058626197
0.0	0.024168788	0.006587996	0.00481204	0.004825653	0.012502061	0.015829405	0.0070806877	0.07827582	0.0025198057	0.0028695315
0.0	0.027355298	0.0073792012	0.005014972	0.0044399705	0.010404774	0.0039398866	0.010169197	0.0052925455	0.0026823424	0.0051018265
0.0	0.013041452	0.006010218	0.0060022986	0.0047410536	0.008717106	0.008671726	0.012566273	0.014656236	0.0023005644	0.0018365294
0.0	0.0037297425	0.0047764643	0.0046449467	0.0040834555	0.0073010363	0.016369332	0.010330044	0.007201744	0.0021921522	0.0066251107
0.0	0.005168633	0.0070623634	0.0059956564	0.0071190554	0.0061337417	0.009948571	0.011661092	0.010871232	0.002145302	0.0056686476
0.0	0.34982952	0.522559	0.50964123	0.51815623	0.2860058	0.40714246	0.5406236	0.52346104	0.46227562	0.4868355
0.0	0.45026731	0.50791013	0.43472463	0.47953987	0.24190575	0.19731873	0.39845568	0.54225373	0.44164735	0.50677246
0.0	0.3308023	0.49230227	0.38816583	0.41792813	0.32453647	0.32744288	0.52796465	0.4796683	0.5063665	0.497358
0.0	0.587154	0.5176411	0.44187298	0.4182081	0.40900332	0.5111122	0.33751172	0.24440439	0.43215662	0.3629995
0.0	0.52044195	0.50092965	0.46340093	0.5152096	0.3944003	0.50803155	0.2928866	0.5149829	0.41224733	0.5060777
0.0	0.5083696	0.3302656	0.50378555	0.37743822	0.49926484	0.47895563	0.5129551	0.4110629	0.45640883	0.2797229
0.0	0.46709144	0.4576067	0.5373276	0.47284073	0.46951056	0.5299591	0.4719365	0.49911228	0.5220545	0.13910921
0.0	0.01303839	0.005711258	0.0056711556	0.0039709737	0.009031603	0.0059388313	0.01165417	0.005881754	0.0022502644	0.0054481146
0.0	0.00407047	0.0060962792	0.0044406215	0.002705335	0.0042655114	0.0043911356	0.017795436	0.017396804	0.0014354138	0.004921698
0.0	0.014617951	0.0048843003	0.0038988409	0.006383976	0.0052051293	0.0077547487	0.008186098	0.04013546	0.0024212846	0.0043154703
0.0	0.005974952	0.005830918	0.0056912606	0.0032439337	0.004955742	0.008306512	0.016170714	0.0019348365	0.0029093148	0.0029789826
0.0	0.012556278	0.006079432	0.0045569744	0.005010786	0.00817012	0.009930646	0.019497532	0.009749243	0.0044457787	0.0054262895
0.0	0.009977526	0.0032302286	0.005748551	0.005513563	0.0065311505	0.010487532	0.014006022	0.013022494	0.0021915117	0.0017812159
0.0	0.021311063	0.00660024	0.0053642425	0.0042521316	0.007815974	0.008850245	0.007159616	0.011434514	0.0026036594	0.0008962849
0.0	0.0064876582	0.006390679	0.0070802923	0.0036187477	0.00518656	0.015079773	0.0042109904	0.013645657	0.0020837837	0.007908017
0.0	0.006456154	0.0063748993	0.007099379	0.003610796	0.005193774	0.01507408	0.0042019705	0.013600989	0.0020752104	0.0078816125
0.0	0.5864482	0.57473534	0.5683635	0.5712278	0.55727077	0.57722753	0.56128854	0.56667316	0.55597585	0.5705622
0.0	0.008228413	0.005287681	0.0037398273	0.0033649057	0.004596902	0.0073082973	0.0067851287	0.023349488	0.0023453583	0.0034320885
0.0	0.0021015361	0.005785151	0.004496847	0.0030002908	0.0035458782	0.006537636	0.008772903	0.024686929	0.0025714256	0.004629415
0.0	0.009933586	0.0059029264	0.008506689	0.0059575974	0.011307468	0.009004123	0.0048317895	0.12858367	0.0028177209	0.0019472722
0.0	0.0099749025	0.005895259	0.008500586	0.005946648	0.011312917	0.009010801	0.004823538	0.12879092	0.0028115083	0.0019406345
0.0	0.010907651	0.005138236	0.004403237	0.0030135135	0.005257312	0.0022179119	0.005391546	0.004277339	0.0016769966	0.004348105
0.0	0.5346378	0.5283421	0.48331052	0.4876764	0.4620651	0.21804304	0.48824137	0.48556942	0.5303265	0.49919924
0.0	0.009565424	0.00781543	0.00525633	0.004415172	0.005789895	0.009012129	0.0048844554	0.040661134	0.0024127741	0.0046951915
0.0	0.00959719	0.007813094	0.00525166	0.004402915	0.005789958	0.009024513	0.004875633	0.040731262	0.0024097324	0.004683036
0.0	0.00957686	0.007814861	0.005252958	0.00440914	0.0057907407	0.009037781	0.0048877383	0.040720306	0.0024102563	0.0047046756
0.0	0.009607265	0.007813693	0.0052475263	0.0043973876	0.00579071	0.009046091	0.004880026	0.04080154	0.002408615	0.0046916385
0.0	0.009958081	0.00589508	0.008522823	0.0059476034	0.011323001	0.009046228	0.004842564	0.1296789	0.0028147642	0.0019402752
0.0	0.0042983103	0.004900097	0.0053745355	0.00513596	0.008889717	0.0056805583	0.003992923	0.046838652	0.0018238514	0.0010168963
0.0	0.35523677	0.4577896	0.42392254	0.3326863	0.33571184	0.36784565	0.3341249	0.4033735	0.47682372	0.35245967
0.0	0.0042259353	0.0050772713	0.0029667881	0.0036033858	0.0019927297	0.002564181	0.008919381	0.017526932	0.0019541355	0.0021044763
0.0	0.009541961	0.0044611846	0.006550864	0.0058245803	0.008406588	0.0022045444	0.012066745	0.006732424	0.0014605994	0.0023957847
0.0	0.013371261	0.00497439	0.004572547	0.003168945	0.005989541	0.004790366	0.0068073636	0.0036544427	0.0017082114	0.0032795381
0.0	0.014220548	0.006224993	0.007551878	0.0063227806	0.0034318946	0.0080329105	0.011233794	0.09610081	0.0023384043	0.0052815094
0.0	0.0025790243	0.00419921	0.0055553014	0.0022204565	0.0041891346	0.0041044448	0.01262684	0.010913363	0.0015226839	0.004867475
0.0	0.0025537312	0.0045044697	0.0054037673	0.0023306024	0.0039170315	0.0054407017	0.016882544	0.010316282	0.0018277412	0.0024751413
0.0	0.009975458	0.002682419	0.004834613	0.0031410393	0.0071563656	0.0046444046	0.0038161685	0.02600525	0.0010417	0.0015072885
0.0	0.007887521	0.0054524257	0.0049726698	0.0042115366	0.008884761	0.004403063	0.0036985204	0.041657012	0.0010022522	0.0019508203
0.0	0.0017166253	0.0025874896	0.0047280416	0.0020730984	0.007090695	0.006935363	0.006160517	0.056196246	0.0020155187	0.0033184069
0.0	0.51599	0.38568068	0.4351874	0.3248245	0.5034088	0.3672188	0.3898331	0.5556441	0.4757119	0.3624928
0.0	0.5838773	0.5728668	0.56694657	0.568822	0.55604154	0.5766945	0.5607549	0.5632631	0.5544745	0.5686386
0.0	0.0054497216	0.0058425525	0.0041930336	0.00778543	0.008081298	0.0055186376	0.008487177	0.0062213955	0.0035302977	0.0070801177
0.0	0.01009283	0.0056011723	0.0045653423	0.0048031583	0.0066331998	0.003698487	0.007084149	0.011090727	0.0020181667	0.0029606095
0.0	0.58402085	0.57272017	0.5665831	0.56923604	0.55521494	0.57595783	0.5599567	0.5643153	0.55459327	0.56885433
0.0	0.005123452	0.0016601826	0.004425356	0.0043268837	0.003097517	0.006715463	0.007616794	0.025632417	0.0014409415	0.0028277899
0.0	0.004545719	0.0018127657	0.0044864397	0.004574322	0.0034403151	0.0100763645	0.017922867	0.025703598	0.0023507804	0.0040501617
0.0	0.008678291	0.0016473847	0.0048119486	0.00352186	0.0011133357	0.0030738339	0.007649229	0.015091208	0.0016015604	0.0031603407
0.0	0.40700084	0.21232966	0.50456494	0.4882881	0.27423543	0.29913488	0.42665017	0.33301967	0.4880188	0.47974378
0.0	0.008700084	0.0016393142	0.004782584	0.0035123378	0.0011041095	0.0030250323	0.007610676	0.014768503	0.0015917374	0.0031221316
0.0	0.5851091	0.5731794	0.56720436	0.56872565	0.5558192	0.5765767	0.5606351	0.56407404	0.5542557	0.5692413
0.0	0.0023474423	0.006205687	0.0048857187	0.006207499	0.005619621	0.016735427	0.008006538	0.0084475875	0.0032665627	0.0050089126
0.0	0.0032362156	0.0052105174	0.0051940894	0.003674743	0.005369358	0.0044300854	0.005306761	0.019303292	0.0019593514	0.00155621
0.0	0.5854849	0.5734378	0.56771684	0.5708146	0.55667394	0.5756292	0.56103694	0.5633828	0.5552508	0.5695848
0.0	0.005053981	0.0016543429	0.004429892	0.004331646	0.0030886831	0.00663221	0.00750158	0.025578627	0.001424302	0.002797707
0.0	0.0065297126	0.005241827	0.005619866	0.0047509815	0.0033176295	0.0017446463	0.007408664	0.015375711	0.0015234663	0.0022969139
0.0	0.48570392	0.5026547	0.4652605	0.5114307	0.30921584	0.21024245	0.53221333	0.4652665	0.4939937	0.36402887
0.0	0.006438057	0.0052361037	0.005569085	0.0047275056	0.0032927305	0.0017399971	0.0073381807	0.01505557	0.0015229855	0.0022548577
0.0	0.008464879	0.002685702	0.005419744	0.0034615214	0.006438057	0.0034111429	0.006647665	0.01683218	0.0014868857	0.00188736
0.0	0.0067697666	0.006889465	0.00553539	0.0031621335	0.0067086406	0.006750429	0.006583775	0.020100499	0.0018172459	0.0018583924
0.0	0.5861981	0.5746397	0.5681403	0.57049966	0.55522674	0.5760864	0.5616033	0.5660205	0.5557898	0.56898683
0.0	0.58508384	0.57456785	0.5675132	0.57105	0.5564526	0.5767022	0.56125784	0.56617296	0.555927	0.5695045
0.0	0.007387851	0.005632332	0.0022211042	0.0038918676	0.008381186	0.007144619	0.012487564	0.003606268	0.0023036804	0.00592103
0.0	0.008385376	0.0022788425	0.0022335686	0.0035120724	0.0075067966	0.0048482134	0.011413802	0.0055034277	0.0013741317	0.0022158616
0.0	0.008385376	0.0022788425	0.0022335686	0.0035120724	0.0075067966	0.0048482134	0.011413802	0.0055034277	0.0013741317	0.0022158616
0.0	0.008385376	0.0022788425	0.0022335686	0.0035120724	0.0075067966	0.0048482134	0.011413802	0.0055034277	0.0013741317	0.0022158616
0.0	0.008123149	0.0045153876	0.0075226473	0.0041325786	0.007634092	0.012710478	0.00981901	0.11585962	0.0028207237	0.0040381732
0.0	0.53308034	0.4561431	0.43299842	0.37408957	0.28321117	0.24728268	0.318937	0.25448456	0.4962116	0.43604773
0.0	0.0038847572	0.0015431966	0.0059376457	0.0042030998	0.0055404115	0.007963848	0.010457218	0.044418234	0.0029314193	0.0070120613
0.0	0.41387308	0.17936611	0.52166057	0.4798708	0.3141889	0.45879877	0.46009696	0.45442808	0.51590383	0.32857504
0.0	0.5837948	0.572371	0.5668095	0.5684651	0.55534714	0.5750375	0.5601006	0.56417096	0.55375606	0.5685876
0.0	0.016936557	0.0053907717	0.0048415367	0.0040250677	0.0038748407	0.008133125	0.020344272	0.023695318	0.0019160853	0.003929647
0.0	0.24775898	0.26937196	0.49328202	0.50424653	0.29170215	0.35849342	0.41564456	0.55448014	0.46766478	0.4621282
0.0	0.0048889723	0.004264023	0.0057118726	0.0036557172	0.0040088557	0.0035811176	0.005027801	0.006781573	0.0014113474	0.0042687757
0.0	0.3656979	0.4878467	0.47374904	0.4761148	0.3753588	0.2825718	0.46418446	0.30353773	0.49460512	0.3764298
0.0	0.58863825	0.576293	0.570097	0.57305783	0.5585817	0.578557	0.56459165	0.56678694	0.5595295	0.5717887
0.0	0.5849992	0.5757317	0.56916535	0.57196206	0.55770206	0.5773226	0.56196237	0.5652927	0.55688435	0.57111144
0.0	0.58839273	0.57615215	0.5700201	0.5728916	0.558656	0.57916695	0.56454027	0.5662915	0.5594504	0.5718559
0.0	0.58516276	0.5752681	0.5691267	0.57083684	0.5576715	0.57687813	0.56167907	0.5664499	0.55646557	0.5701442
0.0	0.007587051	0.002861938	0.0052455654	0.0036743311	0.0033225145	0.003204155	0.005210705	0.0057346574	0.0018335345	0.0018439096
0.0	0.010482679	0.0067366757	0.0058524124	0.0055390117	0.0067561893	0.007784586	0.014672448	0.039532874	0.0026616275	0.0031068975
0.0	0.002743615	0.0051767505	0.005974692	0.0036767512	0.005846966	0.004513787	0.019238751	0.010230572	0.0016983261	0.0015983111
0.0	0.005758455	0.0040142946	0.006639719	0.00305599	0.008390028	0.004008277	0.004269777	0.05224249	0.0014601655	0.0016962416
0.0	0.016102707	0.004465732	0.005705209	0.0009972217	0.009345422	0.0028384374	0.009038686	0.03131782	0.0021008202	0.003492261
0.0	0.4688498	0.49971488	0.43257567	0.25464484	0.46946257	0.28041926	0.5210572	0.45472068	0.5293059	0.46178323
0.0	0.0061986567	0.0027932394	0.00601333	0.0017834795	0.0034883288	0.0031704458	0.006844513	0.0009752756	0.001358786	0.0025917152
0.0	0.027460253	0.003649465	0.0067421626	0.0035706125	0.0033372447	0.007038676	0.003341671	0.03996279	0.0015993539	0.007054406
0.0	0.58792543	0.5773573	0.5712747	0.5743992	0.55950755	0.5803453	0.565234	0.56979555	0.56070673	0.57311213
0.0	0.49331626	0.292538	0.40085807	0.31432155	0.47554845	0.5640156	0.44443634	0.44644728	0.47125083	0.37802672
0.0	0.011574908	0.010203678	0.004381577	0.0054285238	0.009180247	0.0076241316	0.0066135377	0.016861418	0.002281407	0.004648253
0.0	0.0016674099	0.0057706493	0.0056612394	0.00149188	0.00307951	0.0059890756	0.006899694	0.0030228142	0.0009826546	0.0037219475
0.0	0.56158346	0.45545745	0.51968676	0.45977193	0.2975111	0.53112566	0.4163867	0.20967327	0.39724502	0.49650294
0.0	0.58981454	0.57668877	0.57142997	0.57476825	0.55944914	0.581617	0.5655792	0.5702294	0.56116825	0.5746182
0.0	0.0013835686	0.006083586	0.0052805697	0.001632918	0.010512591	0.008855705	0.009939262	0.0012787672	0.0028847943	0.004969106
0.0	0.5877457	0.57603836	0.56910515	0.572716	0.55809045	0.57783437	0.5629953	0.5685903	0.55787253	0.57192415
0.0	0.0065890225	0.004589143	0.005598655	0.0022817987	0.0052612787	0.0036968251	0.00541877	0.056133155	0.0014060255	0.0019693288
0.0	0.010627394	0.0048405835	0.009913282	0.0021150128	0.0025668836	0.018353708	0.02506727	0.009886468	0.0025588812	0.0010025454
0.0	0.0066228798	0.003537585	0.0018877722	0.004009379	0.0057587666	0.012766416	0.008693548	0.009968777	0.003821963	0.003560382
0.0	0.1431019	0.29490092	0.41583884	0.35750642	0.49207407	0.35587117	0.36349332	0.36397934	0.48997054	0.36842752
0.0	0.002148524	0.003627289	0.0022027872	0.0036203335	0.001540405	0.005077367	0.0074776253	0.00434847	0.0015793211	0.001328903
0.0	0.14002489	0.31959403	0.30867052	0.518576	0.21344456	0.41040796	0.5339478	0.122649014	0.46217382	0.49492094
0.0	0.0012031284	0.0060806884	0.002204131	0.0038033414	0.0017755893	0.0068984427	0.023194889	0.0022644482	0.002270082	0.0048526716
0.0	0.0017921551	0.0036331273	0.002555837	0.0015523281	0.00620922	0.008747207	0.007612412	0.04197	0.0018033964	0.0012467288
0.0	0.2552264	0.5013849	0.29369918	0.506926	0.26670325	0.42585787	0.413272	0.4938283	0.4587933	0.42398578
0.0	0.0029799473	0.005075029	0.005594677	0.004792915	0.0044124043	0.011666259	0.012937329	0.029082557	0.002117354	0.0041599735
0.0	0.5365107	0.5226582	0.5162756	0.2987121	0.2480062	0.46328014	0.35623008	0.33562523	0.5404248	0.33936134
0.0	0.0068540694	0.0045034434	0.005495229	0.002316652	0.007939913	0.0103916135	0.0072378744	0.06773783	0.0024090745	0.0010558456
0.0	0.002046799	0.0037226917	0.0047901683	0.0053910273	0.008815141	0.0033882307	0.009622612	0.0065362514	0.0017377612	0.0037375872
0.0	0.5863462	0.5743342	0.5688046	0.5713956	0.55771196	0.5769455	0.56206137	0.5671125	0.556814	0.57065934
0.0	0.0073120617	0.0029060345	0.005831042	0.0019305513	0.0036095388	0.0053227833	0.0021712356	0.055731505	0.0011520968	0.0036754834
0.0	0.3586939	0.47602567	0.50752443	0.4769807	0.43872234	0.5135444	0.5298847	0.5554535	0.5089402	0.15882793
0.0	0.024943449	0.00572329	0.0048556062	0.004258823	0.0040858183	0.009925424	0.009384425	0.005682147	0.0025794376	0.0012180273
0.0	0.0067551113	0.0052371947	0.0067943935	0.002946629	0.0033083558	0.010418682	0.0094389105	0.017388899	0.0025943727	0.0052545504
0.0	0.5324247	0.34323856	0.47784963	0.437008	0.38267508	0.24631335	0.22533911	0.490208	0.47827873	0.50289893
0.0	0.0116921	0.0031168598	0.0049860063	0.0035804983	0.0061604846	0.002671884	0.005869405	0.08329596	0.0016062442	0.0026088022
0.0	0.006423971	0.0029928929	0.005634399	0.00258294	0.005153833	0.0023393177	0.0096103875	0.0539046	0.001593017	0.0030807136
0.0	0.017871657	0.00317776	0.006437374	0.0036404568	0.0069924924	0.0071411254	0.03494336	0.02715832	0.0021584036	0.0041598193
0.0	0.45819068	0.506527	0.4858605	0.36204544	0.32035708	0.4811996	0.45503205	0.523082	0.53338546	0.43073443
0.0	0.017777218	0.0031736556	0.0064204056	0.0036345962	0.006960947	0.0071212165	0.034903143	0.027037863	0.0021554807	0.004155709
0.0	0.58951443	0.57496196	0.56875974	0.5725575	0.55791396	0.5772814	0.5638292	0.5677513	0.559014	0.5714594
0.0	0.5850896	0.573671	0.5676658	0.57068425	0.5562217	0.57605284	0.5606626	0.56427264	0.55570805	0.56983316
0.0	0.016863087	0.004697126	0.0029554076	0.00082502636	0.004024544	0.0069793733	0.006488915	0.15188035	0.0028656854	0.0046249367
0.0	0.0033759403	0.0046547214	0.003039917	0.0007364643	0.0035689045	0.0037553906	0.004826555	0.18642363	0.00204752	0.0032574001
0.0	0.0029396245	0.004637719	0.005518428	0.0022035975	0.0061879884	0.006300912	0.002840406	0.0025318037	0.0013925583	0.003340769
0.0	0.0064039305	0.005998451	0.0040886872	0.0019015372	0.003263332	0.004643113	0.0052892053	0.0016505946	0.0015142369	0.002149564
0.0	0.0073441444	0.007313644	0.005814171	0.0023491324	0.0039207763	0.010718713	0.0060001365	0.001044189	0.0024253307	0.0032518005
0.0	0.003010823	0.004475738	0.005135363	0.0022083174	0.0018356433	0.004553245	0.0029759377	0.003905747	0.0014503427	0.0036579415
0.0	0.002921524	0.006532698	0.005422032	0.0019771587	0.0058962903	0.0044617564	0.0029063243	0.0020607852	0.0013088383	0.004136721
0.0	0.5467127	0.3960718	0.43368855	0.5261939	0.22759378	0.50131613	0.5189944	0.60344625	0.5015742	0.4916454
0.0	0.43407294	0.43704715	0.50208396	0.5194349	0.11377203	0.47546732	0.36419538	0.17863522	0.48331797	0.4974404
0.0	0.0038610871	0.0044649704	0.003434152	0.0029064987	0.0018109246	0.002396535	0.007180172	0.000823576	0.001385241	0.0015919217
0.0	0.25720578	0.52477956	0.4028008	0.3357272	0.38392317	0.2649018	0.46652934	0.4004023	0.46831453	0.43806297
0.0	0.002828839	0.0057617268	0.006021895	0.0037450627	0.006035782	0.006636116	0.011695225	0.021779006	0.0020947214	0.004591396
0.0	0.0005198858	0.0027222459	0.005489446	0.0025909054	0.010378917	0.009326313	0.010360546	0.07468455	0.0015045811	0.0046178303
0.0	0.0060919356	0.0054638563	0.005454513	0.0038125268	0.01375641	0.008249538	0.012670073	0.022501942	0.0024770705	0.002801332
0.0	0.00049212796	0.0053910813	0.006839021	0.0039247526	0.008158143	0.0061030816	0.008997649	0.015092795	0.0019405613	0.004049066
0.0	0.5865573	0.5741031	0.5685539	0.571449	0.55622864	0.57561564	0.56072164	0.56666327	0.5561371	0.57020366
0.0	0.0063378797	0.0037499268	0.005709577	0.0014080469	0.0089973975	0.010428003	0.01863852	0.07509979	0.002438487	0.0037009972
0.0	0.3005512	0.49117622	0.5010875	0.18346153	0.33634812	0.43784192	0.4554618	0.44290572	0.52612907	0.45882994
0.0	0.0027973067	0.003786116	0.0051969383	0.0012314335	0.004839851	0.0047653904	0.009219304	0.050112102	0.0016221685	0.0017393901
0.0	0.008668185	0.0046657007	0.0029455295	0.0026629698	0.0060659857	0.0058793323	0.006807583	0.01696859	0.0014738756	0.0011582965
0.0	0.46039057	0.45929733	0.4678997	0.49782652	0.45833406	0.34602055	0.44504797	0.45429057	0.41039193	0.4910347
0.0	0.5431342	0.51310116	0.4931193	0.5198892	0.28907403	0.30495644	0.2649409	0.4669178	0.44593206	0.41022775
0.0	0.4201994	0.5181756	0.45912737	0.51286393	0.3827528	0.48693204	0.38812158	0.5369602	0.29848582	0.5176422
0.0	0.014434306	0.0055055656	0.005311137	0.0017511101	0.0039062146	0.001793348	0.0036730045	0.028647413	0.0015170181	0.0019488642
0.0	0.4009318	0.49497005	0.4913788	0.30950427	0.32485914	0.16688181	0.34720352	0.5614201	0.45462984	0.45763665
0.0	0.006169664	0.008611749	0.0064227814	0.004123079	0.011411279	0.009955703	0.01027518	0.012054751	0.0032767477	0.0038878692
0.0	0.0034174446	0.004843566	0.004522531	0.0025865247	0.0037911714	0.0017815586	0.014257372	0.027373163	0.0015679216	0.0023987691
0.0	0.3325552	0.50977236	0.5042166	0.5136721	0.21425982	0.23992074	0.31171986	0.45857245	0.34489238	0.4943963
0.0	0.007704537	0.004825928	0.0028060726	0.005124011	0.011959543	0.011521272	0.007133692	0.020302247	0.0023928871	0.0018101974
0.0	0.5592797	0.4637517	0.33617187	0.42242467	0.27450693	0.4493499	0.4806373	0.43502527	0.50283533	0.23393193
0.0	0.4360151	0.495889	0.48226833	0.37035587	0.43774194	0.44398773	0.40615514	0.5206705	0.5033017	0.49758434
0.0	0.0032267713	0.0051308167	0.0045920433	0.0016798906	0.0011519574	0.00662609	0.0065076197	0.0043108873	0.0013717322	0.0007556634
0.0	0.33269647	0.5014843	0.47174016	0.30863798	0.24544184	0.50086564	0.30358762	0.53245914	0.41588408	0.21865016
0.0	0.5540159	0.4866592	0.52012515	0.46401247	0.08296215	0.49999315	0.5710809	0.27755466	0.44187146	0.2755606
0.0	0.0031903458	0.0052557145	0.005025745	0.0017934736	0.0036682454	0.0060953177	0.00773481	0.010457982	0.0012138203	0.0020994802
0.0	0.008661324	0.004665147	0.002949327	0.0026608887	0.0060629565	0.005880617	0.0068000043	0.016962895	0.0014744146	0.0011579434
0.0	0.004896978	0.00508131	0.0046170563	0.0022432404	0.008227507	0.008066927	0.0033227212	0.05626404	0.000911016	0.0019915143
0.0	0.004895779	0.005082346	0.0046223123	0.0022426397	0.008225238	0.008071558	0.0033213322	0.05624457	0.000912037	0.0019923977
0.0	0.58741605	0.5754143	0.5697861	0.5731206	0.558725	0.57984644	0.56388265	0.5664769	0.55958897	0.57173204
0.0	0.0049439846	0.0032851805	0.004553033	0.0022032033	0.003795694	0.0063767815	0.0066890228	0.0047717025	0.0020152617	0.0023316813
0.0	0.0043472503	0.005469622	0.0048837345	0.002491795	0.00425686	0.011152582	0.009106952	0.0018613065	0.003130519	0.0034734523
0.0	0.5275394	0.47078854	0.47579744	0.45059693	0.48887008	0.40550536	0.46949068	0.16959697	0.45110893	0.18860227
0.0	0.2990044	0.5195033	0.45718786	0.48927635	0.4808785	0.498366	0.4514957	0.30120173	0.47078356	0.31811213
0.0	0.0027475099	0.0058001885	0.0044964645	0.0026100443	0.0062510413	0.0055118557	0.015148489	0.038145248	0.001542977	0.0029246828
0.0	0.18908024	0.49020135	0.50189126	0.483765	0.42460653	0.43512645	0.40021667	0.3300889	0.5251198	0.5094153
0.0	0.0034369621	0.007968423	0.0029902335	0.0045198393	0.010020045	0.0115278885	0.021209769	0.06600546	0.0029642547	0.0029902193
0.0	0.5863091	0.57418966	0.5679932	0.5708018	0.55662555	0.57555467	0.5614382	0.5657023	0.5556741	0.5698419
0.0	0.008992233	0.006720468	0.005872522	0.0047948463	0.009633347	0.014477315	0.01761442	0.06385948	0.00267055	0.0046424475
0.0	0.4749037	0.47691572	0.4440934	0.48257783	0.28189507	0.53798455	0.5107488	0.31314513	0.50175136	0.45940608
0.0	0.01120284	0.0056528198	0.0041485736	0.0036199256	0.003124535	0.008337099	0.017432649	0.19541316	0.0017322924	0.0033108676
0.0	0.003228712	0.004574253	0.0055308826	0.003860016	0.004109656	0.005672626	0.0070328894	0.03996936	0.0014128387	0.001434109
0.0	0.58562964	0.5733924	0.5667238	0.57029915	0.5560436	0.57586676	0.560578	0.5652537	0.55445015	0.56859666
0.0	0.0021506615	0.0063086883	0.0056320913	0.0022373665	0.0067789913	0.012722097	0.005238357	0.050312653	0.0032072254	0.0041984883
0.0	0.0027741734	0.0050007207	0.005907117	0.0018832558	0.006032825	0.006816791	0.0038236228	0.009899349	0.0022219222	0.0020440202
0.0	0.006308865	0.0015870922	0.00523518	0.003810097	0.007722015	0.0015202414	0.008942492	0.015817998	0.0016774901	0.003668542
0.0	0.5859138	0.57572305	0.5687597	0.5718314	0.55717677	0.577269	0.5620994	0.56536883	0.55659056	0.5707398
0.0	0.0031426926	0.0026834332	0.005986362	0.0022766406	0.0041509974	0.008465584	0.0030888375	0.019888945	0.0027740914	0.0021912877
0.0	0.002634211	0.007391572	0.0058592916	0.002850209	0.0049219336	0.011788276	0.017104298	0.13886425	0.0038304087	0.0032065273
0.0	0.58628	0.5753348	0.5688546	0.57125205	0.55740964	0.5773766	0.56232995	0.5676929	0.5566353	0.5704375
0.0	0.019621188	0.0035079545	0.0025572828	0.005587596	0.01057659	0.0062559485	0.01125899	0.022105278	0.0038699736	0.0064413548
0.0	0.3825333	0.2710637	0.5070589	0.50511557	0.2624384	0.5169236	0.22040486	0.12768933	0.48187697	0.2589497
0.0	0.0031997235	0.0026987507	0.0059753405	0.002286142	0.004144592	0.008468671	0.0031472654	0.020114345	0.002782597	0.0022011823
0.0	0.0026388075	0.0073938887	0.0058682086	0.0028586236	0.004931186	0.011790998	0.017085213	0.13898313	0.0038253705	0.0032272236
0.0	0.01490932	0.006455371	0.0034273572	0.0019661055	0.00838772	0.012262655	0.021796778	0.0086074015	0.004194927	0.0017269045
0.0	0.0039326493	0.0055486117	0.0046368125	0.0038012753	0.0037089917	0.00899511	0.0061506974	0.015701018	0.0021924232	0.0021023704
0.0	0.009541772	0.0033541196	0.0038637528	0.0013036837	0.0066285827	0.0033644645	0.017118204	0.010279435	0.0017215089	0.0035613074
0.0	0.49196053	0.47216633	0.36618164	0.53198946	0.08815796	0.41852027	0.49635294	0.5113541	0.5072224	0.40616712
0.0	0.58303815	0.3877186	0.51972765	0.4307623	0.40622196	0.48992458	0.31812015	0.41155463	0.47277525	0.31149593
0.0	0.31917837	0.50707406	0.5188759	0.44955638	0.36280075	0.35847205	0.47571316	0.15655296	0.49531546	0.1935345
0.0	0.020940417	0.004867482	0.006600634	0.007990107	0.0049889497	0.0092330165	0.015972855	0.0026972357	0.0013583266	0.0045009903
0.0	0.0025144778	0.0048886617	0.005352981	0.0019256604	0.0036436978	0.0070107365	0.0022422578	0.07918556	0.001890979	0.0023278422
0.0	0.55925673	0.25234506	0.4230001	0.49375156	0.47127065	0.4582152	0.5363009	0.5180459	0.47284728	0.5306963
0.0	0.588848	0.576191	0.5699541	0.57216865	0.55879766	0.57870156	0.56436664	0.567067	0.5590969	0.57164997
0.0	0.002120315	0.001545559	0.0046261135	0.004368525	0.003030051	0.0068427986	0.010856245	0.002441615	0.002685029	0.0051154858
0.0	0.003200531	0.0056399163	0.005172511	0.0021363036	0.0035125827	0.0032320698	0.009720633	0.011698543	0.003436828	0.0028528718
0.0	0.025945773	0.006661502	0.0052055763	0.0018583058	0.005918698	0.0062238495	0.009214045	0.0031092686	0.0032282255	0.0030508863
0.0	0.0052399123	0.006540101	0.0050546285	0.0017121678	0.0025462734	0.0028818632	0.007009412	0.00873995	0.0016084175	0.0021857219
0.0	0.0052170935	0.006532252	0.0050418917	0.0017042323	0.0025269818	0.0028415448	0.006959223	0.00855393	0.0015999525	0.0021675786
0.0	0.0052344077	0.0065286974	0.0050420207	0.0017102144	0.0025468743	0.002849694	0.006963621	0.008558416	0.0015977564	0.0021737504
0.0	0.003615577	0.0056818435	0.0055253985	0.0019284262	0.003196981	0.0020934746	0.0076419935	0.009916914	0.002020192	0.0015599249
0.0	0.0035465423	0.005674924	0.005509209	0.0019209316	0.0031741671	0.002091585	0.0076034116	0.009703091	0.0019935938	0.0015367059
0.0	0.0035533414	0.0056725997	0.0055098226	0.0019273061	0.0031983687	0.0020983596	0.007608588	0.00970827	0.0019910557	0.0015412362
0.0	0.0007717505	0.0063232747	0.008431451	0.004496804	0.0015870566	0.011477277	0.0068874457	0.056767747	0.0024138775	0.007080741
0.0	0.0007771657	0.0036492813	0.005377332	0.0041527855	0.0013190334	0.0077366726	0.0047681076	0.029394072	0.0015146378	0.0014533637
0.0	0.00077705603	0.0036459262	0.0053398586	0.0041397437	0.0013118478	0.007641809	0.00474339	0.02881617	0.0015150043	0.0014355069
0.0	0.00077962014	0.0036435835	0.0053419634	0.0041536256	0.0013214811	0.007661701	0.004746069	0.028836915	0.0015139724	0.001439877
0.0	0.0021685492	0.0051827384	0.006619982	0.005502068	0.0056672445	0.00823477	0.012078516	0.00961218	0.0022822048	0.0041583087
0.0	0.0024742372	0.005300449	0.0029716413	0.0034725664	0.0012874685	0.0047174627	0.0034345456	0.034065872	0.0007632934	0.0022051875
0.0	0.0024275791	0.0052747796	0.002962626	0.0034684055	0.0012767494	0.0046864357	0.0034187962	0.033407982	0.0007590106	0.002190114
0.0	0.0024328504	0.005271441	0.0029631625	0.0034820505	0.0012864273	0.0047019282	0.003421156	0.03343731	0.00075809186	0.0021967292
0.0	0.0020784114	0.004489416	0.0059497887	0.0015917472	0.006318264	0.006515298	0.004957722	0.0031658239	0.0012680321	0.003953471
0.0	0.58893055	0.5765731	0.57058823	0.57375765	0.55900294	0.5803292	0.564535	0.5672985	0.56037486	0.57277364
0.0	0.58862144	0.5769709	0.5712832	0.574424	0.55966866	0.5817884	0.56525546	0.5694414	0.56170946	0.5736983
0.0	0.5848989	0.57353604	0.56628335	0.57019097	0.55646753	0.5753829	0.55977035	0.56239784	0.55382645	0.5683444
0.0	0.0017912681	0.004719086	0.0043415264	0.0017364548	0.005465289	0.0051342035	0.007943967	0.008399293	0.0008854277	0.0018517696
0.0	0.16984694	0.41990572	0.30039012	0.28103936	0.43900424	0.47573853	0.530772	0.41890693	0.41635668	0.35993287
0.0	0.11434735	0.51262754	0.47683987	0.27412036	0.44532877	0.50893337	0.41929045	0.26695767	0.45131353	0.31365335
0.0	0.013706613	0.007823088	0.005565975	0.0008884252	0.0058078356	0.006790835	0.003392165	0.048301864	0.0024609389	0.00561068
0.0	0.6184923	0.43889523	0.44913685	0.31477305	0.48445022	0.44502807	0.52847314	0.39146638	0.47538432	0.4356746
0.0	0.009382019	0.005824227	0.008170854	0.0033519971	0.0042014816	0.013089738	0.011435344	0.01942723	0.0032617736	0.002862556
0.0	0.010917429	0.006309029	0.0026506595	0.0034171345	0.0037932429	0.00524555	0.011894213	0.13907816	0.0034819052	0.004929059
0.0	0.0030687456	0.0063468316	0.0031339212	0.0039070533	0.0077287997	0.014802858	0.017260062	0.06311776	0.002124013	0.002718298
0.0	0.009799924	0.0062821936	0.0066774716	0.0043578013	0.008016623	0.013105233	0.009570547	0.0151388105	0.0018425339	0.004349736
0.0	0.008168583	0.0045069377	0.006911476	0.0026832356	0.0032217905	0.0068536564	0.015935767	0.010607132	0.0022566197	0.003442693
0.0	0.0010904019	0.005130895	0.0055825957	0.005457833	0.0033414408	0.0063375076	0.050530788	0.008189792	0.0035147616	0.0050942274
0.0	0.010821608	0.005335522	0.006446377	0.004740806	0.0065511684	0.006323287	0.011768544	0.0122462865	0.0042381147	0.004819518
0.0	0.5904362	0.5753435	0.56895334	0.5719636	0.55857	0.57794803	0.5641897	0.5678244	0.55922306	0.5718552
0.0	0.009408003	0.005824547	0.008151266	0.0033635658	0.0042069633	0.0131390225	0.0114567	0.019428603	0.0032826273	0.0028860865
0.0	0.58544487	0.5743465	0.5680099	0.5710568	0.55744255	0.57466835	0.5605796	0.5664093	0.5547751	0.56894267
0.0	0.5867832	0.57509154	0.5686923	0.5716832	0.5573074	0.5766805	0.5616271	0.56702095	0.5561218	0.5695725
0.0	0.010949611	0.0063066473	0.002651127	0.0034094867	0.0037934089	0.0053007733	0.011927997	0.13938095	0.0034917966	0.004934795
0.0	0.58556575	0.5743399	0.5682285	0.5698129	0.55641264	0.5760292	0.56164443	0.5659176	0.55608565	0.56993777
0.0	0.0030877127	0.0063564107	0.0031356793	0.0039026407	0.0077287448	0.014867546	0.017256454	0.06331024	0.0021227216	0.002731159
0.0	0.5886261	0.57541656	0.5693701	0.5725482	0.5585464	0.5777574	0.563031	0.565367	0.55708104	0.5706133
0.0	0.009864697	0.0062807617	0.0066754413	0.0043510245	0.0080191335	0.013106405	0.0095513845	0.015133379	0.0018465337	0.0043651606
0.0	0.58603245	0.57464045	0.56828415	0.5703324	0.55679923	0.57646334	0.5613915	0.5664989	0.5560874	0.5693957
0.0	0.008172153	0.004498753	0.006903835	0.0026856968	0.0032214154	0.0068314015	0.01592995	0.010637109	0.0022580642	0.003447932
0.0	0.58394414	0.5733866	0.5672006	0.5696403	0.55660564	0.5773709	0.56087404	0.5665326	0.55355334	0.5697417
0.0	0.016919069	0.0064265616	0.005202123	0.0075295605	0.0073088333	0.008550881	0.011061357	0.061066058	0.003252725	0.0046996456
0.0	0.5860868	0.5742354	0.5674922	0.5696985	0.55744654	0.5764246	0.5614608	0.56691253	0.5552972	0.5695426
0.0	0.016651457	0.0057871756	0.0040919757	0.0033393248	0.00748284	0.010016275	0.01093031	0.008776723	0.0037685009	0.004692117
0.0	0.0015735099	0.006210753	0.0072157225	0.0021788368	0.018491875	0.0060800374	0.01144926	0.018161485	0.003012647	0.0059678424
0.0	0.5869072	0.574709	0.5693008	0.57185304	0.5576923	0.5773714	0.5623433	0.567377	0.5558224	0.5705344
0.0	0.00807944	0.0057535106	0.0051405816	0.004584384	0.0031285658	0.008641567	0.012942933	0.013649733	0.0032729094	0.0027492857
0.0	0.5856605	0.5753484	0.56931376	0.57169557	0.5576481	0.57753444	0.5619459	0.567089	0.5560696	0.57079834
0.0	0.0032253314	0.0042718127	0.005677833	0.0024236147	0.005736757	0.0060321214	0.006113923	0.009317237	0.0012842861	0.0042583076
0.0	0.5842859	0.57449234	0.56794894	0.57130605	0.55703527	0.57727975	0.56074333	0.5656833	0.5561103	0.5689351
0.0	0.0054162527	0.00469463	0.0070185885	0.0054923184	0.0077166096	0.009085248	0.0055354354	0.01485916	0.0019087311	0.007572839
0.0	0.015032699	0.0065156776	0.0035814904	0.004864695	0.005948201	0.014501303	0.009690714	0.0018642375	0.0019386958	0.0044547194
0.0	0.00056357647	0.005940089	0.005044801	0.0012437535	0.0037876125	0.006828685	0.0065870504	0.024453703	0.003192454	0.0021725316
0.0	0.008100757	0.0059887036	0.008503423	0.0031628534	0.0025166592	0.0101339705	0.012768164	0.013057007	0.0025527426	0.0029865112
0.0	0.005095076	0.0052317916	0.0050981324	0.0021788368	0.011452342	0.00998869	0.008689554	0.0037928498	0.002196165	0.0071427017
0.0	0.58496964	0.5737762	0.56777585	0.5708561	0.5569612	0.5765791	0.5617444	0.56662273	0.55595475	0.56929004
0.0	0.0072601587	0.0045194533	0.007472662	0.0026050925	0.011379724	0.013094137	0.0064427955	0.003130672	0.0040311106	0.0012691547
0.0	0.5863116	0.57386273	0.5673741	0.57073355	0.556893	0.57647324	0.560226	0.56669873	0.5547865	0.56899047
0.0	0.58875525	0.5766358	0.56950474	0.57313824	0.558338	0.57842374	0.56319815	0.5679167	0.5590178	0.57207674
0.0	0.0010945669	0.0051435526	0.0055857436	0.0054710414	0.003344466	0.006353535	0.050564267	0.008188866	0.0035331673	0.0050924397
0.0	0.586906	0.5741078	0.5681592	0.57026076	0.5567118	0.57432413	0.5617622	0.5662219	0.5562959	0.5699437
0.0	0.5885491	0.5758736	0.5690217	0.57186604	0.55676866	0.5761794	0.56254417	0.5653563	0.55675167	0.57018864
0.0	0.010884356	0.0053426935	0.006449859	0.004737131	0.006556825	0.0063328305	0.011824765	0.012306175	0.004268875	0.0048472034
0.0	0.586039	0.574342	0.567614	0.57049155	0.55693865	0.57554597	0.5610466	0.5662727	0.5560522	0.5691623
0.0	0.010356201	0.0067580617	0.006142023	0.0018593444	0.0069075692	0.009490835	0.010781983	0.017877022	0.0026593655	0.00256493
0.0	0.5857225	0.57607335	0.5698376	0.5719548	0.55749696	0.5776351	0.56239194	0.56819654	0.5578119	0.5698303
0.0	0.5869991	0.57482404	0.5686171	0.5704999	0.55772436	0.57647175	0.56245166	0.56637925	0.55665356	0.5706872
0.0	0.37185597	0.48593977	0.4992582	0.47645155	0.5116108	0.45399007	0.22513574	0.57573265	0.4869781	0.4336496
0.0	0.0020679338	0.0040955995	0.006292081	0.0036525405	0.009173895	0.013560784	0.0059572496	0.01980956	0.0021680272	0.006287557
0.0	0.5868646	0.5750758	0.56838816	0.57100946	0.5577603	0.5777455	0.5623546	0.5668119	0.5566334	0.571033
0.0	0.012930755	0.004505569	0.0057913004	0.001949469	0.006448246	0.00348642	0.007329669	0.06581019	0.0019933328	0.0024992158
0.0	0.58208615	0.5751931	0.5682621	0.570848	0.55824995	0.5779609	0.5620191	0.56742364	0.5570073	0.57067513
0.0	0.01119738	0.006052047	0.0052205045	0.0041670077	0.0056059225	0.0059644915	0.01191884	0.007237	0.0011937028	0.0023324424
0.0	0.5891404	0.577407	0.5711123	0.5740386	0.5596419	0.58011436	0.56486505	0.569123	0.5602146	0.5734787
0.0	0.007809128	0.0058161947	0.006634777	0.005398286	0.007262107	0.012537445	0.009051303	0.05902909	0.0034181804	0.0038991522
0.0	0.014976939	0.0040778224	0.0050565763	0.0025332323	0.0036477055	0.0056766113	0.011791315	0.011808474	0.001124285	0.0016234345
0.0	0.007061003	0.0073048626	0.006855572	0.00447485	0.011131247	0.011829653	0.012391509	0.018696891	0.0025807298	0.0030029777
0.0	0.5861981	0.5746397	0.5681403	0.57049966	0.55522674	0.5760864	0.5616033	0.5660205	0.5557898	0.56898683
0.0	0.58637726	0.5743571	0.5676197	0.570258	0.55634385	0.57669383	0.56062263	0.56628025	0.55571836	0.5688836
0.0	0.00611705	0.007371336	0.0051437453	0.004441035	0.00469637	0.00609402	0.0055212	0.006152094	0.0028793951	0.0053201076
0.0	0.4136573	0.5331163	0.47087088	0.50450146	0.3090715	0.46743566	0.40257657	0.1537218	0.47016665	0.34848508
0.0	0.008391203	0.0051158597	0.004379976	0.0050101415	0.0049296184	0.012660664	0.0049475515	0.0039884974	0.0018357001	0.00623574
0.0	0.5290977	0.476728	0.49437085	0.33107287	0.34929696	0.36604998	0.36951602	0.27863967	0.35009405	0.13898927
0.0	0.58574367	0.5729491	0.5671063	0.568945	0.55595475	0.57500976	0.5605664	0.5641794	0.55444956	0.5688166
0.0	0.012188873	0.005219992	0.0063108797	0.007153408	0.008367501	0.008402518	0.01698141	0.01748092	0.0025945506	0.0044920915
0.0	0.49989823	0.5214698	0.52659494	0.24231416	0.45607007	0.22671963	0.53176874	0.51826966	0.5118809	0.1927421
0.0	0.5886073	0.5775796	0.5712284	0.57459927	0.5594218	0.5807806	0.5651426	0.56891674	0.56080025	0.57302
0.0	0.21742281	0.5231455	0.47515476	0.51220214	0.4163061	0.46510682	0.4722092	0.29335177	0.41927916	0.45115927
0.0	0.00170655	0.0065662516	0.003937741	0.004471421	0.0056969356	0.0052663824	0.0083420165	0.0011807908	0.0016137596	0.0042436076
0.0	0.58647895	0.5748797	0.568855	0.5716107	0.55656403	0.57735884	0.5620554	0.56649995	0.5569813	0.5699714
0.0	0.5867217	0.57332027	0.56826127	0.57095265	0.55646384	0.5773176	0.5610378	0.565541	0.55560416	0.57052624
0.0	0.001942291	0.005848463	0.005721812	0.0022699113	0.0029651467	0.004929974	0.007978886	0.006135908	0.0012889795	0.0019536205
0.0	0.001980135	0.0065766117	0.005958439	0.003093654	0.0029396873	0.0043100915	0.012796914	0.007145735	0.0012938034	0.0016502615
0.0	0.008432308	0.0055447216	0.00542788	0.0023923374	0.009382923	0.007344676	0.0091152	0.0049848636	0.0033864055	0.0067674457
0.0	0.0024470482	0.005140484	0.0056768996	0.004311792	0.0042081424	0.011119171	0.008279789	0.0039653974	0.0021250136	0.0038328602
0.0	0.17945756	0.52223444	0.4864999	0.5294228	0.5004322	0.45832887	0.28433737	0.543869	0.4830911	0.5035965
0.0	0.015317815	0.0071475725	0.0074194516	0.0060108304	0.009084578	0.011743649	0.06162598	0.031341303	0.0023135266	0.0054397136
0.0	0.0061617196	0.005232201	0.006524857	0.0043619885	0.0068575917	0.0049561486	0.0033543108	0.03363864	0.0023325223	0.0028854157
0.0	0.0039501884	0.0065718032	0.006750477	0.0028238413	0.0043884264	0.006149354	0.0064179236	0.033757668	0.0016230675	0.0026175964
0.0	0.5952543	0.58458424	0.57749045	0.58131003	0.5635833	0.58824897	0.57192	0.576081	0.5687747	0.5804692
0.0	0.015669767	0.0026579443	0.0051557063	0.0011565209	0.0038356218	0.005394634	0.004408696	0.023820898	0.0014538898	0.0019923598
0.0	0.005162184	0.0050641363	0.0027595889	0.0046596173	0.005904597	0.007581915	0.0055428	0.0338915	0.0015465587	0.0011820929
0.0	0.506692	0.5339734	0.48668015	0.36009675	0.4478195	0.5014256	0.43924332	0.5316058	0.5094253	0.42948863
0.0	0.01236693	0.0027952297	0.0050841984	0.0011272379	0.005304176	0.005185227	0.011688294	0.010511922	0.0009804692	0.0044665094
0.0	0.58561456	0.5756621	0.5693699	0.57206684	0.55805403	0.5771747	0.56256545	0.5672743	0.5575352	0.5713355
0.0	0.011291693	0.0029962813	0.005534346	0.0013361354	0.005902971	0.008049003	0.015731815	0.015113095	0.002308872	0.006226578
0.0	0.5797105	0.37329978	0.50784427	0.24820317	0.49200237	0.51543725	0.44373524	0.3706351	0.4738546	0.45563918
0.0	0.013321775	0.0052402257	0.0069590746	0.0041718525	0.0063960347	0.010523658	0.012605918	0.009322582	0.0029425344	0.005183316
0.0	0.0042926567	0.0026725105	0.0068874946	0.0051280744	0.0044693197	0.005123821	0.0062820804	0.009411442	0.0018948844	0.001899983
0.0	0.0035332378	0.0048101884	0.0068415897	0.0039224285	0.0051749656	0.0048870635	0.009998805	0.015409041	0.0021862774	0.0024295002
0.0	0.5163825	0.49369183	0.4802507	0.21469446	0.42900836	0.49603343	0.45288575	0.32563516	0.44652134	0.5387124
0.0	0.08984576	0.47054848	0.3725853	0.4039992	0.43168396	0.48140514	0.38967377	0.31859	0.4569988	0.47830355
0.0	0.011258236	0.0029928503	0.0055271075	0.0013276272	0.00590068	0.00807003	0.01548342	0.015009017	0.0023251881	0.0062345644
0.0	0.0012289563	0.0032665564	0.0040661483	0.0011853222	0.005286795	0.004856609	0.012253146	0.024553824	0.0014236084	0.0037035914
0.0	0.010203087	0.008420742	0.004897714	0.0057324935	0.007815737	0.008437956	0.013473168	0.039675087	0.0023323882	0.0055890237
0.0	0.013090471	0.004497073	0.0065727346	0.002291002	0.002843322	0.004658821	0.009607919	0.003766514	0.0006985991	0.0035761986
0.0	0.01351454	0.0053316266	0.0062452857	0.0033227752	0.008666505	0.007807554	0.017911505	0.08456907	0.003208674	0.0050140275
0.0	0.013531741	0.0053440216	0.0062666773	0.0033328815	0.008692188	0.00780853	0.017959414	0.08471433	0.0032177672	0.00503059
0.0	0.5881205	0.57649684	0.57041967	0.5737347	0.5584124	0.57977545	0.56422925	0.56757474	0.56000185	0.5726855
0.0	0.5871878	0.5758147	0.5686177	0.57129794	0.55722165	0.5782312	0.5626025	0.5659504	0.5570763	0.57144105
0.0	0.0077354363	0.003551547	0.005753268	0.0054534683	0.0064033363	0.01652882	0.0065987613	0.022181993	0.0015307743	0.0054832515
0.0	0.0077582453	0.0035594194	0.005759081	0.0054491246	0.0064028446	0.016556367	0.0066161384	0.022226365	0.0015332899	0.0054799705
0.0	0.008256224	0.0033983914	0.0052821003	0.0037882207	0.0022555562	0.005732434	0.004268816	0.003542128	0.0008425087	0.0031104719
0.0	0.0040375753	0.0029788793	0.002524925	0.0021360372	0.002425244	0.0047439705	0.003958076	0.0035126712	0.0020124777	0.0027261141
0.0	0.3891209	0.37247533	0.36678815	0.4034839	0.2605659	0.46053985	0.33651525	0.21171376	0.5202763	0.4788608
0.0	0.58567786	0.57422346	0.5668404	0.57072556	0.55641353	0.5755813	0.5605894	0.5650771	0.5553787	0.5698266
0.0	0.010578401	0.0046517574	0.0108365845	0.002557071	0.003346305	0.00983044	0.009411887	0.0011839883	0.001068886	0.0045358776
0.0	0.012836389	0.004614585	0.007522886	0.0024502967	0.0028240024	0.0047542746	0.008233956	0.0016953383	0.0006953026	0.0034267954
0.0	0.5863114	0.31679705	0.43116713	0.3588158	0.2812036	0.48176202	0.5091291	0.09510255	0.282786	0.48077774
0.0	0.012840626	0.0045914156	0.007416021	0.002436326	0.0028071387	0.0046965084	0.0081819175	0.0016593892	0.00069402496	0.0034030767
0.0	0.011636465	0.002629441	0.0062191407	0.0057733203	0.0034795348	0.007773159	0.01238802	0.03339922	0.0012841766	0.0035745115
0.0	0.010332496	0.0030997677	0.005546402	0.0043512085	0.0033125156	0.0050972565	0.009584289	0.004955213	0.0019059005	0.0033787312
0.0	0.013487682	0.005312167	0.004316067	0.003548096	0.008212303	0.005206937	0.010333593	0.03165938	0.0009245679	0.0030541543
0.0	0.5880579	0.5764953	0.57005423	0.57213503	0.55835396	0.5790876	0.5638564	0.56864965	0.5590695	0.572277
0.0	0.009541006	0.0029159386	0.0066316915	0.005394841	0.0040663914	0.007569009	0.011140199	0.003314947	0.002474859	0.00465291
0.0	0.0040184283	0.004939759	0.0027714015	0.004308442	0.005585974	0.010923212	0.0028621352	0.034167442	0.003208195	0.005236792
0.0	0.003971506	0.0048822775	0.00275623	0.0042895335	0.005543736	0.010748287	0.0028444687	0.03374493	0.0032065166	0.0051831533
0.0	0.008505438	0.0037542954	0.0041399617	0.0030818165	0.0064411014	0.0074998294	0.0073538143	0.2148269	0.0015803222	0.004440805
0.0	0.0024423108	0.0041265697	0.005800851	0.002893561	0.003776149	0.009568157	0.008249101	0.016199991	0.0032382787	0.004225237
0.0	0.0024445888	0.0041240603	0.0057976185	0.0028972104	0.0037712227	0.009535132	0.008209266	0.016285999	0.0032305263	0.0042279884
0.0	0.0031211164	0.003949875	0.004906863	0.0027117415	0.002412104	0.0047977576	0.0056622056	0.02235182	0.0025755996	0.0031279544
0.0	0.30174285	0.5186022	0.4896617	0.3224681	0.4310644	0.48280802	0.5018297	0.47809103	0.5576815	0.45400703
0.0	0.0031290597	0.003930104	0.0048731877	0.0026975987	0.0024005452	0.00472955	0.005616845	0.021908766	0.0025838604	0.0030945265
0.0	0.0023118486	0.0043213693	0.004829089	0.0032775607	0.005177438	0.003085921	0.007850353	0.033324197	0.0017313138	0.0021964523
0.0	0.002950825	0.0028365015	0.0053065117	0.0038670776	0.0032545312	0.0051606144	0.017676875	0.005638424	0.0014638331	0.0020986572
0.0	0.00860035	0.0041062795	0.005994514	0.004187494	0.007967974	0.0046332553	0.007258653	0.012800838	0.0014678276	0.0034864247
0.0	0.0014715743	0.0029589043	0.0059124897	0.0032354558	0.003376457	0.0059419875	0.003178754	0.02575027	0.002984399	0.0043110205
0.0	0.0051839896	0.0067784423	0.0050004832	0.006228956	0.0042683883	0.014692005	0.011731094	0.0151861245	0.0017981423	0.0054641776
0.0	0.10942877	0.49131384	0.51893944	0.36065608	0.34509444	0.32906458	0.3880255	0.5538677	0.32008448	0.50052947
0.0	0.017496815	0.0065134335	0.0065086097	0.0024191053	0.0048736413	0.017226487	0.0062612006	0.043066643	0.002892762	0.0050102486
0.0	0.4578218	0.35173374	0.38314337	0.36944592	0.37668583	0.4511572	0.4571861	0.14535032	0.42707157	0.45517427
0.0	0.017750967	0.0034876312	0.0049687168	0.0036233102	0.005444013	0.00545456	0.0112091275	0.026778514	0.0016646896	0.003220082
0.0	0.5867536	0.57621604	0.5698018	0.57309085	0.55806035	0.5791261	0.5629219	0.5676816	0.5573315	0.5719456
0.0	0.5865053	0.575635	0.56830585	0.5709719	0.55771035	0.577335	0.5616746	0.5673104	0.55672604	0.5700086
0.0	0.008414843	0.003966535	0.003662447	0.0019193096	0.004335193	0.0054283408	0.0069417404	0.015887333	0.0021345152	0.0032136266
0.0	0.0070157605	0.003773726	0.0052419263	0.0021782967	0.004992331	0.009811694	0.010173134	0.008823824	0.003057802	0.0039078365
0.0	0.0067874915	0.005676904	0.0029413872	0.0055689714	0.0067349756	0.005418138	0.009992803	0.0046506445	0.0016018992	0.0039937254
0.0	0.0066868276	0.0056736646	0.0029388403	0.0055570696	0.0067432234	0.0054403637	0.009826347	0.0046238857	0.0015872924	0.0039864783
0.0	0.52651	0.38492706	0.47368634	0.28280124	0.21705866	0.515055	0.5067372	0.18391027	0.46434587	0.51743686
0.0	0.009595693	0.0034701892	0.0037093738	0.004820023	0.008312614	0.00738819	0.009036492	0.094895564	0.0026590822	0.0030907586
0.0	0.002160221	0.005803704	0.0040530656	0.0013320626	0.004461828	0.002998819	0.009810595	0.007897874	0.0009164582	0.0033157854
0.0	0.0028517288	0.0067039365	0.0059187626	0.004532507	0.008012809	0.008688397	0.011244699	0.034025542	0.0013503348	0.004114321
0.0	0.5963581	0.5859086	0.5789096	0.5831499	0.5637419	0.58834004	0.5731116	0.5771893	0.57111055	0.58258355
0.0	0.006182346	0.005538717	0.0035720738	0.0048991577	0.006230674	0.005627692	0.010917368	0.004500223	0.0029497421	0.00467185
0.0	0.588857	0.577039	0.57090664	0.5741417	0.55951893	0.58095473	0.5652286	0.5688914	0.5602149	0.57286656
0.0	0.3804615	0.52573603	0.4620385	0.52550673	0.49416605	0.4743377	0.50752664	0.37288135	0.52199346	0.44532412
0.0	0.0037556493	0.005230263	0.0072422577	0.0055887746	0.0069503775	0.0135266315	0.015528172	0.005355315	0.0032950256	0.00805222
0.0	0.0055339495	0.0054360153	0.0074189105	0.003939542	0.004395219	0.0034742646	0.0070981556	0.009761961	0.002218431	0.005411261
0.0	0.6015715	0.5302098	0.53400797	0.32929865	0.4704501	0.3617192	0.44173107	0.48555115	0.3072283	0.48363665
0.0	0.007640973	0.008026294	0.002651	0.005950618	0.0056446646	0.008170399	0.011339994	0.011175001	0.0036017252	0.0046663187
0.0	0.008840914	0.006626288	0.0026001525	0.005705101	0.0049754377	0.005458772	0.009589414	0.031413753	0.0016984758	0.0033637737
0.0	0.008818375	0.0066158692	0.002601679	0.005692974	0.0049512596	0.005428755	0.009567584	0.031412926	0.0016931002	0.0033692454
0.0	0.008832073	0.006620628	0.002601465	0.0056985053	0.0049320376	0.0054437164	0.009561765	0.031326443	0.0016956966	0.0033637402
0.0	0.5486787	0.39434773	0.26653904	0.5187511	0.2994405	0.49990496	0.49200583	0.56617427	0.3752033	0.25930667
0.0	0.012350109	0.0053974767	0.0025142902	0.0011291213	0.0021400913	0.0057166493	0.008999817	0.28868932	0.003417599	0.0028066249
0.0	0.011494043	0.0044324943	0.00499763	0.003789763	0.0037259986	0.005223596	0.0075241923	0.006649658	0.0014770045	0.0006217826
0.0	0.007642257	0.0042571714	0.005901522	0.0061249374	0.008441271	0.007816998	0.012949514	0.0045673447	0.0021339282	0.006957306
0.0	0.5281512	0.44224027	0.4929766	0.21627045	0.5138803	0.4104728	0.52532905	0.30990726	0.4161318	0.46842837
0.0	0.0015785393	0.002850792	0.0021230157	0.00318069	0.0014640347	0.004424354	0.006296355	0.0039029857	0.0018050573	0.0032788399
0.0	0.0014879324	0.004344025	0.0021455532	0.0036678743	0.001457898	0.004169399	0.0112807425	0.003108973	0.0014425052	0.0037234735
0.0	0.1739296	0.46117708	0.4808135	0.47461706	0.2947952	0.5056274	0.40490726	0.5500043	0.5334793	0.38578427
0.0	0.009559512	0.0027941999	0.005899175	0.0035863603	0.00785483	0.009072614	0.007721631	0.027097672	0.0048249457	0.005640758
0.0	0.009519846	0.0027940737	0.0058272313	0.0035772554	0.007810152	0.009002506	0.0076597757	0.026640436	0.0048193415	0.005586618
0.0	0.50522894	0.4785049	0.39127627	0.48274034	0.27414933	0.51116234	0.36061487	0.42770293	0.5121159	0.4894818
0.0	0.003953443	0.00440391	0.00722931	0.00554877	0.006808157	0.003041815	0.009930013	0.025456298	0.0020688155	0.004342316
0.0	0.00394787	0.0044035567	0.0072369594	0.0055459547	0.006804795	0.0030467876	0.009919892	0.025462875	0.0020708544	0.004342576
0.0	0.0034594266	0.0049538044	0.0056165284	0.0041378234	0.006379407	0.006546896	0.008224305	0.0668417	0.0019119933	0.004137395
0.0	0.0035410493	0.004895556	0.0054545333	0.0042594075	0.003913011	0.0063879546	0.008690393	0.02930188	0.0012796536	0.0033286263
0.0	0.2626033	0.47753298	0.47913745	0.5286387	0.47276196	0.5214691	0.4937389	0.5754231	0.5198254	0.5145374
0.0	0.5471242	0.47925887	0.52775276	0.4662832	0.41895196	0.38667658	0.46720564	0.55737436	0.44124675	0.33270976
0.0	0.5885745	0.57653594	0.5701224	0.57386595	0.55884564	0.5800838	0.5646551	0.56615233	0.5603126	0.57307667
0.0	0.5879977	0.57784873	0.57099766	0.57473224	0.55957144	0.5816713	0.565363	0.56831646	0.56175816	0.57427275
0.0	0.58680946	0.57513475	0.56918216	0.5715195	0.5571936	0.5777499	0.56176746	0.5662566	0.55752	0.56985694
0.0	0.0029375455	0.0028410016	0.0053112246	0.0038649125	0.0032519472	0.005159107	0.017657345	0.0056390604	0.001463108	0.0020914874
0.0	0.0027210577	0.002255642	0.004648498	0.0046294015	0.006210488	0.007950332	0.01371897	0.019326687	0.0027518196	0.0035917521
0.0	0.58569765	0.57433337	0.56796366	0.5699037	0.55691767	0.5760465	0.5611582	0.5665379	0.5557675	0.5691523
0.0	0.008878654	0.0042507043	0.008459587	0.004187804	0.00101655	0.01487233	0.019756416	0.02337303	0.0031709443	0.00575646
0.0	0.009916292	0.008204384	0.010033671	0.0020497825	0.0045656804	0.0065940903	0.025233446	0.0061635775	0.00191355	0.006713952
0.0	0.008467826	0.0106169395	0.0064697764	0.0017021981	0.012340569	0.008841085	0.01927501	0.03328781	0.0025925005	0.0055895913
0.0	0.008334375	0.009127509	0.0037674732	0.0014419717	0.010102206	0.0069232453	0.020684257	0.0047333916	0.0023426989	0.0044854158
0.0	0.5894693	0.57603455	0.5692207	0.57280463	0.55836296	0.57869613	0.5646061	0.56788015	0.55898833	0.5723866
0.0	0.010653355	0.004810709	0.0053600464	0.002187552	0.0041374615	0.0102128275	0.0025928852	0.12626792	0.0028403734	0.003523517
0.0	0.015987318	0.005319088	0.005062193	0.002148108	0.006656601	0.007770217	0.008403818	0.0031676528	0.0020628574	0.0055884356
0.0	0.012063653	0.0015251988	0.005375183	0.002769133	0.007206573	0.005665936	0.007733866	0.0069149365	0.0022367341	0.0017522691
0.0	0.016211014	0.0046857214	0.0059016617	0.00299124	0.00800636	0.009659313	0.0101968525	0.004745977	0.0031677778	0.0022597504
0.0	0.5862704	0.5738113	0.56863713	0.5721701	0.5566154	0.5778591	0.5611592	0.56505203	0.5566579	0.5705119
0.0	0.013040248	0.004697772	0.0063469335	0.0029992198	0.003259037	0.0027155755	0.0073069446	0.03380433	0.0016787474	0.0019099487
0.0	0.5865866	0.5753155	0.56927246	0.5712576	0.557781	0.57721347	0.56272435	0.5650309	0.55692875	0.5707405
0.0	0.588933	0.5777587	0.5713332	0.57510036	0.55929595	0.5819583	0.56570774	0.56988853	0.56202745	0.5743463
0.0	0.0041938378	0.006245543	0.002821907	0.0028001491	0.003081002	0.003252578	0.0051857806	0.009317193	0.0019432536	0.0024873212
0.0	0.58298826	0.57477933	0.5691391	0.5716756	0.55682456	0.5776059	0.56148446	0.56756115	0.55647904	0.57107115
0.0	0.01098315	0.0063346047	0.0026560437	0.0026404986	0.0038132912	0.0033589222	0.009366897	0.0301513	0.0034892273	0.003841624
0.0	0.58929133	0.5775428	0.57146627	0.5752229	0.56007886	0.5820145	0.56573516	0.56972504	0.5619178	0.57393676
0.0	0.0033902957	0.0064569796	0.0031296082	0.0022831964	0.005302292	0.008329084	0.012686558	0.08926839	0.0015756576	0.0018523355
0.0	0.014720008	0.0047127674	0.0066557936	0.002434052	0.0077498187	0.0059974045	0.0074594785	0.00732679	0.0013003957	0.0033497738
0.0	0.5853339	0.5755683	0.56960005	0.57155377	0.55713856	0.57694256	0.562037	0.5665362	0.55693555	0.57085156
0.0	0.5870667	0.5766675	0.57086277	0.5742471	0.5587634	0.58178365	0.5650094	0.5699089	0.5607083	0.57411265
0.0	0.009974738	0.0045097843	0.00674783	0.002386167	0.0029479505	0.00477247	0.0069340724	0.011775318	0.0014822742	0.0019409392
0.0	0.02088698	0.006196354	0.0053314264	0.0034050145	0.0062891603	0.004326267	0.009666455	0.021103915	0.001983233	0.0025443523
0.0	0.5849876	0.5750936	0.56953377	0.5713077	0.5576448	0.5769879	0.56185484	0.5665383	0.5568184	0.57067066
0.0	0.01681233	0.0057869614	0.004099312	0.0033104206	0.0074605662	0.010064006	0.009165122	0.008874471	0.0037055064	0.0047162203
0.0	0.58879536	0.57723415	0.571618	0.5746938	0.5598384	0.58197695	0.5653095	0.5692042	0.5611298	0.57449657
0.0	0.0018531528	0.0056478265	0.007849741	0.0018591585	0.007118816	0.0040776576	0.008914189	0.025859231	0.0011579065	0.0031197504
0.0	0.0070407027	0.006048376	0.0052717584	0.0040178024	0.002456205	0.0052550365	0.007567114	0.013694102	0.0021262274	0.0019533955
0.0	0.58638936	0.57600456	0.569577	0.5718471	0.5578542	0.5770714	0.5630948	0.5665865	0.5572133	0.5709975
0.0	0.0039320984	0.0036584695	0.004851274	0.0023022122	0.003309922	0.0042050146	0.0047811586	0.012197896	0.00096325	0.0016514403
0.0	0.5850902	0.5752794	0.5694106	0.5714598	0.5573845	0.5771518	0.56245536	0.5667606	0.5569005	0.57023096
0.0	0.0054580243	0.00470917	0.0070242533	0.0049375026	0.007713332	0.005891183	0.004384913	0.0179845	0.0018769706	0.0037846663
0.0	0.016330704	0.0064148656	0.003798223	0.0021141556	0.0042658336	0.009319553	0.003971683	0.003129433	0.0013555068	0.002103483
0.0	0.000540279	0.0057169446	0.0050483975	0.0011983236	0.0033708757	0.0045388434	0.004428023	0.013801698	0.0013649246	0.0014939863
0.0	0.008148892	0.006126029	0.00853091	0.0027537777	0.0025392468	0.0062780543	0.006564704	0.011363214	0.0025864951	0.0022090739
0.0	0.005126892	0.0052385856	0.005111408	0.0021980614	0.0114948135	0.010114144	0.008826564	0.0038464884	0.0021620544	0.007210399
0.0	0.58550256	0.5757047	0.56950384	0.5715195	0.5577977	0.577002	0.5622566	0.5666825	0.55680805	0.57028866
0.0	0.007304475	0.00451085	0.0075117364	0.0026290668	0.011398247	0.01325446	0.0065228543	0.0031748717	0.003958444	0.0012674194
0.0	0.5894066	0.57766765	0.5716402	0.5751382	0.5595713	0.58219355	0.565713	0.5693273	0.5614022	0.5741935
0.0	0.5864289	0.57563066	0.5692161	0.57151574	0.55776167	0.57693243	0.56209743	0.566022	0.5567584	0.5707699
0.0	0.0013795247	0.0043321336	0.0052315756	0.0035734943	0.0029593136	0.0038988001	0.012069235	0.004297235	0.0016720719	0.002060394
0.0	0.5840214	0.57464975	0.5680393	0.5699291	0.5561145	0.57529294	0.56063837	0.5665616	0.5558858	0.5690785
0.0	0.58903956	0.57750565	0.5708133	0.573777	0.5584039	0.5808383	0.5646893	0.5687592	0.56091535	0.5729035
0.0	0.008912622	0.0045850934	0.0066555166	0.002926768	0.006435239	0.0039662505	0.011456051	0.018609501	0.0015809701	0.0025872262
0.0	0.58468103	0.5754919	0.5688814	0.571573	0.5573887	0.57673556	0.56231415	0.5661107	0.55590737	0.5703677
0.0	0.010215098	0.006779765	0.0061732354	0.0018522745	0.0069164005	0.009579103	0.01089822	0.018043917	0.0027068174	0.002580606
0.0	0.58821017	0.5771652	0.5708791	0.573907	0.55905575	0.5818093	0.5653276	0.5697765	0.5607262	0.57370967
0.0	0.017545884	0.0046664	0.0060099335	0.004094705	0.003606491	0.004159043	0.008664821	0.024972627	0.0024017082	0.007584229
0.0	0.58755934	0.5750884	0.56919557	0.5712113	0.5573931	0.577377	0.5618221	0.5664045	0.5571443	0.57016623
0.0	0.5882866	0.57591623	0.56934106	0.5726072	0.55797154	0.5783864	0.56357104	0.568214	0.5592251	0.57237023
0.0	0.0030319863	0.009285263	0.0038923447	0.0077122846	0.004056069	0.0068051424	0.0065879673	0.002436357	0.0027699128	0.003279817
0.0	0.5952287	0.58473384	0.57782984	0.005019854	0.5634284	0.0117104305	0.014619873	0.009489553	0.56983125	0.0063375584
0.0	0.58470076	0.5747743	0.569543	0.5718401	0.55688035	0.5783319	0.5618515	0.56593925	0.5572602	0.5715181
0.0	0.58642334	0.5750325	0.56937695	0.57194793	0.5569506	0.57809836	0.56326556	0.5684799	0.5587621	0.571994
0.0	0.006853297	0.013953939	0.008875066	0.0023651	0.006146755	0.010649792	0.011931807	0.06979443	0.005030473	0.0051615275
0.0	0.018642636	0.0047322777	0.011015321	0.0027886797	0.011245267	0.008365049	0.0107289655	0.0043035643	0.003467524	0.004768827
0.0	0.5867401	0.57521945	0.5695448	0.5718178	0.5572576	0.5772471	0.5625161	0.5656139	0.5572912	0.5708029
0.0	0.58778363	0.5759485	0.5697481	0.57285255	0.55757666	0.57868916	0.5633938	0.5687016	0.55846846	0.5724972
0.0	0.01135365	0.008422067	0.0065885633	0.0031460617	0.006886882	0.017268306	0.0062150275	0.007970312	0.0032159984	0.004639791
0.0	0.024455668	0.006271058	0.008229499	0.0037140078	0.00732419	0.008331715	0.017951425	0.010388594	0.0027026064	0.0036674128
0.0	0.5944773	0.58361185	0.57556117	0.5802584	0.5621115	0.58660764	0.014055325	0.5741616	0.5676846	0.57998353
0.0	0.58683074	0.5751057	0.5697035	0.57129455	0.5576599	0.5773113	0.56243163	0.5660743	0.55741125	0.5708551
0.0	0.58773756	0.5753832	0.56968015	0.5728108	0.5581299	0.5777376	0.5630706	0.5674497	0.5593179	0.5723545
0.0	0.012119005	0.005952082	0.008624305	0.0050158356	0.0074543613	0.0074319774	0.0120078605	0.025792005	0.0015451728	0.004192388
0.0	0.00623278	0.006867572	0.0059428294	0.0044000605	0.0041239155	0.012588209	0.009835854	0.0059587606	0.0028976018	0.004124893
0.0	0.58558077	0.5753352	0.5695318	0.5718766	0.5578414	0.5771118	0.5623	0.56590706	0.557536	0.5696905
0.0	0.0049898117	0.0036848583	0.0050165663	0.005858994	0.0037197906	0.010521493	0.007130632	0.008512586	0.0022916705	0.0028268786
0.0	0.5873281	0.5749788	0.5694589	0.5715916	0.5576194	0.57761127	0.56248266	0.56607455	0.55760175	0.5709032
0.0	0.59448415	0.58422494	0.5765189	0.005940061	0.5625814	0.012140775	0.007583612	0.009741692	0.5686497	0.004971438
0.0	0.016138785	0.0067898417	0.006109622	0.0021753367	0.004455855	0.015278652	0.005130778	0.019415816	0.0024211395	0.003718358
0.0	0.01112205	0.0063034715	0.0060220575	0.0021613839	0.0050843162	0.012142885	0.006082859	0.0043787328	0.0018077424	0.0045993878
0.0	0.59469837	0.008715969	0.57727575	0.004213867	0.5629211	0.008961691	0.007707024	0.0073728785	0.5682414	0.0058300747
0.0	0.58736056	0.57532996	0.5694296	0.5716577	0.557754	0.5775779	0.56235284	0.5657685	0.5574997	0.5707517
0.0	0.58829015	0.57636327	0.57033855	0.5732926	0.5585308	0.5796736	0.5638257	0.5683259	0.5597056	0.57237977
0.0	0.002052911	0.0043006497	0.005512857	0.0042996574	0.005103732	0.0088293515	0.009836616	0.0033302577	0.0024221255	0.003117063
0.0	0.58598137	0.57496846	0.5686467	0.57101965	0.55647546	0.5783216	0.5616372	0.5652761	0.55697715	0.56967026
0.0	0.58795774	0.57568	0.5689267	0.5709854	0.55714005	0.57777447	0.56276107	0.56851864	0.5585951	0.57203907
0.0	0.007656156	0.004443036	0.0066444767	0.0031462426	0.014111862	0.010029352	0.03583317	0.012841417	0.0023131005	0.003608508
0.0	0.59428996	0.58369005	0.57633334	0.58086187	0.5623527	0.5860429	0.57083225	0.5760364	0.5675397	0.5800165
0.0	0.58674824	0.5744706	0.5693641	0.5714587	0.55649215	0.5774064	0.5621603	0.5666759	0.55631906	0.5698315
0.0	0.58739436	0.5754543	0.5692692	0.57188904	0.5577663	0.57853174	0.56339675	0.5677031	0.5583368	0.57205063
0.0	0.58550847	0.5740968	0.5679282	0.5703604	0.55665946	0.57584804	0.5616761	0.5658845	0.5552777	0.5693703
0.0	0.0018125131	0.0058981767	0.0037446734	0.0016684954	0.0070494083	0.0048425687	0.017165942	0.0046316194	0.0018518489	0.005600798
0.0	0.0021810348	0.00511486	0.0037532684	0.0014194227	0.004678444	0.0023103347	0.009979424	0.006652242	0.0012851035	0.0023369875
0.0	0.0053978246	0.0049901525	0.0061617107	0.0022937637	0.005323861	0.0061107045	0.0066199694	0.006222257	0.0013624674	0.0031285612
0.0	0.5891344	0.5776036	0.57132894	0.57414895	0.5592084	0.5803512	0.56455487	0.56812173	0.56089973	0.5733752
0.0	0.55119765	0.49083847	0.50161016	0.4485121	0.43702152	0.43057868	0.45517483	0.4966651	0.45701608	0.44178697
0.0	0.0037124273	0.0050109667	0.0066443817	0.003173603	0.0052763987	0.012377493	0.012223806	0.0070679937	0.0017312783	0.004269165
0.0	0.25398266	0.35761017	0.3984638	0.49702835	0.45958352	0.47978732	0.51796836	0.4742008	0.48172286	0.42579293
0.0	0.0048974794	0.0031042725	0.0036894544	0.0033213731	0.0065689716	0.010217543	0.014151436	0.0074757715	0.0027981394	0.0064418097
0.0	0.58614475	0.5752196	0.56819504	0.56989324	0.5574446	0.5786152	0.5626668	0.5665973	0.5565214	0.57107514
0.0	0.5863719	0.57496196	0.56794554	0.56959647	0.55683875	0.57645214	0.56158257	0.5661335	0.5559887	0.5702334
0.0	0.464366	0.4848151	0.5044732	0.47235897	0.4890898	0.49197316	0.42990038	0.44451827	0.51748294	0.51262844
0.0	0.0031242694	0.004539675	0.006787228	0.004387243	0.011488702	0.007707224	0.010869874	0.0074840123	0.003591834	0.0045621493
0.0	0.58666706	0.57653356	0.5686943	0.5718903	0.5568847	0.5785611	0.5636614	0.56560165	0.5582603	0.57140344
0.0	0.58631825	0.57605165	0.569193	0.5719027	0.55665636	0.5773617	0.56315804	0.566953	0.5572876	0.5713475
0.0	0.0024888003	0.0014384224	0.004389218	0.004198967	0.002648826	0.0030116115	0.0051432354	0.0028517123	0.0019003772	0.0032582951
0.0	0.58378494	0.5740462	0.5682076	0.5715241	0.5564037	0.5771947	0.5609413	0.5659446	0.5557141	0.57045573
0.0	0.012480494	0.004643005	0.0058536306	0.0031213183	0.0071518063	0.01199277	0.011173742	0.021769928	0.0028771083	0.003471847
0.0	0.5843781	0.5727103	0.5671877	0.5684111	0.5573169	0.57674414	0.5610876	0.5681651	0.5552484	0.56902355
0.0	0.5949659	0.5828266	0.5763641	0.578629	0.5629922	0.58629704	0.5706765	0.5735504	0.5673378	0.5785992
0.0	0.59790635	0.5871316	0.5796904	0.5839954	0.56459403	0.5906133	0.5748264	0.5766576	0.57283616	0.58425117
0.0	0.58545965	0.5747895	0.5685647	0.5717582	0.5559786	0.57659197	0.5609034	0.5646792	0.55654544	0.5705356
0.0	0.5890301	0.57478523	0.5683911	0.57186985	0.5574469	0.5773484	0.5636396	0.56500185	0.558713	0.5716817
0.0	0.59519315	0.5833694	0.576787	0.58061093	0.56257236	0.58762056	0.5711637	0.57251173	0.5678182	0.58072156
0.0	0.5851765	0.574008	0.56740373	0.5704568	0.5561971	0.5763914	0.56064266	0.5636637	0.5553113	0.568993
0.0	0.5861238	0.57321686	0.5675952	0.5703608	0.5564772	0.57587534	0.5617275	0.5649475	0.5552147	0.569448
0.0	0.5858648	0.5744147	0.56855476	0.57033247	0.557331	0.5761955	0.56118226	0.56613606	0.5553822	0.56939095
0.0	0.58605725	0.57313526	0.56744593	0.57069653	0.55639595	0.5764884	0.5608428	0.56394076	0.5554236	0.56985766
0.0	0.5859455	0.57416713	0.5680724	0.5705695	0.55664766	0.576549	0.56147635	0.56366575	0.55610245	0.5702734
0.0	0.002506263	0.005948159	0.005617748	0.0019514498	0.007288325	0.012845595	0.0075605	0.0018739856	0.0017963526	0.005618843
0.0	0.002737076	0.0045918976	0.008262621	0.0056351363	0.0055143265	0.0071869493	0.004845994	0.036498997	0.0016938403	0.0033012235
0.0	0.5864979	0.57467145	0.56874484	0.5710724	0.55743045	0.5767899	0.56206053	0.5672461	0.5557582	0.5694578
0.0	0.5854686	0.5753041	0.5688436	0.5716547	0.5572095	0.57783175	0.56338304	0.5664412	0.55819464	0.5713391
0.0	0.5951867	0.5838821	0.5762397	0.5799314	0.56290406	0.5865511	0.570971	0.5751176	0.56782305	0.5802233
0.0	0.5951867	0.5838821	0.5762397	0.5799314	0.56290406	0.5865511	0.570971	0.5751176	0.56782305	0.5802233
0.0	0.5954107	0.5838694	0.57639635	0.58037156	0.56298375	0.586728	0.57055163	0.5745581	0.56810397	0.57970035
0.0	0.59528	0.58405626	0.5771108	0.5809294	0.56318045	0.58707696	0.57176745	0.5753509	0.56856453	0.58046055
0.0	0.5887313	0.5766287	0.57046306	0.57248735	0.55848736	0.5801407	0.56458527	0.5701368	0.56068337	0.57333696
0.0	0.5947938	0.5831856	0.5762666	0.5795654	0.56280524	0.5870482	0.5714131	0.57508343	0.5678187	0.579597
0.0	0.5983091	0.58354354	0.57721305	0.5808256	0.56360984	0.5865675	0.5735984	0.5751327	0.570113	0.5811515
0.0	0.5889865	0.57754964	0.5715614	0.5737918	0.5595556	0.5798338	0.56507397	0.5687176	0.5612965	0.5734994
0.0	0.5867126	0.5748898	0.5684858	0.570985	0.5579914	0.5767948	0.56209755	0.56714267	0.556533	0.56966513
0.0	0.5954481	0.5843561	0.57704276	0.58125234	0.5631401	0.5878201	0.5713992	0.5738757	0.5679039	0.58051485
0.0	0.58629215	0.57420075	0.56809723	0.57049793	0.55710024	0.5761862	0.5603956	0.56670654	0.5555663	0.56924397
0.0	0.002219828	0.0042229923	0.005013197	0.001317816	0.004107194	0.0054418524	0.004047028	0.011334185	0.0017190899	0.002595949
0.0	0.46148884	0.5312447	0.46450245	0.24189396	0.32771257	0.4917311	0.46535003	0.5401866	0.50808185	0.51870024
0.0	0.39781564	0.5222084	0.47371468	0.41394734	0.4152367	0.44893998	0.5282985	0.5994277	0.48183608	0.37557012
0.0	0.35686088	0.34883273	0.5092578	0.25049743	0.24936895	0.43775216	0.51071715	0.11370971	0.34947327	0.24319808
0.0	0.01354978	0.0051162527	0.0053010904	0.0022556882	0.0097516235	0.010438469	0.004121298	0.018019635	0.0021410722	0.0031838438
0.0	0.013526052	0.005097762	0.00529411	0.0022510686	0.009724866	0.01045445	0.0041227504	0.017999185	0.0021385227	0.0031792677
0.0	0.013414655	0.005133641	0.0053286934	0.0022420369	0.00973793	0.010570394	0.0041684173	0.018220903	0.0021622663	0.003172324
0.0	0.011383968	0.0059349076	0.00463749	0.0026646573	0.0067091235	0.007951693	0.018491283	0.008670709	0.002276789	0.004139083
0.0	0.019667821	0.0047445893	0.005635826	0.005154026	0.006739705	0.013427509	0.009147481	0.022515526	0.0028100864	0.00438524
0.0	0.59713954	0.5847865	0.5780558	0.58176655	0.5638249	0.5878122	0.57405114	0.57634187	0.57042813	0.5821086
0.0	0.5871091	0.5759769	0.56920385	0.57214254	0.5582441	0.5774756	0.5624416	0.56791663	0.5574962	0.5713205
0.0	0.59662145	0.58462405	0.57762927	0.58241457	0.56375605	0.5873056	0.573837	0.57742614	0.5707485	0.58202827
0.0	0.5977667	0.58671457	0.57915336	0.5838802	0.5647548	0.5908213	0.5744748	0.5779729	0.5725124	0.5837884
0.0	0.58685213	0.57501006	0.5688181	0.57120144	0.55754983	0.5764655	0.5621704	0.5675352	0.5565141	0.57016504
0.0	0.58952665	0.57318205	0.56809306	0.571762	0.5568307	0.5768386	0.5637247	0.56699955	0.5584821	0.5710118
0.0	0.58673066	0.5750933	0.5682718	0.57068026	0.5577813	0.57568085	0.56132054	0.5666465	0.55568653	0.57050955
0.0	0.59627503	0.58275825	0.57626027	0.5799194	0.5622153	0.5864185	0.57090664	0.5740025	0.5670476	0.5794671
0.0	0.5862333	0.5731722	0.56792474	0.5704983	0.55637765	0.57496464	0.5617167	0.564391	0.5556711	0.569528
0.0	0.5950409	0.5828434	0.5771186	0.5809928	0.5623672	0.58636177	0.57108206	0.57320774	0.5677985	0.5802122
0.0	0.58536154	0.574745	0.567394	0.5705508	0.5574022	0.5760531	0.56127095	0.56650764	0.5553711	0.5682967
0.0	0.5987582	0.58692217	0.57974434	0.5834865	0.5649963	0.59088516	0.57494193	0.5761024	0.5728271	0.5843446
0.0	0.5850732	0.5734262	0.56731296	0.5693309	0.5560235	0.5751946	0.56041604	0.5645042	0.5540915	0.5686716
0.0	0.5874494	0.5761666	0.5695922	0.572594	0.5583614	0.5779964	0.5629812	0.5661525	0.55755115	0.57167596
0.0	0.58608633	0.5754525	0.5690974	0.5710498	0.5579375	0.57804185	0.5618572	0.5655	0.5566224	0.57093984
0.0	0.58781993	0.5780375	0.5717267	0.57377267	0.5592066	0.58147144	0.5653752	0.5705318	0.5605499	0.5743737
0.0	0.5947769	0.58379817	0.57621235	0.5805059	0.56274617	0.58680356	0.570301	0.57412827	0.56754845	0.5802049
0.0	0.59742033	0.58677095	0.5799245	0.58403766	0.5653486	0.591272	0.5750435	0.57895344	0.57279605	0.5845357
0.0	0.5858687	0.57416517	0.56730276	0.5701875	0.5571927	0.57670933	0.5617939	0.5673241	0.5558558	0.57015836
0.0	0.59837687	0.58424324	0.577153	0.5816933	0.5635199	0.58689946	0.57363397	0.57639337	0.57095677	0.5809387
0.0	0.586684	0.5753676	0.56852394	0.57194746	0.5581603	0.5771677	0.5626701	0.5677272	0.5579232	0.5708848
0.0	0.58898467	0.5753685	0.56897986	0.5718111	0.55839914	0.57813656	0.56427246	0.5690031	0.5597869	0.5718587
0.0	0.58963424	0.5752571	0.5688843	0.5722608	0.55793756	0.5778322	0.56469995	0.56762725	0.55936444	0.5719538
0.0	0.59826255	0.5837327	0.5769545	0.5809762	0.5637288	0.5869404	0.57331073	0.5760161	0.57076144	0.58023846
0.0	0.59776366	0.58360493	0.5771498	0.58106303	0.56343967	0.5867077	0.5736637	0.5755592	0.5703017	0.5800599
0.0	0.5841152	0.5726648	0.5664793	0.56915206	0.55517995	0.5757338	0.55976313	0.5641897	0.55454415	0.5688677
0.0	0.5982583	0.5833127	0.5775563	0.5816494	0.5636444	0.58643585	0.57387125	0.57704794	0.5708737	0.58094215
0.0	0.5854093	0.5743674	0.56806046	0.5707836	0.55758995	0.5766914	0.5614604	0.56646323	0.55563366	0.5700462
0.0	0.5980924	0.5864504	0.57991385	0.5839314	0.5648207	0.5907586	0.574938	0.5792074	0.57251614	0.5844023
0.0	0.58621716	0.5732494	0.5684646	0.57062954	0.55706936	0.5759008	0.56155956	0.5669066	0.55523	0.5698353
0.0	0.5855256	0.573323	0.56805617	0.5699687	0.55609494	0.57582486	0.5611726	0.5666688	0.5553652	0.5685055
0.0	0.5851347	0.573785	0.5676421	0.57085687	0.55657506	0.5756004	0.56106055	0.56299245	0.5555965	0.56943685
0.0	0.58855677	0.57739294	0.57166404	0.57435584	0.5590411	0.5806099	0.5655948	0.5706742	0.5608977	0.57407117
0.0	0.5860416	0.5741443	0.5686561	0.57117975	0.5577654	0.5763056	0.5622859	0.56624573	0.55647534	0.5693983
0.0	0.5986913	0.58629006	0.5797232	0.58372694	0.5647006	0.5904087	0.5748483	0.5784289	0.57229704	0.58339846
0.0	0.5867952	0.57327914	0.5682047	0.57041925	0.5568552	0.57557195	0.5611743	0.56607944	0.55515295	0.5685439
0.0	0.58638805	0.5732439	0.56781584	0.5701013	0.55612016	0.5753379	0.56102896	0.56604457	0.5549985	0.5678248
0.0	0.5956049	0.58383965	0.5767944	0.5809377	0.56338084	0.5868634	0.57152104	0.5746606	0.5679729	0.5800573
0.0	0.59602463	0.5842946	0.577059	0.5807079	0.5634305	0.5867776	0.57164913	0.57436943	0.5681785	0.5799635
0.0	0.586353	0.5751887	0.56856155	0.5712467	0.5575559	0.5768563	0.5612134	0.5669243	0.55637145	0.57038534
0.0	0.5863568	0.5742694	0.56819445	0.5710094	0.55646044	0.5746335	0.561416	0.56490624	0.5558279	0.5696551
0.0	0.585466	0.574486	0.5682076	0.57066065	0.5572346	0.57561433	0.56103426	0.5669998	0.5557474	0.5698732
0.0	0.5900501	0.57531995	0.5685319	0.5711645	0.55808026	0.57746667	0.564376	0.5673645	0.5588701	0.5709093
0.0	0.02521668	0.0044261687	0.006053926	0.0030950985	0.0055738986	0.01069788	0.0041966145	0.011506939	0.0024035675	0.0049472065
0.0	0.5891523	0.57551306	0.5707216	0.5733967	0.5585176	0.57997495	0.5643467	0.5672555	0.5598578	0.5724147
0.0	0.58856654	0.57590836	0.5713565	0.57435685	0.5593892	0.5807208	0.5648251	0.5686799	0.5605733	0.5732965
0.0	0.59764916	0.5835765	0.5766776	0.5810213	0.56375384	0.5860855	0.5735751	0.5744545	0.5702663	0.5803945
0.0	0.59617907	0.58311635	0.57656574	0.5792729	0.56302875	0.58564615	0.5711813	0.57403183	0.5673471	0.5795337
0.0	0.5866698	0.5734948	0.567415	0.56940603	0.5567632	0.57635844	0.5626039	0.5650312	0.556675	0.5707794
0.0	0.5873894	0.5758569	0.568791	0.5717072	0.55703694	0.57885283	0.5621643	0.56696534	0.5581803	0.57162386
0.0	0.58643484	0.574631	0.56825334	0.5708011	0.5573164	0.57683414	0.5613503	0.5670172	0.55577695	0.57025766
0.0	0.0066574523	0.005348319	0.0070693395	0.0049342685	0.007491372	0.007214561	0.00849156	0.011097919	0.0023801678	0.0038301449
0.0	0.59898466	0.5841774	0.57712823	0.58179766	0.563886	0.5869963	0.57361084	0.5761611	0.5702234	0.58146584
0.0	0.58793193	0.57378006	0.5682735	0.57053673	0.55755264	0.5770861	0.5612621	0.56672245	0.5558004	0.56936663
0.0	0.5866478	0.5747445	0.5681894	0.57108194	0.5574923	0.576048	0.5620779	0.567156	0.5560427	0.5701719
0.0	0.585231	0.5726538	0.5667349	0.567852	0.55521965	0.57493347	0.5601452	0.5639136	0.5540267	0.5679062
0.0	0.59790653	0.5846417	0.5777244	0.58185124	0.5641712	0.5886486	0.5739516	0.57648796	0.57143885	0.5813965
0.0	0.58395433	0.57413554	0.5683627	0.5711197	0.55734926	0.5765892	0.56207055	0.5669347	0.55655086	0.5700228
0.0	0.5867674	0.5743802	0.56752473	0.5705618	0.5569491	0.57743216	0.56110346	0.5659492	0.5553184	0.5694821
0.0	0.007661777	0.004806264	0.0027909493	0.005016521	0.011918094	0.011370663	0.0070577003	0.020071	0.0023537613	0.0018171967
0.0	0.006156002	0.008595679	0.006378628	0.00409243	0.011418878	0.009838826	0.010078149	0.011910526	0.0032818504	0.0039083804
0.0	0.006181028	0.008619886	0.006444251	0.004127377	0.011416164	0.009953922	0.010252549	0.012092198	0.003281412	0.003898643
0.0	0.5958015	0.5835725	0.5760866	0.57983786	0.5626323	0.58631915	0.570806	0.57355237	0.5679387	0.5795883
0.0	0.59438527	0.5836673	0.57675093	0.5797725	0.56276935	0.5861699	0.5701843	0.5741202	0.56777036	0.5796562
0.0	0.0077045294	0.00483245	0.0028096668	0.0051204413	0.011924092	0.011518123	0.0071518784	0.020387754	0.0023983573	0.0018176351
0.0	0.58652514	0.57442105	0.568293	0.57075906	0.5572667	0.57608247	0.5604052	0.5656849	0.5559904	0.5696933
0.0	0.599336	0.58742374	0.5798506	0.58405805	0.5652813	0.5903027	0.5746331	0.57899535	0.5729308	0.5843275
0.0	0.5876505	0.5749112	0.56812954	0.5717344	0.55775106	0.57750285	0.5622131	0.5675455	0.5573093	0.5704931
0.0	0.58756983	0.57553864	0.56856453	0.57172227	0.55803746	0.5769621	0.5630222	0.5669377	0.5575312	0.57102805
0.0	0.58492506	0.5747895	0.56811875	0.57085323	0.5557436	0.57611406	0.56253815	0.5650328	0.5570259	0.56951374
0.0	0.5978665	0.58724535	0.57982254	0.5840615	0.5651486	0.5904823	0.57459974	0.5761038	0.5730074	0.5840906
0.0	0.58675003	0.5747876	0.56810427	0.5710237	0.55756813	0.5766465	0.5613274	0.56683356	0.5561676	0.56994224
0.0	0.58394337	0.57490563	0.5686436	0.57152927	0.55752134	0.57712036	0.56285566	0.5653789	0.55715084	0.5706495
0.0	0.58516896	0.57459354	0.5683136	0.570779	0.5572077	0.5768607	0.5613058	0.5664762	0.55564934	0.5699485
0.0	0.5979918	0.587096	0.57961947	0.5838339	0.5649532	0.59115195	0.5752588	0.578729	0.57241625	0.58428866
0.0	0.5893616	0.578385	0.5716462	0.57419187	0.5591715	0.58140564	0.5657644	0.5709627	0.56104964	0.5744663
0.0	0.58604074	0.5748398	0.5686324	0.57176936	0.55788255	0.57714534	0.5625994	0.56720877	0.5567981	0.57036227
0.0	0.5855956	0.57385415	0.5675071	0.5707969	0.5567465	0.575964	0.561336	0.5660288	0.55532175	0.5693712
0.0	0.58915895	0.5751119	0.5692874	0.57196397	0.5584614	0.5784335	0.5637635	0.5663342	0.55925834	0.5711451
0.0	0.5854876	0.57388896	0.5677066	0.57112503	0.55739754	0.5760875	0.5611466	0.56678873	0.5552928	0.56958133
0.0	0.59735274	0.58603066	0.579338	0.58378863	0.5651453	0.59157383	0.57482076	0.57860607	0.57235223	0.5843409
0.0	0.5982414	0.583339	0.5772551	0.5816936	0.56406516	0.58792436	0.5733158	0.5762326	0.5704419	0.58157504
0.0	0.58633184	0.5743994	0.5673793	0.5703597	0.55668366	0.5767084	0.55932665	0.56525874	0.5555173	0.56833327
0.0	0.5947608	0.5836396	0.57678455	0.58061516	0.5632865	0.58739746	0.57126474	0.573224	0.5681044	0.5795723
0.0	0.5900146	0.574919	0.5683861	0.57192665	0.5584065	0.5775787	0.5643959	0.5675368	0.55931085	0.57129246
0.0	0.5903391	0.57607657	0.569726	0.5721643	0.5588876	0.5783516	0.56470776	0.566458	0.5599273	0.5722267
0.0	0.58701444	0.5741613	0.5682042	0.5716256	0.55734795	0.57659703	0.56184787	0.56613314	0.55648243	0.56912655
0.0	0.0037150932	0.006060629	0.008042689	0.0073566586	0.006685225	0.012912691	0.011287181	0.025406213	0.0031417024	0.0023215362
0.0	0.5894301	0.5753163	0.5687425	0.5714767	0.55858976	0.57797676	0.56438184	0.5683549	0.55927086	0.57160145
0.0	0.013729194	0.0056521744	0.0051281764	0.0028644607	0.006532905	0.0054353015	0.010273852	0.013545223	0.0023971666	0.0028837642
0.0	0.5947686	0.5844563	0.57677776	0.58088136	0.56289136	0.587285	0.57200134	0.57551306	0.5683372	0.5810515
0.0	0.5955501	0.58440393	0.5772727	0.5811055	0.56378466	0.5881998	0.57267904	0.5763239	0.56855893	0.5803041
0.0	0.5931824	0.5825839	0.5758891	0.58027935	0.5626617	0.58641523	0.570163	0.5739971	0.566802	0.5783576
0.0	0.5964358	0.58230937	0.575233	0.580637	0.5634809	0.58638006	0.5721711	0.574458	0.56980044	0.5791355
0.0	0.59493726	0.5840257	0.57679254	0.5808004	0.563344	0.58702695	0.5715811	0.57540107	0.568949	0.5804883
0.0	0.59404325	0.58402926	0.5764509	0.5811058	0.56274927	0.5866923	0.5711862	0.5754151	0.568617	0.579457
0.0	0.59439015	0.5838706	0.5768014	0.58083993	0.56271744	0.587112	0.5714885	0.5756992	0.56863976	0.57932925
0.0	0.017310742	0.006580314	0.0065280264	0.0024468517	0.004895507	0.01742512	0.0063555404	0.04356548	0.0028663327	0.0050258213
0.0	0.5978124	0.5859225	0.57890534	0.5833974	0.5649968	0.5900584	0.57367533	0.5772298	0.5720932	0.58313096
0.0	0.5857549	0.5744546	0.5681572	0.5709216	0.55737484	0.57667965	0.56167084	0.56659436	0.55552644	0.57009405
0.0	0.5860833	0.5740339	0.56903183	0.5710713	0.5569334	0.57821697	0.5608002	0.56582975	0.5560408	0.5708335
0.0	0.5863708	0.57570606	0.5690323	0.5719458	0.55786073	0.5778225	0.56166965	0.5673162	0.5567202	0.5713229
0.0	0.586634	0.57436043	0.5682142	0.57036275	0.5575822	0.5771007	0.5618241	0.5662487	0.555433	0.5697875
0.0	0.5854805	0.5726468	0.56642354	0.568647	0.55696845	0.57552886	0.5600377	0.5648845	0.5539198	0.5696096
0.0	0.58650756	0.5740103	0.56806606	0.5700325	0.5573666	0.57438093	0.56180906	0.5659358	0.5548895	0.5697506
0.0	0.59518164	0.58371454	0.57710576	0.5810048	0.5630645	0.58825	0.57157564	0.57476413	0.5682773	0.57963526
0.0	0.5863934	0.5742207	0.56628174	0.5701617	0.55711645	0.5758109	0.56156904	0.56619966	0.5556388	0.5690612
0.0	0.5952819	0.5845039	0.5771615	0.5816066	0.5634549	0.58822656	0.57199216	0.5748931	0.5685963	0.5810358
0.0	0.58667004	0.57479376	0.5687937	0.5717244	0.5571571	0.57728004	0.56214976	0.56674623	0.5554269	0.57080317
0.0	0.5984133	0.58439916	0.5777484	0.5818047	0.5636982	0.5882971	0.5733758	0.57674223	0.5711062	0.58116174
0.0	0.5991879	0.58448607	0.578	0.58186007	0.5643669	0.58850527	0.57342386	0.576541	0.57095706	0.58159477
0.0	0.58996934	0.5759879	0.56886995	0.5721928	0.5583639	0.57764345	0.5647442	0.5668526	0.55996484	0.5722145
0.0	0.58382463	0.5733957	0.5678044	0.57125956	0.5573263	0.5761562	0.5621298	0.5640638	0.55552053	0.5699726
0.0	0.5944348	0.5825986	0.5762402	0.58012635	0.5626812	0.5855424	0.57124966	0.57320917	0.56718034	0.5799645
0.0	0.5881492	0.5759439	0.5691317	0.57207483	0.55761886	0.5770691	0.5622166	0.56820875	0.5576022	0.5707556
0.0	0.5949032	0.5836457	0.57702655	0.58062506	0.56323457	0.58653414	0.57092947	0.5756925	0.5680857	0.5804552
0.0	0.0068666292	0.005717503	0.0050236303	0.001789217	0.0053095073	0.005370194	0.0073910197	0.012439012	0.0013203193	0.0024015196
0.0	0.005808956	0.005917893	0.0064148684	0.0062724375	0.006533787	0.015911998	0.010118112	0.025681635	0.0025319685	0.0045791557
0.0	0.5881202	0.5756375	0.56975716	0.57342315	0.55845994	0.579317	0.5640157	0.56759214	0.55947065	0.5717434
0.0	0.58675355	0.5748131	0.56902033	0.5713636	0.55731046	0.5767214	0.5619897	0.566773	0.5561295	0.57000595
0.0	0.58690745	0.57450205	0.5682612	0.5712288	0.55746126	0.577243	0.561622	0.56630033	0.55560493	0.5700721
0.0	0.58560497	0.57405055	0.5679977	0.5705915	0.556655	0.57560396	0.5615562	0.5662993	0.5554042	0.5692872
0.0	0.586385	0.5749206	0.56883925	0.57154274	0.5576676	0.57657754	0.56181717	0.5660423	0.55649483	0.5704785
0.0	0.5862446	0.5752894	0.5688659	0.57261217	0.5580273	0.57764685	0.5625442	0.5681316	0.5567485	0.5709159
0.0	0.58456516	0.5746568	0.5678167	0.5711013	0.55480236	0.5761193	0.56145	0.5651717	0.5561222	0.56947505
0.0	0.005744707	0.0058826855	0.006377975	0.0063205487	0.0064986055	0.015555436	0.009952457	0.0253954	0.0025001683	0.0045962627
0.0	0.0053740744	0.007221371	0.00605425	0.0023146945	0.0063045556	0.008488056	0.012271593	0.007978581	0.001970812	0.0035454303
0.0	0.59466815	0.5836537	0.57688	0.5804288	0.5625762	0.58646387	0.5714686	0.57467663	0.5680521	0.5793698
0.0	0.5949266	0.58467513	0.5773996	0.58134305	0.5629274	0.5880126	0.5720792	0.5753764	0.5685769	0.58054364
0.0	0.5855141	0.5746785	0.5681141	0.5704685	0.55720234	0.57590854	0.5615116	0.5668192	0.55619025	0.5699856
0.0	0.58621156	0.57546043	0.5685615	0.5723008	0.55716264	0.57739	0.5621107	0.5663031	0.5567634	0.57013446
0.0	0.59037745	0.5754186	0.56954515	0.57267773	0.5583209	0.5770753	0.5647934	0.56831956	0.5597386	0.57194257
0.0	0.5880661	0.5767681	0.56965727	0.57294667	0.55720496	0.5778305	0.5632807	0.5665465	0.55878085	0.57161444
0.0	0.007671935	0.0052206977	0.0050319172	0.0022599536	0.0036958912	0.01463925	0.027419468	0.055870786	0.0026826053	0.0039420687
0.0	0.5987834	0.5870886	0.5797321	0.5842481	0.5650993	0.59107757	0.5750995	0.5790949	0.5730505	0.5844971
0.0	0.5862996	0.5749297	0.5679407	0.57048315	0.5576141	0.5763712	0.5617926	0.56658536	0.5561329	0.57035816
0.0	0.58846617	0.5758288	0.56910527	0.57241553	0.558601	0.5785064	0.56405205	0.5669531	0.55949664	0.57229525
0.0	0.5902676	0.57621324	0.56961644	0.57325506	0.55884594	0.5785579	0.5651445	0.5674197	0.55992275	0.5729728
0.0	0.5858103	0.57387716	0.567654	0.57065654	0.55721444	0.5765382	0.56129247	0.5670626	0.555351	0.5700177
0.0	0.004066382	0.0068590627	0.0044416166	0.0018582137	0.003661142	0.011830572	0.0087818485	0.046928573	0.0021654756	0.005632308
0.0	0.006507226	0.0068559386	0.0045380457	0.0017032681	0.0032045345	0.00496485	0.007244778	0.06918435	0.001505603	0.0040100855
0.0	0.59739554	0.5873666	0.5797948	0.5841603	0.5649557	0.5906609	0.5749366	0.57867897	0.57292944	0.5844817
0.0	0.5865199	0.5744667	0.5681807	0.57102233	0.55568945	0.57702833	0.56161326	0.56562656	0.55657667	0.56896275
0.0	0.59664434	0.58485425	0.5776683	0.5817809	0.5639663	0.5881911	0.57221514	0.57589716	0.5697869	0.58056027
0.0	0.5863139	0.57468593	0.5684987	0.571075	0.5570887	0.57703406	0.56087464	0.5665427	0.55587566	0.57032245
0.0	0.59809786	0.5840812	0.57672125	0.5816544	0.56398153	0.58787787	0.57210624	0.57344794	0.5709693	0.58117604
0.0	0.58509177	0.5732933	0.56751806	0.5702313	0.5555932	0.5753463	0.5604231	0.5636438	0.55508876	0.5692237
0.0	0.5869029	0.57482207	0.5682838	0.5712429	0.5574254	0.57661074	0.56184083	0.56602526	0.5564192	0.57041365
0.0	0.5991654	0.5871628	0.5790386	0.58395636	0.56497276	0.5900903	0.5750095	0.57851046	0.5731215	0.5840084
0.0	0.5864507	0.574289	0.5670697	0.5706456	0.5570819	0.5752829	0.5615286	0.56704646	0.55626136	0.5695372
0.0	0.5865623	0.5750381	0.5687057	0.57181257	0.55590785	0.57688624	0.5623108	0.565452	0.55661714	0.5704304
0.0	0.5869184	0.5754097	0.56882316	0.57199985	0.55781263	0.5781543	0.5622831	0.5678775	0.5559967	0.57110816
0.0	0.5862472	0.57401776	0.56786835	0.5709751	0.556446	0.57687	0.56215596	0.5655143	0.55621046	0.5695409
0.0	0.58807266	0.57412684	0.5680474	0.5715022	0.55765057	0.5775451	0.5625215	0.56592923	0.5562698	0.57109714
0.0	0.586236	0.5737101	0.5679145	0.57017964	0.55665225	0.5753596	0.5611394	0.5659266	0.5547654	0.56957823
0.0	0.5854366	0.57397187	0.56731296	0.5710146	0.55674285	0.57560873	0.56196576	0.5659865	0.5554331	0.5690046
0.0	0.5983852	0.58728045	0.5799237	0.58409697	0.565468	0.5912155	0.5752064	0.57885057	0.5726786	0.584132
0.0	0.58649546	0.57458335	0.5680328	0.5706738	0.5575117	0.5764565	0.5613934	0.5670739	0.5553864	0.5699051
0.0	0.58778065	0.57556856	0.56927294	0.57252836	0.55775595	0.5783817	0.56300557	0.5673696	0.55749637	0.5712021
0.0	0.58676225	0.5742041	0.56837803	0.57102346	0.55716974	0.5761134	0.5610637	0.5673255	0.5547643	0.5702232
0.0	0.59927267	0.58731955	0.57957107	0.58362436	0.5652616	0.59129065	0.5749293	0.5783517	0.5730612	0.5844238
0.0	0.5872235	0.5751513	0.5691333	0.5719519	0.5581181	0.5778894	0.5625114	0.56639	0.55640334	0.5709641
0.0	0.59554523	0.5831514	0.57631254	0.58006084	0.56259626	0.5854817	0.5709541	0.57387793	0.56709963	0.57978004
0.0	0.5855582	0.5742588	0.5679101	0.57059133	0.5566895	0.5757106	0.56137174	0.56595767	0.55602807	0.5701594
0.0	0.5847643	0.5741578	0.56796855	0.57105434	0.556196	0.5755237	0.56093657	0.56556684	0.5548269	0.569625
0.0	0.5852558	0.57503915	0.5682497	0.57173884	0.5578567	0.5772954	0.56116545	0.56753296	0.5549057	0.5699502
0.0	0.59511685	0.58385843	0.57715625	0.58139986	0.563102	0.587648	0.571249	0.5750507	0.56797713	0.580429
0.0	0.5865691	0.57375216	0.5681265	0.5708799	0.5569692	0.5763294	0.56168425	0.567103	0.55559236	0.5693933
0.0	0.59864646	0.5863075	0.5780437	0.5829147	0.563998	0.59061545	0.5742353	0.5769758	0.57145274	0.5829912
0.0	0.5867284	0.574333	0.5684152	0.5713885	0.5581435	0.577033	0.56243175	0.5674415	0.5561099	0.56937796
0.0	0.5843651	0.5750521	0.5687306	0.5714829	0.55777746	0.577103	0.56184036	0.5667502	0.55655736	0.57065654
0.0	0.59378785	0.5844337	0.5772328	0.58120656	0.5634564	0.5878663	0.57200074	0.57332075	0.5682925	0.5805952
0.0	0.5834824	0.57354987	0.56669706	0.569037	0.55654395	0.57672656	0.560736	0.5623585	0.55475104	0.5678487
0.0	0.5953749	0.58323437	0.5760618	0.5796269	0.56275856	0.58621925	0.5712243	0.57133454	0.5671774	0.5791576
0.0	0.5854534	0.5735784	0.5678303	0.5705531	0.5572036	0.57659197	0.56136566	0.5645671	0.55547535	0.56829005
0.0	0.010989887	0.005889664	0.005215282	0.0035889782	0.009934393	0.008811221	0.01604236	0.03163108	0.002905048	0.0077183954
0.0	0.5879993	0.5747601	0.56803215	0.5708511	0.55761075	0.57638395	0.56273407	0.56599617	0.55685484	0.57045203
0.0	0.59384197	0.5841	0.5768333	0.580709	0.56336737	0.58699435	0.57154715	0.5725257	0.5679866	0.58011013
0.0	0.5891363	0.5741713	0.56832105	0.5704077	0.55743045	0.57708585	0.56386864	0.567977	0.558863	0.57221204
0.0	0.5870249	0.5766029	0.56982815	0.57310337	0.5576654	0.58045936	0.5639773	0.5671089	0.5597464	0.57290024
0.0	0.5983781	0.58676445	0.5792367	0.58330953	0.56441176	0.59092814	0.5739949	0.5789866	0.5723277	0.58439803
0.0	0.5975792	0.58517665	0.5781575	0.58224666	0.5643237	0.59001553	0.5732001	0.57720363	0.5711177	0.5821454
0.0	0.585478	0.57491386	0.56823736	0.5714766	0.55705327	0.5782721	0.5615164	0.5652987	0.5564028	0.5709639
0.0	0.5959105	0.58409244	0.57719666	0.58083093	0.56285566	0.58717936	0.57169664	0.57405937	0.5676522	0.5796197
0.0	0.587094	0.5746311	0.5681771	0.57017744	0.5567338	0.57680595	0.5615434	0.56583333	0.5560392	0.5702977
0.0	0.59650964	0.5845167	0.57770807	0.58142585	0.56367433	0.5876791	0.5717715	0.5753933	0.5690022	0.5811255
0.0	0.5873206	0.57513946	0.5691978	0.5714465	0.55736023	0.577246	0.5616952	0.5670895	0.5569007	0.5703235
0.0	0.58978724	0.57580805	0.56891453	0.5725306	0.5584726	0.5787463	0.5641439	0.56616634	0.5597	0.5714518
0.0	0.5977707	0.5856394	0.5790209	0.5824752	0.5644303	0.59013325	0.5737306	0.5772636	0.57214445	0.58297527
0.0	0.5859091	0.574534	0.5682684	0.5708438	0.5573278	0.57732856	0.561099	0.56617296	0.55579865	0.5698415
0.0	0.585849	0.5747649	0.56849664	0.56944424	0.55748445	0.5762738	0.5620563	0.56609815	0.5566052	0.57043743
0.0	0.59822965	0.58442974	0.57725316	0.5819621	0.5640614	0.5875095	0.57271904	0.5771321	0.5707226	0.58203083
0.0	0.5864277	0.57455707	0.56703424	0.57053447	0.55682933	0.57571954	0.5604658	0.5675818	0.55582976	0.5695936
0.0	0.58600354	0.5741787	0.5669922	0.5703097	0.556264	0.5754809	0.55967504	0.5673219	0.5559553	0.5698743
0.0	0.5955388	0.58375955	0.57633716	0.58023894	0.56246215	0.58632404	0.5712254	0.57532126	0.5679074	0.5803963
0.0	0.58650464	0.5741492	0.56781787	0.57090926	0.5570832	0.5760116	0.5608165	0.5660745	0.55569565	0.5695982
0.0	0.5979875	0.58272237	0.5756895	0.5807807	0.5620727	0.58695316	0.5720796	0.5746276	0.56934935	0.58118767
0.0	0.5988404	0.58378553	0.5768801	0.5819067	0.56326914	0.5873038	0.5730697	0.57474184	0.5704587	0.5815604
0.0	0.58933866	0.5769058	0.57029486	0.57411826	0.5590592	0.57980436	0.5649442	0.56817406	0.56058985	0.57302153
0.0	0.58599985	0.57547325	0.5689896	0.5719493	0.556934	0.5773349	0.5618943	0.56593436	0.5563427	0.5706174
0.0	0.5897171	0.57391864	0.5680718	0.5714043	0.5574987	0.57720864	0.5638529	0.5676474	0.5586184	0.57127535
0.0	0.59787786	0.58253056	0.57608294	0.5802274	0.5625582	0.5860065	0.57262266	0.5742987	0.5694989	0.58036083
0.0	0.59796786	0.5871946	0.57916427	0.58414984	0.5647234	0.5908113	0.57512534	0.57822776	0.57228374	0.58230126
0.0	0.5865703	0.5749441	0.5681418	0.57080954	0.5570426	0.57648534	0.5619285	0.56623036	0.5555976	0.5676555
0.0	0.59713036	0.5845643	0.5781886	0.5821161	0.5634603	0.58811384	0.5730419	0.5767261	0.56992877	0.58185804
0.0	0.5857018	0.57414097	0.5675769	0.56996286	0.5571698	0.57690156	0.5617669	0.56565034	0.55600184	0.56957823
0.0	0.5993424	0.58649826	0.5784643	0.5828473	0.564139	0.5908889	0.57500434	0.5785222	0.5722896	0.5837362
0.0	0.5993424	0.58649826	0.5784643	0.5828473	0.564139	0.5908889	0.57500434	0.5785222	0.5722896	0.5837362
0.0	0.5950331	0.5839057	0.57696587	0.58047104	0.562881	0.5865606	0.5715841	0.57378656	0.5683546	0.5797173
0.0	0.58615077	0.57467294	0.56838477	0.57082456	0.55699944	0.577146	0.56183916	0.5651898	0.556752	0.57006073
0.0	0.59033155	0.5749182	0.5683125	0.57141674	0.5584676	0.5775359	0.5641616	0.56614435	0.559077	0.5701267
0.0	0.5976647	0.5860248	0.5789663	0.58341193	0.5642799	0.5891525	0.5731654	0.5755484	0.5713114	0.582884
0.0	0.013540184	0.0072513176	0.0060930992	0.0048740413	0.00585589	0.01190219	0.011871885	0.011928036	0.0056106322	0.0032577438
0.0	0.58469194	0.5734299	0.5681454	0.5706069	0.5568499	0.57497776	0.56175566	0.5659694	0.55566067	0.56854945
0.0	0.5864305	0.5736224	0.56818634	0.57057774	0.55760175	0.5757391	0.5612299	0.5674167	0.555897	0.5696489
0.0	0.5863091	0.5746025	0.56744206	0.57087934	0.5575569	0.57549775	0.5607255	0.5664498	0.5557973	0.569246
0.0	0.013556128	0.007251592	0.006096438	0.004865261	0.0058676074	0.011888526	0.0118887555	0.011962806	0.005587071	0.003245888
0.0	0.58635944	0.57396984	0.56833196	0.5712975	0.55781335	0.577269	0.5621523	0.56696886	0.5563175	0.5701031
0.0	0.5868294	0.57435966	0.5691796	0.5720154	0.55721164	0.57765996	0.5619555	0.5658829	0.5576457	0.5706728
0.0	0.5896152	0.5742073	0.568426	0.57212317	0.558161	0.5773841	0.56372446	0.5676296	0.5595363	0.5708047
0.0	0.59443134	0.5839695	0.57686937	0.5810364	0.563093	0.5876826	0.5714827	0.5743749	0.5681417	0.5806679
0.0	0.5863445	0.574583	0.5681105	0.57084554	0.5574957	0.57635975	0.5612966	0.56676865	0.5556135	0.5691875
0.0	0.58405435	0.5753272	0.56879884	0.571175	0.5573959	0.5771372	0.56146616	0.56532896	0.55634695	0.57019293
0.0	0.5953845	0.58375996	0.5766212	0.5801712	0.5632004	0.58669966	0.571248	0.5748841	0.56819206	0.580128
0.0	0.58575547	0.57292885	0.5668486	0.5683777	0.5555716	0.575728	0.56035453	0.56331843	0.5543175	0.5683295
0.0	0.5865541	0.57475126	0.56836456	0.57096046	0.5574712	0.57701397	0.5613572	0.56698245	0.55594087	0.5700437
0.0	0.5862204	0.5750592	0.56866676	0.5716784	0.55762964	0.5765862	0.5626887	0.5661482	0.5564514	0.5703951
0.0	0.5853553	0.5732479	0.56774503	0.5700574	0.5563888	0.5755612	0.5613035	0.56366116	0.55507815	0.5684696
0.0	0.5891941	0.5762812	0.5700635	0.5731291	0.5591928	0.57864106	0.5633271	0.5685622	0.5590597	0.5714194
0.0	0.5975284	0.5864885	0.57982093	0.58396006	0.5651582	0.5904652	0.57435066	0.57685447	0.5720217	0.58323205
0.0	0.59915936	0.58437765	0.57777345	0.5819633	0.56394875	0.5883812	0.5736199	0.57608485	0.5697613	0.5820003
0.0	0.58647853	0.57433933	0.5680769	0.57064396	0.5573805	0.57602096	0.56135106	0.5657309	0.5556578	0.56998867
0.0	0.5993694	0.5871517	0.5799809	0.58395195	0.5651805	0.590523	0.57471097	0.5772165	0.5725064	0.58435285
0.0	0.58658135	0.5746455	0.5683031	0.57086295	0.5562465	0.5755635	0.5612959	0.56643355	0.55595636	0.5698103
0.0	0.58629835	0.57473373	0.5685341	0.57099557	0.55785733	0.5764837	0.56121457	0.5656727	0.55577385	0.5699858
0.0	0.5855795	0.5739145	0.5672945	0.5696211	0.55714715	0.57658994	0.5614454	0.5660217	0.55594414	0.5699398
0.0	0.58537227	0.57442546	0.56806517	0.5705129	0.557569	0.5762034	0.5617692	0.5668497	0.5556513	0.5700277
0.0	0.5983009	0.58690697	0.5799048	0.5832738	0.56534106	0.5908845	0.57440853	0.57838106	0.5720043	0.5843402
0.0	0.5849018	0.57341653	0.5673305	0.5692687	0.55641216	0.5751276	0.5604805	0.5645325	0.5541281	0.5684771
0.0	0.58649033	0.57598686	0.569587	0.57219154	0.5581886	0.57822406	0.56277734	0.5670486	0.55735934	0.5708676
0.0	0.5866098	0.5746648	0.56861204	0.57030654	0.55775285	0.57694316	0.56161577	0.5663441	0.5556791	0.570579
0.0	0.5874576	0.57458556	0.56807965	0.5716875	0.55774033	0.57689667	0.5621768	0.56642854	0.55623996	0.5698141
0.0	0.58781797	0.5747153	0.56884986	0.5711195	0.55800754	0.578133	0.56257814	0.56691486	0.55722207	0.571176
0.0	0.5988164	0.58731556	0.5796486	0.58389676	0.5652029	0.5906468	0.5751921	0.57909364	0.57245606	0.5838084
0.0	0.59923613	0.587089	0.57937515	0.5838906	0.5647101	0.59106636	0.5743124	0.57814825	0.5723593	0.5836831
0.0	0.5849907	0.57307774	0.5671759	0.5683818	0.55550355	0.5755779	0.56059766	0.5637676	0.554832	0.5686253
0.0	0.58636713	0.574587	0.5685308	0.5708566	0.55700314	0.5757025	0.5613549	0.56696236	0.55515754	0.56897426
0.0	0.58633596	0.574482	0.5676996	0.570584	0.55660814	0.5771323	0.5608212	0.56710744	0.55481946	0.5697084
0.0	0.58495617	0.57347846	0.56744736	0.56945235	0.55652714	0.57508034	0.56052625	0.56437045	0.5547387	0.5685685
0.0	0.58675617	0.5749695	0.56841034	0.57147753	0.5578201	0.5773942	0.5622225	0.56529933	0.5568272	0.5696065
0.0	0.586391	0.5751719	0.5684504	0.5709172	0.55775064	0.5768544	0.5621025	0.567077	0.55635345	0.57024425
0.0	0.59914553	0.58461696	0.5777367	0.5816247	0.56427705	0.58725655	0.5740137	0.57717973	0.5711526	0.5816884
0.0	0.5977973	0.58655363	0.5795275	0.5841562	0.56521773	0.59061193	0.57432145	0.5788287	0.5715809	0.5836279
0.0	0.5867708	0.57451445	0.56806743	0.57090646	0.5569258	0.5766941	0.56189114	0.56591034	0.55578554	0.57050395
0.0	0.5866506	0.5744198	0.56812936	0.57037437	0.55684155	0.576548	0.56149966	0.5658636	0.5559698	0.5697859
0.0	0.5977573	0.5825233	0.5761514	0.5806379	0.56177264	0.58574116	0.572776	0.5745464	0.5694061	0.5793251
0.0	0.5968185	0.58704114	0.5794594	0.58422214	0.564935	0.5913139	0.574777	0.5787391	0.57315373	0.5845251
0.0	0.58505124	0.5746072	0.56765825	0.57053524	0.55714524	0.5761499	0.5610382	0.5659645	0.5561234	0.56982213
0.0	0.58699304	0.5745512	0.56830746	0.571473	0.55786127	0.57713085	0.56223387	0.5661409	0.5571129	0.57055724
0.0	0.5862668	0.5747421	0.5683321	0.5703409	0.55697393	0.5767708	0.561107	0.5658805	0.55611193	0.5698086
0.0	0.59722066	0.58720773	0.5793523	0.5838332	0.56520104	0.59083503	0.5747376	0.5783946	0.5723178	0.5839095
0.0	0.58434767	0.5747168	0.56746745	0.5710201	0.5573014	0.57682174	0.56093645	0.5659697	0.5551442	0.5701936
0.0	0.5849151	0.5749207	0.5677676	0.5706152	0.5575437	0.5774821	0.56179476	0.5659959	0.5556951	0.5701257
0.0	0.58490753	0.57464117	0.5676572	0.5703129	0.5567071	0.5761205	0.5615006	0.56590325	0.5554728	0.5683406
0.0	0.5863448	0.5747704	0.5681396	0.5711683	0.55738294	0.57667077	0.5623624	0.5666721	0.5565231	0.5702137
0.0	0.5977005	0.5836736	0.5769198	0.58080095	0.56329733	0.58528054	0.57362837	0.575426	0.5706439	0.58033085
0.0	0.58678544	0.5732553	0.566235	0.57081735	0.5562166	0.57551634	0.5605748	0.56463313	0.5541347	0.5694144
0.0	0.58617526	0.57453865	0.5682622	0.57108283	0.5574413	0.5765667	0.5623912	0.56730163	0.55672383	0.5700863
0.0	0.5981278	0.58325624	0.57692194	0.5808827	0.56394154	0.5866235	0.5735798	0.5754776	0.5699761	0.5809774
0.0	0.59684545	0.5864604	0.5798331	0.58374745	0.56526434	0.5912014	0.5749751	0.57746106	0.5718957	0.58429486
0.0	0.58581525	0.5740144	0.56794477	0.5702708	0.5566335	0.575739	0.56155145	0.5659771	0.5554702	0.5698816
0.0	0.5853315	0.5744673	0.567391	0.570906	0.55684763	0.5758048	0.56214917	0.56704366	0.556136	0.5700994
0.0	0.59711075	0.5835218	0.5766862	0.5808916	0.5632437	0.5866452	0.57264984	0.57565796	0.5697964	0.5811069
0.0	0.596133	0.583344	0.5764432	0.579882	0.5628163	0.58596057	0.57135266	0.5730153	0.5671634	0.57945204
0.0	0.5879047	0.5754927	0.568342	0.57160246	0.557892	0.57652014	0.5622566	0.5656708	0.5570071	0.5707363
0.0	0.5866241	0.5735166	0.5670413	0.5698458	0.5567526	0.57651573	0.5599697	0.56480944	0.5540399	0.5693242
0.0	0.5982407	0.5839148	0.57718915	0.5814266	0.56400096	0.587112	0.57317257	0.5753151	0.5708561	0.5810319
0.0	0.5983206	0.58676857	0.579579	0.584055	0.5653073	0.5910811	0.57451457	0.57912296	0.5726475	0.5835903
0.0	0.5867061	0.5749652	0.568468	0.5711723	0.5567993	0.57786155	0.56247205	0.5667183	0.55695295	0.57174593
0.0	0.5896304	0.57627696	0.570252	0.57233137	0.5585145	0.5795733	0.5644479	0.56978476	0.5593473	0.57300514
0.0	0.58730173	0.5751563	0.5684281	0.5716874	0.557486	0.57690954	0.56269586	0.56731087	0.5564925	0.5714486
0.0	0.5871555	0.57468116	0.56858206	0.5714039	0.557486	0.5777025	0.5616849	0.56746936	0.5567662	0.5711287
0.0	0.5884548	0.5764451	0.56916857	0.5728953	0.55904853	0.57982135	0.563667	0.56755245	0.55878603	0.5722881
0.0	0.58974814	0.5744598	0.5678029	0.5705885	0.5585155	0.5774123	0.5633431	0.5682005	0.5579916	0.5697678
0.0	0.59533757	0.58403486	0.57669324	0.58186716	0.5636107	0.5880046	0.57132745	0.5750184	0.56872356	0.5802576
0.0	0.59558004	0.5841137	0.57689166	0.581387	0.5635629	0.5879887	0.5717474	0.57587194	0.5683485	0.57990104
0.0	0.59790295	0.58338606	0.57749426	0.5804677	0.5626119	0.58688265	0.5734427	0.57645136	0.5699391	0.58074373
0.0	0.5831042	0.573389	0.56816566	0.56955606	0.55558765	0.5765634	0.5611999	0.5655012	0.55501026	0.56999564
0.0	0.59735566	0.5866692	0.5791829	0.58317596	0.563782	0.5912325	0.5742535	0.57860506	0.5715756	0.58388364
0.0	0.5861564	0.5740405	0.568028	0.57022804	0.55696	0.5752134	0.5604499	0.56691587	0.5556029	0.5697522
0.0	0.5875769	0.5750427	0.5687974	0.5705744	0.5577648	0.57700926	0.5623985	0.5666524	0.5561901	0.5703841
0.0	0.59375477	0.5839438	0.57683796	0.58063745	0.5628029	0.58711874	0.5714102	0.5745474	0.5687158	0.5805242
0.0	0.5948247	0.58379817	0.5770528	0.5813979	0.56302965	0.58732766	0.5718221	0.5741871	0.56849486	0.580873
0.0	0.58772355	0.57540876	0.56932956	0.5719842	0.5580806	0.57804155	0.56245697	0.56667125	0.5567817	0.571391
0.0	0.5867672	0.5744457	0.5679919	0.57042396	0.55750155	0.5767757	0.5615903	0.56576455	0.55576956	0.56859344
0.0	0.5853661	0.5739047	0.5680496	0.5705163	0.5566521	0.57587767	0.56160396	0.56581426	0.55506504	0.56992537
0.0	0.59630233	0.5858283	0.5784632	0.5823624	0.5641846	0.58907026	0.57320774	0.5766018	0.5702794	0.5817928
0.0	0.5954061	0.5847086	0.5778239	0.5813495	0.5636364	0.5886533	0.57205623	0.57570386	0.56915414	0.581337
0.0	0.58366686	0.5729487	0.5669921	0.5684959	0.5554674	0.57564276	0.5605205	0.56329066	0.5546906	0.5684314
0.0	0.5868795	0.57482976	0.56843024	0.5711012	0.557072	0.576745	0.5615178	0.5667916	0.55597144	0.5703623
0.0	0.5876633	0.5747207	0.56908107	0.57151896	0.55663073	0.57766664	0.5619375	0.5646749	0.5558014	0.57067996
0.0	0.58580506	0.5741114	0.5679076	0.5703271	0.5566849	0.57561326	0.5608406	0.5652552	0.5555645	0.56860864
0.0	0.58720964	0.5749403	0.5684218	0.5710759	0.55718875	0.5767931	0.56119835	0.5675049	0.5561601	0.57019114
0.0	0.59811676	0.58683276	0.57928234	0.5830476	0.5653228	0.5908063	0.5750179	0.57770914	0.5722785	0.58441
0.0	0.5896537	0.57434994	0.56837076	0.5718724	0.5584599	0.5782732	0.5641318	0.567326	0.5596282	0.57142365
0.0	0.589938	0.5743754	0.56837076	0.5718998	0.5584762	0.57803106	0.5640564	0.567923	0.55947495	0.57144946
0.0	0.5955574	0.5831096	0.5771647	0.5810293	0.56244975	0.58765876	0.5706423	0.5738251	0.56740314	0.580268
0.0	0.58637494	0.5746024	0.5683919	0.5712345	0.55723095	0.57655877	0.5611093	0.5660056	0.55586123	0.5696634
0.0	0.58476114	0.573886	0.5670321	0.5713464	0.5559919	0.5770025	0.5608683	0.563602	0.55561274	0.5697519
0.0	0.0050931717	0.0064704875	0.0039962223	0.005826668	0.0045410846	0.006830004	0.021813795	0.007347819	0.0032261945	0.004306608
0.0	0.005092947	0.0064740535	0.0039970214	0.0058295303	0.0045338823	0.0068446333	0.021725317	0.007332275	0.003233199	0.004307929
0.0	0.5989243	0.58358645	0.5774792	0.580908	0.5637109	0.5867736	0.57353455	0.57498837	0.5707143	0.5811577
0.0	0.5856692	0.5746572	0.567585	0.5713034	0.55737257	0.57694536	0.5615814	0.56424034	0.5565817	0.57038385
0.0	0.5859488	0.57532287	0.568206	0.57205075	0.55778116	0.57755554	0.5618681	0.5654151	0.5571965	0.56953245
0.0	0.59796095	0.5831198	0.57643825	0.58153397	0.56360984	0.58598036	0.57304686	0.5749991	0.5702504	0.5805133
0.0	0.598272	0.5869521	0.5794557	0.58381015	0.56456596	0.5904599	0.5742808	0.5785186	0.5724481	0.5841254
0.0	0.5991524	0.58675766	0.579826	0.5841186	0.56492376	0.5908866	0.5747936	0.5775665	0.57262623	0.5843162
0.0	0.5846704	0.5734439	0.5674427	0.569281	0.55626655	0.57516176	0.56039643	0.5645733	0.5541325	0.56822985
0.0	0.58589023	0.5749392	0.5684221	0.5713038	0.5571901	0.577358	0.5605302	0.56756556	0.5561387	0.5697916
0.0	0.58643365	0.5744041	0.5684695	0.5715102	0.5572707	0.5766375	0.5614112	0.5656898	0.5560205	0.57056475
0.0	0.5985359	0.5867535	0.57963866	0.5839513	0.56463534	0.59096897	0.57520056	0.5791216	0.5727966	0.58434784
0.0	0.59850204	0.5867404	0.57975173	0.58370763	0.56530553	0.5908863	0.57470864	0.5774867	0.5721514	0.5843698
0.0	0.5854455	0.5733574	0.5669405	0.5682832	0.5555757	0.5755216	0.5605977	0.56340283	0.554483	0.5683501
0.0	0.58787084	0.57574713	0.5691393	0.5713819	0.5580241	0.57738954	0.5632419	0.5663793	0.557718	0.5708777
0.0	0.58591336	0.5740142	0.5680053	0.57085466	0.5574845	0.57663274	0.5611727	0.56538886	0.55535495	0.5698286
0.0	0.5848854	0.5734439	0.56734926	0.5692976	0.5564173	0.5751239	0.5604813	0.5644987	0.5541443	0.5685613
0.0	0.58476496	0.57452726	0.5681439	0.5704879	0.55737853	0.57611406	0.5611246	0.5667348	0.55573183	0.5695907
0.0	0.586706	0.57396924	0.5680172	0.5708145	0.55714905	0.5766457	0.5622036	0.56712383	0.5560006	0.5697987
0.0	0.5987398	0.58718336	0.5794429	0.583732	0.56462085	0.59045166	0.5750349	0.5787784	0.57290727	0.58379275
0.0	0.58602154	0.5749023	0.5678225	0.5706455	0.55620617	0.5763679	0.56176764	0.5666023	0.55664146	0.56919163
0.0	0.5859938	0.5753007	0.56819755	0.5717051	0.5565402	0.57656175	0.56241	0.56711257	0.556973	0.56981635
0.0	0.59907717	0.5871012	0.5795112	0.5833893	0.5651781	0.5909739	0.575095	0.5764091	0.5725635	0.5845474
0.0	0.58731234	0.57526135	0.5687426	0.5712677	0.5579697	0.5772585	0.562597	0.5659338	0.55723864	0.57044965
0.0	0.586864	0.5755669	0.56905484	0.571857	0.55625033	0.57715225	0.5628905	0.56560695	0.5577547	0.5712497
0.0	0.59877867	0.58639973	0.579506	0.5842186	0.5647208	0.5910085	0.57492095	0.5778924	0.5726553	0.58434194
0.0	0.58699745	0.574373	0.5685664	0.5712464	0.5575943	0.57638556	0.56213635	0.56689966	0.5560946	0.5699224
0.0	0.58687747	0.5744046	0.56853807	0.5716128	0.5576551	0.57656926	0.56249595	0.56703985	0.5570683	0.56982964
0.0	0.5866544	0.5751573	0.5685921	0.5714111	0.55747324	0.5768902	0.5618792	0.5678514	0.5571903	0.5711054
0.0	0.5867754	0.5751902	0.5686975	0.57134974	0.5580032	0.57701236	0.56217635	0.56698066	0.55679303	0.5706114
0.0	0.5862715	0.57456416	0.56810695	0.5709542	0.5569764	0.57657427	0.5620704	0.5654401	0.55630165	0.5701797
0.0	0.5859563	0.57413566	0.5679208	0.5707899	0.55751216	0.5763688	0.5614608	0.5670778	0.5557132	0.5695417
0.0	0.5980926	0.5871431	0.5799326	0.58401173	0.56497854	0.59128606	0.5752757	0.5783021	0.57272756	0.58438426
0.0	0.5864137	0.5749385	0.56884825	0.5713522	0.55738795	0.5776575	0.5619856	0.5667336	0.5565886	0.570698
0.0	0.5988424	0.58680826	0.5799165	0.5840295	0.56534547	0.5914529	0.5746589	0.57627016	0.57292676	0.58410066
0.0	0.5858055	0.57424885	0.568608	0.5713297	0.5566858	0.576826	0.5618539	0.56449455	0.55702156	0.5697674
0.0	0.5989513	0.5840142	0.5777603	0.58210313	0.5640258	0.58839774	0.5740437	0.573506	0.5707965	0.5821358
0.0	0.5888805	0.5748732	0.5680278	0.5718981	0.5583892	0.577423	0.5642043	0.5679592	0.5580219	0.5716817
0.0	0.59324515	0.58433163	0.576135	0.5809972	0.56299573	0.58784944	0.5716667	0.57362694	0.5680659	0.58100146
0.0	0.5943759	0.5826043	0.5761504	0.58032507	0.56300145	0.58562344	0.57131773	0.5746846	0.5670911	0.5782675
0.0	0.5979754	0.58679026	0.5795874	0.58355767	0.56506497	0.59114087	0.57496655	0.577982	0.5727703	0.5843769
0.0	0.5926258	0.58360404	0.57635987	0.58105505	0.5623124	0.5863462	0.5713434	0.57515657	0.5678878	0.57992077
0.0	0.59503	0.58396065	0.576281	0.5814217	0.5632853	0.5875639	0.5716581	0.5756679	0.5678063	0.5807507
0.0	0.59763587	0.5838303	0.5777636	0.58115464	0.56278616	0.5870836	0.573831	0.5767281	0.570666	0.5817772
0.0	0.5860223	0.57444715	0.56861633	0.5712226	0.557393	0.5770265	0.56215125	0.56660897	0.55607903	0.569577
0.0	0.5867181	0.5741593	0.56864727	0.57118696	0.5575594	0.5764314	0.5622395	0.56645024	0.55648124	0.5701401
0.0	0.5865374	0.5745993	0.5674398	0.57027084	0.5570355	0.5765744	0.56109905	0.5655121	0.5554373	0.5699965
0.0	0.5895193	0.575428	0.56802905	0.57233965	0.5576098	0.5788207	0.56489706	0.5687128	0.55873924	0.5713426
0.0	0.58967376	0.5750481	0.56889844	0.5717987	0.5584664	0.577848	0.5640209	0.5682498	0.5589394	0.5720157
0.0	0.59669566	0.58408225	0.57652897	0.58164126	0.5634628	0.58831394	0.5722934	0.5754902	0.5691904	0.5810412
0.0	0.595534	0.58459604	0.57735276	0.58116096	0.5634441	0.58830965	0.57202	0.5739306	0.5682865	0.5812411
0.0	0.0030224235	0.009292139	0.003892579	0.0077046175	0.004053027	0.0068265637	0.0066021443	0.0024405909	0.0027726144	0.0032898556
0.0	0.59561676	0.584439	0.5773184	0.5817282	0.5635729	0.5880791	0.57193404	0.5758715	0.5690542	0.58141667
0.0	0.021589216	0.0055364035	0.007489143	0.004744533	0.010865254	0.012706816	0.013314971	0.013961164	0.0028610344	0.004089318
0.0	0.595304	0.5844759	0.57746285	0.58192503	0.56281984	0.58823925	0.5723556	0.57611156	0.56840754	0.5808852
0.0	0.5874629	0.5746771	0.56873167	0.57180786	0.5570714	0.57798195	0.56314117	0.56850594	0.5576445	0.5711855
0.0	0.59443027	0.5844741	0.5773234	0.5817861	0.56246096	0.58791906	0.57187074	0.575251	0.56867015	0.5810783
0.0	0.59657836	0.58404315	0.57759863	0.5819813	0.56364113	0.5880152	0.5725089	0.5760438	0.5688074	0.5809664
0.0	0.0036500876	0.006448506	0.0054317815	0.0024560133	0.0036848898	0.008191322	0.011961696	0.17157486	0.0027472822	0.0036999935
0.0	0.58670086	0.5748773	0.56814426	0.5712152	0.55752397	0.5763386	0.5620094	0.567362	0.5561893	0.56997955
0.0	0.5868879	0.5747912	0.56805974	0.57068217	0.5576251	0.57642937	0.56197	0.56596357	0.5554818	0.5694728
0.0	0.5868622	0.5762692	0.5698995	0.57325006	0.55727106	0.5787143	0.5625944	0.5670609	0.55742705	0.5724817
0.0	0.58611923	0.5723073	0.56809115	0.5712249	0.5566908	0.5765402	0.5614091	0.56232953	0.5554408	0.5695665
0.0	0.5855886	0.57439905	0.56737876	0.5704748	0.55723125	0.5752232	0.5615047	0.5668517	0.55460733	0.5693998
0.0	0.593732	0.5825239	0.57606417	0.57996345	0.5622744	0.5864346	0.5705407	0.57469535	0.5675055	0.5792845
0.0	0.59455186	0.58286154	0.5771608	0.5806057	0.5627765	0.58675	0.5709466	0.57421875	0.5680499	0.580046
0.0	0.5851837	0.574337	0.5677662	0.5706832	0.55604	0.57568514	0.55991274	0.5641335	0.55516225	0.5693531
0.0	0.58390194	0.5739185	0.5680504	0.570594	0.5562564	0.5761754	0.56111586	0.564681	0.55565596	0.5695258
0.0	0.5846893	0.5735517	0.56717116	0.5697384	0.55637133	0.5761161	0.5614324	0.56594497	0.55531967	0.56811994
0.0	0.58414054	0.5743845	0.5672431	0.57020396	0.5563212	0.5762084	0.56126654	0.56678635	0.555764	0.56868786
0.0	0.5963027	0.5849883	0.5780945	0.58181715	0.5640096	0.5880604	0.57272077	0.57492524	0.57014894	0.5817356
0.0	0.5862679	0.5747216	0.56802714	0.5706685	0.5571603	0.5766273	0.5616532	0.5659564	0.55655426	0.56953603
0.0	0.5944109	0.58240384	0.57603145	0.57862914	0.5613893	0.5850902	0.57075936	0.5737936	0.5665958	0.5788941
0.0	0.5866229	0.5742156	0.56840605	0.57080936	0.5570416	0.57631147	0.5615726	0.56701934	0.556009	0.5701889
0.0	0.5845536	0.5742552	0.5678114	0.57026345	0.55693984	0.57642674	0.5617469	0.5671693	0.5560304	0.5687139
0.0	0.5978491	0.58696365	0.579159	0.5833287	0.56495386	0.5907679	0.57505536	0.577515	0.5731836	0.5844821
0.0	0.598115	0.58675444	0.5788662	0.583167	0.56509566	0.59093887	0.57516575	0.578633	0.5730658	0.58392066
0.0	0.59433454	0.5840811	0.57750404	0.581932	0.5623991	0.58809674	0.57107955	0.5738478	0.56860274	0.58066136
0.0	0.5893699	0.57526	0.56956404	0.57246256	0.55848944	0.5777518	0.56407285	0.5689028	0.5600384	0.57168204
0.0	0.004125739	0.0075262114	0.006434526	0.0018518445	0.010132119	0.015308863	0.010567537	0.02184581	0.00249054	0.0049844026
0.0	0.5867293	0.5748822	0.56938446	0.57243925	0.5574265	0.57860816	0.56157446	0.565311	0.55611223	0.57138276
0.0	0.007846325	0.0058184643	0.006656428	0.005449851	0.0072728065	0.012618454	0.00913014	0.059724737	0.0034395142	0.0038975726
0.0	0.5889778	0.5784896	0.5712793	0.5739928	0.55940336	0.5810488	0.5660758	0.5697544	0.56102324	0.5745091
0.0	0.5873056	0.5753267	0.56888205	0.57175934	0.55768704	0.57696265	0.56184644	0.5659923	0.5572882	0.5708414
0.0	0.58531326	0.5744209	0.56784713	0.5708301	0.55567914	0.5758887	0.560915	0.56627905	0.556275	0.56999683
0.0	0.5858895	0.57430464	0.56820244	0.571195	0.5567782	0.57640225	0.56156427	0.5669164	0.55673575	0.56930774
0.0	0.5869232	0.5737791	0.56755584	0.57005185	0.55569583	0.57561713	0.5609481	0.5673375	0.55570626	0.56973577
0.0	0.5859408	0.5746827	0.5685168	0.5711366	0.5574549	0.5759277	0.5616722	0.5670266	0.55668575	0.56930715
0.0	0.5844539	0.5744846	0.5682638	0.5699574	0.55607516	0.57602763	0.56160843	0.5652223	0.55569935	0.5703182
0.0	0.5857499	0.5739714	0.5675106	0.5706731	0.55568653	0.5757183	0.5607687	0.565402	0.556071	0.56983674
0.0	0.58624876	0.5748862	0.5691562	0.5715736	0.5575424	0.5759924	0.5616355	0.5660259	0.5572229	0.5708344
0.0	0.58434963	0.5750343	0.56870353	0.57115465	0.5573141	0.5766343	0.56187063	0.5659551	0.5568576	0.569102
0.0	0.58827424	0.5780715	0.5715963	0.5743328	0.5593428	0.5813818	0.56564033	0.57006085	0.56057364	0.57358086
0.0	0.58870244	0.5783429	0.57146585	0.5745227	0.55929106	0.58192986	0.565954	0.5707001	0.5615076	0.57463926
0.0	0.5884155	0.577071	0.5712099	0.5738766	0.5592827	0.5811672	0.5661222	0.57070965	0.56087303	0.57447726
0.0	0.5875944	0.5774601	0.57116044	0.5735299	0.55907375	0.5803006	0.56470317	0.56769186	0.5593824	0.57404333
0.0	0.5874864	0.57746166	0.57122856	0.5742119	0.55926174	0.5808574	0.5654989	0.5697655	0.5608152	0.5742673
0.0	0.5885464	0.5781464	0.5714875	0.57463145	0.5589801	0.58067954	0.56573343	0.56940806	0.5610297	0.57463306
0.0	0.5874999	0.577583	0.5715122	0.5740094	0.55931085	0.58081967	0.56527686	0.5704233	0.5602575	0.5739291
0.0	0.588206	0.578157	0.5715798	0.5744196	0.55927986	0.5808956	0.5657314	0.5703848	0.56072074	0.574369
0.0	0.58798826	0.5778188	0.5715077	0.5732235	0.5591246	0.5812589	0.56562185	0.57055664	0.5607526	0.5744099
0.0	0.58875835	0.5778513	0.5715717	0.5742691	0.5588826	0.58073306	0.56568414	0.5684607	0.56098485	0.57427263
0.0	0.58736455	0.57713836	0.57108116	0.57369655	0.55857754	0.58061075	0.5643183	0.57014817	0.5593106	0.5744285
0.0	0.59869236	0.58434486	0.57750666	0.581998	0.5644176	0.58648103	0.57322335	0.57457626	0.5708225	0.582043
0.0	0.58980316	0.57434213	0.5670829	0.5707894	0.5568263	0.5781193	0.5633024	0.5679823	0.5584886	0.5716128
0.0	0.5871574	0.5741499	0.5679791	0.5704061	0.5568639	0.57625717	0.5611196	0.5679957	0.5557317	0.57018435
0.0	0.58671194	0.5747428	0.5684095	0.5713869	0.5573102	0.5773624	0.5615454	0.56718254	0.5557303	0.57037497
0.0	0.59547395	0.5845383	0.57680845	0.5809211	0.56304777	0.5869494	0.57193136	0.57555175	0.5694274	0.58107233
0.0	0.5991091	0.5835801	0.5772058	0.5809011	0.5636361	0.5862801	0.57329684	0.5762326	0.5706397	0.5805752
0.0	0.586927	0.57565784	0.5693701	0.5727672	0.55771863	0.57856077	0.561935	0.56603336	0.5567452	0.5708841
0.0	0.5895485	0.5785463	0.5712651	0.57494056	0.5595044	0.5816319	0.56560385	0.5715143	0.5612872	0.57425195
0.0	0.59077424	0.5758864	0.56947476	0.57273406	0.55847734	0.5774461	0.56500506	0.5680311	0.55962306	0.57155657
0.0	0.007974018	0.0028860772	0.0072303843	0.0051249443	0.009262765	0.016247656	0.015449759	0.007875928	0.0029399025	0.0063095973
0.0	0.596268	0.583622	0.5775558	0.58186734	0.5634633	0.58706176	0.5716235	0.5751005	0.5693221	0.5811599
0.0	0.0037069218	0.007052563	0.0066224937	0.0063511967	0.0050880276	0.003486731	0.012436745	0.00014582767	0.004071808	0.008247447
0.0	0.58536917	0.5747212	0.5679319	0.5708111	0.5568491	0.57626736	0.5614598	0.5664708	0.5553487	0.5696435
0.0	0.013729259	0.0072470345	0.0061824783	0.00429238	0.013415987	0.009855076	0.014856075	0.0032157658	0.0030444725	0.0041513443
0.0	0.5978784	0.58723307	0.57959473	0.58439255	0.56535953	0.59137774	0.5752856	0.578361	0.5727602	0.58414435
0.0	0.5988981	0.58373606	0.5770787	0.58173084	0.5638403	0.5867002	0.5735376	0.57629585	0.570629	0.58062553
0.0	0.5897141	0.57652324	0.5706778	0.57416403	0.55860513	0.580026	0.56502503	0.56800085	0.5604822	0.57337976
0.0	0.5991514	0.584636	0.57784635	0.58240706	0.5642868	0.58843523	0.57411665	0.57689077	0.57115936	0.5817893
0.0	0.5863186	0.57493275	0.56858337	0.571367	0.55708086	0.57681257	0.561522	0.56551695	0.5570207	0.5700801
0.0	0.5989179	0.58351743	0.57639927	0.58158326	0.56361616	0.586787	0.5736285	0.5753185	0.5702118	0.5800231
0.0	0.58909476	0.57439077	0.5684881	0.5717117	0.5574021	0.57753325	0.5644445	0.56862855	0.5592735	0.5719227
0.0	0.5886465	0.57425344	0.5685802	0.5716189	0.5573814	0.57763547	0.5640017	0.5688203	0.55907667	0.5717736
0.0	0.58789927	0.5732463	0.56714505	0.5702791	0.5564302	0.5755359	0.5614621	0.56729263	0.5559843	0.56911075
0.0	0.5935108	0.5823363	0.5754554	0.57900006	0.5617981	0.5854823	0.5698591	0.57495725	0.5660943	0.5788039
0.0	0.589934	0.574566	0.5687996	0.57062495	0.55786026	0.5778717	0.56371874	0.56520146	0.55906194	0.57175976
0.0	0.5898273	0.5745337	0.5685994	0.5714031	0.5566128	0.57763994	0.5630369	0.564496	0.5584298	0.5713076
0.0	0.0052728737	0.0039611715	0.00579844	0.002232949	0.004788293	0.008261512	0.008850567	0.14736907	0.0010117269	0.00402201
0.0	0.58475983	0.57459265	0.567808	0.5711262	0.5570245	0.57628185	0.56104696	0.56617415	0.55625975	0.56932014
0.0	0.59707654	0.5869349	0.5794314	0.582661	0.56500405	0.5909132	0.57470787	0.578997	0.5728313	0.5844305
0.0	0.59798235	0.5873489	0.57998943	0.5835478	0.5651693	0.5916216	0.57503045	0.57920206	0.57313186	0.5840258
0.0	0.59489244	0.58305925	0.5768193	0.58129364	0.5626074	0.58657503	0.5714718	0.5758358	0.56825155	0.5807906
0.0	0.5867021	0.5737118	0.5668541	0.57038116	0.5557797	0.5759824	0.5608677	0.5659653	0.5549634	0.56892073
0.0	0.58518934	0.5745821	0.56767285	0.5697048	0.5563488	0.57621485	0.5618018	0.5646215	0.55585265	0.5688717
0.0	0.5852375	0.5749184	0.56799453	0.5706244	0.55591863	0.576134	0.56110764	0.5646218	0.5559133	0.56961286
0.0	0.5842914	0.57396924	0.56743366	0.56981647	0.5556275	0.57458824	0.5602232	0.562836	0.55523115	0.56892765
0.0	0.5842251	0.5732279	0.5672655	0.56997144	0.5549822	0.5752127	0.5599809	0.56254894	0.55549496	0.5688391
0.0	0.5843613	0.5737506	0.5672558	0.5698129	0.5555809	0.5748676	0.560177	0.5637851	0.55489093	0.56827414
0.0	0.584484	0.57353175	0.5673332	0.5697635	0.55574566	0.57475394	0.559812	0.5639295	0.55403644	0.56849986
0.0	0.584926	0.57456976	0.5677727	0.57016355	0.5565045	0.57615584	0.56159014	0.56468683	0.55539095	0.5685314
0.0	0.58545434	0.5748904	0.5678524	0.57057405	0.5568733	0.5762872	0.5612664	0.56508595	0.5555822	0.5692347
0.0	0.5852305	0.57468194	0.56784517	0.5705284	0.55671567	0.57669	0.5617383	0.5661859	0.5559036	0.56946754
0.0	0.5858077	0.57455385	0.5679485	0.57063574	0.5565893	0.5761538	0.56208503	0.5656739	0.5557632	0.5689253
0.0	0.58557594	0.57476	0.5677991	0.5704865	0.5565329	0.57651675	0.56184155	0.5651668	0.55535364	0.5694743
0.0	0.58433384	0.5745024	0.56755024	0.5702342	0.5568522	0.5764153	0.5610549	0.5659537	0.5552584	0.56871396
0.0	0.5847895	0.57449406	0.5676444	0.5701098	0.55687875	0.57643926	0.56146294	0.56503975	0.55538297	0.56881875
0.0	0.5857679	0.5743585	0.5679904	0.5701546	0.55655676	0.5765409	0.56155664	0.56576586	0.55542684	0.56886727
0.0	0.5837349	0.57391816	0.56765145	0.5704307	0.5560644	0.5750543	0.5600103	0.5645395	0.555033	0.5691102
0.0	0.58429813	0.5741027	0.56750214	0.5702867	0.55593634	0.57518417	0.5601802	0.56390214	0.55511975	0.5689452
0.0	0.5836808	0.5743162	0.56810284	0.5706308	0.5559698	0.5755058	0.56145126	0.5634103	0.5564957	0.5690054
0.0	0.58405054	0.5745504	0.56776285	0.57104343	0.5562407	0.57637435	0.56066036	0.5641536	0.55577993	0.5695813
0.0	0.5892692	0.57762355	0.571522	0.5751171	0.55987525	0.5821868	0.5658981	0.569873	0.56158125	0.5745182
0.0	0.5871038	0.57466084	0.56780624	0.5709367	0.55715483	0.5762729	0.5618308	0.566205	0.5560319	0.56946903
0.0	0.5877291	0.5759305	0.5694117	0.5728	0.55802286	0.5785062	0.5632805	0.5667131	0.55776536	0.5721563
0.0	0.5866126	0.57471013	0.56761605	0.57069975	0.5564199	0.57698256	0.56052697	0.5656791	0.5555084	0.5696545
0.0	0.59423023	0.58349884	0.57640463	0.5797015	0.5624491	0.5858143	0.5700517	0.5752077	0.5676752	0.58008933
0.0	0.5941908	0.5834132	0.57661337	0.5801235	0.5627751	0.5855254	0.57079655	0.5742441	0.5673243	0.5791596
0.0	0.5948328	0.5833309	0.57686466	0.57997614	0.5630269	0.5861448	0.5709593	0.5743757	0.5675039	0.5792796
0.0	0.5857826	0.57493347	0.56817275	0.571077	0.5575602	0.57705575	0.5606147	0.56563544	0.5560509	0.5687455
0.0	0.59568745	0.58440524	0.5772746	0.58124876	0.5635304	0.5874871	0.5710612	0.57430506	0.56862175	0.5796792
0.0	0.5873264	0.5741042	0.56856793	0.571678	0.55806166	0.57723373	0.56244564	0.5672325	0.555695	0.5708487
0.0	0.59656894	0.583962	0.57722276	0.5817792	0.5634888	0.5858904	0.57336104	0.5764855	0.5701728	0.58108413
0.0	0.5943274	0.58342206	0.5765975	0.58057964	0.56282246	0.58661956	0.5718291	0.5732685	0.5683941	0.57951844
0.0	0.5942609	0.5840894	0.57747424	0.5809992	0.5632012	0.5862561	0.57134277	0.5755346	0.56854093	0.58030087
0.0	0.58454835	0.5737934	0.56766635	0.57055753	0.5545611	0.5750778	0.56096506	0.5645092	0.55540293	0.5689554
0.0	0.5854598	0.57291454	0.56663835	0.5700968	0.5560409	0.5761135	0.56168383	0.5627118	0.5549486	0.5690035
0.0	0.5870432	0.57586193	0.5693621	0.5716048	0.55824363	0.57745993	0.5634832	0.567017	0.55831456	0.57161975
0.0	0.004284561	0.0039884103	0.0053680246	0.0032084514	0.010998695	0.009068547	0.01142823	0.0074024852	0.0021700212	0.0028951517
0.0	0.5853598	0.57453513	0.5679159	0.5709472	0.5574768	0.57599974	0.56148016	0.5676203	0.5560519	0.56925994
0.0	0.0063107517	0.0026900095	0.008212256	0.00481652	0.008099459	0.010245884	0.0050934544	0.018704321	0.0027370618	0.0032165195
0.0	0.0118110385	0.0043993215	0.005634891	0.0024081934	0.0062432084	0.0059583145	0.0056672445	0.045566756	0.002452012	0.0038406388
0.0	0.008481048	0.003021247	0.0049178856	0.005439404	0.009603545	0.013054525	0.02906248	0.0031913328	0.0017811158	0.0025003073
0.0	0.5854521	0.5758904	0.5694786	0.5724317	0.5583249	0.5781464	0.56258285	0.56643873	0.5572825	0.5715186
0.0	0.5854521	0.5758904	0.5694786	0.5724317	0.5583249	0.5781464	0.56258285	0.56643873	0.5572825	0.5715186
0.0	0.5858079	0.5735456	0.5679212	0.56901985	0.557089	0.5757746	0.5614055	0.5649235	0.55596787	0.5699929
0.0	0.5845834	0.5746196	0.56815255	0.57096845	0.55771106	0.5761944	0.5616947	0.56766903	0.55588204	0.5692581
0.0	0.0063107517	0.0026900095	0.008212256	0.00481652	0.008099459	0.010245884	0.0050934544	0.018704329	0.0027370618	0.0032165195
0.0	0.5865252	0.5749501	0.56820405	0.5712026	0.55769926	0.57653534	0.5618357	0.5667301	0.55589783	0.5695951
0.0	0.010134529	0.005327728	0.005273081	0.004823597	0.005884859	0.008361924	0.021914618	0.010599579	0.002448286	0.004785978
0.0	0.5853807	0.57323134	0.5680925	0.5702219	0.55744433	0.5760139	0.5608573	0.56684166	0.5551508	0.5692568
0.0	0.008481048	0.003021247	0.0049178856	0.005439404	0.009603545	0.013054525	0.02906248	0.0031913328	0.0017811158	0.0025003084
0.0	0.58593225	0.57581234	0.5692161	0.57143813	0.5581072	0.5776318	0.56245977	0.56681836	0.55713385	0.5705312
0.0	0.004284561	0.0039884103	0.0053680246	0.0032084528	0.010998695	0.009068547	0.01142823	0.0074024852	0.0021700212	0.0028951517
0.0	0.0042856596	0.0039933836	0.0053722984	0.0032146487	0.011012657	0.009120981	0.011440488	0.007426917	0.0021779153	0.00290445
0.0	0.5862391	0.5748843	0.5688272	0.57123196	0.557798	0.5764042	0.5622228	0.5671639	0.55693334	0.5699539
0.0	0.58455116	0.008457139	0.5685645	0.0058014872	0.55778396	0.006521974	0.0119421445	0.015226734	0.5561016	0.004256143
0.0	0.58635604	0.00846023	0.56980354	0.005799364	0.5580294	0.006523532	0.0119814025	0.015258749	0.55711156	0.0042525106
0.0	0.5854681	0.574314	0.56868386	0.5710014	0.55758315	0.5764647	0.5615127	0.5672221	0.55644417	0.56933147
0.0	0.0118110385	0.0043993215	0.005634891	0.0024081923	0.0062432084	0.0059583145	0.0056672445	0.045566738	0.002452012	0.0038406388
0.0	0.010134529	0.005327728	0.005273081	0.004823597	0.005884859	0.008361924	0.021914618	0.010599583	0.002448286	0.004785978
0.0	0.016138822	0.0046832915	0.005905728	0.0029901422	0.008001068	0.009651991	0.010209835	0.004745799	0.0031667044	0.0022629222
0.0	0.016138822	0.0046832915	0.005905728	0.0029901422	0.008001068	0.009651991	0.010209835	0.004745799	0.0031667044	0.002262921
0.0	0.016138822	0.0046832915	0.005905728	0.0029901422	0.008001068	0.009651991	0.010209835	0.004745799	0.0031667044	0.002262921
0.0	0.58455116	0.008457139	0.5685645	0.0058014872	0.55778396	0.006521974	0.0119421445	0.015226734	0.5561016	0.004256143
0.0	0.5867003	0.5749462	0.5688969	0.5704247	0.5578555	0.5775427	0.56215155	0.56611896	0.556875	0.57090914
0.0	0.58606654	0.5751886	0.56864345	0.5717276	0.55794656	0.57697743	0.56195265	0.56619674	0.55671465	0.57073694
0.0	0.59555197	0.584379	0.57695496	0.58105093	0.5636021	0.58723116	0.5712475	0.5737214	0.5683066	0.5809342
0.0	0.59768987	0.5853777	0.57831496	0.58242583	0.5643625	0.5898021	0.5739707	0.5769551	0.57171506	0.58244294
0.0	0.5955086	0.58344054	0.5760923	0.5788593	0.56283134	0.58640784	0.57056934	0.5749059	0.56776947	0.57958627
0.0	0.5869992	0.57511306	0.5683625	0.57185674	0.5577851	0.57714486	0.5625402	0.5665151	0.55647355	0.57048744
0.0	0.58651465	0.5740909	0.56738424	0.569727	0.55672926	0.57629573	0.5614596	0.56631947	0.5550335	0.5696553
0.0	0.58651453	0.57476413	0.5682096	0.5709917	0.5576268	0.5768032	0.5614148	0.5664027	0.5560358	0.5693189
0.0	0.59850127	0.5843248	0.57768536	0.5816874	0.56326324	0.587496	0.57352006	0.57347214	0.57064843	0.5811372
0.0	0.5952485	0.5841037	0.5776407	0.5821169	0.56287146	0.588216	0.57118154	0.5739041	0.5687044	0.58070326
0.0	0.586497	0.5744979	0.5679313	0.57067734	0.5570166	0.5774745	0.56185555	0.56457	0.5563372	0.5699454
0.0	0.584983	0.5733198	0.56748545	0.5699125	0.5565849	0.57544434	0.5607109	0.56345123	0.55477476	0.5696891
0.0	0.58693194	0.57409436	0.5676955	0.57092464	0.55727583	0.5770293	0.5615534	0.5667594	0.55583304	0.5695608
0.0	0.5874829	0.5749155	0.5682822	0.57094914	0.55739146	0.5770174	0.562089	0.5670891	0.5560159	0.56979185
0.0	0.58720124	0.5751628	0.56899333	0.57144815	0.55717176	0.5774757	0.56223744	0.5673292	0.5565822	0.5707704
0.0	0.5863868	0.5755352	0.5691273	0.5722804	0.5573801	0.57731414	0.56255287	0.565855	0.557032	0.57134277
0.0	0.5871919	0.5751194	0.5684857	0.57240653	0.5578922	0.5777592	0.5622073	0.5661613	0.55683285	0.5709056
0.0	0.5872922	0.5763246	0.56986946	0.57267463	0.5584249	0.5788848	0.56300455	0.56687623	0.55758196	0.57127595
0.0	0.5882144	0.5745963	0.56821424	0.5714366	0.55709714	0.57612103	0.56343776	0.56868625	0.55809534	0.5699277
0.0	0.59514093	0.58347446	0.5776583	0.5810983	0.5634074	0.587375	0.5713632	0.5744636	0.5685293	0.58025444
0.0	0.59578574	0.5836427	0.5778249	0.58113486	0.56368	0.58690035	0.5716095	0.57475156	0.5687475	0.5808883
0.0	0.58925724	0.5786343	0.5717947	0.57472765	0.55969644	0.58170116	0.5658177	0.5686182	0.5611561	0.573945
0.0	0.5876154	0.5743566	0.567431	0.57113653	0.5571174	0.57713556	0.5633282	0.5648366	0.55864054	0.5718221
0.0	0.5963336	0.5829205	0.57584774	0.5803989	0.5625144	0.5861767	0.57243216	0.5730156	0.56971955	0.58103883
0.0	0.5939441	0.5826411	0.57566226	0.5783839	0.5631455	0.5868377	0.57010275	0.5740844	0.5666225	0.579687
0.0	0.009496185	0.0034125827	0.008872047	0.002239279	0.00855169	0.008995914	0.011959329	0.023302091	0.0039511975	0.005559035
0.0	0.584259	0.57526827	0.5687957	0.57088876	0.5571029	0.5768304	0.56190985	0.56692296	0.5567299	0.5707262
0.0	0.5865576	0.5760615	0.5701418	0.5731905	0.5578415	0.5794921	0.56364954	0.56674343	0.559395	0.5720351
0.0	0.589526	0.5785958	0.5721088	0.574976	0.5598743	0.58181226	0.56614304	0.5716326	0.5617058	0.5748439
0.0	0.5855279	0.57508886	0.5686828	0.5712518	0.55734855	0.576621	0.56203526	0.56749517	0.5564896	0.57025254
0.0	0.5854521	0.5758904	0.5694786	0.5724317	0.5583249	0.5781464	0.56258285	0.56643873	0.5572825	0.5715186
0.0	0.5864026	0.57423574	0.5678325	0.57102174	0.5574694	0.57645786	0.56113654	0.5659546	0.5554535	0.5700345
0.0	0.5872681	0.5754733	0.56945807	0.5708111	0.5577439	0.57695895	0.56272644	0.5657201	0.55645394	0.5705745
0.0	0.5859917	0.57493645	0.56866753	0.5707358	0.5578871	0.5767316	0.5618921	0.56600046	0.5561575	0.56974185
0.0	0.58706534	0.5747198	0.5681239	0.57076055	0.5577225	0.57759625	0.56069034	0.56689125	0.5562521	0.5706495
0.0	0.5876833	0.575979	0.56945515	0.57219416	0.55818784	0.57763845	0.5633501	0.5673024	0.5578595	0.5713521
0.0	0.0019573206	0.0075258417	0.00714121	0.007937994	0.009788298	0.013217043	0.012776016	0.008152453	0.004881976	0.0052599786
0.0	0.5977047	0.5839306	0.5767353	0.5812983	0.5627855	0.58571506	0.5724655	0.5724262	0.5701869	0.5814234
0.0	0.5875574	0.57519126	0.5691231	0.5714524	0.55715436	0.57715946	0.5620966	0.5666881	0.556742	0.570749
0.0	0.58898765	0.57701486	0.57112426	0.57444894	0.55900246	0.57891494	0.5649945	0.56872827	0.56063306	0.5736656
0.0	0.586489	0.5738624	0.5682613	0.57078665	0.5569405	0.5760707	0.561414	0.56639224	0.55677354	0.56989205
0.0	0.5969857	0.5825806	0.5772472	0.5818236	0.56378084	0.5874756	0.57267296	0.5745609	0.569026	0.58130705
0.0	0.006750439	0.01060948	0.006301629	0.0054585314	0.0050389483	0.009098978	0.013874474	0.007820797	0.0022193475	0.0051916554
0.0	0.5864697	0.5734944	0.5672837	0.5693598	0.55580276	0.5751111	0.56029993	0.5654943	0.55505586	0.56931823
0.0	0.58558786	0.5738589	0.56755406	0.5693647	0.55664426	0.57556224	0.56103134	0.56557095	0.55596215	0.5701933
0.0	0.58592796	0.57477397	0.56763136	0.5703222	0.5572159	0.57636505	0.5618469	0.56540143	0.5566688	0.570244
0.0	0.5867833	0.5745632	0.56737554	0.570211	0.5570634	0.57619125	0.5612718	0.56751406	0.55656785	0.5699461
0.0	0.5862724	0.57355773	0.5676567	0.5703915	0.5569125	0.5764193	0.56176937	0.5678262	0.5563693	0.56951886
0.0	0.5850487	0.57289106	0.56637305	0.56878227	0.5558492	0.5740021	0.56053025	0.56547064	0.55417454	0.5689173
0.0	0.58325315	0.5750707	0.5688193	0.5712856	0.55804217	0.5771821	0.5623216	0.56732786	0.55708104	0.57023126
0.0	0.59695137	0.58455974	0.5767288	0.5812723	0.5637545	0.5870228	0.5724072	0.5761729	0.5692172	0.5811491
0.0	0.5977842	0.5858802	0.57784384	0.58315605	0.56470525	0.5898622	0.5742067	0.5770691	0.5721145	0.58288264
0.0	0.5867519	0.57543486	0.56782055	0.5717168	0.5581748	0.57643265	0.5623293	0.56739324	0.556813	0.57097363
0.0	0.58683974	0.5739238	0.5675471	0.5706091	0.5574287	0.57774925	0.5616301	0.5669149	0.5561769	0.56997204
0.0	0.58447754	0.57420045	0.5673494	0.57039136	0.5576573	0.5758005	0.5617025	0.5668604	0.55647314	0.5699858
0.0	0.58699673	0.5742521	0.568548	0.5709732	0.55785155	0.5778422	0.5628739	0.5666329	0.55665076	0.5710252
0.0	0.5856867	0.57476556	0.5675184	0.571037	0.557864	0.5761401	0.5613271	0.5648338	0.55606425	0.5685271
0.0	0.58520734	0.57418543	0.56875193	0.5710773	0.5568427	0.57657355	0.56164294	0.56650907	0.55642265	0.57008785
0.0	0.58799225	0.5762185	0.5694769	0.57159084	0.55834585	0.57701755	0.5628913	0.56774044	0.5575101	0.57128483
0.0	0.58737427	0.57473236	0.56759465	0.5703932	0.55770683	0.57691664	0.56134087	0.566328	0.55610794	0.5704118
0.0	0.58935475	0.5753886	0.5686993	0.571585	0.55825627	0.5781504	0.5637982	0.5687717	0.55885357	0.57131296
0.0	0.58522177	0.5740128	0.56720287	0.5703931	0.5561459	0.5754346	0.56093574	0.5668529	0.5557687	0.57028925
0.0	0.58492965	0.57434636	0.567804	0.57038724	0.5573664	0.57624316	0.56100184	0.56528914	0.5553181	0.56973505
0.0	0.58645266	0.5745062	0.5674772	0.57051635	0.5571137	0.57643974	0.5615191	0.56688946	0.55579257	0.56977886
0.0	0.5866176	0.575027	0.569176	0.57164556	0.55779654	0.5778709	0.5625019	0.56775314	0.5561981	0.5704756
0.0	0.58652693	0.57468253	0.5682405	0.5707867	0.5574442	0.5764774	0.56139666	0.5662778	0.55595315	0.56871057
0.0	0.5844669	0.57388014	0.5670689	0.57027364	0.556575	0.57513267	0.5600838	0.56234014	0.5545318	0.5677847
0.0	0.58497596	0.5743682	0.56809545	0.57003576	0.55731905	0.5770358	0.5611604	0.56358916	0.55575734	0.56973207
0.0	0.58587086	0.5737875	0.5676943	0.569971	0.55761147	0.5765707	0.56164604	0.5671309	0.55493957	0.5685586
0.0	0.59697574	0.5870953	0.5791877	0.58375144	0.564824	0.5912877	0.57453716	0.57639486	0.57287157	0.5844309
0.0	0.59432495	0.5838213	0.57614505	0.5803471	0.56263894	0.5864715	0.5704891	0.5729826	0.5680051	0.57953686
0.0	0.5865277	0.5748641	0.5679299	0.5707314	0.5572767	0.57670945	0.5614989	0.5662152	0.5552251	0.57009274
0.0	0.58692855	0.57472634	0.5685774	0.5710709	0.5560582	0.57628864	0.5614	0.56671506	0.5564518	0.5703088
0.0	0.58683425	0.5739405	0.568772	0.57096595	0.5574504	0.57713383	0.5617021	0.5666603	0.55633426	0.57015765
0.0	0.58544254	0.5724786	0.56795645	0.57008237	0.5551427	0.5746624	0.56050617	0.5656946	0.5548422	0.56866765
0.0	0.5849543	0.5747633	0.5688429	0.5716072	0.55744016	0.5775635	0.56201154	0.5629815	0.5563336	0.5697854
0.0	0.58556575	0.57489836	0.56826586	0.5709674	0.5574372	0.5760543	0.5615694	0.5655554	0.55578023	0.5702452
0.0	0.5844635	0.57377446	0.56745714	0.57066005	0.5557544	0.57608175	0.56077236	0.563549	0.555312	0.56924444
0.0	0.58708596	0.574491	0.56819004	0.57201797	0.55759734	0.5765474	0.5623081	0.5653915	0.556782	0.57004774
0.0	0.5846511	0.5736594	0.5677518	0.56947863	0.5565812	0.57548475	0.560011	0.56629646	0.55539596	0.5697679
0.0	0.5868866	0.57297754	0.56741166	0.5689472	0.5571517	0.5758219	0.5613808	0.56716233	0.5548611	0.569151
0.0	0.5851295	0.5736217	0.56727356	0.57042	0.556134	0.5772137	0.5611801	0.56580895	0.5544626	0.5680011
0.0	0.597902	0.5867111	0.5793051	0.58412445	0.56470156	0.5905536	0.5749695	0.5787078	0.57224953	0.5836101
0.0	0.5859701	0.5740983	0.567199	0.57074773	0.5565096	0.57678	0.5609666	0.56656426	0.55541366	0.5699049
0.0	0.58629006	0.5735946	0.56732774	0.57045543	0.5571149	0.5768362	0.5617601	0.5668286	0.554653	0.5696261
0.0	0.58620787	0.5739026	0.56776935	0.5709099	0.556739	0.5760612	0.5611481	0.56660914	0.5555327	0.5697565
0.0	0.58598113	0.57357746	0.5678728	0.57082856	0.55674773	0.57588905	0.56090355	0.56587654	0.5549962	0.56990004
0.0	0.58692795	0.5749356	0.56807214	0.5713167	0.5570362	0.5761255	0.5616318	0.5654152	0.555543	0.5704789
0.0	0.586356	0.574757	0.56743616	0.5707044	0.55663115	0.5766734	0.56124693	0.5666268	0.55527	0.56838685
0.0	0.5862388	0.5750715	0.56813663	0.5711598	0.55752224	0.57634264	0.5616895	0.5660456	0.55544513	0.56967115
0.0	0.58639145	0.5749756	0.56856984	0.5712179	0.5576162	0.5767916	0.5616864	0.5672403	0.5558898	0.5702414
0.0	0.58751655	0.57415724	0.5680721	0.5716723	0.5580592	0.57739216	0.56222415	0.5679053	0.5553193	0.56972784
0.0	0.58580935	0.5738221	0.5677878	0.57040906	0.557191	0.5754815	0.56073546	0.5665207	0.5552091	0.5692928
0.0	0.5880852	0.5786972	0.5718821	0.5751832	0.5596712	0.5818641	0.56598175	0.57078993	0.5611036	0.574499
0.0	0.5971205	0.58729154	0.5795598	0.58432394	0.5653382	0.5913438	0.5752927	0.5784361	0.5728103	0.58432853
0.0	0.5861071	0.5744329	0.56790864	0.5707805	0.55752003	0.5764321	0.56193745	0.56524616	0.55573326	0.57000935
0.0	0.58720315	0.57539815	0.5693244	0.57216114	0.5574576	0.5780592	0.5628599	0.5670818	0.55781996	0.5716042
0.0	0.5852493	0.5746304	0.56871825	0.571336	0.55717665	0.5768306	0.5613546	0.5647794	0.55630195	0.569693
0.0	0.58707213	0.5749205	0.56831455	0.57062125	0.55793744	0.57661855	0.561548	0.56594795	0.55615604	0.57031035
0.0	0.5877768	0.5764944	0.5695084	0.5729162	0.5585443	0.5792867	0.56359464	0.5681379	0.55995125	0.5727621
0.0	0.5890558	0.5760932	0.56848145	0.5724408	0.5572282	0.57821286	0.56390256	0.5679285	0.5598164	0.57261133
0.0	0.5885296	0.5764947	0.5699805	0.57274723	0.55867606	0.57916296	0.564439	0.5682196	0.5593931	0.5730375
0.0	0.59540236	0.5847183	0.5776758	0.5822305	0.563911	0.58834434	0.57165504	0.5733292	0.56851476	0.58140165
0.0	0.59540236	0.5847183	0.5776758	0.5822305	0.563911	0.58834434	0.57165504	0.5733292	0.56851476	0.58140165
0.0	0.59540236	0.5847183	0.5776758	0.5822305	0.563911	0.58834434	0.57165504	0.5733292	0.56851476	0.58140165
0.0	0.01762989	0.0029492404	0.0066009844	0.0032927024	0.005535766	0.0035022253	0.0059661283	0.006166513	0.001413167	0.0017061065
0.0	0.008221543	0.0047807503	0.0076441877	0.0034986257	0.007831409	0.0035053517	0.0065165786	0.019909719	0.0018660822	0.0021605035
0.0	0.0054758303	0.004604641	0.009985838	0.0046334816	0.007964436	0.0033383076	0.0045926254	0.015271443	0.0016783478	0.002021404
0.0	0.58616704	0.57434434	0.5685753	0.5722101	0.5570393	0.57806796	0.5609365	0.56639975	0.55694574	0.57017684
0.0	0.5980332	0.58465296	0.57764447	0.58162904	0.5639596	0.58780193	0.57404506	0.5760974	0.5709774	0.58197254
0.0	0.5979001	0.5845185	0.5782236	0.58191955	0.56360495	0.5875147	0.5731091	0.57660073	0.57140064	0.5817004
0.0	0.59691393	0.5850972	0.5784053	0.58212954	0.5644947	0.58802825	0.5739126	0.57729244	0.5715359	0.5820047
0.0	0.58686894	0.57627934	0.5697565	0.57142663	0.5582324	0.5785757	0.56312543	0.56772393	0.5584751	0.57187504
0.0	0.58738846	0.57610536	0.5696749	0.57315344	0.5585013	0.5797717	0.5637362	0.5678931	0.55987626	0.57235307
0.0	0.5841979	0.5734344	0.5671971	0.57088965	0.5564007	0.57639843	0.5605428	0.565725	0.5550604	0.5688129
0.0	0.58881867	0.5762562	0.57083374	0.57295763	0.55867773	0.57996386	0.56480074	0.5688376	0.5600858	0.5722026
0.0	0.58406264	0.57267064	0.56752867	0.5696471	0.5554419	0.57667273	0.5602673	0.56812024	0.5545938	0.5686236
0.0	0.5851134	0.57192343	0.5672051	0.5682532	0.5556523	0.57496464	0.5610255	0.5679101	0.55408114	0.5683929
0.0	0.5986451	0.58582497	0.5796997	0.5838123	0.564666	0.59139365	0.5740584	0.5778592	0.5727218	0.5839635
0.0	0.5986451	0.58582497	0.5796997	0.5838123	0.564666	0.59139365	0.5740584	0.5778592	0.5727218	0.5839635
0.0	0.58633345	0.5726924	0.56747365	0.56960815	0.55710423	0.5762945	0.56123275	0.56672525	0.5557295	0.57033455
0.0	0.586877	0.5761365	0.5700165	0.57255256	0.55842507	0.57916516	0.56387013	0.5684137	0.5598548	0.5721146
0.0	0.58693385	0.5738328	0.56816053	0.570799	0.55752033	0.57673424	0.5617718	0.563876	0.55592763	0.5701611
0.0	0.58586806	0.57480526	0.56828445	0.5711607	0.5574839	0.5764437	0.56181115	0.5667782	0.55638355	0.5702575
0.0	0.588754	0.57851285	0.5720233	0.57484144	0.559142	0.58041406	0.56569976	0.5695556	0.56117487	0.57316226
0.0	0.0062821754	0.003597814	0.0042104847	0.0038322418	0.006365353	0.0049682786	0.005292699	0.006122674	0.0014305612	0.0014063831
0.0	0.009347042	0.00605611	0.004805231	0.004298037	0.006019347	0.012687866	0.012736767	0.01804107	0.0025093595	0.0051498297
0.0	0.0038830782	0.0036113847	0.005152212	0.0078073363	0.010009748	0.0050630695	0.010833431	0.0080596395	0.0025317757	0.0044717053
0.0	0.5883896	0.5785127	0.5720432	0.57489234	0.5596853	0.5809435	0.5656068	0.5712045	0.5613438	0.57468677
0.0	0.5955061	0.5827169	0.57666516	0.58078486	0.5631583	0.5866483	0.5711162	0.57363963	0.56737214	0.5794616
0.0	0.58840585	0.5768402	0.57096225	0.5736495	0.55922216	0.5796206	0.56499267	0.5682475	0.56059563	0.5729324
0.0	0.585371	0.5747207	0.5677644	0.5709154	0.557311	0.5771128	0.56155974	0.56654054	0.556667	0.57003
0.0	0.5889046	0.57669353	0.5702147	0.57280046	0.55883574	0.57850134	0.5638783	0.56867653	0.5592656	0.5721007
0.0	0.5955742	0.5827522	0.57671887	0.58086395	0.56324637	0.58705777	0.5714861	0.57327294	0.567448	0.5799654
0.0	0.5944886	0.5826412	0.57591116	0.5791644	0.5625208	0.58624566	0.57055783	0.57336396	0.56687623	0.5791886
0.0	0.58566105	0.5725462	0.5674951	0.5695603	0.5568164	0.5761345	0.56082034	0.5645932	0.55490595	0.56855506
0.0	0.5874853	0.5745001	0.568774	0.5708438	0.5569865	0.5775093	0.56188154	0.5659773	0.55500394	0.56978106
0.0	0.0020573235	0.005936363	0.007062337	0.006272146	0.007997669	0.012824618	0.004475636	0.004560515	0.0021789954	0.0057603777
0.0	0.0032397984	0.0043414957	0.0044997274	0.00270427	0.007386638	0.011079086	0.009987323	0.080515765	0.00380677	0.0052518714
0.0	0.0020291815	0.0058858963	0.007042316	0.006184919	0.007984122	0.012607242	0.004469865	0.0044779163	0.002175376	0.0057376465
0.0	0.0032243717	0.0043301266	0.0044954703	0.0026975884	0.0073753432	0.011051035	0.009960804	0.08038299	0.0037932806	0.005237356
0.0	0.58959424	0.57613295	0.5700999	0.5724125	0.55871826	0.5789551	0.56523734	0.5668343	0.5601443	0.5732466
0.0	0.5860968	0.5749435	0.5686498	0.5710716	0.5575602	0.5764528	0.56191975	0.566172	0.5560976	0.56912786
0.0	0.58528715	0.5748497	0.56758595	0.5700424	0.5556107	0.576637	0.56204754	0.5657597	0.55618453	0.57038915
0.0	0.5889181	0.57282245	0.5669818	0.57085365	0.55641973	0.5753896	0.56276345	0.5680699	0.55763733	0.57094103
0.0	0.5962305	0.5838693	0.5772547	0.58132917	0.56245375	0.5865581	0.5720483	0.5757694	0.56896126	0.5808803
0.0	0.5948064	0.5829248	0.5764177	0.5804807	0.5618758	0.5861151	0.57116055	0.57444	0.5674566	0.58012784
0.0	0.58536243	0.5733628	0.56762195	0.5705865	0.5566183	0.5767577	0.5590568	0.56493616	0.5547711	0.56897897
0.0	0.5859306	0.57461226	0.56761396	0.57091546	0.55645716	0.57646173	0.5606208	0.565412	0.55558157	0.5691204
0.0	0.59270746	0.58256084	0.5766586	0.58059216	0.5622662	0.58764607	0.5691246	0.57417613	0.5670925	0.5797376
0.0	0.58568037	0.57334244	0.568029	0.57030493	0.5575271	0.57563543	0.56047755	0.566434	0.55441415	0.56978464
0.0	0.58543396	0.5736696	0.5676508	0.5689794	0.55542564	0.5766127	0.56097597	0.5638957	0.5550655	0.5695568
0.0	0.5838421	0.5740044	0.5668251	0.56882995	0.55576754	0.57644165	0.559784	0.5645904	0.55497086	0.56856304
0.0	0.5865749	0.57434195	0.56808233	0.5707929	0.5573504	0.5765787	0.56140417	0.56634486	0.55558854	0.5698087
0.0	0.5859572	0.57426995	0.56802946	0.57073504	0.5569254	0.576686	0.5606909	0.56554854	0.5558634	0.57029414
0.0	0.59910494	0.5872157	0.57991534	0.58421385	0.5652699	0.5911046	0.5752208	0.5787351	0.57275635	0.58448505
0.0	0.59910494	0.5872157	0.57991534	0.58421385	0.5652699	0.5911046	0.5752208	0.5787351	0.57275635	0.58448505
0.0	0.586266	0.5747952	0.5681202	0.5709746	0.5574538	0.57686466	0.5609831	0.5676711	0.55590063	0.5702579
0.0	0.59739566	0.58655703	0.5791364	0.5835041	0.5646696	0.59124416	0.57464	0.5774749	0.57175505	0.58402973
0.0	0.59739566	0.58655703	0.5791364	0.5835041	0.5646696	0.59124416	0.57464	0.5774749	0.57175505	0.58402973
0.0	0.5957425	0.58391166	0.5763721	0.58050567	0.56294835	0.58677894	0.571544	0.5744939	0.5681944	0.5804179
0.0	0.58675116	0.57460326	0.5678986	0.57106245	0.55733496	0.57619464	0.5607993	0.5659128	0.55613464	0.57010794
0.0	0.5855433	0.5749061	0.5683819	0.57103825	0.55702907	0.5771322	0.5620847	0.5667486	0.5558666	0.570034
0.0	0.59865725	0.58719605	0.5796793	0.58431125	0.5652096	0.59091574	0.5745927	0.57832336	0.5724252	0.5844279
0.0	0.59865725	0.58719605	0.5796793	0.58431125	0.5652096	0.59091574	0.5745927	0.57832336	0.5724252	0.5844279
0.0	0.5856092	0.5756425	0.5689885	0.5713301	0.5579858	0.5776593	0.5624738	0.56753045	0.55635357	0.5706876
0.0	0.5874879	0.5754931	0.56913686	0.57183725	0.55826414	0.57719475	0.5626964	0.56630516	0.557657	0.5712759
0.0	0.5845961	0.57289517	0.56625235	0.56825894	0.5553196	0.57543266	0.55971044	0.56485045	0.55422676	0.56803507
0.0	0.5854149	0.57459	0.5674768	0.5698064	0.55686134	0.57619655	0.5602598	0.56573355	0.55557	0.56962967
0.0	0.58712727	0.5737213	0.56816787	0.57140625	0.5562997	0.5758814	0.5615332	0.56797713	0.55551314	0.57015985
0.0	0.5868436	0.57357436	0.5671599	0.56914306	0.5571115	0.5762121	0.560794	0.5679746	0.5550694	0.56994814
0.0	0.58635694	0.57364446	0.5683794	0.5710979	0.55720896	0.57651156	0.5610174	0.5670116	0.55549	0.57027924
0.0	0.58770645	0.57541525	0.56926525	0.57173306	0.5584563	0.57774633	0.5629798	0.56722057	0.55751055	0.57024735
0.0	0.586076	0.5743421	0.56799895	0.57080156	0.5576534	0.5762224	0.5616838	0.5665154	0.555083	0.56932473
0.0	0.58867735	0.57522845	0.5693948	0.5718145	0.55792886	0.57788664	0.56303465	0.5678094	0.55763924	0.5712367
0.0	0.5871447	0.5754347	0.56824434	0.5716038	0.55808794	0.5774875	0.56246996	0.5653696	0.5562576	0.5702917
0.0	0.5855193	0.5753901	0.5679865	0.57081467	0.5558655	0.57616055	0.5614848	0.5676712	0.55674046	0.57055247
0.0	0.58746606	0.5754316	0.5691678	0.5716939	0.5578194	0.5770258	0.5618493	0.56674194	0.55674064	0.5708948
0.0	0.58544713	0.5747445	0.5683185	0.57011664	0.55746776	0.5760981	0.5615658	0.56650895	0.5558543	0.57002676
0.0	0.5868729	0.57431734	0.56801015	0.5710839	0.5575179	0.57655483	0.561265	0.56736207	0.55592173	0.56947166
0.0	0.5864223	0.57460076	0.5684682	0.57113457	0.5576458	0.57759947	0.5614677	0.5668275	0.5558174	0.56951535
0.0	0.5835253	0.5734505	0.5677343	0.57025224	0.55610853	0.57494235	0.56040055	0.56669015	0.5535386	0.5665497
0.0	0.5855258	0.5744553	0.56780154	0.5709243	0.55781806	0.5767828	0.56147265	0.5649654	0.5557216	0.57023245
0.0	0.586531	0.574581	0.5679009	0.57087654	0.55724335	0.57600194	0.5616758	0.5661818	0.55503017	0.56848425
0.0	0.5864693	0.5744839	0.567469	0.5708424	0.55726963	0.5765903	0.5608069	0.5661975	0.55582446	0.5700474
0.0	0.5896791	0.5744488	0.5681427	0.5718437	0.5578538	0.5773946	0.56289876	0.566465	0.5580646	0.570541
0.0	0.58864486	0.574091	0.56815076	0.5715569	0.557013	0.57657623	0.5636113	0.5676135	0.55815804	0.5712617
0.0	0.59020126	0.57475317	0.5686465	0.57166135	0.55818117	0.57738537	0.5636106	0.56715286	0.5586209	0.57142866
0.0	0.5939681	0.58337915	0.57615936	0.58018506	0.5626091	0.5858387	0.5706897	0.5738922	0.5676288	0.5796494
0.0	0.5964551	0.5836614	0.5776748	0.5802276	0.56344104	0.5875	0.57207036	0.5753295	0.5691863	0.58037394
0.0	0.5958075	0.58348227	0.5768879	0.5798525	0.5630334	0.58742124	0.57142687	0.5739163	0.56779987	0.58036757
0.0	0.5864649	0.572194	0.5667789	0.56783795	0.55601925	0.5752007	0.5613293	0.56521827	0.5541462	0.56785816
0.0	0.587549	0.5754567	0.56868887	0.57119524	0.5579853	0.57716507	0.5619392	0.5660853	0.5568839	0.5710411
0.0	0.58779615	0.5740458	0.56911254	0.57104415	0.5577395	0.5772537	0.5620372	0.56781805	0.5572374	0.5704293
0.0	0.5862062	0.5744757	0.5681495	0.57075083	0.5571088	0.5768885	0.56094474	0.5666891	0.55579054	0.5699097
0.0	0.58609504	0.5745971	0.56708926	0.5706303	0.55678624	0.57614607	0.5612526	0.5669697	0.55543625	0.5699775
0.0	0.587891	0.57514554	0.56895965	0.5711144	0.5578554	0.57496846	0.562168	0.5677397	0.5564118	0.5704586
0.0	0.58593726	0.5740802	0.5672787	0.5704807	0.5568326	0.5766157	0.5614059	0.56594664	0.55462795	0.5697056
0.0	0.58697873	0.5745904	0.56896365	0.5711122	0.5575372	0.57660145	0.5618665	0.565598	0.5574762	0.5700939
0.0	0.58553195	0.57334197	0.5675663	0.5701654	0.55678743	0.5764217	0.56025684	0.566335	0.5552918	0.56932175
0.0	0.5951725	0.58437556	0.5768245	0.58065236	0.56308573	0.5884391	0.57200134	0.57603115	0.56856775	0.58132863
0.0	0.5884511	0.57468486	0.5684951	0.572364	0.5581432	0.5776803	0.5630971	0.568277	0.55928826	0.57127255
0.0	0.58825606	0.5759082	0.56957006	0.57150114	0.55792856	0.5766257	0.5622829	0.5681866	0.55714935	0.57066476
0.0	0.58772045	0.5759009	0.568793	0.57133704	0.55776507	0.5774397	0.56160337	0.56744754	0.5564874	0.5698416
0.0	0.5862944	0.5760787	0.5699413	0.57277405	0.55828667	0.57829434	0.5621664	0.5672485	0.5576956	0.5710966
0.0	0.5846723	0.5751122	0.5686487	0.5711697	0.557267	0.57695794	0.56078494	0.5660004	0.55581874	0.57026994
0.0	0.58489	0.57596743	0.56986415	0.57249093	0.5579437	0.57744354	0.5627303	0.56609917	0.5582168	0.57144564
0.0	0.58384824	0.5747291	0.5683655	0.57074875	0.5566051	0.5762638	0.5602024	0.56658244	0.555523	0.5703319
0.0	0.5961635	0.58339244	0.57682776	0.5809693	0.56239724	0.5870165	0.5708128	0.5738418	0.5683903	0.5797613
0.0	0.58653975	0.57480574	0.5685296	0.5713314	0.5569896	0.57593626	0.5611852	0.56679624	0.55632746	0.57018876
0.0	0.5858881	0.57376313	0.56829166	0.5705874	0.5561193	0.57637495	0.5608581	0.56606454	0.5556914	0.5692332
0.0	0.58457613	0.5748036	0.5676884	0.570833	0.55629754	0.57650346	0.5610628	0.56603926	0.55650836	0.5706333
0.0	0.58584386	0.5746851	0.5681361	0.57148564	0.55654365	0.5769989	0.5612216	0.5666251	0.5564716	0.5702671
0.0	0.5854713	0.5746505	0.5687985	0.5713378	0.5567989	0.5766458	0.5613691	0.56605905	0.55603015	0.57000434
0.0	0.58585477	0.5748378	0.5687823	0.5711521	0.5571005	0.5766359	0.5615729	0.566817	0.5566315	0.57002044
0.0	0.5851208	0.5734223	0.5679413	0.5706342	0.5567313	0.5760817	0.56104475	0.5647434	0.55583894	0.56966114
0.0	0.5867342	0.5746776	0.56831604	0.57115936	0.55677897	0.57749534	0.56133384	0.5677024	0.5560285	0.5703882
0.0	0.58444846	0.57536644	0.56855357	0.5720615	0.5575009	0.57735085	0.56219	0.56581986	0.5572306	0.5712649
0.0	0.5871836	0.57511234	0.5686531	0.5714689	0.5568641	0.5766436	0.56207675	0.56682074	0.5570088	0.5702661
0.0	0.5863304	0.5748851	0.5684496	0.57063395	0.5572082	0.5764984	0.5617996	0.56546587	0.55646074	0.57033795
0.0	0.5858516	0.5740424	0.5680144	0.5707674	0.55646294	0.5766556	0.5608557	0.56515086	0.55598205	0.5692941
0.0	0.5832846	0.5735969	0.5675943	0.5693922	0.55641466	0.57580316	0.56017053	0.5664854	0.55506843	0.5687769
0.0	0.5858516	0.5740424	0.5680144	0.5707674	0.55646294	0.5766556	0.5608557	0.56515086	0.55598205	0.5692941
0.0	0.5862205	0.573357	0.5673915	0.57015586	0.5561074	0.57585317	0.5608514	0.5636686	0.55538595	0.5686478
0.0	0.5951281	0.5835154	0.5757604	0.579698	0.5623909	0.5855038	0.57068807	0.5738132	0.56740665	0.5792099
0.0	0.0055389223	0.0034872317	0.0019055133	0.0023009991	0.0046530976	0.0038222643	0.005942776	0.028394867	0.0014803488	0.0015517888
0.0	0.5860669	0.5749466	0.5684385	0.5708152	0.5570307	0.57684016	0.5614316	0.56673104	0.55612886	0.57068807
0.0	0.5865463	0.57443464	0.56829685	0.5700657	0.5564586	0.5764012	0.5613979	0.5652119	0.5558737	0.5697084
0.0	0.5857873	0.5733672	0.5678289	0.5701213	0.5566863	0.5761163	0.56097776	0.5665755	0.555057	0.5702203
0.0	0.5863733	0.57332194	0.5675859	0.5703632	0.5565975	0.57598436	0.5607213	0.56737924	0.55524373	0.5694439
0.0	0.5865046	0.57496333	0.56896937	0.5719799	0.55699205	0.57658094	0.56224334	0.56887215	0.55616575	0.57148784
0.0	0.5873563	0.5755824	0.56902826	0.5714942	0.5574552	0.5773995	0.5622313	0.5673726	0.557219	0.5711007
0.0	0.585818	0.5746235	0.56821173	0.5705725	0.5567596	0.575748	0.56123394	0.566082	0.5559012	0.5695636
0.0	0.58595073	0.57496196	0.56855196	0.5710577	0.5569987	0.57581794	0.56172866	0.5669824	0.55680627	0.56986153
0.0	0.58384836	0.5737068	0.56730366	0.5701805	0.5560423	0.5755103	0.56063884	0.56537396	0.5553232	0.5696865
0.0	0.58669186	0.5739939	0.56830025	0.57064885	0.5567924	0.576747	0.5615132	0.5669118	0.5560679	0.5691433
0.0	0.5859729	0.57540774	0.5681245	0.5703964	0.55710095	0.57642394	0.5619211	0.5659731	0.55607814	0.57007843
0.0	0.5952755	0.5830562	0.57628036	0.58094347	0.56272316	0.5865142	0.5708631	0.5741005	0.56685346	0.579802
0.0	0.5865574	0.5745593	0.5684143	0.5709552	0.55704004	0.5764635	0.5613826	0.5670767	0.55628526	0.5696176
0.0	0.5854582	0.57501006	0.56780845	0.5710388	0.5564549	0.57625055	0.5611831	0.5654622	0.5562089	0.57027185
0.0	0.58497244	0.5747747	0.56864756	0.57072484	0.5571669	0.57627904	0.56070846	0.5659237	0.55666107	0.5703172
0.0	0.5863983	0.5744331	0.5682634	0.5706523	0.5567817	0.5764335	0.56160325	0.56779224	0.55566305	0.5708819
0.0	0.5864492	0.57454765	0.5683233	0.57096785	0.55711806	0.5771763	0.5614051	0.56502014	0.55564743	0.57079905
0.0	0.58605427	0.5751961	0.56868964	0.57165873	0.55745596	0.5772824	0.5622026	0.56636566	0.5565214	0.5708115
0.0	0.59539723	0.58361745	0.57623243	0.5805427	0.56211287	0.58491623	0.571642	0.5726654	0.5663157	0.5785284
0.0	0.5954154	0.5836014	0.57634485	0.5806305	0.5626145	0.58708704	0.5716746	0.5738368	0.5680652	0.57964045
0.0	0.5862249	0.57382464	0.56735736	0.5705516	0.55574894	0.57402617	0.5611638	0.5638235	0.55393404	0.56815
0.0	0.59286135	0.5828401	0.57591456	0.5807181	0.5630242	0.5863381	0.57078415	0.57353723	0.56760377	0.58003676
0.0	0.59475315	0.5831029	0.5765851	0.5808498	0.56241083	0.58663833	0.5704922	0.5742078	0.56764543	0.5801362
0.0	0.5844421	0.5739165	0.5676297	0.5708679	0.5568638	0.57652164	0.56136423	0.5652473	0.55615544	0.57016575
0.0	0.5951057	0.5838806	0.57680917	0.5810351	0.5629874	0.58748657	0.57164603	0.57526505	0.5687718	0.5803506
0.0	0.5859689	0.5740678	0.5676308	0.57061505	0.5564394	0.57645226	0.56106913	0.5667083	0.5554831	0.56960315
0.0	0.5928728	0.5828228	0.5767992	0.58007133	0.5625506	0.586269	0.57136923	0.57513666	0.56779754	0.58025205
0.0	0.58323455	0.5736371	0.5683693	0.5703132	0.5563932	0.5756535	0.5611009	0.566868	0.5552075	0.57049245
0.0	0.5849811	0.5740585	0.5678989	0.570822	0.55690956	0.57541335	0.560396	0.56537706	0.5548068	0.56938607
0.0	0.5860946	0.57410717	0.567971	0.5706719	0.5565787	0.57680595	0.5611953	0.5672388	0.5557959	0.5700079
0.0	0.5856154	0.5742355	0.5681227	0.5704622	0.5559777	0.57676363	0.56117046	0.5672638	0.5552805	0.5696676
0.0	0.004527514	0.0067129666	0.007055115	0.004766424	0.0052345144	0.013412067	0.014956104	0.009124425	0.0027272822	0.004660022
0.0	0.0045288554	0.00669927	0.007070008	0.0047634165	0.005225871	0.01341658	0.0149923535	0.009105003	0.0027270075	0.00466936
0.0	0.0045390436	0.006708866	0.0070733605	0.004756753	0.005231144	0.013456667	0.0150448335	0.00910693	0.002720662	0.0046598054
0.0	0.0045276773	0.0067041237	0.007068292	0.004758591	0.0052277455	0.013401805	0.014972311	0.00910459	0.0027213942	0.004645981
0.0	0.0045489157	0.0067162896	0.0070733	0.0047664875	0.005230503	0.013436622	0.015026967	0.009113504	0.002729074	0.0046561025
0.0	0.004527626	0.006702031	0.007070025	0.0047605014	0.0052239676	0.013471564	0.015011476	0.009137178	0.0027197897	0.004662836
0.0	0.0016108189	0.0054273605	0.0048868363	0.0043264627	0.013952679	0.007471385	0.0135417385	0.0067444434	0.0025971013	0.003754729
0.0	0.001607566	0.005430553	0.004887778	0.004332078	0.013931956	0.0074941493	0.01353784	0.006741467	0.0026011604	0.0037591564
0.0	0.0016081027	0.005416147	0.004887917	0.004326245	0.013946644	0.0074990555	0.013579039	0.006724546	0.0025945702	0.003763797
0.0	0.0016078983	0.0054102093	0.0048835445	0.004324499	0.01391881	0.00748352	0.013520938	0.006735269	0.0025869233	0.0037368117
0.0	0.0016084404	0.005418523	0.0048818532	0.0043296106	0.013951715	0.007494042	0.013520989	0.0067165247	0.002596896	0.0037520097
0.0	0.0016094714	0.005423907	0.0048934678	0.0043298984	0.013936275	0.0075031174	0.013569666	0.006751116	0.0026042787	0.0037590228
0.0	0.007934413	0.0060762637	0.005881707	0.0056919917	0.0089922035	0.012965949	0.0074758064	0.005285361	0.0029658899	0.0046083583
0.0	0.00791557	0.00607489	0.005886806	0.0056785303	0.008981757	0.012960067	0.007481937	0.005278757	0.0029673143	0.004612102
0.0	0.00794	0.0060808933	0.005893099	0.005677335	0.009003369	0.013013972	0.0075032203	0.005288137	0.0029628316	0.0046166927
0.0	0.007928095	0.0060679037	0.005886507	0.00566847	0.008985161	0.012989598	0.007486938	0.0052882098	0.0029586002	0.0046033454
0.0	0.007932915	0.0060681077	0.005882976	0.0056855106	0.008982529	0.012965216	0.0074754884	0.005272301	0.0029600044	0.004609445
0.0	0.007931516	0.006072763	0.0058924793	0.005692332	0.008984426	0.012983022	0.0074877036	0.0052889823	0.0029675993	0.0046110074
0.0	0.012440259	0.0054167407	0.005584711	0.0047776024	0.0071035344	0.0076844436	0.0065382547	0.01155499	0.0025963155	0.0042638164
0.0	0.01244214	0.0054232283	0.0056002	0.0047896383	0.007119524	0.007695218	0.0065459902	0.011523743	0.0026069528	0.004273829
0.0	0.0124710705	0.005421742	0.005595494	0.0047822706	0.00711703	0.007679482	0.006535505	0.011479517	0.0025990212	0.0042603947
0.0	0.01245564	0.00541316	0.005582437	0.004779693	0.00710191	0.007670958	0.0065395124	0.011510308	0.0025902572	0.0042550922
0.0	0.0124399895	0.0054247305	0.0056005823	0.0047848173	0.007123462	0.0077222926	0.0065584867	0.011526449	0.002607826	0.0042765187
0.0	0.012421867	0.005421631	0.0055983146	0.0047787065	0.0071244673	0.00771604	0.006560165	0.011511995	0.0026069416	0.0042750468
0.0	0.009184113	0.0074925814	0.0071416358	0.0021116533	0.004240882	0.008153186	0.012482615	0.009005586	0.004013639	0.005800901
0.0	0.009188575	0.0074745505	0.007138877	0.0021120603	0.0042411643	0.0081553385	0.012467542	0.008973366	0.004014184	0.0058000293
0.0	0.009207291	0.0074807047	0.0071414094	0.0021067243	0.004243755	0.008144642	0.012517826	0.008954092	0.0039978414	0.0057899742
0.0	0.009175156	0.0074734716	0.0071472577	0.002105073	0.0042408463	0.008142839	0.012491341	0.008985051	0.0040094154	0.0057933955
0.0	0.009199421	0.0074942196	0.0071394457	0.0021104107	0.004246613	0.008142085	0.012524146	0.008962152	0.0040129493	0.0058081546
0.0	0.0091799	0.0075006527	0.007155024	0.002115196	0.004252529	0.00815927	0.012565611	0.00898112	0.0040140282	0.0058111097
0.0	0.00740856	0.005679317	0.005644333	0.003460727	0.004084856	0.014166351	0.0365005	0.015570648	0.0019205222	0.004093873
0.0	0.007425754	0.0056798314	0.0056472616	0.0034610527	0.004085502	0.0141846305	0.036445323	0.01556166	0.0019204855	0.004101076
0.0	0.007437002	0.0056852815	0.005652019	0.0034536268	0.0040943297	0.014189704	0.036475413	0.015522422	0.001921452	0.004111288
0.0	0.007434651	0.0056805043	0.0056471513	0.0034486677	0.0040788623	0.014166791	0.03632187	0.015528121	0.001914693	0.004088823
0.0	0.0074335923	0.0056957062	0.005646779	0.003463091	0.0040959925	0.014192159	0.03644206	0.015519675	0.001922533	0.0041082804
0.0	0.0074268053	0.0056949235	0.0056536137	0.0034589416	0.004088089	0.014191438	0.03651306	0.015566817	0.0019247641	0.0041086725
0.0	0.080075644	0.0053534405	0.0056683435	0.004828911	0.0070212805	0.009584742	0.01794361	0.026414124	0.0023820095	0.0048999763
0.0	0.079763986	0.0053439806	0.005661733	0.0048231073	0.007004717	0.009592055	0.017901007	0.026318436	0.0023762353	0.004882708
0.0	0.08015846	0.005356867	0.0056692413	0.004821968	0.0070261024	0.009604675	0.017933663	0.026384246	0.0023875954	0.004896276
0.0	0.080069795	0.0053428914	0.005664072	0.0048207208	0.006999307	0.009581339	0.017887533	0.02640515	0.0023799618	0.0048780395
0.0	0.08003607	0.0053632683	0.005671398	0.0048270547	0.007026751	0.009599387	0.017979978	0.026446836	0.0023871197	0.004903637
0.0	0.079861954	0.00535938	0.0056802086	0.004824547	0.007030555	0.009616326	0.018007062	0.026411759	0.0023888145	0.004900804
0.0	0.0131106675	0.0053649344	0.005175898	0.006848339	0.009124241	0.010042883	0.017783055	0.0028297391	0.003141565	0.0033102664
0.0	0.013168815	0.00535673	0.0051742364	0.0068467082	0.009121468	0.010039584	0.017719617	0.002832329	0.0031443425	0.0033063232
0.0	0.013132192	0.005366342	0.005176571	0.00685577	0.009115532	0.010019916	0.017742256	0.0028388142	0.0031479327	0.0033135845
0.0	0.0029076969	0.005953416	0.010201632	0.0044930233	0.00329944	0.011978123	0.0050422433	0.049071547	0.0011252627	0.003963665
0.0	0.0029062112	0.005963465	0.01021278	0.0044849557	0.0032972232	0.011962738	0.005043325	0.048957836	0.0011256895	0.0039621405
0.0	0.0029051227	0.005952522	0.010202489	0.004488195	0.0032866204	0.01197414	0.0050451243	0.049043138	0.0011243199	0.0039549414
0.0	0.002911295	0.0059578936	0.010197011	0.004494141	0.0032945322	0.011960061	0.00504099	0.04892461	0.0011267618	0.003970276
0.0	0.0029097327	0.0059666825	0.010189847	0.0044937953	0.0032965934	0.011954468	0.0050104554	0.04896558	0.0011267993	0.003975199
0.0	0.0029165484	0.0059589217	0.010184981	0.004495289	0.0032950772	0.011976413	0.0050268704	0.049024794	0.0011250929	0.0039586434
0.0	0.0029013543	0.0059611364	0.010185803	0.0045000887	0.0032920027	0.011979354	0.00504154	0.0490837	0.0011251277	0.003965949
0.0	0.0029082375	0.0059548244	0.010188996	0.004493821	0.0032956942	0.011967564	0.0050423294	0.04910008	0.0011243337	0.003959458
0.0	0.0058017676	0.0047241477	0.006564787	0.0024736642	0.0069560213	0.010258963	0.011085889	0.017634375	0.0032163758	0.005098396
0.0	0.0057816305	0.0047222404	0.0065662395	0.0024724915	0.0069414745	0.010236174	0.011058948	0.017695216	0.0032095679	0.0051078177
0.0	0.005799235	0.00472825	0.006561361	0.0024762976	0.006963209	0.01023247	0.011068735	0.017669044	0.0032195481	0.005109626
0.0	0.16736166	0.0061866394	0.005827828	0.0036582367	0.006833	0.010947721	0.016690705	0.007348577	0.0026270973	0.006362561
0.0	0.010465802	0.0068014413	0.006029203	0.0052244957	0.019131158	0.0129077695	0.013571542	0.015872965	0.0026780905	0.0046944227
0.0	0.010481032	0.0067962823	0.006032184	0.0052196626	0.019131284	0.012912089	0.013515583	0.015870158	0.0026705472	0.0046740915
0.0	0.010444727	0.006797174	0.0060274545	0.0052197045	0.019071415	0.012904665	0.01358889	0.015825912	0.0026733226	0.004680703
0.0	0.010469072	0.0068085794	0.00603193	0.0052344026	0.019068962	0.012889088	0.013572003	0.015883643	0.0026807738	0.0047086696
0.0	0.010452901	0.0068031675	0.0060329246	0.0052265204	0.019107344	0.0129075805	0.013522897	0.015890867	0.0026785464	0.0047079725
0.0	0.0104578	0.0067967237	0.0060292687	0.005222033	0.01910908	0.012864384	0.0135012865	0.01587012	0.0026749035	0.004698546
0.0	0.010463214	0.0067971386	0.0060244696	0.0052292063	0.019103492	0.01290882	0.013518444	0.015885156	0.0026703035	0.004689261
0.0	0.010446289	0.006787813	0.0060239104	0.0052323174	0.019097874	0.012900735	0.013544618	0.015901921	0.0026783058	0.0046925116
0.0	0.010456033	0.0067927944	0.006025381	0.0052242177	0.019091353	0.012903517	0.013519207	0.015859548	0.0026655013	0.004682089
0.0	0.01047458	0.006802053	0.0060210675	0.0052138176	0.019117178	0.012890569	0.013518852	0.015888264	0.0026739875	0.004698774
0.0	0.008450421	0.0059166416	0.0053122053	0.003812099	0.005634322	0.010916307	0.015739866	0.010119143	0.0044408515	0.004876542
0.0	0.00844508	0.005910332	0.005306894	0.0038106707	0.0056288023	0.010903747	0.015694527	0.010148727	0.004436778	0.0048853965
0.0	0.008443447	0.005914376	0.005309678	0.0038149613	0.0056343647	0.010925635	0.015725836	0.010133344	0.0044413786	0.0048762113
0.0	0.010351759	0.0066759316	0.0061338497	0.0027045025	0.00904798	0.013282259	0.0062151984	0.05465971	0.0024616038	0.005233365
0.0	0.010362463	0.006688376	0.0061447956	0.0027181285	0.009084235	0.013270272	0.006214162	0.054882083	0.0024719457	0.005265888
0.0	0.010360351	0.0066772127	0.006141994	0.0027087554	0.009066802	0.013326163	0.006233332	0.054946527	0.0024716002	0.00525726
0.0	0.010393428	0.00668456	0.0061363964	0.0027138365	0.0090851495	0.0132628195	0.0062078284	0.054894254	0.002465798	0.0052522975
0.0	0.002321556	0.00508987	0.004223139	0.0050427387	0.006361774	0.009533546	0.012748272	0.08425574	0.0021481612	0.0035611584
0.0	0.0023286906	0.005096505	0.004224152	0.0050551775	0.0063777934	0.009533565	0.012789122	0.084885634	0.0021512788	0.0035750652
0.0	0.0023250578	0.005077878	0.0042102947	0.0050446023	0.0063671353	0.009507256	0.0127695585	0.08456751	0.002142715	0.0035536673
0.0	0.0069239666	0.005255934	0.005981036	0.007218739	0.020375187	0.011015009	0.00859594	0.00351277	0.0021112063	0.0057795914
0.0	0.0068996223	0.0052596596	0.005977584	0.007232853	0.020322183	0.011023891	0.008591608	0.003504834	0.0021127518	0.0057870657
0.0	0.0069192667	0.0052631884	0.0059766322	0.0072426763	0.020337226	0.011015118	0.008583172	0.003515998	0.0021131067	0.0057825297
0.0	0.006527071	0.005618672	0.005410843	0.0033182744	0.013432114	0.008819488	0.009946425	0.08107359	0.002465898	0.0047446145
0.0	0.0025575794	0.004266879	0.005251189	0.0047340835	0.0072951904	0.015630335	0.0127107715	0.012573181	0.0025090731	0.004409115
0.0	0.019135743	0.0051051294	0.006164544	0.0059988657	0.017398011	0.007654939	0.0058978694	0.16395995	0.002794613	0.0038094672
0.0	0.019133748	0.0051116506	0.0061723487	0.0060019344	0.017401753	0.00766371	0.005896377	0.16378099	0.002794261	0.0038222824
0.0	0.019055573	0.0051010186	0.006156253	0.0059726196	0.017356917	0.007650854	0.00589631	0.16394553	0.0027845902	0.003798777
0.0	0.019040419	0.005118071	0.006167434	0.006004663	0.017375445	0.0076600513	0.005907971	0.16350116	0.0027964688	0.0038330678
0.0	0.019133989	0.00510888	0.0061655845	0.006001715	0.017390285	0.0076545035	0.0059019974	0.16398828	0.0027871232	0.0038257665
0.0	0.019117476	0.005105405	0.006159387	0.0060010096	0.017400406	0.0076523093	0.005896483	0.16404237	0.0027925647	0.0038140502
0.0	0.019117916	0.0051129363	0.006168928	0.0060118935	0.01738038	0.007663028	0.0059061563	0.16395824	0.002793792	0.0038221518
0.0	0.019144302	0.005106573	0.0061589954	0.005998891	0.017403824	0.007653834	0.0058949185	0.16365822	0.0027956923	0.0038148437
0.0	0.01910962	0.0051031923	0.006160149	0.006005332	0.017386153	0.0076471115	0.005901349	0.16372927	0.002786866	0.0038234158
0.0	0.004413659	0.005556832	0.005827229	0.0034762495	0.004532238	0.0092785405	0.012116824	0.012644531	0.0025840963	0.0038488645
0.0	0.0044305585	0.0055547934	0.005819126	0.0034850203	0.004535436	0.009291102	0.012117635	0.012627648	0.0025812208	0.0038450856
0.0	0.0063003898	0.005610696	0.0054599065	0.0056237313	0.0056453845	0.0073539917	0.00864144	0.010738744	0.0019956524	0.005243871
0.0	0.0063544773	0.0054627634	0.0053470153	0.004297882	0.008430151	0.00981263	0.015248464	0.011117933	0.0037385076	0.0048102615
0.0	0.0063498276	0.0054632085	0.00534413	0.0042909863	0.008416841	0.009794716	0.015273358	0.011078349	0.0037313374	0.004806027
0.0	0.0108710015	0.005500166	0.0057436745	0.0053401194	0.004217029	0.008876354	0.012251531	0.0081646275	0.0023794125	0.0029844104
0.0	0.010892156	0.005500388	0.0057487856	0.0053388686	0.0042224736	0.0088839205	0.012274321	0.008142215	0.0023796696	0.0029829224
0.0	0.014982027	0.0051926924	0.0071443142	0.0051537007	0.008470576	0.007037836	0.016294558	0.009204241	0.0025571987	0.0060967417
0.0	0.014998282	0.0051932493	0.007137759	0.0051540015	0.008483105	0.007023073	0.016293976	0.0092002945	0.0025548076	0.006105882
0.0	0.034488503	0.0055807824	0.006674853	0.0030264822	0.020657418	0.009625208	0.015503102	0.009470046	0.002926839	0.0034777776
0.0	0.012284384	0.0053289263	0.0053492067	0.005695069	0.0063538062	0.013568728	0.014934145	0.014045291	0.0029673649	0.004607413
0.0	0.012283939	0.005329786	0.0053517194	0.00569844	0.006351588	0.013578802	0.014951762	0.014061036	0.0029642785	0.0046160137
0.0	0.012283685	0.005331596	0.005353372	0.005689294	0.0063396604	0.013540407	0.014907035	0.014064467	0.002965044	0.0045979996
0.0	0.012226	0.0053267125	0.0053486666	0.0056985803	0.0063397	0.013544223	0.014969288	0.014028957	0.002963409	0.004630085
0.0	0.012267965	0.0053272126	0.005350232	0.005704728	0.006336336	0.013573854	0.014948996	0.01407116	0.0029667586	0.004610601
0.0	0.012276651	0.005337402	0.0053467113	0.0057098637	0.0063471054	0.013502512	0.01489024	0.014079835	0.0029679125	0.0046100183
0.0	0.0064420355	0.0067001204	0.006056905	0.0053642755	0.016314695	0.013197106	0.0051263645	0.29759347	0.003113136	0.0043926137
0.0	0.006440232	0.0066874227	0.006051794	0.0053502144	0.01632774	0.013201138	0.005108104	0.29865807	0.0031120796	0.0043881782
0.0	0.0064676898	0.0066951653	0.006051301	0.0053775804	0.016337369	0.013196567	0.005111498	0.29816684	0.0031194792	0.0043762494
0.0	0.017324595	0.0054192482	0.006483562	0.0070366	0.004251596	0.007198711	0.0089362655	0.016973117	0.002602012	0.00415978
0.0	0.0053538647	0.0056913225	0.0045219962	0.0033188155	0.012081687	0.010184611	0.015722927	0.014664089	0.0026940487	0.00414907
0.0	0.005339451	0.00569081	0.004526031	0.0033221482	0.012094955	0.010191127	0.015717955	0.0147402305	0.0026973304	0.0041382774
0.0	0.0053753234	0.005688344	0.0045208675	0.0033238824	0.012106104	0.01016951	0.015707187	0.014720555	0.0027051857	0.0041456334
0.0	0.0054949964	0.0034787613	0.0019002461	0.0022921786	0.0046376465	0.0038079333	0.0059138155	0.028331134	0.0014716611	0.0015465064
0.0	0.58532906	0.5753545	0.56894624	0.57117707	0.55715185	0.5772347	0.5620412	0.5665039	0.55682886	0.57087845
0.0	0.5853934	0.57389176	0.56755024	0.5703225	0.55650795	0.57536966	0.56095153	0.5672247	0.5556332	0.56810665
0.0	0.5867637	0.5744975	0.5681783	0.5708275	0.55612844	0.57620573	0.56139225	0.5670734	0.5562932	0.5691489
0.0	0.5848993	0.5733458	0.5677194	0.5689321	0.5556288	0.5754723	0.56137675	0.5668717	0.55605185	0.5699923
0.0	0.58562756	0.57438195	0.568431	0.57075197	0.55598253	0.5760976	0.56167537	0.5660583	0.55695236	0.56991434
0.0	0.586287	0.57426214	0.5681652	0.57024497	0.55626565	0.5754214	0.5613069	0.5668226	0.55585617	0.56818765
0.0	0.5869031	0.57426995	0.5681692	0.5703786	0.556286	0.57646734	0.5611025	0.5666772	0.5555319	0.5694552
0.0	0.5860528	0.5737954	0.5678386	0.5708847	0.5567136	0.5761809	0.5610699	0.56613714	0.555388	0.5693499
0.0	0.5849295	0.5736044	0.5677938	0.5698775	0.5561059	0.57607025	0.56112736	0.56693715	0.55557734	0.56906766
0.0	0.5871213	0.5747621	0.5686441	0.571111	0.557213	0.57653135	0.56227493	0.56675655	0.55693144	0.569946
0.0	0.58350396	0.5743059	0.5678858	0.5697876	0.5562733	0.5761525	0.5608792	0.5666832	0.55553937	0.5693078
0.0	0.58478147	0.57267934	0.5674852	0.5697818	0.55634505	0.5752297	0.5614648	0.56718034	0.5552313	0.5691906
0.0	0.5864738	0.5737098	0.56683207	0.5692978	0.5554642	0.57463825	0.5608672	0.56637526	0.5557271	0.56802756
0.0	0.58602786	0.5731863	0.56751627	0.5703693	0.5559691	0.5762799	0.56069016	0.56738365	0.55562246	0.56944555
0.0	0.58552015	0.57464486	0.5681902	0.5714682	0.55718845	0.57661325	0.56138474	0.5670883	0.5563679	0.5699739
0.0	0.58574235	0.574574	0.56745523	0.5705184	0.5563232	0.57683486	0.5614729	0.5665405	0.556346	0.56976205
0.0	0.5859424	0.5735885	0.5675495	0.5699038	0.55529	0.575521	0.56017715	0.56707066	0.5558209	0.5687955
0.0	0.5859897	0.5747507	0.56843615	0.5710503	0.55593467	0.5769848	0.5611804	0.5673223	0.5560977	0.5698015
0.0	0.58512974	0.57439256	0.5683016	0.57064617	0.55670965	0.5766502	0.5611038	0.5671167	0.55594397	0.5698916
0.0	0.586813	0.57451767	0.56857145	0.5714192	0.55674356	0.5763904	0.56218576	0.5666297	0.55698985	0.57054377
0.0	0.5848768	0.57458985	0.5683285	0.57074416	0.55684906	0.5768991	0.5612055	0.5663141	0.55639714	0.5693095
0.0	0.585767	0.5737092	0.56813306	0.5708766	0.55634946	0.57630336	0.5612197	0.5671301	0.55530196	0.56936044
0.0	0.5853875	0.57439464	0.56785494	0.5709969	0.556195	0.5767138	0.5616335	0.56685716	0.5559644	0.5695081
0.0	0.5849419	0.57456136	0.56890666	0.57094437	0.55723256	0.5770197	0.56179935	0.5676711	0.5563831	0.56964993
0.0	0.5846201	0.573784	0.56724715	0.56979585	0.55550456	0.57520515	0.56101155	0.5665907	0.55542004	0.5689075
0.0	0.5856998	0.574312	0.56823677	0.57053846	0.5571083	0.5762773	0.5612423	0.56688285	0.5560386	0.56912553
0.0	0.5850321	0.57461005	0.5681215	0.5714905	0.55686164	0.57651925	0.56140316	0.56654674	0.5564729	0.5697651
0.0	0.5854745	0.57401437	0.56774235	0.570984	0.5561698	0.5768337	0.56113976	0.56667036	0.5560482	0.5693173
0.0	0.5844056	0.57470316	0.5679563	0.57050234	0.5561837	0.5760031	0.56063884	0.56622016	0.5563534	0.5693732
0.0	0.011571913	0.0049982136	0.0024899489	0.004604364	0.004163181	0.009765363	0.0099281855	0.031519536	0.0028528231	0.004216557
0.0	0.5840672	0.5738355	0.567443	0.57052845	0.5562488	0.57644165	0.5607361	0.56579685	0.55448586	0.5689364
0.0	0.5852483	0.57471514	0.56847256	0.5706769	0.5569413	0.5769419	0.5616798	0.5674626	0.5564395	0.56973296
0.0	0.5848819	0.5743275	0.56803304	0.5704676	0.55685097	0.5758756	0.56097883	0.567493	0.5555533	0.56911916
0.0	0.58647263	0.5741768	0.568299	0.5708076	0.5565153	0.5762272	0.56129646	0.5669133	0.556194	0.5697949
0.0	0.5845635	0.57391053	0.5677103	0.5701364	0.55636925	0.57546425	0.56081724	0.56680775	0.55553555	0.5691019
0.0	0.58673215	0.5752213	0.5688898	0.57105	0.557754	0.5783126	0.56169385	0.5673042	0.5566483	0.5700189
0.0	0.5884446	0.57721335	0.57139796	0.57442975	0.5597971	0.58038807	0.5649917	0.5693064	0.5606209	0.5729103
0.0	0.59811795	0.5859981	0.5788989	0.58406323	0.56494045	0.59104574	0.574643	0.57655454	0.57203573	0.5845887
0.0	0.5847307	0.5751726	0.5684945	0.57084435	0.5567655	0.5766682	0.5609324	0.5666008	0.55635065	0.5702771
0.0	0.584826	0.5742709	0.5685801	0.57050323	0.5572429	0.57654977	0.5612242	0.5665022	0.55628175	0.57017684
0.0	0.58573794	0.5758444	0.5695466	0.57253057	0.55805105	0.57757884	0.5627409	0.56745076	0.55800474	0.5711598
0.0	0.58392346	0.57520264	0.5689388	0.5712352	0.55724895	0.5762479	0.56201714	0.5661485	0.55623835	0.5703935
0.0	0.58405715	0.57495445	0.5682688	0.57216567	0.55670005	0.57724273	0.56192917	0.5664441	0.5564593	0.57114434
0.0	0.5850589	0.5750302	0.5684903	0.5715923	0.55688494	0.5761547	0.5608698	0.56675804	0.5565028	0.5701123
0.0	0.5864656	0.57498443	0.56877756	0.5719608	0.5576705	0.57713115	0.5620191	0.5653213	0.5573003	0.5704642
0.0	0.5843177	0.5747726	0.5693873	0.57246983	0.5575539	0.57855254	0.56201	0.5683175	0.5575057	0.5717796
0.0	0.5856753	0.5746425	0.5688763	0.57161844	0.55729026	0.57736295	0.5616119	0.5670633	0.55615723	0.57052183
0.0	0.5845137	0.575033	0.56836265	0.57129645	0.5572317	0.5766491	0.5612905	0.5666313	0.5563683	0.57011676
0.0	0.5848709	0.575352	0.5686818	0.57200056	0.5573931	0.57733774	0.5618543	0.56613815	0.5571794	0.5703159
0.0	0.58361727	0.5734568	0.5667316	0.5690262	0.55623245	0.5757457	0.55991244	0.56423736	0.554998	0.5684421
0.0	0.584621	0.5748245	0.56884986	0.5714881	0.5575392	0.5766791	0.5614455	0.56420135	0.5557318	0.5702472
0.0	0.58757585	0.57725745	0.5711693	0.57515013	0.5593789	0.5821517	0.56544954	0.5687924	0.5605406	0.57400876
0.0	0.58766145	0.57778025	0.5716032	0.57452214	0.559859	0.58202803	0.56576926	0.5688657	0.5614242	0.57461
0.0	0.58770365	0.57662284	0.5707861	0.5730978	0.55871123	0.5809485	0.56556535	0.569554	0.56133294	0.5746174
0.0	0.58840096	0.5779063	0.5710981	0.5751545	0.55953693	0.58205104	0.56554437	0.5695085	0.5620476	0.5747004
0.0	0.58375293	0.5741217	0.5682449	0.5697062	0.5567739	0.57509804	0.56020325	0.5672542	0.5558897	0.56949866
0.0	0.58626187	0.5737412	0.5679147	0.57013816	0.5565483	0.57573456	0.5616683	0.5654915	0.55566365	0.56891024
0.0	0.5899579	0.5763811	0.5698032	0.5723732	0.5590875	0.5782875	0.56433874	0.5685825	0.55977273	0.5727971
0.0	0.589638	0.5760556	0.5698959	0.572603	0.5589415	0.5780249	0.5645821	0.56806487	0.55983025	0.5728116
0.0	0.59800726	0.58664423	0.5786441	0.58258116	0.5645284	0.5889451	0.57429314	0.5778016	0.572165	0.583573
0.0	0.5853756	0.57446754	0.5685111	0.570605	0.55777186	0.5763736	0.5618287	0.5671582	0.5560187	0.5706842
0.0	0.5851717	0.5743733	0.5677424	0.5707446	0.5570963	0.57641613	0.56193334	0.5674379	0.5564554	0.57024723
0.0	0.5851088	0.5734774	0.5666689	0.5689612	0.5563141	0.57412106	0.56045395	0.56723464	0.5548511	0.5688535
0.0	0.58627695	0.57495195	0.5687418	0.5716095	0.55727357	0.5767616	0.5617474	0.56652176	0.5566218	0.5703232
0.0	0.5866409	0.5739919	0.5675648	0.5700813	0.5569505	0.576464	0.56221986	0.5646342	0.555949	0.56960326
0.0	0.5864569	0.57464135	0.56789297	0.5698722	0.5575849	0.5765232	0.56147623	0.56644833	0.55499715	0.57024693
0.0	0.5863518	0.57395154	0.56742406	0.5692426	0.5574313	0.57641965	0.5616959	0.5643442	0.5552376	0.56992245
0.0	0.58560234	0.57447916	0.5675661	0.57038075	0.55706817	0.5755215	0.5609735	0.56524974	0.55536854	0.5691776
0.0	0.5863422	0.5751311	0.56880033	0.5721401	0.55792886	0.5770364	0.56232566	0.5665504	0.5571304	0.57030815
0.0	0.58689016	0.57469726	0.5689274	0.57105726	0.5575937	0.5774841	0.5608655	0.566412	0.5567657	0.57058007
0.0	0.5891825	0.57582074	0.56907314	0.5722634	0.5582381	0.5781821	0.56409466	0.5666447	0.5588904	0.57121754
0.0	0.5893479	0.5749129	0.56892145	0.5718262	0.5580692	0.5777984	0.5639427	0.5665601	0.55884534	0.5712073
0.0	0.5880744	0.5756836	0.56911886	0.57233	0.5585777	0.578177	0.56430113	0.5668911	0.55928653	0.5722035
0.0	0.58828896	0.57471997	0.5689005	0.5717205	0.5581851	0.5774898	0.5641196	0.5662319	0.5587909	0.5721776
0.0	0.5863186	0.5741205	0.5686586	0.57093817	0.5576969	0.5768132	0.56205976	0.5673512	0.55621743	0.57078385
0.0	0.5862561	0.57526964	0.56888616	0.5715356	0.5571271	0.576696	0.5614989	0.5665676	0.5566577	0.56989956
0.0	0.5852582	0.57494015	0.5690078	0.5712773	0.55736905	0.57676625	0.5616301	0.56469905	0.5565324	0.56958747
0.0	0.5842784	0.57518846	0.56877	0.5703729	0.5564238	0.5756833	0.5615546	0.5666622	0.55541325	0.56983465
0.0	0.5874647	0.5759356	0.56930035	0.57295567	0.5581735	0.57819074	0.5629247	0.56704956	0.5574354	0.57107806
0.0	0.5861279	0.5748418	0.5687505	0.5710747	0.5568189	0.5771709	0.5618406	0.56608987	0.55658674	0.56933725
0.0	0.587088	0.57488024	0.56848025	0.5709292	0.55611116	0.57604617	0.56090724	0.566252	0.5562992	0.56988895
0.0	0.59035194	0.57546526	0.5692376	0.57244647	0.5587471	0.57798684	0.56442404	0.568295	0.5597455	0.57209545
0.0	0.5854408	0.5742714	0.5676741	0.57130533	0.5568153	0.5762713	0.5612512	0.5650791	0.5559097	0.56978947
0.0	0.588379	0.57855135	0.57190454	0.57555497	0.5597769	0.58194155	0.5659101	0.5711518	0.5620623	0.57552385
0.0	0.0019841602	0.007632619	0.0071688374	0.007944628	0.009841154	0.013422482	0.013024989	0.0082989335	0.00487563	0.0052930154
0.0	0.5865951	0.57398933	0.567169	0.57053506	0.55685645	0.5767956	0.56100875	0.56501067	0.55522877	0.570358
0.0	0.58817595	0.57474	0.5686201	0.57128465	0.55774677	0.5762083	0.56214833	0.56659967	0.5565154	0.569669
0.0	0.59353477	0.58377296	0.5762741	0.58051777	0.56314266	0.5872587	0.5713411	0.5735268	0.56853384	0.5805801
0.0	0.59455097	0.5842524	0.5771679	0.58156884	0.56371135	0.5866121	0.57207775	0.5743724	0.56899554	0.5808638
0.0	0.59460473	0.58354306	0.57654047	0.58144647	0.5634265	0.58664006	0.57127416	0.5741727	0.567711	0.58022135
0.0	0.59373236	0.5835666	0.5766255	0.5803122	0.563561	0.58652836	0.5717717	0.5755155	0.569075	0.5804446
0.0	0.5929056	0.5835861	0.57679754	0.5810545	0.56192946	0.58609337	0.5711706	0.5740021	0.5687162	0.5805339
0.0	0.59455943	0.5838606	0.577298	0.5811172	0.5629005	0.5873304	0.5718142	0.57466924	0.56791884	0.5808446
0.0	0.5949758	0.5843401	0.5773651	0.58097875	0.56364316	0.5867563	0.5714929	0.57545114	0.56920445	0.5809878
0.0	0.59866995	0.583414	0.5767622	0.58010364	0.5638282	0.58597535	0.5732052	0.5760248	0.5699773	0.5793539
0.0	0.5982753	0.5846644	0.57804155	0.5821684	0.56423753	0.5880847	0.5735243	0.576337	0.5711383	0.5823777
0.0	0.5938113	0.58404857	0.57770514	0.5810417	0.56314796	0.58733344	0.57130593	0.5742635	0.5682819	0.5815248
0.0	0.5842301	0.5753292	0.5693192	0.5717849	0.55746573	0.5777509	0.56196636	0.56554437	0.5565545	0.57156914
0.0	0.58711797	0.575004	0.56812954	0.5710502	0.5575521	0.5766527	0.5614378	0.5666968	0.55732465	0.5697321
0.0	0.59560955	0.58391774	0.5776363	0.580756	0.56228995	0.5873335	0.5711649	0.5739344	0.5681251	0.5811115
0.0	0.5985368	0.58424926	0.57790184	0.5809252	0.56360936	0.5868387	0.5731014	0.57570004	0.57002676	0.58145267
0.0	0.0045850477	0.006803425	0.007120353	0.0047804327	0.005254999	0.0136681115	0.015189705	0.009228163	0.0027533562	0.0047125393
0.0	0.0016327548	0.0054444545	0.0049276003	0.0043337606	0.014008413	0.0075745494	0.013699808	0.0068373177	0.0026428879	0.0038348564
0.0	0.012419112	0.005456725	0.0057156384	0.004778321	0.0071699847	0.007821767	0.0066622472	0.01168853	0.0026408893	0.004343924
0.0	0.009299859	0.007587399	0.0072223935	0.0021197554	0.0042750896	0.0081752455	0.012673317	0.0091076745	0.0039976533	0.0058577275
0.0	0.0075008236	0.005718904	0.005697087	0.0034705207	0.004103841	0.014342732	0.03704943	0.015775163	0.0019493316	0.004113739
0.0	0.07970216	0.0053924033	0.0057062237	0.0048206197	0.007047766	0.009726602	0.01818114	0.026707584	0.002417909	0.0049339877
0.0	0.0029392317	0.0059479894	0.010280366	0.0045124437	0.0033234495	0.0121136	0.005101207	0.04976429	0.0011411471	0.003977407
0.0	0.00920056	0.004535531	0.00578931	0.004579643	0.0112026455	0.012013971	0.013001923	0.015534443	0.0026529762	0.0057091597
0.0	0.010430675	0.00417406	0.0060318955	0.005271648	0.014127142	0.0116564	0.021951504	0.066804715	0.002644838	0.0044233147
0.0	0.5856022	0.5745655	0.568215	0.57190084	0.55785877	0.5773084	0.5620026	0.5681673	0.55648917	0.5709603
0.0	0.5968859	0.5839731	0.5776062	0.58127946	0.5637724	0.5867906	0.5732883	0.5755944	0.5701173	0.5815985
0.0	0.5859869	0.5739695	0.5678685	0.5701312	0.55560064	0.57578963	0.5614375	0.5663682	0.55633163	0.5697952
0.0	0.58654124	0.5740461	0.5679367	0.5699869	0.55751586	0.5764812	0.5610573	0.56646025	0.55607206	0.5701709
0.0	0.59554964	0.5835988	0.5767334	0.5801645	0.5628253	0.58691233	0.5701834	0.57403743	0.56759256	0.5789318
0.0	0.58976066	0.57852155	0.5718318	0.57489663	0.55957144	0.58175224	0.56624126	0.57132053	0.5616837	0.5748511
0.0	0.5878443	0.57499737	0.5693444	0.571236	0.55768126	0.57697666	0.5627335	0.566692	0.5574948	0.5709684
0.0	0.59622854	0.5850429	0.57804555	0.58088976	0.5632985	0.58734417	0.57242084	0.5757058	0.56955737	0.58131886
0.0	0.5871401	0.5760155	0.5696601	0.57141477	0.55765086	0.5775735	0.5629393	0.56762743	0.5579099	0.57156384
0.0	0.5874541	0.57453567	0.5680851	0.5711775	0.55781865	0.5765551	0.56055385	0.56834763	0.55649835	0.57053393
0.0	0.58572274	0.5752221	0.56863016	0.57167065	0.5574217	0.57786846	0.5614674	0.5666613	0.55674314	0.5704687
0.0	0.597025	0.58490133	0.5778381	0.5809202	0.5636648	0.5870696	0.57206744	0.57519823	0.56933707	0.5817631
0.0	0.5872138	0.57509536	0.56810325	0.5708323	0.5571743	0.57654524	0.56147075	0.5667023	0.5561697	0.57014495
0.0	0.58659744	0.57549655	0.56864405	0.5714135	0.5580474	0.577263	0.5619881	0.56750506	0.5567468	0.57012737
0.0	0.59524417	0.5838331	0.57670605	0.58091664	0.5632685	0.58781904	0.57091695	0.57514656	0.568887	0.5815416
0.0	0.5896976	0.57832426	0.5714528	0.5737786	0.5586717	0.5809905	0.56506914	0.5685685	0.56001514	0.57339394
0.0	0.58919036	0.57848537	0.57119244	0.5739223	0.55921847	0.58142215	0.5653746	0.5690284	0.56079537	0.5740431
0.0	0.58861965	0.5776874	0.5713658	0.5734825	0.55948687	0.58150834	0.5652517	0.5694527	0.56076884	0.5744586
0.0	0.5888401	0.57757145	0.5713296	0.5741638	0.55951184	0.5807805	0.56540656	0.57058966	0.5605776	0.574397
0.0	0.58826405	0.5779222	0.57081366	0.5733782	0.55835986	0.58103514	0.5654596	0.56687886	0.55951023	0.5733073
0.0	0.58804643	0.5778265	0.5717405	0.57461905	0.55934674	0.5815149	0.565739	0.5708577	0.56096864	0.57386047
0.0	0.5894417	0.57801473	0.57132304	0.5730278	0.5588172	0.5793729	0.5655096	0.56781006	0.56047606	0.57428336
0.0	0.5888427	0.5778124	0.57124084	0.5735635	0.5592746	0.58125895	0.5653812	0.569534	0.5609685	0.57427293
0.0	0.5888999	0.5780681	0.5715834	0.5741606	0.55931646	0.5815174	0.5656406	0.57038546	0.56077325	0.5742799
0.0	0.5896009	0.5779795	0.57134706	0.5745502	0.5591439	0.58162063	0.5657793	0.56959486	0.5608582	0.5732898
0.0	0.007821363	0.0058215656	0.006619195	0.0053757257	0.00727973	0.012574506	0.008900694	0.059395175	0.0034067028	0.0038935242
0.0	0.5894689	0.57777715	0.5713997	0.5738943	0.55883014	0.58098906	0.5655647	0.57004875	0.560737	0.5738225
0.0	0.58892095	0.5778296	0.5708298	0.57312936	0.5587307	0.5808695	0.5646874	0.56963426	0.5603358	0.5741564
0.0	0.58776164	0.57779324	0.5714756	0.5746538	0.55856955	0.5812699	0.5656259	0.5699353	0.56098825	0.57451797
0.0	0.5898886	0.578996	0.57203513	0.5754274	0.5599221	0.58236176	0.5654497	0.57008463	0.5619528	0.5753794
0.0	0.58848196	0.57803446	0.5715797	0.57427394	0.55900514	0.5816942	0.5658253	0.5708578	0.56125253	0.5744745
0.0	0.58853567	0.5776954	0.5711759	0.57383627	0.5590652	0.58032644	0.5654988	0.5695339	0.56017464	0.5742704
0.0	0.58971536	0.57772857	0.57134545	0.5749384	0.55954313	0.5817314	0.56621784	0.5707112	0.5616087	0.57468534
0.0	0.5889521	0.57807964	0.5717676	0.57404035	0.559391	0.5812954	0.56566006	0.5707554	0.5608472	0.5732333
0.0	0.5897287	0.5779154	0.5709657	0.57399863	0.5593855	0.5812603	0.5660497	0.5709025	0.5612199	0.5748151
0.0	0.5895596	0.57815504	0.5705415	0.5738079	0.5591606	0.58050936	0.56566346	0.56903195	0.56003404	0.57352245
0.0	0.5893273	0.5764657	0.5709422	0.573848	0.5594976	0.58115983	0.5655132	0.5684927	0.55937725	0.57334423
0.0	0.58832675	0.5784708	0.5713733	0.5744481	0.55935776	0.5807881	0.565762	0.5708304	0.5610854	0.573423
0.0	0.58859736	0.5780522	0.5708645	0.5738748	0.55903345	0.58093125	0.56517935	0.57015103	0.560279	0.5740202
0.0	0.58651364	0.57808495	0.5712344	0.57344663	0.55919176	0.581794	0.5662809	0.5696504	0.56060034	0.5750574
0.0	0.5954309	0.58454674	0.5775614	0.5818822	0.56388104	0.58814186	0.5726208	0.57597953	0.56953883	0.5807118
0.0	0.5978378	0.5870638	0.5792278	0.58414876	0.5652799	0.59099966	0.5753464	0.57719433	0.5728695	0.5843909
0.0	0.58388937	0.5752303	0.56890404	0.5708617	0.5567911	0.5771347	0.5615069	0.5658559	0.5573453	0.57043606
0.0	0.5954724	0.58355147	0.57670367	0.5805302	0.5628713	0.5863932	0.57089674	0.57491696	0.56809187	0.57905
0.0	0.595057	0.5839975	0.5775584	0.5817105	0.562694	0.588039	0.5709868	0.5736206	0.5686557	0.5805751
0.0	0.5866816	0.57476366	0.56849927	0.57118946	0.5574109	0.57689035	0.56184876	0.56683683	0.5569276	0.5694876
0.0	0.59539974	0.58465517	0.57749563	0.58156794	0.5634621	0.58809763	0.57181776	0.5754234	0.56869256	0.58029795
0.0	0.58663446	0.57552195	0.5691554	0.5720613	0.5580594	0.5776977	0.56228036	0.5656833	0.5568454	0.5710622
0.0	0.5864992	0.5745315	0.56805825	0.5704296	0.5576724	0.57507336	0.56159335	0.5659067	0.55619276	0.56814563
0.0	0.5860887	0.5745968	0.56759703	0.57105935	0.55725265	0.5769989	0.56153196	0.5645191	0.5555714	0.56950486
0.0	0.59925723	0.5844872	0.5771357	0.58184004	0.5636517	0.58843976	0.5738507	0.5769055	0.5712713	0.5818945
0.0	0.598923	0.58442414	0.5772094	0.58200127	0.5636749	0.58837074	0.57412803	0.5770035	0.5713063	0.58211344
0.0	0.5990566	0.5873351	0.57991916	0.5840393	0.56527776	0.5910061	0.574594	0.5785198	0.5729392	0.58425105
0.0	0.5990566	0.5873351	0.57991916	0.5840393	0.56527776	0.5910061	0.574594	0.5785198	0.5729392	0.58425105
0.0	0.58581156	0.57496786	0.56838906	0.57096356	0.5576407	0.5770324	0.5611075	0.56664836	0.5566933	0.5704554
0.0	0.59494126	0.58406407	0.57716554	0.5810171	0.5632122	0.58739173	0.5705317	0.5748276	0.56801414	0.58042705
0.0	0.5859369	0.5749792	0.56858283	0.5711963	0.55802053	0.57779664	0.5611029	0.5673596	0.556556	0.57069886
0.0	0.5962901	0.5833842	0.57674986	0.5791696	0.5629153	0.5863788	0.57098114	0.5738157	0.56810355	0.57964283
0.0	0.5934254	0.5837383	0.57732135	0.5816906	0.5627748	0.5873877	0.5711478	0.57163703	0.567256	0.58104163
0.0	0.5861165	0.57498837	0.56852394	0.5719315	0.5573274	0.5780587	0.5619829	0.565533	0.55638146	0.57080185
0.0	0.5947207	0.58348686	0.576784	0.58094674	0.5624684	0.5870059	0.5712426	0.5726565	0.5682312	0.5797795
0.0	0.58580744	0.5747149	0.56908596	0.57175	0.5576309	0.5773969	0.56114167	0.56557	0.5563775	0.57071674
0.0	0.5870472	0.5766239	0.5701684	0.57332504	0.55919796	0.57927746	0.5640061	0.5690238	0.5596406	0.57179034
0.0	0.58664507	0.5743143	0.5683013	0.57023805	0.5577171	0.5765024	0.56141496	0.56688553	0.554594	0.56966645
0.0	0.5865893	0.57480115	0.56869596	0.5714379	0.55771124	0.57721996	0.56246567	0.5678245	0.5559337	0.57083
0.0	0.020667128	0.0010620023	0.0051219137	0.004454237	0.006855196	0.0091024395	0.010568564	0.014949887	0.0032127274	0.0052421354
0.0	0.59830046	0.58521783	0.57852364	0.58237684	0.5645412	0.5877967	0.5739785	0.57703334	0.5715852	0.58258647
0.0	0.59830046	0.58521783	0.57852364	0.58237684	0.5645412	0.5877967	0.5739785	0.57703334	0.5715852	0.58258647
0.0	0.58726794	0.57547826	0.5696339	0.572524	0.5579814	0.57746714	0.56138366	0.56516176	0.5569483	0.57143
0.0	0.5962271	0.58494294	0.5779897	0.58132243	0.5638888	0.5881485	0.57284725	0.57529294	0.57031447	0.58154833
0.0	0.59702045	0.5854936	0.57890016	0.5828292	0.56510806	0.58999145	0.5740152	0.5771779	0.5721198	0.5826758
0.0	0.5965463	0.5853626	0.57833946	0.58221495	0.56449383	0.58819085	0.57284653	0.5763587	0.57068515	0.58218145
0.0	0.5962271	0.58494294	0.5779897	0.58132243	0.5638888	0.5881485	0.57284725	0.57529294	0.57031447	0.58154833
0.0	0.58680403	0.5755987	0.56931037	0.57250875	0.5579382	0.57822853	0.56341535	0.5668371	0.558589	0.5710542
0.0	0.5962271	0.58494294	0.5779897	0.58132243	0.5638888	0.5881485	0.57284725	0.57529294	0.57031447	0.58154833
0.0	0.5857122	0.5743581	0.5674273	0.57095355	0.55704665	0.57684046	0.561544	0.5651367	0.555343	0.56960404
0.0	0.5880567	0.5753733	0.569468	0.5721735	0.5582977	0.5777842	0.5627159	0.5669956	0.5578576	0.5702994
0.0	0.5883662	0.5769233	0.5704376	0.5734371	0.55924124	0.5797337	0.5642186	0.5691567	0.5598658	0.57300705
0.0	0.59789807	0.5872525	0.5799416	0.5842177	0.56546426	0.5912821	0.5752751	0.5770652	0.5731114	0.58448064
0.0	0.5875692	0.57555026	0.569067	0.57185525	0.55811054	0.57720864	0.56315625	0.5673765	0.5576016	0.57031447
0.0	0.5852078	0.5739113	0.5679156	0.5712025	0.55645275	0.5770209	0.5600892	0.56509805	0.555842	0.56881213
0.0	0.59899884	0.58640474	0.57892466	0.58365977	0.5649318	0.5910133	0.5746202	0.5780024	0.57251245	0.58396643
0.0	0.59694713	0.58665305	0.57955736	0.58388066	0.56453973	0.5909449	0.57496524	0.57644635	0.57236004	0.58308774
0.0	0.5877335	0.57855946	0.5717862	0.57356066	0.5586843	0.5810213	0.5643491	0.5693624	0.5609308	0.5731901
0.0	0.59608066	0.5864121	0.57924545	0.58281636	0.56427824	0.5910051	0.5736613	0.5775706	0.5722699	0.58276963
0.0	0.5965342	0.5858315	0.57884604	0.58344	0.5648157	0.59070104	0.5742647	0.57749647	0.571216	0.58168894
0.0	0.58928466	0.57703865	0.571622	0.57431626	0.55869454	0.5810544	0.56480813	0.56871665	0.5603974	0.57403064
0.0	0.59633774	0.5837637	0.57609063	0.5798993	0.5631148	0.58657616	0.57142156	0.57479084	0.5678107	0.5801203
0.0	0.5880609	0.5765085	0.5699057	0.5733969	0.55856186	0.5795536	0.56410176	0.5684769	0.559654	0.57187825
0.0	0.5866528	0.57444376	0.56822056	0.5704895	0.5574529	0.57711846	0.56154	0.5666574	0.5562008	0.57016873
0.0	0.5959639	0.58489764	0.5776861	0.5806929	0.563874	0.58803123	0.57174504	0.57502866	0.5687547	0.5807234
0.0	0.58579534	0.57508403	0.5690332	0.5713126	0.55826366	0.5782244	0.56117004	0.5670788	0.55632716	0.5703825
0.0	0.58739346	0.5747315	0.56808203	0.5709671	0.55748427	0.575998	0.56135005	0.56612825	0.55613613	0.57043165
0.0	0.5862754	0.57476807	0.5683864	0.5706534	0.5572631	0.57635665	0.56180805	0.5659275	0.55596447	0.5698298
0.0	0.5854214	0.5744878	0.56753707	0.5718006	0.5567231	0.5769724	0.56115365	0.5654625	0.5558712	0.57115656
0.0	0.5836304	0.57517505	0.567403	0.5703787	0.557669	0.5770022	0.5617145	0.5654479	0.5561871	0.56924
0.0	0.5953013	0.58436394	0.57778025	0.5820239	0.5637346	0.5875216	0.57165366	0.5742096	0.56878155	0.58122516
0.0	0.58825064	0.5747592	0.5683805	0.5712208	0.5574879	0.57642686	0.5618378	0.5672359	0.5564134	0.57003516
0.0	0.5883693	0.57533664	0.57008964	0.5725266	0.5581029	0.57867384	0.5629479	0.5679336	0.5569749	0.57182395
[truncated: 21,662 more rows]
