# Supplementary material for: Teasing out missing reactions in genome-scale metabolic networks through hypergraph learning
Source: Nat Commun. 2023 Apr 25;14:2375. doi: 10.1038/s41467-023-38110-7 (PMC10130184; doi:10.1038/s41467-023-38110-7)
Supplement: Supplementary file 4 — Source Data [file 41467_2023_38110_MOESM4_ESM.zip › Source Data/Figure 2/j-m/iRC1080_node2vec.csv]

	0	0.1	0.1.1	0.1.1.1	0.1.1.1.1	0.1.1.1.1.1	0.1.1.1.1.1.1	0.1.1.1.1.1.1.1	0.1.1.1.1.1.1.1.1	0
1.0	0.011035364	0.5772422	0.5746699	0.5782554	0.57150793	0.5733215	0.5813138	0.57561433	0.5797238	0.01828734
1.0	0.5772959	0.5779172	0.15132599	0.07543766	0.098338254	0.57502836	0.5826931	0.57696486	0.5805039	0.57016313
1.0	0.5770396	0.5789449	0.12189616	0.57964414	0.5716949	0.57469374	0.5806556	0.57678103	0.5805037	0.57100594
1.0	0.5771091	0.57948273	0.16868936	0.5795816	0.09882904	0.573624	0.58157897	0.5769997	0.011206724	0.108849846
1.0	0.5762365	0.5786275	0.57512003	0.5788552	0.018416977	0.5739876	1.8304357e-06	0.5774896	0.5785328	0.5717235
1.0	0.57724184	0.57773536	0.5760223	0.57835746	0.5713073	0.57338667	0.58151776	0.57530123	0.5790481	0.5695674
1.0	0.57616353	0.0947956	0.5763484	0.5790472	0.5705623	0.575481	0.58086455	0.57667965	0.5799363	0.570894
1.0	0.16457961	0.5756292	0.5747632	0.57920814	0.0063986173	0.57488674	0.5809034	0.5765218	0.5785135	0.5734134
1.0	0.57734114	0.5800675	0.007837231	0.166695	0.57155627	0.5747352	0.5809257	0.014747725	0.5801683	0.57131755
1.0	0.010270666	0.57922894	0.5757379	0.57828	0.5719788	0.5749257	0.5808753	0.57548994	0.57869136	0.5730746
1.0	0.5770001	0.1196559	0.57491904	0.578779	0.5722165	0.005548059	0.58076394	0.5746047	0.57981884	0.5708832
1.0	0.5768459	0.5784223	0.16958342	0.5794363	0.5720592	0.57147694	0.580011	0.5733993	0.5804554	0.57112753
1.0	0.57798356	0.5786781	0.57473797	0.07596957	0.57197285	0.57237184	0.5813049	0.06271207	0.57913	0.5712337
1.0	0.5771672	0.58019215	0.57581323	0.22519802	0.57162625	0.5752967	0.5815012	0.57593006	0.5789827	0.5703179
1.0	0.5769467	0.57798624	0.07487307	0.5774463	0.56960577	0.085065044	0.58155715	0.5755955	0.00934303	0.5707208
1.0	0.57641524	0.57805896	0.57489765	0.57887363	0.03114441	0.1722903	0.5801781	0.18093938	0.1140843	0.5716613
1.0	0.57702225	0.5781849	0.5747944	0.57960755	0.5707462	0.0115681505	0.578791	0.57939196	0.5829556	0.0842223
1.0	0.5774616	0.12047701	0.09530499	0.5782175	0.5727767	0.5737146	0.5808053	0.016346453	0.5800161	0.57217145
1.0	0.5756581	0.57678103	0.5772389	0.5794853	0.5736482	0.5740537	0.579983	0.57633334	0.5783158	0.062186733
1.0	0.5770077	0.5788775	0.57630414	0.57795495	0.15408437	0.57457095	0.5794019	0.5773299	0.57853985	0.07093636
1.0	0.5767979	0.14382502	0.10436506	0.57853496	0.5724226	0.5735082	0.5800039	0.57606095	0.5809771	0.57129526
1.0	0.5774482	0.07840554	0.57480484	0.57956076	0.571431	0.006978719	0.58189315	0.09036166	0.57899827	0.57169545
1.0	0.5770539	0.57791877	0.5742765	0.5777361	0.57187885	0.5736301	0.0076226206	0.575525	0.5803625	0.57104886
1.0	0.5771946	0.5766713	0.5759986	0.58024013	0.039205156	0.57351327	0.58018816	0.5769325	0.5804041	0.57035625
1.0	0.5771808	0.5802029	0.008821251	0.5783971	0.008558202	0.5734597	0.5810148	0.575394	0.5800314	0.57026356
1.0	0.5777458	0.5784209	0.5759906	0.577238	0.5711559	0.5740396	0.5798496	0.5767248	0.5793444	0.57086617
1.0	0.10465066	0.5770943	0.57619023	0.5777671	0.5711213	0.57399184	0.5802589	0.5759707	0.58031493	0.5700584
1.0	0.5779194	0.578853	0.57624465	0.5771944	0.5720841	0.574019	0.58083063	0.5752275	0.5798235	0.5716286
1.0	0.10588098	0.007154099	0.57552373	0.5798938	0.015997598	0.57330996	0.58115417	0.5775254	0.58055556	0.5711166
1.0	0.010433003	0.1582579	0.0068216543	0.5782048	0.57119495	0.5725721	0.025018768	0.57686526	0.5788044	0.57121485
1.0	0.5766655	0.57886463	0.5760137	0.57968324	0.1043201	0.57433516	0.008654489	0.5759012	0.5786415	0.5695893
1.0	0.5766304	0.10237885	0.57414347	0.5785713	0.57122064	0.5770494	0.5807037	0.5749961	0.5791742	0.5708027
1.0	0.57729566	0.57995754	0.13565524	0.5782056	0.15372838	0.100316145	0.5813863	0.57554877	0.58071154	0.5709148
1.0	0.57673866	0.5800928	0.5779941	0.5781448	0.5740027	0.57316005	0.5780468	0.5761872	0.5802406	0.08479208
1.0	0.11187023	0.5790376	0.5766548	0.5791545	0.57307434	0.5749426	0.123704545	0.5747879	0.5807249	0.5714444
1.0	0.5775028	0.5781541	0.5752225	0.57932127	0.031006336	0.5726533	0.57989466	0.57675475	0.5785016	0.5702276
1.0	0.5767639	0.578695	0.5760062	0.5788333	0.57144606	0.5740622	0.5809183	0.5760565	0.58185905	0.5710725
1.0	0.57509524	0.0060711917	0.5764379	0.5806354	0.57276976	0.13529736	0.58145714	0.57521003	0.5791634	0.57080245
1.0	0.5780056	0.57853144	0.5756823	0.5780772	0.57211274	0.57437015	0.5812349	0.1476117	0.579647	0.5706317
1.0	0.57710534	0.5797178	0.11743747	0.5784105	0.5704806	0.5745719	0.58287024	0.575515	0.579263	0.57058865
1.0	0.5773952	0.579869	0.5759156	0.5786357	0.57043713	0.5746469	0.58008826	0.57652587	0.5790278	0.5698195
1.0	0.5758497	0.5779266	0.5768275	0.5803389	0.57191765	0.5734889	0.58176917	0.57614285	0.57984924	0.57055163
1.0	0.14131115	0.013256205	0.11304795	0.5804136	0.569128	0.57293403	0.58193874	0.57521564	0.5802596	0.5713493
1.0	0.5764921	0.5801934	0.57345086	0.57712084	0.16601777	0.5737782	0.58027995	0.5743454	0.57885194	0.5696011
1.0	0.57744855	0.57978654	0.57679665	0.5792797	0.57161015	0.5749662	0.5807963	0.5742297	0.5799749	0.57033277
1.0	0.5765202	0.57835454	0.57774633	0.57724535	0.5717862	0.5721497	0.58133084	0.5757822	0.58116186	0.568729
1.0	0.5767281	0.5794462	0.575651	0.18000908	0.57198584	0.57423234	0.5799278	0.16568348	0.12351536	0.5701685
1.0	0.5768285	0.57860976	0.5766359	0.57803565	0.57108974	0.57381153	0.5802148	0.5750913	0.5784988	0.08480388
1.0	0.5759733	0.5787099	0.5753548	0.0059950114	0.57188535	0.5749735	0.5794564	0.14099376	0.57934946	0.56973195
1.0	0.57604176	0.5785082	0.57766163	0.579936	0.57298696	0.016240036	0.580995	0.5753809	0.58093375	0.5701052
1.0	0.19609074	0.5770963	0.576102	0.57804877	0.57181305	0.5723614	0.12127183	0.5749126	0.58004457	0.57003146
1.0	0.5762535	0.57933253	0.11295464	0.17714956	0.57124096	0.57438695	0.5801466	0.5760076	0.5788711	0.11913172
1.0	0.57781786	0.5786373	0.5759366	0.5798133	0.57095104	0.10049321	0.58055687	0.5744407	0.58245164	0.08990705
1.0	0.57721734	0.11961482	0.57780313	0.57929444	0.5709548	0.573188	0.5819098	5.942859e-05	0.5790489	0.57066596
1.0	0.57699376	0.5774876	0.5748437	0.5782245	0.12980014	0.5747993	0.5816107	0.5766439	0.0067250496	0.5705216
1.0	0.5769117	0.5780213	0.5755612	0.57992786	0.5724969	0.17276819	0.009697301	0.25388798	0.5799679	0.5693132
1.0	0.008243631	0.5792922	0.57475257	0.5788534	0.5707227	0.57390094	0.007599095	0.1617097	0.57948416	0.57168204
1.0	0.5769017	0.57781214	0.57567334	0.57859796	0.02933887	0.5734354	0.58049524	0.57587475	0.1545241	0.5706712
1.0	0.5764521	0.578036	0.57547534	0.5783579	0.57011706	0.5731964	0.5808734	0.5760184	0.57935095	0.5715323
1.0	0.5775569	0.5759553	0.069599	0.57972723	0.5700726	0.5732985	0.5808471	0.5761148	0.57913595	0.13613251
1.0	0.57653856	0.5794212	0.574586	0.1428419	0.57189536	0.57207656	0.5811601	0.5748435	0.5798849	0.57063365
1.0	0.012800861	0.57758147	0.57534385	0.5778737	0.57265633	0.5726064	0.578707	0.57744724	0.006670069	0.5716656
1.0	0.57677525	0.5779795	0.008073355	0.57847077	0.008734837	0.03448895	0.5794097	0.03596228	0.58134025	0.56978804
1.0	0.57580847	0.5787746	0.5764191	0.57922804	0.571981	0.5731492	0.5812707	0.57545954	0.5787266	0.5689995
1.0	0.575287	0.58020097	0.5746391	0.011618321	0.57290465	0.57262075	0.5818926	0.574238	0.57935745	0.11640539
1.0	0.14576745	0.5781873	0.5762399	0.16721953	0.57198197	0.5750611	0.5805658	0.5742172	0.5775629	0.571037
1.0	0.5756076	0.57937384	0.5745828	0.58127606	0.007653997	0.57430774	0.009683226	0.5780506	0.58168346	0.57234454
1.0	0.5766143	0.090478435	0.57671595	0.5779549	0.028063023	0.5733237	0.0568497	0.5755788	0.10986261	0.57125664
1.0	0.5783713	0.5788769	0.57499355	0.0082820095	0.097912565	0.57330483	0.5801303	0.576563	0.57894474	0.14300892
1.0	0.15368308	0.0001239363	0.5744163	0.57816464	0.5736074	0.5724838	0.5800726	0.57630515	0.13312827	0.57003987
1.0	0.5763023	0.57858074	0.5751635	0.13246252	0.56986463	0.5732728	0.58114696	0.57646424	0.5791989	0.5707578
1.0	0.57338274	0.57925177	0.57655376	0.57812566	0.57144326	0.18013749	0.15190494	0.5752456	0.57791257	0.5696188
1.0	0.5764659	0.5795412	0.57586414	0.5783258	0.57194096	0.5743114	0.5808344	0.013318265	0.57904226	0.5711739
1.0	0.5762902	0.57940733	0.57670784	0.05185926	0.56922174	0.57416666	0.58048505	0.57400566	0.008727677	0.56934834
1.0	0.5756515	0.58077157	0.0075600706	0.5772158	0.57145226	0.5732096	0.5809273	0.5763885	0.5780215	0.5716808
1.0	0.5752365	0.57906383	0.5760679	0.5779821	0.570938	0.5760121	0.58155626	0.1914434	0.5784183	0.56957823
1.0	0.57643455	0.57766163	0.5749863	0.5793911	0.5720206	0.5729455	0.58091027	0.013538381	0.101075284	0.56978846
1.0	0.57567126	0.19429807	0.018868688	0.57911986	0.5726478	0.5749108	0.57998395	0.57440907	0.58062196	0.5700719
1.0	0.004574225	0.004763962	0.5747317	0.5800308	0.5736976	0.5739034	0.57966894	0.57596296	0.5786661	0.57197475
1.0	0.5759335	0.5782581	0.12711231	0.57903326	0.5728513	0.57242066	0.5809259	0.5760763	0.5785695	0.5716984
1.0	0.57711715	0.5809029	0.5746073	0.57722056	0.57262975	0.57376707	0.12190267	0.5753984	0.5797509	0.57078284
1.0	0.57656443	0.008686889	0.5748972	0.57914966	0.57084453	0.5725285	0.046449203	0.57496923	0.57979983	0.57040435
1.0	0.5760164	0.5787406	0.008320365	0.57855535	0.5708676	0.57564557	0.58035135	0.1334347	0.58013135	0.5707557
1.0	0.57710224	0.5796067	0.13149352	0.008384492	0.5745529	0.5750446	0.08873483	0.5749311	0.57939035	0.5720905
1.0	0.57704014	0.58026356	0.57629794	0.5797095	0.57092947	0.5731443	0.58059627	0.5758824	0.5792136	0.106428854
1.0	0.5736694	0.5808105	0.5758404	0.5797861	0.10509375	0.5742088	0.58136714	0.5761311	0.09059805	0.570583
1.0	0.17325276	0.009062824	0.09710645	0.5784342	0.11212739	0.13611121	0.5783629	0.13270497	0.18147328	0.5719158
1.0	0.5765677	0.095053814	0.57516944	0.5768459	0.009115652	0.13871261	0.18701404	0.57545424	0.14373761	0.08475079
1.0	0.57658815	0.5801176	0.577537	0.5780954	0.5699962	0.5753024	0.5805098	0.5756766	0.5790219	0.57042027
1.0	0.107577614	0.57987046	0.574313	0.5772858	0.57061535	0.5742629	0.57863873	0.5761952	0.57956254	0.5716534
1.0	0.5777515	0.58092177	0.09621262	0.1775066	0.5722413	0.5733697	0.57876194	0.5750413	0.5797912	0.0788468
1.0	0.5773972	0.57825416	0.5758138	0.5784477	0.5706748	0.5756286	0.5801173	0.5745602	0.5791744	0.5710476
1.0	0.577497	0.5780233	0.57642573	0.5776227	0.57032853	0.5712082	0.5806697	0.5758164	0.58031034	0.5696889
1.0	0.5761218	0.57860816	0.5762639	0.5784475	0.57360995	0.5747867	0.57914937	0.5759006	0.09965744	0.57173085
1.0	0.5760708	0.5792749	0.5757052	0.5801644	0.57195675	0.5732995	0.5810744	0.010086767	0.009764805	0.16187902
1.0	0.5781502	0.5779682	0.5761498	0.011732812	0.570632	0.57336426	0.58101374	0.57715863	0.5791765	0.5717105
1.0	0.576562	0.5776222	0.57547176	0.110992156	0.5716463	0.5726093	0.5810193	0.5763477	0.57848746	0.5718428
1.0	0.57645214	0.5805297	0.104186036	0.5790855	0.009821093	0.57294357	0.5814137	0.57646	0.5788009	0.5699694
1.0	0.5758039	0.57799137	0.112019464	0.043132205	0.57125735	0.571886	0.58034295	0.575629	0.0011551677	0.57059056
1.0	0.5768157	0.14324598	0.5753245	0.57932866	0.56976134	0.57437587	0.58087283	0.5757746	0.57865185	0.569545
1.0	0.5769218	0.57810813	0.57532424	0.578501	0.5708769	0.14347792	0.0871628	0.57713056	0.5806946	0.57352626
1.0	0.145508	0.578438	0.5750735	0.043251406	0.57165194	0.5742867	0.58038753	0.57631105	0.5795536	0.5707821
1.0	0.57617724	0.29630518	0.008942459	0.10948501	0.5714407	0.5734607	0.58019876	0.57584584	0.579248	0.5706098
1.0	0.5771616	0.57759017	0.57524586	0.57852995	0.56908566	0.013100546	0.0054155053	0.57654643	0.57894826	0.56996727
1.0	0.103551045	0.07908455	0.57644045	0.5787007	0.5695411	0.5731473	0.580562	0.5764551	0.58012986	0.56993794
1.0	0.57689404	0.575959	0.57478225	0.5777636	0.5716237	0.15519877	0.5799918	0.57612205	0.12288772	0.5707063
1.0	0.57757694	0.5791976	0.57574594	0.5799034	0.5711059	0.573922	0.5822777	0.575161	0.11762755	0.57404953
1.0	0.11321728	0.5796104	0.57599175	0.5783446	0.10076941	0.15761416	0.12166075	0.57466495	0.5792098	0.5714692
1.0	0.1589667	0.57653075	0.5762735	0.57744974	0.07971893	0.5730638	6.0018105e-05	0.5753879	0.0148528665	0.5694011
1.0	0.5764645	0.57832855	0.576027	0.5766574	0.5714452	0.5739056	0.5796473	0.5779282	0.5792402	0.56947166
1.0	0.009578583	0.5797354	0.5756897	0.57775605	0.09584038	0.5741168	0.57973474	0.57436514	0.5788796	0.5712444
1.0	0.5770903	0.57774276	0.5754881	0.57877886	0.5717312	0.574208	0.5830798	0.5764321	0.57763886	0.5727868
1.0	0.5743308	0.5772048	0.57623684	0.021233939	0.57127196	0.13585512	0.58081454	0.5794648	0.5794503	0.57039696
1.0	0.10640736	0.008121477	0.57581276	0.5796738	0.57058734	0.57374173	0.58150536	0.57375836	0.57965386	0.026317295
1.0	0.5755942	0.5779701	0.010283598	0.5782773	0.09990245	0.5732629	0.58031845	0.574167	0.57900935	0.5698456
1.0	0.57665503	0.5792558	0.5750355	0.5785631	0.5701973	0.5726377	0.58046246	0.57579243	0.5771912	0.5723888
1.0	0.5764234	0.58032197	0.57492495	0.5784605	0.5714258	0.57377	0.5802828	0.22599936	0.5805989	0.5707247
1.0	0.5759687	0.0132733695	0.5757199	0.57966554	0.57048666	0.5719853	0.5814337	0.5744351	0.5810985	0.570214
1.0	0.5770579	0.57984686	0.5771347	0.5805898	0.57243925	0.5738484	0.58009815	0.011627879	0.579231	0.163343
1.0	0.5768212	0.58002114	0.5765417	0.5807641	0.5723263	0.5744236	0.007605362	0.5753001	0.57907957	0.5701275
1.0	0.010202923	0.58098435	0.008650252	0.5794152	0.5719077	0.573737	0.5810577	0.57556933	0.58163583	0.5717412
1.0	0.16277349	0.5787646	0.57667476	0.5786181	0.11183851	0.5727741	0.0076767285	0.57758665	0.57903045	0.57101804
1.0	0.57748395	0.5785892	0.104273126	0.5796184	0.56958175	0.57309157	0.58095425	0.5740452	0.5791185	0.57205945
1.0	0.10126017	0.57887185	0.0087937275	0.57765675	0.5716513	0.5744281	0.58123195	0.57509524	0.58086866	0.5711033
1.0	0.5768354	0.57791156	0.5781122	0.5790275	0.57198584	0.5722775	0.58147156	0.5748319	0.57828933	0.57217747
1.0	0.57709247	0.57945025	0.57559067	0.5765154	0.5719423	0.575167	0.58192503	0.11504088	0.0047726193	0.57021105
1.0	0.5772906	0.58150214	0.5768279	0.5792792	0.569367	0.22032818	0.58091354	0.57662934	0.5810323	0.5699436
1.0	0.57679987	0.57977927	0.5759727	0.5772322	0.5706195	0.5745056	0.5798521	0.016925335	0.58122796	0.57179725
1.0	0.57681066	0.07500345	0.5745799	0.58074725	0.57253563	0.573621	0.12100792	0.5746369	0.58136076	0.0030862102
1.0	0.57737774	0.5785439	0.5759895	0.57861495	0.57271445	0.57306474	0.5811664	0.5760307	0.5798562	0.5704585
1.0	0.117484055	0.57917726	0.577337	0.57825667	0.57169765	0.5721326	0.58140355	0.57545406	0.5804374	0.5700635
1.0	0.576696	0.57903546	0.5760893	0.5807014	0.5708215	0.57303363	0.00924609	0.57605827	0.5791741	0.010463219
1.0	0.15088925	0.57859594	0.5753344	0.5752787	0.57146806	0.57378256	0.57865334	0.125882	0.57913184	0.5714903
1.0	0.57636976	0.5762456	0.575195	0.5793156	0.57004166	0.57557565	0.5810286	0.5755687	0.5793088	0.571038
1.0	0.5766993	0.16106074	0.5747173	0.57886803	0.57136476	0.5752159	0.58045435	0.26350677	0.5815549	0.57210577
1.0	0.57697463	0.5787634	0.08808259	0.5788002	0.5720497	0.012858632	0.5807968	0.16649893	0.57822305	0.57121205
1.0	0.5782057	0.57945347	0.57602865	0.5784393	0.5708913	0.1152656	0.58123934	0.57648915	0.5807616	0.56896234
1.0	0.57779163	0.578705	0.5764368	0.57828844	0.5708372	0.5746289	0.13103238	0.12654848	0.5794764	0.57152253
1.0	0.57386845	0.5781476	0.5748904	0.011308907	0.57216924	0.15522873	0.580705	0.5760357	0.5815847	0.5711847
1.0	0.5761	0.57909626	0.57649654	0.5798408	0.5708254	0.574146	0.57916695	0.57694125	0.009307752	0.5716407
1.0	0.5771807	0.57843053	0.07373972	0.008957249	0.5714501	0.57300246	0.5822412	0.5760404	0.58001226	0.5705386
1.0	0.5776393	0.57817394	0.5766458	0.5789977	0.5703547	0.57478905	0.5813639	0.5749403	0.57857543	0.57202977
1.0	0.57659006	0.5779692	0.57706386	0.5785153	0.57256097	0.57469034	0.5803196	0.57529444	0.57954353	0.5702632
1.0	0.5757966	0.5795236	0.1106089	0.5782897	0.5714805	0.5733847	0.1819047	0.57406765	0.5809565	0.56948835
1.0	0.577866	0.57870036	0.0075466163	0.57723975	0.15385048	0.5739182	0.10029067	0.57597524	0.08404716	0.57072824
1.0	0.5786086	0.5783597	0.575687	0.57895964	0.5698651	0.57369876	0.580216	0.5763123	0.57962435	0.08570627
1.0	0.57587236	0.5784065	0.5751089	0.5772825	0.5696456	0.5738109	0.048321653	0.16716743	0.579793	2.8017517e-05
1.0	0.5773955	0.57915664	0.009352661	0.5776413	0.57199097	0.57513046	0.58094007	0.57602936	0.19958116	0.5704889
1.0	0.57656145	0.57981306	0.57714796	0.5789894	0.57242364	0.5750555	0.5798061	0.5747676	0.58026445	0.5713005
1.0	0.577378	0.57822335	0.57396054	0.021906918	0.5720504	0.5753749	0.5805883	0.5748474	0.5792508	0.57064414
1.0	0.57690424	0.5765822	0.57452124	0.07793877	0.5712986	0.0064271586	0.5792825	0.5746559	0.57997334	0.5690254
1.0	3.1956384e-05	0.57861346	0.57493746	0.57901615	0.15588234	0.5728832	0.5798899	0.5760385	0.5804257	0.5710241
1.0	0.010809395	0.57964253	0.15054284	0.5785474	0.5719163	0.57387125	0.58107984	0.5755109	0.1645578	0.090562835
1.0	0.57612073	0.5801464	0.01236573	0.038113743	0.57019156	0.030407626	0.581172	0.1654893	0.1646862	0.57052416
1.0	0.57555073	0.57727665	0.114010885	0.5779713	0.57087886	0.57499313	0.5797998	0.57563376	0.18153027	0.16863306
1.0	0.5756198	0.579361	0.5742492	0.5771236	0.5692505	0.5728216	0.58170193	0.57752496	0.5794401	0.008766181
1.0	0.5764053	0.5794139	0.5759915	0.5792309	0.57113206	0.57393336	0.57956326	0.5762649	0.5783922	0.5695735
1.0	0.5764183	0.5780025	0.13809837	0.57834846	0.57194513	0.5748103	0.58194464	0.5743566	0.57821536	0.57133216
1.0	0.5772268	0.010184216	0.57572025	0.5784268	0.5718968	0.57556325	0.57983345	0.5761491	0.5798194	0.5705524
1.0	0.57847244	0.5794719	0.5738173	0.026791262	0.56991476	0.57546735	0.08842619	0.5762536	0.58201116	0.5704324
1.0	0.5770802	0.5790011	0.576789	0.57795864	0.5714878	0.5741331	0.58076024	0.5758719	0.5788266	0.5711168
1.0	0.011307381	0.16137567	0.5778001	0.5796767	0.57168233	0.57425004	0.58189446	0.5755794	0.57868415	0.011630335
1.0	0.57686126	0.58030176	0.010332208	0.008934121	0.57289696	0.0022221592	0.58092755	0.10863273	0.5794436	0.5706622
1.0	0.12981094	0.578034	0.57613844	0.57921195	0.011933613	0.5743235	0.10198902	0.5738233	0.5790559	0.5712018
1.0	0.041483313	0.5779498	0.5758031	0.18256198	0.5724208	0.57314885	0.58046484	0.57486224	0.5818795	0.571091
1.0	0.5763309	0.57832503	0.5746095	0.5790032	0.57242656	0.5719842	0.5806576	0.57602155	0.5791544	0.5680935
1.0	0.57626975	0.00094862806	0.5753633	0.57867	0.57121587	0.5731991	0.58185655	0.57667613	0.5810125	0.5708815
1.0	0.5754145	0.57936704	0.57574224	0.57864857	0.57039046	0.5747702	0.57922524	0.14374931	0.5804713	0.117087066
1.0	0.575992	0.5826663	0.5747257	0.57891077	0.5703355	0.574423	0.58211464	0.57665163	0.579948	0.5717794
1.0	0.008064871	0.5790095	0.16289872	0.5789192	0.5707099	0.57353836	0.03482772	0.57543284	0.5800794	0.5703618
1.0	0.57693094	0.5785642	0.11273606	0.5773742	0.57100546	0.1730989	0.5791939	0.072256476	0.57755816	0.0071870475
1.0	0.57727945	0.57732093	0.5767648	0.009452148	0.57313585	0.57299626	0.5796692	0.5751562	0.5794949	0.57253253
1.0	0.5768853	0.57769275	0.5762548	0.57724434	0.57224053	0.57431644	0.58033156	0.5765289	0.5770789	0.5708627
1.0	0.5768908	0.57863617	0.5754687	0.5775863	0.5727045	0.119324476	0.100944795	0.57537764	0.5783106	0.5706652
1.0	0.57771444	0.5783922	0.5761711	0.57789123	0.15578553	0.57456076	0.58142614	0.57585955	0.57838374	0.13684408
1.0	0.5764399	0.57877123	0.5760575	0.17149948	0.5721606	0.57342	0.5806451	0.5743603	0.5788759	0.57048035
1.0	0.15373582	0.1776703	0.57715255	0.5764395	0.57176995	0.5739944	0.5793121	0.57502675	0.5804908	0.57108015
1.0	0.57476676	0.5806925	0.5775954	0.57787347	0.57116663	0.5732794	0.5801313	0.5749772	0.58067423	0.5713439
1.0	0.010395312	0.5794679	0.5758807	0.5797299	0.5719646	0.5735095	0.57945246	0.5755133	0.5786183	0.5696374
1.0	0.5768337	0.57966614	0.57663906	0.5774476	0.5716115	0.57390714	0.5798517	0.5764623	0.57945925	0.5707545
1.0	0.57593447	0.17762822	0.09661894	0.580346	0.09987615	0.5724813	0.58074737	0.5746332	0.14068258	0.5710546
1.0	0.57769006	0.57875466	0.57356566	0.5787365	0.5702169	0.5735253	0.57882637	0.0010691483	0.5799711	0.5701503
1.0	0.5781975	0.5800302	0.012378596	0.57721496	0.5713676	0.574909	0.040474724	0.57696515	0.5805281	0.56970143
1.0	0.57685244	0.017487291	0.16751015	0.57777447	0.09598785	0.571304	0.58134764	0.018534308	0.58038145	0.57039857
1.0	0.5762701	0.57880986	0.09677983	0.5791022	0.08180217	0.5742781	0.58202034	0.57368237	0.57923734	0.5710905
1.0	0.5779639	0.5777109	0.57656574	0.134934	0.5700781	0.5708937	0.5810348	0.57545495	0.5789146	0.57150847
1.0	0.577393	0.57789594	0.57645446	0.103101395	0.57116514	0.57449263	0.5809653	0.57592165	0.5800165	0.57181865
1.0	0.5784819	0.5799225	0.5756008	0.5799743	0.57046986	0.11627527	0.58222055	0.5757718	0.57869077	0.56994075
1.0	0.5761348	0.57955337	0.5756856	0.5764525	0.57053417	0.5732157	0.5806866	0.5765353	0.5798716	0.57086796
1.0	0.57644236	0.57741606	0.5739335	0.57924384	0.5713307	0.5726221	0.13120219	0.040752962	0.5801176	0.569782
1.0	0.16641079	0.008474927	0.5742948	0.051135067	0.57348865	0.5730469	0.57955945	0.57622695	0.5804684	0.5707919
1.0	0.57532555	0.5795747	0.5769666	0.5788033	0.57031924	0.57303405	0.109757364	0.104676686	0.58008206	0.0049152006
1.0	0.57805145	0.5782945	0.5753883	0.57743585	0.57157093	0.5752246	0.58283	0.008117334	0.580325	0.57166433
1.0	0.5777062	0.5776053	0.574663	0.5801916	0.5724137	0.5744775	0.006991013	0.012866509	0.08398421	0.56942016
1.0	0.57488805	0.5805493	0.5744109	0.578401	0.5718652	0.5749917	0.57982785	0.57663167	0.5800597	0.5712503
1.0	0.5768563	0.58120877	0.57439	0.5785963	0.5689478	0.57398367	0.18548056	0.5762523	0.57986623	0.5699309
1.0	0.57709277	0.08317189	0.57473683	0.57789147	0.57107574	0.17208014	0.58021164	0.5756431	0.5788819	0.16426471
1.0	0.5772563	0.57786137	0.008038946	0.5783525	0.5711734	0.575318	0.57978183	1.361373e-05	0.5782318	0.57029605
1.0	0.5775383	0.12002521	0.57606256	0.57922393	0.57168615	0.5736136	0.5803577	0.57522386	0.57822603	0.16382937
1.0	0.57725966	0.5785876	0.5758342	0.57945216	0.57082933	0.5759269	0.5829022	0.57517624	0.010466225	0.57137424
1.0	0.5770631	0.09473087	0.5765183	0.57828254	0.57195	0.57255965	0.58114016	0.5747176	9.817774e-06	0.13585764
1.0	0.57796973	0.15765713	0.5747107	0.5789498	0.57125956	0.5747466	0.58000255	0.57751155	0.5799653	0.5707697
1.0	0.57631046	0.5795149	0.57584447	0.57856756	0.5718615	0.17470844	0.57973427	0.57614017	0.16058402	0.57110846
1.0	0.57524294	0.57935923	0.5753644	0.58070904	0.5704221	0.2199197	0.5812512	0.006974827	0.5787918	0.57131773
1.0	0.08884455	0.58087575	0.5760261	0.5772534	0.5702483	0.57413286	0.5800302	0.13762818	0.57919407	0.571437
1.0	0.57745034	0.57924867	0.5766897	0.5793164	0.57400197	0.57446146	0.57978487	0.018813126	0.5797256	0.5711995
1.0	0.57650733	0.5782249	0.5753343	0.5783368	0.5719237	0.57463855	0.18171984	0.14177927	0.5803764	0.56999546
1.0	0.57940507	0.5782497	0.005613591	0.57828677	0.56962246	0.5750063	0.5792698	0.10517351	0.5812859	0.5710916
1.0	0.011291901	0.57947993	0.5750826	0.5782483	0.57269883	0.57551676	0.5800248	0.5747587	0.084478386	0.14236824
1.0	0.15120247	0.57858944	0.57522476	0.57856226	0.008548569	0.009138781	0.57922226	0.5764348	0.16503991	0.5718898
0.0	0.0137403235	0.012849526	0.013900686	0.015896095	0.0115762325	0.014479302	0.014413069	0.016239518	0.017784962	0.015053196
0.0	0.0136180045	0.012852327	0.013955501	0.016006848	0.01156694	0.01448745	0.014418022	0.016262846	0.017792435	0.015172339
0.0	0.014071438	0.010942384	0.012018714	0.009408354	0.013182856	0.009080291	0.011357082	0.008655545	0.012308871	0.011974529
0.0	0.014109434	0.010861566	0.011984982	0.009350421	0.013027324	0.009003659	0.011234545	0.008638235	0.012262049	0.011915062
0.0	0.010175732	0.0106054405	0.009934716	0.012364589	0.0113518145	0.011889601	0.013029342	0.015671458	0.01082172	0.012374294
0.0	0.010225213	0.01057193	0.009962083	0.012424042	0.011390363	0.01191276	0.013141218	0.015683658	0.01082023	0.012447174
0.0	0.007499425	0.008732431	0.00844768	0.0073345383	0.010585201	0.0093003465	0.015107475	0.010232807	0.009795326	0.012318242
0.0	0.0075338944	0.008730961	0.008437118	0.007280984	0.010596228	0.009239401	0.015082159	0.010194138	0.009752909	0.012336198
0.0	0.0075056814	0.008764093	0.008453421	0.007280067	0.0105681205	0.009275788	0.015122347	0.01027955	0.009783889	0.0122814635
0.0	0.0017522715	0.0013543391	0.0018396492	0.0014077143	0.0017818714	0.0016444463	0.0015168779	0.0035225344	0.0014973881	0.0017382145
0.0	0.023171827	0.016604954	0.0155880805	0.017168557	0.02288768	0.021988194	0.01586705	0.006377265	0.01528717	0.021259757
0.0	0.02570324	0.022229351	0.022806482	0.022004623	0.023314385	0.021256493	0.023923317	0.027912106	0.021003963	0.024128951
0.0	0.011173515	0.006939062	0.0080027515	0.0113521945	0.0112922	0.009892471	0.008720151	0.013243394	0.008147786	0.0065208804
0.0	0.031245556	0.028038062	0.022443293	0.029418679	0.027282342	0.020832412	0.023033923	0.03428467	0.024997793	0.024355495
0.0	0.024156244	0.017541422	0.020346474	0.020352233	0.021654237	0.018537745	0.019683281	0.024724701	0.020676691	0.024121536
0.0	0.00708277	0.0048594163	0.006647716	0.009560912	0.0084712375	0.00892223	0.009359741	0.008778657	0.006979092	0.0050445693
0.0	0.07708358	0.0698201	0.07264686	0.08017294	0.066596955	0.064329855	0.070113584	0.08403797	0.07863257	0.06765293
0.0	0.010470484	0.007742818	0.007606381	0.0079055745	0.006520454	0.0053519527	0.008927629	0.012714529	0.014674841	0.006912599
0.0	0.010434594	0.0077708527	0.0075532333	0.007856785	0.0065262173	0.005350496	0.008906525	0.012699502	0.0146525195	0.006859154
0.0	0.07336389	0.07427166	0.062390964	0.060019117	0.07074191	0.072298825	0.06548289	0.061503753	0.06934124	0.07164992
0.0	0.008413948	0.00756715	0.0061998144	0.005576709	0.01000218	0.010308505	0.007604592	0.0065040262	0.007973449	0.010996558
0.0	0.008382348	0.007541393	0.0061479495	0.005566025	0.009972704	0.010275937	0.0075506778	0.006464399	0.007939864	0.010902024
0.0	0.020397717	0.017599788	0.02091213	0.022297254	0.019945523	0.02029845	0.024427028	0.027374579	0.02096293	0.021319618
0.0	0.009305071	0.006021644	0.0074080755	0.006877124	0.0081437025	0.011706661	0.007236685	0.010463264	0.0073962337	0.0061058556
0.0	0.0029190998	0.0012889433	0.0016366568	0.002383271	0.0014604623	0.001330586	0.0019497919	0.002358855	0.001977473	0.0017134951
0.0	0.03038606	0.02683836	0.02548339	0.028096462	0.024651282	0.02636141	0.02508847	0.03595676	0.025928143	0.024926573
0.0	7.556453e-05	4.978005e-05	2.4347632e-05	2.9608269e-05	4.0132523e-05	2.3980318e-05	4.8359383e-05	2.7104848e-05	5.6495992e-05	4.6374564e-05
0.0	5.0730177e-05	2.6417634e-05	1.14710965e-05	4.4461027e-05	7.169038e-05	0.000110949746	2.5743106e-05	2.74838e-05	0.0001567024	5.1444764e-05
0.0	5.7820016e-05	0.000115542585	7.948254e-05	3.6720903e-05	5.1968073e-05	3.3432225e-05	0.00013395362	6.7175344e-05	3.2603868e-05	9.58915e-06
0.0	7.4413816e-05	6.541608e-05	3.055542e-05	0.00012117424	0.00014033793	6.414356e-05	4.933045e-05	0.00013520455	8.4288265e-05	7.563402e-05
0.0	4.0083833e-05	6.7259374e-05	9.14122e-05	3.5476758e-05	3.8468028e-05	3.2560336e-05	0.00010072899	5.3100288e-05	5.7873694e-05	5.0345203e-05
0.0	5.9260343e-05	8.594851e-05	3.951408e-05	3.1088985e-05	5.2817373e-05	3.3479762e-05	1.8327175e-05	6.435083e-05	7.467997e-05	4.2853346e-05
0.0	5.487802e-05	8.7385255e-05	3.1305244e-05	3.546837e-05	1.1291102e-05	5.422314e-05	4.048957e-05	0.00014685147	3.6764843e-05	7.709536e-05
0.0	0.020673176	0.0059587043	0.0033644438	0.010343507	0.008290944	0.009482188	0.013206133	0.004025815	0.011473068	0.015128838
0.0	0.020670831	0.0059630494	0.0033689125	0.010339198	0.008306326	0.00953682	0.01326677	0.0040103695	0.0114884265	0.015086969
0.0	0.072913006	0.064566635	0.06525233	0.07579479	0.08193589	0.101436704	0.083850764	0.077279136	0.07819058	0.07397097
0.0	0.009173791	0.0072926464	0.007498115	0.009797476	0.011683112	0.01739466	0.011785382	0.0102784205	0.010365388	0.009611132
0.0	0.009172838	0.0073016714	0.007504889	0.0098336395	0.01167627	0.017400252	0.011808251	0.010298765	0.010419966	0.009623767
0.0	0.074617125	0.06455249	0.07201435	0.07016255	0.059879757	0.065606505	0.047792792	0.09360154	0.07253226	0.07365093
0.0	0.24414797	0.2345744	0.24767174	0.24379648	0.22805299	0.24506368	0.18648566	0.2744751	0.27468312	0.24102771
0.0	0.070005685	0.064737886	0.06970928	0.05617574	0.06152344	0.05443434	0.063228674	0.062005516	0.06424428	0.05655494
0.0	5.3906937e-05	3.985768e-05	5.4196462e-05	2.3433162e-05	3.5522055e-05	2.2024473e-05	3.5625795e-05	3.4866993e-05	3.828555e-05	2.6096075e-05
0.0	0.57564837	0.5773444	0.57428074	0.5762092	0.56935745	0.5723516	0.5791535	0.57418364	0.5789186	0.5689887
0.0	0.010896252	0.016058398	0.0034593425	0.015969025	0.004979597	0.0060569476	0.0032773893	0.009746141	0.013801626	0.0061566588
0.0	5.136623e-05	0.00011686628	2.1455115e-05	0.0001398346	2.903043e-05	2.4632229e-05	2.0189618e-05	6.16191e-05	7.672872e-05	3.1716718e-05
0.0	0.06911291	0.08602927	0.054375555	0.09021209	0.05827712	0.05610364	0.054272164	0.07217038	0.07727067	0.059603147
0.0	0.0031201658	0.0014204666	0.001574113	0.0017407938	0.0020386735	0.0018344764	0.002301993	0.002115487	0.0013661751	0.002149114
0.0	0.0016094936	0.0014377553	0.0018124431	0.0009681018	0.0016508217	0.0004652623	0.0013767292	0.0025091614	0.0020807083	0.0016178049
0.0	0.02335994	0.01967165	0.023476744	0.022058653	0.024080236	0.011906329	0.035844192	0.03034214	0.029537842	0.021634223
0.0	0.03989489	0.024030775	0.023597931	0.031140523	0.027889395	0.027675845	0.028220117	0.03550415	0.0242142	0.024674991
0.0	0.021730987	0.012478818	0.01854988	0.019395147	0.026232775	0.022004044	0.022365365	0.031125907	0.0147198625	0.030412704
0.0	0.024758091	0.029586293	0.021832803	0.009754437	0.031805363	0.021672985	0.035439007	0.023478586	0.019469779	0.022138158
0.0	0.027137956	0.021644123	0.021064006	0.016483676	0.027854823	0.017131591	0.02566325	0.026794057	0.024946818	0.020679658
0.0	0.027567638	0.026073681	0.015980516	0.020129643	0.016251551	0.020590397	0.029992132	0.024483047	0.022001678	0.025869515
0.0	0.032923356	0.022555063	0.0058589857	0.027878573	0.024339693	0.025687428	0.023297908	0.021920098	0.022929773	0.021022655
0.0	0.015943568	0.024861427	0.021171428	0.034375597	0.026044236	0.020364858	0.01846156	0.013862214	0.019989429	0.017127087
0.0	0.0047600656	0.013338332	0.028490076	0.01909951	0.022946447	0.021025315	0.015217706	0.013908421	0.020350682	0.021703903
0.0	0.029907536	0.017205864	0.026701562	0.024984282	0.020452581	0.018493861	0.022150932	0.029871413	0.021600382	0.026993873
0.0	0.029854655	0.022043496	0.0204691	0.025882509	0.025289021	0.019970732	0.024653593	0.026725128	0.023939429	0.02177442
0.0	0.009091762	0.0049334886	0.008421264	0.008900537	0.008852308	0.0063643935	0.0035308427	0.00926691	0.0068509504	0.004885487
0.0	0.01869411	0.025592964	0.030329991	0.020749899	0.02136616	0.024010388	0.020055799	0.022885868	0.022305258	0.021235935
0.0	0.048655797	0.0526421	0.03600624	0.04666248	0.041457422	0.046773143	0.04984754	0.05544696	0.0452918	0.047102932
0.0	0.000109409004	5.4886706e-05	3.7849488e-05	4.058792e-05	5.2820244e-05	1.997617e-05	5.32446e-05	7.4019394e-05	6.278505e-05	7.749435e-05
0.0	0.00010090433	4.6893678e-05	3.9497656e-05	2.9999583e-05	5.4232238e-05	9.75863e-06	3.5245226e-05	8.755208e-05	6.28618e-05	5.933131e-05
0.0	6.718072e-05	7.816095e-05	2.9297342e-05	4.5501023e-05	4.6459645e-05	3.207151e-05	4.9233728e-05	0.00013114093	5.6591325e-05	5.2397772e-05
0.0	7.552476e-05	6.7549656e-05	8.184078e-05	5.8437643e-05	6.87476e-05	3.2581083e-05	3.0624735e-05	7.496596e-06	3.4184246e-05	0.00011775448
0.0	6.4386804e-05	8.102788e-05	4.8666898e-05	6.73281e-05	5.607032e-05	3.0612468e-05	2.6265856e-05	6.281901e-05	2.4894194e-05	0.0001746837
0.0	6.4386804e-05	8.102788e-05	4.8666898e-05	6.73281e-05	5.607032e-05	3.0612468e-05	2.6265856e-05	6.281901e-05	2.4894194e-05	0.0001746837
0.0	6.4386804e-05	8.102788e-05	4.8666898e-05	6.73281e-05	5.607032e-05	3.0612468e-05	2.6265856e-05	6.281901e-05	2.4894194e-05	0.0001746837
0.0	6.6963454e-05	9.749156e-05	4.120002e-05	4.710361e-05	5.744306e-05	4.638624e-05	4.4830154e-05	1.2468989e-05	3.882563e-05	0.00012470591
0.0	0.027106827	0.026283646	0.025052022	0.017768094	0.025057541	0.025460823	0.030096613	0.029532997	0.020189974	0.024026586
0.0	5.1575527e-05	6.343829e-05	3.4437864e-05	5.0342034e-05	4.238486e-05	5.814664e-05	3.6570214e-05	4.6878027e-05	8.525012e-05	5.933029e-05
0.0	0.5751624	0.5780348	0.57385486	0.5772616	0.56965905	0.57348466	0.5785206	0.5740449	0.57836324	0.5694803
0.0	0.5756153	0.57748723	0.5732965	0.5772793	0.5698346	0.5725406	0.57831496	0.57382244	0.5784418	0.5694589
0.0	0.06563252	0.07711042	0.0713284	0.067357965	0.073153324	0.061926752	0.060064856	0.060754485	0.04770348	0.06893216
0.0	4.231253e-05	7.701571e-05	5.9090544e-05	4.611873e-05	6.8016794e-05	3.556405e-05	2.9418065e-05	3.2315245e-05	1.2703303e-05	5.463448e-05
0.0	0.02709352	0.049582753	0.031041272	0.038021993	0.046047576	0.059733093	0.05793587	0.04969859	0.01748218	0.052519612
0.0	0.05243845	0.062485766	0.039742783	0.031695537	0.044660512	0.02932055	0.036457863	0.03227841	0.028205391	0.046538483
0.0	0.21001594	0.19571346	0.2403822	0.20739524	0.20495038	0.17429414	0.21206792	0.2203913	0.21744417	0.21464033
0.0	0.080294184	0.05741684	0.08722233	0.077684574	0.06579348	0.05962198	0.07293807	0.07984533	0.07847204	0.07497651
0.0	5.7726033e-05	6.786771e-05	0.00014150726	6.3027226e-05	6.460151e-05	1.2136608e-05	4.8682447e-05	9.698261e-05	6.421034e-05	7.81038e-05
0.0	6.804684e-05	3.944763e-05	7.938709e-05	7.3022384e-05	4.0753333e-05	1.7729688e-05	3.7285994e-05	7.611301e-05	5.484464e-05	5.621578e-05
0.0	0.57524115	0.57813185	0.57406425	0.5772105	0.56940275	0.5732589	0.5786333	0.5740457	0.57862794	0.5690167
0.0	0.017336296	0.010223621	0.0072334725	0.005953111	0.008901829	0.0089038275	0.014160247	0.010266727	0.009911152	0.0041235415
0.0	0.00017691341	3.9777184e-05	3.4226847e-05	7.9664045e-05	4.5388435e-05	6.386634e-05	0.00016409218	8.7204535e-05	4.7934405e-05	3.120221e-05
0.0	0.09560651	0.0647029	0.061659526	0.07785748	0.065693334	0.0723866	0.09455404	0.07910376	0.06821476	0.059341773
0.0	0.007781645	0.002174545	0.009855927	0.009252706	0.009729344	0.010229157	0.0052222703	0.0069864327	0.002020294	0.0073731258
0.0	0.06850587	0.10616112	0.075087436	0.08742764	0.099622615	0.119364545	0.117692575	0.105784215	0.05011925	0.10934484
0.0	0.0076876446	0.010381811	0.007913137	0.011721218	0.010126219	0.009314104	0.0046835784	0.0051790765	0.0027228324	0.0074547487
0.0	0.0015006348	0.0013838006	0.002595828	0.0010542731	0.0017021641	0.0016603273	0.0015551703	0.0013750002	0.0005464447	0.0022339735
0.0	0.028805131	0.021208495	0.025673617	0.018995285	0.020597255	0.02687029	0.022182424	0.026144452	0.020738132	0.028561357
0.0	0.008714848	0.005243242	0.0044773403	0.0060841828	0.009451541	0.010010891	0.005781921	0.0073271403	0.004387768	0.005220715
0.0	0.020586863	0.021664549	0.022440288	0.018097324	0.02500518	0.027638087	0.02371744	0.015565633	0.015827533	0.02447268
0.0	0.02194421	0.01634101	0.011528209	0.03312416	0.013845511	0.008672213	0.023087494	0.034847945	0.023708679	0.023753028
0.0	0.021838527	0.016356377	0.011508236	0.033139985	0.01384346	0.0086438265	0.023067972	0.03484927	0.023630574	0.023690999
0.0	0.15092078	0.1640385	0.17458746	0.19841892	0.16043691	0.07447887	0.18534435	0.17927957	0.1379269	0.14539243
0.0	8.9132925e-05	7.2958625e-05	3.5811572e-05	0.00010810459	7.2109586e-05	5.4309454e-05	3.8664388e-05	0.00015200404	3.7714915e-05	4.9862436e-05
0.0	6.839169e-05	0.00011119164	4.712055e-05	0.00014671333	7.145798e-05	6.0148013e-06	7.323703e-05	0.0001434258	4.2333195e-05	4.6774476e-05
0.0	4.395698e-05	0.00013165726	2.0657515e-05	7.850838e-05	7.00107e-05	7.314009e-05	4.7105183e-05	1.8031484e-05	6.925366e-05	4.7341564e-05
0.0	0.0022424976	0.0020663373	0.0010700775	0.0014230615	0.0019071865	0.0018398471	0.00095970527	0.002846402	0.000434056	0.0014705166
0.0	0.0018117385	0.0014852392	0.0015732986	0.00081274874	0.0021265107	0.0009340638	0.001478064	0.0028637117	0.00029631058	0.0015198679
0.0	0.085951686	0.060677044	0.07211693	0.06357561	0.06343028	0.064339645	0.052281857	0.08097518	0.06598542	0.062682144
0.0	3.252654e-05	6.142924e-05	2.3483384e-05	3.68732e-05	0.000108801316	2.7973758e-05	4.8276353e-05	0.00013876044	2.9585857e-05	6.07051e-05
0.0	0.57535905	0.57715213	0.5739287	0.576022	0.56924057	0.5719459	0.5792744	0.57333446	0.5785857	0.568949
0.0	0.57631725	0.57718694	0.5738887	0.5761776	0.56965685	0.572562	0.57917434	0.5738482	0.5784788	0.5690222
0.0	0.0011002503	0.010539359	0.008549624	0.003606321	0.0125939585	0.009825239	0.0144762	0.0056825597	0.006527764	0.0022920466
0.0	0.000626513	0.0019987281	0.002363784	0.0024924455	0.00057331246	0.001920427	0.001272721	0.0027828787	0.0015765821	0.0019289128
0.0	0.0017680225	0.0013246723	0.0024125988	0.0003368881	0.0020947712	0.00023019704	0.0013987868	0.0017430643	0.0018790755	0.0014984001
0.0	0.02208907	0.027870884	0.026433334	0.02837983	0.024872532	0.020872425	0.023390925	0.04214155	0.018036442	0.035576016
0.0	0.024750488	0.021284122	0.026251504	0.021190062	0.026671626	0.009659523	0.007399819	0.027954737	0.02336799	0.018286724
0.0	5.070175e-06	4.6494522e-05	5.0220962e-05	2.0265545e-05	7.6279546e-05	9.1143236e-05	9.160015e-05	3.5227888e-05	2.7360313e-05	1.0524463e-05
0.0	0.009176839	0.0036619822	0.0063696364	0.007016003	0.011490452	0.00985194	0.009677447	0.0071922485	0.0067690387	0.0054352833
0.0	0.010524373	0.005811179	0.008194937	0.0085065765	0.0094093755	0.008552507	0.003602694	0.005540824	0.009432123	0.0037679707
0.0	0.012914892	0.023869935	0.026201643	0.027995102	0.016332258	0.024568139	0.028607205	0.030331234	0.023036223	0.020893661
0.0	0.0327311	0.022105722	0.027120927	0.010442411	0.025278723	0.009825833	0.020015897	0.023844888	0.029595476	0.024969067
0.0	0.5754447	0.5786922	0.57438	0.57823265	0.57002056	0.5734429	0.57871985	0.5747264	0.5789108	0.56936204
0.0	0.5757394	0.57873887	0.57411885	0.5785174	0.5701748	0.5728962	0.5789286	0.57453173	0.5793473	0.5703756
0.0	0.0068836245	0.0070741368	0.009028834	0.011883911	0.008321163	0.023450123	0.006453301	0.0108379135	0.014890016	0.0066017285
0.0	6.399967e-05	4.030319e-05	4.7138794e-05	0.00011070952	7.1867806e-05	0.00015021164	2.3076342e-05	0.00014805191	0.000115837574	3.9689807e-05
0.0	0.07326632	0.06493042	0.067168005	0.08488248	0.07422749	0.09060981	0.05626571	0.09084681	0.08609143	0.06329754
0.0	0.5758181	0.5794979	0.57377654	0.57725203	0.5701563	0.57282615	0.578862	0.5743822	0.5789739	0.57054615
0.0	0.008149682	0.015782397	0.0064431312	0.008566799	0.010211469	0.0070508067	0.005616246	0.006773195	0.009077305	0.009493108
0.0	0.06352555	0.07594343	0.06997817	0.08565597	0.07787289	0.053886417	0.07022376	0.07370443	0.06655793	0.06857799
0.0	3.7449845e-05	7.2691044e-05	5.4987133e-05	0.00011461926	8.61788e-05	2.1215194e-05	5.280136e-05	6.671125e-05	4.3709355e-05	5.3586904e-05
0.0	0.5759763	0.57890403	0.57347935	0.5769848	0.57017756	0.57242876	0.57844776	0.57435447	0.57861584	0.5695113
0.0	0.06688931	0.05955079	0.06446904	0.064991325	0.06428045	0.05891863	0.0723267	0.04504915	0.08814021	0.074294955
0.0	0.57553583	0.5781785	0.57380307	0.5774954	0.5695571	0.5727121	0.57884204	0.573851	0.57906455	0.57003045
0.0	0.0019595053	0.0070374464	0.0032901932	0.0036923883	0.0072640465	0.006279164	0.010456419	0.0032085518	0.0068240296	0.003645519
0.0	1.5847143e-05	5.6207096e-05	2.5729803e-05	3.3159886e-05	1.583912e-05	1.8956216e-05	7.7619705e-05	9.98678e-06	7.331872e-05	1.7404538e-05
0.0	0.05038303	0.0709447	0.057107385	0.061672844	0.0494721	0.052269723	0.07776066	0.04420311	0.0763496	0.05068752
0.0	0.05987584	0.046193898	0.05257545	0.08523168	0.060946725	0.063814014	0.06832027	0.08272998	0.063191645	0.050441388
0.0	3.0033187e-05	1.1420155e-05	1.8943854e-05	0.000112461974	3.429644e-05	3.978344e-05	4.761762e-05	0.00010343309	3.599276e-05	1.7095032e-05
0.0	0.16506237	0.19741787	0.1388243	0.16843572	0.13661633	0.16504464	0.15814362	0.16381255	0.1637046	0.15553544
0.0	0.011594804	0.011004013	0.009217349	0.011579573	0.006911771	0.0079162475	0.007582148	0.012726339	0.009397108	0.0043097436
0.0	0.0010351362	0.00056916854	0.0006374354	0.0019909788	0.0012290265	0.0015634485	0.0016373395	0.0014004969	0.0011770227	0.0028124442
0.0	0.026014892	0.013870919	0.0082428	0.017391033	0.023076119	0.018783987	0.014901728	0.02082115	0.011996302	0.027156241
0.0	0.0065649706	0.0071652946	0.0067446954	0.008904501	0.0070323925	0.0069247736	0.004136497	0.0050690253	0.011570408	0.0037060536
0.0	0.0122321	0.019570423	0.022400888	0.024245147	0.017334135	0.03728227	0.012804652	0.02299393	0.028609933	0.022244522
0.0	0.13789429	0.10932314	0.085285895	0.067818664	0.09256108	0.10247465	0.09225227	0.10449559	0.104664944	0.10467549
0.0	0.0025549957	0.0016484931	0.0017510183	0.00094313076	0.0009005638	0.001303721	0.0013017835	0.0025435537	0.0020551563	0.0015793677
0.0	0.0014013941	0.0017379473	0.00045693357	0.0016716191	0.0011413504	0.0018361632	0.0015001791	0.0032614046	0.0026919702	0.0010739804
0.0	0.024178892	0.014627253	0.020135561	0.012009636	0.02354473	0.020417634	0.024135374	0.017688023	0.022601996	0.024008172
0.0	0.022444516	0.02031813	0.026087077	0.024609076	0.025001107	0.026895383	0.012670741	0.021984166	0.04117471	0.012243985
0.0	0.026901947	0.01760928	0.023561142	0.022672174	0.015155904	0.024406264	0.016092671	0.022015303	0.029176524	0.022349564
0.0	0.02058197	0.022022761	0.00835775	0.021727117	0.018252915	0.019514367	0.021743262	0.033710264	0.020813545	0.024417404
0.0	0.069315985	0.070396125	0.07871068	0.07063356	0.060044426	0.063385166	0.039214693	0.0421162	0.07271731	0.07831992
0.0	0.07044619	0.06561242	0.07608398	0.069530025	0.06544157	0.07553244	0.076414496	0.07619413	0.06340343	0.07933728
0.0	0.001157499	0.001807555	0.0011084545	0.0021015282	0.0006951029	0.0010530208	0.0005807622	0.0013740858	0.00069530006	0.0013878252
0.0	0.020906623	0.039849795	0.028904932	0.02917397	0.010718045	0.009455443	0.013295789	0.01233764	0.034171134	0.019481394
0.0	0.018903775	0.022204159	0.019769814	0.01847325	0.02273049	0.017794278	0.023214689	0.028682783	0.015082959	0.013966403
0.0	0.074200146	0.07550216	0.032068707	0.061567035	0.06870891	0.039357796	0.0523467	0.11699404	0.07216352	0.064790234
0.0	0.25611442	0.23479292	0.19995347	0.25048923	0.24927504	0.24428573	0.24368232	0.29148656	0.2371375	0.24373704
0.0	6.337407e-05	7.7282035e-05	2.2533279e-05	7.149424e-05	6.188751e-05	2.6055966e-06	0.00018774139	5.0069946e-05	7.857909e-05	3.8060254e-05
0.0	0.00012915088	3.8579783e-05	0.000102037004	1.0079534e-05	3.2227013e-05	5.3788677e-05	1.2740403e-05	6.909376e-05	3.4394146e-05	3.282356e-05
0.0	0.020155441	0.008636491	0.018769952	0.0012942293	0.006877762	0.009367432	0.0031660302	0.006997653	0.0072638094	0.006488128
0.0	8.677111e-05	4.418662e-05	8.327087e-09	3.9715702e-05	9.627945e-05	1.590008e-05	2.5628908e-05	1.7325678e-05	4.0284634e-05	4.8261256e-05
0.0	0.010453128	0.0076289964	0.00020664065	0.010458368	0.012530681	0.003828197	0.011224724	0.0053829206	0.00904583	0.0063639595
0.0	0.57740635	0.57751405	0.57508326	0.5792419	0.5709328	0.5739508	0.5801903	0.57558084	0.57857144	0.5714173
0.0	0.011026511	0.0066510006	0.0001315595	0.0053065564	0.012458086	0.0100142	0.011710281	0.018447483	0.014696845	0.0043799905
0.0	9.716209e-05	3.2891177e-05	1.2603239e-08	3.8901013e-05	8.406984e-05	3.9207225e-05	1.8845472e-05	0.00013991584	0.000117956086	3.3643697e-05
0.0	0.577498	0.5781102	0.5751702	0.57780135	0.57141876	0.5737509	0.58074194	0.57554877	0.57928544	0.5709817
0.0	0.009115829	0.008295214	0.00020339593	0.009998687	0.0062051197	0.014336835	0.01262879	0.0049955393	0.008977827	6.7907466e-05
0.0	7.9834776e-05	5.3530723e-05	8.2607725e-09	5.412369e-05	4.633889e-05	4.983277e-05	0.00010631272	5.402448e-05	7.4603806e-05	4.2132227e-09
0.0	0.00011536291	5.3918404e-05	6.751488e-05	3.9890838e-05	4.3535423e-05	2.6252457e-05	1.7520093e-05	7.695463e-05	3.9614857e-05	4.3651855e-09
0.0	0.085551225	0.07016574	0.07389247	0.06480016	0.06496609	0.057075337	0.05222955	0.07653988	0.06483305	0.0049723866
0.0	0.5765188	0.57786626	0.5745011	0.57668597	0.57031333	0.57303065	0.57964957	0.5743599	0.5791282	0.5691038
0.0	0.0076256036	0.007759663	0.007181161	0.009839351	0.008417159	0.004521344	0.00092633895	0.010731507	0.009814788	0.006932214
0.0	6.557104e-05	5.4127147e-05	2.4551367e-05	0.00011790639	6.7313595e-05	1.9067866e-05	7.652307e-06	8.699647e-05	5.078768e-05	3.9942533e-05
0.0	0.011016002	0.00728439	0.0031881826	0.0071309092	0.004200261	0.0049715512	0.0070060943	0.005285835	0.00795922	0.004711511
0.0	0.17910272	0.13573793	0.13978171	0.13262768	0.1511115	0.13285594	0.11809072	0.11708413	0.14641473	0.11594109
0.0	0.14910685	0.1575277	0.14023705	0.14652914	0.17145394	0.12416157	0.14777955	0.14504524	0.08433445	0.16511463
0.0	0.57581526	0.5782193	0.5762913	0.57814354	0.5704968	0.57392496	0.5813326	0.57494783	0.5784215	0.5702773
0.0	0.1497341	0.15740097	0.14044872	0.14646734	0.17147523	0.12452168	0.14788865	0.14504042	0.08459579	0.16548419
0.0	0.0014811461	0.0017581868	0.0015068027	0.0022849883	0.0015738095	0.0022706199	0.0016399754	0.0007085081	0.0005444096	0.0013771357
0.0	0.022134086	0.017631136	0.02937003	0.02055638	0.021779409	0.014418827	0.015855508	0.03638127	0.028334731	0.017760066
0.0	0.01004084	0.012130514	0.0039066547	0.009375861	0.011025918	0.0012600182	0.013068767	0.011781533	0.013220116	0.008343398
0.0	0.57591987	0.57784075	0.57539564	0.577995	0.5700529	0.5735678	0.5806293	0.57539994	0.57981503	0.5703261
0.0	0.57570195	0.578097	0.5753221	0.57808524	0.5702817	0.5741302	0.5797628	0.57536304	0.57924575	0.570526
0.0	0.5752677	0.57750666	0.5744945	0.5771684	0.56961244	0.57340825	0.579569	0.5742925	0.5793042	0.56980956
0.0	0.57538927	0.5780201	0.5755901	0.5777531	0.57008004	0.5737965	0.580468	0.57551366	0.5793718	0.57036364
0.0	0.24431328	0.2354061	0.2257515	0.2337565	0.23578672	0.1988713	0.26915058	0.21390277	0.2334483	0.24300572
0.0	0.072451495	0.073699586	0.06690955	0.060024396	0.06252728	0.050826196	0.07360934	0.05259765	0.07475822	0.06378206
0.0	6.135407e-05	6.489473e-05	4.6461944e-05	2.9975447e-05	3.773337e-05	1.709505e-05	6.306041e-05	1.8928993e-05	6.769913e-05	4.0837174e-05
0.0	0.00012091016	5.1795352e-05	7.901972e-05	0.000102669066	4.6748966e-05	2.0515925e-05	3.76891e-05	2.8071112e-05	3.006557e-05	0.00010893222
0.0	0.10063603	0.0789988	0.10020865	0.08059051	0.1133431	0.10245341	0.08537376	0.05269373	0.10830605	0.11934857
0.0	7.54335e-05	5.598798e-05	1.7461545e-05	2.1731234e-05	6.433666e-05	5.949176e-05	6.834344e-05	0.00019487688	3.6705882e-05	4.3415523e-05
0.0	1.6979511e-05	2.7954371e-05	4.4039723e-05	2.3041948e-05	4.4410346e-05	6.321938e-06	3.5477435e-05	4.557011e-05	2.7451631e-05	7.834744e-05
0.0	0.009575065	0.004893268	0.009005901	0.0050571617	0.0092323935	0.0037414955	0.0067169867	0.0058292956	0.010499628	0.012482903
0.0	0.010595008	0.010942244	0.0042681694	0.011512794	0.00927033	0.0021031278	0.007747608	0.0033256442	0.0040863813	0.011715315
0.0	0.005578753	0.0068425885	0.004195941	0.0040178825	0.0071674665	0.008441084	0.0062208474	0.012099013	0.005388898	0.010904662
0.0	0.008160586	0.007490501	0.0057817944	0.0049294033	0.0053108674	0.010316534	0.0069766375	0.0056470605	0.008426222	0.0059847166
0.0	0.578096	0.578518	0.57549167	0.57938874	0.5717181	0.5750163	0.58059955	0.5757873	0.5798134	0.57062083
0.0	0.5753744	0.5794635	0.5763286	0.57935953	0.57229096	0.574306	0.58065736	0.5765769	0.5804039	0.5723876
0.0	0.5748725	0.5761992	0.5747177	0.5763303	0.57021	0.573322	0.57934946	0.57503587	0.5784785	0.5692688
0.0	7.5352546e-05	2.6409447e-05	5.611996e-05	3.6007386e-05	6.6258755e-05	2.1600013e-05	3.8664606e-05	2.785349e-05	6.536931e-05	6.358674e-05
0.0	0.0065131807	0.01205913	0.00464724	0.010402486	0.0030373111	0.009076739	0.008307973	0.005326091	0.0039553414	0.009447278
0.0	2.7211732e-05	0.00010348893	2.3202674e-05	0.00020949561	4.432222e-05	1.8457336e-05	1.9732659e-05	6.2220555e-05	5.6588406e-06	7.42505e-05
0.0	0.57907915	0.5793048	0.576618	0.579715	0.57260454	0.57570136	0.5822844	0.57788914	0.5819028	0.5721267
0.0	0.010975544	0.009049447	0.011971979	0.009406176	0.00793377	0.010347926	0.004984017	0.004390825	0.0080320025	0.008583733
0.0	0.010707382	0.0056617092	0.008950085	0.008798933	0.010412858	0.008203038	0.007607536	0.0058097546	0.007964817	0.010386098
0.0	0.009555034	0.0077736145	0.007481597	0.0052500535	0.007307052	0.005208209	0.0061489553	0.013984685	0.012236265	0.004696513
0.0	0.012064698	0.006361578	0.008057425	0.007891167	0.00746119	0.0075543374	0.0049955063	0.013797901	0.0060462668	0.007272018
0.0	0.0057126987	0.004834388	0.0074172113	0.0046467287	0.0067456765	0.008727273	0.0040738545	0.014181577	0.0064493464	0.009202168
0.0	0.006896914	0.008460146	0.0054015024	0.010774078	0.006974154	0.005712276	0.010000911	0.009562732	0.0043287	0.010838613
0.0	2.3135592e-05	4.661608e-05	6.061324e-05	2.878412e-05	2.5509207e-05	2.2982058e-05	2.260784e-05	3.983625e-05	2.2021155e-05	0.00011467699
0.0	0.57707196	0.57985413	0.5750177	0.5796126	0.57173514	0.57339054	0.5807869	0.5761306	0.5796581	0.5709806
0.0	6.71806e-05	3.931082e-05	2.4134995e-05	6.20195e-05	5.9846592e-05	0.00010509261	7.685541e-05	1.8314664e-05	2.8918606e-05	9.0037516e-05
0.0	5.4708722e-05	7.601537e-05	5.414336e-05	1.9961906e-05	7.8323756e-05	1.584551e-05	4.3812513e-05	3.813917e-05	6.458531e-05	3.241667e-05
0.0	0.008631976	0.009414426	0.0077063087	0.0053771567	0.013421479	0.0040738136	0.0058876127	0.0036392412	0.015519959	0.0065168412
0.0	6.136682e-05	4.1577347e-05	3.2169286e-05	4.8328588e-05	4.7916947e-05	1.7515833e-05	7.577972e-05	2.0229669e-05	2.7085647e-05	4.764815e-05
0.0	0.008389624	0.0059896545	0.0078637125	0.013951255	0.008783492	0.0022178686	0.0156124	0.004334594	0.0067644115	0.007946797
0.0	0.57553846	0.5777838	0.57500726	0.5776331	0.56968826	0.5736812	0.58015174	0.575464	0.57929444	0.5695961
0.0	0.5755037	0.5778863	0.57525	0.57784384	0.57033354	0.57387143	0.5796937	0.57538307	0.57932305	0.57007647
0.0	0.00872086	0.0059142555	0.007519893	0.008773454	0.008124905	0.0062464043	0.008214587	0.0082281055	0.0069270264	0.008607618
0.0	4.1595787e-05	5.70998e-05	4.2355325e-05	3.8446866e-05	4.565615e-05	6.8579575e-05	0.00012006079	3.6825546e-05	2.9631008e-05	2.1174283e-05
0.0	5.080541e-05	4.8360536e-05	4.114097e-05	0.0001272802	5.4425385e-05	6.886787e-05	6.6524617e-06	0.00010269217	6.932515e-05	2.571072e-05
0.0	5.080541e-05	4.8360536e-05	4.114097e-05	0.0001272802	5.4425385e-05	6.886787e-05	6.6524617e-06	0.00010269217	6.932515e-05	2.571072e-05
0.0	0.0069015077	0.00805195	0.010604795	0.011231198	0.0058510285	0.006677842	0.0014451424	0.010789584	0.00988419	0.0055877836
0.0	0.0069015077	0.00805195	0.010604795	0.011231198	0.0058510285	0.006677842	0.0014451424	0.010789584	0.00988419	0.0055877836
0.0	0.07127242	0.06654073	0.05596323	0.06664532	0.06499689	0.035585612	0.083023585	0.06353209	0.08325676	0.07421228
0.0	5.0231738e-05	2.7974265e-05	8.78881e-05	2.0765003e-05	2.600111e-05	1.7287157e-05	5.2108662e-05	1.5485868e-05	5.1699422e-05	0.000106522886
0.0	5.0231738e-05	2.7974265e-05	8.78881e-05	2.0765003e-05	2.600111e-05	1.7287157e-05	5.2108662e-05	1.5485868e-05	5.1699422e-05	0.000106522886
0.0	0.007630405	0.0047901636	0.008109313	0.00631123	0.0051152725	0.0048652906	0.010249675	0.004271837	0.010231894	0.011064718
0.0	0.007630405	0.0047901636	0.008109313	0.00631123	0.0051152725	0.0048652906	0.010249675	0.004271837	0.010231894	0.011064718
0.0	0.5748861	0.57744986	0.5741058	0.5768063	0.5692477	0.5735216	0.5790911	0.5743566	0.5787835	0.5690794
0.0	0.5751911	0.5778094	0.5755181	0.5775116	0.5701319	0.5735377	0.5803989	0.5755337	0.5794491	0.5699141
0.0	9.629248e-05	3.6993373e-05	1.6692362e-05	2.2427714e-05	5.97635e-05	5.4756165e-05	3.409103e-06	6.844976e-05	3.4241508e-05	5.2231295e-05
0.0	0.16289441	0.094544664	0.1437674	0.13251668	0.15522021	0.113907345	0.17184004	0.17774846	0.13957107	0.16393863
0.0	0.57602066	0.5781005	0.57572985	0.5791535	0.57209903	0.5742766	0.58109367	0.5752263	0.5792408	0.56916153
0.0	0.015876288	0.0051442627	0.0045241495	0.0056225155	0.008296788	0.008871586	0.0032330393	0.006320531	0.005657341	0.0034262335
0.0	0.008334615	0.0071379784	0.0059415195	0.005793964	0.009852302	0.01088854	0.0060263746	0.0062898668	0.0075749434	0.004754816
0.0	0.008116267	0.00560981	0.0060177036	0.006291968	0.008039011	0.008514616	0.008335558	0.007847312	0.006000606	0.004108337
0.0	0.006506458	0.0017914898	0.009395235	0.009614141	0.0059293066	0.012302873	0.005735381	0.006363254	0.003609278	0.004917552
0.0	0.008571146	0.0037298806	0.0063388855	0.0066605653	0.008454644	0.005968674	0.006978022	0.008064898	0.0049974285	0.0046558282
0.0	0.006446945	0.0029745307	0.007458765	0.0039814096	0.008628901	0.0071574426	0.008452642	0.0059527503	0.0046973466	0.0038119634
0.0	0.010299611	0.0056066085	0.0035882285	0.006448658	0.009147269	0.010374588	0.0048672557	0.0069392626	0.005893929	0.0046277056
0.0	0.007707458	0.00468666	0.0052682837	0.006431786	0.01006871	0.0075742295	0.008452933	0.009191322	0.0050585773	0.004714067
0.0	0.008724509	0.0069965725	0.0069043026	0.0053822114	0.0042733727	0.006686175	0.0029635655	0.011324971	0.010070787	0.0071923104
0.0	4.5271197e-05	3.5479636e-05	1.6176547e-05	5.3660035e-05	3.8158778e-05	4.6430054e-05	5.869612e-05	4.8830952e-05	9.5216135e-05	5.768052e-05
0.0	5.0438142e-05	2.468561e-05	4.858723e-05	2.21228e-05	4.5313052e-05	5.832226e-06	6.8600134e-06	2.6245096e-05	2.828253e-05	5.928883e-05
0.0	2.142608e-05	7.3372416e-06	2.1480379e-05	5.4933207e-05	4.7490194e-05	6.278326e-05	6.989949e-05	5.516245e-05	1.3897386e-05	4.5670564e-05
0.0	7.598029e-05	2.6466856e-05	8.866432e-06	0.00022828848	2.2000206e-05	1.8140196e-05	0.00014057284	3.3444117e-05	4.7509126e-05	4.5583976e-05
0.0	7.561317e-06	3.1634976e-05	2.9612815e-05	2.7109474e-05	3.9126364e-05	1.7428656e-05	5.0257902e-05	3.8441955e-05	7.236115e-05	1.3166501e-05
0.0	2.0839434e-05	3.580246e-05	5.8508962e-05	2.7276115e-05	7.0488946e-05	9.735856e-06	3.151339e-05	4.183116e-05	1.1028337e-05	1.8207893e-05
0.0	5.1379066e-05	3.981589e-05	5.7272457e-05	1.748074e-05	5.363271e-05	5.715365e-06	3.406842e-05	5.5594912e-05	9.397764e-06	5.2558313e-05
0.0	5.5358538e-05	4.399707e-05	2.039986e-05	8.0799415e-05	0.00015910491	3.8628674e-05	3.721846e-05	0.00015772415	2.9717403e-05	0.000119016775
0.0	7.6411096e-05	3.1131767e-05	2.7775981e-05	5.851181e-05	5.5167082e-05	5.514578e-05	3.6081976e-05	5.357025e-05	6.9369984e-05	3.3153436e-05
0.0	3.2709566e-05	6.430066e-05	3.1912954e-05	4.409755e-05	3.4865796e-05	1.826384e-05	2.443593e-05	9.9308105e-05	3.738772e-05	4.3318956e-05
0.0	3.331742e-05	2.878379e-05	5.541833e-05	4.4671062e-05	3.952098e-05	9.21344e-06	2.1769421e-05	7.258743e-05	5.2089184e-05	4.9519833e-05
0.0	2.526977e-05	2.9002014e-05	4.4875538e-05	1.3958085e-05	4.862723e-05	3.5356352e-05	0.00010603015	4.7457095e-05	3.942995e-05	2.9303992e-05
0.0	7.965736e-05	6.578047e-05	1.9223078e-05	2.3086643e-05	2.4241333e-05	8.419283e-05	2.1270316e-05	6.5847125e-05	2.9668134e-05	5.758912e-05
0.0	4.6550333e-05	8.233408e-05	2.342505e-05	2.907407e-05	6.8853886e-05	2.2969503e-05	0.00013207157	4.2906668e-05	2.9929573e-05	0.00011725641
0.0	0.19119963	0.1935619	0.21162555	0.20731442	0.26180664	0.19877118	0.20803808	0.2230933	0.18314177	0.21659075
0.0	0.20492192	0.17371994	0.1794602	0.19095549	0.20081437	0.21663034	0.17508094	0.22117673	0.2175955	0.1776814
0.0	0.17358164	0.20080389	0.19572578	0.16771854	0.19266726	0.17371708	0.18276955	0.23052755	0.20961237	0.19638376
0.0	0.20552965	0.18380159	0.20149326	0.18166351	0.18975036	0.15480722	0.20326129	0.20153245	0.17895679	0.21208465
0.0	0.17590192	0.1620387	0.2199644	0.1358014	0.19160134	0.17162544	0.2250239	0.17079568	0.17303173	0.19064711
0.0	0.2258729	0.22768399	0.14704299	0.17823961	0.19791636	0.20981568	0.16660787	0.1857542	0.1951105	0.2111316
0.0	0.19393001	0.20747685	0.18190219	0.17772935	0.20800902	0.17666139	0.22455573	0.21562845	0.17960522	0.21287437
0.0	4.2105476e-05	2.7298493e-05	6.512796e-05	1.9122972e-05	2.9778907e-05	3.750635e-05	3.393017e-05	2.2905891e-05	3.5976565e-05	8.540805e-05
0.0	2.564304e-05	3.7575945e-05	3.603456e-05	0.00019580254	2.325686e-05	2.8552146e-05	3.0839557e-05	5.8289323e-05	4.1692332e-05	1.780986e-05
0.0	2.4725687e-05	2.5016256e-05	4.0852483e-05	6.0329578e-05	5.1830975e-05	1.6578075e-05	0.00013941257	2.0752768e-05	5.4750166e-05	9.104702e-06
0.0	2.0573822e-05	6.975726e-05	3.0633088e-05	2.6609594e-05	2.9769224e-05	3.8758153e-05	8.721242e-06	1.820857e-05	4.3632892e-05	5.215957e-05
0.0	7.539179e-05	0.00013100595	5.4130556e-05	3.4321278e-05	3.8883765e-05	5.731677e-05	9.1465816e-05	3.740491e-05	9.7845106e-05	9.9774734e-05
0.0	5.132951e-05	9.347124e-05	3.9917475e-05	1.7629638e-05	2.6682295e-05	3.7376987e-05	9.770963e-05	0.00013599017	3.375808e-05	3.6980815e-05
0.0	4.600518e-05	6.813402e-06	0.00012651317	0.00012458325	2.0035428e-05	6.775203e-05	7.094677e-05	6.0924318e-05	1.5703321e-05	3.2029544e-05
0.0	0.19342445	0.17648344	0.20098543	0.13620266	0.17665152	0.19203837	0.18658186	0.17128894	0.18107694	0.2095711
0.0	0.19120209	0.17491889	0.16717425	0.22718401	0.17115676	0.20233196	0.18750477	0.18234062	0.21420944	0.16077337
0.0	0.1849805	0.18635271	0.20325503	0.18189755	0.17997608	0.17580564	0.24998873	0.14627846	0.18410741	0.11950441
0.0	0.2816676	0.21831447	0.16755532	0.16537541	0.18780985	0.19290942	0.13222368	0.17647807	0.1914985	0.1798053
0.0	0.20231515	0.25792432	0.19489554	0.16808301	0.2058012	0.21552528	0.18788518	0.1760926	0.22377601	0.21452917
0.0	0.19907965	0.22775133	0.19597262	0.17583501	0.18449081	0.1886195	0.22289628	0.19857179	0.19700667	0.1981611
0.0	0.17676672	0.12097246	0.24692592	0.22068478	0.15541233	0.2292482	0.18246882	0.17677192	0.14867301	0.21765648
0.0	0.10212421	0.09356131	0.075061746	0.11986396	0.089204654	0.050826814	0.080272496	0.12338886	0.090726934	0.09235542
0.0	0.20648153	0.19791918	0.17236559	0.22865751	0.19097625	0.13674735	0.18123469	0.2316328	0.19416842	0.19440629
0.0	0.57722676	0.5795873	0.57713604	0.5793559	0.57252854	0.5736297	0.58174646	0.5770726	0.5810015	0.5710951
0.0	0.010098463	0.009532943	0.003992183	0.0055758096	0.009332646	0.005251884	0.0074914116	0.017987048	0.0078489715	0.008894617
0.0	0.009641412	0.008961284	0.0050207498	0.002323809	0.0074968697	0.008850169	0.0065838806	0.0072218087	0.008633201	0.0069406494
0.0	0.013334109	0.032144632	0.03489169	0.030120855	0.04774903	0.029814657	0.036346894	0.02876384	0.05234151	0.04678792
0.0	0.15057041	0.15743488	0.08338459	0.121654905	0.1411041	0.13682544	0.16681042	0.090530835	0.10133509	0.14548922
0.0	0.14994025	0.15756166	0.08325059	0.121707685	0.14108592	0.13643533	0.16669019	0.090534054	0.10102774	0.14515656
0.0	0.0057304287	0.00898559	0.0070988745	0.004593539	0.006509112	0.005017278	0.008067881	0.012368514	0.0038387217	0.007823258
0.0	1.1116879e-05	5.7295783e-05	4.670147e-05	2.1764254e-05	3.794128e-05	1.5204317e-05	5.361768e-05	0.00011583768	5.5505177e-05	4.113528e-05
0.0	0.1398976	0.1617246	0.17878444	0.145316	0.14617877	0.15836325	0.15150295	0.12181138	0.14289266	0.15005572
0.0	0.13930482	0.16185413	0.17852698	0.14537738	0.14616008	0.15792294	0.1513917	0.121815525	0.14247927	0.14971444
0.0	0.14018543	0.1618549	0.1789265	0.14536692	0.14646971	0.1581872	0.15157327	0.12189408	0.14303811	0.1502117
0.0	0.13959156	0.16198447	0.17866889	0.14542834	0.14645097	0.15774725	0.15146197	0.12189821	0.14262433	0.14987014
0.0	0.020061567	0.023283627	0.0107172	0.014757019	0.023574745	0.009006672	0.021329232	0.012885782	0.012729329	0.021229872
0.0	0.0082067745	0.008015212	0.0037186407	0.0052151782	0.0077173547	0.0053649954	0.0038220899	0.0054669175	0.0044282647	0.007668364
0.0	6.617035e-05	4.9864957e-05	2.8225919e-05	2.0183343e-05	2.2390723e-05	3.5654244e-05	4.710657e-06	3.778616e-05	4.3279648e-05	4.3653617e-05
0.0	0.0020108435	0.0012229012	0.0011849751	0.0004325884	0.0012559067	0.00015532531	0.0018808607	0.0007021339	0.0015436413	0.00049543957
0.0	0.0072746077	0.008567236	0.006661074	0.004541869	0.0077771796	0.0030740967	0.0046885936	0.010940945	0.0035548103	0.010510056
0.0	0.104182124	0.09524677	0.11328245	0.10948593	0.08565084	0.09688115	0.06314947	0.13448611	0.05865123	0.08146666
0.0	0.01551837	0.017050304	0.01384594	0.022829343	0.025977552	0.02236965	0.017731175	0.01794697	0.025712244	0.017373849
0.0	0.007860224	0.0067471936	0.004393953	0.005492277	0.007241894	0.012057226	0.005631824	0.009513747	0.010279778	0.006092374
0.0	0.01549235	0.016001021	0.017514085	0.019435091	0.024532644	0.019490058	0.025098933	0.030688217	0.022991601	0.01173075
0.0	0.0052957446	0.007633705	0.0062738317	0.0063388883	0.005838421	0.006980504	0.004336967	0.010188894	0.0099835275	0.006316992
0.0	0.026025182	0.01731962	0.021245826	0.017372457	0.02917434	0.019587856	0.024931299	0.033554744	0.018235393	0.015421113
0.0	1.4715976e-05	5.0153816e-05	2.9566367e-05	2.0228626e-05	6.8496054e-05	3.6615194e-05	3.101507e-05	6.1681705e-05	2.7131768e-05	4.1995918e-05
0.0	0.57615185	0.5791577	0.5765535	0.5794908	0.5720044	0.5747383	0.5812742	0.5761527	0.5803869	0.57267165
0.0	0.0049360455	0.0066946326	0.0058119637	0.00622759	0.006913054	0.005879683	0.0084655965	0.014742099	0.006993701	0.010369517
0.0	0.063415036	0.06586224	0.058254216	0.052024934	0.065198176	0.057002027	0.049793523	0.0852619	0.06062222	0.07936293
0.0	0.57573885	0.5785353	0.5747096	0.5770214	0.5707019	0.5730542	0.57994354	0.57441443	0.5797446	0.5699503
0.0	0.006255634	0.004745756	0.004140719	0.0033105277	0.004171213	0.0051649935	0.007748744	0.008336744	0.009492584	0.008100007
0.0	0.0031021675	0.007594296	0.0014132572	0.0019127923	0.0024342444	0.006985632	0.005174315	0.006792482	0.0064899325	0.009607615
0.0	0.033254236	0.068659805	0.027989391	0.034070566	0.030497428	0.05553253	0.060886495	0.08110979	0.051884614	0.07157794
0.0	3.4773825e-06	4.969349e-05	1.9066474e-06	3.7545356e-06	2.7186472e-06	2.371546e-05	3.0945288e-05	9.592159e-05	1.731065e-05	6.295623e-05
0.0	0.0021731756	0.008176108	0.0016014414	0.0022549897	0.0019023201	0.0056213182	0.00648078	0.011257121	0.004840784	0.009037959
0.0	0.57630795	0.57857466	0.575007	0.5781317	0.57047486	0.57322514	0.5794061	0.57516104	0.5788053	0.57075965
0.0	0.00836686	0.011442645	0.008131743	0.006718224	0.0054282434	0.005276384	0.0048441775	0.016806886	0.008438391	0.007381678
0.0	0.061623596	0.07547563	0.060403723	0.07086598	0.06606267	0.053565364	0.06465881	0.0939642	0.07273091	0.06040839
0.0	0.5755802	0.57821536	0.57450736	0.5765568	0.5697595	0.5727719	0.5793878	0.57406396	0.5787293	0.5689706
0.0	0.018035589	0.014541475	0.013037813	0.0109298555	0.0130618075	0.015622114	0.021481242	0.022691363	0.025248304	0.022190781
0.0	0.08032826	0.05466311	0.08036191	0.06270727	0.061328094	0.054888543	0.04627263	0.07851259	0.05125725	0.06650601
0.0	9.071256e-05	2.1237804e-05	9.281512e-05	3.5283563e-05	3.5103338e-05	2.2712604e-05	1.1218727e-05	8.475437e-05	1.6550699e-05	4.775851e-05
0.0	0.011001745	0.0053601456	0.011067963	0.006880844	0.00680223	0.0055018305	0.0039121746	0.010588677	0.004733841	0.007880971
0.0	0.024124602	0.024872433	0.022104794	0.025680525	0.02031917	0.015508205	0.016123965	0.017223911	0.01904582	0.021464981
0.0	0.007845111	0.00729372	0.0070711267	0.007421668	0.008727698	0.0053082984	0.0060550794	0.0043365126	0.0071288194	0.006025866
0.0	0.5769684	0.57790375	0.5745833	0.5772659	0.5718071	0.574096	0.57942045	0.5751795	0.5787943	0.56950915
0.0	0.5772269	0.5790038	0.57652247	0.58001226	0.5719181	0.57508767	0.580948	0.5762222	0.5794329	0.57077795
0.0	0.000718462	0.0010479395	0.0004681288	0.00054237363	0.002080334	0.00094778195	0.0017868323	0.001490671	0.00051093026	0.0006833903
0.0	0.0017713221	0.0015600728	0.0011654556	0.0016084871	0.0012604509	0.0010925495	0.0025018346	0.0014919803	0.0010091455	0.0014505921
0.0	0.0017713221	0.0015600728	0.0011654556	0.0016084871	0.0012604509	0.0010925495	0.0025018346	0.0014919803	0.0010091455	0.0014505921
0.0	0.0017713221	0.0015600728	0.0011654556	0.0016084871	0.0012604509	0.0010925495	0.0025018346	0.0014919803	0.0010091455	0.0014505921
0.0	0.005621734	0.0054219295	0.011661613	0.0064699603	0.0072907927	0.004606495	0.006928683	0.006379912	0.0061806617	0.0031965447
0.0	3.4500154e-05	3.3020722e-05	0.00014736768	3.971328e-05	4.219523e-05	3.0453604e-05	3.742503e-05	2.5939662e-05	4.6011806e-05	2.6816962e-05
0.0	0.008611016	0.0079688635	0.011552104	0.009593904	0.0035763532	0.0019753557	0.0057300753	0.0012915252	0.0017434044	0.006030486
0.0	5.7096702e-05	3.7314025e-05	5.3654658e-05	4.5708992e-05	2.3414152e-05	1.3751718e-05	4.07972e-05	6.4208807e-06	9.0378135e-06	3.189683e-05
0.0	0.57712734	0.57749057	0.57557195	0.57796127	0.5711685	0.5727276	0.58101106	0.5751266	0.57917297	0.5708125
0.0	0.010336427	0.0064096614	0.0072826142	0.0047504115	0.008001007	0.0075484235	0.008564147	0.009315068	0.013322183	0.007820668
0.0	7.269355e-05	3.279096e-05	5.0793347e-05	6.1285846e-06	4.9482725e-05	2.2888707e-05	8.8617475e-05	2.3303415e-05	4.53661e-05	8.019821e-05
0.0	0.018022157	0.016923996	0.023569448	0.030226415	0.02524621	0.020964136	0.024444066	0.0195584	0.023165654	0.01922324
0.0	2.1384989e-05	3.782391e-05	5.820567e-05	6.073875e-05	4.249535e-05	2.708929e-05	7.521904e-06	6.111663e-05	4.606458e-05	5.125496e-05
0.0	0.57494265	0.57649976	0.57409143	0.5763908	0.56973785	0.5722871	0.57894486	0.5738625	0.57790005	0.56892204
0.0	0.57484	0.5766581	0.5739742	0.5772915	0.568699	0.5724635	0.5789496	0.574598	0.5785633	0.5700345
0.0	0.5747981	0.57573307	0.5727173	0.5758808	0.56893694	0.57140875	0.57888985	0.57353795	0.5770595	0.5685865
0.0	0.57521623	0.57584393	0.57594967	0.5783194	0.5697854	0.57351345	0.58016944	0.5741924	0.57827777	0.56995344
0.0	0.006139049	0.0034228815	0.009008081	0.006420795	0.008798341	0.004563306	0.006960845	0.00959747	0.007961223	0.005841254
0.0	0.023384482	0.018281018	0.0152689135	0.008784048	0.023374047	0.013404101	0.02806369	0.012609291	0.016114648	0.015437505
0.0	0.0017128551	0.0071937297	0.0036836101	0.003752024	0.008802942	0.008824183	0.0066429656	0.0031332092	0.0074308305	0.007745438
0.0	0.0017128551	0.0071937297	0.0036836101	0.003752024	0.008802942	0.008824183	0.0066429656	0.0031332092	0.0074308305	0.007745438
0.0	0.0017128551	0.0071937297	0.0036836101	0.003752024	0.008802942	0.008824183	0.0066429656	0.0031332092	0.0074308305	0.007745438
0.0	0.009717829	0.010185294	0.009758339	0.0076776	0.008857467	0.0108050415	0.007535913	0.0059546693	0.0038231343	0.0063605113
0.0	0.010801612	0.0065944213	0.007984587	0.004125643	0.0124670835	0.003567735	0.0073202727	0.009129514	0.010634771	0.006155483
0.0	8.735243e-05	3.1880165e-05	4.7702477e-05	1.2553965e-05	0.00011920873	9.564646e-06	3.9234157e-05	6.241863e-05	8.3462524e-05	2.8830545e-05
0.0	0.008900049	0.008158537	0.007026152	0.006133155	0.006943989	0.00964245	0.008546605	0.006875441	0.0070663546	0.006235412
0.0	0.046035852	0.036449444	0.035778515	0.035432674	0.047400318	0.023165466	0.043040246	0.036967374	0.038481258	0.05368379
0.0	0.57500964	0.5781606	0.5741243	0.5768099	0.56919545	0.5725174	0.5790643	0.57525164	0.5783421	0.5695275
0.0	7.427111e-05	5.5880673e-06	4.1541956e-05	5.702913e-06	2.9845207e-05	1.3288344e-05	7.962915e-06	1.7075936e-05	1.3957752e-05	0.00010979027
0.0	0.011199661	0.0012136752	0.005736134	0.0032772552	0.006973576	0.0029190555	0.001349059	0.004688573	0.00337775	0.012401129
0.0	0.020712862	0.018352011	0.017163552	0.021035383	0.0068166326	0.015500781	0.008201094	0.029407317	0.020532094	0.025343917
0.0	3.6505055e-05	1.7239396e-05	2.99657e-05	1.899103e-05	5.7153707e-06	1.0084409e-05	2.7838088e-05	0.00010305926	5.5321336e-05	3.5571953e-05
0.0	0.57550746	0.5786592	0.57517266	0.57761556	0.5698314	0.5735891	0.57998896	0.57519245	0.5793362	0.5701338
0.0	0.0128427595	0.0063544116	0.005553218	0.011313983	0.0025912714	0.004407882	0.00079984916	0.013787284	0.0059976485	0.01577917
0.0	0.57663244	0.5783661	0.5759417	0.579442	0.5718944	0.57335615	0.5808303	0.5756248	0.57967675	0.5709344
0.0	0.00072922633	0.00016927706	0.00049880135	0.00052555953	0.0008550985	0.0007078113	0.0007259951	0.00065284735	0.00045035183	0.00033008473
0.0	0.017911045	0.03165023	0.019257985	0.015507847	0.012727244	0.016260862	0.023061913	0.016435977	0.019548714	0.022194197
0.0	0.007900056	0.0049982537	0.009227043	0.010607187	0.00725024	0.010959025	0.0014456593	0.013898713	0.002013128	0.0064761825
0.0	8.269836e-06	5.2951086e-06	1.8320954e-05	5.5017194e-05	3.5638473e-05	0.00013426258	2.4577019e-05	5.5301396e-05	5.0915216e-05	8.972261e-05
0.0	0.0107397465	0.048007473	0.030236034	0.037196327	0.042502735	0.047143023	0.045428194	0.055596475	0.03957203	0.043542624
0.0	3.3100102e-06	2.6427031e-05	1.7576876e-05	3.6683596e-06	4.233283e-05	7.756902e-05	4.3378237e-05	4.968131e-05	3.498907e-05	8.277801e-05
0.0	0.0002686439	0.0075444947	0.007128432	0.0033929003	0.007358543	0.009590433	0.00746656	0.011967514	0.006873842	0.009630118
0.0	0.0063069584	0.0068890993	0.004065696	0.009782569	0.008354052	0.005480015	0.008468122	0.012934492	0.0089459205	0.0043275594
0.0	1.1954936e-05	5.881692e-05	4.5276378e-05	1.11137515e-05	2.0557543e-05	9.5011355e-06	9.90296e-05	2.1689411e-05	1.0043025e-05	1.2015948e-05
0.0	0.011360836	0.009036448	0.009603972	0.004138525	0.006689697	0.003632758	0.009082853	0.0048771272	0.0019025629	0.0041338424
0.0	1.0975771e-05	8.407121e-05	1.7132423e-05	6.831399e-06	8.2418686e-05	4.896791e-05	7.242093e-05	6.63431e-05	3.5836514e-05	1.41484725e-05
0.0	0.0033186767	0.011393467	0.0032123455	0.0017195785	0.012205815	0.008242005	0.008098486	0.0074437177	0.0064406805	0.00867702
0.0	0.0037436988	0.004937882	0.0057495623	0.009564936	0.0054234057	0.004248323	0.0111119	0.0061573763	0.008564532	0.010574459
0.0	0.0019557516	0.0028878876	0.0065635997	0.0055855503	0.00775024	0.006612739	0.013739838	0.005379552	0.0070208022	0.003021514
0.0	0.09423257	0.05318217	0.07359356	0.09348119	0.1037604	0.10716309	0.08148413	0.09179327	0.073621765	0.04923817
0.0	0.0019230896	0.0011588593	0.0019323252	0.0013598793	0.0018055136	0.0009374526	0.0008654811	0.00039705544	0.0014921671	0.0016996962
0.0	7.2884075e-05	3.3669985e-05	6.0550155e-05	6.719264e-05	2.0213758e-05	2.8771907e-05	0.000121590696	5.7570232e-05	2.1536724e-05	4.6768542e-05
0.0	0.010232184	0.007396237	0.00820433	0.009573658	0.006308058	0.011454728	0.017254781	0.0056056436	0.0049190107	0.0087634465
0.0	0.0010251079	0.00042786144	0.002369804	0.0020919293	0.0009206736	0.0016133676	0.0009112101	0.0007654053	0.0014722666	0.0016507729
0.0	6.289586e-05	6.6224835e-05	1.691488e-05	1.4095734e-05	3.1741198e-05	7.0755987e-06	1.888779e-05	4.6575306e-06	6.6928784e-05	7.292537e-05
0.0	0.0092039155	0.009480988	0.0047626863	0.0043874537	0.0064514363	0.0030636934	0.00507869	0.0025057113	0.009497942	0.009754244
0.0	0.009493956	0.007947819	0.0075945156	0.005607579	0.0036905992	0.0062117483	0.0047859396	0.0028910087	0.0060377447	0.009793647
0.0	0.009345457	0.00956747	0.0073142326	0.008855136	0.006536818	0.0053320737	0.0051950137	0.005537869	0.0065512047	0.01444473
0.0	6.375942e-05	4.4588236e-05	1.8006464e-05	5.541599e-06	9.967322e-06	9.554837e-06	1.568735e-05	1.2549074e-06	5.5672797e-05	3.264375e-05
0.0	0.009345484	0.009651945	0.0073543116	0.008915802	0.0065688062	0.005369287	0.0052418443	0.0055530835	0.0065886667	0.014547455
0.0	0.011038404	0.009834632	0.009737981	0.0053416085	0.0013725875	0.0020875658	0.0013285569	0.001933871	0.007143455	0.0065025324
0.0	0.5764911	0.57762074	0.574589	0.57720876	0.570931	0.5731266	0.5801956	0.5731288	0.5779639	0.5685422
0.0	0.5753135	0.57864976	0.5761305	0.5775194	0.57178885	0.5739644	0.5806498	0.57422704	0.57826066	0.5705842
0.0	0.5770924	0.5787327	0.5760346	0.57870644	0.572092	0.5735374	0.5809008	0.57580775	0.5794882	0.5700793
0.0	0.11477316	0.109538965	0.08749141	0.084079236	0.06340728	0.0737167	0.07651252	0.07201172	0.103088826	0.10441983
0.0	0.00900125	0.003886931	0.0034636983	0.0053170477	0.0033873566	0.008392334	0.0070784017	0.005411764	0.007928511	0.008728795
0.0	0.012205918	0.010810558	0.006680341	0.006080003	0.0034028678	0.0046736016	0.0049038767	0.0043754308	0.009387091	0.010092878
0.0	0.022551509	0.018054532	0.02107203	0.01515845	0.02370012	0.021823084	0.015754033	0.0225065	0.020211067	0.020065257
0.0	0.005458969	0.007092424	0.007696747	0.0075952876	0.002528457	0.007241144	0.009209148	0.0040860884	0.009956948	0.00879692
0.0	0.0032287717	0.0072317678	0.008063478	0.00573945	0.00082855194	0.009388953	0.0103626195	0.007014087	0.010478896	0.0074098846
0.0	0.008041194	0.0069906223	0.003834982	0.0077921515	0.008779968	0.008964964	0.007806797	0.00718112	0.0069804876	0.008651503
0.0	0.0030445694	0.006060084	0.0068539064	0.0066141486	0.007867672	0.005388742	0.0062606605	0.008014405	0.007240694	0.008191229
0.0	7.5528997e-06	3.6283487e-05	7.466558e-06	5.427648e-05	6.057245e-05	3.0206475e-05	0.00010803802	2.6760756e-05	8.4775784e-05	7.476569e-05
0.0	4.789657e-05	3.5824316e-05	1.0946743e-05	4.476505e-05	5.9064005e-05	6.130594e-05	4.4874214e-05	3.8614016e-05	3.5969497e-05	5.7242047e-05
0.0	0.0074257576	0.0058232634	0.0074429633	0.0036021445	0.0067694145	0.002410934	0.010230431	0.0053728204	0.008227071	0.0054501537
0.0	8.358441e-06	1.156037e-05	7.7763216e-05	1.6056587e-05	8.951529e-05	7.4121067e-06	3.2437852e-05	0.00010193197	3.2974152e-05	4.2204367e-05
0.0	0.002150417	0.002065702	0.008849571	0.0024544357	0.013783038	0.0049198233	0.004552357	0.010430158	0.008491259	0.0077013625
0.0	0.114831775	0.11343675	0.1746016	0.09984882	0.16667418	0.15035369	0.15102291	0.17098096	0.13106377	0.14562747
0.0	0.0015441689	0.0014016237	0.0016526348	0.0020408963	0.002145942	0.0011482215	0.0009321953	0.0016218572	0.00026871715	0.0010219017
0.0	0.20744525	0.18942739	0.19206125	0.2128447	0.19716251	0.21864073	0.16543834	0.2347433	0.1458347	0.1786166
0.0	0.575694	0.5775842	0.57350594	0.57722825	0.5695783	0.57231474	0.57842773	0.5738233	0.5787065	0.5689953
0.0	0.0061318125	0.007231103	0.0071500563	0.0098710945	0.009261033	0.008169448	0.007243801	0.0058422256	0.007907759	0.005329146
0.0	2.6564438e-05	3.3526125e-05	2.8871626e-05	1.0516576e-05	4.8092188e-05	5.593275e-05	3.4235924e-05	4.049038e-05	3.9062274e-05	1.1965486e-05
0.0	0.057932112	0.06180883	0.058905933	0.04520138	0.06671537	0.0698826	0.06255857	0.0645373	0.064590134	0.04577689
0.0	0.042429492	0.022282539	0.041129056	0.029689146	0.04492979	0.03305109	0.024407545	0.03946981	0.050297312	0.03551701
0.0	4.1064966e-05	5.9981953e-06	1.12125335e-05	1.6507729e-05	4.783892e-05	4.9552094e-05	2.9518475e-05	2.3233895e-05	3.2898264e-05	1.3077016e-05
0.0	5.670866e-05	3.6632133e-05	2.6082938e-05	2.3168202e-05	4.627199e-05	7.31147e-05	1.6948596e-05	3.0803167e-05	4.1935287e-05	2.2558263e-05
0.0	6.784668e-05	2.3745763e-05	3.436562e-05	8.02957e-05	4.901823e-05	2.7860982e-05	3.7498732e-05	0.00015531968	6.0176626e-05	5.4401877e-05
0.0	0.016193328	0.020061811	0.019716851	0.011155396	0.029935079	0.010306481	0.017340008	0.026073622	0.014289662	0.02594787
0.0	3.4395132e-05	5.0925755e-05	3.46054e-05	2.336247e-05	0.00015634674	1.1238891e-05	4.9250826e-05	5.8416248e-05	1.3238988e-05	2.7604525e-05
0.0	0.009429379	0.0045193355	0.0054343967	0.0047385073	0.00725393	0.0074493135	0.008141726	0.0043629226	0.009057288	0.008069377
0.0	0.010314179	0.009935748	0.021005247	0.016289338	0.030093307	0.01480443	0.0128545845	0.01939466	0.027928382	0.015866375
0.0	1.3914414e-05	1.4823447e-05	6.296853e-05	4.697021e-05	0.00010051434	1.6022248e-05	8.3438035e-06	4.1257383e-05	5.7406865e-05	8.4662686e-05
0.0	0.16358912	0.14220159	0.14028299	0.115996554	0.15216699	0.1235356	0.08059408	0.16436331	0.15231192	0.15712331
0.0	7.296843e-05	3.995545e-05	3.6910315e-05	9.739561e-06	5.290584e-05	3.7316193e-05	1.0127305e-05	5.1144034e-05	8.154498e-05	5.96939e-05
0.0	4.081977e-05	7.123969e-06	7.214198e-05	2.0371304e-05	5.5757646e-05	2.0567151e-05	3.9563703e-05	2.3608703e-05	8.560521e-05	2.7814867e-05
0.0	0.0051087537	0.0034367873	0.0062233326	0.0051981537	0.0052436898	0.006414583	0.0070652436	0.015265193	0.0032082638	0.008037821
0.0	1.9441399e-05	8.611092e-06	2.8738641e-05	1.9884197e-05	2.0755004e-05	3.093334e-05	3.6470818e-05	0.00017701145	7.5308903e-06	4.9693776e-05
0.0	2.2749347e-05	5.5159635e-06	3.0055273e-06	1.8754467e-05	1.010237e-05	1.12854395e-05	4.5821504e-05	5.6294055e-05	1.65188e-05	4.0188515e-05
0.0	0.009722006	0.0016242292	0.0024806513	0.0061717816	0.0074880826	0.0028123506	0.007582213	0.008649136	0.0017428751	0.008546981
0.0	0.042262707	0.022299884	0.041071437	0.029701008	0.04492443	0.032963116	0.024390373	0.03947101	0.050162945	0.03544064
0.0	0.043410815	0.03773422	0.041355275	0.032612454	0.041741237	0.03605986	0.03489996	0.06508094	0.03460238	0.045060232
0.0	0.04324034	0.03776313	0.041297335	0.032625444	0.04173623	0.035964184	0.03487566	0.06508291	0.03450843	0.04496428
0.0	0.57584256	0.5781648	0.57531935	0.5775634	0.5709661	0.57434505	0.5810241	0.5750725	0.57934093	0.57032156
0.0	0.005676991	0.007628181	0.008852541	0.006898345	0.0070005	0.008973552	0.0011789392	0.0058994265	0.0036927352	0.0083807465
0.0	0.059807885	0.09533046	0.12065726	0.07439623	0.08412304	0.09953024	0.049805447	0.08042263	0.045472886	0.09739738
0.0	0.11753827	0.09648447	0.07922231	0.08111971	0.06956473	0.091829844	0.046500433	0.056033406	0.114347614	0.11635659
0.0	9.041237e-05	7.142787e-05	1.9104962e-05	5.796455e-05	2.3622913e-05	1.2833458e-05	1.2778989e-05	1.1365939e-05	2.9441639e-05	6.31077e-05
0.0	0.007857781	0.0029183587	0.010262289	0.0033517675	0.008346573	0.0055633206	0.0071171005	0.0050485414	0.008509352	0.0037440632
0.0	2.8772456e-05	4.9609258e-05	4.5481716e-05	1.3787528e-05	5.950594e-05	2.8329447e-05	4.240576e-05	1.0545179e-05	8.613772e-05	1.745487e-05
0.0	0.009107068	0.0076101897	0.005987032	0.008974998	0.0049156556	0.0086524645	0.012256945	0.014599691	0.008520684	0.0052117286
0.0	0.57587063	0.577657	0.5743662	0.5768013	0.5699784	0.57216793	0.5795519	0.57392263	0.5791939	0.56929934
0.0	0.010510092	0.0070385756	0.00566704	0.005687584	0.009888941	0.0049506063	0.00886553	0.0011845005	0.012268224	0.0059308386
0.0	7.2235256e-05	2.47405e-05	2.5966023e-05	5.1860396e-05	8.2644954e-05	4.3370004e-05	5.1175644e-05	4.089185e-06	0.00010161559	3.617883e-05
0.0	0.009829081	0.005782853	0.005884599	0.008329951	0.010399669	0.0075868536	0.008318819	0.0023451184	0.011648668	0.0068663037
0.0	0.001713182	0.0058639403	0.004146882	0.00854469	0.0072445823	0.012007764	0.004965074	0.002269379	0.0038181143	0.0064804577
0.0	0.5758104	0.57761383	0.57479495	0.5771083	0.5703698	0.5729259	0.5798172	0.57446265	0.5790984	0.5693249
0.0	0.015966995	0.008350268	0.0028501386	0.015547435	0.007646786	0.0065380945	0.005992247	0.004537678	0.006236692	0.00601447
0.0	0.05341065	0.077406704	0.053930964	0.07829848	0.06541187	0.040710885	0.071562015	0.070420235	0.06728401	0.060332898
0.0	0.00907222	0.009605482	0.0072486713	0.009050845	0.007394193	0.00993557	0.0039033957	0.008405884	0.013516799	0.008024298
0.0	0.5767215	0.5802485	0.57745117	0.5807737	0.5726383	0.57481265	0.58203226	0.57625693	0.58183247	0.57248795
0.0	0.01184594	0.0060413685	0.007771456	0.0071542417	0.007833788	0.0049952357	0.0025567927	0.0030272997	0.0074003204	0.0065405625
0.0	0.11210719	0.08200798	0.09328475	0.07638221	0.10061292	0.08341065	0.064217836	0.054756735	0.10154807	0.09915502
0.0	0.5774415	0.5796511	0.57734025	0.57918626	0.57291484	0.5747555	0.5819567	0.57684094	0.58079904	0.5718752
0.0	0.0014670863	0.008375929	0.011208229	0.008291054	0.010233715	0.008806609	0.0061087036	0.012754347	0.0063344515	0.009092488
0.0	0.00010536846	2.6948655e-05	4.537623e-05	3.7881087e-05	4.6709218e-05	1.869124e-05	4.7600843e-06	6.796354e-06	4.023472e-05	3.2719207e-05
0.0	0.01188096	0.0060687116	0.007777143	0.00717247	0.00781542	0.0049699806	0.0025560253	0.003025277	0.0073798164	0.006554623
0.0	0.011569432	0.0058253724	0.007900232	0.0049970397	0.009368844	0.0062110093	0.003428108	0.0024769704	0.009223247	0.009084311
0.0	0.1625637	0.14549212	0.09630089	0.1195348	0.178152	0.14438923	0.14221872	0.173107	0.13505699	0.17505245
0.0	0.0085518025	0.0047316644	0.0023573046	0.009966086	0.0062283897	0.0017787641	0.004445192	0.0037035702	0.009410855	0.012413645
0.0	0.0076339836	0.006410554	0.008047742	0.004402984	0.0072927256	0.0024102163	0.0077246353	0.009518421	0.0056421547	0.0033006084
0.0	3.9896393e-05	3.0504061e-05	3.3306907e-05	1.7934468e-05	3.4175577e-05	2.9673676e-05	2.6444275e-05	5.1564017e-05	1.3610147e-05	4.582713e-06
0.0	2.9932484e-05	3.910782e-05	5.1494433e-05	3.8500508e-05	1.3036945e-05	3.175894e-05	2.9483448e-05	7.7432516e-05	7.937771e-05	4.3642878e-05
0.0	9.409707e-05	4.4161683e-05	1.9980818e-05	3.194846e-05	1.4625219e-05	1.7467259e-05	3.5922603e-05	0.00014976156	4.0186253e-05	3.687893e-05
0.0	0.013764318	0.0073676244	0.007396395	0.0074556526	0.0034366697	0.0042549586	0.007999175	0.01353262	0.009290822	0.021428596
0.0	0.013356857	0.005248861	0.0055345926	0.010616028	0.0073605627	0.0059571676	0.005469959	0.006193372	0.005906758	0.0077313962
0.0	0.013354595	0.0052687186	0.0055609597	0.010612518	0.0073906835	0.005956301	0.0054972693	0.006218572	0.0059074555	0.007760587
0.0	0.0057580653	0.0069213477	0.003468326	0.0040368834	0.0075666774	0.005632834	0.003262237	0.013480985	0.006159294	0.005157176
0.0	7.239283e-05	4.0471274e-05	2.6292395e-05	1.8704204e-05	3.717671e-05	1.052096e-05	6.1589935e-06	0.000118169984	5.3902313e-05	5.9264603e-06
0.0	0.5749739	0.5771988	0.57417774	0.57662237	0.56963414	0.5728874	0.57927966	0.57480454	0.5781591	0.56921196
0.0	0.007994084	0.008156916	0.0121294735	0.0054426272	0.00410975	0.004915014	0.012245486	0.011992702	0.009395683	0.0030693307
0.0	0.28209078	0.23179881	0.20851775	0.22746158	0.23178934	0.17638583	0.21007325	0.15551594	0.23533216	0.2447895
0.0	0.035885736	0.05245076	0.07929714	0.045317538	0.047494832	0.03309851	0.031643853	0.045340586	0.06583408	0.06738207
0.0	0.03679779	0.065587536	0.07734166	0.06371955	0.06807449	0.06190601	0.04283709	0.06634998	0.07034356	0.054698184
0.0	0.0026100643	0.007508335	0.01029909	0.0070883255	0.008256868	0.0068708803	0.0033984208	0.007730478	0.008503199	0.005489316
0.0	0.00260979	0.0075176223	0.010308369	0.007114557	0.008252016	0.0068731196	0.0034050727	0.0077458187	0.008548052	0.0054965625
0.0	0.07765976	0.05091428	0.053723525	0.07268224	0.04569323	0.047338124	0.058719903	0.03642619	0.064359635	0.066455536
0.0	0.01032476	0.0047039143	0.0052344375	0.009057613	0.0039598076	0.004193312	0.0060606925	0.0025747395	0.0072061713	0.007869854
0.0	0.010323688	0.004709749	0.005239177	0.009091075	0.0039574723	0.00419468	0.0060725245	0.0025798746	0.0072442396	0.00788021
0.0	0.18662812	0.23382463	0.21351637	0.2139963	0.23905009	0.23986013	0.21950403	0.22371745	0.2575022	0.21377012
0.0	0.030676538	0.07249461	0.033992723	0.04555562	0.064443134	0.05573557	0.062549844	0.073172785	0.08285039	0.06429803
0.0	0.0018787894	0.009049096	0.0022730778	0.0038224114	0.007456697	0.005659251	0.0068126144	0.009278817	0.011558688	0.007401732
0.0	0.0018785928	0.009060277	0.0022751421	0.0038366076	0.0074523115	0.0056610974	0.006825901	0.009297201	0.011619476	0.0074114846
0.0	0.2146272	0.22745505	0.23684402	0.18833214	0.22249496	0.23047647	0.22752286	0.18485717	0.24303348	0.24016456
0.0	0.05386082	0.06296453	0.042361185	0.04477781	0.0608026	0.06226681	0.06532546	0.039351687	0.06652273	0.06253169
0.0	0.0052315732	0.0069603934	0.0033885187	0.003704091	0.0066947187	0.0069452785	0.007384407	0.0029620149	0.0076628067	0.0070289806
0.0	0.0052310247	0.006969007	0.0033915928	0.0037178474	0.006690781	0.006947535	0.0073988037	0.002967921	0.007703265	0.007038246
0.0	0.00040637702	0.0010183676	0.00082008133	0.00047603485	0.0006676074	0.0015518381	0.0014825905	0.0014777395	0.0015236123	0.0016112829
0.0	0.57647187	0.5781956	0.57558584	0.57772297	0.5703615	0.57425153	0.58062035	0.5752049	0.57966554	0.5704662
0.0	0.5759958	0.57806605	0.57504225	0.57759684	0.57009876	0.57400197	0.58027303	0.57497674	0.57959354	0.5701649
0.0	0.5763126	0.57725245	0.5737407	0.57631195	0.5694159	0.5723355	0.5786951	0.57358825	0.57825476	0.5681588
0.0	0.008209985	0.0026682268	0.007829179	0.006223224	0.0067462735	0.0075354357	0.006704819	0.0037401735	0.007412975	0.0066744136
0.0	5.8193065e-05	3.0591204e-06	3.6742655e-05	2.3331746e-05	7.750307e-05	5.232138e-05	8.425194e-06	7.212698e-05	3.564714e-05	3.3581033e-05
0.0	4.9945338e-05	5.1740767e-06	4.5990266e-05	2.84636e-05	3.472924e-05	4.3189477e-05	3.30268e-05	1.0402822e-05	4.0599763e-05	3.3934248e-05
0.0	0.16817008	0.14255087	0.15245526	0.17278093	0.15135416	0.12663604	0.110055536	0.09887512	0.13394874	0.1543037
0.0	8.6742824e-05	3.3675027e-05	5.4307904e-05	3.983663e-05	4.266573e-05	4.221117e-05	1.44385895e-05	1.2207463e-05	3.0192454e-05	1.1334397e-05
0.0	0.0060917884	0.0045302142	0.0050893435	0.007254195	0.009107043	0.005697708	0.0061900825	0.0068528	0.006971186	0.0035683585
0.0	0.0071166055	0.0037064129	0.00471069	0.008025174	0.008852128	0.009768597	0.004449427	0.011754013	0.0047015753	0.003622935
0.0	0.0075927298	0.004314116	0.005111721	0.0061615533	0.009510053	0.008977373	0.007138854	0.0070855473	0.006221897	0.004764305
0.0	0.0067440188	0.0040269718	0.005129581	0.010347076	0.0054877154	0.009718948	0.006171533	0.008609017	0.00720568	0.003725689
0.0	0.0052846842	0.0036313601	0.00574869	0.005737801	0.008537027	0.011123119	0.006950121	0.011587419	0.007551664	0.0018932275
0.0	0.011643864	0.0036371774	0.0050772037	0.008063574	0.0061848983	0.0036460995	0.007238895	0.007240458	0.007040869	0.002801561
0.0	0.0047536995	0.0037187166	0.005262869	0.012072168	0.007827934	0.007598599	0.006090284	0.0061158417	0.005961456	0.004390356
0.0	0.5785497	0.5787359	0.5775609	0.5788718	0.57179403	0.5739975	0.58031446	0.57690597	0.57886964	0.5707958
0.0	0.030225655	0.046246704	0.03392892	0.038804114	0.043516587	0.022757454	0.03866691	0.036586504	0.05143961	0.03641564
0.0	0.5754487	0.5783308	0.57549715	0.5779128	0.57098097	0.5738242	0.5795463	0.5761461	0.5808743	0.5704304
0.0	0.036882836	0.03498591	0.030566616	0.043815188	0.041633803	0.045780968	0.02501829	0.07152608	0.03060087	0.03693739
0.0	0.040139437	0.043037016	0.034000773	0.031230655	0.045917876	0.040967297	0.046248015	0.0379234	0.044088945	0.05238022
0.0	0.57612807	0.580064	0.5756381	0.57810104	0.5708477	0.57413876	0.5805468	0.57698846	0.5812226	0.5704815
0.0	0.03442337	0.0395523	0.034257118	0.061023362	0.02244445	0.04537441	0.038490716	0.048666887	0.053409766	0.038321212
0.0	0.024851792	0.03426211	0.039518088	0.028293872	0.039610177	0.05361229	0.044624086	0.07051487	0.05633281	0.015819818
0.0	0.57498527	0.57865113	0.5751936	0.5776644	0.5703589	0.57438445	0.58096343	0.5756866	0.5800769	0.5698546
0.0	0.04504781	0.050758	0.030530902	0.02734517	0.040670633	0.036297005	0.01463091	0.043300822	0.047109913	0.03569701
0.0	0.048208266	0.05986071	0.044312682	0.040590845	0.037469942	0.019108564	0.04455851	0.056356486	0.03970129	0.049145736
0.0	0.046821512	0.039749123	0.05659435	0.04047213	0.026755435	0.039279684	0.035370074	0.04006707	0.038571063	0.042963147
0.0	0.5756293	0.5794948	0.5772255	0.57830554	0.5703683	0.5741057	0.58046216	0.5765024	0.5807237	0.57094675
0.0	0.056081627	0.024363887	0.04626574	0.044323992	0.048238456	0.04497018	0.038967203	0.040387627	0.034272034	0.047810525
0.0	0.03281552	0.04307924	0.07390353	0.014037819	0.037520405	0.018935617	0.092550546	0.0109030055	0.04620682	0.05215699
0.0	0.578602	0.5797075	0.5765838	0.5788521	0.57197624	0.5752917	0.5816734	0.57696253	0.58034456	0.5715627
0.0	0.02710295	0.038863063	0.01855344	0.03300033	0.056636892	0.0244263	0.0098943915	0.08072741	0.016386608	0.026016092
0.0	0.06535495	0.03964284	0.066051334	0.041116074	0.054696694	0.030386532	0.030730203	0.03672943	0.052071024	0.024881491
0.0	0.017700927	0.034644514	0.014828227	0.04766617	0.039401848	0.03979944	0.03976763	0.044123504	0.045291964	0.0334583
0.0	0.030691138	0.030451529	0.035647124	0.032180946	0.02476918	0.019170117	0.030855676	0.036077134	0.018639708	0.05064853
0.0	0.048877716	0.03585375	0.021677783	0.016816342	0.03877955	0.03628849	0.040353976	0.06920193	0.040958975	0.044393193
0.0	0.048338898	0.04119888	0.03633632	0.06372082	0.046351366	0.03750888	0.037105672	0.03513456	0.04237913	0.025431568
0.0	0.57731766	0.5777749	0.57584566	0.57716435	0.5708215	0.573737	0.5801061	0.57608765	0.57805705	0.5705421
0.0	0.57609534	0.57827944	0.5740794	0.5773554	0.56968963	0.57388824	0.5793294	0.57511777	0.5794831	0.5700461
0.0	0.06949389	0.034654576	0.033961583	0.044664826	0.026436115	0.012666739	0.047404055	0.03909693	0.05194203	0.0266048
0.0	0.5762283	0.5789112	0.5748631	0.57715803	0.57034564	0.57352805	0.5800185	0.5755763	0.57924044	0.569728
0.0	0.021845097	0.035741158	0.035436634	0.07423856	0.035833094	0.03316791	0.037863962	0.031463824	0.042009287	0.047428813
0.0	0.05816784	0.028570835	0.04058329	0.021851478	0.048097055	0.010657744	0.036186304	0.033009905	0.038370233	0.04145741
0.0	0.5750957	0.5782484	0.57441306	0.57723427	0.5708056	0.57347846	0.57995635	0.57616097	0.57875067	0.570111
0.0	0.5768357	0.5782318	0.57482946	0.5786748	0.57177144	0.57414687	0.57984656	0.5752699	0.57814544	0.5698985
0.0	1.933278e-05	4.101526e-05	3.500976e-05	7.275187e-05	4.2897627e-05	3.163404e-05	6.501441e-05	1.575354e-05	2.6582582e-05	2.8476632e-05
0.0	0.0019404857	0.0071886913	0.005147878	0.014301905	0.005901894	0.009037742	0.0062474255	0.0055775973	0.007191142	0.006651684
0.0	0.5765184	0.5789915	0.5757604	0.57880086	0.57134277	0.57436305	0.580683	0.57521856	0.5786877	0.5699158
0.0	0.084451325	0.08450576	0.10466018	0.066807896	0.05048704	0.100621514	0.08309589	0.09904634	0.09463884	0.104499206
0.0	0.011427805	0.019774841	0.021491062	0.0070576835	0.02812482	0.014265665	0.0198818	0.023827713	0.020926183	0.019292938
0.0	0.5736752	0.57767075	0.5749297	0.5764561	0.5684809	0.5719889	0.5783754	0.574804	0.57877904	0.5698945
0.0	0.020861734	0.008722196	0.022147765	0.01795995	0.013563266	0.022823922	0.01067531	0.014726061	0.019771246	0.013574282
0.0	0.5757153	0.57752925	0.5747636	0.57700175	0.5698677	0.57331246	0.579797	0.5750157	0.57863617	0.5696281
0.0	0.0049057063	0.0044589615	0.010865711	0.0024721867	0.0069695883	0.007353386	0.008925904	0.010911556	0.0048939115	0.0021761337
0.0	0.0053437855	0.008060359	0.002988312	0.004022648	0.008321785	0.005875777	0.0044835806	0.009265763	0.005013078	0.008087271
0.0	0.23921132	0.25877577	0.23374902	0.18643957	0.23422006	0.21744746	0.25783518	0.21323109	0.23126115	0.25731385
0.0	0.5769684	0.57790375	0.5745833	0.5772659	0.5718071	0.574096	0.57942045	0.5751795	0.5787943	0.56950915
0.0	0.57468665	0.5771501	0.5736113	0.57588834	0.56917846	0.57140994	0.57842284	0.5739398	0.57849044	0.5694241
0.0	0.0041140574	0.01629692	0.0082373405	0.0029770005	0.006691833	0.0051229196	0.0055689346	0.012787979	0.005831202	0.01029547
0.0	3.545897e-05	9.25101e-05	8.0441394e-05	6.247767e-06	1.5179051e-05	2.4392766e-05	3.1142754e-05	4.739143e-05	2.3966828e-05	1.3746001e-05
0.0	0.010186317	0.0034356443	0.0073681166	0.006731748	0.006170229	0.0005619076	0.011308433	0.014996508	0.0019224454	0.019988762
0.0	6.44577e-05	1.4732475e-05	1.7582224e-05	3.9890383e-05	4.5742177e-05	2.4663652e-06	4.355116e-05	7.4521326e-05	8.7175995e-06	9.5521886e-05
0.0	0.5784202	0.5795493	0.57670677	0.5801507	0.5714309	0.5746547	0.58162236	0.5767338	0.5796511	0.5718582
0.0	0.008834908	0.0060847364	0.0024520434	0.0045350636	0.0054848976	0.011107485	0.0061730426	0.0030111808	0.006319001	0.00792712
0.0	4.003711e-05	1.7395976e-05	1.5159797e-05	2.0211812e-05	3.4065044e-05	5.6100267e-05	6.7182636e-06	4.4299286e-06	2.5660505e-05	1.29215605e-05
0.0	0.57489896	0.5773088	0.57416487	0.57623273	0.5686798	0.57219124	0.5785719	0.57475716	0.5785778	0.5696291
0.0	5.806413e-05	4.4371784e-05	3.6411147e-05	6.3423304e-06	2.4907278e-05	1.3160814e-05	1.269652e-05	3.8091264e-05	0.00025666485	2.2948921e-05
0.0	0.010009757	0.0074307215	0.0062341355	0.00089627085	0.00512126	0.003449379	0.0016676584	0.00818061	0.020587374	0.006117618
0.0	0.10124925	0.042886153	0.09663688	0.09436177	0.11603089	0.122648604	0.022378173	0.092948735	0.08485128	0.046053935
0.0	0.5764693	0.5791234	0.5755175	0.57848746	0.5713193	0.5738406	0.58032167	0.5757814	0.5800043	0.57016563
0.0	0.0054860944	0.009337099	0.004557362	0.007494606	0.007959739	0.004001384	0.008445787	0.0058656554	0.0036976475	0.0067921313
0.0	0.051934272	0.047101498	0.07417115	0.08017734	0.050141845	0.061535716	0.069129944	0.051351234	0.04355033	0.05106962
0.0	0.010057613	0.00867501	0.0017473549	0.006294583	0.00994796	0.0025102764	0.0076620416	0.009999234	0.008719838	0.005391787
0.0	0.10005844	0.0502896	0.09289629	0.0857201	0.10713777	0.07355852	0.08867439	0.12664758	0.03879315	0.10157933
0.0	0.00010581784	6.490802e-06	4.6624795e-05	7.7120516e-05	1.0221775e-05	8.867707e-05	8.202532e-06	1.6113898e-05	3.101495e-05	1.8466386e-05
0.0	0.010529627	0.003134341	0.006866252	0.006617978	0.0025122222	0.0108080385	0.0010539974	0.0037539387	0.00725707	0.0035013417
0.0	0.032804564	0.016295452	0.008031007	0.027098704	0.02861222	0.018920936	0.008290877	0.013882475	0.018351873	0.011798301
0.0	0.010082359	0.0076750903	0.0051026014	0.0075632874	0.0075521464	0.002306806	0.009627476	0.010545135	0.0032798015	0.0062355655
0.0	0.5766237	0.5796828	0.5759824	0.57931834	0.5714668	0.5725768	0.58133465	0.5756892	0.5786595	0.57039094
0.0	0.03229445	0.031947058	0.019623954	0.029185735	0.027475309	0.028468266	0.04008308	0.06491242	0.051037498	0.041910615
0.0	0.07200249	0.0662634	0.07094552	0.061057936	0.06593669	0.03540025	0.045114636	0.078643665	0.04468783	0.056195945
0.0	7.543292e-05	4.3289554e-05	1.9374324e-05	4.212154e-05	4.3236952e-05	3.9944903e-06	6.809286e-05	8.3582956e-05	7.820899e-06	2.9532466e-05
0.0	0.57604927	0.57975817	0.57609886	0.57865983	0.5714816	0.57365316	0.58072037	0.57637686	0.58079404	0.57083404
0.0	0.112326756	0.15597999	0.13533059	0.09192677	0.15110683	0.11192093	0.16647913	0.1881187	0.15681265	0.13442914
0.0	7.757693e-05	2.4589584e-05	1.9721429e-05	7.497338e-05	7.0695e-05	1.0057402e-05	7.862893e-05	5.199028e-05	1.0614131e-05	7.244213e-05
0.0	0.20264128	0.19604114	0.21235412	0.20085442	0.22516702	0.23432253	0.194701	0.26327685	0.19655319	0.1931693
0.0	0.026210524	0.02063684	0.022581054	0.016143978	0.019623876	0.013631821	0.02630249	0.03198212	0.02667498	0.030686993
0.0	0.058072206	0.054066435	0.06244725	0.04125124	0.050423305	0.06608283	0.053955182	0.08862065	0.05566254	0.057266165
0.0	8.4211615e-06	5.18508e-05	3.986608e-05	2.2120521e-05	5.6590517e-05	2.1311553e-05	0.000102776525	6.4994565e-05	4.8844555e-05	3.572555e-05
0.0	6.3406733e-06	4.1149917e-05	1.3690805e-05	4.1300882e-05	4.2648648e-05	2.6671609e-05	4.8394904e-05	5.100415e-05	1.3249761e-05	4.0350456e-05
0.0	0.0035381566	0.008951316	0.0060461527	0.0020063547	0.00861477	0.0035860636	0.010726183	0.01612703	0.009036325	0.006135786
0.0	0.00308532	0.007990667	0.0035593247	0.002741268	0.0074743247	0.004002011	0.007386026	0.014322758	0.0047305734	0.006499141
0.0	0.008523339	0.03167536	0.017447028	0.012631893	0.0238456	0.022789534	0.011569644	0.016621664	0.02103827	0.025172189
0.0	0.0442599	0.03902039	0.03617659	0.034240484	0.027375786	0.029954545	0.027587667	0.041598856	0.044066742	0.031104855
0.0	0.008608509	0.007901967	0.0060360082	0.0053571565	0.002440981	0.0045755557	0.013138367	0.006453133	0.0072371033	0.006921557
0.0	0.008520394	0.007830964	0.0059948633	0.0053339964	0.0024232941	0.00455723	0.013063608	0.006417963	0.0071503846	0.006885698
0.0	0.5759945	0.57770455	0.57544535	0.5779032	0.5700587	0.5737688	0.57982594	0.57512003	0.57887775	0.56981635
0.0	0.5756051	0.5778875	0.57488763	0.578707	0.5709016	0.57365453	0.57989675	0.57451534	0.5778011	0.56992865
0.0	0.010878638	0.004861707	0.0054977126	0.010831674	0.0012058688	0.010249564	0.010646492	0.0033530325	0.0044419793	0.0054333815
0.0	0.010867592	0.004851159	0.005480431	0.010821102	0.0011987203	0.010183948	0.010569611	0.0033507675	0.00442352	0.005413253
0.0	0.026855918	0.009124366	0.013333414	0.019455183	0.008767436	0.028707443	0.027748538	0.013153362	0.015065742	0.01958487
0.0	0.08521822	0.04362542	0.049459826	0.060629945	0.035950586	0.06836968	0.067646995	0.036991302	0.058673654	0.06316198
0.0	0.00011365421	9.260364e-06	1.5122499e-05	3.1117343e-05	4.93146e-06	5.1514377e-05	4.5879307e-05	5.215125e-06	2.7299118e-05	3.9373175e-05
0.0	0.5760684	0.57855403	0.57479477	0.5769988	0.5703617	0.5727312	0.58009833	0.5743088	0.5794656	0.5694241
0.0	0.008422928	0.0061909333	0.0064445687	0.006009443	0.006798945	0.0047118263	0.001251669	0.009214497	0.009726597	0.003509515
0.0	0.06902391	0.06109433	0.06134931	0.04850773	0.06800804	0.05227459	0.035834998	0.06507567	0.062353596	0.05765826
0.0	5.1118044e-05	3.210358e-05	3.3589073e-05	1.3628642e-05	5.1683255e-05	1.8962744e-05	4.4141016e-06	4.1768977e-05	3.4242355e-05	2.8036384e-05
0.0	0.008281308	0.006582141	0.006687502	0.0042875563	0.008241869	0.005029559	0.0024575384	0.0074567674	0.0067950175	0.0060494
0.0	6.0155515e-05	1.9106092e-05	3.8765214e-05	3.1577827e-05	3.7357247e-05	5.1027353e-05	1.1750102e-05	4.389607e-05	1.0333086e-05	1.3457218e-05
0.0	0.008792709	0.0043003717	0.0086585935	0.0045684744	0.004481093	0.0044365106	0.0038919896	0.011325233	0.0018250801	0.007355913
0.0	0.06535765	0.061253436	0.065600045	0.059605636	0.058819108	0.07200101	0.035320316	0.07884486	0.048011698	0.061924268
0.0	0.57654375	0.5811505	0.5786884	0.5794651	0.572647	0.5754602	0.5833898	0.57705027	0.5813266	0.57134515
0.0	0.007843415	0.0026776537	0.0067469063	0.002487346	0.0040347595	0.0019973181	0.008072244	0.010972051	0.0020738493	0.007385152
0.0	0.08779224	0.07987326	0.07859447	0.061445735	0.094942205	0.05404313	0.08492689	0.097412385	0.09309165	0.1090508
0.0	0.02112533	0.016700646	0.009922182	0.01941617	0.026832063	0.00770559	0.016043112	0.022308072	0.020335574	0.024346111
0.0	0.0043750713	0.004134836	0.0028737902	0.006795471	0.0073862807	0.009995968	0.0077579375	0.0053232424	0.011038821	0.0067616855
0.0	0.010940867	0.00929501	0.0049776956	0.006220889	0.010039304	0.005409447	0.01136674	0.013142813	0.0068134046	0.008086785
0.0	0.010967959	0.009339914	0.004987527	0.006234561	0.010045866	0.005393513	0.011467051	0.013079541	0.0068550855	0.008100842
0.0	0.075634815	0.07687258	0.06286585	0.04870471	0.060520694	0.06003484	0.072643034	0.0853905	0.078385845	0.069118984
0.0	7.218134e-05	7.611896e-05	3.6793637e-05	1.38333335e-05	3.3411667e-05	3.16802e-05	5.9991104e-05	0.00011672997	8.101668e-05	5.519323e-05
0.0	0.0098254485	0.010099635	0.006997073	0.0043194965	0.006637396	0.0064913905	0.00900071	0.012403974	0.010414077	0.00846725
0.0	0.0067951465	0.0062702294	0.0057464284	0.010185881	0.007718589	0.010770464	0.0057695825	0.009312718	0.007870516	0.0049795094
0.0	0.023283593	0.021355022	0.009005842	0.014765854	0.007547534	0.017819723	0.021453727	0.016944023	0.010163942	0.021303397
0.0	0.023283593	0.021355022	0.009005842	0.014765854	0.007547534	0.017819723	0.021453727	0.016944023	0.010163942	0.021303397
0.0	0.023283593	0.021355022	0.009005842	0.014765854	0.007547534	0.017819723	0.021453727	0.016944023	0.010163942	0.021303397
0.0	0.019103143	0.014454312	0.019852519	0.02436467	0.030557308	0.01560084	0.021921456	0.012670085	0.024279227	0.023421193
0.0	0.028365986	0.018025355	0.024640016	0.017223516	0.027099855	0.025823858	0.019937508	0.03345267	0.019555598	0.011372372
0.0	0.16897123	0.1324662	0.18535174	0.22351602	0.20406052	0.18569477	0.20951982	0.17571831	0.20627011	0.20687872
0.0	0.00023123401	7.52808e-05	8.313328e-05	1.745968e-05	3.9529306e-05	3.446224e-05	4.133729e-05	1.8030332e-05	3.745949e-05	9.657249e-05
0.0	0.01404599	0.006832375	0.008514696	0.005715408	0.0066657825	0.008963507	0.0104254745	0.0020977736	0.0062343515	0.016463365
0.0	8.399259e-05	1.5255938e-05	4.740757e-05	7.6544195e-05	6.581376e-06	3.964925e-05	2.3294895e-06	5.5922457e-05	4.1217467e-05	5.40654e-05
0.0	0.0024158235	0.009339601	0.008056563	0.0060622003	0.00677462	0.007358818	0.00654877	0.00835239	0.005917292	0.005047883
0.0	0.09450947	0.053394638	0.07387798	0.09407055	0.10434035	0.107560374	0.08169722	0.09229372	0.07426159	0.04931521
0.0	0.5774802	0.5796421	0.5777059	0.5802585	0.5735771	0.57486624	0.5819799	0.57785887	0.5809996	0.5717414
0.0	0.019815402	0.019399628	0.026909582	0.024493985	0.019596355	0.01171373	0.020421948	0.024987439	0.012103961	0.02689999
0.0	0.22745512	0.18040928	0.21485734	0.22503857	0.20074937	0.18449178	0.19884555	0.1792192	0.14341849	0.21325454
0.0	0.006402893	0.008137904	0.005861708	0.0028047399	0.0040144036	0.006272785	0.008468138	0.007397295	0.009085291	0.005665622
0.0	0.0063846447	0.008100907	0.0058160597	0.0027939954	0.003999913	0.006268227	0.008434724	0.0073675234	0.009051748	0.0056372397
0.0	0.00011616278	2.4908062e-05	5.000686e-05	4.8280176e-06	2.5347996e-05	3.722886e-05	4.250058e-05	5.2827094e-05	4.7109406e-05	2.1851893e-05
0.0	0.06897577	0.13338116	0.07838202	0.09903013	0.05888224	0.10359525	0.11082078	0.11341224	0.10052153	0.088840924
0.0	0.01370858	0.01140439	0.012818583	0.023798255	0.021083262	0.01860719	0.013412295	0.026006151	0.02578206	0.0244825
0.0	0.0124074025	0.0012097153	0.007282714	0.0066046	0.009476216	0.0049130344	0.0029830004	0.0070773126	0.01074381	0.0072721834
0.0	0.046930984	0.024041343	0.019050855	0.048794243	0.04887576	0.044306345	0.025780002	0.037717976	0.034934253	0.028948812
0.0	0.0052359747	0.0040791957	0.010567752	0.009878759	0.003711699	0.0050386204	0.011273789	0.0103744995	0.01312334	0.011936789
0.0	0.57572585	0.5785189	0.5748329	0.577333	0.5700814	0.57347685	0.5796515	0.575749	0.57904005	0.5696157
0.0	5.6308603e-05	2.0399415e-05	3.155243e-06	2.4956185e-05	4.6460145e-06	4.2392217e-05	6.042222e-05	2.3562998e-05	3.5838095e-06	3.97154e-05
0.0	0.0089246305	0.0051735025	0.00084613747	0.003918853	0.0034828333	0.00786983	0.011484263	0.0058642044	0.0017414684	0.0114481915
0.0	0.022901755	0.016176457	0.0077787917	0.017294584	0.0154385995	0.022671789	0.013071941	0.015387433	0.0072559123	0.02516542
0.0	4.6682635e-05	1.7926466e-05	4.1403255e-05	7.319179e-05	7.808206e-05	7.679819e-05	1.4710004e-06	3.0328258e-05	8.812027e-06	3.0364488e-05
0.0	0.1364793	0.16178416	0.11109096	0.16226524	0.15343197	0.13673267	0.124579035	0.17064106	0.14361812	0.12122291
0.0	0.008523218	0.01060489	0.0060540377	0.007864714	0.009356956	0.007209904	0.0030601113	0.011748099	0.005920163	0.005420451
0.0	0.0084999865	0.010644207	0.0060822074	0.0078717675	0.009371443	0.0072071976	0.0030687398	0.011751077	0.0059076264	0.0054133194
0.0	0.008484694	0.010601949	0.0060704984	0.007851686	0.0093377	0.00719624	0.0030562486	0.011704422	0.005900439	0.005418344
0.0	3.148413e-05	8.496943e-06	5.91163e-05	2.678266e-05	6.861968e-05	1.58204e-05	5.7888265e-05	2.0062043e-05	4.6006233e-05	2.6733514e-05
0.0	0.12001616	0.1472167	0.13467358	0.11305789	0.19696398	0.13845031	0.12207945	0.12144876	0.13912636	0.1357778
0.0	0.0065777237	0.0059496732	0.008069377	0.01054116	0.009387419	0.007815966	0.013808748	0.0057124225	0.0073296935	0.0074540186
0.0	0.07019108	0.075001486	0.093899384	0.11177615	0.12005848	0.07801418	0.11046476	0.081247754	0.10925385	0.08389821
0.0	5.8547735e-06	3.7778413e-05	3.4086523e-05	4.7143065e-05	9.6791264e-05	3.138802e-05	6.199531e-05	2.543934e-05	0.00011797746	5.970665e-05
0.0	0.004186782	0.0047663404	0.007894995	0.0115006715	0.013906694	0.0053420677	0.011063507	0.0057711285	0.010831249	0.00629116
0.0	0.0017009962	0.0054330905	0.007748861	0.0044595837	0.009143436	0.009309996	0.007979735	0.014603033	0.0069016446	0.0051223487
0.0	0.0010674334	0.005993971	0.007495451	0.006253637	0.010070483	0.007126255	0.009053553	0.008306567	0.008604261	0.00776713
0.0	4.083184e-05	2.0783764e-05	3.534034e-05	1.975778e-05	8.7612956e-05	5.0565188e-05	8.359316e-05	5.751552e-05	3.1199175e-05	1.8904297e-05
0.0	0.107517935	0.06847381	0.097093195	0.08240773	0.11031662	0.09973639	0.09858471	0.1358262	0.089467764	0.05690666
0.0	0.010647607	0.003941893	0.008518549	0.005933164	0.011505475	0.009210671	0.008625034	0.01809898	0.007021397	0.0027568515
0.0	3.8227474e-05	4.8366488e-05	4.715984e-05	0.00015903833	7.2274255e-05	0.00010534666	4.8105947e-05	6.023611e-05	3.7391394e-05	7.264538e-05
0.0	0.036496367	0.04764245	0.03345174	0.06002467	0.047055442	0.047950976	0.041092504	0.025044085	0.02744917	0.041427348
0.0	0.036352027	0.047678575	0.03340451	0.060047906	0.04704985	0.0478253	0.04106408	0.02504488	0.027374102	0.041338813
0.0	0.05165204	0.07052118	0.050032604	0.044432383	0.06179278	0.06680996	0.06481468	0.07243001	0.08420979	0.05401732
0.0	0.030755585	0.026338467	0.026980307	0.039218917	0.037989225	0.037865918	0.046440206	0.04605993	0.049861215	0.040281992
0.0	1.736975e-05	5.495385e-05	1.577761e-05	9.875705e-06	3.610559e-05	4.7240002e-05	3.9083774e-05	6.2459534e-05	0.00010644785	2.201473e-05
0.0	5.1954146e-05	5.6671473e-05	4.8974027e-05	8.532046e-06	5.38496e-05	1.17861955e-05	2.580598e-05	3.9061677e-05	0.00013631265	6.740147e-05
0.0	0.5754752	0.57740736	0.5751936	0.5768675	0.57003355	0.5735272	0.5795325	0.574924	0.57926834	0.56976974
0.0	0.5749989	0.5772778	0.5746498	0.57674134	0.5697708	0.5732775	0.57918495	0.57469577	0.57919633	0.56946826
0.0	0.106991865	0.07479629	0.09137393	0.13259508	0.10967238	0.10107612	0.08287507	0.08393137	0.091144584	0.10210167
0.0	0.046581738	0.037585706	0.0257696	0.040372226	0.025549905	0.039213248	0.039516423	0.034950864	0.027496245	0.043414805
0.0	0.10512739	0.089475	0.086162716	0.10345988	0.08602394	0.05804186	0.08754572	0.11487331	0.11301115	0.05951632
0.0	0.5771619	0.5788727	0.5759353	0.579466	0.5711487	0.5736662	0.5810249	0.57499874	0.5800557	0.57161564
0.0	0.10190061	0.07390552	0.08396716	0.08212591	0.082064606	0.10347739	0.07252979	0.110505365	0.08440066	0.08462547
0.0	0.10803819	0.07247348	0.07888454	0.07330301	0.09685731	0.11036991	0.044460036	0.12639116	0.08871492	0.08616544
0.0	0.049359154	0.027429502	0.027117657	0.036519345	0.03995741	0.022145417	0.034843322	0.03819988	0.046615466	0.04458036
0.0	0.1052933	0.07293606	0.09913708	0.07340918	0.08826226	0.042166937	0.09110397	0.12459774	0.107031874	0.10945764
0.0	0.100151695	0.08902809	0.06891963	0.114849605	0.09613753	0.07686055	0.09957384	0.043107033	0.05167563	0.1331418
0.0	0.063881494	0.08337483	0.051994056	0.08407334	0.092232704	0.0849915	0.09678827	0.12282607	0.08343789	0.104222186
0.0	0.100829504	0.09180691	0.08754921	0.080488615	0.06666955	0.1011232	0.08399843	0.052105412	0.093696244	0.086262286
0.0	0.11864667	0.07596097	0.117346294	0.08910301	0.08801482	0.08478488	0.095956616	0.11525906	0.11357076	0.12248146
0.0	0.019659847	0.026748842	0.024220884	0.021601168	0.020294646	0.011067035	0.021802694	0.02651582	0.028133653	0.02044707
0.0	0.576364	0.57796746	0.5749136	0.5782252	0.57088614	0.57390493	0.58022237	0.57504374	0.5800766	0.57056737
0.0	0.021614213	0.01684211	0.009867651	0.019026063	0.021879915	0.028317887	0.016569043	0.021953603	0.012459483	0.01662815
0.0	0.020265091	0.022586906	0.014336048	0.022313403	0.02269167	0.016779117	0.0144146	0.037157618	0.016993217	0.02185302
0.0	0.5758038	0.5791586	0.57553595	0.5780457	0.5706776	0.57431555	0.58059394	0.575466	0.58016646	0.5707114
0.0	0.022257807	0.026412733	0.013882612	0.016157618	0.023431556	0.013978649	0.021922898	0.015420194	0.021012682	0.024629228
0.0	0.016220592	0.024824886	0.016392266	0.023601964	0.01289611	0.0194013	0.025843658	0.033094056	0.02446233	0.020969119
0.0	0.57702225	0.57939625	0.5764841	0.57930636	0.5719325	0.5757936	0.5820616	0.5764021	0.58143204	0.5714821
0.0	0.010448718	0.0153688835	0.024256825	0.019595617	0.020922555	0.025733551	0.020890433	0.014566116	0.02619085	0.01320873
0.0	0.018198568	0.026322037	0.016882846	0.012304008	0.024815943	0.019284196	0.012335479	0.020754615	0.021201963	0.014930295
0.0	0.025292588	0.03216616	0.024800433	0.016420282	0.02292369	0.013911521	0.012647087	0.032008853	0.02182202	0.028340213
0.0	0.57649744	0.5788753	0.5759225	0.57790893	0.5708198	0.57492095	0.5804345	0.5754219	0.579946	0.57039094
0.0	0.025122246	0.023647686	0.028408382	0.023400081	0.01635558	0.01622511	0.015924286	0.02628961	0.020070063	0.021374239
0.0	0.029496847	0.013963685	0.013326288	0.016592033	0.015708508	0.0115200505	0.018735377	0.017316412	0.02372154	0.025196122
0.0	0.024869207	0.026295237	0.022187838	0.010802443	0.022176797	0.01296474	0.039836742	0.008466553	0.026406223	0.02381603
0.0	0.5773369	0.5797898	0.5761458	0.57941854	0.5717849	0.57545257	0.5814187	0.57613844	0.5808504	0.57086116
0.0	0.01319589	0.018146958	0.010502884	0.023604404	0.027828287	0.014255416	0.01111915	0.045058783	0.016348837	0.01985607
0.0	0.032104604	0.017526677	0.027742108	0.015338485	0.026948215	0.010397088	0.013920727	0.0259219	0.028714519	0.0071789073
0.0	0.017053813	0.018570945	0.011581663	0.018795216	0.02226133	0.020881072	0.013780815	0.02857023	0.020568373	0.021433745
0.0	0.019829096	0.015451986	0.015240776	0.019070104	0.01820019	0.010578216	0.015939208	0.021208877	0.01620821	0.026648555
0.0	0.15947257	0.1365604	0.102745	0.090135805	0.14041431	0.135391	0.14585242	0.19149	0.14608715	0.1506939
0.0	0.15853772	0.14711076	0.13609451	0.18492167	0.15445307	0.13782136	0.13944727	0.13370018	0.1487694	0.11152927
0.0	0.5764608	0.57853514	0.5746635	0.57783043	0.5708981	0.5741133	0.58047616	0.57528526	0.57982606	0.57048845
0.0	0.5771247	0.57928556	0.576295	0.5786828	0.5720257	0.57459885	0.58103627	0.5763501	0.58029103	0.5707634
0.0	0.031314485	0.018126376	0.022473326	0.013218025	0.01458434	0.010611396	0.027327478	0.018615767	0.03090741	0.019875808
0.0	0.5764299	0.57785827	0.57438004	0.5770532	0.5701341	0.57315797	0.57992613	0.5741797	0.57895	0.56972265
0.0	0.013408477	0.022763716	0.019216591	0.033789225	0.019782547	0.0072095287	0.022434741	0.020909928	0.024389382	0.022065068
0.0	0.018518655	0.015687693	0.020365585	0.013618312	0.024864996	0.00639745	0.02115078	0.019624425	0.014019628	0.021486536
0.0	0.57579064	0.57772297	0.57391566	0.577313	0.5708059	0.5731396	0.57966405	0.5744626	0.57909906	0.56915903
0.0	0.0463318	0.032264493	0.043483134	0.04372266	0.042227257	0.03645247	0.040074285	0.05245699	0.040066347	0.027631463
0.0	0.5770704	0.57866174	0.57558596	0.5791917	0.572617	0.57437885	0.58116895	0.57638973	0.5807665	0.5712244
0.0	0.5760895	0.57711285	0.5745931	0.5771745	0.57027686	0.57277393	0.57964015	0.5741907	0.5790106	0.5695395
0.0	0.045489863	0.025346633	0.022022238	0.037221722	0.045840073	0.055415653	0.0398469	0.03206283	0.026731621	0.023172729
0.0	0.043166455	0.032296125	0.029933041	0.042398524	0.047217425	0.03619903	0.035572868	0.049459234	0.0344773	0.0290518
0.0	0.57667845	0.57826394	0.5756464	0.5791242	0.5718721	0.5741975	0.5804962	0.5757651	0.57982	0.57062066
0.0	0.5753263	0.5765933	0.5747825	0.5763063	0.56938815	0.57274556	0.5791626	0.5732903	0.5781074	0.568723
0.0	0.044594284	0.033127137	0.0276322	0.03857047	0.046164323	0.03289342	0.036768664	0.033162296	0.03412333	0.026851514
0.0	0.037282858	0.032847892	0.031586416	0.037600562	0.04056392	0.04080631	0.046282765	0.054645654	0.035140254	0.027526116
0.0	0.5773799	0.5792121	0.5765135	0.5792468	0.5725059	0.5743367	0.58114827	0.57698804	0.58096874	0.5713139
0.0	0.5766367	0.5774995	0.57517314	0.5769714	0.570579	0.57355654	0.5801707	0.57497394	0.5790585	0.5695349
0.0	0.030573443	0.02374029	0.040449195	0.047328297	0.045249604	0.047294244	0.036044035	0.023040574	0.036154613	0.029268079
0.0	0.03582373	0.030439204	0.034316514	0.03310419	0.051597636	0.045665447	0.04092061	0.039760303	0.033381615	0.021614602
0.0	0.045309357	0.033044472	0.039036952	0.034395996	0.05038487	0.048029117	0.02399686	0.04962896	0.037261307	0.031251974
0.0	0.57775056	0.5788998	0.5758904	0.5791836	0.5721712	0.5744393	0.5811507	0.5761818	0.5805051	0.57136154
0.0	0.5766341	0.57681423	0.57457465	0.575964	0.56965375	0.5729036	0.5795896	0.5740425	0.5779908	0.56873554
0.0	0.04570295	0.031580728	0.038578764	0.046006907	0.045186646	0.038074672	0.032532495	0.050068993	0.03532919	0.026474493
0.0	0.047395464	0.026095321	0.022894107	0.033158354	0.032547858	0.026886942	0.035328288	0.035433277	0.04280404	0.02866064
0.0	0.57674396	0.5790066	0.5760759	0.5797244	0.5721426	0.5745472	0.581092	0.57644427	0.5806653	0.5712524
0.0	0.054010313	0.033078413	0.027361207	0.0413473	0.04908689	0.045463685	0.042274483	0.037822284	0.040412	0.026229786
0.0	0.035530504	0.02557466	0.029790584	0.051207792	0.047903877	0.043355465	0.045382537	0.054681756	0.045434475	0.032048576
0.0	0.21458781	0.1755882	0.19338211	0.15785266	0.20351002	0.13479277	0.16757846	0.23526353	0.22068642	0.1112169
0.0	0.23880424	0.19288991	0.19793648	0.17008945	0.20406587	0.19598907	0.14842635	0.23190206	0.1856985	0.2125879
0.0	0.21186247	0.17948684	0.16575135	0.20351306	0.21557748	0.1663625	0.18347597	0.20674068	0.22777057	0.2075797
0.0	0.57731366	0.57836187	0.5757162	0.5789338	0.5716961	0.57456225	0.5806163	0.57602334	0.57985216	0.5709657
0.0	0.57672393	0.57779044	0.5746461	0.5767712	0.5701772	0.57332075	0.5803117	0.5746763	0.5788672	0.56950563
0.0	0.044724323	0.027109696	0.041119006	0.027360402	0.041386545	0.046996623	0.04366486	0.038184095	0.043234754	0.031614657
0.0	0.5758754	0.5776978	0.57491803	0.5777835	0.5706918	0.573421	0.5798049	0.5747886	0.5796947	0.57027864
0.0	0.57741284	0.5771284	0.57499754	0.57674134	0.5699514	0.57310605	0.5802005	0.5744168	0.5787051	0.56893665
0.0	0.03991265	0.0322611	0.035381008	0.04574911	0.045697957	0.021324584	0.04154377	0.046818297	0.039628718	0.025809946
0.0	0.03181375	0.026553206	0.03466758	0.040186267	0.047533557	0.033978693	0.040494543	0.043426737	0.026319213	0.027038721
0.0	0.5766256	0.57783484	0.57533395	0.57825536	0.5716629	0.57380533	0.5805137	0.5756087	0.57949764	0.5702204
0.0	0.57583386	0.5764039	0.5745236	0.5765389	0.5700193	0.5725976	0.5795191	0.57351834	0.5781265	0.56849146
0.0	0.5751777	0.57731235	0.5739536	0.57566994	0.5696443	0.5719459	0.57882005	0.57369924	0.5786294	0.5683961
0.0	0.001540292	0.0098883575	0.0022561217	0.011674591	0.006124087	0.008705358	0.0060954643	0.0138278	0.008857568	0.011639289
0.0	0.047476813	0.06829102	0.046570864	0.07378877	0.07131674	0.06644528	0.06759921	0.08936207	0.07044629	0.07423942
0.0	0.00676743	0.0053945	0.0058789114	0.007978992	0.009527929	0.005264901	0.0067621465	0.008728564	0.011168701	0.009015532
0.0	0.5747972	0.5778319	0.5752581	0.5766933	0.5697804	0.5730223	0.5788918	0.57550937	0.5786154	0.56979704
0.0	3.4012133e-05	2.1282653e-05	2.575116e-05	4.7320173e-05	6.9217545e-05	2.0899739e-05	3.344208e-05	5.7010682e-05	9.215237e-05	6.220145e-05
0.0	0.014758669	0.0058235116	0.0045645884	0.0071477722	0.010552724	0.009113714	0.007375783	0.016328782	0.013509793	0.006592082
0.0	3.4954115e-05	2.7837346e-05	3.7892467e-05	9.369236e-05	0.00010133469	4.9319065e-06	2.1298205e-05	0.00016316245	6.6267157e-06	1.6123058e-05
0.0	0.012432922	0.009629786	0.010511054	0.010539578	0.010229316	0.0038386453	0.00469377	0.012773636	0.0061176764	0.0024180214
0.0	0.57577616	0.5787962	0.57562417	0.5786585	0.57147604	0.57385707	0.5812011	0.57458764	0.57912165	0.5700887
0.0	0.5766486	0.5782969	0.57475275	0.5790778	0.57193637	0.57490456	0.5801303	0.5748104	0.57836974	0.5707472
0.0	2.3413191e-05	4.0226856e-05	4.706908e-05	3.8051836e-05	5.7607413e-05	2.1269607e-05	8.0744416e-05	5.0246497e-05	5.163936e-05	4.697612e-05
0.0	0.0035336055	0.0073487023	0.006289464	0.006611599	0.011481307	0.002116109	0.00765933	0.015680714	0.0055168136	0.0092966035
0.0	0.5755643	0.5790187	0.5757575	0.5791752	0.5719189	0.57406324	0.5804717	0.57480466	0.57907385	0.5693526
0.0	0.57593143	0.5782591	0.57422656	0.5782398	0.5719441	0.5736125	0.5790153	0.5739988	0.57811797	0.56937814
0.0	0.0018806278	0.001278302	0.002452657	0.0012011526	0.0008886623	0.0005604626	0.0009042508	0.0026973498	0.0013025842	0.0003305152
0.0	0.011613372	0.0064272983	0.011447495	0.008751951	0.007331723	0.0030908524	0.002582547	0.013251123	0.0057412083	0.0022321302
0.0	0.5780223	0.5801282	0.57736385	0.5809018	0.5745331	0.5762151	0.58158964	0.5774107	0.58008313	0.57183963
0.0	0.034763344	0.027775476	0.034123395	0.0258576	0.051471062	0.0392511	0.039048694	0.047955874	0.031403597	0.02411713
0.0	6.997339e-05	2.8173828e-05	2.4797899e-05	8.863397e-06	4.2866508e-05	2.610138e-05	3.2179505e-05	3.096188e-05	3.9083738e-05	2.3927549e-05
0.0	0.010664156	0.007901701	0.0066573513	0.007823891	0.007463501	0.006558546	0.006967483	0.008381008	0.007978909	0.008440325
0.0	0.576906	0.57827306	0.5750615	0.5781108	0.57085335	0.57293445	0.5807828	0.5755084	0.57932585	0.57029885
0.0	0.57788116	0.5786132	0.5739902	0.57842743	0.5729723	0.5735801	0.580616	0.5761422	0.5795574	0.5695371
0.0	0.13702488	0.16366586	0.11700737	0.07500286	0.07972298	0.122628964	0.10915943	0.11626798	0.109527946	0.061668403
0.0	0.012887767	0.017235823	0.013688383	0.0048498563	0.006943588	0.0126259485	0.008397267	0.008017711	0.010208688	0.0031634788
0.0	0.010242581	0.017521087	0.0041306634	0.006738862	0.0077218986	0.010830534	0.011402358	0.010869289	0.012617587	0.0042398977
0.0	0.018119553	0.027405499	0.012855661	0.0047791237	0.0056152497	0.014530313	0.010743232	0.012662738	0.010952282	0.0032645452
0.0	3.8454345e-05	9.0202775e-05	1.4567256e-05	3.4535144e-05	7.03394e-05	6.846601e-05	5.848364e-05	3.607943e-05	0.00010375523	1.2824846e-05
0.0	0.00012423389	0.00022229912	0.00014224605	1.7239396e-05	3.6804937e-05	0.00012249585	5.1980613e-05	4.8215803e-05	7.7430595e-05	7.56986e-06
0.0	0.05514572	0.086201586	0.073907256	0.07231011	0.055540983	0.0850993	0.11659458	0.11074895	0.10958707	0.110002264
0.0	0.0054118386	0.0070770583	0.008135422	0.0055865757	0.007238248	0.003746517	0.0073225703	0.007839412	0.0032077725	0.0047183335
0.0	1.6057262e-05	8.1129865e-06	7.323717e-05	8.872943e-05	7.757435e-05	2.7433181e-05	6.21641e-06	3.8951275e-05	2.4191706e-05	4.202749e-05
0.0	0.13805243	0.114062764	0.11705789	0.078837395	0.088559434	0.08372444	0.062131196	0.07955268	0.11001969	0.09981604
0.0	0.13807148	0.11437714	0.11740088	0.07928798	0.0887738	0.08342626	0.062298622	0.079698265	0.10986884	0.10017942
0.0	0.13807148	0.11437714	0.11740088	0.07928798	0.0887738	0.08342626	0.062298622	0.079698265	0.10986884	0.10017942
0.0	0.13816051	0.11422475	0.11699384	0.079203054	0.0888513	0.08352721	0.062011763	0.07975175	0.109773085	0.10022895
0.0	0.015958687	0.025902672	0.027876075	0.021577349	0.01826944	0.022383012	0.016334964	0.024368659	0.02231199	0.022807624
0.0	0.5758363	0.5784988	0.5756491	0.57746255	0.5710042	0.5735321	0.58037835	0.57548475	0.58018	0.5701816
0.0	0.57736933	0.5793194	0.57505405	0.5782164	0.5706338	0.5733899	0.5800685	0.575014	0.57955444	0.57081497
0.0	0.08248862	0.14911036	0.1549972	0.16807584	0.13073406	0.16444536	0.15811427	0.18377306	0.1350952	0.14457513
0.0	0.5748657	0.57800806	0.57512236	0.57658947	0.5695861	0.57269615	0.5798876	0.57523197	0.57925844	0.57041246
0.0	6.9758455e-05	5.8432015e-05	4.030573e-05	6.548955e-05	4.1984425e-05	4.393942e-05	3.5840183e-06	9.174019e-05	4.894779e-05	9.93207e-05
0.0	0.0064737503	0.009069944	0.004896397	0.010415856	0.0066501372	0.0055925283	0.0076274984	0.002557701	0.003560169	0.0073046
0.0	3.5808775e-05	4.0882296e-05	3.306916e-05	0.00011184404	4.4945522e-05	4.269113e-05	2.840828e-05	1.9939322e-05	3.12374e-05	2.2202143e-05
0.0	0.011649162	0.0037068813	0.0014002583	0.0066670803	0.007520394	0.0025268928	0.005562532	0.009545824	0.0063128034	0.008741611
0.0	5.031218e-05	1.7500055e-05	2.9349023e-06	3.54589e-05	7.340974e-05	1.7720815e-05	1.747364e-05	0.00014798205	3.1916457e-05	5.498378e-05
0.0	3.8640243e-05	5.360868e-05	1.353266e-05	3.243411e-05	3.700124e-05	1.5639416e-05	4.354464e-05	6.324114e-05	3.370436e-05	2.7167367e-05
0.0	0.00011723081	9.3542185e-06	1.5968644e-05	3.7354326e-05	4.6510755e-05	2.8612112e-05	1.9645573e-05	1.9978743e-05	7.292781e-05	8.6964545e-05
0.0	0.19733016	0.19886921	0.19816951	0.14070328	0.20149091	0.16928567	0.19090219	0.23504625	0.16521503	0.1990267
0.0	0.19716616	0.19901219	0.19859017	0.14075775	0.20190425	0.16893019	0.19130868	0.23485202	0.16536948	0.19855021
0.0	0.27419436	0.27617696	0.2748992	0.2181536	0.27731794	0.24562861	0.26909196	0.30806467	0.24364977	0.273954
0.0	0.18221943	0.117066935	0.19995882	0.17793886	0.1994263	0.18239571	0.19836415	0.17037632	0.22362046	0.15835725
0.0	0.20465107	0.19650201	0.21551235	0.17556983	0.19725579	0.16643113	0.18959545	0.18729402	0.20639732	0.20368512
0.0	2.4945955e-05	7.219208e-05	6.656724e-05	1.5443187e-05	2.0751659e-05	2.0416755e-05	0.00011606202	0.000113242044	6.093867e-05	3.4266923e-05
0.0	0.019280232	0.033443246	0.041553922	0.05078055	0.046922017	0.024613792	0.024273109	0.06440883	0.03749491	0.06601564
0.0	0.0011119811	0.0037055607	0.01047636	0.005944142	0.010067198	0.005492881	0.0016926755	0.012501814	0.00698176	0.022037026
0.0	0.062211916	0.07501756	0.07718234	0.06679012	0.07050672	0.049019683	0.04504542	0.078651	0.071093805	0.059336506
0.0	0.004961127	0.007980962	0.0056121484	0.018194785	0.008752025	0.0021608565	0.0065184375	0.018658318	0.0060911155	0.011579715
0.0	0.006196058	0.0073609846	0.0069595757	0.011457974	0.009592698	0.0106607955	0.007336472	0.012717109	0.00841065	0.0040094764
0.0	6.479048e-05	3.761743e-05	5.1231546e-06	1.150957e-05	2.3776694e-05	5.0943094e-05	1.9814008e-05	1.0831527e-05	6.4839434e-05	7.261241e-05
0.0	0.008006383	0.0077282144	0.0024385834	0.010036007	0.007133905	0.008115876	0.009185766	0.004603863	0.0082482165	0.004251552
0.0	3.0770785e-05	2.6904618e-05	3.9324244e-05	5.846161e-05	0.000116213625	9.590165e-06	1.4190619e-05	0.0001419301	1.5950578e-05	4.8097503e-05
0.0	0.006455466	0.006063781	0.007243824	0.008894945	0.012272686	0.0035649964	0.0044050873	0.013678176	0.0046592588	0.007936094
0.0	0.0041043707	0.007010836	0.009266372	0.014329519	0.009485915	0.0114046	0.0045630047	0.012806671	0.008433006	0.009435759
0.0	6.5276996e-05	5.7556073e-05	0.00010141328	9.992629e-06	2.5425854e-05	2.621736e-06	5.2295934e-05	6.333891e-05	6.2734485e-05	1.7305712e-05
0.0	0.05614038	0.04673887	0.05677431	0.03887792	0.05283244	0.04058136	0.061211642	0.05810515	0.054990765	0.07805265
0.0	0.57551	0.5775552	0.5738511	0.5761423	0.5695721	0.5723707	0.579152	0.57373625	0.57822746	0.568891
0.0	0.0071150092	0.008063605	0.0064863763	0.0036048156	0.010205177	0.0011629509	0.0072397552	0.004609979	0.00634507	0.011127081
0.0	2.3640694e-05	1.192251e-05	2.5177256e-05	6.0641787e-06	2.0183825e-05	7.48845e-06	3.1565753e-05	2.7375085e-05	2.1462422e-05	8.73566e-05
0.0	0.5766569	0.5786681	0.57578456	0.57935566	0.57132536	0.57506216	0.5808719	0.5758942	0.5801625	0.5725871
0.0	0.0034129655	0.005581643	0.009516182	0.0022439407	0.0071011777	0.0064096125	0.0044438248	0.008267864	0.004806362	0.008665301
0.0	0.042272147	0.052451506	0.060940705	0.048158437	0.059455466	0.08158528	0.03563815	0.03504751	0.06727531	0.06145532
0.0	0.01941361	0.03194609	0.013407046	0.017642422	0.059201058	0.040280346	0.045400854	0.05509095	0.021415375	0.019654347
0.0	0.0026849792	0.010399678	0.0062834024	0.0062954603	0.011574334	0.010782115	0.0038452535	0.018783027	0.008377565	0.0084338635
0.0	0.0026923593	0.010383212	0.0062862732	0.006295078	0.011573996	0.010842974	0.0038587786	0.018760879	0.008368993	0.008435618
0.0	0.03312975	0.02999673	0.048088685	0.03217583	0.03749295	0.017145978	0.042906873	0.0581682	0.043483283	0.048555832
0.0	2.0249086e-05	1.8934661e-05	2.6067173e-05	2.3474719e-05	6.831132e-05	1.8870726e-06	7.573348e-05	5.2765216e-05	2.9559518e-05	8.0040205e-05
0.0	0.008233049	0.007900292	0.009183545	0.008310845	0.0024736465	0.0029589154	0.0056738392	0.015296713	0.007028199	0.007448059
0.0	0.0092585	0.0066820052	0.010370932	0.005732635	0.004989293	0.0025491635	0.0065302965	0.012221146	0.0053203925	0.008842221
0.0	0.0317257	0.05085727	0.033337608	0.04572601	0.025014075	0.029572118	0.031514768	0.038048178	0.03450711	0.056201987
0.0	0.03424263	0.045694362	0.036078904	0.03599886	0.039408527	0.02684273	0.034523614	0.03286796	0.02879858	0.06264179
0.0	0.57601035	0.5783074	0.5743685	0.5768986	0.570688	0.5728675	0.57995725	0.57434785	0.57951576	0.5698637
0.0	0.005391048	0.0022638643	0.003558628	0.003949901	0.0038643347	0.0063013	0.010026418	0.0029135812	0.0056738392	0.008696688
0.0	0.0030771438	0.003132003	0.012592269	0.0044995737	0.0052576293	0.0037678024	0.01433664	0.007811593	0.0031103047	0.0071448656
0.0	0.051180944	0.050783515	0.07333489	0.05996417	0.042317256	0.030773457	0.079568796	0.07779959	0.03731074	0.05266811
0.0	1.6792392e-05	1.6180265e-05	6.561019e-05	2.9863599e-05	8.930699e-06	2.7441538e-06	8.4701605e-05	8.1869264e-05	5.175054e-06	2.0049285e-05
0.0	0.004763202	0.0046817693	0.009321899	0.0063338	0.003442552	0.0019192676	0.010676997	0.010408766	0.0026525725	0.0051204097
0.0	0.5756786	0.5779735	0.5746822	0.57670784	0.57001764	0.5723394	0.5794608	0.57389224	0.5790039	0.5691373
0.0	0.016033713	0.008080113	0.011561554	0.012573785	0.012293733	0.018283112	0.026317095	0.009871202	0.016820095	0.023469733
0.0	0.009368499	0.0016306553	0.0009979683	0.0034588727	0.0028448934	0.010587628	0.0069875345	0.0010830557	0.010358918	0.010619063
0.0	0.0426689	0.044953685	0.022565756	0.056827854	0.04683823	0.05818408	0.035457365	0.048573203	0.06988775	0.07098427
0.0	8.610952e-06	1.03354605e-05	8.7985563e-07	2.4458195e-05	1.2952885e-05	2.819697e-05	4.2476086e-06	1.41154e-05	5.2505766e-05	6.1011062e-05
0.0	0.003415498	0.003745321	0.0010884404	0.005735427	0.004143014	0.006126375	0.0024108572	0.004348328	0.0084006665	0.008898485
0.0	0.0084775	0.024096921	0.012069763	0.014050496	0.016027771	0.021089138	0.0071461275	0.008869461	0.012265099	0.011776921
0.0	0.0034124933	0.006446639	0.0042177862	0.0060359794	0.005150626	0.00873007	0.0014774139	0.0026707824	0.0037926931	0.0065130913
0.0	2.161285e-05	3.133138e-05	2.5519039e-05	1.3549047e-05	5.2399424e-05	3.481619e-05	3.8385977e-05	1.9893985e-05	6.0345465e-05	2.5178793e-05
0.0	7.834679e-06	6.0351682e-05	4.9368145e-06	1.1530202e-05	3.648052e-05	4.2790867e-05	5.3831835e-05	3.0793006e-05	4.3116434e-05	1.0259138e-05
0.0	6.636936e-05	4.5230332e-05	8.077844e-06	2.0211543e-05	1.4212222e-05	2.7072298e-05	4.7135112e-05	9.500001e-05	4.1156705e-05	8.1970575e-06
0.0	0.046029776	0.048870433	0.0514731	0.019455282	0.035985798	0.027044242	0.012572985	0.034076806	0.049393278	0.02532293
0.0	0.06361188	0.05121038	0.04359	0.06256769	0.06274224	0.030909132	0.05817093	0.05403696	0.06341912	0.071231
0.0	0.5754489	0.57758033	0.57504237	0.57752126	0.57009786	0.5736838	0.5795714	0.5748668	0.57887894	0.5702065
0.0	0.57494044	0.5782091	0.5744554	0.577009	0.5692791	0.5732037	0.5790038	0.5749062	0.57882917	0.5696681
0.0	0.22454958	0.15939242	0.18305188	0.21354318	0.18958808	0.10990116	0.14033155	0.17271799	0.16509366	0.18757282
0.0	0.0038849083	0.0027522107	0.0073354794	0.0064558787	0.006269044	0.0050556744	0.008015572	0.004705627	0.0092073865	0.009058312
0.0	8.603474e-06	9.957945e-06	1.8558843e-05	2.3981116e-05	5.9987495e-05	2.3727674e-05	3.642611e-06	1.6122813e-05	3.490119e-05	5.242876e-05
0.0	1.2985501e-05	5.958525e-06	5.663225e-05	1.5070382e-05	4.225354e-05	6.54358e-05	9.78046e-06	1.7901917e-05	5.0597744e-05	3.871482e-05
0.0	0.0031631074	0.003556789	0.00421886	0.008144149	0.007449476	0.0030669067	0.0048881467	0.0044893306	0.007679373	0.0105507625
0.0	5.681904e-05	5.7621746e-06	5.962538e-06	0.00011306649	8.33309e-05	3.4913508e-05	2.4815383e-05	1.4962762e-05	1.4312e-05	6.4602864e-05
0.0	0.021321723	0.020982325	0.024067136	0.023101034	0.012987222	0.013289128	0.016913945	0.020012708	0.022081738	0.017904479
0.0	0.19025746	0.19646658	0.1919144	0.17864183	0.2114909	0.16135168	0.18059194	0.23460023	0.22082776	0.22314586
0.0	0.5767035	0.57887167	0.5762832	0.5778955	0.57071006	0.57497925	0.5814812	0.5759944	0.58071256	0.5713791
0.0	0.007649044	0.0096001625	0.0049828654	0.004239676	0.008118206	0.0065592355	0.01202984	0.00878018	0.0070417086	0.008221699
0.0	4.6488673e-05	1.9626286e-05	1.8834062e-05	2.2202566e-05	4.4973258e-05	5.3357595e-05	7.9876736e-05	7.079694e-05	6.3189116e-05	2.6980773e-05
0.0	0.5765162	0.57872725	0.5747976	0.5782052	0.5708265	0.573089	0.58052504	0.5749185	0.5793961	0.5710463
0.0	0.03159959	0.0508957	0.033290513	0.045743976	0.025011046	0.029493127	0.031492755	0.038049374	0.034413416	0.05608372
0.0	9.668396e-06	3.5383473e-05	2.1830794e-05	3.4221008e-05	3.4544202e-05	4.826581e-05	5.6610646e-05	0.00014460624	2.4896686e-05	3.9282564e-05
0.0	2.471442e-05	5.875268e-05	1.9156849e-05	1.743592e-05	3.2174685e-05	4.6674664e-05	3.9723807e-05	3.1306052e-05	2.4416759e-05	9.619594e-05
0.0	0.044266492	0.040906876	0.04000667	0.038648404	0.024502654	0.03029646	0.02169623	0.056098416	0.035331145	0.04233791
0.0	0.04455081	0.033136148	0.04483665	0.036115218	0.037235197	0.032341834	0.042227544	0.032995347	0.03034811	0.047975134
0.0	0.070414044	0.05492078	0.07045642	0.058804482	0.06014367	0.053397246	0.06721063	0.054520052	0.050990243	0.074469246
0.0	0.008346723	0.008385238	0.0073048556	0.0061447863	0.0030619362	0.005232459	0.007191919	0.004784525	0.0036597892	0.0069380733
0.0	0.005288127	0.0063580945	0.007722976	0.0032900276	0.0069371304	0.0045025395	0.0072097364	0.0076156044	0.0027765976	0.008231943
0.0	0.07457694	0.059844926	0.06839865	0.05086987	0.062001746	0.046604246	0.041546755	0.07533218	0.049778365	0.07355426
0.0	2.0552623e-05	2.9629397e-05	4.4616187e-05	7.9025e-06	3.643671e-05	1.5284902e-05	3.8002407e-05	4.3338212e-05	5.5995097e-06	5.1676154e-05
0.0	0.057250887	0.07126642	0.032171242	0.07154675	0.041816723	0.04525879	0.06794894	0.05977293	0.044057757	0.07034957
0.0	9.762661e-06	4.8495433e-05	6.4327096e-06	5.2810625e-05	3.0285682e-05	2.4885316e-05	5.7638405e-05	5.616659e-05	1.3802763e-05	3.3486853e-05
0.0	5.0220486e-05	3.218948e-05	3.026224e-05	4.5119486e-05	2.1064638e-05	1.053136e-05	2.9506991e-05	2.8340794e-05	2.9205954e-05	6.9055684e-05
0.0	0.043583024	0.031407803	0.04799367	0.04423307	0.04992663	0.017181056	0.038652126	0.04790989	0.026334113	0.043213546
0.0	0.060030747	0.053489655	0.073423386	0.047712725	0.064357586	0.05681231	0.07291639	0.05963845	0.07731669	0.07357672
0.0	3.551345e-05	1.9911407e-05	7.2272676e-05	1.8170704e-05	4.0899806e-05	6.9331495e-06	8.1382466e-05	2.1775464e-05	1.1712936e-05	4.5388606e-05
0.0	5.0978037e-05	1.8170806e-05	7.05527e-05	5.3160486e-05	8.247301e-05	2.9689343e-06	3.4429555e-05	6.968731e-05	1.0490323e-05	5.2639873e-05
0.0	0.008914302	0.005013354	0.010188376	0.0101118805	0.010314758	0.0010436549	0.00795844	0.008234042	0.0014842354	0.0067250975
0.0	0.007621463	0.0049351393	0.009299669	0.007158419	0.010596553	0.0038737105	0.0059621767	0.011368309	0.009665655	0.010312587
0.0	0.014432936	0.0137226945	0.022526445	0.013981568	0.01710749	0.011299964	0.022762585	0.019265754	0.023514368	0.017286126
0.0	0.041621134	0.039471943	0.04340449	0.026249535	0.034624726	0.039368726	0.037600886	0.049296588	0.027559591	0.033176772
0.0	3.2990727e-05	4.4061733e-05	2.3060325e-05	4.0474748e-05	3.0602194e-05	1.2495367e-05	7.427231e-05	2.2255817e-05	1.747034e-05	1.0030333e-05
0.0	0.008839778	0.010677798	0.006465036	0.004569917	0.007276354	0.0038218033	0.008627257	0.005873635	0.0043225633	0.004618135
0.0	0.050519306	0.055462357	0.040404543	0.028484572	0.020119173	0.048597563	0.05721526	0.025837613	0.03779205	0.0433554
0.0	0.020828215	0.06661498	0.042740904	0.03582576	0.050267957	0.039690558	0.014293363	0.035244755	0.03873009	0.017547537
0.0	0.10040584	0.1877537	0.14837869	0.13508566	0.1603545	0.14228922	0.08182409	0.1338942	0.14147381	0.090842746
0.0	0.056386277	0.12889494	0.09442073	0.083548196	0.10553349	0.08956135	0.043013632	0.08250058	0.08818453	0.049577102
0.0	0.10050157	0.18781786	0.14826632	0.13556626	0.16075318	0.14196499	0.08181103	0.13396965	0.1411934	0.09067793
0.0	4.8047583e-05	1.8919229e-05	4.9523227e-05	3.0327561e-05	2.1888538e-05	3.4546378e-05	4.580441e-06	8.833484e-05	4.361891e-05	7.51231e-05
0.0	0.003702309	0.008091349	0.007864063	0.0061319107	0.0066967895	0.008633605	0.0024567202	0.0082314955	0.0068254187	0.0038366546
0.0	0.0007844862	0.0005628679	0.00028447562	0.0012856286	0.0014078618	0.0008343378	0.00077787397	0.0008450191	0.0015970144	0.00057078747
0.0	0.047136545	0.021475777	0.035465464	0.056945328	0.0321223	0.052471522	0.030599704	0.049310233	0.055908304	0.03633532
0.0	0.03481683	0.02861348	0.02726166	0.02658302	0.031820383	0.040229887	0.04324175	0.02737059	0.035024002	0.04078442
0.0	0.021761207	0.021421911	0.01584856	0.012049004	0.028117523	0.010608933	0.025748314	0.025141561	0.023194775	0.017561477
0.0	0.0009969657	0.0011429143	0.0013066828	0.0024627903	0.0011167752	0.0007920438	0.0007512978	0.0005707203	0.0017800726	0.0022678098
0.0	0.008988244	0.00323923	0.00809962	0.0058139563	0.008030095	0.007352029	0.0060574305	0.007970104	0.006436794	0.0057001966
0.0	0.019953992	0.021973183	0.024629714	0.021982098	0.017842429	0.012654042	0.019725032	0.027258776	0.016067097	0.020769631
0.0	0.01623181	0.007548398	0.009496069	0.025539046	0.016614487	0.011587625	0.017548647	0.020192204	0.02710696	0.015366345
0.0	0.016794046	0.014861695	0.0141637875	0.016204262	0.01551237	0.011414238	0.0222646	0.027249446	0.012389781	0.022963036
0.0	0.19990142	0.17619893	0.16674906	0.17852922	0.1650632	0.174356	0.17349501	0.22971779	0.19804592	0.23783548
0.0	0.04005537	0.08225632	0.062861696	0.116838865	0.11321986	0.1015121	0.070681356	0.081334636	0.10635031	0.09355235
0.0	0.0065640598	0.004786805	0.0060449974	0.004809675	0.007133905	0.0040319897	0.00723474	0.0040175905	0.0039928867	0.0021874688
0.0	0.010381625	0.0033838942	0.004171928	0.009416948	0.0087741185	0.0071004312	0.0056847343	0.005129907	0.0054438068	0.0050495686
0.0	0.009993175	0.0057956506	0.0051475414	0.004074661	0.00785302	0.004444095	0.012334218	0.0037581408	0.006354258	0.00763892
0.0	0.089410104	0.07606139	0.061012667	0.059123322	0.09999204	0.051672623	0.12481517	0.087192476	0.08641086	0.063889794
0.0	0.007059696	0.0049268687	0.003154708	0.0029094175	0.009372416	0.002233679	0.0147622535	0.0067553674	0.0065516206	0.0035106726
0.0	4.7660826e-05	2.3531291e-05	1.803917e-05	4.448679e-06	1.4478865e-05	6.463148e-06	7.331851e-05	4.990449e-05	4.82584e-05	1.9231898e-05
0.0	1.3588591e-05	5.5478977e-05	2.6349775e-05	1.3730009e-06	2.3533468e-05	1.7313405e-05	4.605193e-05	1.5027342e-05	5.6126595e-05	1.5205622e-05
0.0	0.0037434923	0.0067720087	0.008312873	0.0010001203	0.006187416	0.006206737	0.013127762	0.014159194	0.005785017	0.0068158833
0.0	0.0037268342	0.00674821	0.008298478	0.0009984908	0.006199218	0.006163592	0.013028618	0.014169476	0.0057669845	0.0067918934
0.0	0.023784757	0.024266724	0.012365206	0.016721386	0.022621604	0.015934495	0.011839189	0.01881427	0.016911631	0.024602318
0.0	5.9762133e-05	3.6896414e-05	1.3436328e-05	1.3559076e-05	3.3289096e-05	8.2006314e-05	3.2664553e-05	4.9828068e-05	6.616133e-05	3.5551402e-05
0.0	0.016379962	0.016710946	0.016135877	0.017914316	0.022957806	0.010052203	0.014904501	0.005424481	0.021742992	0.026399616
0.0	0.00585216	0.0066454806	0.005257851	0.007951189	0.0055958442	0.006453555	0.009502892	0.008440218	0.006303755	0.0032782834
0.0	1.18311955e-05	1.4318361e-05	7.202451e-05	1.894389e-05	7.412076e-05	1.2210933e-05	3.500185e-05	3.9765575e-05	1.322551e-05	3.282024e-05
0.0	0.02078445	0.022237975	0.018252106	0.021476718	0.02898736	0.013920682	0.02642928	0.018095354	0.011712229	0.010848336
0.0	4.2111296e-05	4.789584e-05	1.3078463e-05	0.000106196814	3.002325e-05	7.3450824e-06	2.4800927e-05	5.5893397e-05	2.6464382e-05	4.6025452e-06
0.0	0.57743376	0.5796918	0.57720846	0.58053213	0.5716512	0.57380086	0.5809794	0.5762027	0.58051026	0.5721932
0.0	0.010386917	0.004565247	0.009927004	0.008355	0.0058206576	0.00830644	0.0072462526	0.008906227	0.0077610724	0.008541431
0.0	0.106887825	0.10525919	0.089833505	0.076665096	0.0954685	0.03782101	0.048961077	0.05980348	0.09163551	0.034490395
0.0	0.5776876	0.5792306	0.5761118	0.5783623	0.57186127	0.5741646	0.5814553	0.5756181	0.5800117	0.5711731
0.0	7.092377e-05	3.3584172e-05	3.3993292e-05	1.9806528e-05	2.3887742e-05	5.4602082e-05	2.489785e-05	2.6085527e-05	5.3174983e-05	4.0628497e-06
0.0	0.009983113	0.008743293	0.0059345225	0.005230342	0.007926032	0.008423246	0.011202364	0.0040072966	0.005378455	0.0011886016
0.0	0.5755607	0.57783145	0.5745411	0.5765304	0.5698973	0.5724147	0.5797496	0.5738463	0.579235	0.5690306
0.0	0.005970052	0.0039835866	0.0067116693	0.006609845	0.009465144	0.008144911	0.0054483474	0.014014731	0.0076321815	0.002994988
0.0	3.6065874e-05	1.9613562e-05	4.2588985e-05	1.6932005e-05	5.00859e-05	7.643125e-06	1.2971862e-05	0.00010285712	4.8209004e-05	1.3503769e-05
0.0	0.043628603	0.031495742	0.048131198	0.04445149	0.05026945	0.017287761	0.038891792	0.048161358	0.026528506	0.043450415
0.0	0.010450155	0.009990826	0.0071204915	0.004972047	0.008355403	0.0011530212	0.0019101958	0.0029820506	0.007354883	0.00096171116
0.0	0.020438155	0.0040459	0.009716135	0.009782823	0.0052673216	0.01102308	0.008630512	0.014159101	0.005773854	0.009026633
0.0	0.019518001	0.014804626	0.021160137	0.016740903	0.018775288	0.018380625	0.019888232	0.030797383	0.019567715	0.019150445
0.0	0.01942377	0.01481857	0.021123832	0.016749037	0.018772513	0.01832103	0.01987136	0.030798526	0.019502988	0.0191002
0.0	2.081939e-05	2.2726817e-05	3.0126732e-05	8.329e-05	3.6702593e-05	6.238697e-05	4.4858894e-05	0.00010985562	0.00015870822	3.0596417e-05
0.0	0.004937992	0.0074235788	0.0057020076	0.01163935	0.0056140437	0.008016217	0.0065627694	0.0074112806	0.009568736	0.0050179516
0.0	0.5757343	0.578344	0.5750852	0.5776426	0.5704007	0.5716451	0.5803693	0.5752687	0.57943875	0.5699962
0.0	0.57662463	0.5789159	0.5752461	0.5795641	0.5724021	0.5753431	0.5820234	0.57552844	0.5798951	0.57049507
0.0	0.008742582	0.024546584	0.010821093	0.019609328	0.023371086	0.0082951905	0.018909583	0.018582989	0.014681165	0.013578707
0.0	0.5761257	0.57787585	0.5746931	0.57777476	0.57060754	0.5728136	0.58020127	0.57467574	0.578953	0.5699999
0.0	0.575084	0.57769024	0.5756888	0.5785186	0.5711318	0.57509106	0.5810257	0.5740867	0.57867074	0.570174
0.0	0.08894004	0.095790476	0.09356277	0.11514804	0.04061715	0.07376576	0.0814756	0.12252246	0.070547305	0.085922115
0.0	0.09901426	0.08214095	0.10450927	0.08217285	0.078857385	0.06418183	0.09270741	0.10007911	0.05424798	0.100517884
0.0	0.0009377296	0.0006426377	0.002128116	0.001332876	0.0009934353	0.00031674962	0.0018576832	0.0013025104	0.0017177721	0.0021948842
0.0	2.444113e-05	2.4907493e-05	0.00028611033	4.194085e-05	4.9024446e-05	1.702379e-05	3.9107636e-05	4.4572254e-05	5.0688974e-05	6.937965e-05
0.0	0.00055094104	0.0014839513	0.0018972217	0.00057268166	0.0019355485	0.0010160896	0.00026427337	0.0012569029	0.0020141685	0.0012305352
0.0	0.05269894	0.07165468	0.07656791	0.07827397	0.061184775	0.06317132	0.059916206	0.05636222	0.048514478	0.06611777
0.0	0.0062436494	0.008242664	0.0024672868	0.0099787405	0.011036301	0.008800496	0.009832	0.012938669	0.006367902	0.009125612
0.0	0.0062622065	0.008279891	0.0024691033	0.010004093	0.011010512	0.008756163	0.009829081	0.012930103	0.0063502397	0.009145177
0.0	2.1305843e-05	3.670501e-05	1.8857247e-05	1.8338276e-05	2.2851847e-05	2.5551133e-05	5.34798e-06	1.6325886e-05	9.293806e-06	8.4125095e-05
0.0	0.5758244	0.577741	0.57439154	0.57638466	0.57037437	0.57290596	0.5795497	0.5737823	0.57887715	0.56932694
0.0	0.007131814	0.0037065416	0.003718584	0.010763314	0.009875019	0.010080281	0.006074061	0.009840806	0.0061484394	0.0059340834
0.0	0.059951928	0.054274738	0.0486894	0.059947062	0.059157424	0.08177076	0.068848774	0.058291774	0.05411765	0.053474978
0.0	3.0175528e-05	2.068462e-05	1.4273465e-05	2.9831945e-05	3.069473e-05	0.00010139152	4.9016595e-05	2.7703209e-05	2.0227739e-05	2.1208214e-05
0.0	0.007561334	0.006157951	0.0027521963	0.007216344	0.00733139	0.0022582812	0.0057303174	0.007762865	0.004210057	0.0068851104
0.0	4.2563486e-05	2.8005361e-05	5.6339954e-06	3.854643e-05	4.0869003e-05	3.7993032e-06	2.4062489e-05	4.51157e-05	1.2939009e-05	3.628224e-05
0.0	0.009132319	0.0027042544	0.008730033	0.009356924	0.005071284	0.0058320537	0.008267124	0.010515265	0.0038732362	0.0069064675
0.0	6.228306e-05	5.363645e-06	5.737069e-05	6.508475e-05	1.9466668e-05	2.5521033e-05	5.0338433e-05	8.323775e-05	1.0944102e-05	3.6509267e-05
0.0	0.5756047	0.5772379	0.5736985	0.5758458	0.5693247	0.5712984	0.57940364	0.5729794	0.5786022	0.5681477
0.0	0.012915518	0.008026404	0.007968747	0.013960114	0.010708573	0.0042484566	0.001607566	0.0129268225	0.0074241934	0.014262124
0.0	0.08736537	0.0864885	0.06353724	0.08373909	0.074371874	0.05647922	0.037014004	0.08603521	0.06346913	0.07353272
0.0	0.00012501905	0.00011927365	3.8283215e-05	0.00010511757	7.239773e-05	2.524932e-05	4.96486e-06	0.000120139455	3.6586887e-05	6.9694026e-05
0.0	4.0621064e-05	4.4196062e-05	1.2399204e-05	6.209146e-05	1.5461652e-05	1.1596178e-05	5.956141e-05	5.6286375e-05	6.232887e-05	4.1842053e-05
0.0	0.008673657	0.008822123	0.0015171878	0.008948821	0.0020498743	0.0042236806	0.012284442	0.0069635874	0.008522872	0.0054712463
0.0	0.07576632	0.05544903	0.07418017	0.05354162	0.06822931	0.07027512	0.075309366	0.055794936	0.06672708	0.051478248
0.0	0.012220001	0.006832663	0.009226908	0.0059884223	0.009601178	0.011202914	0.00953406	0.0048047863	0.013414497	0.006755079
0.0	0.018774537	0.022116775	0.014907456	0.02989102	0.019773034	0.015823344	0.022737516	0.026433641	0.02589285	0.023028921
0.0	4.26132e-05	1.1624912e-05	5.7239727e-06	3.6253325e-05	3.1962325e-05	9.846317e-06	8.878665e-05	3.4418426e-05	8.155509e-05	2.0839196e-05
0.0	3.0368747e-05	4.8682447e-05	6.2368667e-06	7.7974764e-05	1.3864489e-05	3.2246626e-05	2.2166685e-05	9.500663e-05	3.994467e-05	8.399274e-06
0.0	0.0072815837	0.010874385	0.0053974665	0.009764419	0.0067264386	0.005328843	0.005323702	0.009876838	0.009862793	0.007960281
0.0	0.008900588	0.008442493	0.009523974	0.0055037406	0.0057198373	0.009060892	0.006014139	0.00455548	0.009704832	0.004458189
0.0	0.008900588	0.008442493	0.009523974	0.0055037406	0.0057198373	0.009060892	0.006014139	0.00455548	0.009704832	0.004458189
0.0	0.007727801	0.009340774	0.009361778	0.008747385	0.0038198358	0.007519426	0.0036680242	0.004871486	0.009922585	0.0030980587
0.0	0.007800603	0.009438862	0.009468766	0.008805559	0.0038599977	0.0076300506	0.0037005926	0.0049234265	0.010056071	0.0031178023
0.0	0.05882667	0.06324047	0.05689695	0.07851184	0.04461908	0.0656492	0.06694854	0.06877557	0.07286802	0.056784127
0.0	1.0359934e-05	2.6915268e-05	2.179177e-05	2.3198227e-05	2.7985017e-05	4.3038177e-05	2.9662417e-05	0.00012408696	3.2219883e-05	3.0133742e-05
0.0	5.4631095e-05	4.2863812e-05	1.393113e-05	5.9958275e-05	4.407745e-05	4.687387e-05	4.6591504e-05	3.0961288e-05	5.055434e-05	9.494822e-06
0.0	0.16601726	0.09587584	0.15299457	0.16465664	0.14785354	0.15611403	0.18695457	0.12649702	0.13100296	0.13296801
0.0	2.965297e-05	1.2058077e-05	4.220505e-05	2.3013838e-05	5.6239856e-05	5.8474718e-05	1.544139e-05	3.9239545e-05	5.6882523e-05	1.9738494e-05
0.0	0.0043727164	0.0036410794	0.008805397	0.007826112	0.0074270787	0.008326174	0.012102513	0.0042674076	0.0030871418	0.0029304286
0.0	4.513227e-06	3.1414613e-05	4.2664713e-05	1.238735e-05	4.7004847e-05	4.5557423e-05	9.543007e-06	2.8014258e-05	1.8001245e-05	4.668368e-06
0.0	0.0211713	0.01572103	0.011895872	0.019302858	0.024794498	0.0146343745	0.021072024	0.01824367	0.015113067	0.02269736
0.0	0.001345351	0.010099564	0.011104588	0.005348951	0.012306384	0.006396344	0.008476582	0.004153736	0.012089662	0.007085983
0.0	0.16670173	0.0957931	0.15322207	0.16458869	0.1478724	0.15655026	0.1870862	0.12649275	0.13138816	0.13327707
0.0	0.08394913	0.07868959	0.080630526	0.12830569	0.0911187	0.08006476	0.09651146	0.06791524	0.087090574	0.0822259
0.0	0.5745929	0.5772976	0.5738557	0.57625246	0.56875134	0.57249284	0.5792771	0.57424265	0.578409	0.5690109
0.0	0.05929309	0.055909146	0.07145049	0.03408394	0.059718642	0.055655643	0.04488827	0.0713763	0.04117599	0.033698745
0.0	0.08047468	0.08841796	0.09479703	0.06295885	0.07763566	0.091450326	0.11143839	0.09919333	0.09594873	0.06842323
0.0	0.006055656	0.0055799014	0.0041554132	0.003038114	0.0042352057	0.0058563757	0.0062745837	0.006905918	0.0099062165	0.00408972
0.0	0.00605847	0.005577838	0.00417363	0.0030416402	0.004236223	0.0058593773	0.0062894193	0.0068949577	0.009875943	0.0040942673
0.0	1.6698299e-05	1.3607653e-05	3.5688397e-05	4.1113435e-05	5.201041e-05	7.454969e-05	1.0808763e-05	3.0490191e-05	2.679472e-05	3.7510388e-06
0.0	0.01398853	0.007198527	0.0050676693	0.009809364	0.008560564	0.00822203	0.0013314488	0.014552849	0.004787159	0.0035120058
0.0	0.2777064	0.27607176	0.25814322	0.32047537	0.22608088	0.24648882	0.20902863	0.24074546	0.27461842	0.23647884
0.0	0.04433337	0.04254586	0.034579795	0.07257914	0.022616489	0.030109659	0.016237652	0.02723384	0.04207288	0.02658698
0.0	0.15144184	0.14800218	0.13218637	0.19677903	0.103931814	0.122124605	0.087764	0.11605353	0.14747508	0.113643095
0.0	0.08278579	0.071513146	0.10152582	0.050740954	0.12810224	0.07525676	0.12043121	0.10388138	0.10016373	0.06580734
0.0	3.8325587e-05	8.039893e-06	5.2643245e-06	1.19205315e-05	5.709773e-05	2.5858873e-05	2.078285e-05	3.3581833e-05	1.2288327e-05	5.0785744e-05
0.0	0.039590303	0.039852493	0.0321029	0.030440858	0.038325626	0.034770623	0.02233367	0.06866181	0.023258828	0.037362278
0.0	0.039676614	0.03994666	0.03222833	0.030478643	0.038397856	0.034912203	0.022485977	0.068690054	0.023327956	0.037457533
0.0	0.5749744	0.5777987	0.5748451	0.5770917	0.5697958	0.5733575	0.5796129	0.5750984	0.5793772	0.56983817
0.0	0.009554628	0.0059743007	0.0058395923	0.0024762943	0.003942314	0.00750382	0.0018815034	0.0072204554	0.008425326	0.007814461
0.0	0.16933301	0.19960044	0.18832982	0.20666061	0.19694607	0.1814772	0.172801	0.25370538	0.13554579	0.16661596
0.0	0.24728583	0.2767299	0.26517668	0.28321266	0.27267408	0.2578982	0.25114477	0.32463372	0.21277831	0.24315308
0.0	0.033941604	0.056461766	0.042941175	0.04950132	0.05068516	0.053697824	0.051689837	0.06763064	0.061898008	0.054461073
0.0	3.74483e-06	2.394492e-05	9.003532e-06	1.4684574e-05	1.7317849e-05	2.0941876e-05	1.6860944e-05	4.8255548e-05	3.3317996e-05	2.2691474e-05
0.0	0.04526762	0.06255515	0.12294138	0.10275058	0.1031825	0.091129564	0.08913823	0.06479646	0.05891938	0.12638842
0.0	0.0010565278	0.00078919076	0.0018069192	0.00068964344	0.0016260551	0.00022574887	0.001531808	0.0011692458	0.0017724211	0.00044384418
0.0	0.06423562	0.0539638	0.06615072	0.041466802	0.07525077	0.05410721	0.045491453	0.05449625	0.06698939	0.058759738
0.0	0.06423562	0.0539638	0.06615072	0.041466802	0.07525077	0.05410721	0.045491453	0.05449625	0.06698939	0.058759738
0.0	0.004731404	0.0063628773	0.008339212	0.010398638	0.0049816766	0.008623623	0.003016528	0.01338111	0.012410289	0.007097756
0.0	0.026971206	0.01903598	0.033799984	0.0301772	0.018189458	0.014160159	0.028084697	0.0398055	0.028105946	0.015159135
0.0	0.0014977789	0.000318207	0.0010467955	0.0011351223	0.00052753446	0.00027315205	0.001737126	0.0035474591	0.00031687255	0.0003005281
0.0	0.022341913	0.01627472	0.009320843	0.02133286	0.022141399	0.009036102	0.012888766	0.029042413	0.011082842	0.015847182
0.0	0.009018135	0.0065596453	0.0055096187	0.005144072	0.010099927	0.006155366	0.00305615	0.0075732837	0.006153479	0.002636774
0.0	2.5990028e-05	5.969344e-05	4.007229e-05	4.5335496e-06	8.6440035e-05	3.4291406e-05	3.1875177e-05	3.4984496e-05	2.2913277e-05	3.823954e-05
0.0	0.030818056	0.012444753	0.017000522	0.023041278	0.015796522	0.02144551	0.019118559	0.027071299	0.016426545	0.011301802
0.0	2.0386968e-05	7.214243e-06	5.5058394e-05	1.2205752e-05	4.1101637e-05	9.534065e-06	1.5700989e-06	3.3644308e-05	3.42549e-05	3.217036e-05
0.0	0.0052472427	0.0031358642	0.008548916	0.004075931	0.007337823	0.0035602602	0.0014705628	0.006713055	0.006837985	0.00648535
0.0	0.0052496823	0.0031346988	0.008586233	0.0040806565	0.007339581	0.0035620877	0.0014740566	0.0067024026	0.0068170326	0.0064925435
0.0	0.004000122	0.0040334966	0.005814684	0.0054403613	0.00832347	0.009228931	0.0013501793	0.011520436	0.0064993324	0.004244438
0.0	0.0068589034	0.003702865	0.0060132444	0.002896055	0.006008344	0.004438386	0.0051416717	0.0075549707	0.004441111	0.004197611
0.0	0.0046203863	0.005091884	0.006280652	0.0032004307	0.0063396003	0.002541388	0.0045302357	0.008197911	0.002821535	0.0029492865
0.0	7.551842e-05	1.2602306e-05	2.5865975e-05	2.3770095e-05	2.621433e-05	2.0209325e-05	1.014547e-05	8.942766e-06	6.179846e-05	2.0312096e-05
0.0	0.006808141	0.0057515907	0.006130339	0.0062848316	0.006231203	0.00293829	0.0032880392	0.0037828167	0.0058539137	0.003656527
0.0	0.5769913	0.57860434	0.5750608	0.5787272	0.5711613	0.57363814	0.5809461	0.5758862	0.57913387	0.57116324
0.0	0.005999212	0.008346231	0.0060084634	0.007813615	0.0024231765	0.009625372	0.011194002	0.011808685	0.0072354963	0.008971441
0.0	4.1602652e-05	4.739125e-05	2.0134992e-05	4.7761197e-05	1.603258e-05	4.9161623e-05	1.6131795e-05	3.5822883e-05	4.850626e-05	5.2283816e-05
0.0	0.5758266	0.5778699	0.57463187	0.576507	0.56999564	0.5725738	0.580141	0.57437974	0.5791563	0.5694339
0.0	0.0030952236	0.006887133	0.011442742	0.003011052	0.0045011803	0.0062147365	0.008093941	0.0049305004	0.002004868	0.009736799
0.0	0.046721973	0.05840172	0.04904707	0.06110547	0.058562458	0.05149947	0.070784315	0.051088817	0.050473504	0.07885225
0.0	0.19619834	0.24416651	0.22143234	0.23272306	0.24850881	0.20593615	0.25400928	0.15121867	0.18148173	0.26486483
0.0	1.4840165e-05	5.9720314e-05	8.80079e-06	3.8253984e-05	1.9310133e-05	4.413988e-06	5.328299e-06	4.80594e-06	9.258978e-06	1.6041771e-05
0.0	0.06385237	0.067853175	0.06512177	0.055255763	0.05288417	0.060491394	0.062804826	0.07438657	0.057652395	0.05895823
0.0	0.0054009673	0.0054991413	0.005687986	0.005543831	0.0041654194	0.006670375	0.009245553	0.0058447383	0.008410985	0.0028062714
0.0	4.8054775e-05	4.1129162e-05	3.5713114e-05	5.2885513e-05	1.5950136e-05	1.631132e-05	3.7094476e-05	2.7301827e-05	4.2533746e-05	9.460241e-06
0.0	0.011413861	0.010485593	0.0014363936	0.0040867575	0.0026103945	0.009653166	0.0021662535	0.005327875	0.005412593	0.0037154392
0.0	0.011546046	0.010588642	0.0014421983	0.004139557	0.002628568	0.009711347	0.0021837032	0.0053632073	0.005440645	0.0037458385
0.0	0.035632562	0.05527145	0.071346864	0.05495445	0.06721658	0.058154467	0.048192527	0.03960438	0.063114464	0.058552153
0.0	0.575404	0.5775632	0.5739778	0.57648736	0.56994504	0.5724663	0.57927704	0.5736741	0.5788929	0.5694394
0.0	0.0021953387	0.0049507474	0.009467076	0.0032756014	0.005842963	0.005805523	0.0058860024	0.0018383188	0.008052449	0.0049358886
0.0	4.4668022e-06	2.2126345e-05	5.914816e-05	2.1600117e-05	4.9461545e-05	2.814367e-05	1.3025662e-05	6.685712e-06	3.582879e-05	2.9685792e-05
0.0	5.0914347e-05	4.8208636e-05	3.775792e-05	0.00013144802	2.4441011e-05	2.0319827e-05	2.8617296e-05	8.373501e-05	1.1700722e-05	1.6003327e-05
0.0	4.8709193e-05	5.5539476e-06	1.755068e-05	1.085264e-05	3.5346846e-05	7.283017e-05	4.4866894e-05	1.2026312e-05	5.171436e-05	1.9126255e-05
0.0	0.06257123	0.0757406	0.07628999	0.043159205	0.068971254	0.092496224	0.07184629	0.06204401	0.05820589	0.082270555
0.0	0.059489015	0.045730554	0.068479925	0.078949966	0.059001066	0.071075164	0.050139066	0.052788336	0.05530455	0.04669437
0.0	0.5766794	0.57800573	0.57469046	0.57820654	0.57098734	0.5734602	0.58013517	0.5748026	0.57823014	0.57095164
0.0	0.007874423	0.0033891727	0.004652793	0.010367883	0.0074902307	0.009103197	0.003127437	0.0022671958	0.0085582575	0.01170098
0.0	2.9317382e-05	1.1005528e-05	5.068965e-05	8.399299e-05	3.039404e-05	5.9612325e-05	1.5069491e-05	1.9183797e-05	2.1919577e-05	1.2869331e-05
0.0	0.5750443	0.577637	0.57401407	0.57652825	0.5699843	0.5722656	0.57930005	0.57390505	0.578559	0.5694277
0.0	0.0058876765	0.013194835	0.0103818895	0.005362111	0.0077614877	0.01145272	0.010191472	0.005940996	0.008618298	0.013027858
0.0	3.5391167e-05	7.1958464e-05	7.618526e-05	8.8787765e-06	5.4487595e-05	0.00016262021	5.7546407e-05	3.4947785e-05	2.649883e-05	0.00010672247
0.0	0.0036904765	0.00947839	0.007964703	0.0021052335	0.008324008	0.0015268299	0.003662452	0.0049916417	0.007722943	0.009276305
0.0	0.054693423	0.076810524	0.0638342	0.042485293	0.07296494	0.029843733	0.074199215	0.05348881	0.06664395	0.06377452
0.0	0.57525516	0.5776613	0.57518333	0.5765725	0.5705935	0.57263154	0.5793738	0.574513	0.57879865	0.56947684
0.0	0.005700426	0.008046558	0.010062001	0.0010730906	0.008479288	0.0014673377	0.0015982753	0.0023134043	0.009314975	0.009701461
0.0	0.22220136	0.1846821	0.12002913	0.20722382	0.18693857	0.12572055	0.18344069	0.18402766	0.18191548	0.19154067
0.0	0.5772829	0.57894605	0.5757651	0.5789254	0.5703148	0.5739323	0.5805244	0.5759836	0.5794351	0.57106036
0.0	0.5762766	0.57912755	0.5749304	0.5788946	0.5707164	0.5738109	0.5803669	0.57530475	0.5787983	0.571326
0.0	0.008307015	0.008126734	0.005089684	0.004812771	0.007940447	0.003534492	0.00812429	0.0051717064	0.01524724	0.0077586193
0.0	0.008320486	0.008186775	0.0050856625	0.004810768	0.00798333	0.0035347657	0.0081613725	0.005194353	0.015332162	0.0077649583
0.0	0.071443304	0.061327852	0.04732589	0.053018868	0.06221176	0.055511903	0.06254431	0.07846355	0.07562358	0.0658992
0.0	0.0069526522	0.011397248	0.00731755	0.00503038	0.0062412266	0.007591702	0.006580672	0.006840268	0.00953094	0.0067324177
0.0	5.8195958e-05	3.2563472e-05	1.28581305e-05	1.8916595e-05	3.70275e-05	2.368287e-05	3.4206783e-05	8.4553525e-05	7.0712864e-05	4.614565e-05
0.0	0.008831192	0.0066288053	0.0041481853	0.0050474755	0.006984898	0.005617471	0.006811492	0.01057625	0.0097359475	0.0077477912
0.0	0.0074176393	0.010117609	0.006730441	0.011049643	0.0054075285	0.006905329	0.003649297	0.010356708	0.007967764	0.014541338
0.0	0.007968366	0.008438403	0.0038969247	0.009740578	0.004993129	0.008068068	0.0044648224	0.008956373	0.009323595	0.014135652
0.0	0.0085591115	0.0071063703	0.0022753738	0.008633483	0.004636909	0.009613451	0.005511009	0.007795743	0.01102335	0.013783672
0.0	1.6661714e-05	3.1083175e-05	1.1928878e-05	1.793392e-05	4.3967168e-05	1.6478647e-05	2.4312549e-05	6.5618704e-05	9.485346e-05	7.219814e-05
0.0	0.008280545	0.00801077	0.0035649557	0.0060639274	0.0062049814	0.0045814775	0.0025180252	0.011088211	0.004513275	0.006837217
0.0	0.053861793	0.06789591	0.042330254	0.04859936	0.04917368	0.047616713	0.03672715	0.0688867	0.059301157	0.06654279
0.0	0.57544696	0.57762015	0.57426876	0.5760532	0.5701278	0.57169104	0.5789329	0.5739506	0.5787696	0.56883466
0.0	0.008749337	0.009225121	0.00811302	0.011552121	0.0054143723	0.006318456	0.007080953	0.00967197	0.0062859724	0.005327905
0.0	0.30353448	0.3102262	0.24117804	0.27062383	0.2668156	0.26134765	0.27107108	0.30346364	0.2807965	0.25042513
0.0	0.014738428	0.010146783	0.002143941	0.009191205	0.007875075	0.0054877126	0.006479681	0.008498123	0.0048320806	0.009499953
0.0	0.00010161172	4.440196e-05	1.9915894e-06	7.198392e-05	7.0000555e-05	1.2567944e-05	2.2857625e-05	4.328848e-05	6.069345e-06	0.00018154788
0.0	3.909235e-05	5.3800268e-05	6.34473e-05	4.1514377e-06	2.3220648e-05	3.1810225e-05	2.6640088e-05	0.00019360673	1.5089293e-05	4.310628e-05
0.0	0.011390861	0.0061671273	0.005314136	0.007858777	0.0076283435	0.0037265935	0.008001578	0.008286864	0.003223163	0.0046329717
0.0	0.07205113	0.07216364	0.06132331	0.08408977	0.06384419	0.035355207	0.062699124	0.040660027	0.048298225	0.0851362
0.0	0.5752708	0.5775827	0.57467216	0.57677984	0.5700395	0.5727161	0.57978404	0.5740857	0.57889557	0.5691401
0.0	0.012673611	0.004661628	0.0058002053	0.0065770913	0.0077622877	0.0063715023	0.009230126	0.011649579	0.0038473252	0.001660698
0.0	1.439311e-05	1.4522439e-05	5.8629998e-05	6.865031e-05	5.9703685e-05	1.8481504e-05	4.8016427e-06	3.811092e-05	7.8195764e-05	1.1869959e-05
0.0	0.0018107299	0.0021437644	0.0131403515	0.008368974	0.010371293	0.0028053522	0.0007841655	0.005181851	0.015181368	0.0035903703
0.0	0.002544564	0.0021315832	0.0012946547	0.0016045055	0.0015101216	0.00044259592	0.001955373	0.00082887255	0.0011071565	0.0017918139
0.0	0.004376825	0.0016644447	0.0010208325	0.0014037538	0.0018789727	0.0015945893	0.0016603739	0.001568604	0.0021287045	0.0006560298
0.0	0.02326038	0.02519442	0.022860445	0.017530734	0.01831803	0.007813937	0.027632333	0.016044633	0.010900363	0.009605196
0.0	0.04222895	0.014317617	0.016093465	0.02620363	0.02516269	0.02204994	0.019698929	0.012505548	0.023547238	0.020758307
0.0	0.0049407273	0.007148131	0.0043837577	0.007092817	0.007400993	0.006444224	0.011139748	0.005426712	0.012180625	0.0030966601
0.0	0.0055903834	0.003726967	0.014402052	0.009770465	0.008549891	0.0038842864	0.013600933	0.0017329232	0.01044899	0.0057229213
0.0	0.06758223	0.06289142	0.09504432	0.07767376	0.06708071	0.052828204	0.0654777	0.042488627	0.07279464	0.064397395
0.0	0.0043565165	0.013619407	0.0013210594	0.0051444923	0.006352906	0.010772975	0.0091125695	0.016824575	0.014259738	0.0016715983
0.0	2.8996841e-05	6.859234e-05	5.606467e-06	1.4522911e-05	3.744481e-05	4.0347033e-05	5.4561482e-05	7.619354e-05	0.00012107491	7.5959224e-06
0.0	0.007412035	0.00637213	0.0064682993	0.0073058344	0.0046868827	0.0074617486	0.0070093456	0.004540819	0.0048888004	0.0032941424
0.0	0.007081577	0.00611171	0.00866349	0.0067266873	0.008477773	0.010069261	0.005327832	0.008108578	0.005773909	0.005052013
0.0	0.5750821	0.5770943	0.5742761	0.57598543	0.57017833	0.57206845	0.57924277	0.57355154	0.5785149	0.5689119
0.0	0.024232753	0.023118073	0.021805527	0.025010597	0.0176305	0.021267317	0.023638194	0.011853338	0.01731389	0.021482646
0.0	0.02400224	0.024078405	0.026105842	0.015409923	0.024959365	0.02129945	0.021864438	0.025053404	0.020358661	0.01191492
0.0	0.5770912	0.57877034	0.5744818	0.57773554	0.5708571	0.57332927	0.5806938	0.5754932	0.5787056	0.5703718
0.0	0.009730593	0.012805261	0.009494844	0.0018042439	0.0048364024	0.0060320296	0.005615279	0.0058625643	0.012950293	0.007904318
0.0	3.5093562e-05	9.613559e-05	9.0033216e-05	5.9011827e-06	4.3865944e-05	3.8780967e-05	7.5961398e-06	6.245936e-05	2.8007711e-05	4.8489703e-05
0.0	0.5754948	0.57758826	0.57444483	0.5763707	0.56954354	0.5720529	0.5795596	0.5738916	0.5787723	0.56932604
0.0	0.0047924416	0.0067151864	0.0060584606	0.010508554	0.004683616	0.012708604	0.009513819	0.010215898	0.008723309	0.00851012
0.0	0.062137734	0.06909455	0.06753891	0.06851071	0.05818382	0.052229192	0.07054307	0.068803675	0.06057717	0.07552671
0.0	0.57628846	0.57785064	0.5758901	0.57907754	0.57095313	0.57288843	0.58073413	0.5748605	0.57918215	0.5705622
0.0	0.57658505	0.57831496	0.5755867	0.57925045	0.5710372	0.5726355	0.58128726	0.57507753	0.5795471	0.5711518
0.0	0.008884908	0.006951171	0.007947583	0.008111903	0.0053102328	0.006761772	0.009639104	0.0034289914	0.0036507484	0.0073724315
0.0	0.0021164566	0.005284995	0.01046716	0.008225168	0.0032842204	0.0074305744	0.0075500095	0.002286464	0.0070356466	0.009171641
0.0	0.10978418	0.09418769	0.0893123	0.10581981	0.06043862	0.09835323	0.10540011	0.08499584	0.08111996	0.10602756
0.0	0.109582275	0.0946588	0.08941702	0.10640208	0.060768075	0.098617405	0.1063358	0.08480594	0.081181794	0.10610713
0.0	0.09562392	0.09818719	0.046413332	0.114862286	0.09127427	0.09557104	0.033385452	0.11901066	0.087509334	0.10262896
0.0	0.09554951	0.09845662	0.046613164	0.11509704	0.09128246	0.09598994	0.033391602	0.119253285	0.08771988	0.103120446
0.0	0.5770074	0.5785757	0.5758813	0.57827747	0.5710563	0.5725863	0.5804992	0.575471	0.5792468	0.56969833
0.0	0.008401573	0.010290345	0.007001816	0.006199118	0.0013847181	0.00251608	0.006096889	0.001553372	0.0039901324	0.0018696062
0.0	0.00839961	0.010228974	0.0069658635	0.0061926087	0.0013860137	0.002510545	0.006086066	0.0015490679	0.0039900774	0.0018654641
0.0	0.045531712	0.061283413	0.05070975	0.05770748	0.07475357	0.064301275	0.067691036	0.06652242	0.06877953	0.0837805
0.0	0.5749159	0.5775277	0.57361996	0.5765971	0.5701413	0.5719289	0.5789116	0.57372046	0.5787038	0.56926113
0.0	0.0017816909	0.011777248	0.004090511	0.005148115	0.010166553	0.010023148	0.009636605	0.008073149	0.00613868	0.013780424
0.0	1.0922247e-05	3.2475553e-05	1.6579008e-05	2.5893445e-05	7.381287e-05	4.0931252e-05	4.5991495e-05	4.5355464e-05	4.9442726e-05	0.00011439346
0.0	0.04336406	0.041947287	0.07446752	0.062824346	0.06934267	0.061810233	0.07172063	0.08821603	0.049385585	0.04537614
0.0	0.08189872	0.081224166	0.052582216	0.08615001	0.07081558	0.058160983	0.0619323	0.047413066	0.0481588	0.028532274
0.0	0.5769234	0.57795453	0.57493174	0.57826453	0.57098854	0.57319653	0.58014613	0.57489735	0.57880753	0.57092476
0.0	0.009660836	0.014863056	0.0054527773	0.011465662	0.008147293	0.006480789	0.008063059	0.0026201422	0.010748895	0.0020063615
0.0	9.7654665e-05	9.3835064e-05	1.8952873e-05	0.000117170915	6.017577e-05	2.8155377e-05	3.2974214e-05	1.2915043e-05	1.3154766e-05	2.1484511e-06
0.0	0.5750642	0.5774581	0.57390445	0.5762813	0.5699068	0.5721807	0.5790734	0.5736132	0.5785914	0.56901866
0.0	0.0014628703	0.006299375	0.009097731	0.008157197	0.01036108	0.014915335	0.005806762	0.0126001155	0.007908238	0.0028284972
0.0	9.135239e-06	8.023035e-06	6.952257e-05	3.5530185e-05	5.55991e-05	3.531504e-05	5.7167854e-05	0.00013223969	1.44304395e-05	1.1585821e-05
0.0	0.040691286	0.07245013	0.034613993	0.045916643	0.054421656	0.047992088	0.07262754	0.08495379	0.048891116	0.056770783
0.0	0.0031328634	0.009038725	0.0023487436	0.0038779322	0.005455874	0.004299921	0.008997117	0.012284396	0.004340828	0.0058787162
0.0	0.003132536	0.009049888	0.0023508766	0.0038923318	0.0054526613	0.0043013194	0.00901463	0.012308662	0.0043638195	0.005886471
0.0	0.05155917	0.063579075	0.06288367	0.055992737	0.0591643	0.07385066	0.05835293	0.065419935	0.073438734	0.05886679
0.0	0.0048280237	0.007086937	0.007000755	0.00558096	0.006364915	0.009542669	0.0059908982	0.007530238	0.00921576	0.006285648
0.0	0.00482752	0.0070957122	0.007007079	0.00560165	0.0063611716	0.009545761	0.0060025887	0.007545181	0.009264332	0.006293936
0.0	0.05298863	0.06695994	0.0535249	0.051076554	0.07684975	0.023330893	0.06610014	0.064151734	0.07992463	0.036953833
0.0	1.9088444e-05	4.5229684e-05	2.0239375e-05	1.6481554e-05	8.196214e-05	1.0137336e-06	4.2066582e-05	3.9592913e-05	8.7229324e-05	5.4763277e-06
0.0	0.00764912	0.009122042	0.0037837892	0.0027369265	0.010386663	0.0012314252	0.004771668	0.006771367	0.010835066	0.0014078987
0.0	0.006298351	0.008494287	0.00630251	0.01641634	0.01314076	0.0058870455	0.0065286662	0.0020506363	0.020344554	0.0068764435
0.0	0.006283763	0.008486996	0.006282414	0.016428955	0.013169669	0.0058713444	0.006537468	0.0020540876	0.020417258	0.0068979687
0.0	0.57584316	0.57727724	0.5742353	0.5763223	0.5697777	0.5722263	0.5797951	0.57329494	0.578816	0.5689644
0.0	0.007973389	0.007879707	0.010877453	0.015805027	0.010291993	0.00944573	0.010765386	0.014788382	0.0058949683	0.0017938951
0.0	0.07226608	0.0664695	0.06316641	0.07960722	0.07057278	0.05830144	0.08086303	0.08435004	0.04000469	0.04477978
0.0	6.0763774e-05	4.3999844e-05	3.745495e-05	8.668197e-05	5.9402417e-05	2.8408902e-05	9.006447e-05	0.000111383626	6.670268e-06	1.10374285e-05
0.0	0.0854434	0.06898501	0.03771023	0.057295658	0.04920269	0.04282406	0.08666344	0.044595536	0.053452235	0.06569529
0.0	0.012358797	0.00825863	0.0027454435	0.005844431	0.0045311367	0.0034933812	0.012567949	0.003726967	0.005140079	0.00771343
0.0	0.07084262	0.05690044	0.059397377	0.03954126	0.03686498	0.034265034	0.053121947	0.037510563	0.052476905	0.06632404
0.0	0.0005223575	0.001845107	0.0019138186	0.0020331705	0.00054350955	0.0018542645	0.0017560356	0.0012707156	0.0019188036	0.0006158422
0.0	0.016122868	0.02053338	0.020196673	0.015625985	0.012623921	0.0144128455	0.011016371	0.015773201	0.020332173	0.005840459
0.0	0.08040128	0.05560594	0.051757764	0.051284038	0.070645094	0.06577395	0.072909534	0.0673345	0.050128106	0.075735256
0.0	0.08685132	0.05726772	0.048933838	0.06921986	0.044904284	0.060988862	0.055385083	0.074132435	0.06946702	0.08562569
0.0	0.011581724	0.003542589	0.0052940547	0.009809488	0.005570749	0.0037128632	0.0033872295	0.007030112	0.0063023334	0.0027930932
0.0	0.014846936	0.024066394	0.022488184	0.027373163	0.011151404	0.017634466	0.017491635	0.026516803	0.034299657	0.021471582
0.0	0.26378435	0.22454654	0.25111428	0.23963025	0.23752005	0.23246293	0.2119502	0.2678807	0.22947271	0.23088111
0.0	4.3113305e-05	3.5189878e-05	5.2843323e-05	2.4484707e-05	3.5880865e-05	5.329169e-05	5.1888594e-05	5.6727487e-05	5.303349e-05	3.7211823e-05
0.0	0.009277935	0.01482368	0.0073596537	0.008617459	0.013504863	0.0095199	0.0064299093	0.0060904515	0.0017872356	0.0016603675
0.0	0.009253222	0.014867183	0.0074312524	0.008653422	0.013616621	0.0095823165	0.006430424	0.006173481	0.0018008995	0.0016685812
0.0	0.010303037	0.004240667	0.0076298234	0.0074664964	0.0030762572	0.0075659435	0.006838513	0.008020882	0.009266849	0.0025033322
0.0	0.00227696	0.0025978459	0.00057950127	0.0024723443	0.0009314013	0.0016729198	0.0015197397	0.0022000407	0.0006614209	0.00045739504
0.0	0.0013682154	0.00064360705	0.0012846636	0.0012041482	0.0010301635	0.00044859818	0.001542606	0.0005009233	0.00074767845	0.0018584251
0.0	0.025806254	0.025205214	0.016046846	0.027850349	0.019170761	0.031298764	0.01823947	0.027137622	0.014668837	0.011160136
0.0	0.023852985	0.01798611	0.021974986	0.019374263	0.009269204	0.015878396	0.020902773	0.018142546	0.021159919	0.015516178
0.0	0.008606857	0.0041328785	0.0040513277	0.0084993	0.008238424	0.00918841	0.0067270407	0.0055898773	0.0036445619	0.0035980686
0.0	0.014652201	0.01747477	0.010950737	0.012088109	0.015641395	0.009288684	0.024168234	0.012964539	0.009982944	0.012632107
0.0	0.0060544456	0.0040396694	0.003559423	0.0045828978	0.0061570816	0.0060026	0.0068590175	0.0073447837	0.005069725	0.0030781883
0.0	0.024240285	0.025003958	0.020507319	0.033065848	0.0153604075	0.016469304	0.01944042	0.022770267	0.014619702	0.017686449
0.0	0.0002756978	0.001072173	0.00044264548	0.0014236538	0.001293445	0.00053323066	0.00045681687	0.0005315312	0.0007929274	0.0011147392
0.0	0.017348908	0.017851958	0.010777093	0.02278062	0.025950607	0.008085071	0.014873266	0.01325156	0.009552525	0.010693118
0.0	0.018979661	0.01173779	0.01945039	0.018416809	0.017750211	0.013035347	0.00640896	0.014786803	0.017975911	0.011692062
0.0	0.007851382	0.0036458813	0.0066623827	0.006096438	0.007900786	0.007953958	0.005407967	0.00858663	0.0048592016	0.0027770821
0.0	0.57847536	0.58006436	0.5765524	0.57884717	0.5749892	0.5743258	0.58449864	0.5758323	0.5820499	0.5713088
0.0	0.5779467	0.5793501	0.5751995	0.5792412	0.5715616	0.57396215	0.57995385	0.57676584	0.57945067	0.57088447
0.0	0.5759647	0.57895106	0.5768643	0.5801338	0.57188755	0.5751505	0.58165437	0.5771108	0.5802926	0.57133067
0.0	0.07656874	0.09529337	0.080939814	0.13794923	0.09792057	0.051358808	0.08731988	0.13847353	0.084271945	0.11152448
0.0	0.5774207	0.5798369	0.57607156	0.5787349	0.5712654	0.57321113	0.58059233	0.5762951	0.5798588	0.57122654
0.0	0.57791036	0.5796665	0.57515466	0.579026	0.57134044	0.5728071	0.57999593	0.57665956	0.5792999	0.57037497
0.0	0.57703996	0.57743734	0.57606083	0.5781387	0.5712132	0.5732433	0.58049005	0.5751395	0.5787242	0.56918675
0.0	0.5775404	0.5781692	0.5753053	0.5784304	0.57124275	0.5731193	0.58073974	0.57612294	0.57868713	0.5697521
0.0	0.5759252	0.5784361	0.57559556	0.57832015	0.57071394	0.57332724	0.5806299	0.5752071	0.5788757	0.5699932
0.0	0.57679987	0.57855946	0.57593626	0.5780514	0.5709721	0.5734911	0.5808566	0.57610875	0.57953334	0.5698561
0.0	0.15473287	0.16041234	0.16394812	0.096851975	0.13461606	0.115323626	0.07635312	0.13215373	0.16126682	0.111099154
0.0	0.07623707	0.094884	0.08051244	0.13713188	0.09751909	0.05112807	0.08669159	0.13820133	0.08391531	0.11125971
0.0	0.5765007	0.5785695	0.5749881	0.5781031	0.57075346	0.57257694	0.57997686	0.57589424	0.5793877	0.5693792
0.0	0.57487714	0.5800606	0.576916	0.57803756	0.571769	0.57356167	0.5833795	0.57390296	0.58079404	0.5711401
0.0	0.5744653	0.5755346	0.57294196	0.5766244	0.569878	0.5727327	0.5783467	0.573533	0.5775414	0.5695906
0.0	0.57711726	0.5793956	0.575315	0.5788677	0.5711812	0.5735817	0.5811181	0.57589066	0.5795937	0.5714957
0.0	0.57709664	0.5781495	0.5750702	0.57772845	0.57041615	0.5729678	0.57998455	0.5750085	0.5788855	0.57086617
0.0	0.5778793	0.57962334	0.5757591	0.5794564	0.5724366	0.5745996	0.581405	0.5763095	0.58003736	0.5710844
0.0	0.0041251653	0.008538354	0.008560787	0.014579804	0.00899736	0.003226908	0.010123811	0.015282241	0.008022859	0.0130068995
0.0	0.15791702	0.12983085	0.13263819	0.11875438	0.17541727	0.13169332	0.15588266	0.16284633	0.14369051	0.13823386
0.0	0.57718503	0.57888573	0.5763501	0.57964015	0.57267845	0.5752265	0.58049214	0.5763104	0.5798239	0.57165146
0.0	0.12593473	0.12249777	0.16488867	0.09903948	0.14041696	0.14332528	0.15619129	0.1653557	0.12626237	0.09286705
0.0	0.57717234	0.5786112	0.57596153	0.5790658	0.5712304	0.57447577	0.5806159	0.5761655	0.57984537	0.57225025
0.0	0.5767599	0.57840645	0.5766886	0.57912624	0.5716198	0.5748926	0.5810696	0.5757499	0.5803769	0.5714459
0.0	0.57697415	0.57806015	0.5761686	0.57890886	0.5712214	0.5738171	0.58096045	0.5758525	0.57932633	0.5714913
0.0	0.57592225	0.5789388	0.5768063	0.5790673	0.5714376	0.5739014	0.5807043	0.57623744	0.5797207	0.5715161
0.0	0.5758046	0.57665753	0.5755981	0.57778805	0.57022655	0.57223666	0.5800257	0.5747501	0.5783782	0.5705336
0.0	0.57552546	0.577596	0.575944	0.5788172	0.5702017	0.5733326	0.57990617	0.5747327	0.5787613	0.5706486
0.0	0.57474595	0.5768395	0.57520384	0.5779507	0.57142454	0.5737242	0.5798842	0.57442033	0.5801464	0.57076114
0.0	0.57510024	0.57621914	0.5746304	0.5780359	0.57015646	0.5721374	0.57916695	0.5741637	0.57825184	0.5697959
0.0	0.5765367	0.57848275	0.57782906	0.5802845	0.57256395	0.5754812	0.58165294	0.5766973	0.5815472	0.57298344
0.0	0.57641244	0.5785213	0.5776573	0.58029556	0.5718445	0.57490987	0.5813388	0.5768128	0.5813666	0.5725208
0.0	0.19683702	0.14029196	0.17001699	0.19622406	0.20714	0.21224654	0.18163995	0.1940545	0.17154562	0.13286561
0.0	0.19716589	0.14040233	0.17022903	0.19619061	0.20763735	0.21274416	0.18141136	0.19412172	0.1714233	0.1327571
0.0	0.0050004832	0.003989331	0.003790604	0.008631189	0.005954853	0.0040805326	0.0052494504	0.0050980938	0.00558141	0.0046529253
0.0	0.19684905	0.1404382	0.16991559	0.19609244	0.20699702	0.2120658	0.1812569	0.19394076	0.17135471	0.13258003
0.0	0.19645613	0.14011788	0.16994269	0.19635765	0.20703168	0.21215323	0.18115078	0.19374634	0.17148569	0.132559
0.0	0.19700186	0.14028305	0.17013048	0.19652437	0.20731762	0.21224013	0.18141799	0.19407225	0.17160623	0.1328103
0.0	0.19701807	0.1404341	0.17027323	0.19677788	0.2074292	0.21245527	0.18155119	0.19441795	0.17157945	0.1330045
0.0	0.1969537	0.14004031	0.17021547	0.19618626	0.20696692	0.21234208	0.18120143	0.19381085	0.17109591	0.13250768
0.0	0.19703326	0.14009482	0.17022318	0.19615217	0.2071356	0.21192284	0.18154776	0.19376338	0.17120624	0.1328076
0.0	0.1974579	0.14051926	0.17024972	0.19639508	0.207144	0.21258919	0.18145895	0.19418164	0.17162989	0.13291185
0.0	0.19665691	0.13999188	0.1695691	0.19574453	0.20715268	0.21206413	0.18127142	0.19342147	0.1707766	0.13249367
0.0	0.5772754	0.579367	0.57626015	0.5789998	0.5720093	0.5729912	0.58059764	0.5760571	0.5797051	0.57092893
0.0	0.576208	0.5778483	0.5751335	0.5783107	0.570471	0.57250386	0.5790956	0.5752093	0.57908696	0.5702651
0.0	0.5755641	0.5775197	0.57489854	0.578442	0.569944	0.57250845	0.5802174	0.5766006	0.5790214	0.5701555
0.0	0.5742104	0.5783045	0.57482296	0.57809234	0.57125413	0.5760405	0.58072466	0.576931	0.5795602	0.5712416
0.0	0.5767891	0.5791744	0.5764105	0.57965785	0.5720875	0.5740232	0.580738	0.5756907	0.5797016	0.5708742
0.0	0.5782214	0.579367	0.5759269	0.57923794	0.5715962	0.57217073	0.5809319	0.5756196	0.57934594	0.57074594
0.0	0.57625574	0.57749295	0.5753161	0.57929385	0.57113266	0.5737767	0.5799173	0.5747949	0.57949567	0.5715486
0.0	0.5753418	0.57784325	0.57555103	0.57720506	0.5706464	0.5739938	0.58033854	0.5758008	0.5800833	0.5713901
0.0	0.57743865	0.57806844	0.57616884	0.57962775	0.5707733	0.5733862	0.5809964	0.575372	0.57975924	0.5703696
0.0	0.09043783	0.08066231	0.10528939	0.09437964	0.09831594	0.07827368	0.09605147	0.1006495	0.0763194	0.07743155
0.0	0.5770646	0.5790151	0.5756653	0.5792487	0.5710689	0.57397854	0.5815787	0.57522315	0.579803	0.57093763
0.0	0.016893605	0.00688968	0.01078643	0.008572495	0.0040423027	0.010784043	0.0048421687	0.007938249	0.008729947	0.0065908767
0.0	0.5788246	0.5814942	0.5789842	0.57999706	0.57095796	0.575451	0.58169204	0.57732475	0.5817176	0.5719589
0.0	0.009255456	0.0061496748	0.0075686863	0.005865831	0.012925041	0.005060906	0.004961951	0.01585172	0.006569018	0.007582076
0.0	0.5765102	0.57862616	0.57525593	0.5785614	0.57100195	0.57280535	0.58032274	0.57506424	0.57906616	0.57092595
0.0	0.57726306	0.57848054	0.57552385	0.5784861	0.5710249	0.5733111	0.58045447	0.57505834	0.5795809	0.571336
0.0	0.57830006	0.57883817	0.5759251	0.57900864	0.57141453	0.57265776	0.58104944	0.57507604	0.5796394	0.57073104
0.0	0.57575756	0.57842004	0.5750731	0.5767573	0.5703061	0.5738354	0.5803021	0.5751495	0.5794565	0.5701418
0.0	0.57729673	0.5790322	0.57556796	0.579109	0.57138395	0.5719831	0.58087385	0.575084	0.578953	0.5701841
0.0	0.57722604	0.57902193	0.57556105	0.57862353	0.57092786	0.57267845	0.5809157	0.57484514	0.5800961	0.570638
0.0	0.11483766	0.10921773	0.087470144	0.08409093	0.06319956	0.073441714	0.076211855	0.07166779	0.10275009	0.10470483
0.0	0.5791205	0.58126247	0.57880723	0.5817686	0.57477045	0.57673514	0.58305556	0.57869875	0.58326983	0.57284963
0.0	0.5764224	0.57745177	0.5746713	0.577471	0.56935674	0.57054114	0.57826084	0.5740163	0.5785867	0.5681924
0.0	0.5776319	0.5798723	0.5764143	0.57884187	0.57195175	0.57413256	0.58144295	0.576326	0.5804149	0.570438
0.0	0.5774219	0.5806125	0.577514	0.5794041	0.571976	0.57531476	0.5814893	0.57689047	0.5810562	0.5717425
0.0	0.15024549	0.14425622	0.14758268	0.13461922	0.102326415	0.15888295	0.10183302	0.18394907	0.11824246	0.11181865
0.0	0.5751345	0.5782214	0.5768563	0.5774483	0.5701144	0.57351595	0.5808574	0.5742692	0.57855076	0.56947654
0.0	0.5755557	0.5783181	0.57494754	0.5767172	0.5706708	0.5725217	0.58061403	0.574874	0.5792704	0.57034504
0.0	0.57726026	0.57962734	0.57469255	0.57850105	0.57079923	0.5729346	0.58009297	0.57535684	0.57853746	0.57034737
0.0	0.5765131	0.57940865	0.57720995	0.5785327	0.5717762	0.57301533	0.58181906	0.57539815	0.58013934	0.5707542
0.0	0.5763069	0.5778919	0.57540727	0.57763475	0.56964236	0.57266736	0.5797232	0.57592434	0.57879907	0.5698665
0.0	0.57686526	0.57754403	0.5747748	0.57808554	0.5695722	0.5724967	0.5799751	0.57468086	0.57786804	0.56954706
0.0	0.5758744	0.57819235	0.57576585	0.5776697	0.57037026	0.5725733	0.58006537	0.5753185	0.57829005	0.56878793
0.0	0.57668275	0.5773711	0.57478565	0.57793343	0.5703551	0.5723795	0.57979697	0.57445866	0.57756317	0.5684669
0.0	0.5771119	0.57908505	0.57679033	0.5793245	0.5717433	0.5730779	0.5810385	0.5762947	0.5795078	0.57000995
0.0	0.5769554	0.57854754	0.5766798	0.57897574	0.5715816	0.5740226	0.5809823	0.5762304	0.5794415	0.57016385
0.0	0.5766084	0.57766014	0.57579756	0.5786572	0.57045	0.5728217	0.58024496	0.5750995	0.5788038	0.5695144
0.0	0.5770581	0.57802653	0.576001	0.57856613	0.5708306	0.57353497	0.5804753	0.5764983	0.5785705	0.57045335
0.0	0.5765321	0.57774884	0.57593215	0.5787452	0.571205	0.5740592	0.580455	0.5766288	0.57873636	0.57050955
0.0	0.5759595	0.5766683	0.5756433	0.57733744	0.5690826	0.5717044	0.579546	0.5751232	0.5777761	0.5694276
0.0	0.5762431	0.5771923	0.57471895	0.57729536	0.5694167	0.5722641	0.57995987	0.57502395	0.5782574	0.56959623
0.0	0.5757598	0.5774623	0.5755785	0.5779037	0.5702844	0.57309085	0.5807138	0.57561153	0.57827574	0.5703532
0.0	0.57592225	0.5767566	0.57506466	0.5774889	0.5699832	0.57213086	0.5795523	0.5750302	0.5783409	0.56939876
0.0	0.5752377	0.5770529	0.5754226	0.5774347	0.56971663	0.57292163	0.5800673	0.5746174	0.57788926	0.5695237
0.0	0.57731456	0.5783978	0.5756327	0.57868737	0.5710798	0.57321066	0.58054185	0.5758478	0.57904834	0.5698863
0.0	0.5762799	0.57764065	0.5754873	0.5787088	0.57133126	0.57330894	0.5804563	0.5758429	0.5785255	0.570046
0.0	0.576388	0.57750463	0.57593954	0.5787566	0.57079744	0.5725748	0.5797537	0.5748318	0.5785252	0.56964296
0.0	0.5772212	0.5789132	0.57635003	0.5780042	0.57129043	0.5735496	0.5803477	0.57619023	0.57947737	0.57015336
0.0	0.5764068	0.5795709	0.5750525	0.5785631	0.57096636	0.57236046	0.58047146	0.5748097	0.57971656	0.5710241
0.0	0.5754511	0.5793423	0.57536066	0.5777799	0.57149625	0.57369137	0.57977486	0.5759007	0.5797831	0.5701629
0.0	0.07626909	0.0955165	0.0809707	0.13780464	0.097984284	0.051339716	0.08716566	0.13859534	0.084425	0.11172043
0.0	0.5763306	0.5797006	0.5762128	0.57861304	0.57188976	0.5728583	0.58100355	0.575177	0.5803604	0.57061356
0.0	0.57756853	0.5787979	0.5752827	0.57836926	0.57024235	0.57300746	0.5805769	0.57550246	0.57934415	0.5708744
0.0	0.57771814	0.57972074	0.5753672	0.5790172	0.57103974	0.5732007	0.58096415	0.57541406	0.57961816	0.5705965
0.0	0.5775435	0.57979584	0.57616174	0.5792687	0.5719744	0.57389426	0.58176464	0.57572234	0.5804813	0.57111263
0.0	0.57625043	0.5796975	0.57613844	0.5787734	0.5713989	0.57536757	0.5814109	0.5752238	0.57975274	0.57025826
0.0	0.5773256	0.58005995	0.5756523	0.57909846	0.570951	0.5735263	0.58058167	0.57528186	0.57923895	0.57057613
0.0	0.57680416	0.57890534	0.5749418	0.5779622	0.56999564	0.572626	0.57942224	0.5760529	0.57816017	0.5702756
0.0	0.57588506	0.57839173	0.5756555	0.57965636	0.57234275	0.57468605	0.5816692	0.5761913	0.58059937	0.57074195
0.0	0.019358153	0.033417515	0.041612186	0.05076072	0.046927594	0.024680046	0.024290202	0.06440687	0.03759667	0.06615338
0.0	0.57551026	0.5784062	0.5753276	0.5773852	0.5707513	0.57334304	0.58087	0.57494533	0.5798802	0.5700187
0.0	0.0068543484	0.009697708	0.010290307	0.0077876034	0.008825217	0.004454842	0.0037418655	0.010653204	0.008728548	0.006407257
0.0	0.0077943574	0.0075810035	0.007615626	0.008852914	0.0084134275	0.003176336	0.0059792018	0.008253222	0.0032977029	0.0076733576
0.0	0.07605005	0.095247775	0.08074051	0.13795643	0.09760314	0.05130771	0.08699805	0.13842648	0.084258236	0.111470215
0.0	0.0077712913	0.0075468873	0.007610056	0.008830452	0.008433189	0.0031925044	0.0059809876	0.008258712	0.0033069032	0.007656913
0.0	8.49984e-05	6.219149e-05	0.00014699184	1.0350888e-05	5.499988e-05	3.237598e-05	8.533088e-06	1.6360815e-05	1.6376409e-05	1.3378203e-05
0.0	0.57762265	0.57908195	0.57619804	0.5782944	0.57063884	0.57335824	0.5804473	0.57652175	0.58016795	0.5707218
0.0	0.100831404	0.08300464	0.083038256	0.13754214	0.08651727	0.1104314	0.088222176	0.09449796	0.11078474	0.10781789
0.0	0.05586274	0.105307095	0.08265845	0.105179094	0.11164844	0.05346443	0.08975472	0.102424756	0.06326221	0.10155679
0.0	0.122956604	0.14327349	0.100779496	0.09980452	0.085240334	0.12550057	0.1064851	0.08743175	0.101523004	0.09003563
0.0	0.121531926	0.05233525	0.087372094	0.13308512	0.08954399	0.08521039	0.07979535	0.10659515	0.09307922	0.09520328
0.0	0.57559824	0.57767135	0.57575387	0.5788334	0.5704127	0.5739296	0.5801343	0.5754082	0.57869	0.57002765
0.0	0.57898766	0.5796351	0.57628614	0.579951	0.5719747	0.57414854	0.5809153	0.5770539	0.57922655	0.57112294
0.0	0.57898766	0.5796351	0.57628614	0.579951	0.5719747	0.57414854	0.5809153	0.5770539	0.57922655	0.57112294
0.0	0.05586274	0.105307095	0.08265845	0.105179094	0.11164844	0.05346443	0.08975472	0.102424756	0.06326221	0.10155679
0.0	0.08341937	0.12852429	0.1173784	0.12066292	0.099642485	0.077977434	0.07923539	0.037954405	0.09951965	0.11676291
0.0	0.121531926	0.05233525	0.087372094	0.13308512	0.08954399	0.08521039	0.07979535	0.10659515	0.09307922	0.09520328
0.0	0.100831404	0.08300464	0.083038256	0.13754214	0.08651727	0.1104314	0.088222176	0.09449796	0.11078474	0.10781789
0.0	0.1009475	0.08286532	0.082936175	0.13794143	0.08623242	0.110473104	0.08818899	0.09457684	0.11072434	0.10774494
0.0	0.07317628	0.076833166	0.08783135	0.12700476	0.09937216	0.11191792	0.12484718	0.10596897	0.05408673	0.09218804
0.0	0.073015764	0.0766478	0.0875787	0.12659243	0.09894818	0.11158395	0.12450812	0.105619505	0.054008245	0.09205422
0.0	0.122956604	0.14327349	0.100779496	0.09980452	0.085240334	0.12550057	0.1064851	0.08743175	0.101523004	0.09003563
0.0	0.08341937	0.12852429	0.1173784	0.12066292	0.099642485	0.077977434	0.07923539	0.037954405	0.09951965	0.11676291
0.0	0.57719266	0.57774436	0.57495207	0.5790267	0.5708696	0.57360125	0.58034897	0.57487553	0.5789455	0.57061225
0.0	0.12676454	0.10350276	0.08258033	0.10420084	0.061711375	0.10091537	0.09209398	0.123945035	0.095970735	0.07187406
0.0	0.12676454	0.10350276	0.08258033	0.10420084	0.061711375	0.10091537	0.09209398	0.123945035	0.095970735	0.07187406
0.0	0.12676454	0.10350276	0.08258033	0.10420084	0.061711375	0.10091537	0.09209398	0.123945035	0.095970735	0.07187406
0.0	0.07317628	0.076833166	0.08783135	0.12700476	0.09937216	0.11191792	0.12484718	0.10596897	0.05408673	0.09218804
0.0	0.5773679	0.57825345	0.5762537	0.5795992	0.5722351	0.5746322	0.5806033	0.5750868	0.5790157	0.5710766
0.0	0.57646006	0.5779735	0.57584596	0.57921505	0.571439	0.574794	0.5807166	0.5746857	0.5787765	0.57087207
0.0	0.5775272	0.5811852	0.5786693	0.58148646	0.57294506	0.5763593	0.58275706	0.57786435	0.58264095	0.5727212
0.0	0.5779637	0.5808039	0.5769186	0.5804553	0.5717244	0.5740228	0.5812552	0.5766026	0.58068424	0.5718078
0.0	0.57543087	0.5785278	0.574849	0.57736456	0.5693185	0.5723836	0.5803281	0.5744104	0.5790166	0.5703146
0.0	0.57801634	0.58117425	0.5769716	0.58039725	0.57315606	0.5747274	0.5820758	0.5772547	0.5819249	0.57295793
0.0	0.577794	0.583527	0.5792612	0.5822001	0.5753953	0.57873297	0.583573	0.5792581	0.5831303	0.57443345
0.0	0.577663	0.5782882	0.5753228	0.57855964	0.57125616	0.57359177	0.58096033	0.57590604	0.57919997	0.57074493
0.0	0.5780818	0.57966423	0.5747589	0.5804957	0.572975	0.5756409	0.5819664	0.5771156	0.57993996	0.5717311
0.0	0.57789546	0.5785816	0.57551485	0.5792346	0.57146066	0.57537746	0.5802929	0.57597876	0.57965255	0.5702164
0.0	0.57464033	0.5781757	0.5754726	0.5787051	0.5708553	0.57366	0.5797838	0.5756091	0.57944095	0.5708807
0.0	0.5793035	0.58003557	0.577103	0.58051676	0.5736509	0.57688314	0.58232886	0.57674575	0.5812201	0.57123035
0.0	0.5767298	0.5801741	0.57531935	0.58021605	0.5732398	0.57654864	0.58196026	0.57692015	0.58158606	0.572087
0.0	0.5799861	0.58142865	0.5777975	0.57981217	0.57250136	0.5772071	0.58246386	0.5774275	0.5818078	0.5712439
0.0	0.577537	0.57861793	0.57482195	0.57922757	0.5721584	0.5737026	0.58108443	0.5761551	0.57951164	0.56984615
0.0	0.57691497	0.5783033	0.57483125	0.5801429	0.5715382	0.57400244	0.5812093	0.5749665	0.579132	0.5699847
0.0	0.5780258	0.579603	0.57685786	0.57990324	0.57222635	0.57478434	0.58207726	0.57634777	0.5802536	0.5709852
0.0	0.574993	0.5782197	0.5750963	0.5772657	0.5702306	0.57262474	0.5805239	0.5747133	0.5787128	0.56918836
0.0	0.5755229	0.5785245	0.57489014	0.5776753	0.57012296	0.5729709	0.58011466	0.57564914	0.5790071	0.56970865
0.0	0.57634336	0.5773808	0.5750447	0.57823175	0.5712067	0.574506	0.58024055	0.5745988	0.57942927	0.5705027
0.0	0.57679856	0.57797915	0.5754008	0.57882726	0.5710884	0.57322025	0.58071303	0.57540566	0.578889	0.5691089
0.0	0.5768962	0.578336	0.5753039	0.5787937	0.5710556	0.5725198	0.5803931	0.5754013	0.57882774	0.5695194
0.0	0.57702225	0.5789906	0.5755076	0.5788212	0.5722623	0.57348454	0.57996297	0.57531625	0.5794261	0.57026106
0.0	0.06396658	0.10077811	0.1171879	0.07981508	0.08981913	0.075436495	0.0955525	0.12458972	0.12036391	0.04815279
0.0	0.5762786	0.5780335	0.5745981	0.5776135	0.5705909	0.57315767	0.5794956	0.5749506	0.57887423	0.5695728
0.0	0.57713175	0.5800779	0.57687056	0.57913816	0.5728275	0.57501125	0.58159244	0.57737994	0.5815325	0.57165617
0.0	0.57493526	0.5775779	0.5744736	0.5782157	0.5704346	0.57345533	0.5797602	0.57460034	0.5789326	0.57043725
0.0	0.5759847	0.5773989	0.5745413	0.57794183	0.57113516	0.5734982	0.58002555	0.575222	0.5784861	0.57030314
0.0	0.5771297	0.57884336	0.5758827	0.57956696	0.5719758	0.57380646	0.58091515	0.5760115	0.5789729	0.57041144
0.0	0.57898766	0.5796351	0.57628614	0.579951	0.5719747	0.57414854	0.5809153	0.5770539	0.57922655	0.57112294
0.0	0.5763077	0.5792097	0.5753572	0.5786411	0.5725547	0.5742869	0.5803836	0.57592326	0.57856464	0.5697661
0.0	0.5764444	0.5778206	0.5757605	0.57888246	0.57126236	0.5733279	0.5800197	0.5752267	0.5794048	0.5711211
0.0	0.57724875	0.57850224	0.5766329	0.57957894	0.5711918	0.57485074	0.5802536	0.57669693	0.5795467	0.57043356
0.0	0.577182	0.5826618	0.5768603	0.58117396	0.57332313	0.57451236	0.5827575	0.5785527	0.5815837	0.57055306
0.0	0.57812035	0.58153087	0.57707536	0.5802962	0.57268566	0.57540864	0.58227116	0.57727015	0.58057064	0.56974393
0.0	0.24847938	0.26735494	0.25942153	0.2847285	0.2912014	0.28464842	0.28216478	0.22486788	0.27722415	0.27072677
0.0	0.57773536	0.5797641	0.5777096	0.57984203	0.5731295	0.5737776	0.5811748	0.5771288	0.580476	0.5709901
0.0	0.575697	0.578687	0.575481	0.57754	0.57037044	0.5735674	0.57979214	0.57452905	0.5786042	0.569221
0.0	0.57570636	0.57780325	0.5752899	0.5772549	0.5697377	0.573768	0.5802511	0.57507384	0.57935274	0.5697688
0.0	0.57754517	0.58024085	0.5760613	0.5782299	0.57206196	0.5733354	0.5815627	0.57594657	0.58055013	0.57095486
0.0	0.5770539	0.5783841	0.5752839	0.5783959	0.57152224	0.5725698	0.5801894	0.5754711	0.5782199	0.56928325
0.0	0.5769398	0.57824504	0.5764604	0.5793582	0.5705332	0.574932	0.58050036	0.5762661	0.57908404	0.5697868
0.0	0.57639295	0.5787607	0.5774496	0.57913625	0.5709932	0.57431173	0.58115554	0.5752224	0.5801524	0.5706946
0.0	0.5773221	0.57855153	0.5753984	0.5776989	0.5711709	0.5731545	0.5798445	0.5758589	0.5792075	0.56994754
0.0	0.5765224	0.57907933	0.57615477	0.57991123	0.57222813	0.57395184	0.5818179	0.5763254	0.5797459	0.57054496
0.0	0.5768563	0.5796884	0.5761644	0.5794382	0.57191795	0.5739094	0.58127475	0.5768185	0.58017653	0.5714679
0.0	0.57643723	0.5784921	0.5772097	0.5789298	0.57115483	0.5746983	0.5813335	0.57614905	0.57996017	0.5699501
0.0	0.5769752	0.5788831	0.5746829	0.5780391	0.570462	0.5729703	0.5795124	0.5764632	0.57894194	0.5708471
0.0	0.5772769	0.5796556	0.57545227	0.5789149	0.5707502	0.57327646	0.5803029	0.57483804	0.57939655	0.5699528
0.0	0.5755782	0.57835853	0.57467765	0.57744783	0.56920516	0.57274246	0.5794789	0.574184	0.57897043	0.5692818
0.0	0.5761529	0.5788884	0.5757385	0.57840604	0.57099754	0.5748683	0.5808536	0.57433605	0.5800678	0.56901115
0.0	0.5750657	0.5769896	0.57396257	0.57826585	0.5708174	0.5726535	0.5810639	0.57540417	0.5796967	0.5700902
0.0	0.57646585	0.57646954	0.5754442	0.5777844	0.56951046	0.5716069	0.578726	0.5747809	0.5802645	0.56795305
0.0	0.5758765	0.5776036	0.57503414	0.57864887	0.5709756	0.572077	0.58174515	0.5754737	0.5782431	0.5690752
0.0	0.57391816	0.5755037	0.57483274	0.5773181	0.569141	0.57363504	0.579089	0.57354707	0.57833517	0.56930834
0.0	0.575679	0.57877135	0.5745529	0.5783807	0.5713539	0.57342917	0.5800645	0.57580173	0.57974005	0.569674
0.0	0.575805	0.57869935	0.5756413	0.5779327	0.5714556	0.57336223	0.5792468	0.5760844	0.579031	0.56903327
0.0	0.57768667	0.5799951	0.57430834	0.57935023	0.5709544	0.5730382	0.58005685	0.5762835	0.5799336	0.57007873
0.0	0.57765317	0.57816726	0.57564867	0.57896215	0.57039756	0.57221955	0.5799134	0.5751167	0.57927495	0.56896365
0.0	0.57751364	0.5805218	0.5774993	0.5802501	0.573466	0.5755229	0.58264154	0.5783763	0.58250403	0.5719596
0.0	0.5755254	0.57706404	0.5721243	0.57604533	0.56988347	0.5740596	0.5784682	0.57198995	0.5775309	0.56972915
0.0	0.57752246	0.58060247	0.577164	0.5811556	0.57374024	0.5764688	0.58156925	0.5777334	0.5813907	0.5720208
0.0	0.5754546	0.57634676	0.5738475	0.576559	0.5690546	0.5720451	0.57858735	0.57273924	0.5775672	0.5693211
0.0	0.57525086	0.5778715	0.5747943	0.5772504	0.569277	0.5735119	0.5805593	0.57488984	0.5787678	0.56896645
0.0	0.5794575	0.58208543	0.57902855	0.58035827	0.57400244	0.57630104	0.5838793	0.57900697	0.5818081	0.57403594
0.0	0.57461476	0.5770381	0.57506216	0.57734215	0.57087755	0.5725544	0.58004415	0.57376516	0.57939035	0.56902057
0.0	0.5770558	0.58144516	0.57899785	0.57934946	0.5728126	0.57651025	0.58319217	0.57686365	0.5795119	0.57210904
0.0	0.57585865	0.5781445	0.57547426	0.5778958	0.5705259	0.5732966	0.58049107	0.5748665	0.579575	0.57058865
0.0	0.57593787	0.5793955	0.5754891	0.57911277	0.5716383	0.5736878	0.5808643	0.5751836	0.58034736	0.5710977
0.0	0.5764999	0.57840884	0.5753944	0.5792154	0.57193035	0.57447517	0.580406	0.57619447	0.5792925	0.570667
0.0	0.57746613	0.57877463	0.57565904	0.57982206	0.5720728	0.5744396	0.5811522	0.5769959	0.5800182	0.57070583
0.0	0.57632685	0.5787988	0.5752237	0.5793735	0.57133585	0.5742244	0.580712	0.576539	0.5800177	0.5698633
0.0	0.5756577	0.5780061	0.5758118	0.5794624	0.57176805	0.5731031	0.5801317	0.57702047	0.58066845	0.57073903
0.0	0.5757022	0.5784101	0.57425314	0.5782071	0.57095724	0.5740395	0.5791727	0.5752054	0.5805907	0.5705808
0.0	0.57574886	0.5773983	0.5732922	0.57728314	0.57042676	0.5738452	0.5785498	0.57404643	0.57787335	0.5694307
0.0	0.57585204	0.5772269	0.5750626	0.57873106	0.5716931	0.57340324	0.5800331	0.5755753	0.5794669	0.570765
0.0	0.57808	0.58018494	0.5765346	0.57922703	0.5722524	0.5757259	0.58238465	0.5767373	0.5811117	0.57136524
0.0	0.5747829	0.5771343	0.57484275	0.5776972	0.57041854	0.57396674	0.5799026	0.5736155	0.5790955	0.5690063
0.0	0.57725847	0.57942796	0.57598513	0.57832724	0.5697175	0.5751817	0.58043635	0.57564086	0.5800883	0.5705395
0.0	0.57515395	0.5777604	0.57593215	0.5781287	0.570797	0.5734162	0.5799689	0.5763597	0.5787821	0.5706599
0.0	0.57622415	0.57756007	0.57498866	0.57787323	0.5706949	0.57284254	0.58052206	0.57557446	0.57955277	0.57054275
0.0	0.5764622	0.57744443	0.57423204	0.5773599	0.5716367	0.573367	0.5791945	0.57546914	0.57905495	0.570379
0.0	0.5742194	0.5775403	0.57551455	0.5777291	0.5721729	0.5745496	0.5801068	0.57597643	0.5796544	0.57065386
0.0	0.57594556	0.5781348	0.57504773	0.5787423	0.5715354	0.5740137	0.580493	0.57573587	0.5800244	0.5704438
0.0	0.57669896	0.5784572	0.575976	0.57923543	0.57203484	0.5753629	0.5816881	0.577093	0.580245	0.57097197
0.0	0.5780702	0.5800341	0.5771997	0.58006704	0.5729365	0.5763384	0.5821853	0.5762504	0.5827877	0.5734705
0.0	0.5755941	0.57873416	0.57571125	0.5789296	0.5723689	0.57387114	0.58070433	0.5751005	0.58152723	0.57242805
0.0	0.5763221	0.57914174	0.57652247	0.5789245	0.5721742	0.57424253	0.5817428	0.57594556	0.58033645	0.57052517
0.0	0.5745892	0.57923985	0.5737888	0.57885444	0.57150495	0.57356614	0.57996917	0.574396	0.5784248	0.56968814
0.0	0.57649297	0.57881635	0.5749706	0.57728404	0.57013756	0.57292944	0.58107436	0.5748726	0.57900554	0.5690366
0.0	0.57505345	0.5801932	0.57503444	0.578706	0.5729497	0.5734473	0.580515	0.5764313	0.5795631	0.570163
0.0	0.57669836	0.5779609	0.57559955	0.5779293	0.56986505	0.57353723	0.5802256	0.5750586	0.5795392	0.57033545
0.0	0.5757188	0.5783516	0.5743929	0.5786258	0.5713949	0.5737276	0.5791393	0.5756164	0.5791189	0.5712467
0.0	0.575688	0.5785384	0.5765654	0.5800932	0.57160014	0.57417095	0.5811623	0.57746035	0.5809202	0.5718858
0.0	0.57450306	0.5764734	0.5746211	0.5775396	0.5687408	0.5725989	0.5790946	0.57413256	0.5784602	0.57014096
0.0	0.57532626	0.57918483	0.57693917	0.57842726	0.5707823	0.5749108	0.5805022	0.57627875	0.580286	0.57255876
0.0	0.5750941	0.57609296	0.5747264	0.57834977	0.56930804	0.57286394	0.5789658	0.5741501	0.57754725	0.56942344
0.0	0.576869	0.57881176	0.57697594	0.57890075	0.57266337	0.5752495	0.58178353	0.57701516	0.58046216	0.5725102
0.0	0.57581705	0.5764124	0.57397574	0.57562006	0.5698553	0.5711987	0.5784187	0.5742484	0.5779994	0.5686886
0.0	0.57683074	0.5772763	0.57538486	0.5774171	0.57092077	0.57247597	0.5799188	0.57587457	0.5799258	0.5706203
0.0	0.57729566	0.5794481	0.57620966	0.5800429	0.571842	0.5740537	0.5807463	0.5763387	0.5795957	0.57150847
0.0	0.57729566	0.5794481	0.57620966	0.5800429	0.571842	0.5740537	0.5807463	0.5763387	0.5795957	0.57150847
0.0	0.5747502	0.5765579	0.5741368	0.5768777	0.568896	0.572235	0.5788568	0.57378155	0.5780063	0.56965905
0.0	0.031355523	0.016822873	0.020781307	0.014167557	0.020607404	0.0142720025	0.01897624	0.02457211	0.021608729	0.02678548
0.0	0.004409261	0.0022302363	0.0014462755	0.0016073007	0.0027424411	0.0013815028	0.0029073195	0.002775622	0.0025833861	0.0034527555
0.0	0.0012269779	0.00048574395	0.0004464658	0.0005022879	0.0007755004	0.00034491552	0.00045892014	0.00056458375	0.00055536267	0.00069516484
0.0	0.5756549	0.5791536	0.5751407	0.5782834	0.57124317	0.57387346	0.5809969	0.57557625	0.5799457	0.57055676
0.0	0.5760106	0.5785467	0.57495636	0.57781285	0.5703158	0.57203925	0.57952416	0.5752316	0.57857233	0.5698128
0.0	0.57698697	0.57840556	0.5756573	0.577815	0.5708415	0.57195145	0.5805488	0.575265	0.5793513	0.5705268
0.0	0.5764718	0.57696813	0.5746695	0.5775773	0.5704685	0.57211083	0.57972366	0.5746175	0.5785005	0.5695621
0.0	0.5769638	0.57812864	0.5753713	0.57784504	0.570971	0.5719717	0.5798062	0.57608426	0.5797512	0.57034546
0.0	0.5768134	0.5783852	0.57477266	0.57782245	0.5704307	0.5730842	0.58059883	0.57510227	0.57888305	0.5698644
0.0	0.57734907	0.5794405	0.5754044	0.57974535	0.57221246	0.5742043	0.57985204	0.5765325	0.5802976	0.57156664
0.0	0.5746972	0.57624996	0.57396525	0.5773946	0.5693671	0.57255024	0.57902217	0.5740329	0.57781655	0.5687448
0.0	0.57800514	0.57967794	0.5786133	0.57938856	0.5722406	0.5742517	0.58054	0.5761471	0.5792689	0.5702034
0.0	0.5761656	0.57808304	0.5773076	0.5801554	0.57205063	0.57449144	0.5811909	0.5756587	0.5804611	0.57029825
0.0	0.5767929	0.5777993	0.5747004	0.5776983	0.57065856	0.57254326	0.5798556	0.57509303	0.57856315	0.5696575
0.0	0.5767929	0.5777993	0.5747004	0.5776983	0.57065856	0.57254326	0.5798556	0.57509303	0.57856315	0.5696575
0.0	0.576556	0.5784603	0.5740905	0.5780013	0.5715644	0.57271695	0.5808156	0.5748351	0.57858217	0.5680721
0.0	0.57502425	0.5770062	0.5751253	0.5772325	0.5698995	0.57278866	0.579289	0.57468593	0.5783742	0.5689728
0.0	0.57727545	0.5797211	0.57832116	0.579628	0.572603	0.57491046	0.5828632	0.57530266	0.58198345	0.57191366
0.0	0.5769022	0.5803766	0.57726485	0.5796051	0.572129	0.5740773	0.581783	0.5756377	0.5815108	0.5701984
0.0	0.00504038	0.008011648	0.0042079925	0.012442621	0.008308039	0.009463418	0.010275752	0.0036788583	0.007837306	0.009312234
0.0	0.062324222	0.09415299	0.10255005	0.100739315	0.089965485	0.10609296	0.08295021	0.11124306	0.07173263	0.10853477
0.0	0.050985675	0.03788703	0.09678884	0.06278778	0.09531009	0.08571288	0.096949205	0.0779532	0.10506076	0.081382066
0.0	0.5751691	0.5765119	0.5745231	0.576099	0.5691409	0.57320756	0.57980424	0.5742569	0.57902706	0.56952083
0.0	0.5767399	0.57881117	0.57540107	0.579477	0.57062745	0.5724244	0.5805928	0.5762798	0.5797343	0.57129294
0.0	0.5758773	0.5774421	0.5749585	0.57797444	0.56947476	0.57291466	0.57947904	0.5752031	0.5781997	0.5698829
0.0	0.5779134	0.57905084	0.57612014	0.5799661	0.5733793	0.5754927	0.5824329	0.5753362	0.5791262	0.5711475
0.0	0.57753074	0.57956666	0.5756481	0.5801033	0.5716347	0.573651	0.58122	0.57640666	0.5789188	0.5709262
0.0	0.5771677	0.57832575	0.5754946	0.5788947	0.5704828	0.57274336	0.58019656	0.57599723	0.57989305	0.5710098
0.0	0.57669514	0.57816464	0.57468164	0.5778374	0.5706321	0.57209253	0.5797873	0.5749638	0.5791939	0.5702479
0.0	0.57574797	0.5776276	0.57473975	0.5769946	0.5702743	0.57226294	0.5794356	0.5752144	0.5790367	0.5698659
0.0	0.5766303	0.5783467	0.5748008	0.5777323	0.57124186	0.57336074	0.5803774	0.57491827	0.5785738	0.5699841
0.0	0.17445542	0.16030547	0.12403761	0.18982355	0.17873083	0.14300245	0.14007388	0.12608746	0.142134	0.13237959
0.0	0.15779153	0.15183802	0.08459578	0.1335956	0.14813863	0.11380823	0.17261946	0.13035883	0.1393296	0.1435651
0.0	0.11669042	0.10424167	0.07457623	0.13057595	0.121448904	0.090288356	0.08704478	0.07624373	0.08886213	0.08148229
0.0	0.15744387	0.15178007	0.08462537	0.13335393	0.14802133	0.11366865	0.17237566	0.13049088	0.13920768	0.14350344
0.0	0.57572144	0.57771844	0.57577676	0.57704043	0.5705897	0.5724986	0.57899547	0.57536614	0.579227	0.5695223
0.0	0.5758235	0.5792759	0.5754594	0.5783203	0.5720256	0.5742541	0.5791266	0.57642925	0.5790586	0.5698562
0.0	0.5754003	0.5776289	0.57418203	0.57761836	0.5709089	0.5721043	0.5783539	0.5739716	0.57703775	0.5682966
0.0	0.5755136	0.5763513	0.57445943	0.57841337	0.5709277	0.572198	0.5800734	0.5742534	0.5777775	0.5685529
0.0	0.5759567	0.57789266	0.5745312	0.57834035	0.57046664	0.5720345	0.5793754	0.57570237	0.57870954	0.56898975
0.0	0.5769266	0.5787546	0.57516116	0.5790711	0.57182044	0.573196	0.58069015	0.5771219	0.57935303	0.5708193
0.0	0.5758348	0.5790622	0.5756458	0.57847136	0.57150656	0.57492226	0.58089805	0.57699794	0.57930326	0.57028425
0.0	0.5756549	0.57801956	0.5748968	0.57818305	0.571524	0.57470596	0.5806202	0.5758856	0.5784777	0.56978196
0.0	0.5774337	0.5802408	0.57586896	0.57917464	0.5704395	0.5732983	0.58008903	0.57664174	0.5790242	0.57078797
0.0	0.5768893	0.5805904	0.57586	0.5797951	0.57199365	0.57665825	0.5819711	0.5776082	0.58013886	0.5714815
0.0	0.5763388	0.5779235	0.5742049	0.5768843	0.57009125	0.5723444	0.57914025	0.5746824	0.5783177	0.5699908
0.0	0.5748724	0.57845163	0.57570696	0.57815135	0.57054245	0.5732435	0.580575	0.57494307	0.58019215	0.5697941
0.0	0.57756656	0.5790331	0.57760507	0.57968044	0.5712023	0.57479763	0.58252233	0.5777489	0.57910013	0.57118505
0.0	0.57537454	0.5793735	0.5785474	0.5793214	0.5717472	0.57508874	0.58291656	0.5775725	0.58070046	0.57297933
0.0	0.5770862	0.57808995	0.57560974	0.5784679	0.5706064	0.5732567	0.58076197	0.5758145	0.57891786	0.57026374
0.0	0.5770862	0.57808995	0.57560974	0.5784679	0.5706064	0.5732567	0.58076197	0.5758145	0.57891786	0.57026374
0.0	0.577086	0.5798497	0.577032	0.5773194	0.5713006	0.5741729	0.58097655	0.5774869	0.579048	0.5709012
0.0	0.5774633	0.57819724	0.5754929	0.5782986	0.57090414	0.5729775	0.5805382	0.5755247	0.57925767	0.57050973
0.0	0.5774633	0.57819724	0.5754929	0.5782986	0.57090414	0.5729775	0.5805382	0.5755247	0.57925767	0.57050973
0.0	0.5766341	0.57870454	0.5759813	0.57922953	0.5722911	0.5734633	0.5801527	0.5760565	0.5802225	0.5710223
0.0	0.5768737	0.57779825	0.57448316	0.5774611	0.57083994	0.57208836	0.5790146	0.5749771	0.58023524	0.5695792
0.0	0.57505006	0.57625717	0.57379127	0.57707804	0.5697905	0.5701377	0.5772962	0.57488483	0.57908976	0.5683752
0.0	0.57688826	0.577737	0.5747173	0.5778336	0.5705028	0.57248235	0.5797595	0.57502204	0.5792423	0.56980485
0.0	0.57688826	0.577737	0.5747173	0.5778336	0.5705028	0.57248235	0.5797595	0.57502204	0.5792423	0.56980485
0.0	0.5777895	0.5796134	0.5781185	0.58125716	0.5739839	0.57538265	0.5830586	0.57742345	0.58148354	0.5722223
0.0	0.579111	0.5801858	0.57899135	0.58140254	0.5742512	0.57711273	0.58371437	0.57784706	0.58154434	0.57260436
0.0	0.5750938	0.57741094	0.5741904	0.5778306	0.570263	0.57292676	0.57981706	0.57407415	0.5779707	0.5694767
0.0	0.57608694	0.5772341	0.57433593	0.579067	0.57049215	0.5724957	0.5799504	0.5740502	0.5784835	0.5706328
0.0	0.5758294	0.5768926	0.57436574	0.5772829	0.57047725	0.57268983	0.58032537	0.5746781	0.57740104	0.5685918
0.0	0.57528996	0.5788364	0.57708704	0.5771778	0.5720425	0.5738907	0.58145386	0.5762593	0.5793341	0.5712871
0.0	0.5753717	0.57705396	0.57437	0.576754	0.5694161	0.5728651	0.5796471	0.5732883	0.57704586	0.56894165
0.0	0.57468027	0.57725924	0.57470125	0.5769052	0.56951797	0.57244456	0.57967764	0.5738738	0.57832515	0.5696031
0.0	0.57506496	0.5772831	0.5747418	0.57706666	0.5696401	0.57170945	0.5792547	0.57433546	0.5769855	0.56949764
0.0	0.5769247	0.5807719	0.57796407	0.58137167	0.57366604	0.57694876	0.5820253	0.57793355	0.5801533	0.57379115
0.0	0.5773709	0.57910913	0.5765074	0.57770926	0.5724083	0.57379246	0.5802069	0.5773169	0.5795355	0.57117915
0.0	0.57661355	0.5783409	0.57458544	0.57778543	0.5703764	0.57312554	0.5785493	0.5753451	0.57786125	0.57003915
0.0	0.57686216	0.57784384	0.5752459	0.58032036	0.5709865	0.5748483	0.58185506	0.57609355	0.58009344	0.5715991
0.0	0.5781949	0.5789031	0.57635677	0.579126	0.5716347	0.5720765	0.58146423	0.5771131	0.5797032	0.5713744
0.0	0.5771464	0.576403	0.5748988	0.5801127	0.5702274	0.57474965	0.5817675	0.5756382	0.5804531	0.5705057
0.0	0.5779448	0.579851	0.5789544	0.5789874	0.5729878	0.5730989	0.5817161	0.5775816	0.5803176	0.5710126
0.0	0.5788617	0.57865	0.57506794	0.5769873	0.56975466	0.5718497	0.5806897	0.574795	0.5788213	0.567742
0.0	0.57818127	0.58211946	0.5786036	0.58160067	0.5745326	0.5771972	0.5828316	0.57828444	0.5824348	0.5721146
0.0	0.5775953	0.57916486	0.57690305	0.5787644	0.5723699	0.5742005	0.58255446	0.5762861	0.5799901	0.57096416
0.0	0.57952005	0.58179325	0.5779747	0.5813637	0.57520294	0.5759884	0.58387434	0.578004	0.58242244	0.57187897
0.0	0.5765172	0.57850575	0.5754686	0.5796502	0.5715756	0.57433826	0.5810633	0.57569396	0.5791147	0.56969607
0.0	0.57674813	0.5781712	0.5758123	0.5798807	0.57164687	0.5737	0.58050644	0.57591814	0.57924074	0.5696884
0.0	0.5773642	0.57842726	0.5751446	0.58031	0.5709647	0.57424635	0.58028114	0.5748315	0.5789879	0.5705473
0.0	0.576105	0.5777524	0.57582426	0.57891047	0.5704328	0.57301223	0.57919914	0.57470447	0.57821	0.5705508
0.0	0.5768385	0.5793721	0.57516307	0.5790397	0.57010025	0.5726095	0.5798269	0.57441574	0.5787092	0.5708349
0.0	0.57801473	0.58017254	0.57686937	0.58019346	0.5720038	0.57411766	0.5811201	0.5763033	0.58010346	0.5721626
0.0	0.5772702	0.5805636	0.57911474	0.58083975	0.57267684	0.5758215	0.58395743	0.5768369	0.58119047	0.5722583
0.0	0.5751778	0.57887	0.57652175	0.5791423	0.57049346	0.5736912	0.58056116	0.5749545	0.5796713	0.5717851
0.0	0.5752755	0.5783211	0.5751601	0.57865584	0.5696975	0.5735353	0.5799018	0.57349104	0.5786933	0.57077587
0.0	0.5752736	0.5792046	0.5785147	0.5812396	0.57344264	0.57617044	0.5815512	0.57798666	0.58057684	0.5715098
0.0	0.5787226	0.58068615	0.57631665	0.5805686	0.57339287	0.5746186	0.5817078	0.5784626	0.58097225	0.57193327
0.0	0.5747378	0.5783894	0.57611203	0.576883	0.5716538	0.57295275	0.58054906	0.5745065	0.57861525	0.56871104
0.0	0.57811666	0.5807735	0.5763434	0.57997733	0.5720279	0.5764879	0.5806085	0.5770644	0.58083636	0.5716595
0.0	0.5756967	0.578594	0.5757736	0.5786305	0.5713348	0.5745294	0.5803733	0.5752495	0.57995856	0.5714394
0.0	0.57621574	0.57739794	0.5747488	0.57799435	0.5696133	0.5735407	0.5783977	0.575023	0.57755184	0.57041234
0.0	0.577081	0.57894605	0.57534164	0.578743	0.5715181	0.57291514	0.5809041	0.57555425	0.5791922	0.57048595
0.0	0.57561076	0.57811403	0.5750446	0.57867247	0.5702313	0.5735092	0.57938063	0.57536995	0.57802814	0.569597
0.0	0.5749049	0.57805616	0.5744251	0.5761883	0.56989795	0.57323825	0.5791938	0.57485664	0.57944983	0.56900245
0.0	0.5744922	0.57866824	0.5746101	0.57612586	0.5696123	0.5730317	0.5786137	0.5750673	0.5792191	0.5698065
0.0	0.5767595	0.5788287	0.57676053	0.5799685	0.57224965	0.5760196	0.58122534	0.57650286	0.58113223	0.5714005
0.0	0.57625425	0.58027023	0.5779028	0.5801251	0.57246166	0.57584184	0.58225304	0.57639104	0.5807025	0.57143724
0.0	0.57631725	0.5797093	0.5770277	0.58084655	0.5724892	0.5759117	0.58239377	0.576586	0.581713	0.5716836
0.0	0.5763175	0.5785119	0.5762556	0.57982904	0.5714523	0.5747421	0.5818223	0.57632613	0.5799308	0.57065165
0.0	0.5774919	0.57894635	0.5765682	0.57954746	0.5716166	0.5747934	0.58105785	0.57609326	0.58049446	0.57005006
0.0	0.57669747	0.57957864	0.5776277	0.5812103	0.57353264	0.5773958	0.5828363	0.5770918	0.5817824	0.5722859
0.0	0.5760497	0.5787649	0.57663256	0.5797207	0.571782	0.576079	0.58172	0.5765221	0.5802182	0.5719068
0.0	0.5763069	0.5781077	0.5747556	0.5796709	0.5710482	0.57429945	0.58087146	0.5752454	0.579398	0.570019
0.0	0.57673746	0.5785932	0.5766975	0.580301	0.5720004	0.57556564	0.58155036	0.5762341	0.5802786	0.5708979
0.0	0.5761722	0.57891876	0.57653505	0.5799182	0.5718938	0.5756055	0.5818732	0.5755495	0.5806427	0.57157356
0.0	0.57611364	0.58045495	0.57783896	0.58066416	0.5734217	0.5762383	0.5828905	0.5766619	0.5811505	0.5710145
0.0	0.5746437	0.5773944	0.575725	0.57874906	0.56975573	0.5731356	0.5795589	0.5749537	0.5787169	0.5695858
0.0	0.57611364	0.58045495	0.57783896	0.58066416	0.5734217	0.5762383	0.5828905	0.5766619	0.5811505	0.5710145
0.0	0.57726777	0.57951957	0.57662296	0.5791985	0.57193464	0.57490987	0.58242154	0.5760632	0.58017063	0.57108384
0.0	0.5781491	0.5792417	0.57663375	0.57926065	0.572466	0.5745296	0.5819691	0.57626253	0.5807372	0.57138103
0.0	0.008704544	0.003966301	0.007293095	0.010756366	0.0075212233	0.006989857	0.004184123	0.013616096	0.0045130756	0.0077609657
0.0	0.010220586	0.007211973	0.006219771	0.0065897307	0.005876348	0.0046571097	0.0023674187	0.011134718	0.00937661	0.0051383507
0.0	0.0053327843	0.007080215	0.0073039364	0.0065773535	0.0060063135	0.007921102	0.0073798336	0.004564114	0.010991778	0.011172056
0.0	0.5754565	0.57836276	0.57636005	0.57997966	0.57178795	0.57523066	0.5812689	0.5765422	0.57960117	0.57088757
0.0	0.5762146	0.57930785	0.5769089	0.58130264	0.57283735	0.5763286	0.5822401	0.57602334	0.5809393	0.57191056
0.0	0.57566	0.57849693	0.57523227	0.5793441	0.5717144	0.5749442	0.5808102	0.57524365	0.5791656	0.57046837
0.0	0.57697415	0.57958794	0.57741684	0.5806315	0.5728094	0.5757986	0.5824044	0.5764567	0.58095145	0.571198
0.0	0.5760131	0.580535	0.57727	0.5805062	0.57373023	0.57651407	0.58286935	0.57713425	0.58158624	0.5719206
0.0	0.5770157	0.57970726	0.5772578	0.58091605	0.57329637	0.5755331	0.5825616	0.57752925	0.58209133	0.57181203
0.0	0.5758814	0.57928526	0.57609236	0.57987595	0.5715405	0.5748501	0.5813708	0.5751068	0.5800578	0.57014817
0.0	0.5758616	0.5780756	0.5759853	0.57904977	0.57271796	0.5754524	0.58151114	0.57613134	0.5803283	0.57020754
0.0	0.57719135	0.57904065	0.5774712	0.5807664	0.5736603	0.57667273	0.5828248	0.577013	0.5811678	0.57137513
0.0	0.5781273	0.57912827	0.5759622	0.5794474	0.57186687	0.57377297	0.5812959	0.57596123	0.58083475	0.57185334
0.0	0.5761332	0.5789127	0.5770835	0.57976466	0.5718703	0.5756688	0.5819103	0.5760539	0.5807157	0.5710403
0.0	0.57576805	0.5787735	0.57541054	0.5790599	0.5718285	0.5747992	0.5807105	0.5759198	0.5800631	0.5702986
0.0	0.5764404	0.5776561	0.57514316	0.57953334	0.5720702	0.5749451	0.5813159	0.57541245	0.57994974	0.5698435
0.0	0.5752416	0.578762	0.5756328	0.5798744	0.572115	0.5750625	0.5816102	0.5755984	0.5801257	0.57073617
0.0	0.5757593	0.57875764	0.5765495	0.5800046	0.5724183	0.5756444	0.58133936	0.5759925	0.5804905	0.57108986
0.0	0.5771642	0.5788989	0.57663214	0.5809996	0.5729119	0.5757282	0.58198386	0.5766366	0.58128977	0.5719656
0.0	0.57742083	0.5789054	0.5753207	0.5785321	0.57131374	0.5734986	0.5811147	0.57524806	0.57979137	0.5710576
0.0	0.57767063	0.57854813	0.57505846	0.57918775	0.5706064	0.5735816	0.58103436	0.57542825	0.57967186	0.570909
0.0	0.5762805	0.5786203	0.5758307	0.5798565	0.57222086	0.57538563	0.5817574	0.57574546	0.57998586	0.57097095
0.0	0.577025	0.57911557	0.5761346	0.57915473	0.5719468	0.5739528	0.58152866	0.57576936	0.58037996	0.57155603
0.0	0.5778888	0.5792556	0.5758526	0.579039	0.5712528	0.5737626	0.58171344	0.5757602	0.5808826	0.5719137
0.0	0.5757853	0.57888305	0.5768476	0.5806341	0.57301176	0.57595265	0.5822746	0.5763968	0.58072144	0.571594
0.0	0.57771176	0.5802569	0.5758503	0.5789506	0.571374	0.57404184	0.5820516	0.5758099	0.5803399	0.5713063
0.0	0.57664436	0.5803098	0.5764923	0.5803792	0.57229614	0.5760638	0.5829278	0.5764474	0.58067137	0.57128173
0.0	0.5776726	0.5782948	0.5759358	0.57769376	0.57040995	0.572472	0.580228	0.5747937	0.5794786	0.5698554
0.0	0.57659537	0.57785684	0.57659906	0.57880944	0.57109165	0.5741036	0.5806494	0.5751776	0.5795949	0.56946796
0.0	0.5757877	0.57921886	0.5763437	0.5795602	0.5717576	0.575329	0.58179677	0.57599205	0.57941836	0.5702194
0.0	0.06728954	0.09733326	0.10376038	0.12379502	0.08742998	0.092687696	0.1086761	0.10363763	0.097673535	0.10994858
0.0	0.067205	0.09675829	0.10281443	0.122810364	0.08711397	0.09237065	0.10794641	0.103018016	0.097147286	0.109328195
0.0	0.06743862	0.097502306	0.10355715	0.123658106	0.08744126	0.09259667	0.108675726	0.10380278	0.097635254	0.109957874
0.0	0.10854631	0.09043214	0.10076385	0.09946671	0.10826733	0.11417305	0.09299897	0.1283065	0.10068181	0.107551
0.0	0.10861438	0.090342045	0.10060565	0.09967339	0.10821801	0.114153706	0.093407005	0.12860109	0.10081792	0.107556626
0.0	0.10835069	0.09029517	0.10070104	0.0995629	0.10781707	0.11400435	0.09291313	0.12824033	0.10074267	0.10765421
0.0	0.10892584	0.090841174	0.10130752	0.099941924	0.10864047	0.11495681	0.09369246	0.12886558	0.10145226	0.10819299
0.0	0.10894838	0.090706326	0.10124179	0.09993506	0.10874038	0.11477061	0.09365766	0.1285469	0.1010745	0.107824355
0.0	0.10834661	0.09052412	0.10104704	0.09933557	0.10811658	0.114265785	0.09330199	0.12832877	0.1009999	0.10760919
0.0	0.10909064	0.09096514	0.10106345	0.099754184	0.108222365	0.114415005	0.093445934	0.12835157	0.10119231	0.10773879
0.0	0.10873683	0.09020255	0.100549035	0.09918691	0.107620955	0.113855906	0.09289083	0.1280486	0.10061315	0.10714908
0.0	0.08169713	0.08118965	0.0870052	0.09387513	0.08472311	0.06437467	0.08025963	0.1201635	0.094086885	0.07133578
0.0	0.08170106	0.0811439	0.08693098	0.09385677	0.08490594	0.06449704	0.08037229	0.12020595	0.094135135	0.07124245
0.0	0.08159459	0.08099744	0.08706699	0.09369904	0.08463958	0.064498715	0.08009156	0.120285876	0.09394363	0.0712018
0.0	0.07556743	0.10704639	0.103345945	0.10870962	0.10618461	0.103003584	0.09551294	0.122439995	0.10726656	0.07334083
0.0	0.07638309	0.08510643	0.104774244	0.07951676	0.086203635	0.08471418	0.101898596	0.1251119	0.08056057	0.09762133
0.0	0.07633994	0.08480924	0.104335554	0.07925722	0.085986905	0.08446633	0.10171653	0.12466669	0.08042667	0.09702994
0.0	0.07661233	0.08515389	0.1045896	0.07967705	0.08604143	0.08485145	0.10175024	0.1251843	0.08052194	0.09760942
0.0	0.07699828	0.08535686	0.105238974	0.07970777	0.08624395	0.08531188	0.10234976	0.12510028	0.08083582	0.097748026
0.0	0.07694532	0.085534416	0.10509782	0.07964842	0.08655198	0.08502117	0.102419615	0.12570749	0.0810106	0.0980279
0.0	0.07679691	0.08536382	0.10538942	0.07952564	0.08644072	0.085003056	0.10228603	0.12512237	0.08075681	0.09784507
0.0	0.07654132	0.08516458	0.104721434	0.079445384	0.086213104	0.084694415	0.10163523	0.1253803	0.080535986	0.09758694
0.0	0.07693527	0.08512104	0.10469479	0.07937927	0.086148135	0.084611505	0.10172317	0.124940544	0.08077318	0.0975109
0.0	0.07659135	0.08518841	0.105063885	0.079468	0.08649307	0.08509862	0.10229376	0.12534037	0.08068682	0.09776975
0.0	0.07681921	0.08503918	0.105064	0.079531334	0.08612188	0.08488232	0.102005884	0.12512384	0.08063811	0.097614236
0.0	0.09363184	0.096634366	0.12150365	0.081614986	0.09412195	0.09398265	0.10466157	0.10601545	0.115356	0.08661682
0.0	0.0933586	0.09661024	0.12109561	0.08150896	0.094052	0.093727045	0.104441434	0.10591819	0.1152395	0.086677596
0.0	0.0931637	0.09624747	0.120752476	0.08130081	0.09393246	0.09360829	0.10402865	0.10553474	0.1149988	0.08620839
0.0	0.08320313	0.09681161	0.11439417	0.10853457	0.09982882	0.08397825	0.09043304	0.09137977	0.061953127	0.08021776
0.0	0.08304678	0.09724728	0.11472039	0.10865552	0.10026015	0.08417	0.09096942	0.09191741	0.06201	0.08031433
0.0	0.08268425	0.09672591	0.11427858	0.10804701	0.09965871	0.08361131	0.090061165	0.091198064	0.06173229	0.07971806
0.0	0.08296008	0.09674062	0.11478081	0.107968315	0.09979983	0.083746776	0.090372816	0.09131486	0.061748784	0.0797499
0.0	0.10518789	0.09735367	0.10715818	0.08664218	0.1017731	0.089663155	0.09339592	0.104642466	0.11846813	0.10715159
0.0	0.10538444	0.09746527	0.107222326	0.08688035	0.1021572	0.089683495	0.093715966	0.104855604	0.11883973	0.107333384
0.0	0.105470955	0.09682274	0.10716233	0.08644814	0.10149385	0.089317806	0.09344161	0.104213126	0.118164614	0.10667651
0.0	0.11679372	0.09613846	0.11083687	0.08023943	0.09876828	0.07943938	0.11155602	0.115722135	0.07390434	0.10404814
0.0	0.11751476	0.09633546	0.11142523	0.08047658	0.09872186	0.080019325	0.11183741	0.11594107	0.07416199	0.104292616
0.0	0.11706777	0.096341565	0.11133329	0.08031716	0.09894132	0.07969004	0.11190283	0.11565739	0.074199215	0.103981234
0.0	0.105536684	0.09439501	0.077171795	0.10814882	0.089416996	0.09135362	0.098209806	0.087526225	0.09580586	0.09745369
0.0	0.10346556	0.08116502	0.083375774	0.070928924	0.07864185	0.08816955	0.10298168	0.06768309	0.09180714	0.084168985
0.0	0.0592744	0.08726364	0.118476525	0.07652017	0.103917256	0.053390834	0.08874929	0.08887903	0.10075839	0.11097783
0.0	0.059582304	0.087458156	0.118716896	0.07682887	0.1041823	0.053589933	0.08922327	0.089330934	0.1013808	0.11125114
0.0	0.059462957	0.087460935	0.1181226	0.07648614	0.103738636	0.053336393	0.088520035	0.08885277	0.1008425	0.11092449
0.0	0.059828933	0.08763114	0.11903081	0.07707133	0.104233764	0.053887814	0.0894035	0.08915688	0.10139544	0.11162057
0.0	0.05969577	0.08770921	0.11887793	0.07670569	0.104434855	0.053705323	0.089061454	0.08937746	0.10161143	0.111726426
0.0	0.05958054	0.08733917	0.11826267	0.076489076	0.10399344	0.05326559	0.08874239	0.089061506	0.10121158	0.110948294
0.0	0.059671473	0.08750871	0.11829835	0.07660453	0.103993386	0.05331415	0.088914864	0.08873753	0.101206936	0.11070568
0.0	0.0597435	0.08757778	0.11843309	0.076711796	0.10401947	0.05358589	0.089200474	0.08909318	0.10111098	0.111593165
0.0	0.059730045	0.087433636	0.11866228	0.07644153	0.10386174	0.053356655	0.08886443	0.08897723	0.101071246	0.11086457
0.0	0.088966414	0.09635676	0.08396954	0.08837873	0.106362596	0.086053565	0.10419065	0.08919735	0.08179122	0.08369309
0.0	0.088989064	0.09565769	0.083776236	0.08776904	0.10565627	0.0855175	0.10353947	0.088503726	0.08134755	0.083014816
0.0	0.07639941	0.08175302	0.072140306	0.07469897	0.11711152	0.11553795	0.08581588	0.085916236	0.12757218	0.091350526
0.0	0.11017143	0.12359539	0.07420508	0.10883918	0.106167346	0.0847563	0.10338006	0.07889798	0.07527954	0.08939914
0.0	0.10973689	0.124025345	0.07405705	0.10917628	0.10619318	0.084849395	0.10317776	0.078968205	0.07519746	0.08960632
0.0	0.09868724	0.0765492	0.0619787	0.09858969	0.065382466	0.11265136	0.096604355	0.10881398	0.09132127	0.053656876
0.0	0.09836052	0.076798365	0.06222565	0.09888893	0.06548343	0.11337086	0.09718877	0.10887948	0.09152733	0.053932115
0.0	0.1338713	0.10118442	0.094374746	0.07174068	0.09641696	0.08677882	0.10536234	0.10861849	0.10996832	0.110371836
0.0	0.13366129	0.101002276	0.094289325	0.0717156	0.09583009	0.086596325	0.10488282	0.10806232	0.10965867	0.10995672
0.0	0.09492094	0.09286096	0.107120596	0.111496456	0.10127741	0.08444592	0.06826986	0.123555504	0.10499589	0.10828305
0.0	0.10838761	0.08456693	0.08371284	0.11223179	0.092378564	0.11112503	0.09878751	0.1235353	0.114167206	0.09517519
0.0	0.10841361	0.08456395	0.083630785	0.112731576	0.09249063	0.11131855	0.099049	0.12382776	0.11435066	0.09556181
0.0	0.10809909	0.084525734	0.08351463	0.11245955	0.092263706	0.111208	0.098548256	0.12360284	0.11397307	0.09546653
0.0	0.10894114	0.08477119	0.083758555	0.112605534	0.09248525	0.111524336	0.09888749	0.1237257	0.114478014	0.095310874
0.0	0.10869802	0.08453573	0.08349903	0.11250629	0.0925017	0.11082071	0.098565705	0.12353057	0.11447379	0.09508398
0.0	0.10848393	0.08420156	0.08354099	0.11207022	0.092291646	0.11110405	0.09848746	0.12302888	0.11397204	0.09505954
0.0	0.09994909	0.07788495	0.08344329	0.054881044	0.09977378	0.09451738	0.11899958	0.09073986	0.088597685	0.08358432
0.0	0.099950396	0.07777782	0.08327023	0.054754782	0.10005962	0.09458098	0.11876864	0.09085116	0.0883974	0.08368403
0.0	0.09976903	0.07776403	0.08346504	0.054617863	0.09960724	0.09404716	0.118739694	0.090536796	0.088295124	0.08331146
0.0	0.10462831	0.08239916	0.08115085	0.10525701	0.10254597	0.10338363	0.0905315	0.11693673	0.09528478	0.08279939
0.0	0.10478194	0.10171228	0.101583004	0.12286484	0.116281666	0.08976536	0.092882186	0.12565303	0.10400265	0.10162037
0.0	0.10450909	0.101577625	0.10124416	0.122523315	0.116082124	0.08929444	0.09265841	0.12534954	0.10373143	0.1012358
0.0	0.10508761	0.101934955	0.101596236	0.12264365	0.116410404	0.0897436	0.09303143	0.12567377	0.10427767	0.101478636
0.0	0.008656053	0.0039614895	0.007299139	0.010797879	0.007524225	0.0070231925	0.0042012124	0.013602136	0.0045136753	0.0077617774
0.0	0.5754005	0.577774	0.5750907	0.57814664	0.56999344	0.5733954	0.57919073	0.5751446	0.57939523	0.5688819
0.0	0.57588017	0.5779814	0.57558966	0.57879096	0.56984514	0.57389987	0.5794771	0.5748683	0.57863325	0.56987566
0.0	0.5749345	0.5771897	0.57484704	0.5777375	0.5701878	0.57325953	0.5792682	0.5747768	0.5777749	0.56864005
0.0	0.5768128	0.578146	0.5768049	0.57918483	0.57099664	0.5741226	0.5801785	0.57577646	0.57923985	0.57023406
0.0	0.575117	0.57918024	0.57648015	0.5791149	0.57128507	0.574427	0.5803617	0.5755926	0.5796705	0.569912
0.0	0.5762229	0.5781257	0.57584524	0.5788333	0.5705394	0.573952	0.579577	0.5747162	0.578934	0.56910485
0.0	0.57570195	0.5779088	0.57569325	0.5780035	0.5697911	0.57323945	0.5798259	0.57504994	0.5789838	0.5698398
0.0	0.576673	0.57981044	0.5763802	0.5790486	0.5711736	0.5746697	0.58047116	0.57570577	0.5797303	0.5698072
0.0	0.5756485	0.5786521	0.57524455	0.5788161	0.571098	0.5733157	0.57970446	0.57522696	0.5793858	0.56985223
0.0	0.5744722	0.576634	0.5745005	0.5778428	0.5695102	0.57280195	0.57913524	0.5741111	0.5778284	0.5681816
0.0	0.575613	0.5779967	0.5763439	0.5786544	0.57039267	0.5742696	0.58060676	0.5760523	0.57928896	0.5700378
0.0	0.576515	0.57735956	0.5752381	0.578352	0.5701867	0.5741633	0.5799156	0.574534	0.5786679	0.568997
0.0	0.57615846	0.5783909	0.576315	0.57861376	0.57065576	0.57458586	0.58070135	0.57520384	0.57923406	0.5696003
0.0	0.57515335	0.57862395	0.5769156	0.5791695	0.57095855	0.5730878	0.58085245	0.57542	0.5799765	0.5700679
0.0	0.5748352	0.57763964	0.5753744	0.5776651	0.5703862	0.5729797	0.5792911	0.5745922	0.5792385	0.568919
0.0	0.5765249	0.5786183	0.5757533	0.5788529	0.5705883	0.5736947	0.580932	0.57625467	0.5793469	0.57051015
0.0	0.5760601	0.57899046	0.5766919	0.57794696	0.57098556	0.5735432	0.5799374	0.57638246	0.57951325	0.56987125
0.0	0.5760381	0.57839787	0.5752305	0.57859015	0.5708303	0.5738534	0.579978	0.5752388	0.5789521	0.5699937
0.0	0.5753366	0.57741654	0.57536757	0.57803303	0.5694637	0.5729967	0.5798697	0.5738824	0.5780844	0.56811726
0.0	0.57577705	0.57901776	0.57673067	0.5800128	0.571761	0.5750786	0.5816937	0.5762812	0.5802213	0.57030123
0.0	0.5749586	0.57744485	0.5753912	0.5784959	0.5702121	0.5737484	0.5797472	0.5747483	0.57882875	0.5692279
0.0	0.5753018	0.57745343	0.57412046	0.5779909	0.56900007	0.5728888	0.5793766	0.5748933	0.57798475	0.56987256
0.0	0.5760724	0.5790647	0.5762854	0.5795267	0.5709612	0.57393116	0.5813021	0.57595307	0.57967514	0.5705168
0.0	0.5759748	0.57875293	0.57568127	0.5791052	0.57094294	0.5737068	0.5799615	0.5751138	0.5802864	0.56918794
0.0	0.5754187	0.5774745	0.5751167	0.5776779	0.56916	0.5725702	0.5790277	0.57424235	0.57793456	0.5687094
0.0	0.5756399	0.5781491	0.5760473	0.578329	0.5705122	0.5743449	0.57994187	0.5755158	0.5794868	0.56988245
0.0	0.5763873	0.57793057	0.576209	0.57828355	0.5704442	0.57365996	0.579588	0.5757704	0.57922626	0.5696246
0.0	0.5754181	0.5785425	0.5759577	0.57888895	0.57052535	0.5740011	0.5804419	0.57588404	0.57954675	0.5696461
0.0	0.5752115	0.57872695	0.5764836	0.5783386	0.570422	0.5737517	0.580518	0.57492036	0.5793348	0.56877583
0.0	0.07609194	0.094939604	0.09378874	0.046534285	0.10544804	0.058363277	0.051141433	0.09158361	0.06089723	0.06985682
0.0	0.5748136	0.57850444	0.5761457	0.57848567	0.5706043	0.5732358	0.5802084	0.5758229	0.5789702	0.57007223
0.0	0.5748184	0.5783106	0.5758563	0.57942325	0.5704942	0.57316655	0.580117	0.5751538	0.57920486	0.57017
0.0	0.5752817	0.5774906	0.57549554	0.5782763	0.57042533	0.57333946	0.5801382	0.5742052	0.5786579	0.5692995
0.0	0.57618123	0.5779827	0.57591146	0.5785059	0.56994706	0.5733549	0.5794427	0.57563376	0.5787919	0.5695491
0.0	0.576041	0.5783895	0.5749216	0.5784987	0.5707526	0.5736589	0.5790538	0.5760438	0.5788479	0.56998605
0.0	0.57488275	0.5782404	0.57568836	0.57771605	0.5708101	0.57255024	0.5797653	0.57510746	0.57927006	0.5693229
0.0	0.57762074	0.57856786	0.57580125	0.57871085	0.57169414	0.5729795	0.5804076	0.5761132	0.5792292	0.5705605
0.0	0.57524794	0.5776591	0.5749863	0.5772238	0.56945056	0.5735549	0.57938665	0.57540363	0.5789526	0.56982076
0.0	0.57647467	0.5793411	0.57625127	0.57777345	0.57193905	0.5742993	0.58055335	0.57692933	0.5800459	0.57142645
0.0	0.5754127	0.57738316	0.5743865	0.5775453	0.5709955	0.57332414	0.57877207	0.5740256	0.57819766	0.57020867
0.0	0.57671684	0.57795787	0.5750248	0.57845175	0.57214797	0.57418805	0.58049494	0.5750003	0.5782235	0.5703274
0.0	0.576366	0.57776994	0.57396245	0.5776483	0.569979	0.5734434	0.57805115	0.5745666	0.5768266	0.56936353
0.0	0.5759453	0.5763252	0.5726419	0.57739866	0.57010305	0.5729249	0.57826954	0.57275355	0.57664937	0.5687332
0.0	0.57575905	0.57840353	0.5744814	0.57840276	0.5717855	0.57378525	0.5788838	0.5749332	0.5787417	0.5705576
0.0	0.57596797	0.57629806	0.5728919	0.5774204	0.5696864	0.5731091	0.57809085	0.57356143	0.57718647	0.5694603
0.0	0.5760926	0.57820326	0.57577145	0.57824343	0.5716939	0.57331806	0.58021146	0.5751012	0.57869166	0.5709917
0.0	0.57621115	0.57998955	0.57675165	0.5795082	0.573034	0.57405543	0.5818868	0.57666934	0.58027136	0.5711813
0.0	0.57582104	0.578454	0.5752562	0.57871026	0.5706675	0.57226217	0.58013034	0.575355	0.57877016	0.57087046
0.0	0.5750091	0.57918864	0.5758273	0.5793331	0.5718729	0.5734033	0.58099556	0.57603884	0.5795218	0.57121575
0.0	0.57610035	0.57838494	0.57548594	0.5787957	0.5710093	0.5728632	0.580763	0.57456726	0.5787498	0.57073057
0.0	0.57508147	0.5781212	0.5747265	0.578316	0.57070196	0.5727036	0.5801436	0.5750858	0.57863146	0.57036763
0.0	0.57659185	0.57980555	0.57701063	0.57949275	0.5719959	0.5737923	0.581198	0.5770275	0.5800987	0.5713607
0.0	0.57625085	0.57763416	0.57572764	0.57768023	0.5707798	0.5728987	0.579536	0.5753416	0.57799	0.56998086
0.0	0.57464033	0.5777949	0.57582927	0.5786172	0.57091093	0.57269424	0.57999104	0.5752955	0.5788803	0.57113683
0.0	0.5775763	0.5805719	0.57655203	0.5803899	0.5723609	0.5747346	0.58250713	0.57755256	0.580543	0.57233447
0.0	0.57626456	0.5786056	0.57527167	0.578052	0.57177305	0.5728899	0.5803906	0.5748533	0.5793191	0.57014644
0.0	0.5756504	0.578089	0.5753806	0.5782894	0.57113826	0.5728286	0.5809201	0.57473934	0.5795602	0.569775
0.0	0.5758072	0.57851374	0.5759625	0.5785505	0.571149	0.5736363	0.580683	0.5751678	0.5788356	0.57069063
0.0	0.094494626	0.053335205	0.073731005	0.093765266	0.1043524	0.10740855	0.081568256	0.09223735	0.07397543	0.04916643
0.0	0.5769545	0.57657	0.5751458	0.5783244	0.57045156	0.5736958	0.5796487	0.57525873	0.5780287	0.56991744
0.0	0.5770238	0.57886946	0.5742991	0.57750696	0.5716591	0.57284415	0.5805869	0.57544184	0.57974565	0.5699492
0.0	0.5766239	0.57791775	0.57543635	0.57868767	0.5717053	0.57322615	0.5804822	0.5763461	0.5793698	0.57054466
0.0	0.57691395	0.5776992	0.57538116	0.57830447	0.5704758	0.57344866	0.58073163	0.5751121	0.57880676	0.57013243
0.0	0.5785487	0.5797746	0.57735217	0.57951874	0.572369	0.5749787	0.5829861	0.5767566	0.5798548	0.57168025
0.0	0.57620776	0.57696396	0.5759441	0.57892966	0.57106483	0.57331425	0.58072126	0.57547593	0.5777357	0.56948435
0.0	0.57696384	0.57766587	0.57680583	0.5791088	0.5707453	0.57546884	0.58241624	0.57529205	0.5787112	0.57072544
0.0	0.5773704	0.58034146	0.576944	0.5807591	0.5714598	0.5748675	0.58124113	0.5765935	0.58023906	0.5713811
0.0	0.57656157	0.5780432	0.574958	0.579095	0.571604	0.5733655	0.58070076	0.5750379	0.58001715	0.57131195
0.0	0.57684475	0.5777441	0.5770721	0.58125854	0.57192624	0.57478094	0.5816082	0.5758758	0.58097744	0.5718331
0.0	0.5755595	0.5781692	0.577906	0.5804502	0.5724789	0.5747423	0.5821549	0.576003	0.5812292	0.57370496
0.0	0.57541114	0.57874155	0.5769641	0.57964504	0.571462	0.57484853	0.58029246	0.57641673	0.5796562	0.5731965
0.0	0.577884	0.58137465	0.5775646	0.5818028	0.57223487	0.57580096	0.58258206	0.57740736	0.5808988	0.5715627
0.0	0.5769781	0.5801674	0.57825917	0.58052933	0.5731482	0.5758242	0.58340853	0.5758722	0.5809489	0.5729478
0.0	0.5775428	0.57834274	0.5760151	0.5789816	0.57190603	0.5736369	0.581161	0.57582426	0.5796339	0.57220703
0.0	0.5779915	0.57911867	0.5760208	0.579188	0.57227224	0.57397366	0.5815188	0.5762528	0.5800214	0.5713515
0.0	0.57627565	0.5782199	0.57624686	0.57829255	0.5713121	0.57258636	0.58089584	0.5758032	0.57916087	0.5706083
0.0	0.57672477	0.5789959	0.5762526	0.5784991	0.57167846	0.57292336	0.5812538	0.5762318	0.57954854	0.569752
0.0	0.57619375	0.57784	0.5752049	0.57860506	0.5715112	0.57387674	0.5809896	0.57679725	0.5787609	0.5704431
0.0	0.5771181	0.57902825	0.57531714	0.57898957	0.5717344	0.57366383	0.5803554	0.5760359	0.57885414	0.5712058
0.0	0.57661766	0.57892776	0.5752263	0.5787124	0.57172287	0.5737979	0.5801942	0.57530695	0.5786922	0.57056606
0.0	0.57690895	0.5790494	0.5761299	0.5776812	0.5707643	0.5737015	0.58095115	0.57696766	0.5803577	0.56978333
0.0	0.5759231	0.58016515	0.5767102	0.579413	0.5726116	0.57470065	0.5816097	0.575773	0.5806139	0.570671
0.0	0.57598424	0.5793299	0.5757927	0.57829916	0.5719023	0.57357126	0.5807192	0.5754577	0.5790533	0.57043916
0.0	0.57760614	0.57926345	0.5756102	0.5791248	0.5707283	0.57411593	0.5813116	0.5753928	0.57984346	0.57155937
0.0	0.577493	0.5809353	0.5761238	0.5794077	0.5732355	0.5749394	0.5825325	0.5767705	0.5813564	0.5713507
0.0	0.19716121	0.14026994	0.1699334	0.1964349	0.20703329	0.21206121	0.18104266	0.1941082	0.17083938	0.1327851
0.0	0.57567805	0.577937	0.57521063	0.57785606	0.57019174	0.5725772	0.57903683	0.57586104	0.5795318	0.5700521
0.0	0.57669175	0.57906604	0.57720083	0.5806452	0.5723715	0.5739871	0.5810871	0.57700336	0.5822086	0.5723076
0.0	0.14857966	0.096233085	0.12264974	0.14752358	0.15840194	0.16203108	0.13305578	0.14520064	0.12359648	0.089990824
0.0	0.14799762	0.09618795	0.12237114	0.14756636	0.15854852	0.16201071	0.13299173	0.14516258	0.12350247	0.08981146
0.0	0.14796397	0.09649722	0.12257551	0.14777689	0.1588611	0.16215642	0.13304697	0.14544904	0.12397989	0.08993264
0.0	0.14805575	0.09614115	0.122472346	0.1473363	0.1585635	0.16241165	0.13242975	0.14514303	0.12349549	0.089709096
0.0	0.14832003	0.09596634	0.122406535	0.14737843	0.15853706	0.16199976	0.13259466	0.14493632	0.12328933	0.08970088
0.0	0.14854494	0.09620341	0.12257753	0.14744723	0.15835722	0.16224322	0.13271877	0.14530276	0.12323946	0.08966924
0.0	0.14835964	0.096763626	0.123125166	0.14827137	0.15913843	0.16297078	0.13344789	0.1460997	0.124112576	0.09032769
0.0	0.5770326	0.5782498	0.5753159	0.5794886	0.5711536	0.57264733	0.58007085	0.57552147	0.57955986	0.57068014
0.0	0.57830894	0.57928216	0.5764173	0.580358	0.5731277	0.5738359	0.58143115	0.57655257	0.58037835	0.5719818
0.0	0.14879757	0.096730374	0.12302367	0.14800411	0.15943848	0.16277403	0.1336145	0.14554644	0.124377035	0.090338714
0.0	0.5756298	0.57896125	0.57629925	0.5795115	0.5722684	0.57418686	0.58154917	0.5753431	0.58029175	0.5701047
0.0	0.5772004	0.57893246	0.57534677	0.5786555	0.5715571	0.57259506	0.58108145	0.575425	0.5804666	0.5705519
0.0	0.08473098	0.13513781	0.1627123	0.12576267	0.174541	0.12726244	0.14963737	0.12422885	0.105387606	0.095441826
0.0	0.57453907	0.57782316	0.57460684	0.57616496	0.5692794	0.5725892	0.57911724	0.57496977	0.5781667	0.56910366
0.0	0.04157877	0.043764476	0.041189294	0.024645964	0.05573071	0.050199118	0.03945086	0.049571015	0.04695505	0.045617912
0.0	0.037651114	0.049509257	0.041499853	0.030181756	0.048966326	0.0495162	0.042735342	0.02904228	0.04775055	0.046338845
0.0	0.038685374	0.044634406	0.037472494	0.024360532	0.055961743	0.04463345	0.04023769	0.045718893	0.04380168	0.049696106
0.0	0.007926984	0.002285784	0.0046453946	0.007673834	0.009946463	0.010588758	0.005638651	0.007499364	0.004610666	0.0020038576
0.0	0.14852072	0.09648679	0.12298267	0.14769265	0.15875216	0.1621288	0.13304004	0.14539638	0.12392702	0.09016637
0.0	0.5774107	0.58019745	0.5769257	0.5788687	0.57325	0.5753861	0.5813307	0.57673776	0.58113766	0.57199633
0.0	0.57743174	0.57949525	0.57754356	0.5800705	0.57124686	0.5756487	0.58048046	0.57527053	0.57861644	0.5719925
0.0	0.5777003	0.580077	0.5771064	0.580566	0.5714612	0.5761179	0.5807897	0.576584	0.58077884	0.5726223
0.0	0.5778785	0.58218473	0.5790429	0.5795633	0.57483655	0.5765952	0.5827616	0.5778072	0.58218724	0.5741556
0.0	0.57490945	0.5761664	0.57534385	0.5769193	0.56965137	0.57205755	0.579364	0.5741733	0.57796395	0.5693868
0.0	0.57581484	0.5781114	0.5744995	0.57689804	0.5698923	0.57302886	0.5800247	0.57409567	0.580572	0.5708544
0.0	0.5753662	0.5771515	0.5746559	0.5779002	0.5704068	0.57318485	0.57878053	0.574034	0.57834035	0.5695751
0.0	0.57617146	0.5788909	0.5750468	0.5786785	0.57092094	0.5737725	0.5805485	0.5754552	0.5790761	0.5707997
0.0	0.5758327	0.5785021	0.5764959	0.5773369	0.57053137	0.5734108	0.5797845	0.5752205	0.5792661	0.5697785
0.0	0.5757052	0.57777214	0.576648	0.57864445	0.57034856	0.57487947	0.580823	0.57560426	0.5801984	0.5712825
0.0	0.027854053	0.025735615	0.021081435	0.010666219	0.014775332	0.015287858	0.010360214	0.01777511	0.01753784	0.013592394
0.0	0.576889	0.5779161	0.5757389	0.578659	0.57171005	0.57497275	0.5805776	0.5754052	0.5791524	0.5717715
0.0	0.5758125	0.5778858	0.5751981	0.57898486	0.5711734	0.57408625	0.58053476	0.5752544	0.5791818	0.5719335
0.0	0.57615525	0.57952595	0.575822	0.5790864	0.5717348	0.5744531	0.58087707	0.57672185	0.5796741	0.5716672
0.0	0.57646483	0.57797414	0.5754143	0.5786557	0.57100946	0.5739259	0.57990736	0.5754833	0.57917583	0.5716422
0.0	0.5762242	0.5787741	0.5758356	0.57902527	0.57195306	0.5749564	0.5809475	0.57651746	0.5802291	0.57238734
0.0	0.57742584	0.57790613	0.5756858	0.5787609	0.5718905	0.5746024	0.5804413	0.5759957	0.579557	0.57184255
0.0	0.5765983	0.5785809	0.57518953	0.57876265	0.571588	0.57500947	0.58021957	0.5760942	0.57930505	0.57195485
0.0	0.5753741	0.57811433	0.57612604	0.57903105	0.57162714	0.574352	0.5802776	0.5754837	0.5800226	0.5715433
0.0	0.57614946	0.5778706	0.5755332	0.57805324	0.57107776	0.57401717	0.58027077	0.5756501	0.5796567	0.57096887
0.0	0.5771432	0.57931185	0.57600665	0.57927066	0.5722292	0.5749921	0.58066624	0.57662994	0.5800149	0.57188404
0.0	0.17290264	0.1691115	0.21424311	0.14341296	0.18850441	0.19277039	0.20563479	0.21442726	0.17409748	0.13628158
0.0	0.5772432	0.57847065	0.57584816	0.5793612	0.57200557	0.5748261	0.5812985	0.57589567	0.57969177	0.57156366
0.0	0.57590115	0.5777494	0.5755608	0.5779938	0.57063	0.5744715	0.57995063	0.5751084	0.5786415	0.57127917
0.0	0.57674235	0.57818496	0.57610023	0.5791328	0.5717751	0.57408386	0.58038014	0.57625055	0.5799822	0.5713606
0.0	0.5766156	0.5783963	0.575797	0.5789474	0.5712767	0.5744953	0.5805067	0.576337	0.57922274	0.5719151
0.0	0.5761959	0.5778648	0.57540685	0.5786801	0.5714638	0.57435113	0.5802861	0.5758173	0.57920456	0.57141155
0.0	0.57510525	0.5777791	0.5745028	0.57767123	0.5707351	0.57368076	0.5789605	0.5751971	0.5784634	0.57171524
0.0	0.5769869	0.5783795	0.57630116	0.57872546	0.57155704	0.5747246	0.58086455	0.575834	0.57974356	0.5723407
0.0	0.5762866	0.5776273	0.5750064	0.5782866	0.5714229	0.5744425	0.58000094	0.5754124	0.579423	0.5715395
0.0	0.5760918	0.5769558	0.5741808	0.5775045	0.57049745	0.57323277	0.5790835	0.5749288	0.57892	0.57076365
0.0	0.57759535	0.5786809	0.5758051	0.5793593	0.57220274	0.57482475	0.5808583	0.57554495	0.57986546	0.57205087
0.0	0.5761469	0.57905453	0.5762021	0.5788771	0.5720241	0.57519495	0.58111733	0.57616335	0.5793882	0.5720308
0.0	0.5760077	0.57838196	0.5754547	0.578392	0.57110137	0.57462823	0.5798752	0.57568026	0.5785302	0.5715252
0.0	0.57659274	0.57859087	0.5766903	0.5792039	0.57185113	0.5746028	0.58110654	0.57611555	0.5802591	0.5725554
0.0	0.5760343	0.57756484	0.57447773	0.57853043	0.57105833	0.57350284	0.57977986	0.57531947	0.57922536	0.57105255
0.0	0.577433	0.58007824	0.5762767	0.57949907	0.5716898	0.57362604	0.5810096	0.57671666	0.57964915	0.5708956
0.0	0.57662934	0.57823634	0.57537806	0.5781986	0.57116896	0.57363415	0.5799108	0.5757967	0.5792795	0.5713007
0.0	0.57686305	0.57853127	0.57593215	0.57966393	0.5724153	0.5736443	0.581412	0.57626534	0.580212	0.57084554
0.0	0.5770645	0.5791527	0.5760875	0.57991225	0.5719508	0.57387155	0.58065605	0.5765688	0.5794532	0.57081795
0.0	0.5764559	0.57792395	0.57519454	0.5778914	0.57073504	0.57338476	0.58040386	0.57510865	0.5788556	0.5699565
0.0	0.5766435	0.578981	0.5755088	0.5794779	0.571515	0.57366186	0.5811836	0.57568896	0.579352	0.57158756
0.0	0.5780375	0.5795072	0.5756137	0.5797104	0.5722387	0.5744138	0.58141094	0.57635194	0.57993495	0.5713733
0.0	0.57648265	0.5787856	0.5756569	0.57968247	0.5716626	0.5746471	0.5817009	0.57576513	0.5795443	0.5716943
0.0	0.5754382	0.57921386	0.57508004	0.57959837	0.5714783	0.57285273	0.5809729	0.57569844	0.5785282	0.57093155
0.0	0.5782771	0.5792221	0.57645404	0.5798898	0.5738008	0.5753401	0.5815303	0.5769587	0.57991034	0.57086
0.0	0.57362396	0.5742762	0.57366973	0.5763747	0.56968784	0.5711468	0.5785589	0.57234585	0.57648546	0.5677287
0.0	0.5755375	0.5771575	0.57437754	0.57856625	0.57098705	0.5733919	0.5797521	0.57484597	0.5781427	0.56990016
0.0	0.57672274	0.5790607	0.57600594	0.579521	0.57185334	0.57319444	0.5807222	0.57607013	0.5794773	0.5711579
0.0	0.5766664	0.5791563	0.57576185	0.5796921	0.5716913	0.5732509	0.58063304	0.57587516	0.57960725	0.57074696
0.0	0.57678527	0.5778617	0.57491636	0.57831705	0.57075995	0.5728385	0.5798955	0.57541007	0.57894856	0.57012415
0.0	0.57678527	0.5778617	0.57491636	0.57831705	0.57075995	0.5728385	0.5798955	0.57541007	0.57894856	0.57012415
0.0	0.57651335	0.5782346	0.57517993	0.5791529	0.5717395	0.5733347	0.5794909	0.5763347	0.5792076	0.57069653
0.0	0.57745695	0.5793289	0.57517296	0.57928824	0.5711213	0.5725091	0.57962143	0.5758374	0.5789663	0.57079524
0.0	0.57474077	0.5783004	0.57559454	0.57675743	0.57069415	0.5728302	0.5784346	0.5758758	0.57982886	0.57081157
0.0	0.5766876	0.5794857	0.57521087	0.57873434	0.5717836	0.5724278	0.58079827	0.57627016	0.5796627	0.5717725
0.0	0.5765195	0.5786231	0.57494074	0.57831544	0.57056415	0.5725926	0.5790324	0.57481134	0.57790846	0.5695453
0.0	0.5777073	0.57959944	0.57516617	0.57994217	0.57195675	0.5742336	0.5804127	0.5764469	0.57902104	0.57021654
0.0	0.57734036	0.5791067	0.57581276	0.5796126	0.5719531	0.573873	0.5807867	0.5766448	0.57948714	0.57080483
0.0	0.57700324	0.57878417	0.5762793	0.57939595	0.5719148	0.57502085	0.5816361	0.577392	0.5794664	0.5702327
0.0	0.5755042	0.5771618	0.5753248	0.57787853	0.5701123	0.5739032	0.5797212	0.5746162	0.57865685	0.5702373
0.0	0.57607996	0.58096904	0.5773779	0.5799076	0.57213616	0.5755335	0.58258504	0.57555497	0.5812623	0.5726739
0.0	0.57573813	0.5790922	0.57636714	0.57769966	0.5713949	0.5756176	0.5814503	0.5750393	0.5805192	0.57230544
0.0	0.5758517	0.57726514	0.57438415	0.5776137	0.5702229	0.57185864	0.57962364	0.5746413	0.57837486	0.56935936
0.0	0.5758517	0.57726514	0.57438415	0.5776137	0.5702229	0.57185864	0.57962364	0.5746413	0.57837486	0.56935936
0.0	0.5763926	0.58023703	0.5777903	0.57875496	0.5729805	0.5749593	0.5826352	0.5769013	0.58112544	0.5717221
0.0	0.57813025	0.57872355	0.57579714	0.5781151	0.5711385	0.57258207	0.5798435	0.5760456	0.5802069	0.57067037
0.0	0.5761599	0.5783567	0.5751894	0.5768363	0.5698963	0.5725641	0.57993525	0.5751547	0.5796157	0.57016677
0.0	0.5770918	0.5788739	0.57430863	0.57720196	0.5699103	0.57149357	0.57893056	0.57534105	0.5789922	0.57025814
0.0	0.5770918	0.5788739	0.57430863	0.57720196	0.5699103	0.57149357	0.57893056	0.57534105	0.5789922	0.57025814
0.0	0.57813025	0.57872355	0.57579714	0.5781151	0.5711385	0.57258207	0.5798435	0.5760456	0.5802069	0.57067037
0.0	0.5774295	0.5776031	0.5738752	0.57717603	0.5702489	0.572403	0.5788719	0.5750533	0.5792976	0.56943256
0.0	0.57813025	0.57872355	0.57579714	0.5781151	0.5711385	0.57258207	0.5798435	0.5760456	0.5802069	0.57067037
0.0	0.57773846	0.5792072	0.5753947	0.57794493	0.57042885	0.5728415	0.5783664	0.5769597	0.58023834	0.57024866
0.0	0.57517284	0.57659626	0.5746735	0.5754689	0.56985766	0.5731957	0.5791412	0.57441694	0.579091	0.5708125
0.0	0.57650447	0.57659894	0.5740268	0.5750389	0.5694138	0.5724521	0.57854646	0.5756049	0.5783368	0.5693805
0.0	0.5774396	0.57827264	0.5750582	0.57753867	0.57071215	0.5729301	0.57985234	0.57495624	0.5795098	0.57031834
0.0	0.5756693	0.57922393	0.57714224	0.5790228	0.57190424	0.5736082	0.5811848	0.5756437	0.5808256	0.5715633
0.0	0.57636684	0.5780142	0.575444	0.5790466	0.57003945	0.5725405	0.5801013	0.5752929	0.57836986	0.57060975
0.0	0.5771506	0.5785004	0.5757369	0.5785459	0.5704854	0.57346076	0.580618	0.5753425	0.5791937	0.5706104
0.0	0.5761989	0.5777083	0.5742189	0.57743555	0.56987566	0.5727931	0.58000994	0.5744276	0.57792395	0.5694902
0.0	0.57610816	0.57750607	0.57421935	0.57803744	0.569756	0.57402325	0.5798347	0.57502073	0.57945997	0.5699626
0.0	0.5759455	0.57731766	0.5740802	0.5773446	0.5694178	0.5729787	0.5797569	0.57396257	0.5783895	0.5693875
0.0	0.5770147	0.5786486	0.5756213	0.5786404	0.570896	0.57373273	0.5809862	0.5752826	0.57929325	0.5705683
0.0	0.57632977	0.5776552	0.5749703	0.5780294	0.5702924	0.57323384	0.58036053	0.5747116	0.57890135	0.5695018
0.0	0.5771135	0.5794336	0.5761111	0.58004016	0.57089764	0.57344866	0.58083934	0.57601255	0.5807547	0.57147735
0.0	0.5747726	0.5776019	0.5741837	0.57570904	0.5688757	0.57231766	0.57977694	0.57318103	0.5782106	0.56808496
0.0	0.5762843	0.57743496	0.574401	0.57735485	0.56995255	0.5708374	0.5781515	0.57385963	0.5774202	0.56868756
0.0	0.5765435	0.5785691	0.5743855	0.57780373	0.57077986	0.5712884	0.5796229	0.57458895	0.5781441	0.5692884
0.0	0.57732046	0.579668	0.57497287	0.57903993	0.57226175	0.57249784	0.58086306	0.5760104	0.57959944	0.57115304
[truncated: 21,594 more rows]
