# Supplementary material for: Teasing out missing reactions in genome-scale metabolic networks through hypergraph learning
Source: Nat Commun. 2023 Apr 25;14:2375. doi: 10.1038/s41467-023-38110-7 (PMC10130184; doi:10.1038/s41467-023-38110-7)
Supplement: Supplementary file 4 — Source Data [file 41467_2023_38110_MOESM4_ESM.zip › Source Data/Figure 2/j-m/iYO844_cheshire.csv]

	0	0.1	0.1.1	0.1.1.1	0.1.1.1.1	0.1.1.1.1.1	0.1.1.1.1.1.1	0.1.1.1.1.1.1.1	0.1.1.1.1.1.1.1.1	0
1.0	0.99997795	0.9998883	0.9999021	0.9975727	0.99885714	0.9943013	0.99209446	0.8448085	0.9998652	0.97336245
1.0	0.9999124	0.0008666855	0.99725205	0.99964905	0.6856257	0.9892942	0.9993954	0.0049703275	0.9999007	0.071874514
1.0	0.073370576	0.813142	0.9999378	0.9994191	0.9993206	0.9674278	0.011447593	0.99568105	0.9999163	0.9995665
1.0	0.38662326	0.9988225	0.9999031	0.9982439	0.00047691193	0.9992213	0.99926454	0.9999584	0.9994868	0.99969685
1.0	0.9998006	0.99959487	0.99986124	0.99992394	0.99872214	0.99987006	0.9990357	0.998659	0.9998323	0.9998659
1.0	0.094207585	0.002304236	0.999835	0.99840933	0.421583	0.9997738	0.99974364	0.9881281	0.9993616	0.99658835
1.0	0.99996483	0.998425	0.0536607	0.9951792	0.9959329	0.07647964	0.99994576	0.9989197	0.9998894	0.75760734
1.0	0.9304149	0.9999169	0.0012504078	0.9998785	0.9997459	0.98750895	0.75946605	0.9923734	0.9999074	0.999843
1.0	0.8054982	0.99835986	0.99994564	0.9986235	0.9998455	0.9999583	0.999931	0.99833846	0.9996321	0.9999244
1.0	0.59646815	0.9870206	0.99977916	0.9995908	0.9989003	0.9990402	0.9973084	0.6414472	0.99985325	0.99950016
1.0	0.47618476	0.9951357	0.9986265	0.9994549	0.9968623	0.9977731	0.14039096	0.99884075	0.99679655	0.99951684
1.0	0.9999609	0.9998235	0.9992562	0.100582145	0.91161793	0.9997397	0.9998853	0.9999248	0.99967647	0.7252867
1.0	0.99981946	0.99973243	0.9538271	0.9996119	0.36907083	0.99969685	0.92624557	0.21953842	0.9999615	0.999241
1.0	0.9741776	0.99831486	0.99971443	0.80805707	0.9973706	0.99950373	0.99929166	0.9826586	0.99986744	0.9998617
1.0	0.96762455	0.9996014	0.9912915	0.999498	0.99893147	0.9998412	0.99961615	0.9999964	0.99893254	0.9999341
1.0	0.080767825	0.99970347	0.99959975	0.14678515	0.9995103	0.9996896	0.9997564	0.9999939	0.99902534	0.9990392
1.0	0.99789906	0.9901267	0.9996068	0.99984217	0.91169554	0.9977591	0.99953794	0.9994035	0.9840078	0.9997774
1.0	0.9983864	0.7165222	0.9924021	0.6009364	0.954014	0.9998159	0.9996412	0.9845673	0.9998479	0.9972416
1.0	0.9980742	0.9996965	0.99921286	0.9998764	0.99626786	0.99984145	0.99977165	0.999879	0.9999156	0.9965138
1.0	0.99923563	0.99970347	0.88166726	0.8435462	0.9980406	0.99982566	0.00050172827	0.9995677	0.8650221	0.999127
1.0	0.99923086	0.005871431	0.5752627	0.99968183	0.82309085	0.9774475	0.99996793	0.9998857	0.99976856	0.99996483
1.0	0.99934155	0.9999726	0.9954289	0.9998061	0.0006731017	0.99952936	0.9928564	0.99979717	0.9996408	0.9034447
1.0	0.99984694	0.9994868	0.9808381	0.999728	0.8821756	0.0024505532	0.96447563	0.999793	0.9933809	0.01858853
1.0	0.99966955	0.93851894	0.99599093	0.99965835	0.8153591	0.9997259	0.99986076	0.99980193	0.99963534	0.9999602
1.0	0.9998977	0.9997404	0.9860169	0.9995308	0.014911139	0.9996356	0.022527598	0.99994504	0.95811605	0.018588537
1.0	0.9997485	0.99991155	0.002723722	0.9998611	0.99737203	0.999892	0.8445043	0.9995072	0.009012265	0.9878292
1.0	0.99942774	0.99977237	0.99998426	0.9996325	0.9987214	0.99990463	0.9998455	0.9998759	0.9998479	0.697532
1.0	0.9060365	0.9957188	0.9999733	0.9973794	0.947202	0.99997747	0.99944323	0.8583996	0.99997914	0.99986637
1.0	0.9304149	0.9827995	0.9999919	0.99995255	0.999276	0.99985325	0.869195	0.99962056	0.9997547	0.9993957
1.0	0.06441925	0.99993324	0.9999242	0.9996246	0.9987815	0.96697915	0.0013743181	0.9999925	0.999931	0.99950635
1.0	0.999923	0.9997619	0.9838704	0.99954104	0.9435149	0.9977112	0.99922645	0.999918	0.51842386	0.0046088872
1.0	0.99985826	0.9997727	0.99102706	0.73157275	0.9999168	0.9995278	0.9997259	0.9999714	0.9997782	0.69878644
1.0	0.99943024	0.9940805	0.9996592	0.99966764	0.95462817	0.19955555	0.99961615	0.9485387	0.992864	0.9986896
1.0	0.99948716	0.99989307	0.999907	0.9979334	0.9896582	0.9944511	0.99893326	0.9693518	0.8124731	0.99977905
1.0	0.9999763	0.9999733	0.9999366	0.99955326	0.9985707	0.99995005	0.5726421	0.99976665	0.9963632	0.9997154
1.0	0.9998722	0.0010404459	0.9996772	0.99937695	0.9969072	0.99994445	0.97321296	0.97577477	0.9997143	0.9998758
1.0	0.9556835	0.99991095	0.9994728	0.73502547	0.9955107	0.9990761	0.9992524	0.999985	0.9720382	0.047713347
1.0	0.9996146	0.99104756	0.99963915	0.17241445	0.9941151	0.99963653	0.99932337	0.9999063	0.99666923	0.9987257
1.0	0.99955195	0.9999509	0.99844116	0.9984932	0.99689144	0.9250364	0.999648	0.9207672	0.99994004	0.9992436
1.0	0.9997346	0.9998105	0.9998386	0.9986528	0.9646591	0.83511865	0.99976	0.43433377	0.9999608	0.9999331
1.0	0.9123135	0.9653887	0.9999001	0.014219116	0.99885714	0.9999727	0.999762	0.6626284	0.00058890507	0.99964666
1.0	0.9679487	0.9999759	0.9998709	0.9995523	0.9971642	0.7759321	0.9999709	0.99870384	0.8917301	0.9999167
1.0	0.9978734	0.9837136	0.97678	0.9988003	0.9954371	0.979936	0.9999733	0.06905426	0.99987674	0.99982136
1.0	0.9985037	0.9993544	0.9998574	0.3405088	0.99885714	0.31585324	0.7257081	0.99994993	0.99909294	0.86234814
1.0	0.9961196	0.95585954	0.9983631	0.99967325	0.99585515	0.9960155	0.999064	0.9990889	0.99953663	0.9997814
1.0	0.9999379	0.9999951	0.99947435	0.9999157	0.9975318	0.7509689	0.9987845	0.9999137	0.9994605	0.99964786
1.0	0.99693644	0.54129225	0.69920087	0.9991636	0.9886176	0.9998667	0.268941	0.99568295	0.9872017	0.9976671
1.0	0.99984694	0.99970347	0.9996824	0.999534	0.38113925	0.99975544	0.9999286	0.6955933	0.9998323	0.99604213
1.0	0.9986873	0.9955733	0.9732035	0.9996082	0.0063715656	0.9998062	0.9993431	0.99950063	0.9555456	0.99725443
1.0	0.9837536	0.9988557	0.9996277	0.9961947	0.99703443	0.9997423	0.9996655	0.9693587	0.99985623	0.99995065
1.0	0.9734231	0.00084098626	0.99177015	0.9987833	0.999383	0.99885726	0.9995468	0.99986506	0.9989017	0.99867
1.0	0.8737888	0.9994553	0.99938226	0.9978951	0.9634606	0.9996866	0.16484702	0.9998987	0.99447256	0.9734631
1.0	0.9989078	0.99991155	0.9999683	0.99531096	0.8422412	0.9995278	0.9989801	0.99943155	0.986406	0.025444962
1.0	0.7704841	0.9999181	0.99996114	0.9968874	0.9964568	0.0023749673	0.9999589	0.9995677	0.99982846	0.9999366
1.0	0.9992642	0.99972004	0.9998883	0.99906176	0.99743515	0.99995875	0.99976057	0.9994282	0.99961483	0.9351599
1.0	0.9625089	0.99983	0.9999292	0.9920066	0.99979335	0.99973994	0.99979466	0.9992107	0.999948	0.6446358
1.0	0.9996152	0.9999304	0.009090374	0.9897265	0.9984144	0.9999194	0.99962115	0.9998838	0.99996006	0.99968815
1.0	0.99998534	0.9845819	0.99990654	0.9857615	0.99762064	0.9999865	0.9930715	0.75485855	0.999843	0.998594
1.0	0.99992585	0.99931896	0.9999378	0.99991274	0.99892116	0.9712365	0.9994062	0.9999778	0.99479806	0.9968771
1.0	0.9985428	0.9997906	0.00034274242	0.99371475	0.9962529	0.999689	0.9993048	0.99979526	0.9998323	0.99990404
1.0	0.9999484	0.93181604	0.99610764	0.99963915	0.9969278	0.9997545	0.9998456	0.99958295	0.9999244	0.9989034
1.0	0.9996283	0.9854549	0.011231293	0.9996755	0.99740964	0.99941874	0.99773896	0.5495365	0.99878806	0.99986064
1.0	0.99994123	0.9999428	0.9986299	0.99864227	0.9970258	0.99934644	0.99965656	0.92228997	0.99943167	0.99217814
1.0	0.9998006	0.99970347	0.9997707	0.9660245	0.9989779	0.9998698	0.9998566	0.9967744	0.9996346	0.9998956
1.0	0.9503528	0.99999285	0.9998838	0.9994167	0.8553908	0.9999578	0.9997061	0.77643436	0.01398515	0.040323153
1.0	0.99990284	0.9999666	0.9999397	0.61309445	0.977104	0.9975654	0.9657817	0.99960524	0.99985707	0.9994584
1.0	0.715362	0.9999052	0.9894582	0.99985266	0.10537203	0.99953187	0.9621881	0.9970337	0.9997489	0.9800631
1.0	0.9937516	0.99995303	0.9999001	0.99671835	0.99885714	0.9998294	0.27528858	0.99996746	0.030911932	0.8907538
1.0	0.018329093	0.2222056	0.9669635	0.9935275	0.99959284	0.966141	0.9994802	0.9931171	0.9709546	0.9999521
1.0	0.9990695	0.99943644	0.36094925	0.99876237	0.9982247	0.9999715	0.9994942	0.999629	0.9998319	0.78388244
1.0	0.99815875	0.99437666	0.9995648	0.9873531	0.9989121	0.998825	0.9993345	0.9197746	0.98063344	0.9658966
1.0	0.0068397955	0.9907985	0.9992132	0.9999647	0.9985676	0.97559005	0.998752	0.9998734	0.99956924	0.9990994
1.0	0.92945087	0.95897686	0.9999001	0.99958676	0.98939997	0.95148104	0.9996911	0.99991095	0.9998704	0.9686719
1.0	0.9993512	0.99951744	0.9973496	0.99952066	0.99831414	0.90651864	0.9991897	0.9892358	0.9998253	0.9998815
1.0	0.9993255	0.97040516	0.13135147	0.99457437	0.97426164	0.9973361	0.9862576	0.9997912	0.99970263	0.9999558
1.0	0.99901915	0.97367	0.99992	0.9993284	0.978251	0.39308771	0.9997093	0.9999236	0.9995763	0.99956733
1.0	0.9984281	0.89463305	0.39825118	0.99955875	0.004325185	0.99977654	0.9996507	0.9998379	0.99886835	0.99989784
1.0	0.9993272	0.9994209	0.9999001	0.99979717	0.99587554	0.9526341	0.99507093	0.97714543	0.96876323	0.99986553
1.0	0.9993081	0.99999034	0.99991405	0.9999373	0.9844104	0.94606215	0.9961116	0.9953342	0.99957997	0.33640838
1.0	0.47068933	0.98459345	0.30963707	0.9995908	0.999803	0.99963224	0.9997385	0.9996094	0.98102814	0.014300111
1.0	0.99916697	0.9999778	0.99976534	0.9983064	0.8666665	0.99257094	0.8032777	0.99989736	0.99830806	0.99954635
1.0	0.99942374	0.99997175	0.8786352	0.9996433	0.9991979	0.9999119	0.99903095	0.99984634	0.9997266	0.99901307
1.0	0.9993735	0.29033524	0.9910635	0.99953604	0.9132557	0.9999404	0.99993396	0.17864653	0.009355762	0.9997111
1.0	0.99984694	0.9952897	0.9999503	0.9992574	0.9903985	0.98856187	0.8826065	0.999845	0.9998628	0.999315
1.0	0.99480385	0.99971586	0.0026930983	0.9997161	0.9692854	0.9999013	0.9916304	0.9993507	0.9998964	0.9994844
1.0	0.9984566	0.99992394	0.9998204	0.9988003	0.99991107	0.9999167	0.62584704	0.050497945	0.99999595	0.99736065
1.0	0.9995546	0.99991775	0.99301624	0.99953353	0.07161868	0.99955875	0.9983242	0.9998944	0.99899274	0.99832326
1.0	0.99898726	0.9996681	0.0021033918	0.99904066	0.99885714	0.9880271	0.14128909	0.00016453087	0.47469935	0.6293966
1.0	0.10483979	0.99974567	0.99359316	0.9994504	0.9921897	0.9999747	0.6233218	0.99980885	0.99973685	0.9994444
1.0	0.99897885	0.9997054	0.9992562	0.9995908	0.99397165	0.9995783	0.99963677	0.65521234	0.960114	0.99906665
1.0	0.9951409	0.99928623	0.99993813	0.6029635	0.9970035	0.9965275	0.99989057	0.3163328	0.9936399	0.34852448
1.0	0.999984	0.99783117	0.9980427	0.9988003	0.9991749	0.99989665	0.99691916	0.9999863	0.99981016	0.9998611
1.0	0.99984694	0.99610823	0.999912	0.99887997	0.9973717	0.99951553	0.9928718	0.11370697	0.9997296	0.99950016
1.0	0.9992455	0.9959812	0.9953649	0.9998288	0.97317684	0.9828476	0.9998234	0.9997546	0.99987817	0.99411196
1.0	0.9120962	0.99861777	0.9998679	0.99645555	0.94924295	0.7906221	0.9994475	0.9991504	0.9994972	0.99990153
1.0	0.9988814	0.99973613	0.9999001	0.99978584	0.99870396	0.7271596	0.7093494	0.99959165	0.99335504	0.9486892
1.0	0.99985945	0.83368057	0.98695695	0.99512273	0.99835074	0.9996271	0.9996865	0.69292295	0.9995473	0.99971
1.0	0.9999192	0.99924636	0.8396389	0.9995497	0.997292	0.99996305	0.9899894	0.9965534	0.99767977	0.99996054
1.0	0.99984694	0.99813473	0.9995347	0.9976312	0.9995491	0.97659564	0.99988425	0.99963295	0.9995415	0.9999057
1.0	0.99971396	0.99965894	0.99941456	0.9983613	0.86497796	0.99975926	0.020704884	0.9997465	0.9999025	0.9999287
1.0	0.99654895	0.9990471	0.9999782	0.999622	0.86865693	0.99680364	0.99478096	0.9998307	0.9999131	0.98164934
0.0	0.9304149	0.9716591	0.9598839	0.9617547	0.97225374	0.92287093	0.9667624	0.9693587	0.9686337	0.9850353
0.0	0.9304149	0.9716591	0.9598839	0.9617547	0.97225374	0.92287093	0.9667624	0.9693587	0.9686337	0.9850353
0.0	0.9304149	0.9716591	0.9598839	0.9617547	0.97225374	0.92287093	0.9667624	0.9693587	0.9686337	0.9850353
0.0	0.9304149	0.9716591	0.9598839	0.9617547	0.97225374	0.92287093	0.9667624	0.9693587	0.9686337	0.9850353
0.0	0.9304149	0.9716591	0.9598839	0.9617547	0.97225374	0.92287093	0.9667624	0.9693587	0.9686337	0.9850353
0.0	0.9304149	0.9716591	0.9598839	0.9617547	0.97225374	0.92287093	0.9667624	0.9693587	0.9686337	0.9850353
0.0	0.9994216	0.9991841	0.9983158	0.9984156	0.99657506	0.99791604	0.99854624	0.99856704	0.9994773	0.9994999
0.0	0.9304149	0.9716591	0.9598839	0.9617547	0.97225374	0.92287093	0.9667624	0.9693587	0.9686337	0.9850353
0.0	0.10377053	0.64777815	0.6321169	0.8730256	0.5604319	0.82073003	0.91605484	0.97717285	0.8671815	0.81080914
0.0	0.10377053	0.64777815	0.6321169	0.8730256	0.5604319	0.82073003	0.91605484	0.97717285	0.8671815	0.81080914
0.0	0.10377053	0.64777815	0.6321169	0.8730256	0.5604319	0.82073003	0.91605484	0.97717285	0.8671815	0.81080914
0.0	0.10377053	0.64777815	0.6321169	0.8730256	0.5604319	0.82073003	0.91605484	0.97717285	0.8671815	0.81080914
0.0	0.98725677	0.99337244	0.9860169	0.9925323	0.986358	0.9944378	0.9899894	0.9886712	0.96876323	0.99624443
0.0	0.99923134	0.9974044	0.99884206	0.9970536	0.99642843	0.9967964	0.99772114	0.9990833	0.998998	0.9988035
0.0	0.99923134	0.9974044	0.99884206	0.9970536	0.99642843	0.9967964	0.99772114	0.9990833	0.998998	0.9988035
0.0	0.0053474214	0.0026925388	0.0026410248	0.0017665479	0.05676375	0.005052114	0.0026408364	0.003009389	0.0037525282	0.0018865078
0.0	0.99923134	0.9974044	0.99884206	0.9970536	0.99642843	0.9967964	0.99772114	0.9990833	0.998998	0.9988035
0.0	0.99923134	0.9974044	0.99884206	0.9970536	0.99642843	0.9967964	0.99772114	0.9990833	0.998998	0.9988035
0.0	0.0053474214	0.00269254	0.0026410236	0.0017665479	0.05676375	0.0050521092	0.0026408364	0.003009389	0.0037525282	0.0018865088
0.0	0.99984694	0.99991155	0.9999001	0.9995908	0.99885714	0.9998062	0.99961615	0.9998857	0.9998323	0.9998956
0.0	0.9304149	0.9716591	0.9598839	0.9617547	0.97225374	0.92287093	0.9667624	0.9693587	0.9686337	0.9850353
0.0	0.9304149	0.9716591	0.9598839	0.9617547	0.97225374	0.92287093	0.9667624	0.9693587	0.9686337	0.9850353
0.0	0.99984694	0.99991155	0.9999001	0.9995908	0.99885714	0.9998062	0.99961615	0.9998857	0.9998323	0.9998956
0.0	0.9304149	0.9716591	0.9598839	0.9617547	0.97225374	0.92287093	0.9667624	0.9693587	0.9686337	0.9850353
0.0	0.9304149	0.9716591	0.9598839	0.9617547	0.97225374	0.92287093	0.9667624	0.9693587	0.9686337	0.9850353
0.0	0.99923134	0.9974044	0.99884206	0.9970536	0.99642843	0.9967964	0.99772114	0.9990833	0.998998	0.9988035
0.0	0.0053474214	0.00269254	0.0026410262	0.0017665479	0.056763776	0.005052114	0.0026408364	0.003009389	0.0037525282	0.0018865078
0.0	0.98725677	0.99337244	0.9860169	0.9925323	0.986358	0.9944378	0.9899894	0.9886712	0.96876323	0.99624443
0.0	0.99923134	0.9974044	0.99884206	0.9970536	0.99642843	0.9967964	0.99772114	0.9990833	0.998998	0.9988035
0.0	0.9304149	0.9716591	0.9598839	0.9617547	0.97225374	0.92287093	0.9667624	0.9693587	0.9686337	0.9850353
0.0	0.9304149	0.9716591	0.9598839	0.9617547	0.97225374	0.92287093	0.9667624	0.9693587	0.9686337	0.9850353
0.0	0.9304149	0.9716591	0.9598839	0.9617547	0.97225374	0.92287093	0.9667624	0.9693587	0.9686337	0.9850353
0.0	0.9304149	0.9716591	0.9598839	0.9617547	0.97225374	0.92287093	0.9667624	0.9693587	0.9686337	0.9850353
0.0	0.9304149	0.9716591	0.9598839	0.9617547	0.97225374	0.92287093	0.9667624	0.9693587	0.9686337	0.9850353
0.0	0.9304149	0.9716591	0.9598839	0.9617547	0.97225374	0.92287093	0.9667624	0.9693587	0.9686337	0.9850353
0.0	0.9304149	0.9716591	0.9598839	0.9617547	0.97225374	0.92287093	0.9667624	0.9693587	0.9686337	0.9850353
0.0	0.9304149	0.9716591	0.9598839	0.9617547	0.97225374	0.92287093	0.9667624	0.9693587	0.9686337	0.9850353
0.0	0.9304149	0.9716591	0.9598839	0.9617547	0.97225374	0.92287093	0.9667624	0.9693587	0.9686337	0.9850353
0.0	0.99984694	0.99991155	0.9999001	0.9995908	0.99885714	0.9998062	0.99961615	0.9998857	0.9998323	0.9998956
0.0	3.558003e-05	0.00018549722	0.00014778801	0.00016700386	0.00034242464	2.564277e-05	8.547307e-05	0.00012258069	0.00014000524	6.667251e-05
0.0	0.3015038	0.048909843	0.002723722	0.12804237	0.7265107	0.025324607	0.020704884	0.14903641	0.4139315	0.016653815
0.0	0.99984694	0.99991155	0.9999001	0.9995908	0.99885714	0.9998062	0.99961615	0.9998857	0.9998323	0.9998956
0.0	0.9304149	0.9716591	0.9598839	0.9617547	0.97225374	0.92287093	0.9667624	0.9693587	0.9686337	0.9850353
0.0	0.99984694	0.99991155	0.9999001	0.9995908	0.99885714	0.9998062	0.99961615	0.9998857	0.9998323	0.9998956
0.0	0.9304149	0.9716591	0.9598839	0.9617547	0.97225374	0.92287093	0.9667624	0.9693587	0.9686337	0.9850353
0.0	0.9304149	0.9716591	0.9598839	0.9617547	0.97225374	0.92287093	0.9667624	0.9693587	0.9686337	0.9850353
0.0	0.9304149	0.9716591	0.9598839	0.9617547	0.97225374	0.92287093	0.9667624	0.9693587	0.9686337	0.9850353
0.0	0.9304149	0.9716591	0.9598839	0.9617547	0.97225374	0.92287093	0.9667624	0.9693587	0.9686337	0.9850353
0.0	0.99984694	0.99991155	0.9999001	0.9995908	0.99885714	0.9998062	0.99961615	0.9998857	0.9998323	0.9998956
0.0	0.98725677	0.99337244	0.9860169	0.9925323	0.986358	0.9944378	0.9899894	0.9886712	0.96876323	0.99624443
0.0	0.98725677	0.99337244	0.9860169	0.9925323	0.986358	0.9944378	0.9899894	0.9886712	0.96876323	0.99624443
0.0	0.99923134	0.9974044	0.99884206	0.9970536	0.99642843	0.9967964	0.99772114	0.9990833	0.998998	0.9988035
0.0	0.99923134	0.9974044	0.99884206	0.9970536	0.99642843	0.9967964	0.99772114	0.9990833	0.998998	0.9988035
0.0	0.9648261	0.98232263	0.98564273	0.96930796	0.88461673	0.9615719	0.9953798	0.9506761	0.99374974	0.95691633
0.0	0.9648261	0.98232263	0.98564273	0.96930784	0.8846168	0.9615719	0.9953798	0.9506761	0.99374974	0.95691633
0.0	0.9648261	0.98232263	0.98564273	0.96930784	0.8846168	0.9615719	0.9953798	0.9506761	0.99374974	0.95691633
0.0	0.9648261	0.98232263	0.98564273	0.96930784	0.88461673	0.9615719	0.9953798	0.9506761	0.99374974	0.95691633
0.0	0.9648261	0.98232263	0.98564273	0.96930784	0.8846168	0.9615719	0.9953798	0.9506761	0.99374974	0.95691633
0.0	0.9648261	0.98232263	0.98564273	0.96930796	0.88461673	0.9615719	0.9953798	0.9506761	0.99374974	0.95691633
0.0	0.9648261	0.98232263	0.98564273	0.96930784	0.88461673	0.9615719	0.9953798	0.9506761	0.99374974	0.95691633
0.0	0.9648261	0.98232263	0.98564273	0.96930796	0.8846168	0.9615719	0.9953798	0.9506761	0.99374974	0.95691633
0.0	0.9648261	0.98232263	0.98564273	0.96930796	0.88461673	0.9615719	0.9953798	0.9506761	0.99374974	0.95691633
0.0	0.0053474214	0.0026925388	0.0026410273	0.0017665488	0.05676375	0.0050521092	0.0026408378	0.003009389	0.0037525282	0.0018865078
0.0	0.99923134	0.9974044	0.99884206	0.9970536	0.99642843	0.9967964	0.99772114	0.9990833	0.998998	0.9988035
0.0	0.9939926	0.99636096	0.99267113	0.9974546	0.9881309	0.99640816	0.99612397	0.996558	0.9867725	0.99786466
0.0	0.9304149	0.9716591	0.9598839	0.9617547	0.97225374	0.92287093	0.9667624	0.9693587	0.9686337	0.9850353
0.0	0.9304149	0.9716591	0.9598839	0.9617547	0.97225374	0.92287093	0.9667624	0.9693587	0.9686337	0.9850353
0.0	0.9304149	0.9716591	0.9598839	0.9617547	0.97225374	0.92287093	0.9667624	0.9693587	0.9686337	0.9850353
0.0	0.9304149	0.9716591	0.9598839	0.9617547	0.97225374	0.92287093	0.9667624	0.9693587	0.9686337	0.9850353
0.0	0.9304149	0.9716591	0.9598839	0.9617547	0.97225374	0.92287093	0.9667624	0.9693587	0.9686337	0.9850353
0.0	0.9304149	0.9716591	0.9598839	0.9617547	0.97225374	0.92287093	0.9667624	0.9693587	0.9686337	0.9850353
0.0	0.9304149	0.9716591	0.9598839	0.9617547	0.97225374	0.92287093	0.9667624	0.9693587	0.9686337	0.9850353
0.0	0.9304149	0.9716591	0.9598839	0.9617547	0.97225374	0.92287093	0.9667624	0.9693587	0.9686337	0.9850353
0.0	0.99923134	0.9974044	0.99884206	0.9970536	0.99642843	0.9967964	0.99772114	0.9990833	0.998998	0.9988035
0.0	0.9304149	0.9716591	0.9598839	0.9617547	0.97225374	0.92287093	0.9667624	0.9693587	0.9686337	0.9850353
0.0	0.9304149	0.9716591	0.9598839	0.9617547	0.97225374	0.92287093	0.9667624	0.9693587	0.9686337	0.9850353
0.0	0.9304149	0.9716591	0.9598839	0.9617547	0.97225374	0.92287093	0.9667624	0.9693587	0.9686337	0.9850353
0.0	0.99984694	0.99991155	0.9999001	0.9995908	0.99885714	0.9998062	0.99961615	0.9998857	0.9998323	0.9998956
0.0	0.9304149	0.9716591	0.9598839	0.9617547	0.97225374	0.92287093	0.9667624	0.9693587	0.9686337	0.9850353
0.0	0.9995029	0.9997906	0.99971837	0.99983466	0.99702185	0.99971837	0.99988663	0.9999808	0.9997074	0.99982846
0.0	0.6940767	0.9942074	0.9535913	0.9982754	0.62238526	0.9980215	0.9721692	0.9578616	0.97405994	0.7267227
0.0	0.8013216	0.993453	0.9813337	0.776444	0.90062755	0.97046643	0.9273004	0.98807096	0.9504643	0.8202771
0.0	0.99984694	0.99991155	0.9999001	0.9995908	0.99885714	0.9998062	0.99961615	0.9998857	0.9998323	0.9998956
0.0	0.9304149	0.9716591	0.9598839	0.9617547	0.97225374	0.92287093	0.9667624	0.9693587	0.9686337	0.9850353
0.0	0.9304149	0.9716591	0.9598839	0.9617547	0.97225374	0.92287093	0.9667624	0.9693587	0.9686337	0.9850353
0.0	0.9304149	0.9716591	0.9598839	0.9617547	0.97225374	0.92287093	0.9667624	0.9693587	0.9686337	0.9850353
0.0	0.9304149	0.9716591	0.9598839	0.9617547	0.97225374	0.92287093	0.9667624	0.9693587	0.9686337	0.9850353
0.0	0.9304149	0.9716591	0.9598839	0.9617547	0.97225374	0.92287093	0.9667624	0.9693587	0.9686337	0.9850353
0.0	0.99984694	0.99991155	0.9999001	0.9995908	0.99885714	0.9998062	0.99961615	0.9998857	0.9998323	0.9998956
0.0	0.00012766237	0.0050832457	0.008258211	0.17607017	0.006386393	0.0009676523	0.0028962893	0.11535802	0.00035460194	0.002615818
0.0	0.99929273	0.9997216	0.99918884	0.99882215	0.99001896	0.99936754	0.99967825	0.99951124	0.9996389	0.99934834
0.0	0.9986873	0.9988225	0.99491405	0.9951805	0.9946844	0.9969394	0.9990357	0.99779224	0.99872273	0.9946173
0.0	0.99683434	0.9986739	0.9981223	0.99722016	0.9965661	0.99526465	0.9991041	0.9988493	0.9985317	0.9976937
0.0	0.9304149	0.9716591	0.9598839	0.9617547	0.97225374	0.92287093	0.9667624	0.9693587	0.9686337	0.9850353
0.0	0.98725677	0.99337244	0.9860169	0.9925323	0.986358	0.9944378	0.9899894	0.9886712	0.96876323	0.99624443
0.0	0.99923134	0.9974044	0.99884206	0.9970536	0.99642843	0.9967964	0.99772114	0.9990833	0.998998	0.9988035
0.0	0.0053474214	0.00269254	0.0026410262	0.0017665488	0.05676374	0.0050521092	0.0026408352	0.003009389	0.0037525282	0.0018865078
0.0	0.99923134	0.9974044	0.99884206	0.9970536	0.99642843	0.9967964	0.99772114	0.9990833	0.998998	0.9988035
0.0	0.9986873	0.9988225	0.99491405	0.9951805	0.9946844	0.9969394	0.9990357	0.99779224	0.99872273	0.9946173
0.0	0.99923134	0.9974044	0.99884206	0.9970536	0.99642843	0.9967964	0.99772114	0.9990833	0.998998	0.9988035
0.0	0.999653	0.9986198	0.9990268	0.99878377	0.9975877	0.9979164	0.9985967	0.99953747	0.9994822	0.9991986
0.0	0.9304149	0.9716591	0.9598839	0.9617547	0.97225374	0.92287093	0.9667624	0.9693587	0.9686337	0.9850353
0.0	0.9304149	0.9716591	0.9598839	0.9617547	0.97225374	0.92287093	0.9667624	0.9693587	0.9686337	0.9850353
0.0	0.9304149	0.9716591	0.9598839	0.9617547	0.97225374	0.92287093	0.9667624	0.9693587	0.9686337	0.9850353
0.0	0.9304149	0.9716591	0.9598839	0.9617547	0.97225374	0.92287093	0.9667624	0.9693587	0.9686337	0.9850353
0.0	0.9304149	0.9716591	0.9598839	0.9617547	0.97225374	0.92287093	0.9667624	0.9693587	0.9686337	0.9850353
0.0	0.99984694	0.99991155	0.9999001	0.9995908	0.99885714	0.9998062	0.99961615	0.9998857	0.9998323	0.9998956
0.0	0.9304149	0.9716591	0.9598839	0.9617547	0.97225374	0.92287093	0.9667624	0.9693587	0.9686337	0.9850353
0.0	0.9304149	0.9716591	0.9598839	0.9617547	0.97225374	0.92287093	0.9667624	0.9693587	0.9686337	0.9850353
0.0	0.9304149	0.9716591	0.9598839	0.9617547	0.97225374	0.92287093	0.9667624	0.9693587	0.9686337	0.9850353
0.0	0.9304149	0.9716591	0.9598839	0.9617547	0.97225374	0.92287093	0.9667624	0.9693587	0.9686337	0.9850353
0.0	0.98725677	0.99337244	0.9860169	0.9925323	0.986358	0.9944378	0.9899894	0.9886712	0.96876323	0.99624443
0.0	0.98725677	0.99337244	0.9860169	0.9925323	0.986358	0.9944378	0.9899894	0.9886712	0.96876323	0.99624443
0.0	0.99923134	0.9974044	0.99884206	0.9970536	0.99642843	0.9967964	0.99772114	0.9990833	0.998998	0.9988035
0.0	0.99923134	0.9974044	0.99884206	0.9970536	0.99642843	0.9967964	0.99772114	0.9990833	0.998998	0.9988035
0.0	0.9304149	0.9716591	0.9598839	0.9617547	0.97225374	0.92287093	0.9667624	0.9693587	0.9686337	0.9850353
0.0	0.0053474214	0.0026925388	0.0026410248	0.0017665479	0.05676375	0.0050521092	0.0026408364	0.003009389	0.0037525282	0.0018865078
0.0	0.0053474214	0.00269254	0.0026410262	0.0017665479	0.05676375	0.0050521092	0.0026408352	0.0030093875	0.0037525282	0.0018865088
0.0	0.99923134	0.9974044	0.99884206	0.9970536	0.99642843	0.9967964	0.99772114	0.9990833	0.998998	0.9988035
0.0	0.99923134	0.9974044	0.99884206	0.9970536	0.99642843	0.9967964	0.99772114	0.9990833	0.998998	0.9988035
0.0	0.9304149	0.9716591	0.9598839	0.9617547	0.97225374	0.92287093	0.9667624	0.9693587	0.9686337	0.9850353
0.0	0.9304149	0.9716591	0.9598839	0.9617547	0.97225374	0.92287093	0.9667624	0.9693587	0.9686337	0.9850353
0.0	0.9304149	0.9716591	0.9598839	0.9617547	0.97225374	0.92287093	0.9667624	0.9693587	0.9686337	0.9850353
0.0	0.9304149	0.9716591	0.9598839	0.9617547	0.97225374	0.92287093	0.9667624	0.9693587	0.9686337	0.9850353
0.0	0.99984694	0.99991155	0.9999001	0.9995908	0.99885714	0.9998062	0.99961615	0.9998857	0.9998323	0.9998956
0.0	0.9304149	0.9716591	0.9598839	0.9617547	0.97225374	0.92287093	0.9667624	0.9693587	0.9686337	0.9850353
0.0	0.9304149	0.9716591	0.9598839	0.9617547	0.97225374	0.92287093	0.9667624	0.9693587	0.9686337	0.9850353
0.0	0.99984694	0.99991155	0.9999001	0.9995908	0.99885714	0.9998062	0.99961615	0.9998857	0.9998323	0.9998956
0.0	0.9304149	0.9716591	0.9598839	0.9617547	0.97225374	0.92287093	0.9667624	0.9693587	0.9686337	0.9850353
0.0	0.9304149	0.9716591	0.9598839	0.9617547	0.97225374	0.92287093	0.9667624	0.9693587	0.9686337	0.9850353
0.0	0.9998554	0.99991536	0.9999031	0.9996	0.9989002	0.9998271	0.9996302	0.9998957	0.99984	0.9999002
0.0	0.9304149	0.9716591	0.9598839	0.9617547	0.97225374	0.92287093	0.9667624	0.9693587	0.9686337	0.9850353
0.0	0.9304149	0.9716591	0.9598839	0.9617547	0.97225374	0.92287093	0.9667624	0.9693587	0.9686337	0.9850353
0.0	0.9304149	0.9716591	0.9598839	0.9617547	0.97225374	0.92287093	0.9667624	0.9693587	0.9686337	0.9850353
0.0	0.99984694	0.99991155	0.9999001	0.9995908	0.99885714	0.9998062	0.99961615	0.9998857	0.9998323	0.9998956
0.0	0.99984694	0.99991155	0.9999001	0.9995908	0.99885714	0.9998062	0.99961615	0.9998857	0.9998323	0.9998956
0.0	0.9304149	0.9716591	0.9598839	0.9617547	0.97225374	0.92287093	0.9667624	0.9693587	0.9686337	0.9850353
0.0	0.9986873	0.9988225	0.99491405	0.9951805	0.9946844	0.9969394	0.9990357	0.99779224	0.99872273	0.9946173
0.0	0.00016404837	0.0016274707	0.034915313	0.00030914106	0.0007613418	6.592114e-05	8.611907e-05	0.0006562161	0.0014618086	4.6366342e-05
0.0	0.98725677	0.99337244	0.9860169	0.9925323	0.986358	0.9944378	0.9899894	0.9886712	0.96876323	0.99624443
0.0	0.99923134	0.9974044	0.99884206	0.9970536	0.99642843	0.9967964	0.99772114	0.9990833	0.998998	0.9988035
0.0	0.0053474214	0.0026925388	0.0026410248	0.0017665488	0.05676375	0.0050521116	0.0026408364	0.003009389	0.0037525282	0.0018865078
0.0	0.99923134	0.9974044	0.99884206	0.9970536	0.99642843	0.9967964	0.99772114	0.9990833	0.998998	0.9988035
0.0	0.99929273	0.9997216	0.99918884	0.99882215	0.99001896	0.99936754	0.99967825	0.99951124	0.9996389	0.99934834
0.0	0.98725677	0.99337244	0.9860169	0.9925323	0.986358	0.9944378	0.9899894	0.9886712	0.96876323	0.99624443
0.0	0.98725677	0.99337244	0.9860169	0.9925323	0.986358	0.9944378	0.9899894	0.9886712	0.96876323	0.99624443
0.0	0.99923134	0.9974044	0.99884206	0.9970536	0.99642843	0.9967964	0.99772114	0.9990833	0.998998	0.9988035
0.0	0.99923134	0.9974044	0.99884206	0.9970536	0.99642843	0.9967964	0.99772114	0.9990833	0.998998	0.9988035
0.0	0.99923134	0.9974044	0.99884206	0.9970536	0.99642843	0.9967964	0.99772114	0.9990833	0.998998	0.9988035
0.0	0.99923134	0.9974044	0.99884206	0.9970536	0.99642843	0.9967964	0.99772114	0.9990833	0.998998	0.9988035
0.0	0.99984694	0.99991155	0.9999001	0.9995908	0.99885714	0.9998062	0.99961615	0.9998857	0.9998323	0.9998956
0.0	0.99984694	0.99991155	0.9999001	0.9995908	0.99885714	0.9998062	0.99961615	0.9998857	0.9998323	0.9998956
0.0	0.98725677	0.99337244	0.9860169	0.9925323	0.986358	0.9944378	0.9899894	0.9886712	0.96876323	0.99624443
0.0	0.99923134	0.9974044	0.99884206	0.9970536	0.99642843	0.9967964	0.99772114	0.9990833	0.998998	0.9988035
0.0	0.99923134	0.9974044	0.99884206	0.9970536	0.99642843	0.9967964	0.99772114	0.9990833	0.998998	0.9988035
0.0	0.99984694	0.99991155	0.9999001	0.9995908	0.99885714	0.9998062	0.99961615	0.9998857	0.9998323	0.9998956
0.0	0.9304149	0.9716591	0.9598839	0.9617547	0.97225374	0.92287093	0.9667624	0.9693587	0.9686337	0.9850353
0.0	0.9304149	0.9716591	0.9598839	0.9617547	0.97225374	0.92287093	0.9667624	0.9693587	0.9686337	0.9850353
0.0	0.9304149	0.9716591	0.9598839	0.9617547	0.97225374	0.92287093	0.9667624	0.9693587	0.9686337	0.9850353
0.0	0.9304149	0.9716591	0.9598839	0.9617547	0.97225374	0.92287093	0.9667624	0.9693587	0.9686337	0.9850353
0.0	0.9304149	0.9716591	0.9598839	0.9617547	0.97225374	0.92287093	0.9667624	0.9693587	0.9686337	0.9850353
0.0	0.9304149	0.9716591	0.9598839	0.9617547	0.97225374	0.92287093	0.9667624	0.9693587	0.9686337	0.9850353
0.0	0.0046242806	0.0012998006	0.006661749	0.0005864193	0.004310417	0.00083273265	0.003661257	0.004444749	0.004994553	0.0020921025
0.0	0.0046242806	0.0012998006	0.006661749	0.0005864193	0.004310417	0.00083273265	0.003661257	0.004444749	0.004994553	0.0020921025
0.0	0.0046242806	0.0012998006	0.006661749	0.0005864193	0.004310417	0.00083273265	0.003661257	0.004444749	0.004994553	0.0020921025
0.0	0.0046242806	0.0012998006	0.006661749	0.000586419	0.004310413	0.00083273265	0.0036612551	0.004444749	0.004994553	0.0020921046
0.0	0.0046242825	0.0012998006	0.006661749	0.000586419	0.004310417	0.00083273265	0.003661257	0.004444749	0.004994553	0.0020921025
0.0	0.0046242806	0.0012998006	0.006661749	0.000586419	0.004310417	0.00083273265	0.003661257	0.004444749	0.004994553	0.0020921025
0.0	0.0046242825	0.0012998006	0.006661749	0.000586419	0.004310417	0.00083273265	0.003661257	0.004444749	0.004994553	0.0020921025
0.0	0.0046242806	0.0012998006	0.006661749	0.000586419	0.004310417	0.00083273265	0.0036612551	0.004444749	0.004994553	0.0020921035
0.0	0.0046242806	0.0012998006	0.006661749	0.0005864193	0.004310413	0.00083273265	0.003661257	0.004444749	0.004994553	0.0020921025
0.0	0.0046242825	0.0012998006	0.0066617522	0.0005864193	0.004310417	0.00083273265	0.003661257	0.004444749	0.004994553	0.0020921025
0.0	0.0046242825	0.0012998006	0.006661749	0.0005864193	0.004310417	0.00083273265	0.003661257	0.004444749	0.004994553	0.0020921025
0.0	0.0046242806	0.0012998006	0.006661749	0.000586419	0.004310417	0.00083273265	0.0036612551	0.004444749	0.004994553	0.0020921035
0.0	0.0046242806	0.0012998006	0.006661749	0.000586419	0.004310417	0.00083273265	0.003661257	0.004444749	0.004994553	0.0020921025
0.0	0.9304149	0.9716591	0.9598839	0.9617547	0.97225374	0.92287093	0.9667624	0.9693587	0.9686337	0.9850353
0.0	0.9304149	0.9716591	0.9598839	0.9617547	0.97225374	0.92287093	0.9667624	0.9693587	0.9686337	0.9850353
0.0	0.9304149	0.9716591	0.9598839	0.9617547	0.97225374	0.92287093	0.9667624	0.9693587	0.9686337	0.9850353
0.0	0.9304149	0.9716591	0.9598839	0.9617547	0.97225374	0.92287093	0.9667624	0.9693587	0.9686337	0.9850353
0.0	0.9304149	0.9716591	0.9598839	0.9617547	0.97225374	0.92287093	0.9667624	0.9693587	0.9686337	0.9850353
0.0	0.9304149	0.9716591	0.9598839	0.9617547	0.97225374	0.92287093	0.9667624	0.9693587	0.9686337	0.9850353
0.0	0.9304149	0.9716591	0.9598839	0.9617547	0.97225374	0.92287093	0.9667624	0.9693587	0.9686337	0.9850353
0.0	0.9304149	0.9716591	0.9598839	0.9617547	0.97225374	0.92287093	0.9667624	0.9693587	0.9686337	0.9850353
0.0	0.9304149	0.9716591	0.9598839	0.9617547	0.97225374	0.92287093	0.9667624	0.9693587	0.9686337	0.9850353
0.0	0.99984694	0.99991155	0.9999001	0.9995908	0.99885714	0.9998062	0.99961615	0.9998857	0.9998323	0.9998956
0.0	0.9304149	0.9716591	0.9598839	0.9617547	0.97225374	0.92287093	0.9667624	0.9693587	0.9686337	0.9850353
0.0	0.9304149	0.9716591	0.9598839	0.9617547	0.97225374	0.92287093	0.9667624	0.9693587	0.9686337	0.9850353
0.0	0.9304149	0.9716591	0.9598839	0.9617547	0.97225374	0.92287093	0.9667624	0.9693587	0.9686337	0.9850353
0.0	0.99683434	0.9986739	0.9981223	0.99722016	0.9965661	0.99526465	0.9991041	0.9988493	0.9985317	0.9976937
0.0	0.9995803	0.99862695	0.99909353	0.9986279	0.997584	0.9982445	0.9987105	0.99950016	0.9991881	0.99938726
0.0	0.99923134	0.9974044	0.99884206	0.9970536	0.99642843	0.9967964	0.99772114	0.9990833	0.998998	0.9988035
0.0	0.9304149	0.9716591	0.9598839	0.9617547	0.97225374	0.92287093	0.9667624	0.9693587	0.9686337	0.9850353
0.0	0.9986873	0.9988225	0.99491405	0.9951805	0.9946844	0.9969394	0.9990357	0.99779224	0.99872273	0.9946173
0.0	0.019523049	0.14688024	0.06257683	0.04887482	0.16258886	0.18600821	0.065409645	0.8385542	0.0018200739	0.14969029
0.0	0.9971091	0.9992543	0.99943393	0.99691087	0.99728596	0.99653095	0.9995437	0.9982608	0.99952304	0.9977781
0.0	0.9304149	0.9716591	0.9598839	0.9617547	0.97225374	0.92287093	0.9667624	0.9693587	0.9686337	0.9850353
0.0	0.9304149	0.9716591	0.9598839	0.9617547	0.97225374	0.92287093	0.9667624	0.9693587	0.9686337	0.9850353
0.0	0.9304149	0.9716591	0.9598839	0.9617547	0.97225374	0.92287093	0.9667624	0.9693587	0.9686337	0.9850353
0.0	0.9304149	0.9716591	0.9598839	0.9617547	0.97225374	0.92287093	0.9667624	0.9693587	0.9686337	0.9850353
0.0	0.9304149	0.9716591	0.9598839	0.9617547	0.97225374	0.92287093	0.9667624	0.9693587	0.9686337	0.9850353
0.0	0.9996216	0.9993369	0.9993772	0.9988349	0.9985197	0.99926454	0.99903214	0.99856985	0.9997291	0.99940884
0.0	0.99984694	0.99991155	0.9999001	0.9995908	0.99885714	0.9998062	0.99961615	0.9998857	0.9998323	0.9998956
0.0	0.9304149	0.9716591	0.9598839	0.9617547	0.97225374	0.92287093	0.9667624	0.9693587	0.9686337	0.9850353
0.0	0.9304149	0.9716591	0.9598839	0.9617547	0.97225374	0.92287093	0.9667624	0.9693587	0.9686337	0.9850353
0.0	0.9977859	0.9990024	0.9985474	0.99769115	0.9969266	0.99675214	0.9993079	0.9990841	0.9988587	0.99825984
0.0	0.9304149	0.9716591	0.9598839	0.9617547	0.97225374	0.92287093	0.9667624	0.9693587	0.9686337	0.9850353
0.0	0.9304149	0.9716591	0.9598839	0.9617547	0.97225374	0.92287093	0.9667624	0.9693587	0.9686337	0.9850353
0.0	0.00014156422	0.00025863768	1.8878498e-05	0.004826033	0.0010328881	0.012768723	0.0050862515	7.749006e-05	0.00029635834	0.008196829
0.0	0.9304149	0.9716591	0.9598839	0.9617547	0.97225374	0.92287093	0.9667624	0.9693587	0.9686337	0.9850353
0.0	0.9304149	0.9716591	0.9598839	0.9617547	0.97225374	0.92287093	0.9667624	0.9693587	0.9686337	0.9850353
0.0	0.9304149	0.9716591	0.9598839	0.9617547	0.97225374	0.92287093	0.9667624	0.9693587	0.9686337	0.9850353
0.0	0.00040147876	0.0004672855	0.00060101505	0.00095862645	0.013297892	0.0005104987	0.0013974786	0.00015993556	0.0006258854	0.00015569096
0.0	0.9304149	0.9716591	0.9598839	0.9617547	0.97225374	0.92287093	0.9667624	0.9693587	0.9686337	0.9850353
0.0	7.231396e-05	2.7893228e-05	9.7943026e-05	0.001171038	0.05522193	0.00035641994	0.0006037816	0.00015052306	0.00017580221	0.0046930704
0.0	7.231396e-05	2.7893228e-05	9.7943026e-05	0.001171038	0.05522193	0.00035641994	0.0006037816	0.00015052306	0.00017580221	0.0046930704
0.0	0.00072142907	0.0043097395	0.05729069	0.49882025	0.021772837	0.00025224494	0.0010298289	0.00018486528	0.0010233432	0.3661429
0.0	0.0101048285	0.0005370928	0.00010145709	0.00038961167	0.030413646	0.02704466	0.0015994507	0.0058790506	0.0013842256	0.049069278
0.0	0.00012995572	0.00012135717	0.00021741254	6.636106e-05	0.00031209766	0.00016852158	2.0342104e-05	0.0055111293	0.0008660297	0.0016613179
0.0	0.9304149	0.9716591	0.9598839	0.9617547	0.97225374	0.92287093	0.9667624	0.9693587	0.9686337	0.9850353
0.0	0.9304149	0.9716591	0.9598839	0.9617547	0.97225374	0.92287093	0.9667624	0.9693587	0.9686337	0.9850353
0.0	0.9304149	0.9716591	0.9598839	0.9617547	0.97225374	0.92287093	0.9667624	0.9693587	0.9686337	0.9850353
0.0	0.9304149	0.9716591	0.9598839	0.9617547	0.97225374	0.92287093	0.9667624	0.9693587	0.9686337	0.9850353
0.0	0.0005568502	0.00085558754	0.001112849	0.0022098045	0.019299999	0.0011671525	0.0026974115	0.0003100404	0.001173739	0.0003527529
0.0	0.9304149	0.9716591	0.9598839	0.9617547	0.97225374	0.92287093	0.9667624	0.9693587	0.9686337	0.9850353
0.0	0.99954224	0.9982255	0.999091	0.997974	0.9969536	0.9973725	0.9983924	0.99936146	0.99932635	0.9992337
0.0	0.9304149	0.9716591	0.9598839	0.9617547	0.97225374	0.92287093	0.9667624	0.9693587	0.9686337	0.9850353
0.0	0.9304149	0.9716591	0.9598839	0.9617547	0.97225374	0.92287093	0.9667624	0.9693587	0.9686337	0.9850353
0.0	0.9304149	0.9716591	0.9598839	0.9617547	0.97225374	0.92287093	0.9667624	0.9693587	0.9686337	0.9850353
0.0	0.9304149	0.9716591	0.9598839	0.9617547	0.97225374	0.92287093	0.9667624	0.9693587	0.9686337	0.9850353
0.0	0.9304149	0.9716591	0.9598839	0.9617547	0.97225374	0.92287093	0.9667624	0.9693587	0.9686337	0.9850353
0.0	0.9304149	0.9716591	0.9598839	0.9617547	0.97225374	0.92287093	0.9667624	0.9693587	0.9686337	0.9850353
0.0	0.9304149	0.9716591	0.9598839	0.9617547	0.97225374	0.92287093	0.9667624	0.9693587	0.9686337	0.9850353
0.0	0.00040147876	0.0004672855	0.00060101505	0.00095862645	0.013297892	0.0005104987	0.0013974786	0.00015993556	0.0006258854	0.00015569096
0.0	0.9304149	0.9716591	0.9598839	0.9617547	0.97225374	0.92287093	0.9667624	0.9693587	0.9686337	0.9850353
0.0	0.9304149	0.9716591	0.9598839	0.9617547	0.97225374	0.92287093	0.9667624	0.9693587	0.9686337	0.9850353
0.0	0.9304149	0.9716591	0.9598839	0.9617547	0.97225374	0.92287093	0.9667624	0.9693587	0.9686337	0.9850353
0.0	0.9304149	0.9716591	0.9598839	0.9617547	0.97225374	0.92287093	0.9667624	0.9693587	0.9686337	0.9850353
0.0	0.9304149	0.9716591	0.9598839	0.9617547	0.97225374	0.92287093	0.9667624	0.9693587	0.9686337	0.9850353
0.0	0.9996216	0.9993369	0.9993772	0.9988349	0.9985197	0.99926454	0.99903214	0.99856985	0.9997291	0.99940884
0.0	0.9304149	0.9716591	0.9598839	0.9617547	0.97225374	0.92287093	0.9667624	0.9693587	0.9686337	0.9850353
0.0	0.9304149	0.9716591	0.9598839	0.9617547	0.97225374	0.92287093	0.9667624	0.9693587	0.9686337	0.9850353
0.0	0.9304149	0.9716591	0.9598839	0.9617547	0.97225374	0.92287093	0.9667624	0.9693587	0.9686337	0.9850353
0.0	0.9304149	0.9716591	0.9598839	0.9617547	0.97225374	0.92287093	0.9667624	0.9693587	0.9686337	0.9850353
0.0	0.9304149	0.9716591	0.9598839	0.9617547	0.97225374	0.92287093	0.9667624	0.9693587	0.9686337	0.9850353
0.0	0.9304149	0.9716591	0.9598839	0.9617547	0.97225374	0.92287093	0.9667624	0.9693587	0.9686337	0.9850353
0.0	0.9304149	0.9716591	0.9598839	0.9617547	0.97225374	0.92287093	0.9667624	0.9693587	0.9686337	0.9850353
0.0	0.9946296	0.99646026	0.9936551	0.99758196	0.98997635	0.9972717	0.9973437	0.99910176	0.99175316	0.99806887
0.0	1.2315191e-05	0.0004586015	7.851075e-06	1.3041124e-05	0.00016125462	3.9989183e-05	3.9692983e-05	0.0009875783	5.796251e-05	6.535211e-05
0.0	1.2315191e-05	0.0004586015	7.851075e-06	1.3041124e-05	0.00016125462	3.9989183e-05	3.9692983e-05	0.0009875788	5.796251e-05	6.535211e-05
0.0	1.2315191e-05	0.0004586015	7.851075e-06	1.3041124e-05	0.00016125462	3.9989183e-05	3.9692983e-05	0.0009875783	5.796251e-05	6.535211e-05
0.0	1.2315191e-05	0.0004586015	7.851075e-06	1.3041124e-05	0.00016125462	3.9989183e-05	3.9692983e-05	0.0009875788	5.796251e-05	6.535211e-05
0.0	1.2315191e-05	0.0004586015	7.851075e-06	1.3041124e-05	0.00016125462	3.9989183e-05	3.9692983e-05	0.0009875788	5.796251e-05	6.535211e-05
0.0	1.2315191e-05	0.0004586015	7.851075e-06	1.3041124e-05	0.00016125462	3.9989183e-05	3.9692983e-05	0.0009875783	5.796251e-05	6.535211e-05
0.0	1.2315191e-05	0.0004586015	7.851075e-06	1.3041124e-05	0.00016125462	3.9989183e-05	3.9692983e-05	0.0009875783	5.796251e-05	6.535211e-05
0.0	1.2315191e-05	0.0004586015	7.851075e-06	1.3041124e-05	0.00016125462	3.9989183e-05	3.9692983e-05	0.0009875783	5.796251e-05	6.535211e-05
0.0	0.00016407935	0.00018523175	0.00044257985	0.0020556375	0.026796166	0.004140168	0.022747243	0.30609947	0.00090052903	0.12202554
0.0	0.9304149	0.9716591	0.9598839	0.9617547	0.97225374	0.92287093	0.9667624	0.9693587	0.9686337	0.9850353
0.0	0.9304149	0.9716591	0.9598839	0.9617547	0.97225374	0.92287093	0.9667624	0.9693587	0.9686337	0.9850353
0.0	0.9304149	0.9716591	0.9598839	0.9617547	0.97225374	0.92287093	0.9667624	0.9693587	0.9686337	0.9850353
0.0	0.9304149	0.9716591	0.9598839	0.9617547	0.97225374	0.92287093	0.9667624	0.9693587	0.9686337	0.9850353
0.0	0.9304149	0.9716591	0.9598839	0.9617547	0.97225374	0.92287093	0.9667624	0.9693587	0.9686337	0.9850353
0.0	0.9304149	0.9716591	0.9598839	0.9617547	0.97225374	0.92287093	0.9667624	0.9693587	0.9686337	0.9850353
0.0	0.9304149	0.9716591	0.9598839	0.9617547	0.97225374	0.92287093	0.9667624	0.9693587	0.9686337	0.9850353
0.0	0.9304149	0.9716591	0.9598839	0.9617547	0.97225374	0.92287093	0.9667624	0.9693587	0.9686337	0.9850353
0.0	0.9304149	0.9716591	0.9598839	0.9617547	0.97225374	0.92287093	0.9667624	0.9693587	0.9686337	0.9850353
0.0	0.9304149	0.9716591	0.9598839	0.9617547	0.97225374	0.92287093	0.9667624	0.9693587	0.9686337	0.9850353
0.0	0.9304149	0.9716591	0.9598839	0.9617547	0.97225374	0.92287093	0.9667624	0.9693587	0.9686337	0.9850353
0.0	0.9304149	0.9716591	0.9598839	0.9617547	0.97225374	0.92287093	0.9667624	0.9693587	0.9686337	0.9850353
0.0	0.9304149	0.9716591	0.9598839	0.9617547	0.97225374	0.92287093	0.9667624	0.9693587	0.9686337	0.9850353
0.0	0.9304149	0.9716591	0.9598839	0.9617547	0.97225374	0.92287093	0.9667624	0.9693587	0.9686337	0.9850353
0.0	0.12514974	0.13960594	0.07070617	0.05052815	0.32125685	0.10248376	0.14702827	0.10604347	0.07827986	0.36763522
0.0	0.27690217	0.20446172	0.13166992	0.09042302	0.41692036	0.15564762	0.20977885	0.2558963	0.12005999	0.43185627
0.0	0.12514964	0.13960594	0.07070617	0.04022927	0.2864096	0.07841813	0.11580246	0.10604352	0.058082845	0.3049348
0.0	0.27198002	0.30321106	0.13255431	0.09424429	0.39124495	0.17430016	0.23817764	0.20331372	0.13761264	0.499635
0.0	0.1951011	0.2276535	0.110549375	0.06944791	0.3680205	0.12560408	0.18648504	0.16868718	0.09857675	0.3168276
0.0	0.27201748	0.22998215	0.1308103	0.08425272	0.3986516	0.14841487	0.19853416	0.23113953	0.12342993	0.49970847
0.0	0.20719692	0.23209614	0.10628199	0.06610292	0.37659064	0.11657663	0.1862112	0.17542279	0.0987863	0.42565128
0.0	0.9304149	0.9716591	0.9598839	0.9617547	0.97225374	0.92287093	0.9667624	0.9693587	0.9686337	0.9850353
0.0	0.9304149	0.9716591	0.9598839	0.9617547	0.97225374	0.92287093	0.9667624	0.9693587	0.9686337	0.9850353
0.0	0.9304149	0.9716591	0.9598839	0.9617547	0.97225374	0.92287093	0.9667624	0.9693587	0.9686337	0.9850353
0.0	0.9304149	0.9716591	0.9598839	0.9617547	0.97225374	0.92287093	0.9667624	0.9693587	0.9686337	0.9850353
0.0	0.9304149	0.9716591	0.9598839	0.9617547	0.97225374	0.92287093	0.9667624	0.9693587	0.9686337	0.9850353
0.0	0.9304149	0.9716591	0.9598839	0.9617547	0.97225374	0.92287093	0.9667624	0.9693587	0.9686337	0.9850353
0.0	0.9304149	0.9716591	0.9598839	0.9617547	0.97225374	0.92287093	0.9667624	0.9693587	0.9686337	0.9850353
0.0	0.12514977	0.13960601	0.07070618	0.05052815	0.3212568	0.1024838	0.14702825	0.106043495	0.07827988	0.36763528
0.0	0.2769021	0.20446187	0.13166997	0.09042302	0.41692042	0.1556476	0.20977885	0.25589636	0.12005998	0.4318562
0.0	0.1251497	0.13960597	0.07070617	0.04022927	0.28640962	0.07841813	0.11580244	0.106043495	0.058082845	0.30493492
0.0	0.27198002	0.303211	0.13255425	0.09424429	0.3912449	0.17430018	0.23817764	0.20331368	0.1376127	0.499635
0.0	0.19510105	0.22765352	0.110549375	0.06944788	0.3680205	0.12560417	0.18648493	0.16868718	0.09857675	0.3168276
0.0	0.27201748	0.22998212	0.13081025	0.08425272	0.39865163	0.14841497	0.19853424	0.23113953	0.123429954	0.49970847
0.0	0.20719697	0.23209617	0.10628199	0.06610292	0.37659064	0.11657663	0.18621118	0.17542283	0.09878634	0.42565137
0.0	0.99984026	0.99993896	0.9998368	0.9997775	0.9993887	0.9998405	0.99993944	0.9999354	0.9998173	0.9996001
0.0	0.00055375445	0.0036964423	0.000655171	0.0015220505	0.01225167	0.00014110237	0.00031535543	0.00034163325	0.0008539635	0.005782894
0.0	9.067322e-05	0.00015555193	7.4547555e-05	0.00049048016	0.0019616727	0.0036035806	5.16142e-05	0.0026320056	0.0002500792	0.022646524
0.0	0.00025595614	0.00035356297	9.717794e-05	0.0005060845	0.078599736	0.09131729	0.0011720055	0.9693587	0.00033800906	0.9850353
0.0	0.29561496	0.77551824	0.0015310819	0.03208865	0.011448213	0.25546253	0.0048430446	0.0011785058	0.17765942	0.71158695
0.0	0.97447205	0.9962004	0.848618	0.79078263	0.9214084	0.95736915	0.85829675	0.9317693	0.67369866	0.5210356
0.0	0.9986873	0.9988225	0.99491405	0.9951805	0.9946844	0.9969394	0.9990357	0.99779224	0.99872273	0.9946173
0.0	0.99923134	0.9974044	0.99884206	0.9970536	0.99642843	0.9967964	0.99772114	0.9990833	0.998998	0.9988035
0.0	0.9764406	0.9962895	0.9925178	0.9951894	0.993853	0.9388104	0.9964386	0.99895406	0.98980576	0.99127066
0.0	0.9304149	0.9716591	0.9598839	0.9617547	0.97225374	0.92287093	0.9667624	0.9693587	0.9686337	0.9850353
0.0	0.9986873	0.9988225	0.99491405	0.9951805	0.9946844	0.9969394	0.9990357	0.99779224	0.99872273	0.9946173
0.0	0.99923134	0.9974044	0.99884206	0.9970536	0.99642843	0.9967964	0.99772114	0.9990833	0.998998	0.9988035
0.0	0.9986873	0.9988225	0.99491405	0.9951805	0.9946844	0.9969394	0.9990357	0.99779224	0.99872273	0.9946173
0.0	0.99923134	0.9974044	0.99884206	0.9970536	0.99642843	0.9967964	0.99772114	0.9990833	0.998998	0.9988035
0.0	0.9997507	0.99974936	0.99975544	0.999295	0.9976319	0.9994848	0.9990202	0.99967897	0.99957293	0.9993241
0.0	0.00040147876	0.0004672855	0.00060101505	0.00095862645	0.013297885	0.0005104987	0.0013974786	0.00015993556	0.0006258854	0.00015569096
0.0	0.9304149	0.9716591	0.9598839	0.9617547	0.97225374	0.92287093	0.9667624	0.9693587	0.9686337	0.9850353
0.0	0.98725677	0.99337244	0.9860169	0.9925323	0.986358	0.9944378	0.9899894	0.9886712	0.96876323	0.99624443
0.0	0.11204277	0.9999851	0.991402	0.99984384	0.8208162	0.99994016	0.9698879	0.999696	0.06047253	0.632157
0.0	3.6720343e-05	0.11343523	0.020228595	0.0005769985	0.12509318	0.054536838	0.0008960215	0.78844845	0.00021335899	0.00011685737
0.0	3.6720343e-05	0.11343523	0.020228595	0.0005769985	0.12509318	0.054536838	0.0008960215	0.78844845	0.00021335899	0.00011685737
0.0	0.9983864	0.9997892	0.9992717	0.99930847	0.9989015	0.9990332	0.99958915	0.9996234	0.9994654	0.99965346
0.0	0.99955577	0.999928	0.9998227	0.99983287	0.9995509	0.999729	0.9998586	0.99993694	0.9999039	0.9998266
0.0	0.99944526	0.99958855	0.99852824	0.99838626	0.9983348	0.99922025	0.999421	0.999663	0.9995633	0.9972951
0.0	0.9986197	0.99934036	0.9996068	0.9992574	0.99535733	0.9993131	0.9996458	0.9993507	0.9996315	0.9991357
0.0	0.99901676	0.99914	0.99636465	0.99723923	0.9963314	0.9979838	0.99907506	0.9987405	0.9992399	0.9967939
0.0	0.9986197	0.99934036	0.9996068	0.9992574	0.99535733	0.9993131	0.9996458	0.9993507	0.9996315	0.9991357
0.0	0.99901676	0.99914	0.99636465	0.99723923	0.9963314	0.9979838	0.99907506	0.9987405	0.9992399	0.9967939
0.0	0.9304149	0.9716591	0.9598839	0.9617547	0.97225374	0.92287093	0.9667624	0.9693587	0.9686337	0.9850353
0.0	0.9304149	0.9716591	0.9598839	0.9617547	0.97225374	0.92287093	0.9667624	0.9693587	0.9686337	0.9850353
0.0	0.9304149	0.9716591	0.9598839	0.9617547	0.97225374	0.92287093	0.9667624	0.9693587	0.9686337	0.9850353
0.0	0.99984694	0.99991155	0.9999001	0.9995908	0.99885714	0.9998062	0.99961615	0.9998857	0.9998323	0.9998956
0.0	0.9304149	0.9716591	0.9598839	0.9617547	0.97225374	0.92287093	0.9667624	0.9693587	0.9686337	0.9850353
0.0	0.99683434	0.9986739	0.9981223	0.99722016	0.9965661	0.99526465	0.9991041	0.9988493	0.9985317	0.9976937
0.0	0.9304149	0.9716591	0.9598839	0.9617547	0.97225374	0.92287093	0.9667624	0.9693587	0.9686337	0.9850353
0.0	0.99984694	0.99991155	0.9999001	0.9995908	0.99885714	0.9998062	0.99961615	0.9998857	0.9998323	0.9998956
0.0	0.9304149	0.9716591	0.9598839	0.9617547	0.97225374	0.92287093	0.9667624	0.9693587	0.9686337	0.9850353
0.0	3.558003e-05	0.00018549722	0.00014778801	0.00016700386	0.00034242464	2.564277e-05	8.547307e-05	0.00012258069	0.00014000524	6.667251e-05
0.0	0.9304149	0.9716591	0.9598839	0.9617547	0.97225374	0.92287093	0.9667624	0.9693587	0.9686337	0.9850353
0.0	0.9304149	0.9716591	0.9598839	0.9617547	0.97225374	0.92287093	0.9667624	0.9693587	0.9686337	0.9850353
0.0	0.99984694	0.99991155	0.9999001	0.9995908	0.99885714	0.9998062	0.99961615	0.9998857	0.9998323	0.9998956
0.0	0.9304149	0.9716591	0.9598839	0.9617547	0.97225374	0.92287093	0.9667624	0.9693587	0.9686337	0.9850353
0.0	0.9826302	0.9813564	0.956148	0.94619924	0.9645951	0.9593889	0.9785226	0.99546283	0.9669904	0.9924953
0.0	0.99984694	0.99991155	0.9999001	0.9995908	0.99885714	0.9998062	0.99961615	0.9998857	0.9998323	0.9998956
0.0	0.9304149	0.9716591	0.9598839	0.9617547	0.97225374	0.92287093	0.9667624	0.9693587	0.9686337	0.9850353
0.0	3.558003e-05	0.0001854974	0.00014778801	0.00016700402	0.00034242464	2.564277e-05	8.547307e-05	0.00012258081	0.00014000524	6.667251e-05
0.0	0.9995783	0.9996051	0.99888736	0.9983613	0.9982114	0.99940634	0.9994855	0.99959844	0.99961996	0.999302
0.0	0.9986197	0.99934036	0.9996068	0.9992574	0.99535733	0.9993131	0.9996458	0.9993507	0.9996315	0.9991357
0.0	0.9996364	0.9999486	0.9752088	0.9992385	0.99927145	0.99793905	0.9801846	0.99196273	0.99900776	0.96373606
0.0	0.9304149	0.9716591	0.9598839	0.9617547	0.97225374	0.92287093	0.9667624	0.9693587	0.9686337	0.9850353
0.0	0.98725677	0.99337244	0.9860169	0.9925323	0.986358	0.9944378	0.9899894	0.9886712	0.96876323	0.99624443
0.0	0.98725677	0.99337244	0.9860169	0.9925323	0.986358	0.9944378	0.9899894	0.9886712	0.96876323	0.99624443
0.0	0.98725677	0.99337244	0.9860169	0.9925323	0.986358	0.9944378	0.9899894	0.9886712	0.96876323	0.99624443
0.0	0.98725677	0.99337244	0.9860169	0.9925323	0.986358	0.9944378	0.9899894	0.9886712	0.96876323	0.99624443
0.0	0.9304149	0.9716591	0.9598839	0.9617547	0.97225374	0.92287093	0.9667624	0.9693587	0.9686337	0.9850353
0.0	0.9304149	0.9716591	0.9598839	0.9617547	0.97225374	0.92287093	0.9667624	0.9693587	0.9686337	0.9850353
0.0	0.9304149	0.9716591	0.9598839	0.9617547	0.97225374	0.92287093	0.9667624	0.9693587	0.9686337	0.9850353
0.0	0.9304149	0.9716591	0.9598839	0.9617547	0.97225374	0.92287093	0.9667624	0.9693587	0.9686337	0.9850353
0.0	0.9304149	0.9716591	0.9598839	0.9617547	0.97225374	0.92287093	0.9667624	0.9693587	0.9686337	0.9850353
0.0	0.9304149	0.9716591	0.9598839	0.9617547	0.97225374	0.92287093	0.9667624	0.9693587	0.9686337	0.9850353
0.0	0.9304149	0.9716591	0.9598839	0.9617547	0.97225374	0.92287093	0.9667624	0.9693587	0.9686337	0.9850353
0.0	0.99944526	0.99958855	0.99852824	0.99838626	0.9983348	0.99922025	0.999421	0.999663	0.9995633	0.9972951
0.0	0.9304149	0.9716591	0.9598839	0.9617547	0.97225374	0.92287093	0.9667624	0.9693587	0.9686337	0.9850353
0.0	0.9304149	0.9716591	0.9598839	0.9617547	0.97225374	0.92287093	0.9667624	0.9693587	0.9686337	0.9850353
0.0	0.9304149	0.9716591	0.9598839	0.9617547	0.97225374	0.92287093	0.9667624	0.9693587	0.9686337	0.9850353
0.0	0.9304149	0.9716591	0.9598839	0.9617547	0.97225374	0.92287093	0.9667624	0.9693587	0.9686337	0.9850353
0.0	0.9304149	0.9716591	0.9598839	0.9617547	0.97225374	0.92287093	0.9667624	0.9693587	0.9686337	0.9850353
0.0	0.99732345	0.9968251	0.9975381	0.9962114	0.9913863	0.9944449	0.9985018	0.99863964	0.9962528	0.9843052
0.0	0.9992619	0.9994271	0.99691474	0.99784076	0.99684477	0.9982077	0.9994223	0.9987463	0.99937963	0.998009
0.0	0.9986197	0.99934036	0.9996068	0.9992574	0.99535733	0.9993131	0.9996458	0.9993507	0.9996315	0.9991357
0.0	0.9986197	0.99934036	0.9996068	0.9992574	0.99535733	0.9993131	0.9996458	0.9993507	0.9996315	0.9991357
0.0	0.9986197	0.99934036	0.9996068	0.9992574	0.99535733	0.9993131	0.9996458	0.9993507	0.9996315	0.9991357
0.0	0.000113345755	0.00012820045	0.00012940458	0.00049048016	0.0022384524	0.0035044092	6.3185376e-05	0.001672235	0.00028882804	0.034361657
0.0	0.9304149	0.9716591	0.9598839	0.9617547	0.97225374	0.92287093	0.9667624	0.9693587	0.9686337	0.9850353
0.0	0.9986197	0.99934036	0.9996068	0.9992574	0.99535733	0.9993131	0.9996458	0.9993507	0.9996315	0.9991357
0.0	0.9941539	0.99624544	0.99253815	0.99735415	0.98899066	0.99653196	0.9959919	0.99643683	0.9870308	0.99624443
0.0	0.9304149	0.9716591	0.9598839	0.9617547	0.97225374	0.92287093	0.9667624	0.9693587	0.9686337	0.9850353
0.0	0.9304149	0.9716591	0.9598839	0.9617547	0.97225374	0.92287093	0.9667624	0.9693587	0.9686337	0.9850353
0.0	0.9304149	0.9716591	0.9598839	0.9617547	0.97225374	0.92287093	0.9667624	0.9693587	0.9686337	0.9850353
0.0	0.9986873	0.9988225	0.99491405	0.9951805	0.9946844	0.9969394	0.9990357	0.99779224	0.99872273	0.9946173
0.0	0.9304149	0.9716591	0.9598839	0.9617547	0.97225374	0.92287093	0.9667624	0.9693587	0.9686337	0.9850353
0.0	0.9304149	0.9716591	0.9598839	0.9617547	0.97225374	0.92287093	0.9667624	0.9693587	0.9686337	0.9850353
0.0	0.9304149	0.9716591	0.9598839	0.9617547	0.97225374	0.92287093	0.9667624	0.9693587	0.9686337	0.9850353
0.0	0.9304149	0.9716591	0.9598839	0.9617547	0.97225374	0.92287093	0.9667624	0.9693587	0.9686337	0.9850353
0.0	0.14137667	0.016084753	0.15328243	0.015855284	0.040334836	0.029983455	0.120639004	0.012224152	0.13177465	0.021699484
0.0	0.9999014	0.9999422	0.99993396	0.99982625	0.9996754	0.99988115	0.9999287	0.99994195	0.99992895	0.9998301
0.0	0.0011351644	0.0031332567	0.00020616833	0.12019909	0.005597508	0.03892492	0.095013954	0.26062784	0.0011841886	0.400599
0.0	0.9304149	0.9716591	0.9598839	0.9617547	0.97225374	0.92287093	0.9667624	0.9693587	0.9686337	0.9850353
0.0	0.9998006	0.99970347	0.9992562	0.9988003	0.99889296	0.9995278	0.99960524	0.9995677	0.99981016	0.99950016
0.0	0.9304149	0.9716591	0.9598839	0.9617547	0.97225374	0.92287093	0.9667624	0.9693587	0.9686337	0.9850353
0.0	0.9304149	0.9716591	0.9598839	0.9617547	0.97225374	0.92287093	0.9667624	0.9693587	0.9686337	0.9850353
0.0	0.9986197	0.99934036	0.9996068	0.9992574	0.99535733	0.9993131	0.9996458	0.9993507	0.9996315	0.9991357
0.0	0.9304149	0.9716591	0.9598839	0.9617547	0.97225374	0.92287093	0.9667624	0.9693587	0.9686337	0.9850353
0.0	0.9304149	0.9716591	0.9598839	0.9617547	0.97225374	0.92287093	0.9667624	0.9693587	0.9686337	0.9850353
0.0	0.053310085	0.00049716065	4.102903e-05	0.0011090958	0.00090708974	0.8797598	0.00015588125	0.00027344856	0.00030762135	0.69930047
0.0	0.053310085	0.00049716065	4.102903e-05	0.0011090958	0.00090708974	0.8797598	0.00015588125	0.00027344856	0.00030762135	0.69930047
0.0	7.093507e-05	0.00047360032	4.0322648e-05	0.00020581225	0.0065735625	0.0016378695	0.00041028045	8.007945e-05	0.00033517083	0.00043533705
0.0	0.9986197	0.99934036	0.9996068	0.9992574	0.99535733	0.9993131	0.9996458	0.9993507	0.9996315	0.9991357
0.0	0.13420875	0.018481258	0.15650705	0.024809094	0.03207533	0.010212042	0.058643293	0.030011363	0.07627071	0.050613213
0.0	0.98725677	0.99337244	0.9860169	0.9925323	0.986358	0.9944378	0.9899894	0.9886712	0.96876323	0.99624443
0.0	0.9304149	0.9716591	0.9598839	0.9617547	0.97225374	0.92287093	0.9667624	0.9693587	0.9686337	0.9850353
0.0	0.9304149	0.9716591	0.9598839	0.9617547	0.97225374	0.92287093	0.9667624	0.9693587	0.9686337	0.9850353
0.0	0.98725677	0.99337244	0.9860169	0.9925323	0.986358	0.9944378	0.9899894	0.9886712	0.96876323	0.99624443
0.0	0.030066682	0.7219543	0.37021577	0.0077961413	0.0006626671	0.5170429	0.005679842	0.96577424	0.42778468	0.51131237
0.0	0.9996605	0.9998492	0.99986017	0.99960536	0.9979342	0.9998368	0.99980694	0.99983895	0.9998703	0.9997837
0.0	0.0017203138	0.002570829	0.0030798963	0.0033030107	0.048844352	0.004054205	0.004145202	0.001383624	0.004038488	0.0007909133
0.0	0.030066682	0.7219543	0.37021577	0.0077961413	0.0006626671	0.5170429	0.005679842	0.96577424	0.42778468	0.51131237
0.0	0.9304149	0.9716591	0.9598839	0.9617547	0.97225374	0.92287093	0.9667624	0.9693587	0.9686337	0.9850353
0.0	0.030066682	0.7219543	0.37021577	0.0077961413	0.0006626671	0.5170429	0.005679842	0.96577424	0.42778468	0.51131237
0.0	0.9983864	0.9997892	0.9992717	0.99930847	0.9989015	0.9990332	0.99958915	0.9996234	0.9994654	0.99965346
0.0	0.9304149	0.9716591	0.9598839	0.9617547	0.97225374	0.92287093	0.9667624	0.9693587	0.9686337	0.9850353
0.0	0.9304149	0.9716591	0.9598839	0.9617547	0.97225374	0.92287093	0.9667624	0.9693587	0.9686337	0.9850353
0.0	0.9304149	0.9716591	0.9598839	0.9617547	0.97225374	0.92287093	0.9667624	0.9693587	0.9686337	0.9850353
0.0	0.9304149	0.9716591	0.9598839	0.9617547	0.97225374	0.92287093	0.9667624	0.9693587	0.9686337	0.9850353
0.0	9.06733e-05	0.00015555207	7.4547555e-05	0.00049048016	0.0019616727	0.0036035806	5.16142e-05	0.0026320056	0.0002500792	0.022646513
0.0	0.000113345755	0.00012820058	0.00012940445	0.00049048016	0.0022384524	0.0035044109	6.3185376e-05	0.0016722343	0.00028882804	0.034361657
0.0	0.9304149	0.9716591	0.9598839	0.9617547	0.97225374	0.92287093	0.9667624	0.9693587	0.9686337	0.9850353
0.0	0.99983835	0.99982375	0.9998123	0.9995696	0.99821484	0.9996811	0.9994418	0.9998361	0.9997291	0.99958795
0.0	5.1307146e-05	0.0008965732	0.0033682014	0.00067312026	0.0654066	0.04970588	0.00015530679	0.0112106865	0.0017905139	0.0013791057
0.0	5.1307146e-05	0.0008965732	0.0033682014	0.00067312026	0.0654066	0.04970588	0.00015530679	0.0112106865	0.0017905139	0.0013791057
0.0	5.1307146e-05	0.0008965732	0.0033682014	0.00067312026	0.0654066	0.04970588	0.00015530679	0.0112106865	0.0017905139	0.0013791057
0.0	0.007698047	0.101533964	0.057580017	0.021232245	0.08742789	0.0077462588	0.03997536	0.011332448	0.016087998	0.031474423
0.0	7.4440715e-05	0.9716591	0.9598839	0.00020362201	0.0026542812	0.000636566	9.778979e-05	0.0007951119	0.0002178728	0.9850353
0.0	0.00017632953	0.0001973481	0.00038289756	0.0013309327	0.0025585673	0.005434611	0.00028787766	0.001246527	0.009743867	0.16056967
0.0	0.00017632953	0.0001973481	0.00038289756	0.0013309327	0.0025585673	0.005434611	0.00028787766	0.001246527	0.009743867	0.16056967
0.0	0.9973405	0.0001973481	0.00038289756	0.094944276	0.02057676	0.91743225	0.04518642	0.41650486	0.9599182	0.16056967
0.0	0.99732345	0.9968251	0.9975381	0.9962114	0.9913863	0.9944449	0.9985018	0.99863964	0.9962528	0.9843052
0.0	0.9304149	0.9716591	0.9598839	0.9617547	0.97225374	0.92287093	0.9667624	0.9693587	0.9686337	0.9850353
0.0	0.9304149	0.9716591	0.9598839	0.9617547	0.97225374	0.92287093	0.9667624	0.9693587	0.9686337	0.9850353
0.0	0.38199383	0.70403296	0.0323283	0.31592512	0.41238135	0.294966	0.32451546	0.7918702	0.42923772	0.05300489
0.0	0.98725677	0.99337244	0.9860169	0.9925323	0.986358	0.9944378	0.9899894	0.9886712	0.96876323	0.99624443
0.0	0.9304149	0.9716591	0.9598839	0.9617547	0.97225374	0.92287093	0.9667624	0.9693587	0.9686337	0.9850353
0.0	0.9304149	0.9716591	0.9598839	0.9617547	0.97225374	0.92287093	0.9667624	0.9693587	0.9686337	0.9850353
0.0	0.9304149	0.9716591	0.9598839	0.9617547	0.97225374	0.92287093	0.9667624	0.9693587	0.9686337	0.9850353
0.0	0.99984694	0.99991155	0.9999001	0.9995908	0.99885714	0.9998062	0.99961615	0.9998857	0.9998323	0.9998956
0.0	0.9998006	0.99970347	0.9992562	0.9988003	0.99889296	0.9995278	0.99960524	0.9995677	0.99981016	0.99950016
0.0	0.9304149	0.9716591	0.9598839	0.9617547	0.97225374	0.92287093	0.9667624	0.9693587	0.9686337	0.9850353
0.0	0.9304149	0.9716591	0.9598839	0.9617547	0.97225374	0.92287093	0.9667624	0.9693587	0.9686337	0.9850353
0.0	0.9304149	0.9716591	0.9598839	0.9617547	0.97225374	0.92287093	0.9667624	0.9693587	0.9686337	0.9850353
0.0	0.9986873	0.9988225	0.99491405	0.9951805	0.9946844	0.9969394	0.9990357	0.99779224	0.99872273	0.9946173
0.0	0.9304149	0.9716591	0.9598839	0.9617547	0.97225374	0.92287093	0.9667624	0.9693587	0.9686337	0.9850353
0.0	0.97725964	0.9006743	0.9442759	0.97085774	0.98018336	0.90741295	0.99192566	0.95881367	0.9906906	0.9031582
0.0	0.99923134	0.9974044	0.99884206	0.9970536	0.99642843	0.9967964	0.99772114	0.9990833	0.998998	0.9988035
0.0	0.9304149	0.9716591	0.9598839	0.9617547	0.97225374	0.92287093	0.9667624	0.9693587	0.9686337	0.9850353
0.0	0.0016295857	0.0008433439	0.00023260032	0.0023277348	0.009248467	0.0072557055	0.0017871659	0.0018291476	0.0007557678	0.0007135542
0.0	0.9304149	0.9716591	0.9598839	0.9617547	0.97225374	0.92287093	0.9667624	0.9693587	0.9686337	0.9850353
0.0	0.9304149	0.9716591	0.9598839	0.9617547	0.97225374	0.92287093	0.9667624	0.9693587	0.9686337	0.9850353
0.0	1.3666437e-05	2.0853868e-05	4.9239083e-05	1.9637238e-05	0.0006590478	2.0626943e-05	4.073896e-05	7.733858e-05	8.5646854e-05	1.3823312e-05
0.0	0.9304149	0.9716591	0.9598839	0.9617547	0.97225374	0.92287093	0.9667624	0.9693587	0.9686337	0.9850353
0.0	0.9304149	0.9716591	0.9598839	0.9617547	0.97225374	0.92287093	0.9667624	0.9693587	0.9686337	0.9850353
0.0	0.00040147876	0.0004672855	0.00060101505	0.0009586269	0.013297892	0.0005104987	0.0013974786	0.00015993556	0.0006258854	0.00015569096
0.0	0.9997923	0.99928683	0.9996153	0.99897134	0.99894935	0.9992599	0.9994381	0.999348	0.9997311	0.9995993
0.0	0.9998006	0.99970347	0.9992562	0.9988003	0.99889296	0.9995278	0.99960524	0.9995677	0.99981016	0.99950016
0.0	0.9997923	0.99928683	0.9996153	0.99897134	0.99894935	0.9992599	0.9994381	0.999348	0.9997311	0.9995993
0.0	0.9304149	0.9716591	0.9598839	0.9617547	0.97225374	0.92287093	0.9667624	0.9693587	0.9686337	0.9850353
0.0	0.9986197	0.99934036	0.9996068	0.9992574	0.99535733	0.9993131	0.9996458	0.9993507	0.9996315	0.9991357
0.0	0.00040147838	0.0004672855	0.00060101534	0.00095862604	0.013297878	0.0005104985	0.0013974786	0.00015993572	0.0006258854	0.00015569096
0.0	0.7345668	0.8940672	0.5342245	0.66372734	0.9174786	0.98186994	0.9201832	0.92286295	0.83916634	0.64704794
0.0	0.0011313742	0.00080225326	0.0039357156	0.0020181101	0.020997312	0.0024259065	0.00057112024	0.0013566945	0.0011710726	0.0706337
0.0	0.00045767572	0.000568243	0.0007390938	0.001448354	0.018343367	0.00068737473	0.0019267723	0.00025282352	0.0011677659	0.00018466989
0.0	0.00045767572	0.00056824327	0.0007390938	0.001448354	0.018343367	0.00068737473	0.0019267723	0.00025282352	0.0011677659	0.00018466989
0.0	0.0011313742	0.00080225326	0.0039357156	0.0020181101	0.020997312	0.0024259065	0.00057112024	0.0013566945	0.0011710726	0.0706337
0.0	0.99732345	0.9968251	0.9975381	0.9962114	0.9913863	0.9944449	0.9985018	0.99863964	0.9962528	0.9843052
0.0	0.9304149	0.9716591	0.9598839	0.9617547	0.97225374	0.92287093	0.9667624	0.9693587	0.9686337	0.9850353
0.0	0.9304149	0.9716591	0.9598839	0.9617547	0.97225374	0.92287093	0.9667624	0.9693587	0.9686337	0.9850353
0.0	0.9304149	0.9716591	0.9598839	0.9617547	0.97225374	0.92287093	0.9667624	0.9693587	0.9686337	0.9850353
0.0	0.9304149	0.9716591	0.9598839	0.9617547	0.97225374	0.92287093	0.9667624	0.9693587	0.9686337	0.9850353
0.0	0.9304149	0.9716591	0.9598839	0.9617547	0.97225374	0.92287093	0.9667624	0.9693587	0.9686337	0.9850353
0.0	3.558003e-05	0.00018549722	0.00014778801	0.00016700402	0.00034242464	2.564277e-05	8.547307e-05	0.00012258081	0.00014000524	6.667251e-05
0.0	0.3015038	0.048909843	0.0027237206	0.12804231	0.7265107	0.025324615	0.02070489	0.14903644	0.4139315	0.016653815
0.0	0.9304149	0.9716591	0.9598839	0.9617547	0.97225374	0.92287093	0.9667624	0.9693587	0.9686337	0.9850353
0.0	0.9304149	0.9716591	0.9598839	0.9617547	0.97225374	0.92287093	0.9667624	0.9693587	0.9686337	0.9850353
0.0	0.99984694	0.99991155	0.9999001	0.9995908	0.99885714	0.9998062	0.99961615	0.9998857	0.9998323	0.9998956
0.0	0.99732345	0.9968251	0.9975381	0.9962114	0.9913863	0.9944449	0.9985018	0.99863964	0.9962528	0.9843052
0.0	0.9846193	0.9985642	0.9976618	0.99052155	0.99382	0.99742484	0.9977927	0.9935427	0.8992849	0.9987067
0.0	0.3015038	0.048909843	0.002723722	0.12804233	0.7265107	0.025324615	0.02070489	0.14903644	0.4139314	0.016653815
0.0	0.019595306	0.34603286	0.027976168	0.57607657	0.42665377	0.22907534	0.17528804	0.0057417713	0.030921958	0.012643651
0.0	0.9304149	0.9716591	0.9598839	0.9617547	0.97225374	0.92287093	0.9667624	0.9693587	0.9686337	0.9850353
0.0	0.9304149	0.9716591	0.9598839	0.9617547	0.97225374	0.92287093	0.9667624	0.9693587	0.9686337	0.9850353
0.0	0.9304149	0.9716591	0.9598839	0.9617547	0.97225374	0.92287093	0.9667624	0.9693587	0.9686337	0.9850353
0.0	0.9986197	0.99934036	0.9996068	0.9992574	0.99535733	0.9993131	0.9996458	0.9993507	0.9996315	0.9991357
0.0	0.9304149	0.9716591	0.9598839	0.9617547	0.97225374	0.92287093	0.9667624	0.9693587	0.9686337	0.9850353
0.0	0.99705493	0.9992354	0.9994469	0.99725217	0.9975083	0.9979253	0.9995646	0.99811316	0.99952626	0.99790645
0.0	8.1069775e-05	0.0002507757	4.2048898e-05	0.0001542392	0.015980868	0.0013972311	0.0005219556	0.00029257734	0.0012331118	8.850524e-05
0.0	0.9304149	0.9716591	0.9598839	0.9617547	0.97225374	0.92287093	0.9667624	0.9693587	0.9686337	0.9850353
0.0	0.00014153938	0.34555587	0.035829708	0.00018724546	0.32287693	0.0056504863	0.0032623503	0.35724205	0.00037098382	0.07862395
0.0	0.00014153938	0.34555587	0.035829708	0.00018724546	0.32287693	0.0056504863	0.0032623503	0.35724205	0.00037098382	0.07862395
0.0	0.00014153938	0.34555587	0.035829708	0.00018724546	0.32287693	0.0056504863	0.0032623503	0.35724205	0.00037098382	0.07862395
0.0	4.042171e-05	8.215942e-05	2.561073e-05	0.001406357	0.010655758	7.328321e-05	0.031004686	0.0010729245	9.9042176e-05	0.016643744
0.0	4.042171e-05	8.215942e-05	2.561073e-05	0.001406357	0.010655758	7.328321e-05	0.031004686	0.0010729245	9.9042176e-05	0.016643744
0.0	0.00017538834	0.00032079883	0.0007487376	0.00017716359	0.97225374	0.0011350823	0.0003832414	0.00033278475	0.0002155111	8.520785e-05
0.0	0.9304149	0.9716591	0.9598839	0.9617547	0.97225374	0.92287093	0.9667624	0.9693587	0.9686337	0.9850353
0.0	0.9304149	0.9716591	0.9598839	0.9617547	0.97225374	0.92287093	0.9667624	0.9693587	0.9686337	0.9850353
0.0	0.9996216	0.9993369	0.9993772	0.9988349	0.9985197	0.99926454	0.99903214	0.99856985	0.9997291	0.99940884
0.0	0.9996216	0.9993369	0.9993772	0.9988349	0.9985197	0.99926454	0.99903214	0.99856985	0.9997291	0.99940884
0.0	0.99984694	0.99991155	0.9999001	0.9995908	0.99885714	0.9998062	0.99961615	0.9998857	0.9998323	0.9998956
0.0	3.558003e-05	0.0001854974	0.00014778801	0.00016700402	0.00034242464	2.564277e-05	8.547307e-05	0.00012258081	0.00014000524	6.6672575e-05
0.0	0.3015038	0.048909843	0.002723722	0.12804231	0.7265107	0.025324615	0.020704884	0.14903644	0.4139315	0.016653815
0.0	0.99984694	0.99991155	0.9999001	0.9995908	0.99885714	0.9998062	0.99961615	0.9998857	0.9998323	0.9998956
0.0	3.558003e-05	0.0001854974	0.00014778801	0.00016700386	0.00034242464	2.564277e-05	8.547307e-05	0.00012258081	0.00014000524	6.667251e-05
0.0	0.3015038	0.048909843	0.002723722	0.12804231	0.7265107	0.025324607	0.020704884	0.14903641	0.4139314	0.016653815
0.0	0.9996216	0.9993369	0.9993772	0.9988349	0.9985197	0.99926454	0.99903214	0.99856985	0.9997291	0.99940884
0.0	0.99984694	0.99991155	0.9999001	0.9995908	0.99885714	0.9998062	0.99961615	0.9998857	0.9998323	0.9998956
0.0	3.558003e-05	0.00018549722	0.00014778801	0.00016700402	0.00034242464	2.564277e-05	8.547307e-05	0.00012258081	0.00014000524	6.667251e-05
0.0	0.3015038	0.048909843	0.0027237206	0.12804237	0.7265107	0.025324602	0.02070489	0.14903641	0.4139314	0.016653815
0.0	0.9996216	0.9993369	0.9993772	0.9988349	0.9985197	0.99926454	0.99903214	0.99856985	0.9997291	0.99940884
0.0	0.99984694	0.99991155	0.9999001	0.9995908	0.99885714	0.9998062	0.99961615	0.9998857	0.9998323	0.9998956
0.0	3.558003e-05	0.00018549722	0.00014778801	0.00016700402	0.00034242464	2.564277e-05	8.547307e-05	0.00012258081	0.00014000524	6.6672575e-05
0.0	0.3015038	0.048909843	0.002723722	0.12804231	0.7265107	0.025324615	0.020704884	0.14903641	0.4139314	0.016653815
0.0	0.98725677	0.99337244	0.9860169	0.9925323	0.986358	0.9944378	0.9899894	0.9886712	0.96876323	0.99624443
0.0	0.9304149	0.9716591	0.9598839	0.9617547	0.97225374	0.92287093	0.9667624	0.9693587	0.9686337	0.9850353
0.0	0.9304149	0.9716591	0.9598839	0.9617547	0.97225374	0.92287093	0.9667624	0.9693587	0.9686337	0.9850353
0.0	0.99923134	0.9974044	0.99884206	0.9970536	0.99642843	0.9967964	0.99772114	0.9990833	0.998998	0.9988035
0.0	0.9304149	0.9716591	0.9598839	0.9617547	0.97225374	0.92287093	0.9667624	0.9693587	0.9686337	0.9850353
0.0	3.6732323e-05	0.00011835944	8.033177e-05	9.797516e-05	0.033591215	0.92287093	0.0005558928	0.0007842578	0.00067020295	0.00018011384
0.0	0.65107065	0.9822205	0.6560006	0.022318887	0.8171458	0.006214663	0.5156899	0.082313605	0.019438552	0.9859886
0.0	0.9997124	0.99982244	0.9998865	0.99955493	0.9994025	0.9995485	0.9998282	0.999739	0.999874	0.9994954
0.0	0.9304149	0.9716591	0.9598839	0.9617547	0.97225374	0.92287093	0.9667624	0.9693587	0.9686337	0.9850353
0.0	0.015202121	0.0022131822	0.019821474	0.0022770078	0.008273467	0.0019970671	0.0109526375	0.006211339	0.01748096	0.005909371
0.0	0.015202107	0.0022131822	0.01982148	0.002277009	0.008273467	0.0019970662	0.0109526375	0.006211339	0.01748096	0.005909371
0.0	0.015202113	0.0022131822	0.019821474	0.002277009	0.008273467	0.0019970662	0.0109526375	0.006211339	0.01748096	0.005909371
0.0	0.015202113	0.0022131822	0.019821474	0.002277009	0.008273467	0.0019970662	0.010952627	0.006211339	0.01748096	0.0059093735
0.0	0.015202113	0.0022131822	0.019821474	0.002277009	0.008273467	0.0019970662	0.010952627	0.006211339	0.01748096	0.005909371
0.0	0.015202113	0.0022131822	0.01982148	0.0022770078	0.008273467	0.0019970662	0.0109526375	0.006211339	0.01748096	0.005909371
0.0	0.015202113	0.0022131822	0.019821474	0.002277009	0.008273467	0.0019970662	0.010952627	0.006211339	0.01748096	0.005909371
0.0	0.98725677	0.99337244	0.9860169	0.9925323	0.986358	0.9944378	0.9899894	0.9886712	0.96876323	0.99624443
0.0	0.98725677	0.99337244	0.9860169	0.9925323	0.986358	0.9944378	0.9899894	0.9886712	0.96876323	0.99624443
0.0	0.9304149	0.9716591	0.9598839	0.9617547	0.97225374	0.92287093	0.9667624	0.9693587	0.9686337	0.9850353
0.0	0.9304149	0.9716591	0.9598839	0.9617547	0.97225374	0.92287093	0.9667624	0.9693587	0.9686337	0.9850353
0.0	0.98725677	0.99337244	0.9860169	0.9925323	0.986358	0.9944378	0.9899894	0.9886712	0.96876323	0.99624443
0.0	0.9304149	0.9716591	0.9598839	0.9617547	0.97225374	0.92287093	0.9667624	0.9693587	0.9686337	0.9850353
0.0	0.98725677	0.99337244	0.9860169	0.9925323	0.986358	0.9944378	0.9899894	0.9886712	0.96876323	0.99624443
0.0	0.9304149	0.9716591	0.9598839	0.9617547	0.97225374	0.92287093	0.9667624	0.9693587	0.9686337	0.9850353
0.0	0.98725677	0.99337244	0.9860169	0.9925323	0.986358	0.9944378	0.9899894	0.9886712	0.96876323	0.99624443
0.0	0.9304149	0.9716591	0.9598839	0.9617547	0.97225374	0.92287093	0.9667624	0.9693587	0.9686337	0.9850353
0.0	0.98725677	0.99337244	0.9860169	0.9925323	0.986358	0.9944378	0.9899894	0.9886712	0.96876323	0.99624443
0.0	0.9304149	0.9716591	0.9598839	0.9617547	0.97225374	0.92287093	0.9667624	0.9693587	0.9686337	0.9850353
0.0	0.98725677	0.99337244	0.9860169	0.9925323	0.986358	0.9944378	0.9899894	0.9886712	0.96876323	0.99624443
0.0	0.9304149	0.9716591	0.9598839	0.9617547	0.97225374	0.92287093	0.9667624	0.9693587	0.9686337	0.9850353
0.0	0.98725677	0.99337244	0.9860169	0.9925323	0.986358	0.9944378	0.9899894	0.9886712	0.96876323	0.99624443
0.0	0.98725677	0.99337244	0.9860169	0.9925323	0.986358	0.9944378	0.9899894	0.9886712	0.96876323	0.99624443
0.0	0.9304149	0.9716591	0.9598839	0.9617547	0.97225374	0.92287093	0.9667624	0.9693587	0.9686337	0.9850353
0.0	0.98725677	0.99337244	0.9860169	0.9925323	0.986358	0.9944378	0.9899894	0.9886712	0.96876323	0.99624443
0.0	0.9304149	0.9716591	0.9598839	0.9617547	0.97225374	0.92287093	0.9667624	0.9693587	0.9686337	0.9850353
0.0	0.98725677	0.99337244	0.9860169	0.9925323	0.986358	0.9944378	0.9899894	0.9886712	0.96876323	0.99624443
0.0	0.9304149	0.9716591	0.9598839	0.9617547	0.97225374	0.92287093	0.9667624	0.9693587	0.9686337	0.9850353
0.0	0.9304149	0.9716591	0.9598839	0.9617547	0.97225374	0.92287093	0.9667624	0.9693587	0.9686337	0.9850353
0.0	0.98725677	0.99337244	0.9860169	0.9925323	0.986358	0.9944378	0.9899894	0.9886712	0.96876323	0.99624443
0.0	0.98725677	0.99337244	0.9860169	0.9925323	0.986358	0.9944378	0.9899894	0.9886712	0.96876323	0.99624443
0.0	0.98725677	0.99337244	0.9860169	0.9925323	0.986358	0.9944378	0.9899894	0.9886712	0.96876323	0.99624443
0.0	0.98725677	0.99337244	0.9860169	0.9925323	0.986358	0.9944378	0.9899894	0.9886712	0.96876323	0.99624443
0.0	0.98725677	0.99337244	0.9860169	0.9925323	0.986358	0.9944378	0.9899894	0.9886712	0.96876323	0.99624443
0.0	0.9304149	0.9716591	0.9598839	0.9617547	0.97225374	0.92287093	0.9667624	0.9693587	0.9686337	0.9850353
0.0	0.98725677	0.99337244	0.9860169	0.9925323	0.986358	0.9944378	0.9899894	0.9886712	0.96876323	0.99624443
0.0	0.9304149	0.9716591	0.9598839	0.9617547	0.97225374	0.92287093	0.9667624	0.9693587	0.9686337	0.9850353
0.0	0.9304149	0.9716591	0.9598839	0.9617547	0.97225374	0.92287093	0.9667624	0.9693587	0.9686337	0.9850353
0.0	0.98725677	0.99337244	0.9860169	0.9925323	0.986358	0.9944378	0.9899894	0.9886712	0.96876323	0.99624443
0.0	0.9304149	0.9716591	0.9598839	0.9617547	0.97225374	0.92287093	0.9667624	0.9693587	0.9686337	0.9850353
0.0	0.9304149	0.9716591	0.9598839	0.9617547	0.97225374	0.92287093	0.9667624	0.9693587	0.9686337	0.9850353
0.0	0.98725677	0.99337244	0.9860169	0.9925323	0.986358	0.9944378	0.9899894	0.9886712	0.96876323	0.99624443
0.0	0.9304149	0.9716591	0.9598839	0.9617547	0.97225374	0.92287093	0.9667624	0.9693587	0.9686337	0.9850353
0.0	0.98725677	0.99337244	0.9860169	0.9925323	0.986358	0.9944378	0.9899894	0.9886712	0.96876323	0.99624443
0.0	0.9304149	0.9716591	0.9598839	0.9617547	0.97225374	0.92287093	0.9667624	0.9693587	0.9686337	0.9850353
0.0	0.9304149	0.9716591	0.9598839	0.9617547	0.97225374	0.92287093	0.9667624	0.9693587	0.9686337	0.9850353
0.0	0.9304149	0.9716591	0.9598839	0.9617547	0.97225374	0.92287093	0.9667624	0.9693587	0.9686337	0.9850353
0.0	0.9304149	0.9716591	0.9598839	0.9617547	0.97225374	0.92287093	0.9667624	0.9693587	0.9686337	0.9850353
0.0	0.9304149	0.9716591	0.9598839	0.9617547	0.97225374	0.92287093	0.9667624	0.9693587	0.9686337	0.9850353
0.0	0.97725964	0.9006743	0.9442759	0.97085774	0.98018336	0.90741295	0.99192566	0.95881367	0.9906906	0.90315807
0.0	0.99923134	0.9974044	0.99884206	0.9970536	0.99642843	0.9967964	0.99772114	0.9990833	0.998998	0.9988035
0.0	0.9304149	0.9716591	0.9598839	0.9617547	0.97225374	0.92287093	0.9667624	0.9693587	0.9686337	0.9850353
0.0	0.99976915	0.9998344	0.9998754	0.9996371	0.9993783	0.9993273	0.9998672	0.9997507	0.99988437	0.99957937
0.0	0.9304149	0.9716591	0.9598839	0.9617547	0.97225374	0.92287093	0.9667624	0.9693587	0.9686337	0.9850353
0.0	0.9304149	0.9716591	0.9598839	0.9617547	0.97225374	0.92287093	0.9667624	0.9693587	0.9686337	0.9850353
0.0	0.99732345	0.9968251	0.9975381	0.9962114	0.9913863	0.9944449	0.9985018	0.99863964	0.9962528	0.9843052
0.0	0.9996697	0.9997328	0.9986852	0.99829656	0.99822766	0.9994543	0.9993554	0.9990645	0.9998172	0.99927706
0.0	0.9996364	0.9999486	0.9752088	0.9992385	0.99927145	0.99793905	0.9801846	0.99196273	0.99900776	0.96373606
0.0	0.9304149	0.9716591	0.9598839	0.9617547	0.97225374	0.92287093	0.9667624	0.9693587	0.9686337	0.9850353
0.0	0.9304149	0.9716591	0.9598839	0.9617547	0.97225374	0.92287093	0.9667624	0.9693587	0.9686337	0.9850353
0.0	0.9304149	0.9716591	0.9598839	0.9617547	0.97225374	0.92287093	0.9667624	0.9693587	0.9686337	0.9850353
0.0	0.9304149	0.9716591	0.9598839	0.9617547	0.97225374	0.92287093	0.9667624	0.9693587	0.9686337	0.9850353
0.0	0.9304149	0.9716591	0.9598839	0.9617547	0.97225374	0.92287093	0.9667624	0.9693587	0.9686337	0.9850353
0.0	0.9304149	0.9716591	0.9598839	0.9617547	0.97225374	0.92287093	0.9667624	0.9693587	0.9686337	0.9850353
0.0	0.9304149	0.9716591	0.9598839	0.9617547	0.97225374	0.92287093	0.9667624	0.9693587	0.9686337	0.9850353
0.0	0.9304149	0.9716591	0.9598839	0.9617547	0.97225374	0.92287093	0.9667624	0.9693587	0.9686337	0.9850353
0.0	0.9304149	0.9716591	0.9598839	0.9617547	0.97225374	0.92287093	0.9667624	0.9693587	0.9686337	0.9850353
0.0	0.9304149	0.9716591	0.9598839	0.9617547	0.97225374	0.92287093	0.9667624	0.9693587	0.9686337	0.9850353
0.0	0.9304149	0.9716591	0.9598839	0.9617547	0.97225374	0.92287093	0.9667624	0.9693587	0.9686337	0.9850353
0.0	0.17875862	0.8818997	0.9103214	0.32183427	0.9521783	0.92579067	0.8412016	0.78403854	0.1378804	0.9825906
0.0	0.9304149	0.9716591	0.9598839	0.9617547	0.97225374	0.92287093	0.9667624	0.9693587	0.9686337	0.9850353
0.0	0.99683434	0.9986739	0.9981223	0.99722016	0.9965661	0.99526465	0.9991041	0.9988493	0.9985317	0.9976937
0.0	0.99984694	0.99991155	0.9999001	0.9995908	0.99885714	0.9998062	0.99961615	0.9998857	0.9998323	0.9998956
0.0	0.9304149	0.9716591	0.9598839	0.9617547	0.97225374	0.92287093	0.9667624	0.9693587	0.9686337	0.9850353
0.0	0.99279517	0.9883725	0.99160516	0.98864216	0.9888743	0.9845068	0.99577206	0.99743	0.9928027	0.9680302
0.0	0.0051511885	0.055138506	6.2432206e-05	0.0051055285	0.01495318	8.684098e-05	0.07859705	0.00031753423	7.593314e-05	0.18507059
0.0	0.0051511885	0.055138506	6.2432206e-05	0.0051055285	0.01495318	8.684098e-05	0.07859705	0.00031753423	7.593314e-05	0.18507059
0.0	0.9986873	0.9988225	0.99491405	0.9951805	0.9946844	0.9969394	0.9990357	0.99779224	0.99872273	0.9946173
0.0	0.00040147876	0.0004672855	0.00060101505	0.00095862645	0.013297892	0.0005104987	0.0013974786	0.00015993556	0.0006258854	0.00015569082
0.0	0.99923134	0.9974044	0.99884206	0.9970536	0.99642843	0.9967964	0.99772114	0.9990833	0.998998	0.9988035
0.0	0.9998006	0.99970347	0.9992562	0.9988003	0.99889296	0.9995278	0.99960524	0.9995677	0.99981016	0.99950016
0.0	0.9996697	0.9997328	0.9986852	0.99829656	0.99822766	0.9994543	0.9993554	0.9990645	0.9998172	0.99927706
0.0	0.9304149	0.9716591	0.9598839	0.9617547	0.97225374	0.92287093	0.9667624	0.9693587	0.9686337	0.9850353
0.0	0.99953294	0.9997003	0.9998299	0.99943453	0.9991049	0.99909425	0.9997887	0.9996493	0.9998192	0.99918276
0.0	0.9304149	0.9716591	0.9598839	0.9617547	0.97225374	0.92287093	0.9667624	0.9693587	0.9686337	0.9850353
0.0	0.9991943	0.9991586	0.9968004	0.997297	0.9961463	0.9982685	0.9993118	0.99872726	0.99920136	0.9954846
0.0	0.9304149	0.9716591	0.9598839	0.9617547	0.97225374	0.92287093	0.9667624	0.9693587	0.9686337	0.9850353
0.0	0.9996697	0.9997328	0.9986852	0.99829656	0.99822766	0.9994543	0.9993554	0.9990645	0.9998172	0.99927706
0.0	0.120795794	0.11514594	0.23310806	0.17851692	0.45118624	0.23662676	0.58698046	0.30746388	0.3716204	0.13371156
0.0	0.9996216	0.9993369	0.9993772	0.9988349	0.9985197	0.99926454	0.99903214	0.99856985	0.9997291	0.99940884
0.0	0.9304149	0.9716591	0.9598839	0.9617547	0.97225374	0.92287093	0.9667624	0.9693587	0.9686337	0.9850353
0.0	0.9304149	0.9716591	0.9598839	0.9617547	0.97225374	0.92287093	0.9667624	0.9693587	0.9686337	0.9850353
0.0	0.9304149	0.9716591	0.9598839	0.9617547	0.97225374	0.92287093	0.9667624	0.9693587	0.9686337	0.9850353
0.0	0.00040147876	0.0004672855	0.00060101505	0.00095862645	0.013297892	0.0005104987	0.0013974786	0.00015993556	0.0006258854	0.00015569082
0.0	0.99923134	0.9974044	0.99884206	0.9970536	0.99642843	0.9967964	0.99772114	0.9990833	0.998998	0.9988035
0.0	0.99785256	0.9987987	0.99802727	0.9953637	0.99286556	0.99587184	0.9981152	0.99833244	0.99511033	0.99867487
0.0	0.9304149	0.9716591	0.9598839	0.9617547	0.97225374	0.92287093	0.9667624	0.9693587	0.9686337	0.9850353
0.0	0.9304149	0.9716591	0.9598839	0.9617547	0.97225374	0.92287093	0.9667624	0.9693587	0.9686337	0.9850353
0.0	0.9304149	0.9716591	0.9598839	0.9617547	0.97225374	0.92287093	0.9667624	0.9693587	0.9686337	0.9850353
0.0	0.9304149	0.9716591	0.95988405	0.9617547	0.97225374	0.92287093	0.9667624	0.9693587	0.9686337	0.9850353
0.0	0.9304149	0.9716591	0.9598839	0.9617547	0.97225374	0.92287093	0.9667624	0.9693587	0.9686337	0.9850353
0.0	0.9304149	0.9716591	0.9598839	0.9617547	0.97225374	0.92287093	0.9667624	0.9693587	0.9686337	0.9850353
0.0	0.99953294	0.9997003	0.9998299	0.99943453	0.9991049	0.99909425	0.9997887	0.9996493	0.9998192	0.99918276
0.0	0.99984694	0.99991155	0.9999001	0.9995908	0.99885714	0.9998062	0.99961615	0.9998857	0.9998323	0.9998956
0.0	0.9304149	0.9716591	0.9598839	0.9617547	0.97225374	0.92287093	0.9667624	0.9693587	0.9686337	0.9850353
0.0	0.9304149	0.9716591	0.9598839	0.9617547	0.97225374	0.92287093	0.9667624	0.9693587	0.9686337	0.9850353
0.0	0.9304149	0.9716591	0.9598839	0.9617547	0.97225374	0.92287093	0.9667624	0.9693587	0.9686337	0.9850353
0.0	0.99984694	0.99991155	0.9999001	0.9995908	0.99885714	0.9998062	0.99961615	0.9998857	0.9998323	0.9998956
0.0	0.9304149	0.9716591	0.9598839	0.9617547	0.97225374	0.92287093	0.9667624	0.9693587	0.9686337	0.9850353
0.0	3.558003e-05	0.0001854974	0.00014778801	0.00016700386	0.00034242464	2.564277e-05	8.547307e-05	0.00012258069	0.00014000524	6.667251e-05
0.0	0.9304149	0.9716591	0.9598839	0.9617547	0.97225374	0.92287093	0.9667624	0.9693587	0.9686337	0.9850353
0.0	0.99683434	0.9986739	0.9981223	0.99722016	0.9965661	0.99526465	0.9991041	0.9988493	0.9985317	0.9976937
0.0	0.99984694	0.99991155	0.9999001	0.9995908	0.99885714	0.9998062	0.99961615	0.9998857	0.9998323	0.9998956
0.0	0.9304149	0.9716591	0.9598839	0.9617547	0.97225374	0.92287093	0.9667624	0.9693587	0.9686337	0.9850353
0.0	0.9304149	0.9716591	0.9598839	0.9617547	0.97225374	0.92287093	0.9667624	0.9693587	0.9686337	0.9850353
0.0	0.99279517	0.9883725	0.99160516	0.98864216	0.9888743	0.9845068	0.99577206	0.99743	0.9928027	0.9680302
0.0	0.18871404	0.9175934	0.5445088	0.050472334	0.48666853	0.91274315	0.22704461	0.9674857	0.68208414	0.35084403
0.0	0.10573966	0.25919163	0.0024708456	0.7194915	0.0057622646	0.75972474	0.12079946	0.99816316	0.030255595	0.74048406
0.0	0.9304149	0.9716591	0.9598839	0.9617547	0.97225374	0.92287093	0.9667624	0.9693587	0.9686337	0.9850353
0.0	0.9304149	0.9716591	0.9598839	0.9617547	0.97225374	0.92287093	0.9667624	0.9693587	0.9686337	0.9850353
0.0	0.99984694	0.99991155	0.9999001	0.9995908	0.99885714	0.9998062	0.99961615	0.9998857	0.9998323	0.9998956
0.0	0.9304149	0.9716591	0.9598839	0.9617547	0.97225374	0.92287093	0.9667624	0.9693587	0.9686337	0.9850353
0.0	3.558003e-05	0.00018549722	0.00014778801	0.00016700402	0.00034242464	2.564277e-05	8.547307e-05	0.00012258069	0.00014000524	6.6672575e-05
0.0	0.3015038	0.048909843	0.0027237206	0.12804233	0.7265107	0.025324615	0.020704884	0.14903641	0.4139315	0.016653815
0.0	0.9997507	0.99974936	0.99975544	0.999295	0.9976319	0.9994848	0.9990202	0.99967897	0.99957293	0.9993241
0.0	0.9997507	0.99974936	0.99975544	0.999295	0.9976319	0.9994848	0.9990202	0.99967897	0.99957293	0.9993241
0.0	0.9997507	0.99974936	0.99975544	0.999295	0.9976319	0.9994848	0.9990202	0.99967897	0.99957293	0.9993241
0.0	0.18189758	0.20367569	0.17215027	0.11847162	0.794788	0.2301998	0.18806326	0.41078317	0.1872388	0.035931278
0.0	0.09927309	0.06879769	0.071231335	0.06349047	0.5569127	0.08904352	0.09938815	0.122867204	0.11057219	0.032022867
0.0	0.9998006	0.99970347	0.9992562	0.9988003	0.99889296	0.9995278	0.99960524	0.9995677	0.99981016	0.99950016
0.0	0.9304149	0.9716591	0.9598839	0.9617547	0.97225374	0.92287093	0.9667624	0.9693587	0.9686337	0.9850353
0.0	0.9304149	0.9716591	0.9598839	0.9617547	0.97225374	0.92287093	0.9667624	0.9693587	0.9686337	0.9850353
0.0	0.9304149	0.9716591	0.9598839	0.9617547	0.97225374	0.92287093	0.9667624	0.9693587	0.9686337	0.9850353
0.0	0.9986197	0.99934036	0.9996068	0.9992574	0.99535733	0.9993131	0.9996458	0.9993507	0.9996315	0.9991357
0.0	0.12256621	0.021007499	0.05489941	0.013367079	0.026241211	0.013282184	0.081791386	0.014061631	0.030319018	0.04854385
0.0	0.9304149	0.9716591	0.9598839	0.9617547	0.97225374	0.92287093	0.9667624	0.9693587	0.9686337	0.9850353
0.0	0.9986873	0.9988225	0.99491405	0.9951805	0.9946844	0.9969394	0.9990357	0.99779224	0.99872273	0.9946173
0.0	0.9998006	0.99970347	0.9992562	0.9988003	0.99889296	0.9995278	0.99960524	0.9995677	0.99981016	0.99950016
0.0	0.00040147876	0.0004672855	0.00060101505	0.0009586269	0.013297892	0.0005104987	0.0013974786	0.00015993556	0.0006258854	0.00015569096
0.0	0.00012995572	0.00012135717	0.00021741254	6.6361004e-05	0.00031209766	0.00016852158	2.0342104e-05	0.0055111293	0.0008660297	0.0016613179
0.0	0.9304149	0.9716591	0.9598839	0.9617547	0.97225374	0.92287093	0.9667624	0.9693587	0.9686337	0.9850353
0.0	0.97725964	0.9006743	0.9442759	0.97085774	0.98018336	0.90741295	0.99192566	0.95881367	0.9906906	0.90315807
0.0	0.0016295849	0.0008433439	0.00023260053	0.0023277348	0.009248467	0.0072557055	0.0017871666	0.0018291476	0.0007557671	0.0007135539
0.0	0.9304149	0.9716591	0.9598839	0.9617547	0.97225374	0.92287093	0.9667624	0.9693587	0.9686337	0.9850353
0.0	0.0053474214	0.0026925388	0.0026410262	0.0017665495	0.05676375	0.0050521162	0.0026408352	0.0030093903	0.0037525282	0.0018865078
0.0	0.9304149	0.9716591	0.9598839	0.9617547	0.97225374	0.92287093	0.9667624	0.9693587	0.9686337	0.9850353
0.0	0.9304149	0.9716591	0.9598839	0.9617547	0.97225374	0.92287093	0.9667624	0.9693587	0.9686337	0.9850353
0.0	0.9304149	0.9716591	0.9598839	0.9617547	0.97225374	0.92287093	0.9667624	0.9693587	0.9686337	0.9850353
0.0	0.9304149	0.9716591	0.9598839	0.9617547	0.97225374	0.92287093	0.9667624	0.9693587	0.9686337	0.9850353
0.0	0.99923134	0.9974044	0.99884206	0.9970536	0.99642843	0.9967964	0.99772114	0.9990833	0.998998	0.9988035
0.0	0.9304149	0.9716591	0.9598839	0.9617547	0.97225374	0.92287093	0.9667624	0.9693587	0.9686337	0.9850353
0.0	0.013467673	0.005223576	0.00065988465	0.033665556	0.04413373	0.089226566	0.008905132	0.020972151	0.0040185144	0.006425305
0.0	0.3015038	0.048909843	0.002723722	0.12804233	0.7265107	0.025324615	0.020704884	0.14903644	0.4139315	0.016653815
0.0	1.3666437e-05	2.0853868e-05	4.9239035e-05	1.9637238e-05	0.00065904815	2.0626943e-05	4.073896e-05	7.733858e-05	8.5646854e-05	1.3823312e-05
0.0	3.5979374e-05	3.9486848e-05	1.7007207e-05	1.7760301e-05	0.0005546694	9.4640054e-05	3.8679027e-05	6.8575326e-05	7.347802e-05	1.8687178e-05
0.0	0.9304149	0.9716591	0.9598839	0.9617547	0.97225374	0.92287093	0.9667624	0.9693587	0.9686337	0.9850353
0.0	0.9986873	0.9988225	0.99491405	0.9951805	0.9946844	0.9969394	0.9990357	0.99779224	0.99872273	0.9946173
0.0	0.9980128	0.99723744	0.99715304	0.9967675	0.99678516	0.9970197	0.99772364	0.99939954	0.99801815	0.9840008
0.0	0.001277658	0.0028900413	0.0020578033	0.0034540799	0.05574419	0.0021806343	0.0033043488	0.0012538335	0.0021127246	0.0002827532
0.0	0.019555034	0.6051038	0.012240861	0.72499627	0.21695136	0.69178575	0.002550973	0.061116967	0.019568538	0.004863705
0.0	0.019555034	0.6051038	0.012240861	0.72499627	0.21695136	0.69178575	0.002550973	0.061116967	0.019568538	0.004863705
0.0	0.019555034	0.6051038	0.012240861	0.72499627	0.21695136	0.69178575	0.002550973	0.061116967	0.019568538	0.004863705
0.0	0.99542713	0.9913538	0.9934056	0.99404824	0.9927654	0.9893399	0.99599814	0.9980988	0.9958476	0.98120534
0.0	0.9980128	0.99723744	0.99715304	0.9967675	0.99678516	0.9970197	0.99772364	0.99939954	0.99801815	0.9840008
0.0	0.0017616735	0.004353374	0.0011535216	0.017042745	0.017421992	0.0032775342	0.04669448	0.32230604	0.000221058	0.000312665
0.0	0.0005094995	0.0006620968	0.0007798375	0.0017094176	0.020138016	0.00072111626	0.0015669902	0.00032203895	0.0012794012	0.00023321187
0.0	0.0017616735	0.004353374	0.0011535216	0.017042745	0.017421992	0.0032775342	0.04669448	0.32230604	0.000221058	0.000312665
0.0	0.0017616735	0.004353374	0.0011535216	0.017042745	0.017421992	0.0032775342	0.04669448	0.32230604	0.000221058	0.000312665
0.0	0.9304149	0.9716591	0.9598839	0.9617547	0.97225374	0.92287093	0.9667624	0.9693587	0.9686337	0.9850353
0.0	0.9998006	0.99970347	0.9992562	0.9988003	0.99889296	0.9995278	0.99960524	0.9995677	0.99981016	0.99950016
0.0	0.9997923	0.99928683	0.9996153	0.99897134	0.99894935	0.9992599	0.9994381	0.999348	0.9997311	0.9995993
0.0	0.99984694	0.99991155	0.9999001	0.9995908	0.99885714	0.9998062	0.99961615	0.9998857	0.9998323	0.9998956
0.0	0.8013215	0.993453	0.9813337	0.776444	0.9006277	0.97046643	0.9273004	0.98807096	0.9504644	0.8202771
0.0	0.9304149	0.9716591	0.9598839	0.9617547	0.97225374	0.92287093	0.9667624	0.9693587	0.9686337	0.9850353
0.0	0.00038628725	0.08899555	0.9598839	0.003684949	0.08308454	0.5768493	0.004464697	0.053590983	0.0015153837	0.006831159
0.0	0.9304149	0.9716591	0.9598839	0.9617547	0.97225374	0.92287093	0.9667624	0.9693587	0.9686337	0.9850353
0.0	0.9304149	0.9716591	0.9598839	0.9617547	0.97225374	0.92287093	0.9667624	0.9693587	0.9686337	0.9850353
0.0	0.9304149	0.9716591	0.9598839	0.9617547	0.97225374	0.92287093	0.9667624	0.9693587	0.9686337	0.9850353
0.0	0.0009723614	0.0010104866	0.00049784896	0.0003160968	0.003468544	0.0010751976	0.00036083919	0.00030174627	0.0008047497	0.0002775148
0.0	0.9304149	0.9716591	0.9598839	0.9617547	0.97225374	0.92287093	0.9667624	0.9693587	0.9686337	0.9850353
0.0	0.9304149	0.9716591	0.9598839	0.9617547	0.97225374	0.92287093	0.9667624	0.9693587	0.9686337	0.9850353
0.0	0.9304149	0.9716591	0.9598839	0.9617547	0.97225374	0.92287093	0.9667624	0.9693587	0.9686337	0.9850353
0.0	0.9304149	0.9716591	0.9598839	0.9617547	0.97225374	0.92287093	0.9667624	0.9693587	0.9686337	0.9850353
0.0	0.9304149	0.9716591	0.9598839	0.9617547	0.97225374	0.92287093	0.9667624	0.9693587	0.9686337	0.9850353
0.0	0.99923134	0.9974044	0.99884206	0.9970536	0.99642843	0.9967964	0.99772114	0.9990833	0.998998	0.9988035
0.0	0.981714	0.98007005	0.96708393	0.8985694	0.9351738	0.9636966	0.98782337	0.9290121	0.9169366	0.937171
0.0	0.00071195187	0.0014057972	0.48941168	0.027304297	0.33072785	0.06701767	0.0024979915	0.00022079237	0.0001389384	0.10814126
0.0	0.99923134	0.9974044	0.99884206	0.9970536	0.99642843	0.9967964	0.99772114	0.9990833	0.998998	0.9988035
0.0	0.9304149	0.9716591	0.9598839	0.9617547	0.97225374	0.92287093	0.9667624	0.9693587	0.9686337	0.9850353
0.0	0.9304149	0.9716591	0.9598839	0.9617547	0.97225374	0.92287093	0.9667624	0.9693587	0.9686337	0.9850353
0.0	0.99923134	0.9974044	0.99884206	0.9970536	0.99642843	0.9967964	0.99772114	0.9990833	0.998998	0.9988035
0.0	0.9304149	0.9716591	0.9598839	0.9617547	0.97225374	0.92287093	0.9667624	0.9693587	0.9686337	0.9850353
0.0	0.99923134	0.9974044	0.99884206	0.9970536	0.99642843	0.9967964	0.99772114	0.9990833	0.998998	0.9988035
0.0	0.9304149	0.9716591	0.9598839	0.9617547	0.97225374	0.92287093	0.9667624	0.9693587	0.9686337	0.9850353
0.0	0.99923134	0.9974044	0.99884206	0.9970536	0.99642843	0.9967964	0.99772114	0.9990833	0.998998	0.9988035
0.0	0.99923134	0.9974044	0.99884206	0.9970536	0.99642843	0.9967964	0.99772114	0.9990833	0.998998	0.9988035
0.0	0.9304149	0.9716591	0.9598839	0.9617547	0.97225374	0.92287093	0.9667624	0.9693587	0.9686337	0.9850353
0.0	0.9304149	0.9716591	0.9598839	0.9617547	0.97225374	0.92287093	0.9667624	0.9693587	0.9686337	0.9850353
0.0	0.99923134	0.9974044	0.99884206	0.9970536	0.99642843	0.9967964	0.99772114	0.9990833	0.998998	0.9988035
0.0	0.99923134	0.9974044	0.99884206	0.9970536	0.99642843	0.9967964	0.99772114	0.9990833	0.998998	0.9988035
0.0	0.9304149	0.9716591	0.9598839	0.9617547	0.97225374	0.92287093	0.9667624	0.9693587	0.9686337	0.9850353
0.0	0.99923134	0.9974044	0.99884206	0.9970536	0.99642843	0.9967964	0.99772114	0.9990833	0.998998	0.9988035
0.0	0.9304149	0.9716591	0.9598839	0.9617547	0.97225374	0.92287093	0.9667624	0.9693587	0.9686337	0.9850353
0.0	0.99923134	0.9974044	0.99884206	0.9970536	0.99642843	0.9967964	0.99772114	0.9990833	0.998998	0.9988035
0.0	0.99923134	0.9974044	0.99884206	0.9970536	0.99642843	0.9967964	0.99772114	0.9990833	0.998998	0.9988035
0.0	0.9304149	0.9716591	0.9598839	0.9617547	0.97225374	0.92287093	0.9667624	0.9693587	0.9686337	0.9850353
0.0	0.99923134	0.9974044	0.99884206	0.9970536	0.99642843	0.9967964	0.99772114	0.9990833	0.998998	0.9988035
0.0	0.9304149	0.9716591	0.9598839	0.9617547	0.97225374	0.92287093	0.9667624	0.9693587	0.9686337	0.9850353
0.0	0.9304149	0.9716591	0.9598839	0.9617547	0.97225374	0.92287093	0.9667624	0.9693587	0.9686337	0.9850353
0.0	0.99923134	0.9974044	0.99884206	0.9970536	0.99642843	0.9967964	0.99772114	0.9990833	0.998998	0.9988035
0.0	0.99923134	0.9974044	0.99884206	0.9970536	0.99642843	0.9967964	0.99772114	0.9990833	0.998998	0.9988035
0.0	0.99923134	0.9974044	0.99884206	0.9970536	0.99642843	0.9967964	0.99772114	0.9990833	0.998998	0.9988035
0.0	0.99923134	0.9974044	0.99884206	0.9970536	0.99642843	0.9967964	0.99772114	0.9990833	0.998998	0.9988035
0.0	0.99923134	0.9974044	0.99884206	0.9970536	0.99642843	0.9967964	0.99772114	0.9990833	0.998998	0.9988035
0.0	0.9304149	0.9716591	0.9598839	0.9617547	0.97225374	0.92287093	0.9667624	0.9693587	0.9686337	0.9850353
0.0	0.99923134	0.9974044	0.99884206	0.9970536	0.99642843	0.9967964	0.99772114	0.9990833	0.998998	0.9988035
0.0	0.9304149	0.9716591	0.9598839	0.9617547	0.97225374	0.92287093	0.9667624	0.9693587	0.9686337	0.9850353
0.0	0.9304149	0.9716591	0.9598839	0.9617547	0.97225374	0.92287093	0.9667624	0.9693587	0.9686337	0.9850353
0.0	0.99923134	0.9974044	0.99884206	0.9970536	0.99642843	0.9967964	0.99772114	0.9990833	0.998998	0.9988035
0.0	0.9304149	0.9716591	0.9598839	0.9617547	0.97225374	0.92287093	0.9667624	0.9693587	0.9686337	0.9850353
0.0	0.9304149	0.9716591	0.9598839	0.9617547	0.97225374	0.92287093	0.9667624	0.9693587	0.9686337	0.9850353
0.0	0.99923134	0.9974044	0.99884206	0.9970536	0.99642843	0.9967964	0.99772114	0.9990833	0.998998	0.9988035
0.0	0.9304149	0.9716591	0.9598839	0.9617547	0.97225374	0.92287093	0.9667624	0.9693587	0.9686337	0.9850353
0.0	0.99923134	0.9974044	0.99884206	0.9970536	0.99642843	0.9967964	0.99772114	0.9990833	0.998998	0.9988035
0.0	0.9304149	0.9716591	0.9598839	0.9617547	0.97225374	0.92287093	0.9667624	0.9693587	0.9686337	0.9850353
0.0	0.0053474163	0.0026925388	0.0026410248	0.0017665488	0.05676375	0.0050521186	0.0026408352	0.003009389	0.0037525282	0.0018865078
0.0	0.9304149	0.9716591	0.9598839	0.9617547	0.97225374	0.92287093	0.9667624	0.9693587	0.9686337	0.9850353
0.0	0.9304149	0.9716591	0.9598839	0.9617547	0.97225374	0.92287093	0.9667624	0.9693587	0.9686337	0.9850353
0.0	0.9304149	0.9716591	0.9598839	0.9617547	0.97225374	0.92287093	0.9667624	0.9693587	0.9686337	0.9850353
0.0	0.0053474186	0.00269254	0.0026410248	0.0017665479	0.056763764	0.005052114	0.0026408352	0.0030093875	0.0037525282	0.0018865078
0.0	0.9304149	0.9716591	0.9598839	0.9617547	0.97225374	0.92287093	0.9667624	0.9693587	0.9686337	0.9850353
0.0	0.0053474186	0.00269254	0.0026410248	0.0017665479	0.056763764	0.005052114	0.0026408352	0.003009389	0.0037525282	0.0018865078
0.0	0.9304149	0.9716591	0.9598839	0.9617547	0.97225374	0.92287093	0.9667624	0.9693587	0.9686337	0.9850353
0.0	0.9304149	0.9716591	0.9598839	0.9617547	0.97225374	0.92287093	0.9667624	0.9693587	0.9686337	0.9850353
0.0	0.0053474214	0.00269254	0.0026410236	0.0017665479	0.056763776	0.005052114	0.0026408364	0.003009389	0.0037525282	0.0018865088
0.0	0.0053474186	0.00269254	0.0026410248	0.0017665479	0.05676375	0.005052114	0.0026408352	0.003009389	0.0037525282	0.0018865078
0.0	0.9304149	0.9716591	0.9598839	0.9617547	0.97225374	0.92287093	0.9667624	0.9693587	0.9686337	0.9850353
0.0	0.9304149	0.9716591	0.9598839	0.9617547	0.97225374	0.92287093	0.9667624	0.9693587	0.9686337	0.9850353
0.0	0.9304149	0.9716591	0.9598839	0.9617547	0.97225374	0.92287093	0.9667624	0.9693587	0.9686337	0.9850353
0.0	0.0053474214	0.0026925388	0.0026410236	0.0017665488	0.056763764	0.0050521092	0.0026408364	0.003009389	0.0037525282	0.0018865088
0.0	0.0053474214	0.0026925388	0.0026410248	0.0017665495	0.05676375	0.0050521162	0.0026408352	0.003009392	0.0037525282	0.0018865078
0.0	0.9304149	0.9716591	0.9598839	0.9617547	0.97225374	0.92287093	0.9667624	0.9693587	0.9686337	0.9850353
0.0	0.0053474214	0.00269254	0.0026410236	0.0017665495	0.056763764	0.005052114	0.0026408352	0.0030093903	0.0037525282	0.0018865088
0.0	0.9304149	0.9716591	0.9598839	0.9617547	0.97225374	0.92287093	0.9667624	0.9693587	0.9686337	0.9850353
0.0	0.9304149	0.9716591	0.9598839	0.9617547	0.97225374	0.92287093	0.9667624	0.9693587	0.9686337	0.9850353
0.0	0.0053474214	0.00269254	0.0026410248	0.0017665495	0.05676375	0.0050521162	0.0026408352	0.0030093903	0.0037525282	0.0018865088
0.0	0.0053474186	0.0026925388	0.0026410262	0.0017665495	0.05676375	0.0050521162	0.0026408352	0.0030093903	0.0037525282	0.0018865078
0.0	0.9304149	0.9716591	0.9598839	0.9617547	0.97225374	0.92287093	0.9667624	0.9693587	0.9686337	0.9850353
0.0	0.9304149	0.9716591	0.9598839	0.9617547	0.97225374	0.92287093	0.9667624	0.9693587	0.9686337	0.9850353
0.0	0.0053474214	0.00269254	0.0026410262	0.0017665488	0.05676375	0.0050521162	0.0026408352	0.0030093903	0.0037525282	0.0018865078
0.0	0.9304149	0.9716591	0.9598839	0.9617547	0.97225374	0.92287093	0.9667624	0.9693587	0.9686337	0.9850353
0.0	0.0053474214	0.00269254	0.0026410262	0.0017665488	0.05676375	0.0050521162	0.0026408352	0.003009392	0.00375253	0.0018865078
0.0	0.9985709	0.9989127	0.9991798	0.99641365	0.99530905	0.9964484	0.9990802	0.99785334	0.9964998	0.99490106
0.0	0.9985709	0.9989127	0.9991798	0.99641365	0.99530905	0.9964484	0.9990802	0.99785334	0.9964998	0.99490106
0.0	0.9985709	0.9989127	0.9991798	0.99641365	0.99530905	0.9964484	0.9990802	0.99785334	0.9964998	0.99490106
0.0	0.9304149	0.9716591	0.9598839	0.9617547	0.97225374	0.92287093	0.9667624	0.9693587	0.9686337	0.9850353
0.0	0.9304149	0.9716591	0.9598839	0.9617547	0.97225374	0.92287093	0.9667624	0.9693587	0.9686337	0.9850353
0.0	0.0053474214	0.0026925388	0.0026410236	0.0017665479	0.05676375	0.005052114	0.0026408364	0.003009389	0.0037525282	0.0018865088
0.0	0.9304149	0.9716591	0.9598839	0.9617547	0.97225374	0.92287093	0.9667624	0.9693587	0.9686337	0.9850353
0.0	0.9304149	0.9716591	0.9598839	0.9617547	0.97225374	0.92287093	0.9667624	0.9693587	0.9686337	0.9850353
0.0	0.9304149	0.9716591	0.9598839	0.9617547	0.97225374	0.92287093	0.9667624	0.9693587	0.9686337	0.9850353
0.0	0.0053474214	0.00269254	0.0026410248	0.0017665495	0.05676374	0.0050521162	0.0026408352	0.0030093903	0.0037525282	0.0018865088
0.0	0.9304149	0.9716591	0.9598839	0.9617547	0.97225374	0.92287093	0.9667624	0.9693587	0.9686337	0.9850353
0.0	0.0053474214	0.00269254	0.0026410262	0.0017665495	0.056763776	0.0050521186	0.0026408352	0.0030093903	0.0037525282	0.0018865078
0.0	0.9304149	0.9716591	0.9598839	0.9617547	0.97225374	0.92287093	0.9667624	0.9693587	0.9686337	0.9850353
0.0	0.9304149	0.9716591	0.9598839	0.9617547	0.97225374	0.92287093	0.9667624	0.9693587	0.9686337	0.9850353
0.0	0.9304149	0.9716591	0.9598839	0.9617547	0.97225374	0.92287093	0.9667624	0.9693587	0.9686337	0.9850353
0.0	0.9304149	0.9716591	0.9598839	0.9617547	0.97225374	0.92287093	0.9667624	0.9693587	0.9686337	0.9850353
0.0	0.99984694	0.99991155	0.9999001	0.9995908	0.99885714	0.9998062	0.99961615	0.9998857	0.9998323	0.9998956
0.0	0.000113345865	0.00012820058	0.00012940445	0.00049048016	0.0022384524	0.0035044092	6.3185376e-05	0.0016722343	0.00028882804	0.034361657
0.0	0.9304149	0.9716591	0.9598839	0.9617547	0.97225374	0.92287093	0.9667624	0.9693587	0.9686337	0.9850353
0.0	0.9304149	0.9716591	0.9598839	0.9617547	0.97225374	0.92287093	0.9667624	0.9693587	0.9686337	0.9850353
0.0	0.9304149	0.9716591	0.9598839	0.9617547	0.97225374	0.92287093	0.9667624	0.9693587	0.9686337	0.9850353
0.0	0.9304149	0.9716591	0.9598839	0.9617547	0.97225374	0.92287093	0.9667624	0.9693587	0.9686337	0.9850353
0.0	0.9304149	0.9716591	0.9598839	0.9617547	0.97225374	0.92287093	0.9667624	0.9693587	0.9686337	0.9850353
0.0	0.9304149	0.9716591	0.9598839	0.9617547	0.97225374	0.92287093	0.9667624	0.9693587	0.9686337	0.9850353
0.0	0.9304149	0.9716591	0.9598839	0.9617547	0.97225374	0.92287093	0.9667624	0.9693587	0.9686337	0.9850353
0.0	0.9304149	0.9716591	0.9598839	0.9617547	0.97225374	0.92287093	0.9667624	0.9693587	0.9686337	0.9850353
0.0	0.9304149	0.9716591	0.9598839	0.9617547	0.97225374	0.92287093	0.9667624	0.9693587	0.9686337	0.9850353
0.0	0.9304149	0.9716591	0.9598839	0.9617547	0.97225374	0.92287093	0.9667624	0.9693587	0.9686337	0.9850353
0.0	0.9304149	0.9716591	0.9598839	0.9617547	0.97225374	0.92287093	0.9667624	0.9693587	0.9686337	0.9850353
0.0	0.019523049	0.14688024	0.06257683	0.04887482	0.16258886	0.18600821	0.065409645	0.8385542	0.0018200739	0.14969029
0.0	0.9304149	0.9716591	0.9598839	0.9617547	0.97225374	0.92287093	0.9667624	0.9693587	0.9686337	0.9850353
0.0	0.9972076	0.9934083	0.99746513	0.99651045	0.9951473	0.99663585	0.9969433	0.9961416	0.9966288	0.9986493
0.0	0.0053474186	0.0026925374	0.0026410262	0.0017665495	0.05676375	0.0050521186	0.0026408352	0.0030093903	0.00375253	0.0018865078
0.0	0.9304149	0.9716591	0.9598839	0.9617547	0.97225374	0.92287093	0.9667624	0.9693587	0.9686337	0.9850353
0.0	0.00040147876	0.0004672855	0.00060101505	0.0009586269	0.013297892	0.0005104987	0.0013974786	0.00015993556	0.0006258854	0.00015569096
0.0	0.99984694	0.99991155	0.9999001	0.9995908	0.99885714	0.9998062	0.99961615	0.9998857	0.9998323	0.9998956
0.0	0.9304149	0.9716591	0.9598839	0.9617547	0.97225374	0.92287093	0.9667624	0.9693587	0.9686337	0.9850353
0.0	0.99952805	0.9999057	0.99973327	0.99981004	0.99960774	0.999778	0.9998369	0.9999324	0.9999087	0.9998542
0.0	0.007740876	0.09684536	0.104411006	0.0169337	0.122148916	0.012649903	0.03440159	0.010398619	0.018250005	0.050489623
0.0	0.007740876	0.0968454	0.10441098	0.016933708	0.12214887	0.012649903	0.034401596	0.010398614	0.018250005	0.0504896
0.0	0.00010277839	0.0011844496	0.1428499	0.007787324	0.0028954535	0.0001478637	0.004654933	0.0002271644	0.00019061133	0.003691511
0.0	0.9304149	0.0021752217	0.00072441006	0.00043688895	0.023967784	0.0033899283	0.00016762748	0.00048133923	0.000140056	0.0005575896
0.0	0.00010277839	0.19516626	0.96820575	0.61456114	0.015937008	0.0013520296	0.30279723	0.005521336	0.0025594926	0.04798599
0.0	0.00010277839	0.0011844496	0.1428499	0.007787324	0.0028954535	0.0001478637	0.004654933	0.0002271644	0.00019061133	0.003691511
0.0	7.539797e-05	0.00056913705	0.00044103552	0.0035283722	0.002521748	0.0008005629	0.0006133178	0.015508257	0.00050728035	0.0021950775
0.0	0.99732345	0.9968251	0.9975381	0.9962114	0.9913863	0.9944449	0.9985018	0.99863964	0.9962528	0.9843052
0.0	0.9304149	0.9716591	0.9598839	0.9617547	0.97225374	0.92287093	0.9667624	0.9693587	0.9686337	0.9850353
0.0	5.4970587e-06	1.3832028e-05	2.1957761e-05	3.4779354e-05	0.0002563716	3.074459e-05	2.2042965e-05	5.025028e-05	4.292644e-05	6.6301864e-06
0.0	0.99279517	0.9883725	0.99160516	0.98864216	0.9888743	0.9845068	0.99577206	0.99743	0.9928027	0.9680302
0.0	0.99279517	0.9883725	0.99160516	0.98864216	0.9888743	0.9845068	0.99577206	0.99743	0.9928027	0.9680302
0.0	0.988427	0.96301246	0.9442758	0.9854047	0.98705626	0.92642164	0.99616146	0.98537064	0.9950352	0.9568554
0.0	0.74421	0.62254006	0.7897917	0.63309723	0.9538179	0.5758725	0.9602806	0.92553276	0.96016884	0.9119073
0.0	0.9304149	0.9716591	0.9598839	0.9617547	0.97225374	0.92287093	0.9667624	0.9693587	0.9686337	0.9850353
0.0	0.9986873	0.9988225	0.99491405	0.9951805	0.9946844	0.9969394	0.9990357	0.99779224	0.99872273	0.9946173
0.0	0.9998348	0.9999213	0.9998517	0.99984264	0.9996525	0.9997824	0.999892	0.9998599	0.999907	0.9997663
0.0	0.9304149	0.9716591	0.9598839	0.9617547	0.97225374	0.92287093	0.9667624	0.9693587	0.9686337	0.9850353
0.0	0.9304149	0.9716591	0.9598839	0.9617547	0.97225374	0.92287093	0.9667624	0.9693587	0.9686337	0.9850353
0.0	0.9304149	0.9716591	0.9598839	0.9617547	0.97225374	0.92287093	0.9667624	0.9693587	0.9686337	0.9850353
0.0	0.9304149	0.9716591	0.9598839	0.9617547	0.97225374	0.92287093	0.9667624	0.9693587	0.9686337	0.9850353
0.0	0.9304149	0.00054505194	7.215753e-05	0.00018373375	0.02926143	0.0005823081	0.00021312882	0.0004745896	0.9686337	7.7625555e-05
0.0	0.00040147876	0.0004672855	0.00060101505	0.0009586269	0.013297892	0.0005104987	0.0013974786	0.00015993556	0.0006258854	0.00015569082
0.0	0.9304149	0.9716591	0.9598839	0.9617547	0.97225374	0.92287093	0.9667624	0.9693587	0.9686337	0.9850353
0.0	0.9304149	0.9716591	0.9598839	0.9617547	0.97225374	0.92287093	0.9667624	0.9693587	0.9686337	0.9850353
0.0	0.9304149	0.9716591	0.9598839	0.9617547	0.97225374	0.92287093	0.9667624	0.9693587	0.9686337	0.9850353
0.0	0.061214022	0.78999025	0.37636185	0.20412038	0.4109148	0.49447405	0.10774029	0.88725114	0.13104425	0.09010099
0.0	0.8013215	0.993453	0.9813337	0.7764441	0.9006277	0.97046643	0.92730033	0.98807096	0.9504643	0.8202771
0.0	0.4330233	0.9645023	0.9513783	0.655026	0.90099037	0.9015502	0.7257104	0.9557736	0.89300656	0.65795946
0.0	0.8013215	0.993453	0.9813337	0.7764441	0.9006277	0.97046643	0.92730033	0.98807096	0.9504643	0.8202771
0.0	0.9304149	0.9716591	0.9598839	0.9617547	0.97225374	0.92287093	0.9667624	0.9693587	0.9686337	0.9850353
0.0	0.9996216	0.9993369	0.9993772	0.9988349	0.9985197	0.99926454	0.99903214	0.99856985	0.9997291	0.99940884
0.0	0.9304149	0.9716591	0.9598839	0.9617547	0.97225374	0.92287093	0.9667624	0.9693587	0.9686337	0.9850353
0.0	0.99990785	0.9996686	0.9997824	0.99946743	0.99926656	0.9997069	0.9996786	0.9997004	0.99986005	0.9998118
0.0	0.00012849603	0.000989247	0.00013672857	0.0019785338	0.006673519	0.0033295646	0.0012920253	7.2534276e-05	5.5726337e-05	0.018371096
0.0	0.9998623	0.9999223	0.99990296	0.9996289	0.99895084	0.9998518	0.9996606	0.9999213	0.9998584	0.999907
0.0	2.0376023e-05	0.0005427183	0.000123076	0.36280715	0.006582908	0.045312844	0.0022800516	0.00016800624	0.0021709981	0.00020999479
0.0	2.0376023e-05	0.0005427183	0.000123076	0.36280715	0.006582908	0.045312844	0.0022800516	0.00016800624	0.0021709981	0.00020999479
0.0	0.00087131665	0.00085361244	0.0011241223	0.0025182301	0.020727582	0.001233335	0.0027970592	0.00038509542	0.0013819225	0.00033640407
0.0	2.0376023e-05	0.0005427183	0.000123076	0.36280715	0.006582908	0.045312844	0.0022800516	0.00016800624	0.0021709981	0.00020999479
0.0	0.00087131665	0.00085361203	0.0011241223	0.0025182301	0.020727593	0.001233335	0.0027970592	0.0003850956	0.0013819225	0.00033640396
0.0	0.97219557	0.9854515	0.95405906	0.9748359	0.9905827	0.9754529	0.99750084	0.99490345	0.9846902	0.9782819
0.0	0.9304149	0.9716591	0.9598839	0.9617547	0.97225374	0.92287093	0.9667624	0.9693587	0.9686337	0.9850353
0.0	0.00040147876	0.0004672855	0.00060101505	0.00095862645	0.013297885	0.0005104987	0.0013974786	0.00015993556	0.0006258854	0.00015569096
0.0	0.0001102317	0.001172775	0.00019738216	0.062670425	0.18037048	0.2841075	0.036685456	0.88191503	0.0011073917	0.038007833
0.0	0.9991192	0.9995714	0.9996921	0.9995147	0.99662316	0.99961275	0.99975544	0.9997068	0.999782	0.9995547
0.0	0.0001102317	0.001172775	0.00019738216	0.062670425	0.18037048	0.2841075	0.036685456	0.88191503	0.0011073917	0.038007833
0.0	0.13773532	0.69866115	0.3573848	0.8309978	0.20217907	0.695094	0.3482543	0.06327153	0.43331978	0.6533291
0.0	0.99984694	0.99991155	0.9999001	0.9995908	0.99885714	0.9998062	0.99961615	0.9998857	0.9998323	0.9998956
0.0	0.9304149	0.9716591	0.9598839	0.9617547	0.97225374	0.92287093	0.9667624	0.9693587	0.9686337	0.9850353
0.0	0.9304149	0.9716591	0.9598839	0.9617547	0.97225374	0.92287093	0.9667624	0.9693587	0.9686337	0.9850353
0.0	0.9304149	0.9716591	0.9598839	0.9617547	0.97225374	0.92287093	0.9667624	0.9693587	0.9686337	0.9850353
0.0	0.99785256	0.9987987	0.99802727	0.9953637	0.99286556	0.99587184	0.9981152	0.99833244	0.99511033	0.99867487
0.0	0.99279517	0.9883725	0.99160516	0.98864216	0.9888743	0.9845068	0.99577206	0.99743	0.9928027	0.9680302
0.0	0.99984694	0.99991155	0.9999001	0.9995908	0.99885714	0.9998062	0.99961615	0.9998857	0.9998323	0.9998956
0.0	0.75762945	0.9859015	0.10828946	0.040680353	0.61724675	0.05018075	0.119857185	0.7649717	0.75508714	0.15055019
0.0	0.9304149	0.9716591	0.9598839	0.9617547	0.97225374	0.92287093	0.9667624	0.9693587	0.9686337	0.9850353
0.0	0.9304149	0.9716591	0.9598839	0.9617547	0.97225374	0.92287093	0.9667624	0.9693587	0.9686337	0.9850353
0.0	0.9998006	0.99970347	0.9992562	0.9988003	0.99889296	0.9995278	0.99960524	0.9995677	0.99981016	0.99950016
0.0	0.9304149	0.9716591	0.9598839	0.9617547	0.97225374	0.92287093	0.9667624	0.9693587	0.9686337	0.9850353
0.0	0.9782875	0.99386144	0.99243224	0.8634445	0.97351724	0.9730924	0.99402785	0.94670284	0.9610964	0.9812137
0.0	0.9782875	0.99386144	0.99243224	0.8634445	0.97351724	0.9730924	0.99402785	0.94670284	0.9610964	0.9812137
0.0	0.9998006	0.99970347	0.9992562	0.9988003	0.99889296	0.9995278	0.99960524	0.9995677	0.99981016	0.99950016
0.0	0.9998006	0.99970347	0.9992562	0.9988003	0.99889296	0.9995278	0.99960524	0.9995677	0.99981016	0.99950016
0.0	0.9304149	0.9716591	0.9598839	0.9617547	0.97225374	0.92287093	0.9667624	0.9693587	0.9686337	0.9850353
0.0	0.99683434	0.9986739	0.9981223	0.99722016	0.9965661	0.99526465	0.9991041	0.9988493	0.9985317	0.9976937
0.0	0.9304149	0.9716591	0.9598839	0.9617547	0.97225374	0.92287093	0.9667624	0.9693587	0.9686337	0.9850353
0.0	0.99984694	0.99991155	0.9999001	0.9995908	0.99885714	0.9998062	0.99961615	0.9998857	0.9998323	0.9998956
0.0	0.9304149	0.9716591	0.9598839	0.9617547	0.97225374	0.92287093	0.9667624	0.9693587	0.9686337	0.9850353
0.0	3.558003e-05	0.0001854974	0.00014778801	0.00016700402	0.00034242464	2.564277e-05	8.547307e-05	0.00012258069	0.00014000524	6.667251e-05
0.0	0.9304149	0.9716591	0.9598839	0.9617547	0.97225374	0.92287093	0.9667624	0.9693587	0.9686337	0.9850353
0.0	0.9826302	0.9813564	0.956148	0.9461991	0.9645951	0.9593889	0.9785226	0.99546283	0.9669904	0.9924953
0.0	0.9304149	0.9716591	0.9598839	0.9617547	0.97225374	0.92287093	0.9667624	0.9693587	0.9686337	0.9850353
0.0	0.99984694	0.99991155	0.9999001	0.9995908	0.99885714	0.9998062	0.99961615	0.9998857	0.9998323	0.9998956
0.0	0.9304149	0.9716591	0.9598839	0.9617547	0.97225374	0.92287093	0.9667624	0.9693587	0.9686337	0.9850353
0.0	3.558003e-05	0.0001854974	0.00014778801	0.00016700402	0.00034242464	2.564277e-05	8.547307e-05	0.00012258081	0.00014000524	6.6672575e-05
0.0	0.9986873	0.9988225	0.99491405	0.9951805	0.9946844	0.9969394	0.9990357	0.99779224	0.99872273	0.9946173
0.0	0.00040147876	0.0004672855	0.00060101505	0.00095862645	0.013297885	0.0005104987	0.0013974786	0.00015993556	0.0006258854	0.00015569082
0.0	0.9304149	0.9716591	0.9598839	0.9617547	0.97225374	0.92287093	0.9667624	0.9693587	0.9686337	0.9850353
0.0	0.9304149	0.9716591	0.9598839	0.9617547	0.97225374	0.92287093	0.9667624	0.9693587	0.9686337	0.9850353
0.0	0.9304149	0.9716591	0.9598839	0.9617547	0.97225374	0.92287093	0.9667624	0.9693587	0.9686337	0.9850353
0.0	0.98725677	0.99337244	0.9860169	0.9925323	0.986358	0.9944378	0.9899894	0.9886712	0.96876323	0.99624443
0.0	0.9996216	0.9993369	0.9993772	0.9988349	0.9985197	0.99926454	0.99903214	0.99856985	0.9997291	0.99940884
0.0	0.9304149	0.9716591	0.9598839	0.9617547	0.97225374	0.92287093	0.9667624	0.9693587	0.9686337	0.9850353
0.0	0.9304149	0.9716591	0.9598839	0.9617547	0.97225374	0.92287093	0.9667624	0.9693587	0.9686337	0.9850353
0.0	0.007872363	0.013273619	0.011716485	0.0028268395	0.105684325	0.0033007432	0.013899215	0.0034949621	0.010119215	0.004003036
0.0	0.00040147876	0.0004672855	0.00060101505	0.00095862645	0.013297892	0.0005104987	0.0013974786	0.00015993556	0.0006258854	0.00015569096
0.0	0.9304149	0.9716591	0.9598839	0.9617547	0.97225374	0.92287093	0.9667624	0.9693587	0.9686337	0.9850353
0.0	0.9304149	0.9716591	0.9598839	0.9617547	0.97225374	0.92287093	0.9667624	0.9693587	0.9686337	0.9850353
0.0	0.9304149	0.9716591	0.9598839	0.9617547	0.97225374	0.92287093	0.9667624	0.9693587	0.9686337	0.9850353
0.0	0.9304149	0.9716591	0.9598839	0.9617547	0.97225374	0.92287093	0.9667624	0.9693587	0.9686337	0.9850353
0.0	0.00020252241	0.00012126509	9.1238195e-05	8.822885e-05	0.0026624468	0.00033376017	0.00022027362	7.2937124e-05	0.00013392145	6.400737e-05
0.0	0.9998006	0.99970347	0.9992562	0.9988003	0.99889296	0.9995278	0.99960524	0.9995677	0.99981016	0.99950016
0.0	0.9304149	0.9716591	0.9598839	0.9617547	0.97225374	0.92287093	0.9667624	0.9693587	0.9686337	0.9850353
0.0	0.9304149	0.9716591	0.9598839	0.9617547	0.97225374	0.92287093	0.9667624	0.9693587	0.9686337	0.9850353
0.0	0.9304149	0.9716591	0.9598839	0.9617547	0.97225374	0.92287093	0.9667624	0.9693587	0.9686337	0.9850353
0.0	0.9304149	0.9716591	0.9598839	0.9617547	0.97225374	0.92287093	0.9667624	0.9693587	0.9686337	0.9850353
0.0	0.9997923	0.99928683	0.9996153	0.99897134	0.99894935	0.9992599	0.9994381	0.999348	0.9997311	0.9995993
0.0	0.9304149	0.9716591	0.9598839	0.9617547	0.97225374	0.92287093	0.9667624	0.9693587	0.9686337	0.9850353
0.0	0.9304149	0.9716591	0.9598839	0.9617547	0.97225374	0.92287093	0.9667624	0.9693587	0.9686337	0.9850353
0.0	0.022467257	0.30184498	0.07239467	0.033613257	0.16977061	0.015029267	0.089024074	0.014563289	0.07998529	0.0231766
0.0	0.022467257	0.3018449	0.072394714	0.033613272	0.16977058	0.015029267	0.089024074	0.014563289	0.07998531	0.0231766
0.0	0.9996697	0.9997328	0.9986852	0.99829656	0.99822766	0.9994543	0.9993554	0.9990645	0.9998172	0.99927706
0.0	0.00040147876	0.0004672855	0.00060101505	0.00095862645	0.013297892	0.0005104987	0.0013974786	0.00015993556	0.0006258854	0.00015569082
0.0	0.00040147876	0.0004672855	0.00060101505	0.00095862645	0.013297885	0.0005104987	0.0013974786	0.00015993556	0.0006258854	0.00015569096
0.0	0.9996697	0.9997328	0.9986852	0.99829656	0.99822766	0.9994543	0.9993554	0.9990645	0.9998172	0.99927706
0.0	0.9304149	0.9716591	0.9598839	0.9617547	0.97225374	0.92287093	0.9667624	0.9693587	0.9686337	0.9850353
0.0	0.99984694	0.99991155	0.9999001	0.9995908	0.99885714	0.9998062	0.99961615	0.9998857	0.9998323	0.9998956
0.0	0.9304149	0.9716591	0.9598839	0.9617547	0.97225374	0.92287093	0.9667624	0.9693587	0.9686337	0.9850353
0.0	0.9304149	0.9716591	0.9598839	0.9617547	0.97225374	0.92287093	0.9667624	0.9693587	0.9686337	0.9850353
0.0	0.00024563563	0.0008740799	0.0012294973	0.00196006	0.005278857	0.0026978	0.00029528013	0.00010317284	0.0051273326	0.0034129962
0.0	0.99984694	0.99991155	0.9999001	0.9995908	0.99885714	0.9998062	0.99961615	0.9998857	0.9998323	0.9998956
0.0	0.9304149	0.9716591	0.9598839	0.9617547	0.97225374	0.92287093	0.9667624	0.9693587	0.9686337	0.9850353
0.0	0.9304149	0.9716591	0.9598839	0.9617547	0.97225374	0.92287093	0.9667624	0.9693587	0.9686337	0.9850353
0.0	0.9304149	0.9716591	0.9598839	0.9617547	0.97225374	0.92287093	0.9667624	0.9693587	0.9686337	0.9850353
0.0	0.9304149	0.9716591	0.9598839	0.9617547	0.97225374	0.92287093	0.9667624	0.9693587	0.9686337	0.9850353
0.0	0.9304149	0.9716591	0.9598839	0.9617547	0.97225374	0.92287093	0.9667624	0.9693587	0.9686337	0.9850353
0.0	0.9997507	0.99974936	0.99975544	0.999295	0.9976319	0.9994848	0.9990202	0.99967897	0.99957293	0.9993241
0.0	0.99785256	0.9987987	0.99802727	0.9953637	0.99286556	0.99587184	0.9981152	0.99833244	0.99511033	0.99867487
0.0	0.9304149	0.9716591	0.9598839	0.9617547	0.97225374	0.92287093	0.9667624	0.9693587	0.9686337	0.9850353
0.0	0.00012995572	0.00012135717	0.00021741254	6.6361004e-05	0.00031209766	0.00016852158	2.0342104e-05	0.005511132	0.0008660297	0.0016613179
0.0	0.98725677	0.99337244	0.9860169	0.9925323	0.986358	0.9944378	0.9899894	0.9886712	0.96876323	0.99624443
0.0	0.13685529	0.0425616	0.34875348	0.96844316	0.59841424	0.98097515	0.722047	0.16055988	0.974801	0.66689956
0.0	0.9997507	0.99974936	0.99975544	0.999295	0.9976319	0.9994848	0.9990202	0.99967897	0.99957293	0.9993241
0.0	0.9983864	0.9997892	0.9992717	0.99930847	0.9989015	0.9990332	0.99958915	0.9996234	0.9994654	0.99965346
0.0	0.99971634	0.9998878	0.99986815	0.9997038	0.99956197	0.9997383	0.99985814	0.9998834	0.9998776	0.99975127
0.0	0.9304149	0.9716591	0.9598839	0.9617547	0.97225374	0.92287093	0.9667624	0.9693587	0.9686337	0.9850353
0.0	0.00040147876	0.0004672855	0.00060101505	0.00095862645	0.013297892	0.0005104987	0.0013974786	0.00015993556	0.0006258854	0.00015569096
0.0	0.98725677	0.99337244	0.9860169	0.9925323	0.986358	0.9944378	0.9899894	0.9886712	0.96876323	0.99624443
0.0	0.991546	0.99540615	0.9890087	0.9943651	0.988817	0.9961182	0.9943705	0.9948489	0.98675215	0.9975114
0.0	0.7186812	0.9851776	0.92866737	0.98895735	0.9256863	0.8252893	0.9710159	0.70787096	0.7968204	0.9828857
0.0	0.13445832	0.099431865	0.077987015	0.082297295	0.60156447	0.09088379	0.19159961	0.11378436	0.13064401	0.042855013
0.0	0.98725677	0.99337244	0.9860169	0.9925323	0.986358	0.9944378	0.9899894	0.9886712	0.96876323	0.99624443
0.0	0.0053474214	0.00269254	0.0026410262	0.0017665479	0.056763776	0.0050521116	0.0026408352	0.003009389	0.0037525282	0.0018865068
0.0	0.99923134	0.9974044	0.99884206	0.9970536	0.99642843	0.9967964	0.99772114	0.9990833	0.998998	0.9988035
0.0	0.99923134	0.9974044	0.99884206	0.9970536	0.99642843	0.9967964	0.99772114	0.9990833	0.998998	0.9988035
0.0	0.9986873	0.9988225	0.99491405	0.9951805	0.9946844	0.9969394	0.9990357	0.99779224	0.99872273	0.9946173
0.0	0.9998006	0.99970347	0.9992562	0.9988003	0.99889296	0.9995278	0.99960524	0.9995677	0.99981016	0.99950016
0.0	0.97725964	0.9006743	0.9442758	0.97085774	0.98018336	0.90741295	0.99192566	0.95881367	0.9906906	0.90315807
0.0	0.0053474214	0.00269254	0.0026410262	0.0017665479	0.05676375	0.005052114	0.0026408352	0.003009389	0.0037525282	0.0018865078
0.0	0.0053474214	0.00269254	0.0026410262	0.0017665479	0.05676375	0.0050521116	0.0026408378	0.0030093903	0.0037525282	0.0018865078
0.0	0.9972361	0.9950277	0.9943797	0.99535286	0.9942047	0.9916122	0.9976913	0.99843115	0.9970595	0.9872951
0.0	0.0008396523	0.00085004064	0.00086425233	0.0020604127	0.0231113	0.00077100116	0.0031211388	0.00029480955	0.0013997736	0.00034182548
0.0	0.0010454293	0.00024976442	0.00072197645	0.0012229012	0.012918977	0.00037032127	0.0046637724	0.00043972637	0.0003332597	0.00498624
0.0	0.0010454293	0.00024976442	0.00072197645	0.0012229012	0.012918977	0.00037032127	0.0046637724	0.00043972637	0.0003332597	0.00498624
0.0	0.0010454293	0.00024976442	0.00072197645	0.0012229012	0.012918977	0.00037032127	0.0046637724	0.00043972637	0.0003332597	0.00498624
0.0	0.9304149	0.9716591	0.9598839	0.9617547	0.97225374	0.92287093	0.9667624	0.9693587	0.9686337	0.9850353
0.0	0.9304149	0.9716591	0.9598839	0.9617547	0.97225374	0.92287093	0.9667624	0.9693587	0.9686337	0.9850353
0.0	0.9304149	0.9716591	0.9598839	0.9617547	0.97225374	0.92287093	0.9667624	0.9693587	0.9686337	0.9850353
0.0	0.99923134	0.9974044	0.99884206	0.9970536	0.99642843	0.9967964	0.99772114	0.9990833	0.998998	0.9988035
0.0	0.9304149	0.9716591	0.9598839	0.9617547	0.97225374	0.92287093	0.9667624	0.9693587	0.9686337	0.9850353
0.0	0.99923134	0.9974044	0.99884206	0.9970536	0.99642843	0.9967964	0.99772114	0.9990833	0.998998	0.9988035
0.0	0.993149	0.98456514	0.9792341	0.8694901	0.97867405	0.9914997	0.98166806	0.99534154	0.9805659	0.9832062
0.0	0.9977435	0.99759394	0.995861	0.993174	0.9958312	0.9980275	0.99655724	0.9914825	0.9990451	0.99199545
0.0	0.9996216	0.9993369	0.9993772	0.9988349	0.9985197	0.99926454	0.99903214	0.99856985	0.9997291	0.99940884
0.0	0.9983864	0.9997892	0.9992717	0.99930847	0.9989015	0.9990332	0.99958915	0.9996234	0.9994654	0.99965346
0.0	0.9304149	0.9716591	0.9598839	0.9617547	0.97225374	0.92287093	0.9667624	0.9693587	0.9686337	0.9850353
0.0	0.0009276046	0.0003607097	0.00022178254	0.0003213762	0.0055169445	0.00054285384	0.00031348702	9.917883e-05	0.0004740287	0.0001739114
0.0	0.9304149	0.9716591	0.9598839	0.9617547	0.97225374	0.92287093	0.9667624	0.9693587	0.9686337	0.9850353
0.0	0.99279517	0.9883725	0.99160516	0.98864216	0.9888743	0.9845068	0.99577206	0.99743	0.9928027	0.9680302
0.0	0.99279517	0.9883725	0.99160516	0.98864216	0.9888743	0.9845068	0.99577206	0.99743	0.9928027	0.9680302
0.0	0.99279517	0.9883725	0.99160516	0.98864216	0.9888743	0.9845068	0.99577206	0.99743	0.9928027	0.9680302
0.0	0.9304149	0.9716591	0.9598839	0.9617547	0.97225374	0.92287093	0.9667624	0.9693587	0.9686337	0.9850353
0.0	0.9304149	0.9716591	0.9598839	0.9617547	0.97225374	0.92287093	0.9667624	0.9693587	0.9686337	0.9850353
0.0	0.9304149	0.9716591	0.9598839	0.9617547	0.97225374	0.92287093	0.9667624	0.9693587	0.9686337	0.9850353
0.0	0.9304149	0.9716591	0.9598839	0.9617547	0.97225374	0.92287093	0.9667624	0.9693587	0.9686337	0.9850353
0.0	0.9304149	0.9716591	0.9598839	0.9617547	0.97225374	0.92287093	0.9667624	0.9693587	0.9686337	0.9850353
0.0	0.9304149	0.9716591	0.9598839	0.9617547	0.97225374	0.92287093	0.9667624	0.9693587	0.9686337	0.9850353
0.0	0.0016728704	0.0009568439	0.00034540825	0.0002127595	0.004193045	0.00040783803	2.3926726e-05	0.010857718	0.009351291	0.038481724
0.0	0.9304149	0.9716591	0.9598839	0.9617547	0.97225374	0.92287093	0.9667624	0.9693587	0.9686337	0.9850353
0.0	0.9304149	0.9716591	0.9598839	0.9617547	0.97225374	0.92287093	0.9667624	0.9693587	0.9686337	0.9850353
0.0	0.9986873	0.9988225	0.99491405	0.9951805	0.9946844	0.9969394	0.9990357	0.99779224	0.99872273	0.9946173
0.0	0.99923134	0.9974044	0.99884206	0.9970536	0.99642843	0.9967964	0.99772114	0.9990833	0.998998	0.9988035
0.0	0.9304149	0.9716591	0.9598839	0.9617547	0.97225374	0.92287093	0.9667624	0.9693587	0.9686337	0.9850353
0.0	0.00012995572	0.00012135717	0.00021741254	6.636106e-05	0.00031209766	0.00016852158	2.0342104e-05	0.0055111293	0.0008660297	0.0016613179
0.0	0.24847019	0.35087755	0.1146529	0.045931593	0.6143984	0.076929815	0.24834126	0.28924903	0.31567612	0.083278775
0.0	0.9304149	0.9716591	0.9598839	0.9617547	0.97225374	0.92287093	0.9667624	0.9693587	0.9686337	0.9850353
0.0	0.9986873	0.9988225	0.99491405	0.9951805	0.9946844	0.9969394	0.9990357	0.99779224	0.99872273	0.9946173
0.0	0.99984694	0.99991155	0.9999001	0.9995908	0.99885714	0.9998062	0.99961615	0.9998857	0.9998323	0.9998956
0.0	0.9304149	0.9716591	0.9598839	0.9617547	0.97225374	0.92287093	0.9667624	0.9693587	0.9686337	0.9850353
0.0	0.99732345	0.9968251	0.9975381	0.9962114	0.9913863	0.9944449	0.9985018	0.99863964	0.9962528	0.9843052
0.0	0.99732345	0.9968251	0.9975381	0.9962114	0.9913863	0.9944449	0.9985018	0.99863976	0.9962528	0.9843052
0.0	0.7186812	0.9851776	0.92866737	0.98895735	0.9256863	0.8252893	0.9710159	0.70787096	0.7968204	0.9828857
0.0	0.9304149	0.9716591	0.9598839	0.9617547	0.97225374	0.92287093	0.9667624	0.9693587	0.9686337	0.9850353
0.0	0.98725677	0.99337244	0.9860169	0.9925323	0.986358	0.9944378	0.9899894	0.9886712	0.96876323	0.99624443
0.0	0.99984694	0.99991155	0.9999001	0.9995908	0.99885714	0.9998062	0.99961615	0.9998857	0.9998323	0.9998956
0.0	0.3015038	0.048909843	0.002723722	0.12804231	0.7265107	0.025324615	0.020704884	0.14903644	0.4139315	0.016653815
0.0	0.9986197	0.99934036	0.9996068	0.9992574	0.99535733	0.9993131	0.9996458	0.9993507	0.9996315	0.9991357
0.0	0.9304149	0.9716591	0.9598839	0.9617547	0.97225374	0.92287093	0.9667624	0.9693587	0.9686337	0.9850353
0.0	0.99683434	0.9986739	0.9981223	0.99722016	0.9965661	0.99526465	0.9991041	0.9988493	0.9985317	0.9976937
0.0	0.9304149	0.9716591	0.9598839	0.9617547	0.97225374	0.92287093	0.9667624	0.9693587	0.9686337	0.9850353
0.0	0.9304149	0.9716591	0.9598839	0.9617547	0.97225374	0.92287093	0.9667624	0.9693587	0.9686337	0.9850353
0.0	0.99984694	0.99991155	0.9999001	0.9995908	0.99885714	0.9998062	0.99961615	0.9998857	0.9998323	0.9998956
0.0	0.9304149	0.9716591	0.9598839	0.9617547	0.97225374	0.92287093	0.9667624	0.9693587	0.9686337	0.9850353
0.0	0.3015038	0.048909843	0.002723722	0.12804233	0.7265107	0.025324615	0.020704884	0.14903641	0.4139315	0.016653815
0.0	0.9304149	0.9716591	0.9598839	0.9617547	0.97225374	0.92287093	0.9667624	0.9693587	0.9686337	0.9850353
0.0	0.3015038	0.048909843	0.002723722	0.12804233	0.7265107	0.025324615	0.020704884	0.14903641	0.4139314	0.016653815
0.0	0.9304149	0.9716591	0.9598839	0.9617547	0.97225374	0.92287093	0.9667624	0.9693587	0.9686337	0.9850353
0.0	0.9304149	0.9716591	0.9598839	0.9617547	0.97225374	0.92287093	0.9667624	0.9693587	0.9686337	0.9850353
0.0	0.9304149	0.9716591	0.9598839	0.9617547	0.97225374	0.92287093	0.9667624	0.9693587	0.9686337	0.9850353
0.0	0.99984694	0.99991155	0.9999001	0.9995908	0.99885714	0.9998062	0.99961615	0.9998857	0.9998323	0.9998956
0.0	0.9304149	0.9716591	0.9598839	0.9617547	0.97225374	0.92287093	0.9667624	0.9693587	0.9686337	0.9850353
0.0	0.9304149	0.9716591	0.9598839	0.9617547	0.97225374	0.92287093	0.9667624	0.9693587	0.9686337	0.9850353
0.0	0.9304149	0.9716591	0.9598839	0.9617547	0.97225374	0.92287093	0.9667624	0.9693587	0.9686337	0.9850353
0.0	0.99984694	0.99991155	0.9999001	0.9995908	0.99885714	0.9998062	0.99961615	0.9998857	0.9998323	0.9998956
0.0	0.9304149	0.9716591	0.9598839	0.9617547	0.97225374	0.92287093	0.9667624	0.9693587	0.9686337	0.9850353
0.0	0.0009276046	0.0003607097	0.00022178254	0.0003213762	0.0055169417	0.0005428536	0.0003134873	9.917883e-05	0.0004740287	0.0001739114
0.0	0.9304149	0.9716591	0.9598839	0.9617547	0.97225374	0.92287093	0.9667624	0.9693587	0.9686337	0.9850353
0.0	0.9304149	0.9716591	0.9598839	0.9617547	0.97225374	0.92287093	0.9667624	0.9693587	0.9686337	0.9850353
0.0	0.9304149	0.9716591	0.9598839	0.9617547	0.97225374	0.92287093	0.9667624	0.9693587	0.9686337	0.9850353
0.0	0.9992399	0.99964845	0.9997291	0.99948394	0.9961373	0.9996112	0.99971753	0.9995895	0.9997254	0.9994665
0.0	0.9992399	0.99964845	0.9997291	0.99948394	0.9961373	0.9996112	0.99971753	0.9995895	0.9997254	0.9994665
0.0	0.0003224559	0.0054400256	0.0054988544	0.004472083	0.0010836207	0.2492747	0.00025932532	0.005678778	0.00045081787	0.0002515302
0.0	0.0003224559	0.0054400256	0.0054988544	0.004472083	0.0010836207	0.2492747	0.00025932532	0.005678778	0.00045081787	0.0002515302
0.0	0.99984694	0.99991155	0.9999001	0.9995908	0.99885714	0.9998062	0.99961615	0.9998857	0.9998323	0.9998956
0.0	0.9304149	0.9716591	0.9598839	0.9617547	0.97225374	0.92287093	0.9667624	0.9693587	0.9686337	0.9850353
0.0	0.9304149	0.9716591	0.9598839	0.9617547	0.97225374	0.92287093	0.9667624	0.9693587	0.9686337	0.9850353
0.0	0.99923134	0.9974044	0.99884206	0.9970536	0.99642843	0.9967964	0.99772114	0.9990833	0.998998	0.9988035
0.0	0.9304149	0.9716591	0.9598839	0.9617547	0.97225374	0.92287093	0.9667624	0.9693587	0.9686337	0.9850353
0.0	0.00040147876	0.0004672855	0.00060101505	0.00095862645	0.013297885	0.0005104987	0.0013974786	0.00015993556	0.0006258854	0.00015569082
0.0	0.9304149	0.9716591	0.9598839	0.9617547	0.97225374	0.92287093	0.9667624	0.9693587	0.9686337	0.9850353
0.0	0.99974483	0.99971086	0.9998198	0.9991709	0.9993857	0.9995796	0.9997702	0.9997576	0.99970406	0.99863213
0.0	0.9304149	0.9716591	0.9598839	0.9617547	0.97225374	0.92287093	0.9667624	0.9693587	0.9686337	0.9850353
0.0	0.9986873	0.9988225	0.99491405	0.9951805	0.9946844	0.9969394	0.9990357	0.99779224	0.99872273	0.9946173
0.0	0.3949615	0.6950454	0.42546973	0.2372003	0.5765311	0.18950103	0.21799327	0.083259776	0.14816879	0.38191846
0.0	0.9304149	0.9716591	0.9598839	0.9617547	0.97225374	0.92287093	0.9667624	0.9693587	0.9686337	0.9850353
0.0	0.99984694	0.99991155	0.9999001	0.9995908	0.99885714	0.9998062	0.99961615	0.9998857	0.9998323	0.9998956
0.0	0.00040147838	0.0004672855	0.00060101534	0.00095862604	0.013297878	0.0005104985	0.0013974786	0.00015993572	0.0006258854	0.00015569096
0.0	0.42891315	0.7027954	0.34978896	0.56111926	0.6132311	0.47566214	0.45805168	0.63981515	0.16225812	0.8132218
0.0	0.935905	0.9920421	0.97385615	0.96790445	0.97832185	0.97552323	0.9890647	0.98872685	0.98638076	0.98805887
0.0	0.9304149	0.9716591	0.9598839	0.9617547	0.97225374	0.92287093	0.9667624	0.9693587	0.9686337	0.9850353
0.0	0.9986197	0.99934036	0.9996068	0.9992574	0.99535733	0.9993131	0.9996458	0.9993507	0.9996315	0.9991357
0.0	0.9304149	0.9716591	0.9598839	0.9617547	0.97225374	0.92287093	0.9667624	0.9693587	0.9686337	0.9850353
0.0	0.3053208	0.26563475	0.16343518	0.03207923	0.24671435	0.050661672	0.25879723	0.11635814	0.10496862	0.04153391
0.0	0.00040147838	0.0004672855	0.00060101564	0.00095862645	0.013297878	0.0005104985	0.0013974786	0.00015993572	0.0006258854	0.00015569096
0.0	0.9304149	0.9716591	0.9598839	0.9617547	0.97225374	0.92287093	0.9667624	0.9693587	0.9686337	0.9850353
0.0	0.9304149	0.9716591	0.9598839	0.9617547	0.97225374	0.92287093	0.9667624	0.9693587	0.9686337	0.9850353
0.0	0.6251118	0.39288306	0.4285259	0.4660198	0.85879815	0.44067568	0.5025365	0.38877967	0.78472936	0.48187205
0.0	0.00012249351	0.00018543852	6.1162755e-05	0.00010262698	0.00021175104	0.00013760122	0.00012081404	8.2551065e-05	9.260798e-05	8.6701395e-05
0.0	0.62058276	0.9788287	0.84138215	0.4882455	0.68814063	0.9551235	0.94525045	0.75447875	0.8739659	0.7936072
0.0	0.99279517	0.9883725	0.99160516	0.98864216	0.9888743	0.9845068	0.99577206	0.99743	0.9928027	0.9680302
0.0	0.9304149	0.9716591	0.9598839	0.9617547	0.97225374	0.92287093	0.9667624	0.9693587	0.9686337	0.9850353
0.0	0.981457	0.9952494	0.9957208	0.99099624	0.99576366	0.9947336	0.990446	0.99588084	0.9981242	0.97633004
0.0	0.9998006	0.99970347	0.9992562	0.9988003	0.99889296	0.9995278	0.99960524	0.9995677	0.99981016	0.99950016
0.0	0.9304149	0.9716591	0.9598839	0.9617547	0.97225374	0.92287093	0.9667624	0.9693587	0.9686337	0.9850353
0.0	0.00016433724	0.00093286036	0.029249674	0.00085438055	0.049293015	0.0077167293	0.0006562052	8.166817e-05	0.005279278	0.0030873325
0.0	0.8013216	0.993453	0.9813337	0.7764441	0.90062755	0.97046643	0.92730033	0.98807096	0.9504644	0.82027704
0.0	0.43302318	0.9645023	0.9513784	0.65502596	0.90099037	0.9015502	0.7257104	0.9557737	0.8930066	0.6579594
0.0	0.99984694	0.99991155	0.9999001	0.9995908	0.99885714	0.9998062	0.99961615	0.9998857	0.9998323	0.9998956
0.0	0.9304149	0.9716591	0.9598839	0.9617547	0.97225374	0.92287093	0.9667624	0.9693587	0.9686337	0.9850353
0.0	0.9970542	0.99393207	0.99601066	0.99577016	0.9942188	0.9948397	0.9977639	0.9987821	0.997171	0.98934734
0.0	0.019523049	0.14688024	0.06257683	0.04887482	0.16258886	0.18600821	0.065409645	0.8385542	0.0018200739	0.14969029
0.0	0.99984694	0.99991155	0.9999001	0.9995908	0.99885714	0.9998062	0.99961615	0.9998857	0.9998323	0.9998956
0.0	0.99984694	0.99991155	0.9999001	0.9995908	0.99885714	0.9998062	0.99961615	0.9998857	0.9998323	0.9998956
0.0	0.99279517	0.9883725	0.99160516	0.98864216	0.9888743	0.9845068	0.99577206	0.99743	0.9928027	0.9680302
0.0	0.18871404	0.9175934	0.5445089	0.050472356	0.48666847	0.91274315	0.22704458	0.9674857	0.68208414	0.35084397
0.0	0.98725677	0.99337244	0.9860169	0.9925323	0.986358	0.9944378	0.9899894	0.9886712	0.96876323	0.99624443
0.0	0.99923134	0.9974044	0.99884206	0.9970536	0.99642843	0.9967964	0.99772114	0.9990833	0.998998	0.9988035
0.0	0.0053474214	0.0026925388	0.0026410236	0.0017665479	0.056763764	0.005052114	0.0026408352	0.003009389	0.0037525282	0.0018865088
0.0	0.00041002865	0.012092734	0.5132805	0.6357069	0.22444879	0.17270581	0.019902114	0.9459421	0.42164683	0.71759456
0.0	0.00041002865	0.012092734	0.5132805	0.6357069	0.22444879	0.17270581	0.019902114	0.9459421	0.42164683	0.71759456
0.0	0.00041002865	0.012092734	0.5132805	0.6357069	0.22444879	0.17270581	0.019902114	0.9459421	0.42164683	0.71759456
0.0	0.99923134	0.9974044	0.99884206	0.9970536	0.99642843	0.9967964	0.99772114	0.9990833	0.998998	0.9988035
0.0	0.0005037157	0.011422414	0.22132862	0.0056895153	0.14934555	0.108640954	0.4795028	0.60843515	0.07136794	0.002274326
0.0	1.2561103e-05	3.042362e-05	6.725187e-06	8.909741e-05	0.00073876814	4.1579646e-05	1.2838673e-05	5.0450795e-05	4.0012947e-05	1.4189955e-05
0.0	0.5453481	0.48006105	0.3279906	0.08822295	0.38081595	0.1694747	0.54397476	0.2665679	0.19765255	0.105134025
0.0	0.0005037157	0.011422414	0.22132862	0.0056895153	0.14934555	0.108640954	0.4795028	0.60843515	0.07136794	0.002274326
0.0	0.0023661612	0.08849557	0.042582233	0.8022897	0.008160964	0.08814767	0.25172266	0.9752783	0.005846146	0.0772143
0.0	8.370363e-05	0.0003276533	0.9598839	0.02581058	0.0064124437	0.0006047918	0.0006425161	0.0005573677	0.00019329408	9.6798285e-05
0.0	0.0014181142	0.0012743585	0.001334521	0.004357067	0.025311874	0.0015800317	0.0045013167	0.00095000066	0.0014270344	0.00032342077
0.0	0.9304149	0.9716591	0.9598839	0.9617547	0.97225374	0.92287093	0.9667624	0.9693587	0.9686337	0.9850353
0.0	0.9304149	0.9716591	0.9598839	0.9617547	0.97225374	0.92287093	0.9667624	0.9693587	0.9686337	0.9850353
0.0	0.9304149	0.9716591	0.9598839	0.9617547	0.97225374	0.92287093	0.9667624	0.9693587	0.9686337	0.9850353
0.0	0.9304149	0.9716591	0.9598839	0.9617547	0.97225374	0.92287093	0.9667624	0.9693587	0.9686337	0.9850353
0.0	0.9304149	0.9716591	0.9598839	0.9617547	0.97225374	0.92287093	0.9667624	0.9693587	0.9686337	0.9850353
0.0	0.99984694	0.99991155	0.9999001	0.9995908	0.99885714	0.9998062	0.99961615	0.9998857	0.9998323	0.9998956
0.0	0.9996216	0.9993369	0.9993772	0.9988349	0.9985197	0.99926454	0.99903214	0.99856985	0.9997291	0.99940884
0.0	0.9304149	0.9716591	0.9598839	0.9617547	0.97225374	0.92287093	0.9667624	0.9693587	0.9686337	0.9850353
0.0	0.99984694	0.99991155	0.9999001	0.9995908	0.99885714	0.9998062	0.99961615	0.9998857	0.9998323	0.9998956
0.0	0.3015038	0.048909843	0.002723722	0.12804231	0.7265107	0.025324607	0.020704884	0.14903644	0.4139314	0.016653815
0.0	0.9304149	0.9716591	0.9598839	0.9617547	0.97225374	0.92287093	0.9667624	0.9693587	0.9686337	0.9850353
0.0	0.9304149	0.9716591	0.9598839	0.9617547	0.97225374	0.92287093	0.9667624	0.9693587	0.9686337	0.9850353
0.0	0.9304149	0.9716591	0.9598839	0.9617547	0.97225374	0.92287093	0.9667624	0.9693587	0.9686337	0.9850353
0.0	0.99984694	0.99991155	0.9999001	0.9995908	0.99885714	0.9998062	0.99961615	0.9998857	0.9998323	0.9998956
0.0	0.9304149	0.9716591	0.9598839	0.9617547	0.97225374	0.92287093	0.9667624	0.9693587	0.9686337	0.9850353
0.0	0.9304149	0.9716591	0.9598839	0.9617547	0.97225374	0.92287093	0.9667624	0.9693587	0.9686337	0.9850353
0.0	0.9304149	0.9716591	0.9598839	0.9617547	0.97225374	0.92287093	0.9667624	0.9693587	0.9686337	0.9850353
0.0	0.9304149	0.9716591	0.9598839	0.9617547	0.97225374	0.92287093	0.9667624	0.9693587	0.9686337	0.9850353
0.0	0.9304149	0.9716591	0.9598839	0.9617547	0.97225374	0.92287093	0.9667624	0.9693587	0.9686337	0.9850353
0.0	0.99984694	0.99991155	0.9999001	0.9995908	0.99885714	0.9998062	0.99961615	0.9998857	0.9998323	0.9998956
0.0	0.99984694	0.99991155	0.9999001	0.9995908	0.99885714	0.9998062	0.99961615	0.9998857	0.9998323	0.9998956
0.0	0.9304149	0.9716591	0.9598839	0.9617547	0.97225374	0.92287093	0.9667624	0.9693587	0.9686337	0.9850353
0.0	0.9304149	0.9716591	0.9598839	0.9617547	0.97225374	0.92287093	0.9667624	0.9693587	0.9686337	0.9850353
0.0	0.9304149	0.9716591	0.9598839	0.9617547	0.97225374	0.92287093	0.9667624	0.9693587	0.9686337	0.9850353
0.0	0.9304149	0.9716591	0.9598839	0.9617547	0.97225374	0.92287093	0.9667624	0.9693587	0.9686337	0.9850353
0.0	0.9304149	0.9716591	0.9598839	0.9617547	0.97225374	0.92287093	0.9667624	0.9693587	0.9686337	0.9850353
0.0	0.9304149	0.9716591	0.9598839	0.9617547	0.97225374	0.92287093	0.9667624	0.9693587	0.9686337	0.9850353
0.0	0.99683434	0.9986739	0.9981223	0.99722016	0.9965661	0.99526465	0.9991041	0.9988493	0.9985317	0.9976937
0.0	0.99984694	0.99991155	0.9999001	0.9995908	0.99885714	0.9998062	0.99961615	0.9998857	0.9998323	0.9998956
0.0	0.9304149	0.9716591	0.9598839	0.9617547	0.97225374	0.92287093	0.9667624	0.9693587	0.9686337	0.9850353
0.0	0.9304149	0.9716591	0.9598839	0.9617547	0.97225374	0.92287093	0.9667624	0.9693587	0.9686337	0.9850353
0.0	0.075192295	0.11477129	0.17358641	0.031808123	0.48717445	0.067633055	0.15161368	0.11151224	0.19681521	0.057159852
0.0	0.9997507	0.99974936	0.99975544	0.999295	0.9976319	0.9994848	0.9990202	0.99967897	0.99957293	0.9993241
0.0	0.00036933762	0.00027671584	0.107532196	0.0020288706	0.0014572678	8.894859e-05	0.0010583003	0.0006907142	0.0009918167	8.560921e-05
0.0	0.9304149	0.9716591	0.9598839	0.9617547	0.97225374	0.92287093	0.9667624	0.9693587	0.9686337	0.9850353
0.0	0.9304149	0.9716591	0.9598839	0.9617547	0.97225374	0.92287093	0.9667624	0.9693587	0.9686337	0.9850353
0.0	0.99984694	0.99991155	0.9999001	0.9995908	0.99885714	0.9998062	0.99961615	0.9998857	0.9998323	0.9998956
0.0	0.9304149	0.9716591	0.9598839	0.9617547	0.97225374	0.92287093	0.9667624	0.9693587	0.9686337	0.9850353
0.0	0.9304149	0.9716591	0.9598839	0.9617547	0.97225374	0.92287093	0.9667624	0.9693587	0.9686337	0.9850353
0.0	3.558003e-05	0.00018549722	0.00014778801	0.00016700386	0.00034242464	2.564277e-05	8.547307e-05	0.00012258069	0.00014000524	6.667251e-05
0.0	0.9304149	0.9716591	0.9598839	0.9617547	0.97225374	0.92287093	0.9667624	0.9693587	0.9686337	0.9850353
0.0	0.99683434	0.9986739	0.9981223	0.99722016	0.9965661	0.99526465	0.9991041	0.9988493	0.9985317	0.9976937
0.0	0.9304149	0.9716591	0.9598839	0.9617547	0.97225374	0.92287093	0.9667624	0.9693587	0.9686337	0.9850353
0.0	0.9304149	0.9716591	0.9598839	0.9617547	0.97225374	0.92287093	0.9667624	0.9693587	0.9686337	0.9850353
0.0	0.99683434	0.9986739	0.9981223	0.99722016	0.9965661	0.99526465	0.9991041	0.9988493	0.9985317	0.9976937
0.0	0.99984694	0.99991155	0.9999001	0.9995908	0.99885714	0.9998062	0.99961615	0.9998857	0.9998323	0.9998956
0.0	0.9304149	0.9716591	0.9598839	0.9617547	0.97225374	0.92287093	0.9667624	0.9693587	0.9686337	0.9850353
0.0	0.9304149	0.9716591	0.9598839	0.9617547	0.97225374	0.92287093	0.9667624	0.9693587	0.9686337	0.9850353
0.0	0.9995796	0.9997663	0.99893373	0.99842143	0.9979913	0.9996871	0.99910945	0.9992349	0.9998292	0.99952817
0.0	0.00040147876	0.0004672855	0.00060101505	0.00095862645	0.013297892	0.0005104987	0.0013974786	0.00015993556	0.0006258854	0.00015569082
0.0	0.9304149	0.9716591	0.9598839	0.9617547	0.97225374	0.92287093	0.9667624	0.9693587	0.9686337	0.9850353
0.0	0.9304149	0.9716591	0.9598839	0.9617547	0.97225374	0.92287093	0.9667624	0.9693587	0.9686337	0.9850353
0.0	0.99683434	0.9986739	0.9981223	0.99722016	0.9965661	0.99526465	0.9991041	0.9988493	0.9985317	0.9976937
0.0	0.99984694	0.99991155	0.9999001	0.9995908	0.99885714	0.9998062	0.99961615	0.9998857	0.9998323	0.9998956
0.0	0.9304149	0.9716591	0.9598839	0.9617547	0.97225374	0.92287093	0.9667624	0.9693587	0.9686337	0.9850353
0.0	0.9304149	0.9716591	0.9598839	0.9617547	0.97225374	0.92287093	0.9667624	0.9693587	0.9686337	0.9850353
0.0	0.9304149	0.9716591	0.9598839	0.9617547	0.97225374	0.92287093	0.9667624	0.9693587	0.9686337	0.9850353
0.0	0.9304149	0.9716591	0.9598839	0.9617547	0.97225374	0.92287093	0.9667624	0.9693587	0.9686337	0.9850353
0.0	0.98725677	0.99337244	0.9860169	0.9925323	0.986358	0.9944378	0.9899894	0.9886712	0.96876323	0.99624443
0.0	0.98725677	0.99337244	0.9860169	0.9925323	0.986358	0.9944378	0.9899894	0.9886712	0.96876323	0.99624443
0.0	0.99923134	0.9974044	0.99884206	0.9970536	0.99642843	0.9967964	0.99772114	0.9990833	0.998998	0.9988035
0.0	0.99923134	0.9974044	0.99884206	0.9970536	0.99642843	0.9967964	0.99772114	0.9990833	0.998998	0.9988035
0.0	0.99683434	0.9986739	0.9981223	0.99722016	0.9965661	0.99526465	0.9991041	0.9988493	0.9985317	0.9976937
0.0	0.9304149	0.9716591	0.9598839	0.9617547	0.97225374	0.92287093	0.9667624	0.9693587	0.9686337	0.9850353
0.0	0.99984694	0.99991155	0.9999001	0.9995908	0.99885714	0.9998062	0.99961615	0.9998857	0.9998323	0.9998956
0.0	0.9304149	0.9716591	0.9598839	0.9617547	0.97225374	0.92287093	0.9667624	0.9693587	0.9686337	0.9850353
0.0	0.9304149	0.9716591	0.9598839	0.9617547	0.97225374	0.92287093	0.9667624	0.9693587	0.9686337	0.9850353
0.0	0.0053474214	0.00269254	0.0026410248	0.0017665488	0.056763776	0.005052114	0.0026408364	0.003009389	0.0037525282	0.0018865078
0.0	0.0053474214	0.00269254	0.0026410236	0.0017665479	0.056763764	0.0050521116	0.0026408364	0.0030093903	0.0037525282	0.0018865078
0.0	0.6921938	0.85099435	0.8666929	0.9241802	0.6794126	0.90914065	0.5946608	0.59444124	0.87515324	0.7249667
0.0	0.9304149	0.9716591	0.9598839	0.9617547	0.97225374	0.92287093	0.9667624	0.9693587	0.9686337	0.9850353
0.0	0.9304149	0.9716591	0.9598839	0.9617547	0.97225374	0.92287093	0.9667624	0.9693587	0.9686337	0.9850353
0.0	0.99923134	0.9974044	0.99884206	0.9970536	0.99642843	0.9967964	0.99772114	0.9990833	0.998998	0.9988035
0.0	0.99923134	0.9974044	0.99884206	0.9970536	0.99642843	0.9967964	0.99772114	0.9990833	0.998998	0.9988035
0.0	0.9304149	0.9716591	0.9598839	0.9617547	0.97225374	0.92287093	0.9667624	0.9693587	0.9686337	0.9850353
0.0	0.9304149	0.9716591	0.9598839	0.9617547	0.97225374	0.92287093	0.9667624	0.9693587	0.9686337	0.9850353
0.0	0.9304149	0.9716591	0.9598839	0.9617547	0.97225374	0.92287093	0.9667624	0.9693587	0.9686337	0.9850353
0.0	0.9304149	0.9716591	0.9598839	0.9617547	0.97225374	0.92287093	0.9667624	0.9693587	0.9686337	0.9850353
0.0	0.9304149	0.9716591	0.9598839	0.9617547	0.97225374	0.92287093	0.9667624	0.9693587	0.9686337	0.9850353
0.0	0.99984694	0.99991155	0.9999001	0.9995908	0.99885714	0.9998062	0.99961615	0.9998857	0.9998323	0.9998956
0.0	0.9790892	0.9895667	0.98652136	0.99321234	0.93690604	0.9905895	0.994829	0.9936255	0.9857816	0.993628
0.0	0.02078673	0.031133877	0.041522857	0.00695615	0.1330642	0.005829132	0.03186702	0.016650598	0.011102222	0.012150306
0.0	0.00013156552	0.0027044588	0.014764813	0.005077081	0.0051272498	0.035642073	0.015111803	0.00029280392	0.0003323675	0.21452221
0.0	0.00013156552	0.0027044588	0.014764813	0.005077081	0.0051272498	0.035642073	0.015111803	0.00029280392	0.0003323675	0.21452221
0.0	0.009755427	0.11160192	0.063552305	0.021432541	0.094099976	0.011640732	0.048212405	0.009910839	0.018330256	0.035206486
0.0	0.009755427	0.11160192	0.06355235	0.021432541	0.094099976	0.011640727	0.048212413	0.009910839	0.018330256	0.03520648
0.0	0.5965845	0.94111013	0.8149951	0.8927987	0.81771874	0.87945133	0.9580933	0.664697	0.77413046	0.9908586
0.0	0.070493795	0.08550162	0.089213334	0.0162506	0.3145885	0.022316013	0.096833706	0.034533326	0.034359347	0.036324587
0.0	0.99911803	0.9997954	0.9996458	0.99900335	0.99801135	0.9997383	0.99974364	0.9997818	0.99990094	0.99964035
0.0	0.9304149	0.9716591	0.9598839	0.9617547	0.97225374	0.92287093	0.9667624	0.9693587	0.9686337	0.9850353
0.0	0.9304149	0.9716591	0.9598839	0.9617547	0.97225374	0.92287093	0.9667624	0.9693587	0.9686337	0.9850353
0.0	0.9998006	0.99970347	0.9992562	0.9988003	0.99889296	0.9995278	0.99960524	0.9995677	0.99981016	0.99950016
0.0	0.9969163	0.99848014	0.99863595	0.9971296	0.99320215	0.9973122	0.99733233	0.9978097	0.99937457	0.99605983
0.0	0.99984694	0.99991155	0.9999001	0.9995908	0.99885714	0.9998062	0.99961615	0.9998857	0.9998323	0.9998956
0.0	0.9304149	0.9716591	0.9598839	0.9617547	0.97225374	0.92287093	0.9667624	0.9693587	0.9686337	0.9850353
0.0	0.9304149	0.9716591	0.9598839	0.9617547	0.97225374	0.92287093	0.9667624	0.9693587	0.9686337	0.9850353
0.0	0.9304149	0.9716591	0.9598839	0.9617547	0.97225374	0.92287093	0.9667624	0.9693587	0.9686337	0.9850353
0.0	0.99984694	0.99991155	0.9999001	0.9995908	0.99885714	0.9998062	0.99961615	0.9998857	0.9998323	0.9998956
0.0	0.99984694	0.99991155	0.9999001	0.9995908	0.99885714	0.9998062	0.99961615	0.9998857	0.9998323	0.9998956
0.0	0.9304149	0.9716591	0.9598839	0.9617547	0.97225374	0.92287093	0.9667624	0.9693587	0.9686337	0.9850353
0.0	0.9304149	0.9716591	0.9598839	0.9617547	0.97225374	0.92287093	0.9667624	0.9693587	0.9686337	0.9850353
0.0	0.9304149	0.9716591	0.9598839	0.9617547	0.97225374	0.92287093	0.9667624	0.9693587	0.9686337	0.9850353
0.0	0.9304149	0.9716591	0.9598839	0.9617547	0.97225374	0.92287093	0.9667624	0.9693587	0.9686337	0.9850353
0.0	0.9304149	0.9716591	0.9598839	0.9617547	0.97225374	0.92287093	0.9667624	0.9693587	0.9686337	0.9850353
0.0	0.9304149	0.9716591	0.9598839	0.9617547	0.97225374	0.92287093	0.9667624	0.9693587	0.9686337	0.9850353
0.0	0.99984694	0.99991155	0.9999001	0.9995908	0.99885714	0.9998062	0.99961615	0.9998857	0.9998323	0.9998956
0.0	3.558003e-05	0.00018549722	0.00014778801	0.00016700402	0.00034242464	2.564277e-05	8.547307e-05	0.00012258069	0.00014000524	6.667251e-05
0.0	0.3015038	0.048909843	0.002723722	0.12804231	0.7265107	0.025324615	0.02070489	0.14903641	0.4139315	0.016653815
0.0	0.99984694	0.99991155	0.9999001	0.9995908	0.99885714	0.9998062	0.99961615	0.9998857	0.9998323	0.9998956
0.0	3.558003e-05	0.0001854974	0.00014778801	0.00016700402	0.00034242464	2.564277e-05	8.547307e-05	0.00012258069	0.00014000524	6.667251e-05
0.0	0.3015038	0.048909843	0.002723722	0.12804237	0.7265107	0.025324615	0.02070489	0.14903644	0.4139314	0.016653815
0.0	0.99984694	0.99991155	0.9999001	0.9995908	0.99885714	0.9998062	0.99961615	0.9998857	0.9998323	0.9998956
0.0	0.9304149	0.9716591	0.9598839	0.9617547	0.97225374	0.92287093	0.9667624	0.9693587	0.9686337	0.9850353
0.0	0.9304149	0.9716591	0.9598839	0.9617547	0.97225374	0.92287093	0.9667624	0.9693587	0.9686337	0.9850353
0.0	0.9304149	0.9716591	0.9598839	0.9617547	0.97225374	0.92287093	0.9667624	0.9693587	0.9686337	0.9850353
0.0	0.9304149	0.9716591	0.9598839	0.9617547	0.97225374	0.92287093	0.9667624	0.9693587	0.9686337	0.9850353
0.0	0.9304149	0.9716591	0.9598839	0.9617547	0.97225374	0.92287093	0.9667624	0.9693587	0.9686337	0.9850353
0.0	0.9304149	0.9716591	0.9598839	0.9617547	0.97225374	0.92287093	0.9667624	0.9693587	0.9686337	0.9850353
0.0	0.99984694	0.99991155	0.9999001	0.9995908	0.99885714	0.9998062	0.99961615	0.9998857	0.9998323	0.9998956
0.0	0.9304149	0.9716591	0.9598839	0.9617547	0.97225374	0.92287093	0.9667624	0.9693587	0.9686337	0.9850353
0.0	0.99984694	0.99991155	0.9999001	0.9995908	0.99885714	0.9998062	0.99961615	0.9998857	0.9998323	0.9998956
0.0	0.3015038	0.048909843	0.0027237206	0.12804237	0.7265107	0.025324615	0.020704884	0.14903644	0.4139314	0.016653815
0.0	0.9996216	0.9993369	0.9993772	0.9988349	0.9985197	0.99926454	0.99903214	0.99856985	0.9997291	0.99940884
0.0	0.98725677	0.99337244	0.9860169	0.9925323	0.986358	0.9944378	0.9899894	0.9886712	0.96876323	0.99624443
0.0	0.99923134	0.9974044	0.99884206	0.9970536	0.99642843	0.9967964	0.99772114	0.9990833	0.998998	0.9988035
0.0	0.7588108	0.9790108	0.7750122	0.87505347	0.8736749	0.9672441	0.8858022	0.96979135	0.9735492	0.6572413
0.0	0.99479747	0.998594	0.9977564	0.98898166	0.9905219	0.9925485	0.98938584	0.9870057	0.995353	0.99532145
0.0	0.0053474186	0.00269254	0.0026410248	0.0017665479	0.056763776	0.005052114	0.0026408364	0.003009389	0.0037525282	0.0018865078
0.0	0.99923134	0.9974044	0.99884206	0.9970536	0.99642843	0.9967964	0.99772114	0.9990833	0.998998	0.9988035
0.0	0.99967384	0.9994295	0.9994392	0.99901843	0.9986181	0.9994081	0.99915886	0.99885833	0.9997291	0.9995122
0.0	0.9304149	0.9716591	0.9598839	0.9617547	0.97225374	0.92287093	0.9667624	0.9693587	0.9686337	0.9850353
0.0	0.9304149	0.9716591	0.9598839	0.9617547	0.97225374	0.92287093	0.9667624	0.9693587	0.9686337	0.9850353
0.0	0.9304149	0.9716591	0.9598839	0.9617547	0.97225374	0.92287093	0.9667624	0.9693587	0.9686337	0.9850353
0.0	0.99924207	0.9996946	0.9997497	0.999585	0.9966863	0.99964905	0.99978715	0.99973637	0.9997379	0.9996551
0.0	0.98725677	0.99337244	0.9860169	0.9925323	0.986358	0.9944378	0.9899894	0.9886712	0.96876323	0.99624443
0.0	0.98725677	0.99337244	0.9860169	0.9925323	0.986358	0.9944378	0.9899894	0.9886712	0.96876323	0.99624443
0.0	0.99923134	0.9974044	0.99884206	0.9970536	0.99642843	0.9967964	0.99772114	0.9990833	0.998998	0.9988035
0.0	0.99923134	0.9974044	0.99884206	0.9970536	0.99642843	0.9967964	0.99772114	0.9990833	0.998998	0.9988035
0.0	0.0053474186	0.0026925388	0.0026410262	0.0017665488	0.056763764	0.0050521092	0.0026408364	0.003009389	0.0037525282	0.0018865088
0.0	0.99923134	0.9974044	0.99884206	0.9970536	0.99642843	0.9967964	0.99772114	0.9990833	0.998998	0.9988035
0.0	0.0053474214	0.00269254	0.0026410273	0.0017665479	0.05676375	0.005052114	0.0026408352	0.003009389	0.0037525282	0.0018865088
0.0	0.99923134	0.9974044	0.99884206	0.9970536	0.99642843	0.9967964	0.99772114	0.9990833	0.998998	0.9988035
0.0	0.98725677	0.99337244	0.9860169	0.9925323	0.986358	0.9944378	0.9899894	0.9886712	0.96876323	0.99624443
0.0	0.99923134	0.9974044	0.99884206	0.9970536	0.99642843	0.9967964	0.99772114	0.9990833	0.998998	0.9988035
0.0	0.99923134	0.9974044	0.99884206	0.9970536	0.99642843	0.9967964	0.99772114	0.9990833	0.998998	0.9988035
0.0	0.0053474237	0.00269254	0.0026410248	0.0017665488	0.05676375	0.005052114	0.0026408364	0.003009389	0.0037525282	0.0018865068
0.0	0.9304149	0.9716591	0.9598839	0.9617547	0.97225374	0.92287093	0.9667624	0.9693587	0.9686337	0.9850353
0.0	0.9304149	0.9716591	0.9598839	0.9617547	0.97225374	0.92287093	0.9667624	0.9693587	0.9686337	0.9850353
0.0	0.9987704	0.9963653	0.99599373	0.9964288	0.9966101	0.99559844	0.99791616	0.9991793	0.99957865	0.9992144
0.0	2.5559222e-05	0.00010174144	0.000102931095	2.3892866e-05	0.00067180453	0.0003069891	0.00018388782	0.00012888969	0.00012285545	0.00022032195
0.0	0.9304149	0.9716591	0.9598839	0.9617547	0.97225374	0.92287093	0.9667624	0.9693587	0.9686337	0.9850353
0.0	0.9304149	0.9716591	0.9598839	0.9617547	0.97225374	0.92287093	0.9667624	0.9693587	0.9686337	0.9850353
0.0	0.9304149	0.9716591	0.9598839	0.9617547	0.97225374	0.92287093	0.9667624	0.9693587	0.9686337	0.9850353
0.0	0.9304149	0.9716591	0.9598839	0.9617547	0.97225374	0.92287093	0.9667624	0.9693587	0.9686337	0.9850353
0.0	0.9304149	0.9716591	0.9598839	0.9617547	0.97225374	0.92287093	0.9667624	0.9693587	0.9686337	0.9850353
0.0	0.9304149	0.9716591	0.9598839	0.9617547	0.97225374	0.92287093	0.9667624	0.9693587	0.9686337	0.9850353
0.0	0.9304149	0.9716591	0.9598839	0.9617547	0.97225374	0.92287093	0.9667624	0.9693587	0.9686337	0.9850353
0.0	0.9304149	0.9716591	0.9598839	0.9617547	0.97225374	0.92287093	0.9667624	0.9693587	0.9686337	0.9850353
0.0	0.9304149	0.9716591	0.9598839	0.9617547	0.97225374	0.92287093	0.9667624	0.9693587	0.9686337	0.9850353
0.0	0.9304149	0.9716591	0.9598839	0.9617547	0.97225374	0.92287093	0.9667624	0.9693587	0.9686337	0.9850353
0.0	0.9304149	0.9716591	0.9598839	0.9617547	0.97225374	0.92287093	0.9667624	0.9693587	0.9686337	0.9850353
0.0	0.9304149	0.9716591	0.9598839	0.9617547	0.97225374	0.92287093	0.9667624	0.9693587	0.9686337	0.9850353
0.0	0.4402888	0.10221064	0.014918048	0.26734364	0.7933914	0.00790489	0.68260604	0.06345827	0.9291621	0.10172328
0.0	0.9304149	0.9716591	0.9598839	0.9617547	0.97225374	0.92287093	0.9667624	0.9693587	0.9686337	0.9850353
0.0	0.27323756	0.11031597	0.16808611	0.12815362	0.35149518	0.20786269	0.46493715	0.3460069	0.25740087	0.07843356
0.0	0.2732375	0.11031597	0.16808611	0.12815367	0.35149524	0.20786269	0.4649371	0.3460069	0.25740087	0.07843356
0.0	0.9304149	0.9716591	0.9598839	0.9617547	0.97225374	0.92287093	0.9667624	0.9693587	0.9686337	0.9850353
0.0	0.9304149	0.9716591	0.9598839	0.9617547	0.97225374	0.92287093	0.9667624	0.9693587	0.9686337	0.9850353
0.0	0.9304149	0.9716591	0.9598839	0.9617547	0.97225374	0.92287093	0.9667624	0.9693587	0.9686337	0.9850353
0.0	0.9304149	0.9716591	0.9598839	0.9617547	0.97225374	0.92287093	0.9667624	0.9693587	0.9686337	0.9850353
0.0	0.8192602	0.7947437	0.5269335	0.5564324	0.8626704	0.88608134	0.88056785	0.8135832	0.77158093	0.6648669
0.0	0.3875537	0.93933886	0.62918746	0.9597978	0.876092	0.88562983	0.8535629	0.13654217	0.9301167	0.23297472
0.0	0.18010977	0.06704047	0.05409063	0.041362043	0.7916679	0.1792105	0.2662023	0.16955742	0.20464517	0.17216723
0.0	0.009698433	0.0004814691	0.0031108134	0.0005807445	0.009762769	0.0015420781	0.71790856	0.9898471	0.0006946774	0.0005290938
0.0	0.9304149	0.9716591	0.9598839	0.9617547	0.97225374	0.92287093	0.9667624	0.9693587	0.9686337	0.9850353
0.0	0.9999249	0.99989235	0.9999248	0.999671	0.99871504	0.999864	0.9997191	0.9999001	0.9998708	0.99979454
0.0	0.9997507	0.99974936	0.99975544	0.999295	0.9976319	0.9994848	0.9990202	0.99967897	0.99957293	0.9993241
0.0	0.9996306	0.99975055	0.9994861	0.99921036	0.99841833	0.99955505	0.9995704	0.99963176	0.9997358	0.99990845
0.0	0.4110168	0.39252904	0.3009833	0.31828168	0.68036413	0.37315208	0.46651688	0.21655254	0.23409346	0.43670332
0.0	0.8815593	0.94905984	0.8414107	0.81959325	0.81893355	0.8492319	0.8359825	0.9877389	0.8454198	0.6946638
0.0	0.91662717	0.98415077	0.9453888	0.9176518	0.9742855	0.9320865	0.9641351	0.9932111	0.98414445	0.8493697
0.0	0.9999336	0.9997992	0.9995741	0.9998758	0.99953246	0.9998054	0.9999732	0.99994695	0.99992144	0.99943036
0.0	0.9997774	0.9987205	0.99943274	0.9991271	0.9982268	0.9987872	0.99880767	0.9995024	0.9996061	0.9995788
0.0	0.9998349	0.99982965	0.999686	0.9991999	0.99884063	0.9995277	0.9995906	0.999637	0.99960846	0.99973446
0.0	0.9304149	0.9716591	0.9598839	0.9617547	0.97225374	0.92287093	0.9667624	0.9693587	0.9686337	0.9850353
0.0	0.9304149	0.9716591	0.9598839	0.9617547	0.97225374	0.92287093	0.9667624	0.9693587	0.9686337	0.9850353
0.0	0.9304149	0.9716591	0.9598839	0.9617547	0.97225374	0.92287093	0.9667624	0.9693587	0.9686337	0.9850353
0.0	0.9304149	0.9716591	0.9598839	0.9617547	0.97225374	0.92287093	0.9667624	0.9693587	0.9686337	0.9850353
0.0	0.9304149	0.9716591	0.9598839	0.9617547	0.97225374	0.92287093	0.9667624	0.9693587	0.9686337	0.9850353
0.0	0.9304149	0.9716591	0.9598839	0.9617547	0.97225374	0.92287093	0.9667624	0.9693587	0.9686337	0.9850353
0.0	0.9304149	0.9716591	0.9598839	0.9617547	0.97225374	0.92287093	0.9667624	0.9693587	0.9686337	0.9850353
0.0	0.9304149	0.9716591	0.9598839	0.9617547	0.97225374	0.92287093	0.9667624	0.9693587	0.9686337	0.9850353
0.0	0.9304149	0.9716591	0.9598839	0.9617547	0.97225374	0.92287093	0.9667624	0.9693587	0.9686337	0.9850353
0.0	0.9304149	0.9716591	0.9598839	0.9617547	0.97225374	0.92287093	0.9667624	0.9693587	0.9686337	0.9850353
0.0	0.45464265	0.26159397	0.22415172	0.18061414	0.504712	0.28199425	0.31848451	0.35705364	0.24818514	0.6015402
0.0	0.23132008	0.18234988	0.12207679	0.08178721	0.35839593	0.14661728	0.1831402	0.15929769	0.12157213	0.4642801
0.0	0.23132008	0.18234988	0.12207666	0.08178725	0.35839596	0.14661725	0.18314017	0.15929773	0.12157223	0.46428034
0.0	0.9304149	0.9716591	0.9598839	0.9617547	0.97225374	0.92287093	0.9667624	0.9693587	0.9686337	0.9850353
0.0	0.23132008	0.18234988	0.12207674	0.08178718	0.35839593	0.14661737	0.18314026	0.15929772	0.121572085	0.4642801
0.0	0.44858962	0.3786209	0.22409885	0.18749727	0.4770655	0.31124476	0.3574537	0.29069355	0.27944574	0.6698173
0.0	0.9304149	0.9716591	0.9598839	0.9617547	0.97225374	0.92287093	0.9667624	0.9693587	0.9686337	0.9850353
0.0	0.3435307	0.28938162	0.18852249	0.14056247	0.45054382	0.23076828	0.28455818	0.24570355	0.20479636	0.47914183
0.0	0.9304149	0.9716591	0.9598839	0.9617547	0.97225374	0.92287093	0.9667624	0.9693587	0.9686337	0.9850353
0.0	0.36061305	0.2946162	0.18163238	0.13350329	0.45976913	0.21308072	0.2839714	0.25436705	0.20512027	0.59621274
0.0	0.9304149	0.9716591	0.9598839	0.9617547	0.97225374	0.92287093	0.9667624	0.9693587	0.9686337	0.9850353
0.0	0.44801474	0.2923233	0.2210716	0.16830058	0.48587152	0.2733236	0.30309772	0.32537672	0.25546208	0.6740907
0.0	0.9304149	0.9716591	0.9598839	0.9617547	0.97225374	0.92287093	0.9667624	0.9693587	0.9686337	0.9850353
0.0	0.23132008	0.18234996	0.12207679	0.10113934	0.3972057	0.19136003	0.22630967	0.15929769	0.164504	0.5446512
0.0	0.3067163	0.23787455	0.1517094	0.10949423	0.39971143	0.19368097	0.23177356	0.20855676	0.16347282	0.5523767
0.0	0.30981892	0.23703808	0.15172848	0.11065858	0.3997537	0.19597198	0.23041809	0.21190427	0.12157213	0.5360571
0.0	0.9998228	0.99990666	0.9999081	0.9997335	0.99963677	0.99972564	0.99985635	0.99985576	0.99992704	0.99989283
0.0	0.8228052	0.9936132	0.98240006	0.7857078	0.9068196	0.96865594	0.93262476	0.9890309	0.958935	0.8448482
0.0	0.9304149	0.9716591	0.9598839	0.9617547	0.97225374	0.92287093	0.9667624	0.9693587	0.9686337	0.9850353
0.0	0.9304149	0.9716591	0.9598839	0.9617547	0.97225374	0.92287093	0.9667624	0.9693587	0.9686337	0.9850353
0.0	0.00024113139	0.00018563753	0.00013287902	0.0001263703	0.0038831984	0.00050505874	0.0003135716	8.961463e-05	0.00021154138	8.3177845e-05
0.0	0.99683434	0.9986739	0.9981223	0.99722016	0.9965661	0.99526465	0.9991041	0.9988493	0.9985317	0.9976937
0.0	0.9999336	0.9997992	0.9995741	0.9998758	0.99953246	0.9998054	0.9999732	0.99994695	0.99992144	0.99943036
0.0	0.99575967	0.9975107	0.9901154	0.9888575	0.9837744	0.99800855	0.9950205	0.99929416	0.9960368	0.99622345
0.0	0.5263298	0.5753295	0.2209629	0.14515594	0.7620761	0.17678228	0.47508985	0.53500473	0.62436014	0.11935202
0.0	0.99279517	0.9883725	0.99160516	0.98864216	0.9888743	0.9845068	0.99577206	0.99743	0.9928027	0.9680302
0.0	0.9986873	0.9988225	0.99491405	0.9951805	0.9946844	0.9969394	0.9990357	0.99779224	0.99872273	0.9946173
0.0	0.0030272247	0.77385867	0.18242969	0.27063346	0.035137337	0.44399443	0.10773496	0.05013608	0.005804609	0.37580773
0.0	0.9304149	0.9716591	0.9598839	0.9617547	0.97225374	0.92287093	0.9667624	0.9693587	0.9686337	0.9850353
0.0	0.9998832	0.99981266	0.9998865	0.9995345	0.9981846	0.99973077	0.99954873	0.9998536	0.99979264	0.99976784
0.0	0.99936396	0.99954164	0.9996112	0.9992106	0.99748224	0.9992716	0.99902534	0.9995952	0.9994716	0.9996582
0.0	0.9994222	0.9997055	0.99893266	0.9991511	0.9973163	0.9995152	0.9992512	0.9996904	0.9996716	0.9996537
0.0	0.9998006	0.99970347	0.9992562	0.9988003	0.99889296	0.9995278	0.99960524	0.9995677	0.99981016	0.99950016
0.0	0.9304149	0.9716591	0.9598839	0.9617547	0.97225374	0.92287093	0.9667624	0.9693587	0.9686337	0.9850353
0.0	0.9997923	0.99928683	0.9996153	0.99897134	0.99894935	0.9992599	0.9994381	0.999348	0.9997311	0.9995993
0.0	0.9304149	0.9716591	0.9598839	0.9617547	0.97225374	0.92287093	0.9667624	0.9693587	0.9686337	0.9850353
0.0	0.9304149	0.9716591	0.9598839	0.9617547	0.97225374	0.92287093	0.9667624	0.9693587	0.9686337	0.9850353
0.0	0.9990202	0.9985241	0.9969664	0.9944989	0.9971854	0.99785244	0.9989309	0.99742043	0.9996563	0.9963582
0.0	0.1787587	0.8818997	0.9103213	0.32183436	0.9521784	0.92579067	0.8412016	0.78403854	0.13788049	0.9825906
0.0	0.9304149	0.9716591	0.9598839	0.9617547	0.97225374	0.92287093	0.9667624	0.9693587	0.9686337	0.9850353
0.0	0.9304149	0.9716591	0.9598839	0.9617547	0.97225374	0.92287093	0.9667624	0.9693587	0.9686337	0.9850353
0.0	0.9304149	0.9716591	0.9598839	0.9617547	0.97225374	0.92287093	0.9667624	0.9693587	0.9686337	0.9850353
0.0	0.98725677	0.99337244	0.9860169	0.9925323	0.986358	0.9944378	0.9899894	0.9886712	0.96876323	0.99624443
0.0	0.98725677	0.99337244	0.9860169	0.9925323	0.986358	0.9944378	0.9899894	0.9886712	0.96876323	0.99624443
0.0	0.9304149	0.9716591	0.9598839	0.9617547	0.97225374	0.92287093	0.9667624	0.9693587	0.9686337	0.9850353
0.0	0.7168844	0.9188146	0.9509345	0.82957244	0.8904366	0.7439602	0.9724554	0.6290315	0.9175864	0.75570494
0.0	0.07780511	0.18756509	0.14842156	0.02975013	0.31196097	0.058926497	0.14361708	0.081032634	0.10899435	0.04943449
0.0	0.0016295857	0.0008433439	0.00023260053	0.0023277348	0.009248467	0.007255699	0.0017871659	0.0018291476	0.0007557678	0.0007135542
0.0	0.99439394	0.66407084	0.9715153	0.9685015	0.9123493	0.96813834	0.8826065	0.97623956	0.9914556	0.9969189
0.0	0.9997507	0.99974936	0.99975544	0.999295	0.9976319	0.9994848	0.9990202	0.99967897	0.99957293	0.9993241
0.0	0.9999156	0.99988925	0.9999343	0.99973387	0.99888664	0.99991107	0.99969065	0.99991345	0.9999329	0.9998697
0.0	0.9304149	0.9716591	0.9598839	0.9617547	0.97225374	0.92287093	0.9667624	0.9693587	0.9686337	0.9850353
0.0	0.9986197	0.99934036	0.9996068	0.9992574	0.99535733	0.9993131	0.9996458	0.9993507	0.9996315	0.9991357
0.0	0.9304149	0.9716591	0.9598839	0.9617547	0.97225374	0.92287093	0.9667624	0.9693587	0.9686337	0.9850353
0.0	0.9304149	0.9716591	0.9598839	0.9617547	0.97225374	0.92287093	0.9667624	0.9693587	0.9686337	0.9850353
0.0	0.9304149	0.9716591	0.9598839	0.9617547	0.97225374	0.92287093	0.9667624	0.9693587	0.9686337	0.9850353
0.0	0.9304149	0.9716591	0.9598839	0.9617547	0.97225374	0.92287093	0.9667624	0.9693587	0.9686337	0.9850353
0.0	0.9304149	0.9716591	0.9598839	0.9617547	0.97225374	0.92287093	0.9667624	0.9693587	0.9686337	0.9850353
0.0	0.9304149	0.9716591	0.9598839	0.9617547	0.97225374	0.92287093	0.9667624	0.9693587	0.9686337	0.9850353
0.0	0.9304149	0.9716591	0.9598839	0.9617547	0.97225374	0.92287093	0.9667624	0.9693587	0.9686337	0.9850353
0.0	0.9304149	0.9716591	0.9598839	0.9617547	0.97225374	0.92287093	0.9667624	0.9693587	0.9686337	0.9850353
0.0	0.9304149	0.9716591	0.9598839	0.9617547	0.97225374	0.92287093	0.9667624	0.9693587	0.9686337	0.9850353
0.0	0.9304149	0.9716591	0.9598839	0.9617547	0.97225374	0.92287093	0.9667624	0.9693587	0.9686337	0.9850353
0.0	0.9304149	0.9716591	0.9598839	0.9617547	0.97225374	0.92287093	0.9667624	0.9693587	0.9686337	0.9850353
0.0	0.9304149	0.9716591	0.9598839	0.9617547	0.97225374	0.92287093	0.9667624	0.9693587	0.9686337	0.9850353
0.0	0.9304149	0.9716591	0.9598839	0.9617547	0.97225374	0.92287093	0.9667624	0.9693587	0.9686337	0.9850353
0.0	0.9304149	0.9716591	0.9598839	0.9617547	0.97225374	0.92287093	0.9667624	0.9693587	0.9686337	0.9850353
0.0	0.9304149	0.9716591	0.9598839	0.9617547	0.97225374	0.92287093	0.9667624	0.9693587	0.9686337	0.9850353
0.0	0.9304149	0.9716591	0.9598839	0.9617547	0.97225374	0.92287093	0.9667624	0.9693587	0.9686337	0.9850353
0.0	0.9304149	0.9716591	0.9598839	0.9617547	0.97225374	0.92287093	0.9667624	0.9693587	0.9686337	0.9850353
0.0	0.9304149	0.9716591	0.9598839	0.9617547	0.97225374	0.92287093	0.9667624	0.9693587	0.9686337	0.9850353
0.0	0.9304149	0.9716591	0.9598839	0.9617547	0.97225374	0.92287093	0.9667624	0.9693587	0.9686337	0.9850353
0.0	0.9304149	0.9716591	0.9598839	0.9617547	0.97225374	0.92287093	0.9667624	0.9693587	0.9686337	0.9850353
0.0	0.9304149	0.9716591	0.9598839	0.9617547	0.97225374	0.92287093	0.9667624	0.9693587	0.9686337	0.9850353
0.0	0.9943591	0.98638296	0.9243823	0.99181366	0.96917725	0.9933664	0.9625326	0.99060446	0.9908426	0.9979201
0.0	0.9304149	0.9716591	0.9598839	0.9617547	0.97225374	0.92287093	0.9667624	0.9693587	0.9686337	0.9850353
0.0	0.9986873	0.9988225	0.99491405	0.9951805	0.9946844	0.9969394	0.9990357	0.99779224	0.99872273	0.9946173
0.0	0.9986873	0.9988225	0.99491405	0.9951805	0.9946844	0.9969394	0.9990357	0.99779224	0.99872273	0.9946173
0.0	0.99919707	0.9992238	0.99664897	0.99717855	0.99673575	0.9985728	0.9992231	0.99875486	0.9991787	0.99669075
0.0	0.9304149	0.9716591	0.9598839	0.9617547	0.97225374	0.92287093	0.9667624	0.9693587	0.9686337	0.9850353
0.0	0.9986197	0.99934036	0.9996068	0.9992574	0.99535733	0.9993131	0.9996458	0.9993507	0.9996315	0.9991357
0.0	0.9304149	0.9716591	0.9598839	0.9617547	0.97225374	0.92287093	0.9667624	0.9693587	0.9686337	0.9850353
0.0	0.9304149	0.9716591	0.9598839	0.9617547	0.97225374	0.92287093	0.9667624	0.9693587	0.9686337	0.9850353
0.0	0.00087131665	0.00085361203	0.0011241223	0.0025182313	0.020727593	0.001233335	0.0027970592	0.00038509577	0.0013819219	0.00033640407
0.0	0.00087131665	0.00085361244	0.0011241223	0.0025182301	0.020727582	0.001233335	0.0027970592	0.00038509542	0.0013819232	0.00033640396
0.0	0.9973212	0.9775444	0.41398877	0.9985701	0.9996592	0.904727	0.90605706	0.88243777	0.9896728	0.94195825
0.0	6.396807e-05	7.142841e-05	0.00023840711	0.0004214871	0.003964514	0.0007016958	0.00024675365	0.000352159	0.0001718625	0.00025668563
0.0	0.9971457	0.9957463	0.998231	0.9901558	0.9927995	0.9987348	0.95854974	0.9996704	0.9988992	0.94681025
0.0	0.9944132	0.97873926	0.9904942	0.9886515	0.98066	0.9798211	0.9937448	0.98444426	0.9854187	0.99770564
0.0	0.9304149	0.9716591	0.9598839	0.9617547	0.97225374	0.92287093	0.9667624	0.9693587	0.9686337	0.9850353
0.0	0.9961196	0.9827995	0.98830867	0.9949144	0.9844855	0.9911131	0.9970367	0.9947731	0.9972996	0.9984101
0.0	0.9973362	0.9965918	0.9973678	0.996992	0.9927902	0.993947	0.997618	0.9962599	0.99948466	0.99900717
0.0	0.9950229	0.99269557	0.99448353	0.993508	0.9923011	0.9828476	0.9970035	0.9876587	0.9936399	0.99802136
0.0	0.9304149	0.9716591	0.9598839	0.9617547	0.97225374	0.92287093	0.9667624	0.9693587	0.9686337	0.9850353
0.0	0.999948	0.9998474	0.9999242	0.99993336	0.9999089	0.99990463	0.99991965	0.999977	0.9999877	0.99998915
0.0	0.999948	0.9998474	0.9999242	0.99993336	0.9999089	0.99990463	0.99991965	0.999977	0.9999877	0.99998915
0.0	0.9304149	0.9716591	0.9598839	0.9617547	0.97225374	0.92287093	0.9667624	0.9693587	0.9686337	0.9850353
0.0	0.9304149	0.9716591	0.9598839	0.9617547	0.97225374	0.92287093	0.9667624	0.9693587	0.9686337	0.9850353
0.0	0.9304149	0.9716591	0.9598839	0.9617547	0.97225374	0.92287093	0.9667624	0.9693587	0.9686337	0.9850353
0.0	0.9304149	0.9716591	0.9598839	0.9617547	0.97225374	0.92287093	0.9667624	0.9693587	0.9686337	0.9850353
0.0	0.9304149	0.9716591	0.9598839	0.9617547	0.97225374	0.92287093	0.9667624	0.9693587	0.9686337	0.9850353
0.0	0.9304149	0.9716591	0.9598839	0.9617547	0.97225374	0.92287093	0.9667624	0.9693587	0.9686337	0.9850353
0.0	0.9304149	0.9716591	0.9598839	0.9617547	0.97225374	0.92287093	0.9667624	0.9693587	0.9686337	0.9850353
0.0	0.9304149	0.9716591	0.9598839	0.9617547	0.97225374	0.92287093	0.9667624	0.9693587	0.9686337	0.9850353
0.0	0.9304149	0.9716591	0.9598839	0.9617547	0.97225374	0.92287093	0.9667624	0.9693587	0.9686337	0.9850353
0.0	0.9944132	0.97873926	0.9904942	0.9886515	0.98066	0.9798211	0.9937448	0.98444426	0.9854187	0.99770564
0.0	0.9304149	0.9716591	0.9598839	0.9617547	0.97225374	0.92287093	0.9667624	0.9693587	0.9686337	0.9850353
0.0	0.9304149	0.9716591	0.9598839	0.9617547	0.97225374	0.92287093	0.9667624	0.9693587	0.9686337	0.9850353
0.0	0.9943534	0.9832751	0.99129	0.98917	0.9803192	0.97598445	0.99551034	0.9835225	0.98809147	0.997393
0.0	0.9304149	0.9716591	0.9598839	0.9617547	0.97225374	0.92287093	0.9667624	0.9693587	0.9686337	0.9850353
0.0	0.9304149	0.9716591	0.9598839	0.9617547	0.97225374	0.92287093	0.9667624	0.9693587	0.9686337	0.9850353
0.0	0.99636275	0.993341	0.9893796	0.99021953	0.9844104	0.9872952	0.99791366	0.9928214	0.9963684	0.99837506
0.0	0.9304149	0.9716591	0.9598839	0.9617547	0.97225374	0.92287093	0.9667624	0.9693587	0.9686337	0.9850353
0.0	0.9960323	0.99003863	0.9973321	0.9909373	0.9820748	0.9838509	0.9954762	0.986198	0.9965168	0.9979169
0.0	0.9960323	0.99003863	0.9973321	0.9909373	0.9820748	0.9838509	0.9954762	0.986198	0.9965168	0.9979169
0.0	0.9960323	0.99003863	0.9973321	0.9909373	0.9820748	0.9838509	0.9954762	0.986198	0.9965168	0.9979169
0.0	0.9943534	0.9832751	0.99129	0.98917	0.9803192	0.97598445	0.99551034	0.9835225	0.98809147	0.997393
0.0	0.9304149	0.9716591	0.9598839	0.9617547	0.97225374	0.92287093	0.9667624	0.9693587	0.9686337	0.9850353
0.0	0.9304149	0.9716591	0.9598839	0.9617547	0.97225374	0.92287093	0.9667624	0.9693587	0.9686337	0.9850353
0.0	0.80898654	0.91340536	0.39743176	0.98940396	0.000901845	0.13348132	0.07207844	0.7366385	0.14250295	0.9982638
0.0	0.0014060417	0.001138757	0.0012993892	0.0025504744	0.06374841	0.0010161656	0.0030785615	0.0043566325	0.0031559903	0.00055590447
0.0	0.0014060423	0.0011387574	0.0012993885	0.0025504744	0.06374838	0.0010161656	0.00307856	0.0043566325	0.0031559903	0.00055590447
0.0	0.00010238808	0.004667435	6.315628e-05	0.0008140889	0.0016774286	0.000114190094	0.00021104679	0.0020440163	0.00025417312	0.16726203
0.0	0.00057963905	0.06154723	0.0019596992	0.23778738	0.0009006706	0.0010249893	0.000823802	0.0055815503	0.00053047895	0.6305767
0.0	0.00057963905	0.06154723	0.0019596992	0.23778738	0.0009006706	0.0010249893	0.000823802	0.0055815503	0.00053047895	0.6305767
0.0	0.27311015	0.5044869	0.4450957	0.16124871	0.76508385	0.2726325	0.38419136	0.66032255	0.6175303	0.18339844
0.0	0.999964	0.9999571	0.99988604	0.99990845	0.99942636	0.9999391	0.9998128	0.9999654	0.9999567	0.99997985
0.0	0.9999895	0.99998975	0.9999981	0.9999933	0.99998057	0.9990895	0.9999931	0.99999964	0.9999994	0.9990932
0.0	0.9304149	0.9716591	0.9598839	0.9617547	0.97225374	0.92287093	0.9667624	0.9693587	0.9686337	0.9850353
0.0	0.27453673	0.54030275	0.85892487	0.68705577	0.71723026	0.5208381	0.5367495	0.9473991	0.8228754	0.5349458
0.0	0.9304149	0.9716591	0.9598839	0.9617547	0.97225374	0.92287093	0.9667624	0.9693587	0.9686337	0.9850353
0.0	0.27453673	0.54030275	0.85892487	0.68705577	0.71723026	0.5208381	0.5367495	0.9473991	0.8228754	0.5349458
0.0	0.27453673	0.54030275	0.85892487	0.68705577	0.71723026	0.5208381	0.5367495	0.9473991	0.8228754	0.5349458
0.0	0.27453673	0.54030275	0.85892487	0.68705577	0.71723026	0.5208381	0.5367495	0.9473991	0.8228754	0.5349458
0.0	0.27453673	0.54030275	0.85892487	0.68705577	0.71723026	0.5208381	0.5367495	0.9473991	0.8228754	0.5349458
0.0	0.9960077	0.9878763	0.9933275	0.98934305	0.9838409	0.9828804	0.9956729	0.9838054	0.9913257	0.99828327
0.0	0.98890126	0.97017473	0.9857324	0.978112	0.9693496	0.9525057	0.99323165	0.9717539	0.97957957	0.99596953
0.0	0.9304149	0.9716591	0.9598839	0.9617547	0.97225374	0.92287093	0.9667624	0.9693587	0.9686337	0.9850353
0.0	0.9983864	0.9997892	0.9992717	0.99930847	0.9989015	0.9990332	0.99958915	0.9996234	0.9994654	0.99965346
0.0	0.9304149	0.9716591	0.9598839	0.9617547	0.97225374	0.92287093	0.9667624	0.9693587	0.9686337	0.9850353
0.0	0.86180836	0.92767006	0.9851136	0.8403983	0.9714301	0.97056174	0.9938792	0.96695673	0.92359346	0.9599771
0.0	0.8618084	0.92767006	0.9851136	0.8403983	0.9714301	0.97056174	0.9938792	0.96695673	0.92359346	0.9599771
0.0	0.88162464	0.9387148	0.75431246	0.3977443	0.86790013	0.40716165	0.2983524	0.49455258	0.79929644	0.9093102
0.0	0.9304149	0.9716591	0.9598839	0.9617547	0.97225374	0.92287093	0.9667624	0.9693587	0.9686337	0.9850353
0.0	0.9304149	0.9716591	0.9598839	0.9617547	0.97225374	0.92287093	0.9667624	0.9693587	0.9686337	0.9850353
0.0	0.99563223	0.9948968	0.9789498	0.9765089	0.9932405	0.9965508	0.9975319	0.99168867	0.96380466	0.97596526
0.0	0.99966145	0.9996209	0.9997738	0.99887604	0.9993044	0.9995796	0.99973136	0.9996793	0.9995983	0.99863213
0.0	0.9929329	0.9833907	0.98400056	0.9455812	0.98410124	0.99002564	0.99593383	0.8060356	0.92966366	0.9830736
0.0	0.04591913	0.16028161	0.018533893	0.9878806	0.43737346	0.2692414	0.004626509	0.003350538	0.63012326	0.7490573
0.0	0.9304149	0.9716591	0.9598839	0.9617547	0.97225374	0.92287093	0.9667624	0.9693587	0.9686337	0.9850353
0.0	0.9304149	0.9716591	0.9598839	0.9617547	0.97225374	0.92287093	0.9667624	0.9693587	0.9686337	0.9850353
0.0	0.9304149	0.9716591	0.9598839	0.9617547	0.97225374	0.92287093	0.9667624	0.9693587	0.9686337	0.9850353
0.0	0.99995697	0.9999758	0.9999552	0.99982554	0.99922264	0.99986494	0.9999118	0.9998134	0.9998599	0.9999616
0.0	0.9304149	0.9716591	0.9598839	0.9617547	0.97225374	0.92287093	0.9667624	0.9693587	0.9686337	0.9850353
0.0	0.999948	0.9998474	0.9999242	0.99993336	0.9999089	0.99990463	0.99991965	0.999977	0.9999877	0.99998915
0.0	0.6869159	0.95015955	0.90554047	0.8750647	0.5573853	0.8617571	0.78099275	0.97110456	0.92261964	0.91965157
0.0	0.9304149	0.9716591	0.9598839	0.9617547	0.97225374	0.92287093	0.9667624	0.9693587	0.9686337	0.9850353
0.0	0.789912	0.34458405	0.46408314	0.4669443	0.6510888	0.11416377	0.9572914	0.5952333	0.45682302	0.2231855
0.0	0.98890126	0.97017473	0.9857324	0.978112	0.9693496	0.9525057	0.99323165	0.9717539	0.97957957	0.99596953
0.0	0.98890126	0.97017473	0.9857324	0.978112	0.9693496	0.9525057	0.99323165	0.9717539	0.97957957	0.99596953
0.0	0.6869159	0.95015955	0.90554047	0.8750647	0.5573853	0.8617571	0.78099275	0.97110456	0.92261964	0.91965157
0.0	0.6869159	0.95015955	0.90554047	0.8750647	0.5573853	0.8617571	0.78099275	0.97110456	0.92261964	0.91965157
0.0	0.6869159	0.95015955	0.90554047	0.8750647	0.5573853	0.8617571	0.78099275	0.97110456	0.92261964	0.91965157
0.0	0.9304149	0.9716591	0.9598839	0.9617547	0.97225374	0.92287093	0.9667624	0.9693587	0.9686337	0.9850353
0.0	0.98890126	0.97017473	0.9857324	0.978112	0.9693496	0.9525057	0.99323165	0.9717539	0.97957957	0.99596953
0.0	0.002930763	0.033502277	0.0008534615	0.0019365703	0.03625329	0.0022052955	0.0027432942	0.00042892442	0.0013796575	0.0007050564
0.0	0.43918994	0.8443938	0.74356294	0.5506474	0.87484044	0.5675402	0.8240015	0.54336005	0.72378606	0.45572254
0.0	0.9304149	0.9716591	0.9598839	0.9617547	0.97225374	0.92287093	0.9667624	0.9693587	0.9686337	0.9850353
0.0	0.9304149	0.9716591	0.9598839	0.9617547	0.97225374	0.92287093	0.9667624	0.9693587	0.9686337	0.9850353
0.0	0.9304149	0.9716591	0.9598839	0.9617547	0.97225374	0.92287093	0.9667624	0.9693587	0.9686337	0.9850353
0.0	0.99953294	0.9997003	0.9998299	0.99943453	0.9991049	0.99909425	0.9997887	0.9996493	0.9998192	0.99918276
0.0	0.9304149	0.9716591	0.9598839	0.9617547	0.97225374	0.92287093	0.9667624	0.9693587	0.9686337	0.9850353
0.0	0.9914442	0.9894428	0.9567916	0.92988545	0.97852063	0.9868195	0.9941513	0.9695925	0.9947606	0.64016956
0.0	0.9304149	0.9716591	0.9598839	0.9617547	0.97225374	0.92287093	0.9667624	0.9693587	0.9686337	0.9850353
0.0	0.9304149	0.9716591	0.9598839	0.9617547	0.97225374	0.92287093	0.9667624	0.9693587	0.9686337	0.9850353
0.0	0.9304149	0.9716591	0.9598839	0.9617547	0.97225374	0.92287093	0.9667624	0.9693587	0.9686337	0.9850353
0.0	0.9304149	0.9716591	0.9598839	0.9617547	0.97225374	0.92287093	0.9667624	0.9693587	0.9686337	0.9850353
0.0	0.9304149	0.9716591	0.9598839	0.9617547	0.97225374	0.92287093	0.9667624	0.9693587	0.9686337	0.9850353
0.0	0.9304149	0.9716591	0.9598839	0.9617547	0.97225374	0.92287093	0.9667624	0.9693587	0.9686337	0.9850353
0.0	0.9304149	0.9716591	0.9598839	0.9617547	0.97225374	0.92287093	0.9667624	0.9693587	0.9686337	0.9850353
0.0	0.9986197	0.99934036	0.9996068	0.9992574	0.99535733	0.9993131	0.9996458	0.9993507	0.9996315	0.9991357
0.0	0.00040147838	0.0004672855	0.00060101564	0.00095862604	0.013297878	0.0005104985	0.0013974786	0.00015993572	0.0006258854	0.00015569096
0.0	0.9304149	0.9716591	0.9598839	0.9617547	0.97225374	0.92287093	0.9667624	0.9693587	0.9686337	0.9850353
0.0	0.9304149	0.9716591	0.9598839	0.9617547	0.97225374	0.92287093	0.9667624	0.9693587	0.9686337	0.9850353
0.0	0.9304149	0.9716591	0.9598839	0.9617547	0.97225374	0.92287093	0.9667624	0.9693587	0.9686337	0.9850353
0.0	0.9304149	0.9716591	0.9598839	0.9617547	0.97225374	0.92287093	0.9667624	0.9693587	0.9686337	0.9850353
0.0	0.9304149	0.9716591	0.9598839	0.9617547	0.97225374	0.92287093	0.9667624	0.9693587	0.9686337	0.9850353
0.0	0.9304149	0.9716591	0.9598839	0.9617547	0.97225374	0.92287093	0.9667624	0.9693587	0.9686337	0.9850353
0.0	0.9304149	0.9716591	0.9598839	0.9617547	0.97225374	0.92287093	0.9667624	0.9693587	0.9686337	0.9850353
0.0	0.0010503082	0.0017319386	0.0006474057	0.017038982	0.011686867	0.0011915773	0.010181232	5.7978537e-05	0.00023840439	0.2432119
0.0	0.9782875	0.99386144	0.99243224	0.8634446	0.97351724	0.9730924	0.99402785	0.94670284	0.9610964	0.9812137
0.0	0.9304149	0.9716591	0.9598839	0.9617547	0.97225374	0.92287093	0.9667624	0.9693587	0.9686337	0.9850353
0.0	0.9304149	0.9716591	0.9598839	0.9617547	0.97225374	0.92287093	0.9667624	0.9693587	0.9686337	0.9850353
0.0	0.9304149	0.9716591	0.9598839	0.9617547	0.97225374	0.92287093	0.9667624	0.9693587	0.9686337	0.9850353
0.0	0.9304149	0.9716591	0.9598839	0.9617547	0.97225374	0.92287093	0.9667624	0.9693587	0.9686337	0.9850353
0.0	0.9304149	0.9716591	0.9598839	0.9617547	0.97225374	0.92287093	0.9667624	0.9693587	0.9686337	0.9850353
0.0	0.9304149	0.9716591	0.9598839	0.9617547	0.97225374	0.92287093	0.9667624	0.9693587	0.9686337	0.9850353
0.0	0.9304149	0.9716591	0.9598839	0.9617547	0.97225374	0.92287093	0.9667624	0.9693587	0.9686337	0.9850353
0.0	0.9304149	0.9716591	0.9598839	0.9617547	0.97225374	0.92287093	0.9667624	0.9693587	0.9686337	0.9850353
0.0	0.9997507	0.99974936	0.99975544	0.999295	0.9976319	0.9994848	0.9990202	0.99967897	0.99957293	0.9993241
0.0	0.00055980135	0.00032920792	0.0003180323	0.000540458	0.011440832	0.0022856938	0.0005430368	0.00029714004	0.000849622	0.000102095204
0.0	0.9764406	0.9962895	0.9925178	0.9951894	0.993853	0.9388104	0.9964386	0.99895406	0.98980576	0.99127066
0.0	0.9764406	0.9962895	0.9925178	0.9951894	0.993853	0.9388104	0.9964386	0.99895406	0.98980576	0.99127066
0.0	0.9764406	0.9962895	0.9925178	0.9951894	0.993853	0.9388104	0.9964386	0.99895406	0.9898059	0.99127066
0.0	0.9304149	0.9716591	0.9598839	0.9617547	0.97225374	0.92287093	0.9667624	0.9693587	0.9686337	0.9850353
0.0	0.9304149	0.9716591	0.9598839	0.9617547	0.97225374	0.92287093	0.9667624	0.9693587	0.9686337	0.9850353
0.0	0.9304149	0.9716591	0.9598839	0.9617547	0.97225374	0.92287093	0.9667624	0.9693587	0.9686337	0.9850353
0.0	0.9304149	0.9716591	0.9598839	0.9617547	0.97225374	0.92287093	0.9667624	0.9693587	0.9686337	0.9850353
0.0	0.9304149	0.9716591	0.9598839	0.9617547	0.97225374	0.92287093	0.9667624	0.9693587	0.9686337	0.9850353
0.0	0.08013601	0.0035924488	0.0031196955	0.08518421	0.07771	0.22107495	0.038585346	0.50756556	0.0095290365	0.049156513
0.0	0.9304149	0.9716591	0.9598839	0.9617547	0.97225374	0.92287093	0.9667624	0.9693587	0.9686337	0.9850353
0.0	0.29000023	0.4222471	0.12673548	0.019466884	0.9278124	0.95016086	0.10790659	0.0014065705	0.02381564	0.81651515
0.0	0.9989706	0.9992041	0.9990239	0.9987999	0.9984701	0.9983222	0.9996001	0.99948955	0.9996438	0.9996624
0.0	0.99985945	0.99981874	0.9997826	0.9994056	0.9980292	0.999624	0.99915874	0.99978393	0.99965656	0.99961674
0.0	0.971788	0.28045794	0.038200386	0.327599	0.5894422	0.9928877	0.07683282	0.99576795	0.85491806	0.59502125
0.0	0.99919873	0.98613226	0.83684415	0.8027575	0.75952834	0.20791958	0.22710241	0.6253787	0.5075218	0.13453244
0.0	0.002242531	0.020718323	0.9598839	0.19592394	0.0034897265	0.008730891	0.9667624	0.0060211984	0.9686337	0.028457224
0.0	0.9902738	0.99816704	0.9933676	0.995443	0.9947076	0.9761953	0.9971047	0.9993112	0.99500847	0.99650335
0.0	0.006985483	0.0031922099	0.005872012	0.0880201	0.058661897	0.0060703717	0.034510937	0.18397222	0.069981955	0.07574722
0.0	0.009118461	0.048923314	0.005872012	0.063830756	0.20450298	0.038656376	0.034510937	0.019248158	0.069981955	0.34617978
0.0	0.9304149	0.9716591	0.9598839	0.9617547	0.97225374	0.92287093	0.9667624	0.9693587	0.9686337	0.9850353
0.0	0.9304149	0.9716591	0.9598839	0.9617547	0.97225374	0.92287093	0.9667624	0.9693587	0.9686337	0.9850353
0.0	0.9304149	0.9716591	0.9598839	0.9617547	0.97225374	0.92287093	0.9667624	0.9693587	0.9686337	0.9850353
0.0	0.9304149	0.9716591	0.9598839	0.9617547	0.97225374	0.92287093	0.9667624	0.9693587	0.9686337	0.9850353
0.0	0.99994266	0.99989915	0.99988544	0.9996829	0.9989543	0.9998234	0.99979526	0.99980575	0.99980825	0.9998078
0.0	0.9304149	0.9716591	0.9598839	0.9617547	0.97225374	0.92287093	0.9667624	0.9693587	0.9686337	0.9850353
0.0	0.15955497	0.5867215	0.24063447	0.88327897	0.1530192	0.008595777	0.823043	0.05991659	0.23026797	0.6363667
0.0	0.15955497	0.5867215	0.24063447	0.88327897	0.1530192	0.008595777	0.823043	0.05991659	0.23026797	0.6363667
0.0	0.9304149	0.9716591	0.9598839	0.9617547	0.97225374	0.92287093	0.9667624	0.9693587	0.9686337	0.9850353
0.0	0.9304149	0.9716591	0.9598839	0.9617547	0.97225374	0.92287093	0.9667624	0.9693587	0.9686337	0.9850353
0.0	0.76126355	0.9010116	0.7384958	0.52127767	0.72109616	0.63403654	0.6819223	0.96016365	0.6205832	0.47399405
0.0	0.7612636	0.9010116	0.7384958	0.5212777	0.7210961	0.63403654	0.6819224	0.96016365	0.6205832	0.47399393
0.0	0.76126355	0.90101147	0.7384958	0.5212777	0.72109604	0.6340366	0.6819224	0.96016365	0.6205832	0.47399393
0.0	0.9999714	0.9999479	0.99995744	0.9999094	0.9997459	0.9999013	0.9999536	0.9998734	0.9999684	0.99997616
0.0	0.9999714	0.9999479	0.99995744	0.9999094	0.9997459	0.9999013	0.9999536	0.9998734	0.9999684	0.99997616
0.0	0.9304149	0.9716591	0.9598839	0.9617547	0.97225374	0.92287093	0.9667624	0.9693587	0.9686337	0.9850353
0.0	0.0010518298	0.0004988449	0.0004888682	0.00037835754	0.016269132	0.0021073723	0.00063137553	0.00037316952	0.0005973618	0.0002646975
0.0	8.934959e-05	4.8244412e-05	0.0001238588	0.000117924705	0.011985783	5.4228516e-05	8.669585e-05	4.2434483e-05	0.00033586717	0.00010543339
0.0	0.9304149	0.9716591	0.9598839	0.9617547	0.97225374	0.92287093	0.9667624	0.9693587	0.9686337	0.9850353
0.0	0.005935302	0.0017504559	0.00032859648	0.000719158	0.019522356	0.003635971	0.004026268	0.0073936293	0.0034909968	0.00038840366
0.0	0.9166273	0.98415077	0.9453889	0.9176518	0.9742855	0.9320866	0.9641351	0.9932111	0.98414457	0.8493697
0.0	0.9166273	0.98415077	0.9453889	0.9176518	0.9742855	0.9320866	0.9641351	0.9932111	0.98414457	0.8493697
0.0	0.9548803	0.99073243	0.9743187	0.9398837	0.983073	0.95434994	0.98254955	0.9967955	0.98804015	0.91805047
0.0	3.6068694e-05	8.422576e-05	0.0002010843	0.0004914798	0.00051412184	2.2989687e-05	0.000113276394	7.28633e-05	0.00012606978	0.000943835
0.0	0.9304149	0.9716591	0.9598839	0.9617547	0.97225374	0.92287093	0.9667624	0.9693587	0.9686337	0.9850353
0.0	0.9304149	0.9716591	0.9598839	0.9617547	0.97225374	0.92287093	0.9667624	0.9693587	0.9686337	0.9850353
0.0	0.9304149	0.9716591	0.9598839	0.9617547	0.97225374	0.92287093	0.9667624	0.9693587	0.9686337	0.9850353
0.0	0.9304149	0.9716591	0.9598839	0.9617547	0.97225374	0.92287093	0.9667624	0.9693587	0.9686337	0.9850353
0.0	0.9304149	0.9716591	0.9598839	0.9617547	0.97225374	0.92287093	0.9667624	0.9693587	0.9686337	0.9850353
0.0	0.9304149	0.9716591	0.9598839	0.9617547	0.97225374	0.92287093	0.9667624	0.9693587	0.9686337	0.9850353
0.0	0.99984694	0.99991155	0.9999001	0.9995908	0.99885714	0.9998062	0.99961615	0.9998857	0.9998323	0.9998956
0.0	0.99984694	0.99991155	0.9999001	0.9995908	0.99885714	0.9998062	0.99961615	0.9998857	0.9998323	0.9998956
0.0	0.9304149	0.9716591	0.9598839	0.9617547	0.97225374	0.92287093	0.9667624	0.9693587	0.9686337	0.9850353
0.0	0.9304149	0.9716591	0.9598839	0.9617547	0.97225374	0.92287093	0.9667624	0.9693587	0.9686337	0.9850353
0.0	0.9304149	0.9716591	0.9598839	0.9617547	0.97225374	0.92287093	0.9667624	0.9693587	0.9686337	0.9850353
0.0	0.9304149	0.9716591	0.9598839	0.9617547	0.97225374	0.92287093	0.9667624	0.9693587	0.9686337	0.9850353
0.0	0.99998593	0.99998736	0.9999609	0.99992275	0.99979526	0.9999013	0.9999453	0.9999291	0.999948	0.99998057
0.0	0.98948497	0.9718891	0.9455802	0.884678	0.9099966	0.9586505	0.85731214	0.96519077	0.9670497	0.98472875
0.0	0.98948497	0.9718891	0.9455802	0.8846779	0.9099966	0.9586506	0.857312	0.96519077	0.9670497	0.98472875
0.0	0.98948497	0.9718891	0.9455802	0.8846779	0.9099966	0.9586506	0.857312	0.96519077	0.9670497	0.98472875
0.0	0.9304149	0.9716591	0.9598839	0.9617547	0.97225374	0.92287093	0.9667624	0.9693587	0.9686337	0.9850353
0.0	0.9304149	0.9716591	0.9598839	0.9617547	0.97225374	0.92287093	0.9667624	0.9693587	0.9686337	0.9850353
0.0	0.9304149	0.9716591	0.9598839	0.9617547	0.97225374	0.92287093	0.9667624	0.9693587	0.9686337	0.9850353
0.0	0.9304149	0.9716591	0.9598839	0.9617547	0.97225374	0.92287093	0.9667624	0.9693587	0.9686337	0.9850353
0.0	0.9304149	0.9716591	0.9598839	0.9617547	0.97225374	0.92287093	0.9667624	0.9693587	0.9686337	0.9850353
0.0	0.99448967	0.9978752	0.9893077	0.99030757	0.9979753	0.99477226	0.9970663	0.99715	0.9951485	0.91611487
0.0	0.0042985105	0.004920853	0.0026411503	0.0020867398	0.09935838	0.0011712668	0.011295905	0.0071448553	0.016724853	0.06281029
0.0	0.030503958	0.9716591	0.001120387	0.0014303685	0.0046068756	0.92287093	0.0025643017	0.02754888	0.019574137	0.004297151
0.0	0.99448967	0.9978752	0.9893077	0.99030757	0.9979753	0.99477226	0.9970663	0.99715	0.9951485	0.9161149
0.0	0.99448967	0.9978752	0.9893077	0.99030757	0.9979753	0.99477226	0.9970663	0.99715	0.9951485	0.91611487
0.0	0.0042985124	0.0049208547	0.0026411503	0.0020867407	0.0993584	0.0011712668	0.011295905	0.007144859	0.016724853	0.06281027
0.0	0.13264923	0.27217746	0.018002447	0.07106007	0.7130954	0.13751069	0.36501008	0.068685	0.105006486	0.021060757
0.0	0.9304149	0.9716591	0.9598839	0.9617547	0.97225374	0.92287093	0.9667624	0.9693587	0.9686337	0.9850353
0.0	0.9462126	0.9865741	0.93005645	0.9192354	0.8078688	0.95348334	0.95594126	0.997065	0.86548394	0.8232552
0.0	0.9304149	0.9716591	0.9598839	0.9617547	0.97225374	0.92287093	0.9667624	0.9693587	0.9686337	0.9850353
0.0	0.9304149	0.9716591	0.9598839	0.9617547	0.97225374	0.92287093	0.9667624	0.9693587	0.9686337	0.9850353
0.0	0.035602916	0.046891008	0.046971694	0.008831104	0.17489302	0.009631605	0.042895332	0.02193222	0.018979138	0.023095695
0.0	0.7691215	0.5735088	0.52868587	0.19134021	0.6798524	0.5887607	0.8023762	0.39890343	0.8553038	0.18587275
0.0	0.12079584	0.062567405	0.10237797	0.077974945	0.30303735	0.08804261	0.31024125	0.14311454	0.14245656	0.044454295
0.0	0.9896292	0.99813277	0.9954821	0.9966164	0.993853	0.97187996	0.99788123	0.9992551	0.99445134	0.9950118
0.0	0.9764406	0.9962895	0.9925178	0.9951894	0.993853	0.9388104	0.9964386	0.99895406	0.9898059	0.99127066
0.0	0.00018115	0.00037894267	9.827552e-05	0.0004653308	0.97225374	0.0007776768	0.00045334577	0.00052939594	0.00065821956	0.00013025719
0.0	0.9304149	0.9716591	0.9598839	0.9617547	0.97225374	0.92287093	0.9667624	0.9693587	0.9686337	0.9850353
0.0	0.9304149	0.9716591	0.9598839	0.9617547	0.97225374	0.92287093	0.9667624	0.9693587	0.9686337	0.9850353
0.0	0.9304149	0.9716591	0.9598839	0.9617547	0.97225374	0.92287093	0.9667624	0.9693587	0.9686337	0.9850353
0.0	0.9304149	0.9716591	0.9598839	0.9617547	0.97225374	0.92287093	0.9667624	0.9693587	0.9686337	0.9850353
0.0	0.99984694	0.99991155	0.9999001	0.9995908	0.99885714	0.9998062	0.99961615	0.9998857	0.9998323	0.9998956
0.0	0.99984694	0.99991155	0.9999001	0.9995908	0.99885714	0.9998062	0.99961615	0.9998857	0.9998323	0.9998956
0.0	0.9304149	0.9716591	0.9598839	0.9617547	0.97225374	0.92287093	0.9667624	0.9693587	0.9686337	0.9850353
0.0	0.99984694	0.99991155	0.9999001	0.9995908	0.99885714	0.9998062	0.99961615	0.9998857	0.9998323	0.9998956
0.0	0.99984694	0.99991155	0.9999001	0.9995908	0.99885714	0.9998062	0.99961615	0.9998857	0.9998323	0.9998956
0.0	0.0009276046	0.0003607097	0.00022178233	0.0003213762	0.0055169445	0.00054285384	0.0003134873	9.917873e-05	0.0004740287	0.0001739114
0.0	0.9304149	0.9716591	0.9598839	0.9617547	0.97225374	0.92287093	0.9667624	0.9693587	0.9686337	0.9850353
0.0	0.9304149	0.9716591	0.9598839	0.9617547	0.97225374	0.92287093	0.9667624	0.9693587	0.9686337	0.9850353
0.0	0.99984694	0.99991155	0.9999001	0.9995908	0.99885714	0.9998062	0.99961615	0.9998857	0.9998323	0.9998956
0.0	0.99984694	0.99991155	0.9999001	0.9995908	0.99885714	0.9998062	0.99961615	0.9998857	0.9998323	0.9998956
0.0	0.9304149	0.9716591	0.9598839	0.9617547	0.97225374	0.92287093	0.9667624	0.9693587	0.9686337	0.9850353
0.0	0.9304149	0.9716591	0.9598839	0.9617547	0.97225374	0.92287093	0.9667624	0.9693587	0.9686337	0.9850353
0.0	0.9764406	0.9962895	0.9925178	0.9951894	0.993853	0.9388104	0.9964386	0.99895406	0.9898059	0.99127066
0.0	0.9304149	0.9716591	0.9598839	0.9617547	0.97225374	0.92287093	0.9667624	0.9693587	0.9686337	0.9850353
0.0	0.9304149	0.9716591	0.9598839	0.9617547	0.97225374	0.92287093	0.9667624	0.9693587	0.9686337	0.9850353
0.0	0.9304149	0.9716591	0.9598839	0.9617547	0.97225374	0.92287093	0.9667624	0.9693587	0.9686337	0.9850353
0.0	0.9304149	0.9716591	0.9598839	0.9617547	0.97225374	0.92287093	0.9667624	0.9693587	0.9686337	0.9850353
0.0	0.9304149	0.9716591	0.9598839	0.9617547	0.97225374	0.92287093	0.9667624	0.9693587	0.9686337	0.9850353
0.0	0.9304149	0.9716591	0.9598839	0.9617547	0.97225374	0.92287093	0.9667624	0.9693587	0.9686337	0.9850353
0.0	0.9304149	0.9716591	0.9598839	0.9617547	0.97225374	0.92287093	0.9667624	0.9693587	0.9686337	0.9850353
0.0	0.9304149	0.9716591	0.9598839	0.9617547	0.97225374	0.92287093	0.9667624	0.9693587	0.9686337	0.9850353
0.0	0.9304149	0.9716591	0.9598839	0.9617547	0.97225374	0.92287093	0.9667624	0.9693587	0.9686337	0.9850353
0.0	0.9304149	0.9716591	0.9598839	0.9617547	0.97225374	0.92287093	0.9667624	0.9693587	0.9686337	0.9850353
0.0	0.9304149	0.9716591	0.9598839	0.9617547	0.97225374	0.92287093	0.9667624	0.9693587	0.9686337	0.9850353
0.0	0.9304149	0.9716591	0.9598839	0.9617547	0.97225374	0.92287093	0.9667624	0.9693587	0.9686337	0.9850353
0.0	0.9304149	0.9716591	0.9598839	0.9617547	0.97225374	0.92287093	0.9667624	0.9693587	0.9686337	0.9850353
0.0	0.9304149	0.9716591	0.9598839	0.9617547	0.97225374	0.92287093	0.9667624	0.9693587	0.9686337	0.9850353
0.0	0.9304149	0.9716591	0.9598839	0.9617547	0.97225374	0.92287093	0.9667624	0.9693587	0.9686337	0.9850353
0.0	0.9304149	0.9716591	0.9598839	0.9617547	0.97225374	0.92287093	0.9667624	0.9693587	0.9686337	0.9850353
0.0	0.9304149	0.9716591	0.9598839	0.9617547	0.97225374	0.92287093	0.9667624	0.9693587	0.9686337	0.9850353
0.0	0.99257	0.9990305	0.9808168	0.99675214	0.9938822	0.9828944	0.99469167	0.99919194	0.9979043	0.9926231
0.0	0.99594116	0.9994305	0.9902097	0.9972211	0.9955302	0.9933594	0.99722207	0.9992781	0.9990984	0.9966667
0.0	0.9989116	0.9998336	0.99944097	0.9995223	0.9990214	0.99936014	0.9997352	0.99976844	0.9996166	0.9997259
0.0	0.0007225089	0.00083829166	0.0008709996	0.002013563	0.01978122	0.0008639395	0.0029125717	0.0003037662	0.0012189072	0.0003392853
0.0	0.0007225089	0.00083829166	0.0008709992	0.0020135648	0.019781224	0.0008639395	0.0029125717	0.0003037662	0.0012189072	0.00033928547
0.0	0.00015215167	0.00031938837	0.00011781344	0.000223782	0.034466196	0.00035706934	0.00018812467	0.0009324397	0.0001524107	0.00011402525
0.0	8.804756e-05	0.004160181	0.00017513164	0.00086587254	0.061632868	0.0007332688	0.0021557463	0.0011058205	0.0006712113	0.27408358
0.0	0.9050711	0.44487408	0.6739531	0.5990545	0.55387914	0.884106	0.19672538	0.20972237	0.47032723	0.99992716
0.0	0.9304149	0.9716591	0.9598839	0.9617547	0.97225374	0.92287093	0.9667624	0.9693587	0.9686337	0.9850353
0.0	0.9304149	0.9716591	0.9598839	0.9617547	0.97225374	0.92287093	0.9667624	0.9693587	0.9686337	0.9850353
0.0	0.9304149	0.9716591	0.9598839	0.9617547	0.97225374	0.92287093	0.9667624	0.9693587	0.9686337	0.9850353
0.0	0.9304149	0.9716591	0.9598839	0.9617547	0.97225374	0.92287093	0.9667624	0.9693587	0.9686337	0.9850353
0.0	0.61386937	0.090468295	0.8960047	0.26435328	0.53650653	0.75328285	0.9581561	0.8477035	0.41319925	0.7145855
0.0	0.9779024	0.99742293	0.73157936	0.19570793	0.89817405	0.89453286	0.9075343	0.70199144	0.7309474	0.6275831
0.0	0.99923134	0.9974044	0.99884206	0.9970536	0.99642843	0.9967964	0.99772114	0.9990833	0.998998	0.9988035
0.0	0.9304149	0.9716591	0.9598839	0.9617547	0.97225374	0.92287093	0.9667624	0.9693587	0.9686337	0.9850353
0.0	0.9304149	0.9716591	0.9598839	0.9617547	0.97225374	0.92287093	0.9667624	0.9693587	0.9686337	0.9850353
0.0	0.9304149	0.9716591	0.9598839	0.9617547	0.97225374	0.92287093	0.9667624	0.9693587	0.9686337	0.9850353
0.0	0.9304149	0.9716591	0.9598839	0.9617547	0.97225374	0.92287093	0.9667624	0.9693587	0.9686337	0.9850353
0.0	0.9304149	0.9716591	0.9598839	0.9617547	0.97225374	0.92287093	0.9667624	0.9693587	0.9686337	0.9850353
0.0	0.9304149	0.9716591	0.9598839	0.9617547	0.97225374	0.92287093	0.9667624	0.9693587	0.9686337	0.9850353
0.0	0.9304149	0.9716591	0.9598839	0.9617547	0.97225374	0.92287093	0.9667624	0.9693587	0.9686337	0.9850353
0.0	0.9304149	0.9716591	0.9598839	0.9617547	0.97225374	0.92287093	0.9667624	0.9693587	0.9686337	0.9850353
0.0	0.9304149	0.9716591	0.9598839	0.9617547	0.97225374	0.92287093	0.9667624	0.9693587	0.9686337	0.9850353
0.0	0.0005962876	0.0012185972	0.0033017506	0.24116689	0.024506235	0.002909683	0.0001907446	6.149547e-05	0.018543405	0.00091875636
0.0	0.9304149	0.9716591	0.9598839	0.9617547	0.97225374	0.92287093	0.9667624	0.9693587	0.9686337	0.9850353
0.0	0.0005962876	0.0012185972	0.0033017506	0.24116689	0.024506235	0.002909683	0.0001907446	6.149547e-05	0.018543405	0.00091875636
0.0	0.0005962882	0.0012185972	0.0033017506	0.24116689	0.024506235	0.0029096843	0.0001907446	6.149547e-05	0.018543405	0.00091875636
0.0	0.0005962876	0.0012185966	0.0033017506	0.24116689	0.02450624	0.0029096843	0.0001907446	6.149547e-05	0.018543405	0.00091875636
0.0	0.0005962876	0.0012185972	0.0033017506	0.24116689	0.024506235	0.002909683	0.0001907446	6.149547e-05	0.018543405	0.00091875636
0.0	0.0005962876	0.0012185972	0.0033017506	0.24116689	0.024506235	0.002909683	0.0001907446	6.149547e-05	0.018543405	0.00091875636
0.0	0.0005962876	0.0012185972	0.0033017506	0.24116689	0.024506235	0.0029096843	0.0001907446	6.149547e-05	0.018543405	0.00091875636
0.0	0.0005962876	0.0012185972	0.0033017506	0.24116689	0.024506235	0.002909683	0.0001907446	6.149547e-05	0.018543405	0.00091875636
0.0	0.0005962876	0.0012185972	0.0033017506	0.24116689	0.024506235	0.0029096843	0.0001907446	6.149547e-05	0.018543405	0.00091875636
0.0	0.0005962882	0.0012185972	0.003301752	0.24116674	0.02450624	0.002909683	0.00019074441	6.149541e-05	0.018543411	0.00091875583
0.0	0.9605676	0.82739955	0.05851379	0.99997807	0.98638827	0.9915814	0.03992985	0.94351786	0.9926757	0.99136037
0.0	0.9304149	0.9716591	0.9598839	0.9617547	0.97225374	0.92287093	0.9667624	0.9693587	0.9686337	0.9850353
0.0	0.9605676	0.82739955	0.0585138	0.99997807	0.98638827	0.9915814	0.039929856	0.94351786	0.9926757	0.99136037
0.0	2.0747128e-05	0.00021638616	0.00015920766	0.00025006392	0.0014184674	8.078516e-05	0.00019022461	0.00024824997	0.00034101921	4.76218e-05
0.0	0.0005962882	0.0012185972	0.0033017506	0.24116671	0.024506235	0.0029096815	0.0001907446	6.149547e-05	0.018543402	0.00091875583
0.0	0.00059628783	0.0012185972	0.003301749	0.24116674	0.024506235	0.0029096815	0.0001907446	6.149541e-05	0.018543402	0.00091875583
0.0	0.0005962876	0.0012185966	0.0033017506	0.24116683	0.024506235	0.0029096843	0.0001907446	6.149547e-05	0.018543405	0.00091875636
0.0	0.0009779908	0.007730354	0.008590471	0.6460177	0.03709431	0.00590385	0.0023776046	0.00011483281	0.04244572	0.0034953093
0.0	0.0005962876	0.0012185972	0.0033017506	0.24116689	0.02450624	0.002909683	0.0001907446	6.149547e-05	0.018543405	0.00091875636
0.0	0.00059628783	0.0012185972	0.003301752	0.24116674	0.024506235	0.0029096815	0.0001907446	6.149541e-05	0.018543402	0.00091875636
0.0	0.0029762434	0.0071575036	0.006174356	0.53735113	0.04998169	0.0029096843	0.0018414635	0.000111204055	0.03925642	0.0026788611
0.0	0.0005962876	0.0012185972	0.0033017506	0.24116689	0.024506235	0.002909683	0.0001907446	6.149547e-05	0.018543405	0.00091875636
0.0	0.0005962876	0.0012185972	0.0033017506	0.24116689	0.024506235	0.0029096843	0.0001907446	6.149547e-05	0.018543405	0.00091875636
0.0	0.0005962876	0.0012185972	0.0033017506	0.24116689	0.02450624	0.0029096843	0.0001907446	6.149547e-05	0.018543405	0.00091875636
0.0	0.98325217	0.54600865	0.8914962	0.9674336	0.7616624	0.9932207	0.7935178	0.23315704	0.8984481	0.98632216
0.0	0.0005962876	0.0012185972	0.0033017506	0.24116683	0.024506235	0.0029096843	0.0001907446	6.149547e-05	0.018543405	0.00091875636
0.0	0.0005962876	0.0012185966	0.0033017506	0.24116689	0.024506235	0.002909683	0.0001907446	6.149547e-05	0.018543405	0.00091875636
0.0	0.0005962876	0.0012185972	0.0033017506	0.24116683	0.024506235	0.0029096843	0.0001907446	6.149547e-05	0.018543405	0.00091875636
0.0	0.0005962876	0.0012185972	0.0033017506	0.24116689	0.024506235	0.0029096843	0.0001907446	6.149547e-05	0.018543405	0.00091875636
0.0	0.00059628783	0.0012185972	0.003301749	0.24116671	0.024506235	0.0029096815	0.00019074441	6.149541e-05	0.018543402	0.00091875636
0.0	0.9798207	0.46320513	0.8736575	0.999972	0.9953121	0.93111944	0.77000636	0.041054614	0.82385874	0.9915412
0.0	0.999185	0.9992342	0.9963445	0.9969394	0.99567044	0.9974356	0.9993086	0.99875283	0.99922204	0.99725527
0.0	0.16106655	0.078607716	0.034871556	0.9701751	0.09851297	0.010671454	0.02781797	0.0012849584	0.33297178	0.32622132
0.0	0.9986873	0.9988225	0.99491405	0.9951805	0.9946845	0.9969394	0.9990357	0.99779224	0.99872273	0.9946173
0.0	0.00059628783	0.0012185972	0.003301752	0.24116674	0.024506235	0.0029096815	0.00019074441	6.149541e-05	0.018543402	0.00091875583
0.0	0.90007025	0.98252904	0.9982766	0.99956006	0.9924964	0.9937431	0.9597448	0.8157504	0.99866617	0.9979948
0.0	0.9965687	0.9683903	0.99773455	0.99922633	0.9020325	0.99555236	0.973403	0.36759713	0.98255515	0.99823284
0.0	0.0005962876	0.0012185966	0.0033017506	0.24116689	0.024506235	0.0029096843	0.0001907446	6.149547e-05	0.018543405	0.00091875636
0.0	0.9304149	0.9716591	0.9598839	0.9617547	0.97225374	0.92287093	0.9667624	0.9693587	0.9686337	0.9850353
0.0	0.9304149	0.9716591	0.9598839	0.9617547	0.97225374	0.92287093	0.9667624	0.9693587	0.9686337	0.9850353
0.0	0.0107023725	0.0036877529	0.04288157	0.0012405071	0.009626808	0.0017270559	0.008065924	0.0055051167	0.021109562	0.0032619396
0.0	0.0046242825	0.0012998006	0.006661749	0.0005864193	0.004310413	0.00083273265	0.003661257	0.004444749	0.004994553	0.0020921025
0.0	0.0046242806	0.0012998006	0.006661749	0.000586419	0.004310417	0.00083273265	0.003661257	0.004444749	0.004994553	0.0020921025
0.0	0.0046242825	0.0012998006	0.006661749	0.000586419	0.004310417	0.00083273265	0.003661257	0.004444749	0.004994553	0.0020921025
0.0	0.0046242825	0.0012998006	0.006661749	0.0005864193	0.004310413	0.00083273265	0.003661257	0.004444749	0.004994553	0.0020921025
0.0	0.0046242806	0.0012998006	0.006661749	0.000586419	0.004310413	0.00083273265	0.0036612535	0.004444749	0.004994553	0.0020921035
0.0	0.0107023725	0.0036877529	0.04288157	0.0012405083	0.009626808	0.0017270559	0.008065924	0.0055051167	0.021109568	0.0032619396
0.0	0.0046242806	0.0012998006	0.006661749	0.000586419	0.004310417	0.00083273265	0.003661257	0.004444749	0.004994553	0.0020921025
0.0	0.0046242825	0.0012998006	0.0066617522	0.0005864193	0.004310417	0.00083273265	0.003661257	0.004444749	0.004994553	0.0020921025
0.0	0.0046242806	0.0012998006	0.006661749	0.000586419	0.004310417	0.00083273265	0.003661257	0.004444749	0.004994553	0.0020921025
0.0	0.0046242806	0.0012998006	0.006661749	0.000586419	0.004310413	0.00083273265	0.003661257	0.004444749	0.004994553	0.0020921025
0.0	0.0046242806	0.0012998006	0.006661749	0.000586419	0.004310417	0.00083273265	0.0036612535	0.004444749	0.004994553	0.0020921035
0.0	0.0107023725	0.0036877529	0.04288157	0.0012405071	0.009626808	0.0017270559	0.008065924	0.0055051167	0.021109562	0.0032619408
0.0	0.0046242806	0.0012998006	0.006661749	0.0005864193	0.004310413	0.00083273265	0.003661257	0.004444749	0.004994553	0.0020921025
0.0	0.0046242806	0.0012998006	0.006661749	0.0005864193	0.004310413	0.00083273265	0.003661257	0.004444749	0.004994553	0.0020921025
0.0	0.0046242825	0.0012998006	0.006661749	0.000586419	0.004310413	0.00083273265	0.003661257	0.004444749	0.004994553	0.0020921025
0.0	0.0046242806	0.0012998006	0.006661749	0.0005864193	0.004310413	0.00083273265	0.003661257	0.004444749	0.004994553	0.0020921025
0.0	0.0046242806	0.0012998006	0.006661749	0.000586419	0.004310413	0.00083273265	0.0036612551	0.004444749	0.004994553	0.0020921035
0.0	0.0107023725	0.0036877529	0.042881563	0.0012405071	0.009626808	0.0017270559	0.008065924	0.0055051167	0.02110956	0.0032619408
0.0	0.0046242806	0.0012998006	0.0066617522	0.000586419	0.004310413	0.00083273265	0.003661257	0.004444749	0.004994553	0.0020921025
0.0	0.0046242825	0.0012998006	0.0066617522	0.0005864193	0.004310417	0.00083273265	0.003661257	0.004444749	0.004994553	0.0020921025
0.0	0.0046242825	0.0012998006	0.006661749	0.000586419	0.004310417	0.00083273265	0.003661257	0.004444749	0.004994553	0.0020921025
0.0	0.0046242825	0.0012998006	0.0066617522	0.000586419	0.004310413	0.00083273265	0.003661257	0.004444749	0.004994553	0.0020921025
0.0	0.0046242806	0.0012998006	0.006661749	0.000586419	0.004310417	0.00083273265	0.0036612535	0.004444749	0.004994553	0.0020921035
0.0	0.0107023725	0.0036877529	0.04288157	0.0012405071	0.009626808	0.0017270559	0.008065924	0.0055051167	0.021109562	0.0032619408
0.0	0.0046242806	0.0012998006	0.006661749	0.0005864193	0.004310417	0.00083273265	0.003661257	0.004444749	0.004994553	0.0020921025
0.0	0.0046242825	0.0012998006	0.006661749	0.0005864193	0.004310417	0.00083273265	0.003661257	0.004444749	0.004994553	0.0020921025
0.0	0.0046242825	0.0012998006	0.0066617522	0.000586419	0.004310417	0.00083273265	0.003661257	0.004444749	0.004994553	0.0020921025
0.0	0.0046242825	0.0012998006	0.006661749	0.000586419	0.004310413	0.00083273265	0.003661257	0.004444749	0.004994553	0.0020921025
0.0	0.0046242806	0.0012998006	0.006661749	0.000586419	0.004310413	0.00083273265	0.0036612535	0.004444749	0.004994553	0.0020921035
0.0	0.0107023725	0.0036877529	0.04288157	0.0012405077	0.009626808	0.0017270559	0.008065924	0.0055051167	0.021109568	0.0032619408
0.0	0.0046242806	0.0012998006	0.006661749	0.0005864193	0.004310417	0.00083273265	0.003661257	0.004444749	0.004994553	0.0020921025
0.0	0.0046242806	0.0012998006	0.006661749	0.000586419	0.004310417	0.00083273265	0.003661257	0.004444749	0.004994553	0.0020921025
0.0	0.0046242825	0.0012998006	0.0066617522	0.0005864193	0.004310413	0.00083273265	0.003661257	0.004444749	0.004994553	0.0020921025
0.0	0.0046242825	0.0012998006	0.0066617522	0.000586419	0.004310417	0.00083273265	0.003661257	0.004444749	0.004994553	0.0020921025
0.0	0.0046242806	0.0012998006	0.006661749	0.000586419	0.004310413	0.00083273265	0.0036612535	0.004444749	0.004994553	0.0020921046
0.0	0.0107023725	0.0036877529	0.04288157	0.0012405083	0.009626808	0.0017270559	0.008065924	0.0055051167	0.021109568	0.0032619408
0.0	0.0046242806	0.0012998006	0.006661749	0.000586419	0.004310417	0.00083273265	0.003661257	0.004444749	0.004994553	0.0020921025
0.0	0.0046242825	0.0012998006	0.006661749	0.0005864193	0.004310417	0.00083273265	0.003661257	0.004444749	0.004994553	0.0020921025
0.0	0.0046242806	0.0012998006	0.006661749	0.0005864193	0.004310417	0.00083273265	0.003661257	0.004444749	0.004994553	0.0020921025
0.0	0.0046242825	0.0012998006	0.006661749	0.0005864193	0.004310417	0.00083273265	0.003661257	0.004444749	0.004994553	0.0020921025
0.0	0.0046242806	0.0012998006	0.006661749	0.000586419	0.004310413	0.00083273265	0.0036612535	0.004444749	0.004994553	0.0020921035
0.0	0.0046242806	0.0012998006	0.006661749	0.000586419	0.004310417	0.00083273265	0.0036612551	0.004444749	0.004994553	0.0020921035
0.0	0.0046242806	0.0012998006	0.006661749	0.000586419	0.004310413	0.00083273265	0.0036612535	0.004444749	0.004994553	0.0020921046
0.0	0.0046242825	0.0012998006	0.006661749	0.000586419	0.004310417	0.00083273265	0.003661257	0.004444749	0.004994553	0.0020921025
0.0	0.0046242806	0.0012998006	0.006661749	0.000586419	0.004310417	0.00083273265	0.0036612551	0.004444749	0.004994553	0.0020921046
0.0	0.0046242806	0.0012998006	0.006661749	0.000586419	0.004310413	0.00083273265	0.0036612535	0.004444749	0.004994553	0.0020921035
0.0	0.0046242825	0.0012998006	0.006661749	0.000586419	0.004310413	0.00083273265	0.003661257	0.004444749	0.004994553	0.0020921025
0.0	0.0046242825	0.0012998006	0.006661749	0.000586419	0.004310413	0.00083273265	0.003661257	0.004444749	0.004994553	0.0020921025
0.0	0.0046242806	0.0012998006	0.006661749	0.0005864193	0.004310417	0.00083273265	0.003661257	0.004444749	0.004994553	0.0020921025
0.0	0.0046242825	0.0012998006	0.006661749	0.000586419	0.004310417	0.00083273265	0.003661257	0.004444749	0.004994553	0.0020921025
0.0	0.0046242806	0.0012998006	0.006661749	0.0005864193	0.004310417	0.00083273265	0.003661257	0.004444749	0.004994553	0.0020921025
0.0	0.0107023725	0.0036877529	0.04288157	0.0012405083	0.009626808	0.0017270559	0.008065924	0.0055051167	0.021109562	0.0032619408
0.0	0.0046242806	0.0012998006	0.006661749	0.000586419	0.004310417	0.00083273265	0.0036612535	0.004444749	0.004994553	0.0020921035
0.0	0.0038310038	0.0015692023	0.0051869466	0.00081423786	0.0032917152	0.00083287864	0.00382923	0.0023927095	0.0038558836	0.0018988241
0.0	0.0107023725	0.0036877512	0.042881563	0.0012405071	0.009626808	0.0017270559	0.008065924	0.0055051167	0.021109562	0.0032619408
0.0	0.0046242825	0.0012998006	0.006661749	0.000586419	0.004310417	0.00083273265	0.003661257	0.004444749	0.004994553	0.0020921025
0.0	0.0046242806	0.0012998006	0.006661749	0.000586419	0.004310417	0.00083273265	0.0036612551	0.004444749	0.004994553	0.0020921035
0.0	0.0046242806	0.0012998006	0.006661749	0.000586419	0.004310413	0.00083273265	0.0036612535	0.004444749	0.004994553	0.0020921035
0.0	0.0046242825	0.0012998006	0.0066617522	0.000586419	0.004310413	0.00083273265	0.003661257	0.004444749	0.004994553	0.0020921025
0.0	0.0046242825	0.0012998006	0.006661749	0.0005864193	0.004310417	0.00083273265	0.003661257	0.004444749	0.004994553	0.0020921025
0.0	0.0038310054	0.0015692008	0.0051869466	0.00081423786	0.0032917152	0.0008328783	0.0038292282	0.0023927095	0.0038558836	0.0018988241
0.0	0.0046242806	0.0012998006	0.0066617522	0.000586419	0.004310417	0.00083273265	0.003661257	0.004444749	0.004994553	0.0020921025
0.0	0.0046242806	0.0012998006	0.006661749	0.000586419	0.004310417	0.00083273265	0.003661257	0.004444749	0.004994553	0.0020921025
0.0	0.0046242825	0.0012998006	0.0066617522	0.000586419	0.004310417	0.00083273265	0.003661257	0.004444749	0.004994553	0.0020921025
0.0	0.0042303	0.0015815008	0.004321482	0.00074289145	0.0039651054	0.00083273265	0.0037336778	0.0026875802	0.0036580423	0.0019099195
0.0	0.0107023725	0.0036877529	0.04288157	0.0012405077	0.009626808	0.0017270559	0.008065924	0.0055051167	0.02110956	0.0032619408
0.0	0.0046242825	0.0012998006	0.006661749	0.000586419	0.004310417	0.00083273265	0.003661257	0.004444749	0.004994553	0.0020921025
0.0	0.0038310054	0.0015692015	0.0051869415	0.00081423786	0.0032917152	0.00083287864	0.0038292264	0.0023927095	0.0038558836	0.0018988241
0.0	0.0046242825	0.0012998006	0.006661749	0.000586419	0.004310417	0.00083273265	0.003661257	0.004444749	0.004994553	0.0020921025
0.0	0.0046242825	0.0012998006	0.0066617522	0.000586419	0.004310417	0.00083273265	0.003661257	0.004444749	0.004994553	0.0020921025
0.0	0.0038310054	0.0015692015	0.0051869466	0.00081423786	0.0032917152	0.0008328783	0.00382923	0.0023927095	0.0038558836	0.0018988241
0.0	0.0046242825	0.0012998006	0.006661749	0.0005864193	0.004310417	0.00083273265	0.003661257	0.004444749	0.004994553	0.0020921025
0.0	0.0107023725	0.0036877512	0.042881563	0.0012405071	0.009626808	0.0017270559	0.008065924	0.0055051167	0.02110956	0.0032619408
0.0	0.0046242825	0.0012998006	0.006661749	0.000586419	0.004310417	0.00083273265	0.003661257	0.004444749	0.004994553	0.0020921025
0.0	0.0046242825	0.0012998006	0.006661749	0.0005864193	0.004310417	0.00083273265	0.003661257	0.004444749	0.004994553	0.0020921025
0.0	0.0107023725	0.0036877512	0.04288157	0.0012405083	0.009626808	0.0017270559	0.008065924	0.0055051167	0.021109568	0.0032619408
0.0	0.0046242806	0.0012998006	0.006661749	0.000586419	0.004310417	0.00083273265	0.0036612535	0.004444749	0.004994553	0.0020921046
0.0	0.0046242825	0.0012998006	0.0066617522	0.000586419	0.004310417	0.00083273265	0.003661257	0.004444749	0.004994553	0.0020921025
0.0	0.0046242825	0.0012998006	0.0066617522	0.000586419	0.004310417	0.00083273265	0.003661257	0.004444749	0.004994553	0.0020921025
0.0	0.0038310038	0.0015692008	0.0051869466	0.0008142387	0.0032917152	0.00083287864	0.00382923	0.0023927086	0.0038558836	0.0018988241
0.0	0.0038310038	0.0015692015	0.0051869466	0.00081423786	0.0032917152	0.0008328783	0.0038292282	0.0023927086	0.0038558836	0.0018988241
0.0	0.0046242806	0.0012998006	0.006661749	0.000586419	0.004310413	0.00083273265	0.0036612551	0.004444749	0.004994553	0.0020921035
0.0	0.0046242806	0.0012998006	0.006661749	0.000586419	0.004310417	0.00083273265	0.0036612551	0.004444749	0.004994553	0.0020921035
0.0	0.0046242806	0.0012998006	0.006661749	0.0005864193	0.004310417	0.00083273265	0.003661257	0.004444749	0.004994553	0.0020921025
0.0	0.0046242825	0.0012998006	0.0066617522	0.0005864193	0.004310417	0.00083273265	0.003661257	0.004444749	0.004994553	0.0020921025
0.0	0.0038310054	0.0015692023	0.005186944	0.0008142387	0.0032917152	0.0008328783	0.0038292264	0.0023927086	0.0038558836	0.0018988241
0.0	0.0046242825	0.0012998006	0.006661749	0.000586419	0.004310417	0.00083273265	0.003661257	0.004444749	0.004994553	0.0020921025
0.0	0.0046242825	0.0012998006	0.006661749	0.000586419	0.004310417	0.00083273265	0.003661257	0.004444749	0.004994553	0.0020921025
0.0	0.006222198	0.0056417855	0.028679928	0.001602414	0.008831622	0.0017567814	0.009904969	0.0045506177	0.09058039	0.0047217584
0.0	0.0107023725	0.0036877529	0.04288157	0.0012405077	0.009626808	0.0017270559	0.008065924	0.0055051167	0.021109568	0.0032619408
0.0	0.0038310054	0.0015692015	0.005186944	0.00081423786	0.0032917152	0.00083287864	0.00382923	0.0023927095	0.0038558836	0.0018988241
0.0	0.0107023725	0.0036877512	0.04288157	0.0012405071	0.009626808	0.0017270559	0.008065924	0.0055051167	0.021109562	0.0032619408
0.0	0.0038310054	0.0015692023	0.0051869415	0.0008142387	0.0032917152	0.0008328783	0.0038292282	0.0023927086	0.0038558836	0.0018988241
0.0	0.0046242806	0.0012998006	0.006661749	0.000586419	0.004310413	0.00083273265	0.0036612551	0.004444749	0.004994553	0.0020921035
0.0	0.0046242806	0.0012998006	0.006661749	0.000586419	0.004310417	0.00083273265	0.003661257	0.004444749	0.004994553	0.0020921025
0.0	0.0038310054	0.0015692015	0.005186944	0.00081423786	0.0032917152	0.00083287864	0.0038292282	0.0023927086	0.0038558836	0.0018988241
0.0	0.0042303037	0.0015815008	0.004321482	0.00074289145	0.0039651054	0.00083273265	0.0037336778	0.0026875813	0.0036580423	0.0019099195
0.0	0.0038310054	0.0015692015	0.005186944	0.0008142383	0.0032917152	0.0008328779	0.00382923	0.0023927086	0.0038558836	0.0018988241
0.0	0.0107023725	0.0036877512	0.042881563	0.0012405083	0.009626808	0.001727055	0.008065924	0.0055051167	0.021109562	0.0032619408
0.0	0.0107023725	0.0036877529	0.042881563	0.0012405077	0.009626808	0.001727055	0.008065924	0.0055051167	0.021109562	0.0032619408
0.0	0.0046242806	0.0012998006	0.006661749	0.000586419	0.004310413	0.00083273265	0.0036612535	0.004444749	0.004994553	0.0020921035
0.0	0.0046242806	0.0012998006	0.006661749	0.000586419	0.004310413	0.00083273265	0.0036612551	0.004444749	0.004994553	0.0020921035
0.0	0.0046242806	0.0012998006	0.006661749	0.0005864193	0.004310417	0.00083273265	0.003661257	0.004444749	0.004994553	0.0020921025
0.0	0.0046242806	0.0012998006	0.006661749	0.000586419	0.004310413	0.00083273265	0.003661257	0.004444749	0.004994553	0.0020921025
0.0	0.0046242806	0.0012998006	0.0066617522	0.000586419	0.004310413	0.00083273265	0.003661257	0.004444749	0.004994553	0.0020921025
0.0	0.0107023725	0.0036877529	0.042881563	0.0012405071	0.009626808	0.001727055	0.008065924	0.0055051167	0.021109562	0.0032619408
0.0	0.0046242806	0.0012998006	0.006661749	0.0005864193	0.004310413	0.00083273265	0.003661257	0.004444749	0.004994553	0.0020921025
0.0	0.0038310038	0.0015692015	0.0051869466	0.00081423786	0.0032917152	0.0008328783	0.0038292282	0.0023927095	0.0038558836	0.0018988241
0.0	0.0107023725	0.0036877512	0.04288157	0.0012405083	0.009626808	0.0017270559	0.008065924	0.0055051167	0.021109562	0.0032619408
0.0	0.0107023725	0.0036877529	0.042881563	0.0012405071	0.009626808	0.0017270559	0.008065924	0.0055051167	0.02110956	0.0032619408
0.0	0.0046242806	0.0012998006	0.006661749	0.000586419	0.004310417	0.00083273265	0.003661257	0.004444749	0.004994553	0.0020921025
0.0	0.0046242825	0.0012998006	0.0066617522	0.0005864193	0.004310417	0.00083273265	0.003661257	0.004444749	0.004994553	0.0020921025
0.0	0.0107023725	0.0036877529	0.04288157	0.0012405077	0.009626808	0.0017270559	0.008065924	0.0055051167	0.021109562	0.0032619408
0.0	0.93974483	0.9997013	0.9953341	0.97009563	0.961007	0.9950766	0.97749025	0.17966253	0.992991	0.9646887
0.0	0.9304149	0.9716591	0.9598839	0.9617547	0.97225374	0.92287093	0.9667624	0.9693587	0.9686337	0.9850353
0.0	0.9304149	0.9716591	0.9598839	0.9617547	0.97225374	0.92287093	0.9667624	0.9693587	0.9686337	0.9850353
0.0	0.9304149	0.9716591	0.9598839	0.9617547	0.97225374	0.92287093	0.9667624	0.9693587	0.9686337	0.9850353
0.0	0.9304149	0.9716591	0.9598839	0.9617547	0.97225374	0.92287093	0.9667624	0.9693587	0.9686337	0.9850353
0.0	0.9304149	0.9716591	0.9598839	0.9617547	0.97225374	0.92287093	0.9667624	0.9693587	0.9686337	0.9850353
0.0	0.9304149	0.9716591	0.9598839	0.9617547	0.97225374	0.92287093	0.9667624	0.9693587	0.9686337	0.9850353
0.0	0.9304149	0.9716591	0.9598839	0.9617547	0.97225374	0.92287093	0.9667624	0.9693587	0.9686337	0.9850353
0.0	0.9304149	0.9716591	0.9598839	0.9617547	0.97225374	0.92287093	0.9667624	0.9693587	0.9686337	0.9850353
0.0	0.9304149	0.9716591	0.9598839	0.9617547	0.97225374	0.92287093	0.9667624	0.9693587	0.9686337	0.9850353
0.0	0.9304149	0.9716591	0.9598839	0.9617547	0.97225374	0.92287093	0.9667624	0.9693587	0.9686337	0.9850353
0.0	0.9304149	0.9716591	0.9598839	0.9617547	0.97225374	0.92287093	0.9667624	0.9693587	0.9686337	0.9850353
0.0	0.9304149	0.9716591	0.9598839	0.9617547	0.97225374	0.92287093	0.9667624	0.9693587	0.9686337	0.9850353
0.0	0.9304149	0.9716591	0.9598839	0.9617547	0.97225374	0.92287093	0.9667624	0.9693587	0.9686337	0.9850353
0.0	0.9304149	0.9716591	0.9598839	0.9617547	0.97225374	0.92287093	0.9667624	0.9693587	0.9686337	0.9850353
0.0	0.9304149	0.9716591	0.9598839	0.9617547	0.97225374	0.92287093	0.9667624	0.9693587	0.9686337	0.9850353
0.0	0.9304149	0.9716591	0.9598839	0.9617547	0.97225374	0.92287093	0.9667624	0.9693587	0.9686337	0.9850353
0.0	0.9304149	0.9716591	0.9598839	0.9617547	0.97225374	0.92287093	0.9667624	0.9693587	0.9686337	0.9850353
0.0	0.9304149	0.9716591	0.9598839	0.9617547	0.97225374	0.92287093	0.9667624	0.9693587	0.9686337	0.9850353
0.0	0.9304149	0.9716591	0.9598839	0.9617547	0.97225374	0.92287093	0.9667624	0.9693587	0.9686337	0.9850353
0.0	0.9304149	0.9716591	0.9598839	0.9617547	0.97225374	0.92287093	0.9667624	0.9693587	0.9686337	0.9850353
0.0	0.9304149	0.9716591	0.9598839	0.9617547	0.97225374	0.92287093	0.9667624	0.9693587	0.9686337	0.9850353
0.0	0.9304149	0.9716591	0.9598839	0.9617547	0.97225374	0.92287093	0.9667624	0.9693587	0.9686337	0.9850353
0.0	0.9304149	0.9716591	0.9598839	0.9617547	0.97225374	0.92287093	0.9667624	0.9693587	0.9686337	0.9850353
0.0	0.9304149	0.9716591	0.9598839	0.9617547	0.97225374	0.92287093	0.9667624	0.9693587	0.9686337	0.9850353
0.0	0.9304149	0.9716591	0.9598839	0.9617547	0.97225374	0.92287093	0.9667624	0.9693587	0.9686337	0.9850353
0.0	0.9304149	0.9716591	0.9598839	0.9617547	0.97225374	0.92287093	0.9667624	0.9693587	0.9686337	0.9850353
0.0	0.9304149	0.9716591	0.9598839	0.9617547	0.97225374	0.92287093	0.9667624	0.9693587	0.9686337	0.9850353
0.0	0.9304149	0.9716591	0.9598839	0.9617547	0.97225374	0.92287093	0.9667624	0.9693587	0.9686337	0.9850353
0.0	0.9304149	0.9716591	0.9598839	0.9617547	0.97225374	0.92287093	0.9667624	0.9693587	0.9686337	0.9850353
0.0	0.9304149	0.9716591	0.9598839	0.9617547	0.97225374	0.92287093	0.9667624	0.9693587	0.9686337	0.9850353
0.0	0.9304149	0.9716591	0.9598839	0.9617547	0.97225374	0.92287093	0.9667624	0.9693587	0.9686337	0.9850353
0.0	0.9304149	0.9716591	0.9598839	0.9617547	0.97225374	0.92287093	0.9667624	0.9693587	0.9686337	0.9850353
0.0	0.9304149	0.9716591	0.9598839	0.9617547	0.97225374	0.92287093	0.9667624	0.9693587	0.9686337	0.9850353
0.0	0.9304149	0.9716591	0.9598839	0.9617547	0.97225374	0.92287093	0.9667624	0.9693587	0.9686337	0.9850353
0.0	0.9304149	0.9716591	0.9598839	0.9617547	0.97225374	0.92287093	0.9667624	0.9693587	0.9686337	0.9850353
0.0	0.9999819	0.999985	0.9999887	0.99997425	0.99990785	0.9999628	0.9999089	0.9999943	0.9999845	0.9999794
0.0	0.9304149	0.9716591	0.9598839	0.9617547	0.97225374	0.92287093	0.9667624	0.9693587	0.9686337	0.9850353
0.0	0.99990416	0.9999243	0.999846	0.9996604	0.9984609	0.9998704	0.99977845	0.99991894	0.9998828	0.9996649
0.0	0.9304149	0.9716591	0.9598839	0.9617547	0.97225374	0.92287093	0.9667624	0.9693587	0.9686337	0.9850353
0.0	0.9304149	0.9716591	0.9598839	0.9617547	0.97225374	0.92287093	0.9667624	0.9693587	0.9686337	0.9850353
0.0	0.9304149	0.9716591	0.9598839	0.9617547	0.97225374	0.92287093	0.9667624	0.9693587	0.9686337	0.9850353
0.0	0.9304149	0.9716591	0.9598839	0.9617547	0.97225374	0.92287093	0.9667624	0.9693587	0.9686337	0.9850353
0.0	0.9304149	0.9716591	0.9598839	0.9617547	0.97225374	0.92287093	0.9667624	0.9693587	0.9686337	0.9850353
0.0	0.9304149	0.9716591	0.9598839	0.9617547	0.97225374	0.92287093	0.9667624	0.9693587	0.9686337	0.9850353
0.0	0.9304149	0.9716591	0.9598839	0.9617547	0.97225374	0.92287093	0.9667624	0.9693587	0.9686337	0.9850353
0.0	0.9304149	0.9716591	0.9598839	0.9617547	0.97225374	0.92287093	0.9667624	0.9693587	0.9686337	0.9850353
0.0	0.9304149	0.9716591	0.9598839	0.9617547	0.97225374	0.92287093	0.9667624	0.9693587	0.9686337	0.9850353
0.0	0.9304149	0.9716591	0.9598839	0.9617547	0.97225374	0.92287093	0.9667624	0.9693587	0.9686337	0.9850353
0.0	0.9304149	0.9716591	0.9598839	0.9617547	0.97225374	0.92287093	0.9667624	0.9693587	0.9686337	0.9850353
0.0	0.9304149	0.9716591	0.9598839	0.9617547	0.97225374	0.92287093	0.9667624	0.9693587	0.9686337	0.9850353
0.0	0.9304149	0.9716591	0.9598839	0.9617547	0.97225374	0.92287093	0.9667624	0.9693587	0.9686337	0.9850353
0.0	0.9304149	0.9716591	0.9598839	0.9617547	0.97225374	0.92287093	0.9667624	0.9693587	0.9686337	0.9850353
0.0	0.9304149	0.9716591	0.9598839	0.9617547	0.97225374	0.92287093	0.9667624	0.9693587	0.9686337	0.9850353
0.0	0.9304149	0.9716591	0.9598839	0.9617547	0.97225374	0.92287093	0.9667624	0.9693587	0.9686337	0.9850353
0.0	0.9304149	0.9716591	0.9598839	0.9617547	0.97225374	0.92287093	0.9667624	0.9693587	0.9686337	0.9850353
0.0	0.9304149	0.9716591	0.9598839	0.9617547	0.97225374	0.92287093	0.9667624	0.9693587	0.9686337	0.9850353
0.0	0.9304149	0.9716591	0.9598839	0.9617547	0.97225374	0.92287093	0.9667624	0.9693587	0.9686337	0.9850353
0.0	0.9304149	0.9716591	0.9598839	0.9617547	0.97225374	0.92287093	0.9667624	0.9693587	0.9686337	0.9850353
0.0	0.9304149	0.9716591	0.9598839	0.9617547	0.97225374	0.92287093	0.9667624	0.9693587	0.9686337	0.9850353
0.0	0.9304149	0.9716591	0.9598839	0.9617547	0.97225374	0.92287093	0.9667624	0.9693587	0.9686337	0.9850353
0.0	0.9304149	0.9716591	0.9598839	0.9617547	0.97225374	0.92287093	0.9667624	0.9693587	0.9686337	0.9850353
0.0	0.9304149	0.9716591	0.9598839	0.9617547	0.97225374	0.92287093	0.9667624	0.9693587	0.9686337	0.9850353
0.0	0.9304149	0.9716591	0.9598839	0.9617547	0.97225374	0.92287093	0.9667624	0.9693587	0.9686337	0.9850353
0.0	0.9968811	0.9817632	0.99512273	0.9940111	0.9833544	0.9883659	0.9964198	0.9882527	0.9962225	0.9985709
0.0	0.9304149	0.9716591	0.9598839	0.9617547	0.97225374	0.92287093	0.9667624	0.9693587	0.9686337	0.9850353
0.0	0.9304149	0.9716591	0.9598839	0.9617547	0.97225374	0.92287093	0.9667624	0.9693587	0.9686337	0.9850353
0.0	0.9304149	0.9716591	0.9598839	0.9617547	0.97225374	0.92287093	0.9667624	0.9693587	0.9686337	0.9850353
0.0	0.9311822	0.97723114	0.8931104	0.8263278	0.8997117	0.92580366	0.92262036	0.9966191	0.8714268	0.55981797
0.0	0.99984694	0.99991155	0.9999001	0.9995908	0.99885714	0.9998062	0.99961615	0.9998857	0.9998323	0.9998956
0.0	0.9304149	0.9716591	0.9598839	0.9617547	0.97225374	0.92287093	0.9667624	0.9693587	0.9686337	0.9850353
0.0	0.9304149	0.9716591	0.9598839	0.9617547	0.97225374	0.92287093	0.9667624	0.9693587	0.9686337	0.9850353
0.0	0.9304149	0.9716591	0.9598839	0.9617547	0.97225374	0.92287093	0.9667624	0.9693587	0.9686337	0.9850353
0.0	0.0025874586	0.0057868105	7.207837e-05	0.10855964	0.0013170168	0.034991622	0.00095417746	0.7973584	0.00079436396	0.020599918
0.0	0.00012995572	0.00012135717	0.00021741254	6.6361004e-05	0.00031209766	0.00016852158	2.0342104e-05	0.005511132	0.0008660297	0.0016613179
0.0	0.9304149	0.9716591	0.9598839	0.9617547	0.97225374	0.92287093	0.9667624	0.9693587	0.9686337	0.9850353
0.0	0.9304149	0.9716591	0.9598839	0.9617547	0.97225374	0.92287093	0.9667624	0.9693587	0.9686337	0.9850353
0.0	0.9304149	0.9716591	0.9598839	0.9617547	0.97225374	0.92287093	0.9667624	0.9693587	0.9686337	0.9850353
0.0	0.0025874574	0.0057868105	7.207837e-05	0.10855964	0.0013170168	0.034991622	0.0009541766	0.7973584	0.00079436396	0.02059991
0.0	0.9304149	0.9716591	0.9598839	0.9617547	0.97225374	0.92287093	0.9667624	0.9693587	0.9686337	0.9850353
0.0	0.9985922	0.99853504	0.99786973	0.9993388	0.99165463	0.9980995	0.99931276	0.999861	0.9979068	0.998733
0.0	0.9985922	0.99853504	0.99786973	0.9993388	0.99165463	0.9980995	0.99931276	0.999861	0.9979068	0.998733
0.0	0.9954014	0.996687	0.9941018	0.99792576	0.9904833	0.99623054	0.9972908	0.99786323	0.9943205	0.99771
0.0	0.9954014	0.996687	0.9941018	0.99792576	0.9904833	0.99623054	0.9972908	0.99786323	0.9943205	0.99771
0.0	0.9304149	0.9716591	0.9598839	0.9617547	0.97225374	0.92287093	0.9667624	0.9693587	0.9686337	0.9850353
0.0	0.9304149	0.9716591	0.9598839	0.9617547	0.97225374	0.92287093	0.9667624	0.9693587	0.9686337	0.9850353
0.0	0.010940841	0.049190257	0.00035763043	0.0017903101	0.06379966	0.7663682	0.48017228	0.9958347	0.0013901447	0.023233235
0.0	0.9304149	0.9716591	0.9598839	0.9617547	0.97225374	0.92287093	0.9667624	0.9693587	0.9686337	0.9850353
0.0	0.9304149	0.9716591	0.9598839	0.9617547	0.97225374	0.92287093	0.9667624	0.9693587	0.9686337	0.9850353
0.0	0.9304149	0.9716591	0.9598839	0.9617547	0.97225374	0.92287093	0.9667624	0.9693587	0.9686337	0.9850353
0.0	0.78864133	0.9085524	0.94723535	0.7232476	0.13379064	0.82044196	0.53271836	0.9493001	0.46487305	0.08280848
0.0	0.9304149	0.9716591	0.9598839	0.9617547	0.97225374	0.92287093	0.9667624	0.9693587	0.9686337	0.9850353
0.0	0.9304149	0.9716591	0.9598839	0.9617547	0.97225374	0.92287093	0.9667624	0.9693587	0.9686337	0.9850353
0.0	0.9304149	0.9716591	0.9598839	0.9617547	0.97225374	0.92287093	0.9667624	0.9693587	0.9686337	0.9850353
0.0	0.9304149	0.9716591	0.9598839	0.9617547	0.97225374	0.92287093	0.9667624	0.9693587	0.9686337	0.9850353
0.0	0.99990153	0.99997723	0.99994016	0.999913	0.9997955	0.99991095	0.9999317	0.99998164	0.9999598	0.99991083
0.0	0.848861	0.27304488	0.19685422	0.05316738	0.043797318	0.091503866	0.3871545	0.62239945	0.23809071	0.25210583
0.0	0.9304149	0.9716591	0.9598839	0.9617547	0.97225374	0.92287093	0.9667624	0.9693587	0.9686337	0.9850353
0.0	0.638462	0.65000856	0.25054502	0.27628645	0.7216115	0.532842	0.5119354	0.6712795	0.6177805	0.7632286
0.0	0.015514059	0.007905919	0.0053176302	0.14012809	0.08359796	0.031058693	0.03841728	0.09757816	0.013135814	0.009516901
0.0	0.9304149	0.9716591	0.9598839	0.9617547	0.97225374	0.92287093	0.9667624	0.9693587	0.9686337	0.9850353
0.0	0.9304149	0.9716591	0.9598839	0.9617547	0.97225374	0.92287093	0.9667624	0.9693587	0.9686337	0.9850353
0.0	0.11743872	0.3910444	0.24130364	0.28604338	0.75941384	0.14108498	0.34257382	0.1284072	0.37237018	0.3742473
0.0	0.117438674	0.39104456	0.24130368	0.28604335	0.75941384	0.14108491	0.34257382	0.12840728	0.37237006	0.37424743
0.0	0.11743872	0.39104456	0.24130358	0.2860433	0.75941366	0.14108492	0.34257394	0.12840727	0.37237015	0.3742473
0.0	0.11743872	0.3910444	0.24130352	0.2860433	0.7594137	0.14108497	0.34257394	0.12840725	0.37237012	0.37424743
0.0	0.11743872	0.39104447	0.24130364	0.2860433	0.75941366	0.14108497	0.342574	0.12840725	0.37237015	0.37424743
0.0	0.11743865	0.39104447	0.24130364	0.28604335	0.7594137	0.14108494	0.34257394	0.12840728	0.37237015	0.3742473
0.0	0.117438704	0.39104444	0.24130344	0.28604332	0.7594137	0.14108497	0.34257394	0.12840728	0.37237015	0.3742473
0.0	0.4620367	0.76209503	0.72543323	0.4063049	0.9068103	0.49446577	0.798779	0.28976703	0.81226283	0.5444994
0.0	0.9999372	0.9999249	0.9999701	0.99983454	0.9996929	0.9997998	0.9999155	0.9998117	0.9999542	0.99982953
0.0	0.3410416	0.006776744	0.41210386	0.0771834	0.07198569	0.009153438	0.062354278	0.01059111	0.32162842	0.13676836
0.0	0.9304149	0.9716591	0.9598839	0.9617547	0.97225374	0.92287093	0.9667624	0.9693587	0.9686337	0.9850353
0.0	0.9304149	0.9716591	0.9598839	0.9617547	0.97225374	0.92287093	0.9667624	0.9693587	0.9686337	0.9850353
0.0	0.24780186	0.19811274	0.37606618	0.5281355	0.5424243	0.12821555	0.53767645	0.19494154	0.675354	0.48890886
0.0	0.66579336	0.8322953	0.86960113	0.64489174	0.93331945	0.7233444	0.9008933	0.41606045	0.9198249	0.76829696
0.0	0.9304149	0.9716591	0.9598839	0.9617547	0.97225374	0.92287093	0.9667624	0.9693587	0.9686337	0.9850353
0.0	0.0017232414	0.0006563625	0.00031685745	0.002032864	0.010538917	0.0044659963	0.0014309788	0.0014199716	0.00079704623	0.000502077
0.0	0.0017232414	0.00065636216	0.00031685745	0.002032864	0.010538917	0.0044659986	0.0014309788	0.0014199722	0.00079704664	0.000502077
0.0	0.0017232414	0.0006563625	0.00031685774	0.002032864	0.010538917	0.0044659963	0.0014309788	0.0014199716	0.00079704664	0.000502077
0.0	0.0017232414	0.0006563625	0.00031685745	0.0020328648	0.010538917	0.0044659986	0.0014309788	0.0014199716	0.00079704623	0.000502077
0.0	0.0017232405	0.0006563625	0.00031685774	0.002032864	0.010538917	0.0044659963	0.0014309782	0.0014199722	0.00079704623	0.000502077
0.0	0.0017232414	0.00065636216	0.00031685745	0.0020328648	0.010538917	0.0044659963	0.0014309788	0.0014199722	0.00079704623	0.000502077
0.0	0.0015183252	0.00061851	0.00017245328	0.0012217334	0.0065300274	0.0069537354	0.00073128694	0.0011371835	0.0008530298	0.0005099973
0.0	0.0015183238	0.0006185106	0.00017245328	0.0012217334	0.0065300274	0.006953729	0.00073128694	0.0011371835	0.00085303024	0.0005099973
0.0	0.0015183252	0.0006185106	0.00017245328	0.0012217334	0.0065300274	0.006953729	0.00073128694	0.0011371835	0.00085303024	0.0005099973
0.0	0.011473912	0.0005316918	0.51165736	0.6191079	0.084790915	0.51502776	0.019177554	0.014141992	0.000869529	0.73101896
0.0	0.9304149	0.9716591	0.9598839	0.9617547	0.97225374	0.92287093	0.9667624	0.9693587	0.9686337	0.9850353
0.0	0.3015038	0.048909843	0.002723722	0.12804237	0.7265107	0.025324607	0.020704884	0.14903641	0.4139315	0.016653815
0.0	0.9304149	0.9716591	0.9598839	0.9617547	0.97225374	0.92287093	0.9667624	0.9693587	0.9686337	0.9850353
0.0	0.9304149	0.9716591	0.9598839	0.9617547	0.97225374	0.92287093	0.9667624	0.9693587	0.9686337	0.9850353
0.0	0.9304149	0.9716591	0.9598839	0.9617547	0.97225374	0.92287093	0.9667624	0.9693587	0.9686337	0.9850353
0.0	0.2254942	0.44791874	0.5055902	0.85733616	0.52542555	0.12634759	0.7937035	0.69716233	0.6869901	0.294757
0.0	0.9999186	0.99998486	0.9988432	0.99976665	0.99418974	0.99977237	0.9989761	0.9999808	0.99988914	0.9992836
0.0	0.054857135	0.077227555	0.0071929167	0.0108260745	0.19711344	0.1178887	0.069313675	0.028142376	0.04483026	0.0047352724
0.0	0.12732567	0.9698939	0.6596226	0.7376552	0.922139	0.6679363	0.81067663	0.037483074	0.8935837	0.93053156
0.0	0.9304149	0.9716591	0.9598839	0.9617547	0.97225374	0.92287093	0.9667624	0.9693587	0.9686337	0.9850353
0.0	0.9304149	0.9716591	0.9598839	0.9617547	0.97225374	0.92287093	0.9667624	0.9693587	0.9686337	0.9850353
0.0	0.9304149	0.9716591	0.9598839	0.9617547	0.97225374	0.92287093	0.9667624	0.9693587	0.9686337	0.9850353
0.0	0.9304149	0.9716591	0.9598839	0.9617547	0.97225374	0.92287093	0.9667624	0.9693587	0.9686337	0.9850353
[truncated: 22,645 more rows]
