# Supplementary material for: Teasing out missing reactions in genome-scale metabolic networks through hypergraph learning
Source: Nat Commun. 2023 Apr 25;14:2375. doi: 10.1038/s41467-023-38110-7 (PMC10130184; doi:10.1038/s41467-023-38110-7)
Supplement: Supplementary file 4 — Source Data [file 41467_2023_38110_MOESM4_ESM.zip › Source Data/Figure 2/j-m/iEK1008_node2vec.csv]

	0	0.1	0.1.1	0.1.1.1	0.1.1.1.1	0.1.1.1.1.1	0.1.1.1.1.1.1	0.1.1.1.1.1.1.1	0.1.1.1.1.1.1.1.1	0
1.0	0.5695604	0.56493455	0.56987715	0.5745452	0.107730724	0.57207525	0.5724429	0.57485366	0.5779267	0.5787132
1.0	0.56954825	0.5670244	0.57277155	0.57250327	0.5741401	0.5717693	0.57306844	0.5757399	0.5757751	0.57850784
1.0	0.13321437	0.5654232	0.07525307	0.57235074	0.57307386	0.5700856	0.5731504	0.5739549	0.576849	0.5750705
1.0	0.56844586	0.07641973	0.013367298	0.5722726	0.571762	0.57024205	0.13732533	0.5756907	0.57761395	0.5779405
1.0	0.0007596811	0.56651884	0.5730444	0.5734125	0.5734345	0.57108384	0.5718939	0.57485205	0.5772749	0.5777532
1.0	0.5688819	0.56514007	0.5707219	0.13478634	0.57427067	0.571568	0.57164055	0.5767403	0.57757694	0.57666844
1.0	0.5693183	0.5662715	0.5690619	0.57265705	0.5739826	0.5705516	0.5716004	0.5746824	0.5766878	0.5786254
1.0	0.5702236	0.5661238	0.57118237	0.5723707	0.57415867	0.5708383	0.572699	0.5749252	0.57657695	0.57843965
1.0	0.56885535	0.5669427	0.06143608	0.000682141	0.57484806	0.058403846	0.57451993	0.5757601	0.5781569	0.57830125
1.0	0.027649922	0.5666585	0.16815759	0.5726568	0.575066	0.5717296	0.57172036	0.0008078442	0.5775176	0.5770117
1.0	0.5696463	0.5674207	0.5699469	0.57205284	0.57491225	0.57022625	0.57062775	0.017625827	0.576427	0.5773804
1.0	0.070292786	0.5665756	0.57154834	0.5723485	0.5756953	0.5699272	0.57032233	0.5739729	0.5769581	0.12073809
1.0	0.033543084	0.5660749	0.56981903	0.57361275	0.5736654	0.13944073	0.5724976	0.5764075	0.57873565	0.5769496
1.0	0.57059675	0.5670298	0.57207197	0.5733927	0.5742471	0.57129806	0.5711312	0.5761638	0.11838022	0.5767917
1.0	0.56935143	0.56672007	0.5719048	0.5724237	0.5736163	0.5696597	0.5731451	0.12631318	0.577348	0.5774934
1.0	0.56875426	0.56584746	0.57170224	0.57357854	0.07810685	0.56994283	0.5729216	0.5757468	0.57810473	0.577899
1.0	0.56940246	0.5667086	0.5700567	0.5738163	0.5762866	0.5702759	0.5725566	0.57596093	0.57649994	0.5778345
1.0	0.568337	0.5661355	0.56979096	0.5715016	0.574178	0.5707677	0.57136923	0.06915058	0.5770778	0.5766384
1.0	0.5672754	0.5665931	0.5717388	0.57267517	0.5749592	0.0831764	0.071394205	0.5761442	0.5763733	0.5780199
1.0	0.5689685	0.5659629	0.5697535	0.5742184	0.5743686	0.57114106	0.5716662	0.5754767	0.5777471	0.57829267
1.0	0.5690949	0.03309633	0.5709265	0.13100927	0.573451	0.56832737	0.5739357	0.57805425	0.5779599	0.5780103
1.0	0.13119945	0.56573457	0.5710619	0.5732734	0.0004960518	0.5688491	0.5713592	0.57549393	0.57637376	0.57798177
1.0	0.56994426	0.56717753	0.5714213	0.5741444	0.57378626	0.5710514	0.57277405	0.5747866	0.5780241	0.5765577
1.0	0.5686394	0.5654635	0.5712056	0.16110575	0.57237554	0.57040596	0.21984701	0.57601184	0.5764376	0.57899934
1.0	0.015525299	0.56694335	0.57147133	0.5741044	0.5752594	0.5710988	0.57282126	0.14051491	0.57664204	0.57825416
1.0	0.5722241	0.5659318	0.5702918	0.57229865	0.5749912	0.56878644	0.57293445	0.5750418	0.00083067646	0.5775746
1.0	0.56992626	0.5666923	0.5713547	0.5732861	0.57238895	0.017293513	0.57376045	0.5765701	0.57791656	0.5774674
1.0	0.569874	0.56524944	0.56980133	0.5718368	0.5732108	0.57072264	0.5726643	0.5762441	0.57514644	0.5766251
1.0	0.56976014	0.56612283	0.5714147	0.5714454	0.5751944	0.0796681	0.57253075	0.5761006	0.5774143	0.11417087
1.0	0.56934536	0.56554776	0.5705386	0.5738233	0.57281774	0.5702019	0.1338477	0.575798	0.578623	0.5773966
1.0	0.56968683	0.16679972	0.5718903	0.5730652	0.57453185	0.56851894	0.57395965	0.08808912	0.578689	0.07696048
1.0	0.56762856	0.5676321	0.5716468	0.013354576	0.57530046	0.5691861	0.57256526	0.57573354	0.1850284	0.57731014
1.0	0.5709239	0.030839557	0.57180834	0.57277226	0.5733572	0.5709616	0.572553	0.57554513	0.57671237	0.5787808
1.0	0.5705676	0.5664137	0.56927997	0.11649418	0.572024	0.015884582	0.5725223	0.5746401	0.5773827	0.0045406558
1.0	0.5702956	0.5668186	0.56984955	0.07248767	0.57461214	0.5693898	0.57304144	0.57560515	0.0054971105	0.57720476
1.0	0.5706858	0.56742215	0.57136804	0.57318157	0.574196	0.5697832	0.57280785	0.57665324	0.57772535	0.57853866
1.0	0.5692468	0.56592804	0.5704873	0.57168394	0.5749646	0.5701874	0.5716909	0.57525796	0.13165836	0.001023546
1.0	0.006126709	0.5668989	0.5714678	0.5744054	0.5766164	0.56982577	0.5723221	0.5725561	0.02954722	0.5783143
1.0	0.56870425	0.5675604	0.5717591	0.5737261	0.5748532	0.57043177	0.5726109	0.5742108	0.00063645566	0.15946914
1.0	0.56831145	0.5683039	0.5717924	0.57323915	0.5747815	0.5706714	0.57261854	0.11763334	0.57876927	0.57736915
1.0	0.56969905	0.5642244	0.5716231	0.5737987	0.12287023	0.57140917	0.5720504	0.57527417	0.57628846	0.5777592
1.0	0.5704148	0.5670501	0.00051871815	0.0045368443	0.57400334	0.57218224	0.57280284	0.5749846	0.5776819	0.57754546
1.0	0.57007664	0.5667057	0.5723205	0.5732603	0.57253075	0.5712211	0.5722766	0.5754003	0.5766852	0.5780521
1.0	0.5696753	0.5677186	0.5719258	0.023401637	0.1283558	0.57024574	0.5728507	0.5754794	0.57377595	0.07409981
1.0	0.56878203	0.5670236	0.5716212	0.57474244	0.5744606	0.57183003	0.5749975	0.5755483	0.5786248	0.57745045
1.0	0.5687807	0.56734186	0.00074165425	0.5723209	0.5746812	0.57059133	0.5729348	0.5752305	0.5776859	0.5772528
1.0	0.57108784	0.56586903	0.023636607	0.57233894	0.57426584	0.5687006	0.5725409	0.5757804	0.5762482	0.5781519
1.0	0.57094204	0.5671955	0.57048875	0.5743294	0.57477224	0.5694977	0.5725311	0.57594365	0.57710004	0.029950373
1.0	0.5680695	0.5660978	0.57168204	0.57329214	0.57607365	0.5706542	0.57288903	0.5746336	0.57834935	0.5781549
1.0	0.5686619	0.56862795	0.57265526	0.57206213	0.5740618	0.5713358	0.57249093	0.57606304	0.57810783	0.5766966
1.0	0.570571	0.56697017	0.57130396	0.57075447	0.5763271	0.56911033	0.57259876	0.5765497	0.5772575	0.5777019
1.0	0.57035	0.565437	0.5704866	0.114145555	0.57546914	0.5716247	0.5731596	0.57580703	0.5759857	0.5775201
1.0	0.5693702	0.5664204	0.5709541	0.57131433	0.57439333	0.5700147	0.5702728	0.57634336	0.5756854	0.5771666
1.0	0.5683753	0.566608	0.57048416	0.5731154	0.57378584	0.57076895	0.57337624	0.5754827	0.57646966	0.57830375
1.0	0.56918985	0.565757	0.0795926	0.57349724	0.5748158	0.5694862	0.57243335	0.029315853	0.18470627	0.0036786837
1.0	0.57021767	0.12254515	0.5727481	0.5746866	0.57502866	0.014348206	0.018157994	0.5754364	0.57663894	0.1027359
1.0	0.56902325	0.5657778	0.12538816	0.57261056	0.57493335	0.5702867	0.5719644	0.5752888	0.57708466	0.5777666
1.0	0.5699552	0.07580603	0.57166207	0.57407004	0.5744752	0.5720108	0.5730726	0.5754915	0.57698196	0.576496
1.0	0.5696431	0.5653951	0.57292044	0.57278126	0.22509141	0.5713192	0.5733618	0.5756605	0.08436489	0.5768814
1.0	0.5687596	0.5656559	0.5690885	0.5718208	0.57489926	0.5709464	0.57170105	0.5748253	0.577472	0.57884747
1.0	0.5708338	0.56677395	0.5713556	0.57286376	0.57418656	0.5681324	0.5700836	0.5766078	0.5761235	0.5776523
1.0	0.569749	0.00094875507	0.5705998	0.57292616	0.5751755	0.5679667	0.57321334	0.0134376455	0.57822853	0.57744175
1.0	0.57002914	0.5673568	0.57102126	0.5717476	0.5741764	0.5718978	0.026902271	0.57654566	0.57644093	0.57855344
1.0	0.14578749	0.5656421	0.571689	0.571015	0.5752699	0.56995046	0.57288665	0.57484007	0.5770823	0.5766168
1.0	0.094686024	0.13184367	0.5703446	0.12489682	0.5745217	0.5707325	0.5737412	0.57651854	0.5774384	0.11795327
1.0	0.5710843	0.56763446	0.5708233	0.5731892	0.07912961	0.5710255	0.57293886	0.5762514	0.57789433	0.5784866
1.0	0.56936455	0.120265126	0.57089275	0.57397604	0.5745035	0.5721	0.5714684	0.00097244384	0.5791686	0.5775755
1.0	0.56865495	0.5663008	0.57045424	0.000525666	0.57609296	0.12497881	0.5713477	0.5733419	0.5771503	0.21243231
1.0	0.56765765	0.5679094	0.57185	0.013763923	0.5747411	0.56911284	0.08015287	0.5770929	0.5781718	0.57840824
1.0	0.5689475	0.565738	0.0042928667	0.5735172	0.5741084	0.570901	0.57338667	0.5756265	0.57729924	0.57897025
1.0	0.5670914	0.56691515	0.57122654	0.57336795	0.5746319	0.5692422	0.57450867	0.5761043	0.016355019	0.5770045
1.0	0.5696346	0.56786835	0.5730465	0.57299453	0.17586571	0.5716753	0.57116306	0.57509047	0.57655007	0.57794875
1.0	0.5681771	0.121869825	0.5716818	0.57155704	0.575842	0.03545842	0.5723982	0.57488656	0.5769178	0.12378805
1.0	0.56943357	0.56656337	0.5711431	0.572652	0.575422	0.56984365	0.57312906	0.57654494	0.57535106	0.5778639
1.0	0.5688306	0.5669046	0.5706067	0.572411	0.57439816	0.5707311	0.5731745	0.57541955	0.577091	0.57773095
1.0	0.5706901	0.5681635	0.57131535	0.5707118	0.57607836	0.56980443	0.57194304	0.57583725	0.119590655	0.5770464
1.0	0.569826	0.5657922	0.57128125	0.5740946	0.5752678	0.57140523	0.5722913	0.5762736	0.57815003	0.57869756
1.0	0.5694772	0.56736076	0.5711325	0.5729699	0.5750293	0.57154244	0.5732542	0.57584655	0.5779044	0.57821184
1.0	0.5693422	0.56643856	0.5717896	0.57238686	0.5740961	0.569579	0.5725915	0.5752961	0.5761636	0.5772981
1.0	0.5701606	0.56490916	0.5710485	0.5730325	0.005746785	0.56912196	0.5721132	0.075613245	0.5771969	0.5779358
1.0	0.117159136	0.5660525	0.5720202	0.5730179	0.5750134	0.5706607	0.5739832	0.574991	0.57790136	0.5785837
1.0	0.56848323	0.5667291	0.57152027	0.5723264	0.5729517	0.57132775	0.5727874	0.11793963	0.57713914	0.5776791
1.0	0.5688602	0.5677445	0.5709448	0.5745714	0.57532233	0.5702521	0.5734423	0.12640467	0.5755473	0.10963098
1.0	0.5698823	0.5677435	0.57182026	0.57402706	0.57449514	0.56940585	0.0043346207	0.07741698	0.57705235	0.5762299
1.0	0.5697082	0.5668011	0.57141095	0.57177687	0.57352346	0.5710029	0.5721553	0.57622933	0.015573673	0.57760954
1.0	0.038961247	0.5665129	0.57288015	0.5728347	0.17220049	0.570497	0.5724622	0.5756491	0.57773584	0.57977086
1.0	0.57127315	0.083679415	0.57093054	0.573221	0.57423663	0.5688593	0.014573783	0.57574683	0.57677597	0.5769205
1.0	0.5702741	0.56589967	0.0146689685	0.57363886	0.57547975	0.56975335	0.5719343	0.57632476	0.57754713	0.57692516
1.0	0.56821567	0.5672884	0.57082134	0.5723029	0.574769	0.568371	0.57181084	0.57648915	0.5763012	0.5774223
1.0	0.5682766	0.56627196	0.5731146	0.5714195	0.071688876	0.57090664	0.57396615	0.5755382	0.57824093	0.0008995754
1.0	0.114973016	0.5682662	0.57137	0.5739284	0.5729977	0.030690692	0.57316715	0.5742588	0.57807755	0.5784625
1.0	0.570183	0.56621027	0.5704278	0.573176	0.5747969	0.5706981	0.57224524	0.5761776	0.577756	0.12350887
1.0	0.56865346	0.56656283	0.5712738	0.5736186	0.5751762	0.56664765	0.5721832	0.5768869	0.577062	0.57966435
1.0	0.56976306	0.5674747	0.5687892	0.572912	0.5751522	0.115910396	0.5724618	0.0056649423	0.57775474	0.57493454
1.0	0.57013756	0.5666032	0.5702717	0.5722405	0.57360405	0.5709484	0.08640971	0.5774184	0.575463	0.5785262
1.0	0.5681188	0.56678164	0.571588	0.572385	0.575863	0.0052356343	0.5731328	0.574654	0.19255595	0.027335642
1.0	0.56872356	0.56566733	0.5703213	0.5726657	0.5754103	0.56946063	0.5731125	0.5761618	0.57705826	0.5779518
1.0	0.006136338	0.56665707	0.5719357	0.5724567	0.575794	0.5690357	0.57364094	0.57550627	0.5772191	0.123329066
1.0	0.56762516	0.564812	0.5716646	0.57156307	0.5746672	0.5706982	0.57435167	0.5766313	0.57716835	0.026880331
1.0	0.00070053514	0.56657284	0.57057637	0.06191584	0.5749529	0.57168293	0.57210565	0.5750234	0.57782155	0.576904
1.0	0.5690786	0.5657645	0.56890666	0.5732647	0.5736769	0.57000947	0.57345825	0.5759468	0.5772651	0.5763333
1.0	0.56936836	0.56545746	0.57149094	0.5718213	0.5732943	0.568875	0.5726777	0.16952679	0.5763917	0.5757682
1.0	0.5708183	0.5658749	0.57152265	0.57144195	0.5756638	0.5711918	0.5735323	0.28122187	0.57777417	0.5771043
1.0	0.5706832	0.07926861	0.5724962	0.57224536	0.57414985	0.5711092	0.012342562	0.5760416	0.5788688	0.5776465
1.0	0.5688497	0.5659025	0.57094294	0.5725779	0.57471365	0.569833	0.57250464	0.5770899	0.5770489	0.5776092
1.0	0.570453	0.5663293	0.57014865	0.57289004	0.57493305	0.5717671	0.5721881	0.57562095	0.0009398919	0.5780284
1.0	0.5680531	0.56622064	0.56921405	0.0640577	0.5731285	0.5708424	0.57267636	0.57479465	0.575631	0.57696104
1.0	0.5699364	0.56583166	0.22058132	0.5719867	0.5752709	0.5705674	0.5731408	0.5751949	0.57521796	0.07948668
1.0	0.57013994	0.5676482	0.5707621	0.037599586	0.57451695	0.5714693	0.5711145	0.57472616	0.5776807	0.5764535
1.0	0.5702287	0.56753755	0.571037	0.57291466	0.5733556	0.5679749	0.57267696	0.5769568	0.57697	0.014704414
0.0	0.0059380797	0.0051236805	0.0045019686	0.0037786448	0.0053506107	0.0044768937	0.0055253436	0.004439517	0.004598183	0.0038906478
0.0	0.0059366496	0.005132852	0.004502616	0.003779681	0.005397702	0.0044686026	0.005531305	0.004436856	0.0045881546	0.0039029596
0.0	0.0045736125	0.004286148	0.005461455	0.0047449656	0.004180836	0.0048024612	0.0054527	0.0051897154	0.0052795354	0.0048866854
0.0	0.004581756	0.0042766873	0.00542883	0.0047193053	0.0041723894	0.0048089605	0.005408408	0.0052080187	0.005259725	0.004890063
0.0	0.0046413084	0.004772531	0.00510456	0.0046437127	0.0046191937	0.004236346	0.005401272	0.0051933406	0.0058780583	0.0043820622
0.0	0.0046763304	0.0048009437	0.0051286193	0.0046957573	0.0046634558	0.0042452724	0.0054527363	0.0052068923	0.0059250584	0.004400525
0.0	0.02906439	0.026750566	0.029517323	0.024925241	0.028164335	0.028620986	0.035387512	0.028457237	0.028035948	0.02670024
0.0	0.00416945	0.0048481515	0.0041731386	0.0034253546	0.0043264027	0.0052166753	0.0059950994	0.0048416657	0.0049107648	0.0048910887
0.0	0.0041932003	0.0048478846	0.0041766535	0.0034392069	0.0043553277	0.0052393116	0.005995605	0.00486751	0.0049157115	0.004919181
0.0	0.0042014956	0.0048555783	0.0041875793	0.0034445485	0.004357216	0.0052410215	0.0060123834	0.0048603965	0.004934114	0.0049172486
0.0	0.00089274824	0.0007446823	0.0007388389	0.00067598844	0.0009924647	0.00075546105	0.0008134504	0.00066749635	0.00093367446	0.0007230217
0.0	0.11150303	0.13922049	0.12718615	0.09607515	0.1265509	0.14840825	0.15605952	0.14283676	0.13421722	0.11678518
0.0	0.019258004	0.013529832	0.013056331	0.013712179	0.015506436	0.014540094	0.013764169	0.013534026	0.015273487	0.013824406
0.0	0.029242886	0.032225218	0.029748818	0.027728677	0.030996613	0.028891979	0.032297928	0.0316595	0.032685734	0.03293826
0.0	0.013887005	0.01389781	0.013021739	0.011768322	0.013322038	0.013225597	0.015227928	0.014153278	0.014916253	0.0147811575
0.0	0.01674607	0.013996978	0.013965326	0.014040558	0.018024264	0.0147843035	0.01548957	0.015305579	0.015248936	0.014682338
0.0	0.03386116	0.028044626	0.026535248	0.028184166	0.03184904	0.028509317	0.030997582	0.029614577	0.02812984	0.031218259
0.0	0.05358546	0.054356787	0.050334416	0.05085252	0.0496134	0.049640037	0.05336003	0.050026216	0.053374138	0.05595594
0.0	0.0052538346	0.005600755	0.0049804687	0.0042636567	0.003629442	0.0047000563	0.00505965	0.004913522	0.0056364485	0.005973191
0.0	0.0052330447	0.005586631	0.0049471315	0.004260858	0.0036099588	0.0046883863	0.005067515	0.004872196	0.0056265476	0.005931879
0.0	0.052395355	0.047832236	0.04890685	0.04756876	0.055241603	0.04856547	0.05261502	0.052403536	0.053513076	0.050291777
0.0	0.004765049	0.0039208843	0.0045233145	0.004180209	0.005849744	0.0046750526	0.0053028506	0.005114668	0.0048031225	0.0060292888
0.0	0.004793386	0.003929578	0.004535268	0.00416504	0.0058697215	0.0046914537	0.005304063	0.00510689	0.0048030764	0.0060108565
0.0	0.015957931	0.0133991195	0.015451855	0.012419533	0.015632037	0.013655911	0.016783034	0.015029332	0.016523868	0.016015992
0.0	0.027874958	0.028360277	0.03145005	0.027261943	0.032084834	0.029440545	0.029475827	0.031014333	0.032228455	0.030824862
0.0	0.00080187235	0.0006902539	0.00075545494	0.00063566334	0.0007748171	0.0006964367	0.00092926715	0.00077318674	0.0009845701	0.00078663876
0.0	0.015319569	0.015569076	0.016046463	0.015012181	0.015487789	0.014781095	0.016766503	0.014905489	0.017312292	0.014929404
0.0	2.5112631e-05	1.8853902e-05	2.004705e-05	1.747864e-05	1.8165627e-05	1.5592595e-05	2.2790367e-05	1.8523762e-05	2.1012553e-05	1.9743746e-05
0.0	1.8208675e-05	1.690472e-05	1.9619885e-05	1.5300333e-05	2.153771e-05	1.9759815e-05	3.4553395e-05	1.8501447e-05	2.5067004e-05	2.0957857e-05
0.0	2.40936e-05	2.4667585e-05	2.1767035e-05	1.4991143e-05	2.2936953e-05	1.8023937e-05	2.6177933e-05	2.138868e-05	2.6278884e-05	1.9246741e-05
0.0	2.4536856e-05	2.0674206e-05	2.0406069e-05	1.415973e-05	2.3405153e-05	1.7563505e-05	2.7386573e-05	1.8100294e-05	2.0370622e-05	1.8438688e-05
0.0	1.8168485e-05	1.967214e-05	2.0674424e-05	1.7144272e-05	1.8729319e-05	2.1850288e-05	2.3349196e-05	2.090195e-05	2.3923738e-05	2.2450164e-05
0.0	2.3306151e-05	1.940887e-05	1.9876215e-05	1.6879816e-05	2.3207034e-05	1.9363557e-05	2.2642082e-05	1.7688193e-05	2.350135e-05	2.128454e-05
0.0	2.0541787e-05	2.0139103e-05	1.9586236e-05	1.8011015e-05	2.553586e-05	1.6986249e-05	2.5684081e-05	1.5510092e-05	2.3272969e-05	2.323252e-05
0.0	0.055373594	0.047029	0.04878465	0.045602534	0.04872187	0.047378503	0.044213902	0.048772175	0.05462039	0.043627698
0.0	0.0055858074	0.0041853352	0.004426144	0.0038920303	0.0043696226	0.0042016474	0.0036920917	0.004378161	0.0053327694	0.0035501702
0.0	0.005575733	0.004175063	0.0044058906	0.0038850303	0.004369386	0.0041784765	0.003674935	0.0043486767	0.005321208	0.0035266627
0.0	0.05669842	0.046198636	0.04389544	0.04510842	0.048694905	0.049906347	0.0541278	0.050761618	0.051219996	0.01177741
0.0	0.22547175	0.1984052	0.20353277	0.20958559	0.22136025	0.21187387	0.21939471	0.2131503	0.21703395	0.059066065
0.0	0.054060914	0.048741896	0.051073343	0.050204106	0.05251554	0.051171266	0.058300544	0.055099078	0.05460543	0.053121768
0.0	2.2002576e-05	1.5488347e-05	1.7543702e-05	1.620893e-05	1.8821656e-05	1.7769093e-05	2.8329932e-05	2.2207667e-05	2.111377e-05	1.9025165e-05
0.0	0.5688527	0.5656032	0.5696218	0.5717732	0.57342976	0.5694836	0.5713991	0.5744582	0.5764893	0.57760954
0.0	0.0038766686	0.003958858	0.0032764347	0.00601563	0.0042820107	0.004308164	0.0035899538	0.004337641	0.004436618	0.0034496365
0.0	1.413004e-05	1.4320614e-05	1.31652705e-05	1.7350892e-05	1.7124092e-05	1.3485251e-05	1.2676122e-05	1.580095e-05	1.7872984e-05	1.0861214e-05
0.0	0.047943573	0.047713887	0.047240913	0.0511398	0.05118787	0.047476955	0.046893407	0.0502496	0.052199055	0.04561862
0.0	0.0005905157	0.0005593283	0.0006158313	0.00036721388	0.0007252075	0.0005859031	0.0005428652	0.00052233733	0.00065209396	0.0006819304
0.0	0.0007239318	0.0007322601	0.0007714513	0.0005196921	0.0008004886	0.0006251861	0.00090188324	0.00059680385	0.00094724627	0.00068768143
0.0	0.015123695	0.014506647	0.01473042	0.0127016185	0.014309497	0.013074611	0.013325887	0.012521999	0.015481835	0.014182762
0.0	0.014494137	0.015283381	0.015410191	0.011827608	0.01608024	0.014807818	0.0135195255	0.013569162	0.014621364	0.016622912
0.0	0.014676516	0.013961046	0.014504882	0.010888848	0.0153439	0.013780413	0.014248877	0.012677788	0.015191659	0.01462085
0.0	0.014583991	0.014476724	0.01614104	0.013772651	0.014891933	0.014913438	0.015082003	0.015609448	0.014013354	0.014288381
0.0	0.014844259	0.012980731	0.01309569	0.014951509	0.015756879	0.014510806	0.0142328115	0.011829899	0.0151635	0.013588188
0.0	0.013622899	0.013542756	0.013638111	0.014209957	0.015730117	0.01404362	0.014244109	0.0137419645	0.016297966	0.014077281
0.0	0.017146587	0.0119128665	0.013949353	0.014665446	0.015188928	0.014327479	0.014597496	0.014622065	0.0129049625	0.013942986
0.0	0.015835667	0.016515207	0.01680992	0.014913788	0.013167785	0.014607335	0.016498253	0.01677427	0.01683473	0.014118438
0.0	0.013810404	0.014737875	0.012856526	0.011793748	0.013819934	0.0125850085	0.015678773	0.013440483	0.0151104685	0.012957574
0.0	0.013622258	0.010518808	0.012959421	0.013254235	0.015326275	0.013007273	0.01360305	0.013680949	0.013303199	0.01101234
0.0	0.0133299325	0.013393466	0.014887183	0.011015196	0.015365211	0.013132576	0.014024948	0.01339036	0.013357875	0.013237663
0.0	0.02942806	0.029069612	0.029480916	0.025737168	0.028709225	0.027100082	0.03587903	0.030437987	0.026770268	0.032727033
0.0	0.013180034	0.013809254	0.013644361	0.0109481085	0.013339926	0.012762209	0.01777566	0.014647756	0.012846345	0.015195598
0.0	0.023083823	0.030060662	0.0369567	0.027994368	0.028334875	0.02659243	0.023229063	0.030201085	0.027239861	0.032416053
0.0	1.3558533e-05	1.3970697e-05	2.2720296e-05	1.4009282e-05	1.4198348e-05	1.3038487e-05	8.475529e-06	1.3271956e-05	1.2259462e-05	1.5933641e-05
0.0	1.8351413e-05	1.333258e-05	1.4388198e-05	8.768687e-06	1.4866115e-05	1.397407e-05	1.2747429e-05	1.1202861e-05	1.34559605e-05	9.4913e-06
0.0	1.038101e-05	1.6976062e-05	2.0510564e-05	8.450832e-06	1.4522079e-05	1.26014165e-05	1.1236994e-05	1.4136361e-05	1.3163575e-05	1.2037453e-05
0.0	1.3673815e-05	1.5484642e-05	1.5470723e-05	1.4695696e-05	1.441414e-05	1.3411237e-05	8.548181e-06	1.1498611e-05	2.4144527e-05	1.334646e-05
0.0	1.3624626e-05	1.1203331e-05	1.3550882e-05	1.1827777e-05	1.0889091e-05	1.790441e-05	9.546748e-06	7.6235356e-06	2.0756646e-05	1.575659e-05
0.0	1.3624626e-05	1.1203331e-05	1.3550882e-05	1.1827777e-05	1.0889091e-05	1.790441e-05	9.546748e-06	7.6235356e-06	2.0756646e-05	1.575659e-05
0.0	1.3624626e-05	1.1203331e-05	1.3550882e-05	1.1827777e-05	1.0889091e-05	1.790441e-05	9.546748e-06	7.6235356e-06	2.0756646e-05	1.575659e-05
0.0	1.2834731e-05	1.0984787e-05	1.4015709e-05	1.2121155e-05	1.3614261e-05	1.48376175e-05	8.574217e-06	1.2420294e-05	1.9026287e-05	1.0409342e-05
0.0	0.014111298	0.011666049	0.012972419	0.012530563	0.0135407895	0.012192134	0.013980667	0.013219201	0.0154055115	0.012328272
0.0	2.1014277e-05	2.0297914e-06	1.8811774e-06	2.03051e-06	1.5856189e-06	2.4203205e-06	1.609385e-06	1.0637076e-06	1.1269094e-06	3.8705925e-06
0.0	0.56877494	0.5649635	0.5706389	0.5721263	0.5739258	0.5704057	0.57246715	0.57482857	0.57611096	0.57725316
0.0	0.56827706	0.5643559	0.5696498	0.5712916	0.57302445	0.5695983	0.5714959	0.574009	0.57552075	0.57628083
0.0	0.053883642	0.048696835	0.057222806	0.04069654	0.048077192	0.046506006	0.045697533	0.045028448	0.046442825	0.046247598
0.0	2.173683e-05	1.5435737e-05	2.6718426e-05	7.5072708e-06	1.3593672e-05	1.2499777e-05	1.1529608e-05	1.055826e-05	1.1624967e-05	1.1420743e-05
0.0	0.024880894	0.023657274	0.028366169	0.030590272	0.031144485	0.026775269	0.020615183	0.026918847	0.031985532	0.032957677
0.0	0.03268267	0.03343994	0.025407765	0.02851148	0.027558548	0.026313592	0.02478644	0.0307157	0.032525312	0.022817288
0.0	0.16684256	0.1603609	0.15845573	0.16058475	0.16341737	0.1645415	0.15931347	0.16972822	0.16301663	0.16459376
0.0	0.04940933	0.046561003	0.044377986	0.043641876	0.048982542	0.047090627	0.048827052	0.057418186	0.05448813	0.04449186
0.0	1.8612709e-05	1.2453111e-05	9.8104465e-06	1.1887371e-05	1.5288708e-05	1.229855e-05	1.0312019e-05	1.3452445e-05	1.6821323e-05	1.5081092e-05
0.0	1.8292496e-05	1.2773031e-05	9.72002e-06	1.0415549e-05	1.7912487e-05	1.17535765e-05	1.4255741e-05	2.1947606e-05	3.1022377e-05	1.2314534e-05
0.0	0.5691114	0.5651889	0.5702587	0.5724195	0.57407653	0.57049495	0.57239705	0.574545	0.57658786	0.5775109
0.0	0.0041943537	0.005688506	0.0054314774	0.004334915	0.00446799	0.0033778066	0.0055733887	0.005328974	0.0049218754	0.0036501952
0.0	1.6528806e-05	2.4876183e-05	1.8345063e-05	1.1223168e-05	1.103547e-05	1.1690015e-05	2.4424724e-05	1.3366063e-05	2.3668646e-05	2.0142119e-05
0.0	0.050030433	0.05541655	0.05169542	0.045426216	0.045423206	0.045664784	0.056016978	0.048016105	0.056314953	0.0539477
0.0	0.06414364	0.061703954	0.07093422	0.07455992	0.07607657	0.0677606	0.0559522	0.06842264	0.07753358	0.07925223
0.0	0.013902582	0.013703333	0.0153116025	0.015137266	0.012203843	0.014416192	0.012555061	0.014553014	0.013292098	0.010433294
0.0	0.0040334547	0.005030249	0.0057713306	0.0043314095	0.0041997745	0.00514792	0.0037630855	0.0054695415	0.0055081923	0.003183045
0.0	0.0059562703	0.004648994	0.005369231	0.0032363972	0.0046547963	0.0037263082	0.004098623	0.003676096	0.0036504571	0.0037580659
0.0	0.00082382595	0.0006005435	0.0006364608	0.00060384953	0.00066619326	0.00075586146	0.00066877756	0.00061846874	0.0005334439	0.0006794737
0.0	0.012506937	0.012624545	0.013609136	0.012247296	0.014092768	0.013718125	0.013425426	0.014076056	0.012911293	0.01532003
0.0	0.026424985	0.027090484	0.026616514	0.029375754	0.032313477	0.02928155	0.02939797	0.024453592	0.031096155	0.029555278
0.0	0.015729416	0.014898209	0.013097717	0.012669501	0.014176377	0.014702529	0.012915341	0.013205934	0.013502868	0.012018557
0.0	0.017666312	0.017355258	0.015788035	0.012003957	0.018699197	0.012314797	0.0143853845	0.016847994	0.018420584	0.015548682
0.0	0.017711345	0.017413856	0.01583436	0.012076202	0.018802276	0.01240162	0.014420055	0.016948288	0.018539961	0.015572627
0.0	0.12230063	0.12140779	0.11718787	0.10799723	0.13831896	0.10829302	0.12626058	0.13310736	0.12451485	0.11958949
0.0	1.9449448e-05	1.9637988e-05	2.337027e-05	1.4720833e-05	1.1787319e-05	1.1993602e-05	1.3859837e-05	9.1077945e-06	1.2257158e-05	1.2786426e-05
0.0	1.7766619e-05	2.00425e-05	1.8569519e-05	9.606706e-06	1.6888189e-05	1.0500241e-05	1.7001126e-05	1.606518e-05	1.733786e-05	1.4894752e-05
0.0	1.8365316e-05	1.6749513e-05	1.4246947e-05	1.1515103e-05	1.1053861e-05	1.762147e-05	2.3172533e-05	1.1155983e-05	1.4144089e-05	1.4645485e-05
0.0	0.001054793	0.0007391977	0.0006323692	0.00045917742	0.0007598183	0.0006629337	0.00070750614	0.00069551676	0.00054232375	0.0006348853
0.0	0.000882273	0.00074977434	0.000847047	0.0006985778	0.0009649925	0.00068184594	0.0007943818	0.00051031966	0.00081126543	0.0007217495
0.0	0.056282323	0.05028319	0.04465319	0.046076994	0.05307644	0.048582725	0.04705284	0.051949944	0.05639134	0.049764037
0.0	2.4610676e-05	1.2900235e-05	1.6436255e-05	1.28058655e-05	1.243958e-05	1.7444469e-05	1.6112454e-05	1.6740267e-05	1.7123537e-05	2.0605905e-05
0.0	0.5693562	0.56586766	0.57059467	0.57209617	0.573731	0.5701358	0.5720448	0.575249	0.57703465	0.57820857
0.0	0.5694149	0.5660694	0.5706895	0.57193387	0.57378936	0.57016414	0.57185364	0.575052	0.57686746	0.57788557
0.0	0.0049790605	0.0036828683	0.005241183	0.0032269536	0.0061141173	0.004143801	0.0067220023	0.0051463475	0.003985053	0.0036067974
0.0	0.0007693861	0.0005952839	0.0004746977	0.0006064042	0.0009180628	0.00074316014	0.00085418316	0.00085773674	0.0010181968	0.00051696
0.0	0.00096439826	0.00075536675	0.0005649374	0.0006625026	0.00080517086	0.00058150024	0.0006807149	0.0006985938	0.0008874269	0.0007343517
0.0	0.013889148	0.012114398	0.012214684	0.012426149	0.013813964	0.01499605	0.013288623	0.012590087	0.017407445	0.014343433
0.0	0.016881375	0.0149844745	0.013862462	0.013240865	0.01457718	0.013129326	0.016601412	0.014373402	0.015268712	0.01619601
0.0	1.6607602e-05	1.2116648e-05	1.496292e-05	8.660473e-06	2.6164304e-05	1.6227397e-05	2.6494636e-05	1.6681794e-05	1.6493299e-05	1.1398743e-05
0.0	0.029740013	0.028217109	0.02896757	0.025500394	0.03185726	0.032238897	0.034604732	0.03154267	0.030501274	0.026139742
0.0	0.028560247	0.031810686	0.030495293	0.0252816	0.024326324	0.026705528	0.030261535	0.03030938	0.035925705	0.026434828
0.0	0.015699383	0.01368958	0.011066017	0.011814484	0.019249363	0.016625516	0.017083853	0.016462168	0.015000186	0.012250123
0.0	0.015646923	0.0143733155	0.014687202	0.013901169	0.014240735	0.012452948	0.014878228	0.0144939665	0.018553074	0.0129041
0.0	0.56911075	0.5653858	0.57108516	0.5727975	0.5742015	0.5705052	0.57269937	0.5748186	0.5769475	0.57742244
0.0	0.5687409	0.5652125	0.57114446	0.5722382	0.57385343	0.5699802	0.5724608	0.57462436	0.5767265	0.57675785
0.0	0.0049857744	0.0075952057	0.0062669083	0.004732446	0.003332802	0.0033550758	0.0055084275	0.0045973556	0.0055716075	0.0044170506
0.0	1.810551e-05	2.2368826e-05	2.3604245e-05	1.4197482e-05	1.2630003e-05	1.0565734e-05	2.2978267e-05	1.9187473e-05	2.2251508e-05	1.3782414e-05
0.0	0.051282275	0.053848833	0.055342253	0.048429366	0.0471248	0.04442208	0.05510171	0.052964576	0.055384763	0.048674982
0.0	0.5689618	0.5653652	0.5711141	0.57233137	0.57406396	0.57035327	0.57262045	0.5750037	0.57661504	0.5767353
0.0	0.004201871	0.0038686835	0.005922265	0.0035883307	0.0033098813	0.0034031996	0.0037119475	0.0047177603	0.0043445327	0.004811202
0.0	0.04778421	0.048437882	0.0526735	0.04805738	0.043478675	0.04397661	0.04533086	0.049975365	0.04988014	0.051571645
0.0	1.3958179e-05	1.5135931e-05	1.9659725e-05	1.3800551e-05	9.401421e-06	1.01828855e-05	1.1194008e-05	1.5485542e-05	1.5115102e-05	1.7054032e-05
0.0	0.5688338	0.5649311	0.57006603	0.57205623	0.573511	0.5700711	0.57188797	0.57437855	0.5762461	0.5764277
0.0	0.052119635	0.04716419	0.047527537	0.044491082	0.048387334	0.049394585	0.052471902	0.048376776	0.051245436	0.046775375
0.0	0.5687416	0.56501555	0.57031804	0.57186013	0.5737283	0.5699699	0.57215846	0.5743508	0.5763668	0.5768463
0.0	0.0045637432	0.0054385066	0.00569545	0.0049971086	0.0037529382	0.0049196756	0.003941717	0.0049924	0.004580693	0.0033917683
0.0	1.288693e-05	1.6747115e-05	1.9485446e-05	1.3555611e-05	1.1906432e-05	1.8156135e-05	1.4968943e-05	1.4102509e-05	1.4832213e-05	1.2632954e-05
0.0	0.04675675	0.049787547	0.052546676	0.047823835	0.04637365	0.051471006	0.04906278	0.048721462	0.049624935	0.047535673
0.0	0.053367954	0.053493798	0.04662224	0.045101922	0.050836664	0.05336264	0.057361398	0.049756445	0.054026604	0.050447043
0.0	2.0977373e-05	2.1828211e-05	1.2543111e-05	1.093221e-05	1.6694765e-05	2.0745209e-05	2.6671407e-05	1.5237121e-05	2.0297206e-05	1.5722202e-05
0.0	0.12023177	0.12520082	0.1090387	0.11986767	0.117386125	0.12243508	0.1243609	0.10765592	0.12039292	0.11768247
0.0	0.0049213846	0.0045544878	0.003645121	0.004256258	0.004812602	0.0050324877	0.005815834	0.004332662	0.0046898285	0.004065077
0.0	0.00069666404	0.00069364975	0.0007763329	0.0004867479	0.0004914531	0.0007825636	0.000706814	0.0006936401	0.0006654524	0.00070521265
0.0	0.011700418	0.011359449	0.012638764	0.013741345	0.014013077	0.01462021	0.015173693	0.011608698	0.01657411	0.014947577
0.0	0.027749214	0.028305292	0.028790034	0.02503778	0.035236456	0.030812738	0.031583212	0.029651297	0.03535262	0.0287856
0.0	0.013837036	0.013065808	0.013813807	0.010924557	0.01506865	0.015111023	0.012267686	0.0142308185	0.013664404	0.014762365
0.0	0.07345536	0.072443984	0.06725429	0.0723555	0.077767536	0.08227504	0.072591014	0.07672298	0.07691732	0.0724115
0.0	0.00073546806	0.0005731051	0.0006119515	0.0005906609	0.00050536165	0.0006526644	0.00079099694	0.0005789271	0.0006191095	0.00070512056
0.0	0.0007698107	0.00059445616	0.000635647	0.000559122	0.0006630152	0.0007130842	0.0006802479	0.00071851956	0.0006560439	0.00078159437
0.0	0.0140097635	0.011961099	0.013631808	0.013049654	0.011522119	0.014263083	0.01835724	0.014279537	0.015540643	0.012043676
0.0	0.01178942	0.013117868	0.012831931	0.0111211995	0.010317475	0.013043649	0.01285151	0.015851868	0.015108306	0.01387206
0.0	0.013941111	0.014104931	0.014933758	0.014023168	0.016549202	0.013692987	0.013961066	0.015060464	0.012189964	0.01452628
0.0	0.017011533	0.01411374	0.014173665	0.012202281	0.017317662	0.013649514	0.0131851705	0.014505147	0.013612331	0.014984693
0.0	0.05021166	0.047577586	0.050214395	0.04685376	0.054212213	0.05247087	0.058230113	0.046882402	0.059968755	0.05114288
0.0	0.057173483	0.05247183	0.056050282	0.044491153	0.051566597	0.048536032	0.054768875	0.05924122	0.048924197	0.05170857
0.0	0.0007110057	0.00062362035	0.0007074451	0.0007418201	0.00076754397	0.00070777046	0.00087981496	0.0009937685	0.0012237373	0.0006697241
0.0	0.013977118	0.013791395	0.016754653	0.013662867	0.01799014	0.013978051	0.018341409	0.0152640445	0.020527154	0.012791904
0.0	0.016563745	0.014729291	0.012503298	0.013332535	0.01467098	0.01292773	0.013626026	0.015806867	0.016284281	0.015527166
0.0	0.052401073	0.047496766	0.05253569	0.05434553	0.049815334	0.05325641	0.048208233	0.050530743	0.05873028	0.05074248
0.0	0.20475508	0.20040974	0.21198647	0.20813486	0.19806139	0.2040365	0.19883513	0.21391037	0.22636464	0.21755208
0.0	1.5721753e-05	1.249483e-05	1.3137753e-05	1.3873736e-05	1.792585e-05	1.8275356e-05	2.5421537e-05	1.9565532e-05	1.8469082e-05	2.1545291e-05
0.0	1.8338398e-05	1.8719782e-05	1.7584605e-05	1.4038315e-05	1.1260295e-05	1.03130515e-05	1.1390831e-05	1.6114205e-05	9.433205e-06	1.0305746e-05
0.0	0.004194511	0.004057894	0.0062392396	0.0046514967	0.004721241	0.0035570578	0.003497831	0.0053722546	0.003770404	0.003314605
0.0	0.068243556	0.07324356	0.07111042	0.06976325	0.07619473	0.063937	0.07594124	0.07240653	0.075155154	0.060602542
0.0	0.068203	0.07320507	0.070978515	0.069491915	0.07596738	0.06397257	0.075795256	0.07237938	0.07506992	0.060458317
0.0	0.068408445	0.073285244	0.07113264	0.06964337	0.07619084	0.06394264	0.075805195	0.072438195	0.07490201	0.0605029
0.0	0.06847119	0.0732925	0.07100634	0.06958886	0.075807	0.06390786	0.07562576	0.07233601	0.07511158	0.06057847
0.0	0.072502114	0.083395	0.0686783	0.08407312	0.08274318	0.06699413	0.07166578	0.07652608	0.0691279	0.0711645
0.0	0.072433956	0.08328251	0.06857176	0.08358062	0.082667165	0.067069866	0.07149949	0.076609984	0.06893322	0.0710353
0.0	0.07291477	0.08365047	0.06869997	0.084029034	0.082982555	0.06710448	0.071722396	0.0766805	0.06904328	0.07111111
0.0	0.07275056	0.08362368	0.06872421	0.083882414	0.082781605	0.06718632	0.071568966	0.07671649	0.069107436	0.0712535
0.0	0.07155093	0.076050796	0.066101536	0.06397504	0.06618508	0.0796213	0.07757098	0.07095759	0.06438015	0.07064816
0.0	0.07116489	0.07622026	0.066051796	0.063650124	0.066126905	0.07980869	0.07751745	0.07079101	0.064226925	0.07085854
0.0	0.07157493	0.07586091	0.065844275	0.06349613	0.06594862	0.07938268	0.077223815	0.07060765	0.063981965	0.07084431
0.0	0.071736	0.07600147	0.06600795	0.06363785	0.06589433	0.07961461	0.07725388	0.07100943	0.06427276	0.07077461
0.0	0.09016903	0.07720428	0.082951896	0.06618891	0.0848778	0.07886547	0.06852277	0.06282098	0.09696803	0.08030968
0.0	1.7086573e-05	1.1374961e-05	1.4164295e-05	7.785982e-06	1.8867591e-05	2.3556595e-05	1.6276497e-05	1.8225544e-05	2.1683809e-05	1.5743311e-05
0.0	0.004385123	0.0041084755	0.0052508255	0.0034606694	0.005299763	0.005970072	0.004717809	0.005635334	0.0043258956	0.004841034
0.0	0.5696224	0.5657054	0.57091504	0.5718995	0.5734951	0.56965876	0.57273144	0.575191	0.5758536	0.57888854
0.0	0.0056896126	0.00435608	0.0043667955	0.0040717386	0.0058059525	0.004126286	0.0052320445	0.0042081024	0.0056085815	0.0041848146
0.0	2.0922711e-05	8.345928e-06	1.4121324e-05	7.278074e-06	2.546553e-05	1.0055512e-05	1.3879982e-05	9.940278e-06	1.7518872e-05	1.2946031e-05
0.0	0.5695903	0.56630385	0.5709342	0.57214713	0.5738567	0.570243	0.5721078	0.575644	0.57611454	0.5778993
0.0	0.00415869	0.0038251958	0.0027009014	0.0037409805	0.004167378	0.0046277167	0.0038136386	0.0044486267	0.0066687004	0.0064588157
0.0	1.8617822e-05	1.2800334e-05	1.0669165e-05	1.0356813e-05	1.52362945e-05	1.9624977e-05	1.35756e-05	1.42860345e-05	2.6354071e-05	1.8876462e-05
0.0	2.3921342e-05	1.8146286e-05	1.5452852e-05	2.2254202e-05	2.4561179e-05	1.7493714e-05	1.682795e-05	1.4662296e-05	1.3498966e-05	8.293942e-06
0.0	0.05529567	0.05088339	0.049344447	0.05470271	0.05643081	0.050955024	0.050647043	0.04923952	0.048371002	0.042379063
0.0	0.5691659	0.56626767	0.57088333	0.5722377	0.5741326	0.5700387	0.5716138	0.5749998	0.57725966	0.5777272
0.0	0.0048398073	0.004822789	0.0043211025	0.004035405	0.0062739025	0.004409029	0.004286999	0.004864568	0.004133968	0.0046141297
0.0	1.7293818e-05	2.3101926e-05	1.2606093e-05	1.077476e-05	2.620893e-05	1.4637009e-05	1.2850065e-05	2.3629495e-05	1.4031223e-05	1.3140347e-05
0.0	0.071866035	0.08040225	0.079083435	0.07949886	0.06862471	0.07900853	0.06492632	0.080610864	0.08269995	0.06915529
0.0	0.12038194	0.13072579	0.12931384	0.1300814	0.116845846	0.12942235	0.11163261	0.13197452	0.13458218	0.11749133
0.0	0.11163579	0.11907772	0.13723221	0.11823001	0.12592223	0.11794393	0.12419488	0.12921773	0.13932864	0.13045393
0.0	0.56887156	0.5647579	0.569322	0.5712689	0.5731397	0.56880903	0.57157296	0.5737773	0.5753722	0.5765987
0.0	0.111379035	0.11871832	0.13688017	0.11759828	0.12530689	0.117205895	0.12392942	0.12854004	0.13854131	0.13027675
0.0	0.0005765994	0.00076868146	0.0008239339	0.0009285043	0.0004353574	0.0009057951	0.00068870455	0.0006000778	0.000833615	0.00089439785
0.0	0.015419513	0.014764903	0.015554808	0.012811043	0.015015714	0.01291567	0.0119696	0.017580753	0.015957287	0.013254266
0.0	0.004773983	0.0034267139	0.0041482467	0.0033682815	0.0049490193	0.004236153	0.0057460796	0.0060939426	0.005845697	0.005034747
0.0	0.5690427	0.5653243	0.56941915	0.57186854	0.5731231	0.5693731	0.57194096	0.57429874	0.57588655	0.5773449
0.0	0.5681507	0.56555116	0.5697609	0.57217765	0.5728504	0.5695755	0.57237893	0.5746251	0.57608134	0.57758105
0.0	0.5688161	0.5655553	0.5697825	0.5723504	0.57346344	0.5693837	0.57200986	0.5745776	0.5760586	0.5775377
0.0	0.56880337	0.5658824	0.57006764	0.5726417	0.57350385	0.56996703	0.5726614	0.5749073	0.576556	0.5776351
0.0	0.19211528	0.22989187	0.21721862	0.21044292	0.19968584	0.2065765	0.20443918	0.21291225	0.21275762	0.200167
0.0	0.04389873	0.05812936	0.04893548	0.048297998	0.044461112	0.049883574	0.050669227	0.055927973	0.049404662	0.043729033
0.0	1.0226484e-05	2.970298e-05	1.4986655e-05	1.4056362e-05	1.0202783e-05	1.6175762e-05	1.6855156e-05	2.3471048e-05	1.4591226e-05	9.301849e-06
0.0	1.886106e-05	1.8080835e-05	2.1219565e-05	7.688128e-06	1.0747994e-05	1.4455673e-05	1.5237034e-05	1.485829e-05	9.516524e-06	1.4679534e-05
0.0	0.07742268	0.080483444	0.071469985	0.07343827	0.073749155	0.07668485	0.061558012	0.07209404	0.07587941	0.073351465
0.0	1.7730652e-05	1.6719621e-05	1.18301805e-05	1.2146138e-05	1.1400156e-05	1.5234361e-05	2.4111117e-05	1.5446103e-05	2.1818887e-05	1.5101214e-05
0.0	2.074064e-05	1.1831929e-05	1.1962268e-05	2.0451578e-05	1.0673226e-05	2.351505e-05	1.6564154e-05	2.9981335e-05	3.069227e-05	2.0188367e-05
0.0	0.0044158073	0.0040877205	0.00467923	0.0036347897	0.004305169	0.0059439535	0.0031782403	0.004072657	0.004223526	0.004919223
0.0	0.077986985	0.070529185	0.077144004	0.0704029	0.06974892	0.079672426	0.071505316	0.06960527	0.08218979	0.067469805
0.0	0.005764757	0.004881193	0.005381034	0.0045268177	0.003963985	0.005465699	0.0052220873	0.0041856114	0.005427149	0.0035363417
0.0	0.005270908	0.005270683	0.003987649	0.00392611	0.0066844053	0.004750878	0.0062958896	0.0041823927	0.005087465	0.0042233774
0.0	0.5688163	0.56383276	0.5683382	0.57071394	0.57270396	0.5690161	0.57071644	0.57375485	0.5759941	0.5753406
0.0	0.56989616	0.5694366	0.5738956	0.5753435	0.5775763	0.5720205	0.5747188	0.57569003	0.57830715	0.5787941
0.0	0.56894666	0.5660456	0.5703201	0.5731246	0.5750101	0.57022595	0.57246554	0.5736105	0.5764277	0.5761338
0.0	9.389227e-06	1.4168187e-05	1.3751966e-05	1.8375038e-05	1.2101739e-05	2.0177069e-05	1.8949999e-05	1.5052011e-05	2.0960897e-05	1.3928128e-05
0.0	0.004352347	0.005263513	0.0039428947	0.00537385	0.0043093935	0.0053007333	0.004744817	0.004069875	0.004322582	0.00462217
0.0	1.7704664e-05	1.6444785e-05	1.3164015e-05	1.8938797e-05	1.26859895e-05	1.7355229e-05	2.4915285e-05	1.3026133e-05	1.3115233e-05	1.774432e-05
0.0	0.5689552	0.5650559	0.57058823	0.57325953	0.5735718	0.5690539	0.5718781	0.57608604	0.57584125	0.57804286
0.0	0.005179108	0.0049232254	0.005035055	0.0037912522	0.004503422	0.0048948266	0.0068598166	0.004502009	0.00504829	0.004163203
0.0	0.060589194	0.06435204	0.07278473	0.068809636	0.06915287	0.07433484	0.069253765	0.07651377	0.07867369	0.07267331
0.0	0.004926717	0.004948768	0.0044058044	0.004897717	0.0040018307	0.0052099735	0.004669245	0.0058889133	0.004071638	0.0045530265
0.0	0.0055986894	0.004203084	0.006995556	0.004001726	0.004255603	0.0051606586	0.0045573423	0.0060637323	0.004268202	0.0054890322
0.0	0.004922165	0.0047478285	0.0046097846	0.007040822	0.0040197205	0.005684187	0.0045827045	0.0058882125	0.0057920692	0.0057672965
0.0	0.004455546	0.0044426373	0.004677458	0.0040841037	0.0042172056	0.004973734	0.005459852	0.0050170375	0.005190427	0.0044062147
0.0	1.222509e-05	1.674841e-05	1.4989912e-05	1.3431153e-05	1.6482905e-05	1.8163946e-05	1.6401995e-05	1.4721802e-05	2.8508966e-05	2.050628e-05
0.0	0.57080525	0.5668326	0.5705134	0.5727053	0.57505333	0.5709533	0.5725667	0.5764427	0.57794374	0.577423
0.0	2.5415284e-05	1.3759602e-05	1.5709957e-05	1.3798471e-05	1.8842398e-05	1.1497327e-05	1.8156707e-05	1.578747e-05	2.312712e-05	1.2650002e-05
0.0	1.5379137e-05	2.3516843e-05	1.773219e-05	1.6031587e-05	2.5271987e-05	1.3577166e-05	1.2227889e-05	1.7549843e-05	1.9087644e-05	1.7619572e-05
0.0	0.004549449	0.0056855488	0.0044572214	0.003440284	0.0061215074	0.0039332113	0.0039833803	0.005466907	0.0046452354	0.0054026195
0.0	1.49163025e-05	1.202848e-05	1.2902093e-05	1.497741e-05	1.7229799e-05	1.5363423e-05	1.46172e-05	2.2358694e-05	1.7913613e-05	1.3589342e-05
0.0	0.003583863	0.003445033	0.0034281749	0.0050625363	0.0045943847	0.004289006	0.0042408723	0.006462706	0.0051626395	0.0037547573
0.0	0.5687455	0.56468034	0.569201	0.57139844	0.5727301	0.5692739	0.5715242	0.5738552	0.5754283	0.5769804
0.0	0.5680217	0.56515896	0.5694896	0.5720717	0.57263595	0.569521	0.57218397	0.5743064	0.57599425	0.57743806
0.0	0.0056131016	0.0052500833	0.0058544464	0.004368326	0.0043002986	0.0048265853	0.00586674	0.003995875	0.00653129	0.004078376
0.0	2.002435e-05	2.3484547e-05	1.8264589e-05	9.248485e-06	2.6954978e-05	1.4522579e-05	2.2912709e-05	1.88304e-05	3.3354205e-05	1.7583012e-05
0.0	1.981433e-05	3.2527096e-05	1.7434291e-05	1.5625074e-05	2.2633036e-05	2.2435288e-05	1.2864129e-05	1.2394405e-05	5.813008e-06	1.4762882e-05
0.0	1.981433e-05	3.2527096e-05	1.7434291e-05	1.5625074e-05	2.2633036e-05	2.2435288e-05	1.2864129e-05	1.2394405e-05	5.813008e-06	1.4762882e-05
0.0	0.0043432335	0.006699162	0.0067531085	0.004673937	0.007964142	0.005255505	0.006042666	0.0044702915	0.0024603398	0.0050370456
0.0	0.0043432335	0.006699162	0.0067531085	0.004673937	0.007964142	0.005255505	0.006042666	0.0044702915	0.0024603398	0.0050370456
0.0	0.046929345	0.049407538	0.046525493	0.044544	0.0507114	0.05270463	0.055944413	0.056377653	0.050594643	0.054256286
0.0	1.9039502e-05	1.8576728e-05	1.6642578e-05	1.3299665e-05	9.642926e-06	2.7327718e-05	2.1833188e-05	1.8343646e-05	1.0567216e-05	1.791404e-05
0.0	1.9039502e-05	1.8576728e-05	1.6642578e-05	1.3299665e-05	9.642926e-06	2.7327718e-05	2.1833188e-05	1.8343646e-05	1.0567216e-05	1.791404e-05
0.0	0.003564771	0.006119848	0.0039499667	0.0041040843	0.0044310363	0.006117653	0.0055592093	0.0052718585	0.0036417106	0.005509457
0.0	0.003564771	0.006119848	0.0039499667	0.0041040843	0.0044310363	0.006117653	0.0055592093	0.0052718585	0.0036417106	0.005509457
0.0	0.5685188	0.5649114	0.56956434	0.57188046	0.5730706	0.56928444	0.5715931	0.5741342	0.5756004	0.57717323
0.0	0.56867445	0.5654903	0.5697963	0.57253563	0.5732896	0.56991255	0.5724665	0.5745887	0.57646894	0.5774921
0.0	2.1555978e-05	2.4522282e-05	1.4794919e-05	8.393644e-06	1.7019831e-05	2.6450809e-05	2.7165814e-05	1.666726e-05	1.963971e-05	2.7363993e-05
0.0	0.114519246	0.12825039	0.11173212	0.111930795	0.12804282	0.11285001	0.13796176	0.12600447	0.13057956	0.108780995
0.0	0.56925446	0.5651537	0.57015115	0.5721827	0.5734409	0.57024956	0.572141	0.57489234	0.5763594	0.5772135
0.0	0.07833536	0.06846166	0.08015584	0.06642854	0.085590474	0.06620786	0.06745832	0.09266422	0.074664354	0.08305091
0.0	0.076787785	0.08148888	0.06603538	0.067397	0.0731616	0.07509472	0.08643846	0.080440916	0.095612824	0.07268363
0.0	0.08054923	0.06651159	0.093077205	0.07081399	0.049480844	0.07044485	0.070147164	0.06923602	0.08517455	0.0743064
0.0	0.074723154	0.06279958	0.059668552	0.07156602	0.07052014	0.07408218	0.08429219	0.07134476	0.060654406	0.067854896
0.0	0.08239079	0.08248977	0.07595161	0.08827022	0.06176033	0.06318909	0.080951214	0.07837584	0.07071856	0.074484214
0.0	0.07808877	0.068368904	0.06807304	0.07310394	0.08016442	0.07369832	0.07193884	0.048121717	0.08498333	0.06757414
0.0	0.06555417	0.07282366	0.0817878	0.06067821	0.06940856	0.07251609	0.0850474	0.06576762	0.07031035	0.07840478
0.0	0.07379904	0.0658221	0.084117524	0.06295439	0.07172859	0.08345058	0.07447028	0.0902291	0.08117854	0.06601671
0.0	0.004080538	0.003977101	0.0054355953	0.0048444048	0.004218095	0.006943065	0.0073967236	0.007335045	0.0034581823	0.00481302
0.0	1.803114e-05	2.7929376e-05	2.4622954e-05	1.571252e-05	1.1342701e-05	2.1617241e-05	2.7620717e-05	9.07149e-06	2.1220252e-05	1.1178251e-05
0.0	2.0190831e-05	3.3138167e-05	1.7046714e-05	1.8663988e-05	2.5073698e-05	2.4854864e-05	1.45031745e-05	1.949777e-05	1.7245235e-05	2.0253296e-05
0.0	2.2731912e-05	3.0130926e-05	1.3271703e-05	1.7144697e-05	3.486872e-05	3.7265978e-05	8.207054e-06	2.519503e-05	1.0043293e-05	1.2826875e-05
0.0	1.7680402e-05	2.060233e-05	1.7550261e-05	1.7226956e-05	2.8534589e-05	1.63559e-05	2.9101948e-05	2.4176945e-05	1.7722521e-05	1.2830424e-05
0.0	2.526165e-05	1.1980353e-05	2.3590856e-05	1.237127e-05	1.4985769e-05	1.8288118e-05	2.2664353e-05	1.3330001e-05	1.7939823e-05	1.3683273e-05
0.0	1.0718351e-05	2.4586372e-05	1.1807908e-05	1.6884243e-05	2.736757e-05	2.1598407e-05	1.4005955e-05	4.6492885e-05	4.0134168e-05	1.1746976e-05
0.0	2.0664824e-05	2.3202763e-05	2.8683857e-05	1.4595818e-05	1.8649967e-05	3.595852e-05	1.4490427e-05	7.76122e-06	1.9389001e-05	2.0624426e-05
0.0	3.308247e-05	1.7992388e-05	1.871623e-05	8.090071e-06	1.2149243e-05	2.3180757e-05	1.2084786e-05	2.0456144e-05	1.89498e-05	1.31528095e-05
0.0	1.8920186e-05	1.29312e-05	1.5487138e-05	1.0643292e-05	1.4247911e-05	2.035338e-05	1.283653e-05	2.1758526e-05	2.2929913e-05	2.4781186e-05
0.0	1.2490233e-05	1.665531e-05	2.0555211e-05	1.4700085e-05	2.1328999e-05	2.5280713e-05	3.1535037e-05	1.617681e-05	2.2906219e-05	1.676172e-05
0.0	1.6782755e-05	2.140778e-05	1.3179027e-05	2.4253059e-05	1.0771184e-05	1.26952855e-05	1.4977882e-05	1.481073e-05	1.3505109e-05	1.0287807e-05
0.0	2.2409393e-05	1.7750039e-05	1.620621e-05	1.3655234e-05	2.3767807e-05	1.699354e-05	1.8157227e-05	6.888524e-06	2.361316e-05	9.296254e-06
0.0	1.1088397e-05	2.0685686e-05	2.2899994e-05	1.228863e-05	1.34286165e-05	1.5604346e-05	2.402383e-05	9.397432e-06	1.7285936e-05	1.3007228e-05
0.0	1.9023131e-05	1.6018168e-05	1.7055332e-05	1.5032573e-05	1.097841e-05	1.8282415e-05	1.2885627e-05	2.4767576e-05	2.6815274e-05	1.2859774e-05
0.0	0.1810298	0.15710269	0.17510225	0.15448007	0.16953847	0.17282447	0.15995522	0.16778427	0.16798726	0.16838017
0.0	0.17148815	0.14886568	0.15717645	0.15749568	0.17037557	0.16426452	0.16653696	0.17403308	0.18416196	0.18310776
0.0	0.1652376	0.16968752	0.18040279	0.1470642	0.18000188	0.17940514	0.18991625	0.16684164	0.18527298	0.16616097
0.0	0.17443174	0.15995356	0.16079697	0.16824907	0.17826761	0.16854617	0.1665707	0.13151795	0.18503292	0.1613669
0.0	0.16788031	0.15628137	0.18217918	0.15341592	0.16615236	0.18127787	0.16949867	0.19144753	0.1797621	0.15894471
0.0	1.833095e-05	1.7710627e-05	1.7301983e-05	1.127665e-05	1.910744e-05	1.367516e-05	1.6763526e-05	1.7444785e-05	2.1649012e-05	1.3412337e-05
0.0	1.3361564e-05	1.1063912e-05	1.3398069e-05	1.7276263e-05	1.6113298e-05	1.2678649e-05	1.6727452e-05	1.2883318e-05	2.7427794e-05	1.3330776e-05
0.0	2.7175996e-05	1.4590697e-05	2.4484472e-05	2.307029e-05	3.091579e-05	2.2398517e-05	1.1080648e-05	1.0092086e-05	1.9754332e-05	1.3954053e-05
0.0	1.9525625e-05	1.5917194e-05	1.7880333e-05	2.0309832e-05	2.0025247e-05	1.4779111e-05	1.1662855e-05	2.588668e-05	2.047486e-05	1.7130233e-05
0.0	2.09279e-05	2.4931327e-05	1.6028269e-05	1.1503337e-05	1.712393e-05	1.5331194e-05	2.7314536e-05	1.9274661e-05	3.4610614e-05	1.5933261e-05
0.0	2.2363813e-05	1.3326199e-05	2.8859597e-05	1.0849939e-05	7.915594e-06	1.7786471e-05	1.8550245e-05	1.3954639e-05	2.3659393e-05	2.0438301e-05
0.0	1.9912188e-05	1.9010111e-05	9.772069e-06	1.0570047e-05	1.6189433e-05	2.5893149e-05	1.7369104e-05	1.7869987e-05	9.8081355e-06	1.1051173e-05
0.0	0.16681837	0.1646043	0.15923804	0.16531472	0.17848945	0.16957375	0.16471978	0.17122748	0.17872973	0.16736425
0.0	0.15966074	0.16297267	0.15788159	0.16107492	0.15884253	0.16070649	0.16854216	0.16553602	0.17618425	0.16973424
0.0	0.18206292	0.16994363	0.17505494	0.17826389	0.17778288	0.18193817	0.16254343	0.1576196	0.16894822	0.15505183
0.0	0.17482266	0.16024217	0.1770144	0.158821	0.18529561	0.15817939	0.16012198	0.19407137	0.1711892	0.18277699
0.0	0.17269035	0.17768863	0.15788807	0.16025019	0.1688044	0.17044924	0.18584763	0.17916007	0.1984109	0.16856442
0.0	0.17797256	0.15796518	0.19420996	0.16592732	0.13361159	0.1642782	0.164485	0.16407952	0.18562637	0.17077745
0.0	0.16913599	0.15191591	0.14828005	0.16569802	0.16446972	0.16883874	0.18250324	0.16646639	0.15097253	0.16158547
0.0	0.07904589	0.06623928	0.07507247	0.08137246	0.073041864	0.07083689	0.07505049	0.080163375	0.077241234	0.07514374
0.0	0.17498551	0.15707336	0.17044272	0.17902705	0.16850238	0.16459334	0.17083694	0.17865475	0.17444435	0.17147993
0.0	0.5701731	0.56870514	0.5730217	0.5740393	0.5755848	0.5725883	0.57309467	0.5776952	0.57894605	0.5787014
0.0	0.0054253065	0.006307463	0.0042393864	0.0057444153	0.005689046	0.006260266	0.0050629303	0.0038750926	0.006175114	0.0042275386
0.0	0.025634857	0.028296402	0.022168135	0.027919438	0.029576303	0.029165253	0.024937825	0.03511258	0.03303775	0.02804877
0.0	0.121170714	0.114027955	0.11777177	0.12944211	0.122470126	0.12688106	0.12677628	0.13312754	0.12367897	0.112463884
0.0	0.12144697	0.11437505	0.118081406	0.1301281	0.12307346	0.1276712	0.12704693	0.1338257	0.12439406	0.11261995
0.0	0.0040527866	0.00454436	0.005638932	0.0036589773	0.0037224777	0.005957021	0.005087408	0.005431957	0.0044444175	0.0043403953
0.0	1.7189326e-05	2.0524867e-05	2.1092841e-05	1.4223529e-05	1.1105043e-05	1.5402211e-05	2.4104886e-05	3.7696576e-05	1.4692335e-05	1.5447502e-05
0.0	0.11884752	0.11733949	0.12973733	0.13434492	0.12532523	0.102559246	0.14507061	0.12512206	0.1169764	0.12536177
0.0	0.11911919	0.117695294	0.13007376	0.1350529	0.12594065	0.10321585	0.14537379	0.12578432	0.11765794	0.12553325
0.0	0.11925431	0.117198326	0.12960696	0.13406034	0.1251161	0.102374375	0.14481801	0.12510566	0.11693208	0.12502573
0.0	0.11952679	0.117553756	0.12994309	0.13476706	0.12573063	0.103029914	0.14512078	0.12576786	0.1176134	0.1251968
0.0	0.121379286	0.11401154	0.117586054	0.12930518	0.12234675	0.1270274	0.12642212	0.13315926	0.12347023	0.11181617
0.0	0.005261521	0.0046826825	0.004018705	0.0053464044	0.0043571535	0.00514274	0.0049751922	0.0052638953	0.005403583	0.0037107805
0.0	1.873732e-05	2.9538975e-05	1.2548316e-05	1.1579194e-05	1.9374083e-05	2.213544e-05	1.2785169e-05	2.0519486e-05	2.7311567e-05	1.285167e-05
0.0	0.0008831174	0.0009896962	0.0006972147	0.00051035546	0.00048238487	0.0008985868	0.0008794889	0.00079365197	0.00070055085	0.000704002
0.0	0.00093641266	0.0017632161	0.0011719005	0.0008049845	0.031330198	0.033707667	0.03293639	0.0013238298	0.0015357266	0.000996227
0.0	0.0048325	0.0048329774	0.006068326	0.0037903122	0.0048943274	0.006748901	0.0045441007	0.004187504	0.004855772	0.003854847
0.0	0.073946394	0.06744811	0.079221405	0.072686024	0.071594514	0.08332182	0.081435025	0.07748227	0.09569815	0.068675175
0.0	0.018712707	0.023001442	0.016410489	0.018729549	0.130004	0.14003426	0.1282508	0.024844749	0.027875468	0.019750847
0.0	0.0054477635	0.0048958715	0.004451804	0.0033464674	0.0055825585	0.0058930544	0.004680383	0.0058616083	0.005354535	0.0050786347
0.0	0.13278756	0.13453346	0.12754881	0.014987368	0.12464735	0.12565725	0.13128193	0.01826168	0.13291833	0.020011501
0.0	0.005107542	0.0050983233	0.0053256643	0.0040715896	0.004549371	0.0054874085	0.0059366776	0.0043851607	0.004765707	0.0053450097
0.0	0.12462892	0.13393094	0.12932527	0.014670615	0.1393056	0.12533781	0.11429341	0.01806791	0.14484741	0.017869832
0.0	1.7711842e-05	2.5161728e-05	1.49725975e-05	6.2862746e-06	2.0568446e-05	1.3989055e-05	1.179681e-05	1.575665e-05	3.1047774e-05	1.1621121e-05
0.0	0.5696878	0.56628114	0.57059455	0.57186025	0.57385963	0.570077	0.5719914	0.57608205	0.57619077	0.5777631
0.0	0.0051688883	0.0025882083	0.004553941	0.0030573923	0.0042806794	0.003377118	0.003791789	0.004050558	0.0064001814	0.0046308124
0.0	0.05092556	0.042895634	0.04869869	0.04401828	0.0526725	0.04480265	0.045596994	0.054107334	0.056776084	0.056727767
0.0	0.5693573	0.56629497	0.570842	0.57292575	0.5740723	0.57009834	0.5719019	0.57620347	0.57726586	0.5781502
0.0	0.00369531	0.005320037	0.004526734	0.0056032096	0.00407357	0.005889851	0.003890145	0.0053618103	0.00541335	0.004254454
0.0	0.0035287112	0.0048335874	0.0050077913	0.005199101	0.0043885224	0.004733953	0.0028976018	0.0039334823	0.0052023917	0.0034266717
0.0	0.04716669	0.04532064	0.051398598	0.046868607	0.052782867	0.050840218	0.046925046	0.04382462	0.055436175	0.046366137
0.0	1.3306731e-05	1.1855716e-05	1.7959353e-05	1.2587148e-05	1.9178071e-05	1.7348808e-05	1.2707592e-05	9.560642e-06	2.2328119e-05	1.1528531e-05
0.0	0.004161171	0.0039117048	0.0048707053	0.004091768	0.0050610355	0.004781113	0.004116013	0.0036007552	0.0054803975	0.003967475
0.0	0.5695343	0.5665517	0.57081485	0.5718734	0.5728808	0.5706264	0.57217467	0.5757656	0.5757447	0.577968
0.0	0.0030453368	0.0053081196	0.003674057	0.0043291543	0.0053754686	0.0058295163	0.0047435784	0.0047123604	0.0057016127	0.0053886166
0.0	0.04925445	0.056905214	0.04841304	0.045296595	0.055541206	0.053424977	0.049939368	0.050671693	0.060354743	0.048326146
0.0	0.56826526	0.5660762	0.57102036	0.5723657	0.5735283	0.57019544	0.5716616	0.57550657	0.57700527	0.57803184
0.0	0.011825234	0.015701078	0.013884413	0.016516075	0.012832033	0.017098801	0.012347156	0.0159694	0.016080096	0.013329436
0.0	0.048683725	0.05316355	0.050950494	0.052888315	0.05281933	0.057470623	0.049387075	0.05426797	0.053725705	0.04914448
0.0	1.4949013e-05	2.1334146e-05	1.7388562e-05	1.9643869e-05	1.9227093e-05	2.7305836e-05	1.53364e-05	2.0992504e-05	1.9882207e-05	1.4277985e-05
0.0	0.004409385	0.005240375	0.004793047	0.0051064566	0.0050674644	0.005990958	0.0045199255	0.0053263716	0.005173107	0.0044133365
0.0	0.013986636	0.016539108	0.0145284645	0.014968437	0.015561549	0.015561974	0.017231436	0.012830905	0.014363644	0.0131393755
0.0	0.00385036	0.005424211	0.0052099833	0.004048608	0.0044349567	0.0051776734	0.004683596	0.004967795	0.0038249672	0.0045472165
0.0	0.56705177	0.5647586	0.5704059	0.5724023	0.5743076	0.5695067	0.5722737	0.57567686	0.5757359	0.5775457
0.0	0.56765276	0.56582355	0.5700315	0.57160693	0.57350725	0.5691907	0.5709079	0.57478654	0.5761406	0.5748787
0.0	0.029979244	0.03181584	0.021874364	0.0318651	0.03207452	0.03483342	0.031624045	0.030331375	0.030460764	0.029121352
0.0	0.00080416066	0.0007107377	0.0005747251	0.00087553187	0.0007727989	0.00091912097	0.00053390395	0.00084436475	0.0006894039	0.0006768271
0.0	0.00080416066	0.0007107377	0.0005747251	0.00087553187	0.0007727989	0.00091912097	0.00053390395	0.00084436475	0.0006894039	0.0006768271
0.0	0.00080416066	0.0007107377	0.0005747251	0.00087553187	0.0007727989	0.00091912097	0.00053390395	0.00084436475	0.0006894039	0.0006768271
0.0	0.007993408	0.0043955427	0.0041884743	0.0033124697	0.0054460634	0.0047793575	0.005803434	0.0072631766	0.0046751546	0.0042195814
0.0	2.9159952e-05	2.1972739e-05	1.4245303e-05	1.0113514e-05	2.0934427e-05	1.6437447e-05	2.2105189e-05	4.1235042e-05	2.5055555e-05	1.4313131e-05
0.0	0.0050225197	0.003686203	0.0038780074	0.0041974	0.00453639	0.004914067	0.0050281873	0.006457148	0.0041385507	0.004323945
0.0	2.7780805e-05	1.3358416e-05	9.631354e-06	1.1145275e-05	2.101133e-05	2.1979215e-05	1.6150081e-05	2.1493965e-05	1.9367786e-05	1.6561198e-05
0.0	0.5692494	0.5653696	0.57037514	0.572245	0.57292646	0.56892425	0.5724775	0.5749041	0.57577413	0.57784516
0.0	0.0042607407	0.0027873802	0.004475326	0.005158742	0.005904426	0.004346994	0.0050418177	0.0039078533	0.0065972554	0.004798898
0.0	2.1305863e-05	1.474071e-05	1.8950053e-05	1.3602672e-05	1.7689677e-05	1.3848171e-05	1.3863682e-05	1.9336927e-05	2.9624538e-05	1.6539576e-05
0.0	0.016375044	0.022490736	0.01816883	0.022334494	0.12286519	0.13334416	0.11716636	0.02032317	0.023651838	0.019331137
0.0	1.1654116e-05	1.8575187e-05	1.6527261e-05	2.2670147e-05	8.727298e-06	2.2016955e-05	1.6584196e-05	1.5601117e-05	1.1652627e-05	1.9296087e-05
0.0	0.004582274	0.0044910703	0.0049172235	0.003940684	0.0054276125	0.00488484	0.0042398656	0.006427137	0.005045663	0.0035827598
0.0	0.103785075	0.12144605	0.12998186	0.10748506	0.10202074	0.118818894	0.1269139	0.13635628	0.13178627	0.11449984
0.0	0.003881662	0.0051222807	0.005655222	0.0039069215	0.0042212284	0.005384473	0.004609104	0.00616618	0.0056811236	0.004262238
0.0	0.0054081082	0.004888745	0.00507062	0.004200626	0.0037412504	0.0065165046	0.005169869	0.0057235644	0.0051867794	0.0046377894
0.0	0.004411548	0.0052546826	0.004918896	0.0033911078	0.0047913026	0.0045670653	0.0040406636	0.0050024223	0.004787718	0.005274875
0.0	1.4952064e-05	2.1416725e-05	1.8308603e-05	8.626101e-06	1.7235467e-05	1.5817186e-05	1.2299065e-05	1.8572726e-05	1.6877144e-05	2.0485328e-05
0.0	0.004274779	0.0056699053	0.0051307436	0.0047508893	0.004785306	0.0051059723	0.0042878576	0.004392941	0.004930809	0.0049396656
0.0	0.02346789	0.026568962	0.03142243	0.026177233	0.024423584	0.031709988	0.03528788	0.028970774	0.033126518	0.027664697
0.0	0.5685542	0.5655032	0.56970125	0.5725452	0.57302445	0.57033026	0.5713191	0.5755205	0.5764608	0.57751215
0.0	1.5637e-05	2.961914e-05	1.5849924e-05	1.2657325e-05	1.9693256e-05	1.4559798e-05	3.0219415e-05	1.1136934e-05	2.7557862e-05	1.611508e-05
0.0	0.004633389	0.006736255	0.0052327174	0.0054696794	0.0057244846	0.004788893	0.00704338	0.004802122	0.0070430594	0.0042257085
0.0	0.017638216	0.016320076	0.014920718	0.01056995	0.016082413	0.015711406	0.01731742	0.016888887	0.017949324	0.01320258
0.0	2.2919505e-05	2.5731866e-05	1.8447412e-05	1.0832911e-05	2.66393e-05	2.748684e-05	3.2229902e-05	1.7713784e-05	2.6966345e-05	2.2794973e-05
0.0	0.5686859	0.5660286	0.5701095	0.572841	0.57433766	0.5704624	0.5722179	0.5760589	0.57707626	0.57714623
0.0	0.0062334854	0.006420393	0.0052062627	0.0034575858	0.005646838	0.0055238185	0.004650053	0.0055956957	0.0066241818	0.0030641393
0.0	0.5702252	0.5660306	0.57134753	0.57255244	0.57429457	0.5705749	0.57173896	0.57601947	0.57668	0.5777324
0.0	0.005324174	0.004592451	0.004786953	0.0045627104	0.0052017155	0.005660786	0.004190422	0.0052768495	0.0069505554	0.004497539
0.0	0.14866708	0.12532204	0.11553566	0.10421028	0.09362314	0.11956518	0.12598448	0.116826825	0.13497165	0.12372667
0.0	0.005188807	0.0035492394	0.004451654	0.003993249	0.006412301	0.0067944033	0.00453138	0.0050482154	0.0057574124	0.004638886
0.0	2.7025504e-05	2.5377722e-05	1.5628159e-05	9.99221e-06	1.2114718e-05	1.9547944e-05	2.4982975e-05	3.2374777e-05	1.7120712e-05	1.587929e-05
0.0	0.035323363	0.031458117	0.038188178	0.025931923	0.026590787	0.028109055	0.032639023	0.03212167	0.034499764	0.026118774
0.0	3.5896406e-05	2.2945771e-05	3.1413503e-05	5.799884e-06	1.6373535e-05	1.3579886e-05	2.5158824e-05	1.7292301e-05	2.1169903e-05	1.0486962e-05
0.0	0.0054282565	0.0053876867	0.0059353523	0.005279478	0.0034359086	0.003912277	0.006176314	0.0047415774	0.004663469	0.0044414923
0.0	2.7273174e-05	1.999138e-05	1.8760673e-05	9.736553e-06	1.6665846e-05	2.1494334e-05	3.4087338e-05	1.444042e-05	2.2156308e-05	2.431211e-05
0.0	1.4598936e-05	2.717732e-05	1.8643868e-05	1.9130815e-05	2.2245462e-05	3.2520584e-05	3.6104866e-05	1.44789765e-05	1.15025805e-05	1.2379331e-05
0.0	0.006169574	0.0057654926	0.0045153745	0.0050598853	0.0053527677	0.004452681	0.0047562155	0.0071864557	0.004033857	0.0036865356
0.0	0.0035353366	0.0054585654	0.0041205604	0.006117482	0.0047481237	0.006522218	0.005142401	0.005865733	0.007739514	0.004104681
0.0	0.56929296	0.56709397	0.5709482	0.5730916	0.57415575	0.57067424	0.5725019	0.57509744	0.5771219	0.577198
0.0	0.0006595087	0.0007964563	0.0007483791	0.00040416853	0.0007287119	0.0010223122	0.0012556466	0.00084723183	0.0008356427	0.00068073696
0.0	1.8486067e-05	2.3646737e-05	2.4702025e-05	2.4704852e-05	1.3374682e-05	2.2202184e-05	2.2535858e-05	1.9457759e-05	2.0610662e-05	1.7513195e-05
0.0	2.6047941e-05	1.8546069e-05	1.147172e-05	2.5755187e-05	3.328332e-05	2.5649008e-05	2.427828e-05	1.4520931e-05	3.1428455e-05	1.1484506e-05
0.0	0.0058587776	0.00490813	0.0039072353	0.0058469693	0.0066860896	0.005809534	0.005680055	0.0044229575	0.0065168934	0.0039538634
0.0	0.005738895	0.0059823995	0.0057506613	0.004790311	0.006246934	0.0056533185	0.006073445	0.0051892106	0.00572424	0.0049308464
0.0	2.4470724e-05	2.348858e-05	1.8534382e-05	2.2844113e-05	3.240514e-05	2.2468583e-05	1.6607491e-05	1.7597053e-05	5.0763614e-05	1.8898365e-05
0.0	0.5702014	0.566424	0.5711316	0.57314956	0.57385194	0.5710762	0.571833	0.57582116	0.5773505	0.57807523
0.0	0.56913495	0.5658154	0.57020956	0.57237387	0.57362103	0.5711566	0.57185394	0.57579595	0.5772102	0.57819825
0.0	0.06482941	0.083414756	0.06039341	0.0860174	0.07488491	0.07318982	0.06848687	0.060402762	0.087435156	0.06779329
0.0	0.004124787	0.0066397157	0.0034288983	0.0047115446	0.005705615	0.0053887856	0.0048202565	0.0038476193	0.0068983347	0.0045972797
0.0	0.013741803	0.015152266	0.013587376	0.015884358	0.011061926	0.016988574	0.016442453	0.012751772	0.017272513	0.01648268
0.0	0.0053198677	0.006729526	0.00582672	0.003944556	0.0076136007	0.0064249695	0.004629885	0.006908508	0.004283772	0.005836631
0.0	0.004777224	0.004887307	0.0043868558	0.005142926	0.004377662	0.007838904	0.0046663913	0.003834973	0.005504015	0.004164409
0.0	0.004726989	0.0049613365	0.0049082977	0.0039691	0.0045680976	0.0054168585	0.006509988	0.0048414404	0.005389821	0.0052290126
0.0	1.6978976e-05	1.3984866e-05	2.1158881e-05	1.752275e-05	2.3129085e-05	2.88065e-05	2.0324014e-05	1.4580195e-05	1.5420406e-05	1.6106907e-05
0.0	1.7281041e-05	1.8388308e-05	1.4474821e-05	1.9898083e-05	1.4202276e-05	4.688831e-05	1.6352858e-05	1.0903919e-05	2.2372751e-05	1.2745532e-05
0.0	0.0037367158	0.005403152	0.0041231774	0.0043422296	0.004586702	0.0055391686	0.0049004084	0.005597723	0.005157614	0.00432989
0.0	2.1734033e-05	2.6184249e-05	2.40809e-05	1.1504752e-05	1.0331263e-05	2.2040105e-05	4.016537e-05	1.8348544e-05	2.3753304e-05	1.6624637e-05
0.0	0.02386318	0.03571654	0.032820642	0.03942963	0.027935969	0.034820717	0.03975384	0.028238548	0.033047825	0.036892638
0.0	0.16772883	0.20217259	0.1772826	0.15844047	0.17068316	0.16816388	0.19829123	0.1781097	0.18154596	0.184741
0.0	0.5686136	0.5645814	0.5692694	0.57158494	0.5731752	0.5696876	0.5714258	0.57372534	0.57599777	0.57653874
0.0	0.006259795	0.007483261	0.005729869	0.0050645955	0.006650188	0.004260781	0.0065403054	0.008201474	0.0068540494	0.0048499415
0.0	2.6654472e-05	2.3844406e-05	1.5695881e-05	1.3647526e-05	2.7643777e-05	1.1999219e-05	3.182822e-05	2.647895e-05	2.7388402e-05	1.7452288e-05
0.0	0.05693277	0.054786384	0.049554024	0.047911827	0.058256753	0.04599093	0.060154103	0.05777518	0.05857284	0.051895205
0.0	0.028775569	0.03284216	0.030236552	0.030872708	0.03393818	0.03258068	0.034607645	0.023727693	0.028441884	0.027349643
0.0	2.0476265e-05	1.1988719e-05	1.427363e-05	2.4708694e-05	1.0004224e-05	2.2792106e-05	2.246162e-05	2.637728e-05	2.9494218e-05	2.5566587e-05
0.0	2.9786263e-05	1.8256942e-05	1.1962109e-05	1.6057415e-05	1.161516e-05	1.8827976e-05	1.2257545e-05	1.8677236e-05	3.233522e-05	2.2288377e-05
0.0	2.238421e-05	3.1313994e-05	1.6049453e-05	1.3570926e-05	1.535563e-05	2.7564853e-05	1.3993899e-05	2.3708608e-05	1.51901e-05	1.7713279e-05
0.0	0.021834798	0.017670501	0.015649503	0.016313883	0.011580724	0.019240845	0.014965224	0.017482812	0.015131468	0.0127317915
0.0	3.3962897e-05	1.4360946e-05	2.0484762e-05	1.2750004e-05	7.634857e-06	2.7726519e-05	8.168356e-06	2.4731418e-05	1.4540858e-05	1.5659294e-05
0.0	0.068676315	0.071819745	0.08029656	0.06975065	0.09199208	0.07753788	0.069124445	0.08647068	0.081886545	0.08153623
0.0	0.015638605	0.014535744	0.015101446	0.016978066	0.016281446	0.01710268	0.014374787	0.013121468	0.011933292	0.014238044
0.0	4.1172407e-05	1.2803239e-05	1.37532e-05	2.5278254e-05	1.9983221e-05	2.0641268e-05	2.2818422e-05	1.7232378e-05	2.6546002e-05	1.8116545e-05
0.0	0.11873741	0.12990169	0.12035971	0.12308874	0.13292795	0.124102056	0.13353795	0.108059876	0.14881942	0.11082569
0.0	1.6743603e-05	1.8833813e-05	1.5693126e-05	1.6384485e-05	2.8993882e-05	1.8966577e-05	1.9605428e-05	1.5135527e-05	1.767767e-05	1.2611359e-05
0.0	2.2143211e-05	1.9591971e-05	1.9661673e-05	2.5504902e-05	1.9668181e-05	2.4408937e-05	1.7503125e-05	1.5237631e-05	1.0813104e-05	1.6836198e-05
0.0	0.0047977823	0.0048349914	0.0059957756	0.0048399866	0.006742869	0.005672234	0.0050435835	0.0053235684	0.003939718	0.005504417
0.0	1.740404e-05	1.8052579e-05	2.730016e-05	1.7589084e-05	3.403358e-05	2.4639678e-05	1.9190475e-05	2.1097127e-05	1.1474795e-05	2.2381779e-05
0.0	1.5178428e-05	1.5942578e-05	2.610937e-05	1.5460428e-05	1.8862607e-05	1.66699e-05	2.4432411e-05	1.2517992e-05	1.28989805e-05	1.7142702e-05
0.0	0.0037742746	0.0035609351	0.005314612	0.0057528014	0.005614488	0.0066053257	0.005208155	0.0044267955	0.0042440468	0.005806693
0.0	0.028835973	0.032933097	0.030309364	0.031024493	0.03409159	0.03276803	0.03467572	0.023844494	0.028593836	0.027384318
0.0	0.03757929	0.034944993	0.032622557	0.030384947	0.03241411	0.038471237	0.033207733	0.03281123	0.028410448	0.02575384
0.0	0.037657484	0.03504154	0.03270093	0.03053443	0.032560855	0.038691122	0.03327316	0.032971244	0.028562233	0.025786534
0.0	0.56796914	0.5648391	0.56880015	0.57222897	0.5728099	0.56902236	0.57273453	0.5737084	0.57552326	0.5780166
0.0	0.0048521142	0.004337828	0.0043292344	0.002642633	0.0036337434	0.0049637523	0.003509055	0.005708559	0.00591674	0.005676506
0.0	0.074014634	0.06301581	0.07152597	0.060863804	0.084079936	0.076973274	0.06583414	0.07978334	0.089451805	0.086702704
0.0	0.06933643	0.075169586	0.068887725	0.08360264	0.090209916	0.07972114	0.090428926	0.10574814	0.08060887	0.07418502
0.0	1.4194192e-05	1.496125e-05	1.21826e-05	1.5489057e-05	2.2861504e-05	2.8218194e-05	2.708007e-05	2.7855589e-05	1.904762e-05	1.8229975e-05
0.0	1.45118065e-05	1.6172939e-05	7.702983e-06	1.7908798e-05	3.1289634e-05	2.7596416e-05	3.3793283e-05	2.8265786e-05	3.185889e-05	9.438262e-06
0.0	0.0041278633	0.0054448834	0.004383933	0.004613812	0.004534444	0.004996843	0.004626858	0.0040791645	0.0037965742	0.0051014544
0.0	2.9933028e-05	2.3478278e-05	1.4669988e-05	2.131696e-05	1.7643599e-05	2.481912e-05	1.4309502e-05	2.0364077e-05	1.7334636e-05	1.7630748e-05
0.0	0.0037672387	0.0055513224	0.0043179076	0.003932272	0.0039008085	0.0028875293	0.0054141106	0.0064611384	0.005309573	0.0050671017
0.0	0.5692312	0.5664222	0.5705445	0.57247216	0.57406557	0.5701916	0.5718219	0.57551384	0.57717496	0.57789385
0.0	0.0045065037	0.0059275758	0.0040687523	0.0054161036	0.0041372986	0.004852577	0.0052948934	0.0077587953	0.008744744	0.0033152134
0.0	2.1757032e-05	1.8801904e-05	1.1841626e-05	1.1877704e-05	1.6156951e-05	1.88073e-05	2.3823675e-05	4.4670378e-05	1.8832034e-05	1.4532013e-05
0.0	0.0053146873	0.004921128	0.0039586606	0.00397525	0.0046472535	0.0049770554	0.005627204	0.007750948	0.0050353273	0.00445225
0.0	0.0043588937	0.006896656	0.0042998637	0.006540268	0.0054506836	0.0040880446	0.0050912225	0.0038032094	0.008162342	0.0052061444
0.0	0.5690851	0.5660669	0.5706189	0.5725251	0.57395107	0.57030326	0.5718153	0.5757798	0.57733905	0.5778206
0.0	0.0035025412	0.0041688583	0.008169603	0.006503324	0.005358445	0.004322069	0.0034410376	0.003147234	0.0047841454	0.006435529
0.0	0.046884842	0.05155739	0.051640026	0.060453903	0.05810655	0.053273167	0.045449276	0.042218048	0.054235335	0.05721815
0.0	0.0050067273	0.006806513	0.0050559286	0.0043605682	0.0052083624	0.0071526566	0.005022141	0.0059128655	0.005196714	0.005119424
0.0	0.5688132	0.56659955	0.5707255	0.572636	0.5745766	0.5706502	0.57213444	0.57645583	0.5778675	0.57733107
0.0	0.0036644957	0.007431344	0.005427996	0.003482901	0.0041416767	0.003947296	0.0051678144	0.0038468956	0.004789145	0.006047823
0.0	0.064620376	0.08543323	0.077321015	0.06909646	0.06517874	0.07254267	0.07079922	0.06388936	0.075637445	0.08249202
0.0	0.570644	0.567385	0.57230556	0.57294947	0.57408905	0.57139724	0.5730742	0.57607687	0.5780677	0.57764363
0.0	0.0051955604	0.005618438	0.0049780994	0.0032316414	0.0022013383	0.00547609	0.006297047	0.0044131563	0.0064807096	0.0042635696
0.0	1.0346989e-05	4.3304583e-05	2.2535729e-05	9.141714e-06	1.2821128e-05	1.1937356e-05	2.0262685e-05	1.1066972e-05	1.7101685e-05	2.7261136e-05
0.0	0.0037005488	0.00748063	0.005467799	0.003491697	0.004160262	0.003970634	0.0051916386	0.0038634315	0.0048154667	0.006078744
0.0	0.0036067804	0.0066439067	0.005279363	0.0041144537	0.0035854676	0.004619338	0.0043552737	0.00344224	0.0049157836	0.005874259
0.0	0.11619871	0.1339935	0.13378924	0.115379974	0.13074428	0.12665704	0.15632999	0.12226599	0.11983037	0.13680185
0.0	0.0057120924	0.005167096	0.0052914913	0.0060540983	0.002107338	0.004293448	0.0044409316	0.005234723	0.004747822	0.0058830427
0.0	0.0031669785	0.0030965407	0.0051608128	0.0037525247	0.004223819	0.0060607125	0.003260092	0.003675843	0.002946654	0.0040534255
0.0	1.3733554e-05	1.00365905e-05	3.722389e-05	2.0079786e-05	1.5995118e-05	2.217772e-05	1.3482306e-05	1.8561941e-05	1.1041545e-05	1.4775982e-05
0.0	2.8730425e-05	2.509908e-05	1.4336698e-05	2.2832393e-05	2.0242598e-05	2.0082889e-05	4.5131106e-05	3.9229704e-05	2.6507423e-05	3.289008e-05
0.0	2.0306306e-05	3.603552e-05	1.5085393e-05	1.3531717e-05	1.3288129e-05	2.4995248e-05	2.4207906e-05	2.5591786e-05	2.3193803e-05	1.6171796e-05
0.0	0.0057969172	0.0067952205	0.006367603	0.0057894858	0.0040542493	0.0060647754	0.0050131665	0.004673706	0.0055254116	0.00466169
0.0	2.7292792e-05	3.799603e-05	1.9962286e-05	2.6766322e-05	1.4387402e-05	2.5608972e-05	1.8740771e-05	2.2578817e-05	1.2679181e-05	1.7793614e-05
0.0	0.21863154	0.21621381	0.22087109	0.18429193	0.22304167	0.21069683	0.1999016	0.21407804	0.20399363	0.20890173
0.0	0.21634996	0.23376577	0.22359842	0.20329855	0.21910278	0.1997452	0.21823329	0.20188719	0.23806454	0.21974926
0.0	0.054389164	0.062552266	0.053141065	0.047562744	0.05047927	0.04481761	0.06150527	0.04748802	0.061391044	0.05955777
0.0	0.005404313	0.007075145	0.005178369	0.0042032916	0.0046628583	0.0037959774	0.0067713	0.0041694404	0.006617091	0.0062860767
0.0	0.005394562	0.0070578344	0.005154696	0.004195734	0.004662606	0.003775037	0.0067399377	0.0041413615	0.0066027637	0.0062445663
0.0	0.048771676	0.06042685	0.06288368	0.04317309	0.05545528	0.056906216	0.0427016	0.05867436	0.056266416	0.05390639
0.0	0.004423982	0.0066364086	0.007065896	0.0035220657	0.0055426005	0.0058828476	0.0034651253	0.0061511146	0.005632639	0.0052301637
0.0	0.004415994	0.0066201636	0.0070336517	0.0035157322	0.0055423006	0.0058504594	0.0034490232	0.0061097723	0.0056204307	0.005195585
0.0	0.22169784	0.18745556	0.22538568	0.18494244	0.23016469	0.20838791	0.20236658	0.23507552	0.22855857	0.20466956
0.0	0.046471678	0.040868558	0.04805908	0.041141726	0.048208836	0.04921216	0.049268972	0.055989247	0.055531643	0.044454403
0.0	0.0040497426	0.0032399322	0.004306352	0.003226161	0.0042857327	0.004504134	0.00450014	0.005641702	0.0054977983	0.0036738354
0.0	0.0040424294	0.003231976	0.004286647	0.003220356	0.004285503	0.0044793044	0.0044792537	0.0056037647	0.0054858783	0.0036495086
0.0	0.19076197	0.21280663	0.18136078	0.2138872	0.18894795	0.19607455	0.231108	0.20322874	0.23359351	0.21956359
0.0	0.04666094	0.05738808	0.043472756	0.050064653	0.038558044	0.054955058	0.051307768	0.051234554	0.0531838	0.0545914
0.0	0.0040799454	0.00603293	0.0035854522	0.0046171136	0.0028524105	0.005516463	0.0048475577	0.004791973	0.005077538	0.0053531486
0.0	0.004072574	0.006018154	0.003569035	0.0046088174	0.0028522562	0.0054860814	0.004825058	0.004759722	0.0050665247	0.005317761
0.0	0.00085390004	0.0006483952	0.0006158609	0.0003290708	0.0011800128	0.0007727672	0.00075039116	0.001323865	0.0008540916	0.0006621078
0.0	0.5685282	0.5648493	0.5690433	0.57191974	0.5725788	0.5692018	0.57147336	0.57372576	0.575822	0.57663697
0.0	0.5687477	0.5653774	0.5697788	0.5720083	0.57298416	0.56929827	0.5716482	0.57441944	0.5763117	0.57687783
0.0	0.13164851	0.1254105	0.11468862	0.11503803	0.14901163	0.10928323	0.12927249	0.11572016	0.14955704	0.1391503
0.0	0.005199609	0.006451522	0.0038689077	0.004005344	0.006385062	0.0032842625	0.006481296	0.004666101	0.006161641	0.0045876713
0.0	2.6974547e-05	2.1734695e-05	1.5510195e-05	2.450655e-05	1.3609134e-05	1.4570869e-05	1.9289133e-05	1.9136198e-05	2.247291e-05	2.0635796e-05
0.0	2.0489293e-05	3.2143005e-05	1.1246901e-05	1.2041507e-05	3.033543e-05	8.1558155e-06	3.1661686e-05	1.616922e-05	2.8075396e-05	1.5481202e-05
0.0	0.13470809	0.12326333	0.13718963	0.11310932	0.13843666	0.13534123	0.11808089	0.10682148	0.12426451	0.12066446
0.0	2.6901025e-05	1.7093713e-05	2.60147e-05	1.6036694e-05	2.4566287e-05	3.3460707e-05	1.8247318e-05	1.2912494e-05	1.4767332e-05	1.761527e-05
0.0	0.0819645	0.058367994	0.07987201	0.08222974	0.07735634	0.08111228	0.035269782	0.05713412	0.06586579	0.0912085
0.0	0.08290548	0.059333526	0.08452424	0.07081541	0.08246947	0.07268445	0.07416219	0.076188475	0.09477432	0.0865792
0.0	0.087368175	0.05885812	0.06398592	0.09437505	0.058159985	0.077174984	0.07509532	0.05719876	0.08976405	0.081754506
0.0	0.076687984	0.08136641	0.08424029	0.0625388	0.095296994	0.09784972	0.075223446	0.08944404	0.08582934	0.07372795
0.0	0.07259146	0.074162506	0.07870516	0.09217994	0.083611436	0.096159324	0.086435035	0.062783286	0.08675477	0.07620366
0.0	0.07539907	0.06363464	0.07116076	0.08224842	0.09542149	0.10845572	0.087086	0.09968244	0.0831085	0.087801404
0.0	0.086058475	0.08905767	0.08711207	0.08795626	0.052622292	0.09803437	0.079638734	0.059041124	0.07307375	0.076457165
0.0	0.56926775	0.5660869	0.57115406	0.5734426	0.57410234	0.570495	0.57246256	0.57653624	0.57810926	0.57699674
0.0	0.035365365	0.022060366	0.033917528	0.03545885	0.03230846	0.034821	0.0109293815	0.021446425	0.025887378	0.040499575
0.0	0.56963986	0.5660708	0.5696822	0.57307494	0.57439387	0.5697411	0.5721531	0.57403713	0.57688075	0.57691187
0.0	0.035684235	0.022388637	0.036446113	0.028449763	0.035037536	0.029755883	0.030421067	0.03154472	0.042727463	0.03766799
0.0	0.5678442	0.56612676	0.5703673	0.5725888	0.5737637	0.5709709	0.5724159	0.5753213	0.5773978	0.57921094
0.0	0.038607027	0.02231754	0.025012657	0.04285584	0.021724423	0.032515034	0.031103231	0.021307439	0.03988409	0.03491544
0.0	0.03204622	0.034737065	0.036294937	0.023944527	0.042971734	0.045160826	0.030983867	0.039450046	0.03712941	0.029984169
0.0	0.5682415	0.56517404	0.56879973	0.5715262	0.57218754	0.5685744	0.571405	0.5735102	0.5752106	0.577439
0.0	0.029445402	0.03019321	0.03289172	0.041077666	0.035516813	0.04363323	0.03745138	0.02398175	0.037419155	0.031194825
0.0	0.037711963	0.04249604	0.02803419	0.04276962	0.028489856	0.033698212	0.037296202	0.043132156	0.039144326	0.03544204
0.0	0.56882155	0.56589997	0.5698118	0.5715021	0.574194	0.5700224	0.5709571	0.5741928	0.5763846	0.57747537
0.0	0.026991574	0.03713132	0.04124887	0.03794975	0.031137401	0.030973053	0.036388583	0.030023437	0.030949047	0.038803678
0.0	0.03467375	0.027177356	0.021907179	0.025783917	0.021842606	0.035681587	0.039250225	0.03009019	0.032286953	0.037533294
0.0	0.01822894	0.04994292	0.019146299	0.029455263	0.018387983	0.028418964	0.027947461	0.029954443	0.029242195	0.029983116
0.0	0.038190596	0.028479967	0.029800704	0.028442632	0.030005945	0.02776288	0.03694336	0.045236606	0.028181521	0.031305708
0.0	0.03903418	0.04023336	0.024055792	0.039242577	0.027880304	0.033486415	0.032669306	0.024483047	0.03632228	0.04058241
0.0	0.019970523	0.04797509	0.03164712	0.032566097	0.025999213	0.035611365	0.026394397	0.025267627	0.019482054	0.044194154
0.0	0.032093506	0.033827294	0.03659724	0.039820366	0.022508755	0.02918466	0.040790416	0.02824786	0.026030505	0.033775445
0.0	0.025129348	0.028117659	0.025366519	0.03329617	0.044998746	0.036703657	0.034245033	0.021618742	0.05706156	0.031854276
0.0	0.03911385	0.03569505	0.025887907	0.033424553	0.022762332	0.035485875	0.029319692	0.034803517	0.042767745	0.029610472
0.0	0.035604667	0.0335461	0.034233555	0.02745841	0.032819513	0.031717602	0.030468933	0.030789703	0.027203515	0.026805146
0.0	0.569264	0.56498396	0.5695131	0.57103825	0.5726442	0.5691934	0.5723022	0.5744692	0.575428	0.57813513
0.0	0.031321015	0.024645064	0.02878266	0.03524649	0.043085206	0.052115574	0.038171716	0.046109553	0.035641722	0.038217895
0.0	0.56810296	0.5648825	0.5700951	0.57164633	0.5731151	0.56960887	0.5722563	0.5732665	0.5759797	0.5784902
0.0	0.037729356	0.03942257	0.03804189	0.038532164	0.01876366	0.04505712	0.03368479	0.022046333	0.029621921	0.031615242
0.0	0.5683743	0.56391984	0.5676874	0.5705001	0.5720461	0.568998	0.5705038	0.57426417	0.5750132	0.5763719
0.0	0.024885839	0.034784827	0.03309247	0.040170085	0.023083601	0.034455586	0.037817825	0.036071092	0.03813064	0.032716557
0.0	0.5676646	0.5660084	0.5710075	0.5721103	0.5746971	0.57057786	0.5723459	0.5751343	0.57676005	0.5776776
0.0	1.4506355e-05	1.6060401e-05	1.3655728e-05	1.1770491e-05	2.5941986e-06	2.7238399e-05	1.4503936e-05	1.3062658e-05	3.2457687e-05	2.116756e-05
0.0	0.0056054657	0.0053468863	0.0046828627	0.0036012325	0.00224328	0.0059083514	0.004512881	0.0041442085	0.004139883	0.0055824392
0.0	0.56871426	0.56673044	0.5714559	0.57247174	0.5751329	0.57049054	0.5720266	0.5759259	0.5768584	0.57746035
0.0	0.08378045	0.08090077	0.07567198	0.07980771	0.09267793	0.08969356	0.09758626	0.086218156	0.08353712	0.09154438
0.0	0.11967595	0.13410427	0.12203171	0.13023208	0.11244286	0.124046735	0.12013917	0.13623981	0.104960136	0.11979171
0.0	0.5698223	0.5643668	0.5693307	0.57124794	0.57182723	0.5692082	0.57069105	0.5752022	0.57552606	0.5763743
0.0	0.5683552	0.5657224	0.57046115	0.57269156	0.5739938	0.5695478	0.5721295	0.5751111	0.5764555	0.5768442
0.0	0.008206681	0.005090599	0.0046279035	0.004763184	0.005785074	0.0053477585	0.007045701	0.006029997	0.0053219423	0.004032696
0.0	0.006363432	0.0046799453	0.0050054993	0.0030506763	0.0049814824	0.0046305447	0.0063396427	0.005765812	0.005550583	0.006786762
0.0	0.21745767	0.19197789	0.21672244	0.1877862	0.193448	0.21009286	0.23214948	0.21299142	0.23465265	0.21252593
0.0	0.56705177	0.5647586	0.5704059	0.5724023	0.5743076	0.5695067	0.5722737	0.57567686	0.5757359	0.5775457
0.0	0.5694133	0.5663796	0.56958103	0.5732287	0.5736617	0.57108474	0.5718489	0.57565683	0.57770073	0.57756156
0.0	0.0056307646	0.00590736	0.0038913593	0.004043228	0.0018886664	0.0038113932	0.0033313674	0.00541475	0.003672209	0.0058798534
0.0	2.1277112e-05	3.113818e-05	2.1502985e-05	1.3364381e-05	6.280576e-06	9.6562135e-06	1.3115897e-05	2.606404e-05	9.336064e-06	2.3745468e-05
0.0	0.0026670534	0.0039096763	0.004487803	0.002645598	0.006565487	0.0064221392	0.008109276	0.004180876	0.0044164388	0.010512368
0.0	7.2062253e-06	2.138972e-05	1.4574607e-05	1.3058571e-05	2.589547e-05	3.725507e-05	4.313691e-05	1.8299614e-05	2.4554223e-05	6.654116e-05
0.0	0.5690623	0.565695	0.5702462	0.5713356	0.5730744	0.5701206	0.571483	0.57547176	0.57576734	0.576597
0.0	0.0067833206	0.0059792586	0.0080225095	0.0043423595	0.005309631	0.0070197983	0.00737038	0.0043178457	0.004705801	0.0075559644
0.0	4.1448722e-05	2.616049e-05	3.494982e-05	1.3698472e-05	2.2678623e-05	3.1283547e-05	3.0798088e-05	1.7099825e-05	1.5947475e-05	3.4867324e-05
0.0	0.56930053	0.566274	0.5706905	0.5728263	0.57393557	0.5706422	0.57285625	0.5760103	0.5769514	0.5778499
0.0	3.9595634e-05	2.5073148e-05	1.9069576e-05	3.19938e-05	2.3339157e-05	1.7402248e-05	1.8546052e-05	1.49958905e-05	1.7375283e-05	1.6577222e-05
0.0	0.008960208	0.005455007	0.005569988	0.0074523184	0.0040741735	0.004622428	0.0033724203	0.003365042	0.004408152	0.005565017
0.0	0.5688973	0.5671817	0.57166755	0.5728966	0.57384807	0.5710366	0.5722096	0.575783	0.57830995	0.57758975
0.0	0.57083887	0.5683004	0.57296175	0.57383525	0.5754571	0.57247555	0.57307136	0.57842374	0.5787152	0.5779472
0.0	0.004766569	0.006283962	0.003866995	0.0055385516	0.004342681	0.0063945283	0.0039265854	0.006090235	0.006733939	0.0049770577
0.0	0.048012488	0.054728284	0.05834868	0.04956677	0.05210838	0.052301932	0.052142423	0.06564996	0.05285886	0.054946486
0.0	0.0034817297	0.008240345	0.0042921393	0.006212469	0.0039005985	0.006196912	0.0026707926	0.0047653136	0.007968212	0.0044727516
0.0	0.06861649	0.06596548	0.078757666	0.08357635	0.09211089	0.09424246	0.07315093	0.08130719	0.06910827	0.08727598
0.0	1.7843557e-05	1.1180033e-05	2.356792e-05	1.0707338e-05	4.2758722e-05	2.4331406e-05	4.0315765e-05	1.4279838e-05	2.9894001e-05	4.9922717e-05
0.0	0.008928081	0.003660542	0.0075466977	0.003273885	0.00748713	0.006108779	0.008310825	0.0056985803	0.0067382744	0.010240875
0.0	0.14763707	0.13121198	0.14480142	0.14254968	0.12925117	0.14283696	0.14445524	0.13542107	0.15009038	0.13204099
0.0	0.0047454746	0.0058406973	0.0053322585	0.0037501438	0.005288403	0.0043608	0.0059696417	0.007031854	0.005319002	0.006280747
0.0	0.5706991	0.5669973	0.57182777	0.5737622	0.5756996	0.5712882	0.57303154	0.5773831	0.5788167	0.5776924
0.0	0.044860467	0.03466718	0.02900104	0.034659676	0.033200197	0.029629834	0.03351149	0.037708465	0.03927137	0.033471026
0.0	0.048247073	0.055244077	0.047631525	0.045704436	0.056324847	0.048439573	0.054730628	0.049977064	0.060270775	0.050106652
0.0	1.7065973e-05	2.621993e-05	2.1355356e-05	1.0525697e-05	2.0865762e-05	1.4387882e-05	2.6878179e-05	3.6747108e-05	2.083103e-05	2.9225515e-05
0.0	0.023957174	0.018428782	0.007989299	0.018598763	0.015763523	0.0118569415	0.02092266	0.020253895	0.014977199	0.019174106
0.0	0.15661502	0.11995757	0.1032014	0.14675881	0.12123251	0.12174413	0.14122224	0.14623626	0.13203622	0.12463662
0.0	3.2105294e-05	5.347659e-05	3.6800444e-05	3.9846924e-05	1.6884725e-05	2.2870663e-05	4.418881e-05	1.9691679e-05	1.7059594e-05	2.101574e-05
0.0	0.23172142	0.23640616	0.20539126	0.224901	0.17585203	0.23948872	0.1892519	0.2346343	0.22310391	0.2098662
0.0	0.020651976	0.018820468	0.020965831	0.021533767	0.01726969	0.018162496	0.019562012	0.022750864	0.015084072	0.014050318
0.0	0.069415934	0.060076676	0.055414476	0.06333687	0.043411855	0.0668733	0.048937555	0.06752743	0.059491035	0.0518623
0.0	4.9172682e-05	1.6395223e-05	2.1152466e-05	3.2309516e-05	1.5190404e-05	2.6116792e-05	3.198053e-05	3.5577348e-05	1.8321547e-05	3.3114316e-05
0.0	3.9577888e-05	1.9462175e-05	3.5717712e-05	1.4440158e-05	1.6348742e-05	2.6904128e-05	3.1370902e-05	3.21385e-05	1.9616948e-05	3.730609e-05
0.0	0.009667212	0.00459035	0.0029159258	0.0078977775	0.004490175	0.0046659443	0.007021656	0.0076179076	0.005645216	0.0047495705
0.0	0.008710017	0.005006366	0.003816524	0.005301186	0.0046649105	0.004756245	0.0069833994	0.0072816387	0.0058561894	0.0050551347
0.0	0.14916106	0.103896126	0.13215247	0.1314993	0.13597791	0.14084344	0.15102796	0.12992182	0.12413117	0.1356501
0.0	0.046225023	0.034681465	0.027574548	0.03369839	0.028378982	0.037336826	0.038633782	0.0350688	0.03334431	0.04100483
0.0	0.010327329	0.0051139207	0.0038363487	0.0055980626	0.0022783743	0.0087849945	0.0052159624	0.007004691	0.006977662	0.006396389
0.0	0.010323451	0.00507467	0.003820736	0.005550593	0.0022695074	0.008772676	0.0051965364	0.007005288	0.0069437064	0.00639605
0.0	0.5684602	0.56597716	0.5702111	0.5728155	0.57350975	0.57077134	0.57230484	0.5755681	0.57652414	0.57797825
0.0	0.56846726	0.5656777	0.57065433	0.57253486	0.573939	0.57005984	0.5717916	0.5753314	0.57660145	0.57721186
0.0	0.0068430807	0.0042793686	0.006716277	0.0030488654	0.0041889795	0.009337334	0.012137013	0.0099564735	0.0044071265	0.0054249926
0.0	0.0068192896	0.0042786007	0.0066853324	0.003056272	0.004179379	0.00927128	0.012146896	0.009871971	0.0043941867	0.0053910147
0.0	0.019861966	0.018269295	0.018361915	0.012939973	0.0148088345	0.023594603	0.02020619	0.023791047	0.016598782	0.018363299
0.0	0.06096986	0.061809707	0.04644712	0.053937595	0.05315556	0.061211858	0.042483587	0.06374078	0.053714484	0.06712085
0.0	3.4389224e-05	3.7330326e-05	1.2371034e-05	2.112382e-05	1.9683304e-05	3.4527176e-05	8.827848e-06	3.81871e-05	1.9866855e-05	4.5446905e-05
0.0	0.56986845	0.56690514	0.57054347	0.5725791	0.5741075	0.5703282	0.57193893	0.5755895	0.5773964	0.57846934
0.0	0.008271609	0.0070108064	0.004466885	0.005672535	0.008076453	0.004973453	0.009277431	0.005052015	0.004310636	0.008929477
0.0	0.060577106	0.053988256	0.059323147	0.056917205	0.0691832	0.045107517	0.07249619	0.05983374	0.04837682	0.06752527
0.0	3.3570945e-05	2.2583834e-05	3.054869e-05	2.5780842e-05	5.2555206e-05	1.1175438e-05	6.405707e-05	3.0160652e-05	1.3504928e-05	4.6482997e-05
0.0	0.0065933154	0.005390861	0.00634311	0.005845658	0.008350521	0.0038409233	0.009194319	0.006377685	0.004267361	0.0079350285
0.0	0.0062940908	0.0062946337	0.004516286	0.0074211443	0.006199794	0.0064481026	0.006006237	0.007673046	0.003940444	0.0056083235
0.0	0.059432894	0.05583761	0.04253594	0.06482523	0.05586006	0.06872055	0.040751174	0.062543064	0.06438687	0.044752516
0.0	0.5701821	0.56840914	0.5743919	0.5748295	0.5772429	0.5716598	0.575714	0.5796259	0.5799814	0.57938874
0.0	0.0064962357	0.0071745417	0.0070736078	0.006864909	0.0080803465	0.004881837	0.008652273	0.008926549	0.0030338808	0.00637361
0.0	0.04105486	0.09308506	0.08799318	0.082516566	0.052478105	0.08054708	0.076753974	0.09064868	0.09458464	0.0776774
0.0	0.07782578	0.1450414	0.14006843	0.13382642	0.09494192	0.13106622	0.1269676	0.1440243	0.14813182	0.12863186
0.0	0.0058627115	0.009530945	0.0037229308	0.003133297	0.0038528591	0.009229536	0.0047996314	0.0040337094	0.0048550926	0.005181217
0.0	0.002688966	0.004523956	0.0037887783	0.0056603537	0.0052855066	0.007458836	0.005084203	0.0033860335	0.006075987	0.008410989
0.0	0.0026900838	0.0044807675	0.0037729535	0.005606622	0.005230675	0.007376963	0.005037294	0.003354928	0.0060312636	0.008387494
0.0	0.04448332	0.062118046	0.050841965	0.06949235	0.05130584	0.06391289	0.050478883	0.040126055	0.057375282	0.0701119
0.0	1.0734074e-05	3.8029884e-05	1.7252356e-05	5.4339554e-05	1.7270135e-05	4.056706e-05	1.6622893e-05	6.927855e-06	2.5365018e-05	5.35368e-05
0.0	0.0037389123	0.0069843982	0.0047743297	0.008464543	0.004803929	0.007292708	0.0047048186	0.0030667724	0.0058391164	0.008510933
0.0	0.005296089	0.008299734	0.0044732867	0.0059475494	0.0059925877	0.008154582	0.005582662	0.007277573	0.0040149414	0.007141464
0.0	0.012866322	0.012184379	0.017895836	0.010518192	0.012867908	0.014036003	0.018914165	0.014849664	0.020044776	0.015140225
0.0	0.020553458	0.020648904	0.014367216	0.022868823	0.14066948	0.122743145	0.1322213	0.019704515	0.023579493	0.019957727
0.0	0.5698361	0.56731117	0.5719546	0.5734324	0.5751132	0.5705097	0.57356197	0.57648283	0.5780277	0.22855613
0.0	3.0155476e-05	3.844558e-05	4.467481e-05	2.6305459e-05	1.7383007e-05	0.000107770495	2.7029835e-05	6.3591644e-05	4.7788308e-05	4.783299e-05
0.0	0.00011090849	2.0910324e-05	3.4762706e-05	6.72588e-05	6.250363e-05	3.5551133e-05	3.557779e-05	6.0782608e-05	3.7630634e-05	3.7101905e-05
0.0	0.004903339	0.0064810994	0.0076922653	0.0062319557	0.006279816	0.00613296	0.0062683607	0.0063518826	0.005734122	0.008253058
0.0	0.5697096	0.5675982	0.57182306	0.57315534	0.5749716	0.572171	0.57405907	0.57542706	0.57770663	0.5788175
0.0	0.017226124	0.021754097	0.016474431	0.023166448	0.019854575	0.02265024	0.019057848	0.018831912	0.019065991	0.023909548
0.0	0.18293792	0.17059185	0.17580977	0.20551805	0.18845771	0.19595964	0.18007815	0.18732883	0.16805373	0.18011563
0.0	0.0043813526	0.00656521	0.0065450883	0.006465377	0.007939091	0.0077230823	0.004410882	0.0073993043	0.007984881	0.007671891
0.0	0.004359047	0.0065214396	0.0065032714	0.006450614	0.007933722	0.0076856837	0.0044027185	0.0073851096	0.007943482	0.0076701203
0.0	2.8330822e-05	2.2100385e-05	3.857217e-05	1.7118295e-05	6.732239e-05	4.0279832e-05	5.0071998e-05	6.246293e-05	4.0773786e-05	4.133319e-05
0.0	0.11957239	0.08268183	0.08197534	0.08297865	0.07862195	0.09407333	0.09775518	0.09326474	0.08016946	0.093431056
0.0	0.15276963	0.12929815	0.16676196	0.13237208	0.13033377	0.15654843	0.1322164	0.16446804	0.15666676	0.15967064
0.0	0.008884576	0.005564608	0.011295155	0.005708537	0.0053808736	0.009548561	0.005691015	0.010539096	0.009083118	0.009691996
0.0	0.5712219	0.56757855	0.5729344	0.5738957	0.5756205	0.5717976	0.57484066	0.5757506	0.5780177	0.5788204
0.0	0.5693771	0.5658945	0.57072103	0.5728938	0.5738113	0.5705556	0.5721727	0.5755821	0.57691306	0.5774191
0.0	4.1878062e-05	0.000118311036	3.8644186e-05	8.33635e-05	8.079341e-05	0.00011217569	5.636474e-05	7.6848664e-05	6.652403e-05	0.00010839599
0.0	0.010085349	0.010923352	0.0062694093	0.0070704636	0.008522562	0.011412597	0.007914132	0.0127947405	0.0070145843	0.010701832
0.0	0.020466892	0.028503632	0.02273461	0.018054485	0.02027953	0.031009153	0.026516704	0.024033457	0.024754101	0.02694004
0.0	5.6585177e-05	6.716093e-05	6.2204475e-05	3.1837328e-05	5.890758e-05	0.00014067019	0.012945089	4.4847817e-05	7.034584e-05	0.00010885009
0.0	0.1416181	0.15015057	0.17625873	0.17537335	0.213451	0.19931959	0.57365465	0.16520534	0.15980451	0.17990135
0.0	0.006464681	0.010197324	0.0137466965	0.011991443	0.021398818	0.14017099	0.5712789	0.008881511	0.009615399	0.014433031
0.0	0.006533087	0.010248496	0.013803177	0.012029296	0.021437857	0.14040464	0.57194644	0.0089147575	0.009648012	0.014488839
0.0	0.006493325	0.010218478	0.013744279	0.011942111	0.021253506	0.14037417	0.57124853	0.008886399	0.009615135	0.014420149
0.0	5.5454017e-05	4.5547476e-05	9.609271e-05	0.000109198365	0.00010001936	0.5695079	0.5713503	0.00018011591	7.647153e-05	0.000106866064
0.0	0.13359244	0.113883615	0.12510234	0.119948216	0.10845539	0.12799169	0.13621277	0.12692201	0.10944333	0.12865108
0.0	0.0065168566	0.00889989	0.0062211244	0.0082984865	0.076442905	0.08019299	0.075579375	0.008753639	0.010763421	0.0068166293
0.0	0.09542307	0.12037942	0.0958461	0.114618614	0.5752854	0.57133293	0.57267225	0.11344424	0.13318774	0.10013477
0.0	6.122449e-05	0.014005509	9.7539734e-05	0.0001134936	0.5737326	0.5705795	0.57029915	7.730303e-05	0.016918473	7.2352384e-05
0.0	0.082537785	0.07697789	0.09102647	0.0041743773	0.07974616	0.07716945	0.077208206	0.007707458	0.077639304	0.0058934204
0.0	0.007096825	0.008623196	0.007870036	0.005204327	0.07961995	0.076936565	0.07686887	0.008394107	0.009352435	0.0057024835
0.0	0.5682711	0.5662228	0.5707571	6.3712505e-05	0.5737237	0.57188153	0.5728744	7.513377e-05	0.5781985	8.738001e-05
0.0	0.5707688	0.56796265	0.5727792	0.09416578	0.576569	0.57196116	0.5746837	0.10522506	0.5785609	0.10336111
0.0	0.56905794	0.56509894	0.57034975	0.016261274	0.57256866	0.5691998	0.5721164	0.017446449	0.5761052	0.00022555824
0.0	0.18969658	0.16755295	0.1740869	0.047031533	0.16774818	0.20097907	0.18354821	0.051027164	0.1646714	0.0509911
0.0	0.19002876	0.1679521	0.17444384	0.04725891	0.16840096	0.20193271	0.18385345	0.051271293	0.16542727	0.051054142
0.0	0.57028586	0.5676891	0.57232064	0.57408774	0.5754438	0.57185143	0.5735865	0.57688385	0.57855445	0.26244044
0.0	0.5697159	0.5674908	0.57247627	0.57489294	0.57531023	0.57243806	0.57405645	0.57702255	0.5787818	0.057868112
0.0	0.57039595	0.56892264	0.57348436	0.5757904	0.57647324	0.573238	0.57528454	0.57853013	0.580183	0.012076832
0.0	0.5663934	0.56466013	0.57076293	0.5724167	0.57377416	0.56968856	0.57210004	0.57581085	0.5744642	0.57745373
0.0	0.56884384	0.56662214	0.5717737	0.5726885	0.57465106	0.5709646	0.57406396	0.57638925	0.5774069	0.57886946
0.0	0.09211777	0.08925965	0.10942904	0.083605334	0.093008995	0.096633546	0.112935126	0.10032859	0.11689927	0.101731524
0.0	0.08787827	0.081922695	0.0719201	0.083396964	0.070121355	0.08226633	0.0753674	0.088067725	0.06265496	0.070227265
0.0	0.571076	0.5675314	0.5718122	0.5738454	0.5751926	0.57162315	0.57352835	0.5766755	0.5784923	0.57741547
0.0	0.08629392	0.06693124	0.100018345	0.07835113	0.0747286	0.07870339	0.078442425	0.088654414	0.08476146	0.08683875
0.0	0.07771207	0.073621355	0.07315895	0.097407416	0.06386068	0.085469246	0.07581522	0.08019589	0.07136274	0.08644829
0.0	0.56808525	0.5657042	0.5704101	0.5718261	0.57429415	0.5698205	0.5719436	0.5758452	0.57605577	0.5765817
0.0	0.06514556	0.05748687	0.07481873	0.05789767	0.06780373	0.08711287	0.06068662	0.066379674	0.065609954	0.07876348
0.0	0.57038647	0.56659055	0.5710783	0.57339597	0.57373655	0.57065374	0.57256	0.57672954	0.5775396	0.5781394
0.0	0.085254766	0.07959403	0.08758768	0.08148599	0.06472366	0.085787386	0.0755034	0.07556001	0.08217013	0.06691738
0.0	0.06845258	0.08795184	0.06282237	0.07034067	0.0921199	0.065393776	0.09457049	0.07405657	0.07927615	0.075410314
0.0	0.11115793	0.1414363	0.12599148	0.11128894	0.10798841	0.11588263	0.14162578	0.11650446	0.12755086	0.14348893
0.0	0.56972957	0.56624913	0.57058364	0.57241994	0.5738706	0.5703962	0.5717096	0.5740119	0.5764253	0.57670045
0.0	0.5696875	0.5654065	0.57065433	0.57183933	0.57313806	0.5703001	0.5722759	0.5745221	0.5763089	0.57718223
0.0	0.13366759	0.102901265	0.13083722	0.13427612	0.12856546	0.13266385	0.07011237	0.10280643	0.11413377	0.14529233
0.0	0.56915456	0.5654067	0.5697928	0.5722835	0.57370627	0.56993866	0.57137704	0.5747171	0.5764417	0.576496
0.0	0.13418727	0.10366138	0.135883	0.119319506	0.1341562	0.12161928	0.12335152	0.12698826	0.14966011	0.13923432
0.0	0.56920844	0.5654213	0.5699435	0.57258177	0.5742072	0.57057464	0.57231724	0.5755839	0.57672334	0.5768857
0.0	0.13433982	0.10377091	0.13596754	0.1192032	0.13428298	0.12160315	0.123212054	0.12694459	0.14968352	0.1391099
0.0	0.13992096	0.10327711	0.110554844	0.14836714	0.103176	0.12758967	0.12477287	0.10244931	0.14370535	0.13354118
0.0	0.12675153	0.1319237	0.13578261	0.10878418	0.14977375	0.15249512	0.124967195	0.14358066	0.13887839	0.12370053
0.0	0.5682834	0.56400496	0.5681632	0.57048744	0.5721589	0.5680701	0.5702428	0.5735449	0.5744548	0.5760097
0.0	0.121463254	0.12274169	0.12907054	0.1459369	0.13564609	0.15008515	0.13826655	0.109664425	0.13983968	0.12640439
0.0	0.1384172	0.14716949	0.11813804	0.14913163	0.120066084	0.13035758	0.1386001	0.15062195	0.14314096	0.135257
0.0	0.5688339	0.5660515	0.57036376	0.57218474	0.5743029	0.56981355	0.5715542	0.57512367	0.5766403	0.57697546
0.0	0.115209125	0.1364668	0.14514682	0.1393349	0.1258087	0.12428457	0.13622312	0.12362295	0.12573558	0.14158297
0.0	0.13217649	0.11523667	0.10330149	0.11315247	0.10374929	0.1346579	0.1421126	0.12379099	0.12862417	0.13952081
0.0	0.0928943	0.15976015	0.09555901	0.121259585	0.09421338	0.118476406	0.11782891	0.123198636	0.121691756	0.1232162
0.0	0.13908853	0.118191116	0.121973164	0.11942481	0.12352194	0.11722864	0.137116	0.15416548	0.119483285	0.12598342
0.0	0.14096025	0.14286059	0.10878426	0.1420922	0.11885244	0.13000627	0.1287604	0.11080089	0.13729532	0.14554806
0.0	0.09796025	0.15635522	0.12590483	0.12813559	0.1141167	0.13406827	0.11426711	0.11273379	0.097760566	0.15221506
0.0	0.12739943	0.13016814	0.13660125	0.14355436	0.10587283	0.12087657	0.14533524	0.1197567	0.114657514	0.13215971
0.0	0.11093501	0.11763946	0.111663826	0.13001262	0.15379333	0.13640343	0.13199823	0.10343951	0.17426986	0.12769073
0.0	0.14143257	0.13380013	0.113118604	0.13022055	0.10623451	0.13415529	0.12123831	0.13392748	0.14981541	0.12274293
0.0	0.13446666	0.1293904	0.13164936	0.11704942	0.12965217	0.12626381	0.12379473	0.12535337	0.11740989	0.1162778
0.0	0.56890184	0.56542563	0.56946194	0.5718857	0.5735433	0.5693519	0.5718393	0.5746808	0.5758503	0.5765051
0.0	0.12542917	0.10960212	0.119647175	0.13429323	0.1502122	0.16468851	0.13984853	0.15595879	0.13595094	0.14090012
0.0	0.5685249	0.5653861	0.5705034	0.5722248	0.57382834	0.56997865	0.5722751	0.5749746	0.5761994	0.57728136
0.0	0.138518	0.14132625	0.13951537	0.14130835	0.0957228	0.15259649	0.13080627	0.10477038	0.123265386	0.12700365
0.0	0.56878996	0.5639772	0.5683074	0.5709242	0.5724468	0.5684452	0.57070833	0.5737019	0.57443404	0.5752546
0.0	0.110271834	0.1323474	0.1296237	0.1441381	0.10743327	0.13230366	0.13957484	0.13707407	0.14117305	0.12935238
0.0	0.570922	0.5681024	0.57273144	0.5737854	0.57588047	0.57200176	0.57467306	0.575825	0.5786333	0.5783754
0.0	0.5691191	0.5657679	0.5707353	0.57212925	0.5736486	0.57114196	0.57235676	0.5756663	0.5769094	0.5771838
0.0	0.5701163	0.56729233	0.5721215	0.57314163	0.574901	0.57107073	0.5734885	0.5749286	0.5774318	0.57796687
0.0	0.5703843	0.5675333	0.57226837	0.572916	0.5751232	0.57104003	0.5732254	0.5748483	0.5774692	0.5777558
0.0	0.57006395	0.5657114	0.5713332	0.5729236	0.5741716	0.5714802	0.5736223	0.57637227	0.57733035	0.5765974
0.0	0.57070655	0.5672272	0.5720932	0.57322824	0.5752615	0.5714102	0.5737821	0.5748862	0.57767355	0.5776433
0.0	0.57119846	0.5674359	0.5720334	0.57343423	0.5754289	0.5713779	0.5742083	0.5753426	0.57817674	0.57844424
0.0	0.5694073	0.56455064	0.56958383	0.57132995	0.5726545	0.5694128	0.5719314	0.5749094	0.5755325	0.5761245
0.0	0.57105154	0.5683046	0.5725891	0.5739936	0.57615066	0.5718734	0.5740137	0.5755882	0.5785669	0.57854897
0.0	0.5710073	0.56782067	0.5728977	0.57421994	0.5755022	0.571674	0.57467043	0.5757181	0.578581	0.5784355
0.0	0.5704388	0.5670736	0.5722991	0.5732734	0.5751588	0.5711882	0.57371145	0.5750481	0.577826	0.5777418
0.0	0.56941384	0.5651807	0.5712403	0.57252574	0.5734201	0.5702783	0.5725707	0.57529515	0.576763	0.5765314
0.0	0.5705172	0.56635475	0.5717407	0.57243985	0.5746719	0.5705708	0.57389945	0.5742066	0.5769165	0.57784766
0.0	0.5703063	0.5667895	0.5716701	0.57284236	0.57438964	0.5705681	0.57337826	0.574716	0.5775119	0.57758194
0.0	0.57096666	0.56770736	0.5721755	0.57385075	0.5752685	0.5714083	0.57381016	0.57519853	0.5780342	0.57835853
0.0	0.5706696	0.56775635	0.5729696	0.5737981	0.5761735	0.57140726	0.5745948	0.5757542	0.57839245	0.57804996
0.0	0.5700465	0.56634307	0.57100767	0.57255495	0.5743291	0.57043856	0.57197535	0.57500863	0.5769926	0.57670075
0.0	0.5705366	0.56721556	0.5720243	0.57340425	0.5747898	0.5709487	0.57359535	0.57522905	0.577733	0.57802916
0.0	0.56984335	0.5673048	0.5716319	0.57308495	0.5751312	0.5713417	0.5727117	0.5754941	0.57716674	0.57772017
0.0	0.5694563	0.5655756	0.5709121	0.5726643	0.5738308	0.57038915	0.57262754	0.5756839	0.57737345	0.5768944
0.0	0.5710477	0.56798387	0.5723329	0.5739625	0.5754503	0.571515	0.57457906	0.57514286	0.578249	0.5781933
0.0	0.5691613	0.56515014	0.5708134	0.57203895	0.5734252	0.5699501	0.5723467	0.574977	0.57632655	0.5761409
0.0	0.5700935	0.56704307	0.57154	0.5736901	0.57520795	0.57078755	0.57350665	0.5745713	0.57781535	0.5777123
0.0	0.5695471	0.56744015	0.57189494	0.57310456	0.5755094	0.5710362	0.5741201	0.5748621	0.57771313	0.57766974
0.0	0.56962836	0.5646322	0.57001305	0.5715358	0.5724001	0.5697046	0.572425	0.574451	0.5754717	0.5758025
0.0	0.5694995	0.56657267	0.57100165	0.57273453	0.57451874	0.5703902	0.57197195	0.5761205	0.57743746	0.57830423
0.0	0.57001895	0.5673512	0.5719894	0.5746243	0.57656294	0.57075554	0.5727928	0.5782422	0.5785265	0.5788631
0.0	0.56993973	0.56706166	0.57156193	0.5730055	0.5748231	0.5707932	0.572488	0.57613355	0.5775713	0.577895
0.0	0.567299	0.564698	0.56978476	0.57170236	0.57264805	0.5696311	0.57127714	0.5741751	0.5765423	0.5780987
0.0	0.56814325	0.5657324	0.5702223	0.57276314	0.5734889	0.57037944	0.57208616	0.5759562	0.5761927	0.5778859
0.0	0.5669087	0.5636332	0.5679042	0.5703536	0.5717767	0.56829745	0.57021964	0.5719105	0.57479984	0.5776635
0.0	0.5659677	0.5633846	0.5693836	0.5700966	0.57102996	0.56834847	0.5706436	0.5726956	0.57420635	0.57662547
0.0	0.5690075	0.56641674	0.5701518	0.57246137	0.5743004	0.5695351	0.5737388	0.57564473	0.5766404	0.5793839
0.0	0.56974745	0.56576365	0.5708956	0.5724652	0.5743078	0.570135	0.57103837	0.5758353	0.5777806	0.57791084
0.0	0.56810147	0.5657781	0.5704809	0.5729403	0.57400274	0.5704036	0.57062256	0.57539034	0.5769982	0.5768421
0.0	0.5678109	0.56570745	0.5694111	0.5720728	0.57366675	0.5695868	0.57133615	0.57512784	0.5767775	0.57676935
0.0	0.56864303	0.56420547	0.5692524	0.571949	0.57341677	0.568904	0.5719389	0.57544583	0.57598644	0.5767963
0.0	0.5701263	0.5650936	0.5705375	0.5719703	0.5739975	0.5705156	0.5739062	0.5756232	0.5772873	0.5773987
0.0	0.5693237	0.56620735	0.57114446	0.5725505	0.57471865	0.5706267	0.57245725	0.5760289	0.5772813	0.5772809
0.0	0.56903243	0.56571764	0.5701226	0.57215255	0.57423663	0.5704764	0.572395	0.57611835	0.5770592	0.5768373
0.0	0.03058239	0.04011499	0.029347826	0.030236524	0.03831592	0.031323634	0.023904486	0.038297486	0.03305282	0.035576105
0.0	0.5690512	0.5652772	0.5702155	0.5713835	0.5729176	0.56975234	0.5714435	0.57400763	0.57570595	0.576994
0.0	0.57043314	0.5672148	0.5724658	0.5731949	0.5755272	0.5710264	0.5742019	0.57498634	0.5776113	0.5781946
0.0	0.567586	0.5651164	0.56918764	0.57153344	0.57318103	0.56804603	0.5717941	0.5731118	0.5755005	0.5760829
0.0	0.5698768	0.56688637	0.5716449	0.5728262	0.57472825	0.5701879	0.5726247	0.57586884	0.5778015	0.57713914
0.0	0.5696135	0.5668948	0.5715252	0.57357186	0.5749844	0.57069916	0.5730832	0.5756358	0.5774736	0.5777517
0.0	0.568048	0.5652892	0.57079655	0.574078	0.5735965	0.5686579	0.5725459	0.5734637	0.5764025	0.57628417
0.0	0.5684061	0.5651089	0.5700806	0.572051	0.57358617	0.56928873	0.5711778	0.57462204	0.57650465	0.5767929
0.0	0.56910473	0.5650972	0.5695674	0.57136655	0.5736566	0.56918615	0.57134277	0.5742184	0.57588303	0.57590306
0.0	0.56882167	0.56616414	0.56982213	0.57230455	0.57376415	0.56950414	0.57124406	0.576103	0.57647455	0.5782453
0.0	0.56825036	0.5644776	0.5676774	0.5707861	0.5717834	0.5685424	0.57070583	0.5743037	0.57523876	0.5766352
0.0	0.566781	0.5627674	0.5662528	0.5695323	0.5708169	0.56732345	0.56929034	0.5723116	0.5738714	0.5733799
0.0	0.07135626	0.065852106	0.060543913	0.06456443	0.094162814	0.067305356	0.07597063	0.08605248	0.08188288	0.07624573
0.0	0.005289953	0.005294698	0.004804912	0.0025300942	0.005806258	0.0049883015	0.004855228	0.007431095	0.0051151533	0.0049461573
0.0	0.5682333	0.5628438	0.56746185	0.570495	0.5722272	0.56820136	0.57163876	0.5724828	0.5746294	0.5764053
0.0	0.5688821	0.566162	0.5705304	0.57277066	0.5744491	0.5698327	0.5725851	0.5756172	0.576144	0.57774913
0.0	0.5706816	0.56786156	0.57237035	0.5732167	0.5754527	0.5722519	0.5727941	0.5765316	0.5777585	0.57788134
0.0	0.5706816	0.56786156	0.57237035	0.5732167	0.5754527	0.5722519	0.5727941	0.5765316	0.5777585	0.57788134
0.0	0.5702825	0.5667148	0.5720304	0.5727338	0.574688	0.57117945	0.5731485	0.5763674	0.57742226	0.5772689
0.0	0.56990415	0.56728905	0.5718627	0.5725589	0.5748594	0.5715477	0.5730127	0.5766004	0.5777308	0.5777772
0.0	0.5689574	0.5670376	0.571208	0.5733705	0.5749119	0.57087857	0.57287717	0.57630384	0.5769663	0.5783534
0.0	0.5697221	0.5671184	0.5714179	0.5727107	0.57494444	0.56980485	0.5734646	0.5766104	0.5775618	0.5773672
0.0	0.56961066	0.56689304	0.5709912	0.57320416	0.57497215	0.5706771	0.5728537	0.5751311	0.5775543	0.57820797
0.0	0.5682781	0.5661219	0.5697937	0.57238585	0.57365924	0.56934375	0.57168233	0.57499325	0.5760178	0.57693547
0.0	0.5682361	0.56449556	0.5696369	0.57039005	0.572059	0.5675687	0.57127094	0.5741146	0.57529825	0.57669777
0.0	0.57014763	0.56570154	0.5710568	0.5728544	0.57472956	0.5700493	0.5730344	0.5756472	0.5769224	0.5769192
0.0	0.56800324	0.5636972	0.56916165	0.57181317	0.57233644	0.56957114	0.5729666	0.573733	0.5762822	0.57620615
0.0	0.0068319933	0.0052475785	0.0053284485	0.0076650186	0.0039205584	0.0043147453	0.0050941263	0.0073263356	0.005350392	0.0059866486
0.0	1.994305e-05	3.2682157e-05	1.8487179e-05	2.0913576e-05	2.314484e-05	1.4727124e-05	2.1913496e-05	2.9181983e-05	2.0770409e-05	1.51699915e-05
0.0	2.6369784e-05	1.9194245e-05	1.4208806e-05	1.5688862e-05	2.3761077e-05	2.4525087e-05	3.6163274e-05	3.6318314e-05	2.4551227e-05	2.5775507e-05
0.0	0.5709195	0.56883746	0.572882	0.5738599	0.5772602	0.5725732	0.574771	0.5785156	0.5775184	0.5775515
0.0	0.19175775	0.18071757	0.18346593	0.1772733	0.17928424	0.18894483	0.17979209	0.17943566	0.16448687	0.15815273
0.0	0.19298533	0.1817333	0.18504293	0.17898893	0.18069924	0.19014712	0.18121205	0.18043524	0.16551098	0.15924026
0.0	0.26867658	0.25735363	0.26159775	0.2557663	0.25772312	0.26602626	0.25776526	0.25782165	0.24339724	0.23689261
0.0	0.16646579	0.17241709	0.17345244	0.17444795	0.17852953	0.18025206	0.17957067	0.15485743	0.14067887	0.17203477
0.0	0.18237084	0.16742122	0.17136978	0.18499197	0.16960506	0.17490268	0.1615131	0.18355243	0.18464567	0.17172135
0.0	0.5701517	0.5667817	0.57127565	0.5735922	0.5751633	0.57090276	0.5728785	0.57630736	0.5780969	0.5780395
0.0	0.5687468	0.56622356	0.5709048	0.5726974	0.57430166	0.5700826	0.574329	0.574058	0.57764953	0.5774014
0.0	0.5704337	0.5667641	0.57141787	0.57364655	0.5747576	0.57129073	0.5730971	0.5768134	0.57850844	0.5780915
0.0	0.57014096	0.56660765	0.5711705	0.57285094	0.5744718	0.57081366	0.5726745	0.5756521	0.57741904	0.5779393
0.0	0.5707577	0.56657314	0.5713928	0.57350725	0.57469565	0.5703522	0.57332313	0.57644105	0.57862043	0.57866204
0.0	0.571416	0.5662122	0.5713447	0.5738532	0.57354915	0.5705545	0.573438	0.5759284	0.5786575	0.5779744
0.0	0.5688264	0.566322	0.5709657	0.5718098	0.5741225	0.5703482	0.5724034	0.5747195	0.57681996	0.5772273
0.0	0.5684869	0.5651652	0.5702695	0.5709532	0.5736267	0.56917924	0.57179236	0.5740612	0.5758898	0.57600063
0.0	0.5700802	0.5669103	0.57129174	0.5719417	0.5745303	0.5700106	0.5713872	0.5753471	0.5769242	0.5758364
0.0	0.5698197	0.5671125	0.57306087	0.573216	0.5759255	0.57145417	0.57396686	0.575899	0.5778356	0.57909065
0.0	0.5708073	0.56633794	0.5725257	0.57405967	0.5739976	0.57093346	0.57314795	0.5777794	0.5779387	0.57783425
0.0	0.57026327	0.5668919	0.57178366	0.5734735	0.5753548	0.5711436	0.57276475	0.5766779	0.5777875	0.57805747
0.0	0.5692391	0.5665526	0.57104826	0.5725072	0.57446074	0.57045335	0.5723531	0.57568353	0.57741785	0.57756126
0.0	0.56970483	0.56574744	0.57074976	0.57270837	0.5754734	0.5703427	0.57126725	0.5764039	0.5763835	0.5767923
0.0	0.5703169	0.5661327	0.5716052	0.57364184	0.5761621	0.5707614	0.57240945	0.5778097	0.5775	0.57789236
0.0	0.5683908	0.5663603	0.5712627	0.57321656	0.57456094	0.571011	0.57273823	0.5753319	0.5774678	0.57771325
0.0	0.5710843	0.5674747	0.57170224	0.57308036	0.57482487	0.5701816	0.57281667	0.57532674	0.57719994	0.5770838
0.0	0.57032996	0.5670535	0.5716511	0.5732133	0.5747912	0.5712034	0.5723672	0.57596475	0.57780796	0.5776413
0.0	0.5692545	0.5662765	0.5698684	0.57231814	0.57428104	0.56945235	0.5714709	0.5747232	0.5766838	0.5777636
0.0	0.5692403	0.56620425	0.5710416	0.5721738	0.5744981	0.5700206	0.57253903	0.575383	0.5771058	0.5773449
0.0	0.5664157	0.5650811	0.5710573	0.571731	0.5740402	0.57062376	0.5713279	0.57559186	0.57595056	0.57580733
0.0	0.56985843	0.5668926	0.57120764	0.57360166	0.57485944	0.571627	0.5733982	0.57493347	0.5780145	0.57872075
0.0	0.5705875	0.5685137	0.5729777	0.57493013	0.5765821	0.57313836	0.5748818	0.57751995	0.5796424	0.579583
0.0	0.56928706	0.5657963	0.57048684	0.5722252	0.5739093	0.5698757	0.57255334	0.5749061	0.576907	0.57756364
0.0	0.56977326	0.56687784	0.5716676	0.5731118	0.5750586	0.57088447	0.573543	0.5766309	0.57799315	0.57813895
0.0	0.5694233	0.56611	0.57045966	0.5728197	0.57384825	0.57007927	0.5717428	0.57556427	0.57743317	0.5776571
0.0	0.5692922	0.5671604	0.5719637	0.5729396	0.5750147	0.5708597	0.5722391	0.5768913	0.57800853	0.57800853
0.0	0.5688048	0.56675744	0.57108384	0.57227606	0.5751009	0.57033134	0.5703485	0.57598126	0.5779452	0.57700443
0.0	0.56938136	0.5670142	0.57133853	0.57277644	0.5752232	0.5706447	0.5722422	0.5761304	0.5775786	0.5777133
0.0	0.56722844	0.566561	0.5700468	0.5712011	0.57570136	0.56901413	0.5705793	0.57589406	0.5767685	0.5766874
0.0	0.56736296	0.56596303	0.57079065	0.572023	0.5750113	0.5699411	0.57199895	0.576614	0.5765187	0.5779301
0.0	0.56863624	0.566229	0.5714032	0.572587	0.57399386	0.5702995	0.571989	0.5752943	0.5774016	0.5780673
0.0	0.5683539	0.56531763	0.5703947	0.5723276	0.574027	0.56946796	0.57131493	0.5757862	0.57651633	0.5773105
0.0	0.569272	0.56642616	0.5721497	0.5736983	0.5744113	0.5696323	0.5741568	0.5757833	0.57744557	0.5778756
0.0	0.569902	0.56685776	0.57111377	0.57312053	0.57451534	0.5704415	0.5729183	0.57602924	0.57753056	0.57785964
0.0	0.5690522	0.56601316	0.5692594	0.57240623	0.57322353	0.5683021	0.572947	0.57554	0.5766004	0.57719994
0.0	0.568275	0.565689	0.57039714	0.5726254	0.57377225	0.5695853	0.5731822	0.57643706	0.5764347	0.57818615
0.0	0.56937927	0.5658179	0.5704237	0.5715558	0.5736795	0.5697804	0.5714828	0.5755589	0.5765468	0.577893
0.0	0.56982684	0.5670817	0.57182646	0.572518	0.57325387	0.57114595	0.5714211	0.5758152	0.57761294	0.5783479
0.0	0.56951886	0.5662775	0.5717615	0.5725915	0.57307595	0.57105166	0.57297534	0.5758444	0.57742375	0.57926786
0.0	0.5713459	0.5672288	0.57254684	0.57404643	0.57663155	0.57012033	0.57259244	0.57579637	0.57782537	0.57776314
0.0	0.56989807	0.56662554	0.57077116	0.5734013	0.5749448	0.5712946	0.5732769	0.5761659	0.5784923	0.5783947
0.0	0.23800397	0.20586662	0.2102539	0.23608595	0.19753008	0.21182638	0.20311156	0.22952299	0.22446012	0.22683594
0.0	0.5683367	0.5650079	0.56868964	0.571777	0.5722947	0.5693222	0.57155883	0.57418305	0.5752559	0.57671
0.0	0.56921786	0.56614476	0.5699289	0.57286006	0.57398576	0.5702418	0.57212234	0.57590735	0.5767342	0.57750547
0.0	0.56874615	0.5660534	0.57084566	0.5728814	0.5736205	0.57018757	0.57199895	0.5753275	0.5771442	0.57714593
0.0	0.57012486	0.56746083	0.5728695	0.5736294	0.57537353	0.57136106	0.5722117	0.57559025	0.578611	0.5776883
0.0	0.56956595	0.5664391	0.57107186	0.57270074	0.57417035	0.5689269	0.57037747	0.572809	0.5775037	0.5772235
0.0	0.56938833	0.5649748	0.5704114	0.57177	0.5729063	0.56826013	0.57010686	0.5737766	0.576942	0.57575417
0.0	0.56919664	0.5674906	0.57150674	0.5734407	0.5755508	0.5708271	0.5720021	0.575097	0.5784074	0.579046
0.0	0.57033473	0.5658327	0.5701284	0.57300746	0.57466733	0.56900847	0.57300156	0.57454306	0.57747775	0.57679534
0.0	0.1334284	0.12615831	0.12243206	0.116646245	0.13369545	0.11670477	0.11317709	0.1352839	0.123598725	0.118421756
0.0	0.56944996	0.5656987	0.57080483	0.5725133	0.5739596	0.56943643	0.57288665	0.5753317	0.57640827	0.5774261
0.0	0.56822777	0.5652441	0.5690029	0.5721418	0.57270974	0.56960064	0.57190746	0.5743414	0.57580644	0.5770956
0.0	0.56764084	0.5665921	0.5714376	0.5726165	0.57448095	0.5713587	0.57363135	0.5749399	0.57735294	0.57699984
0.0	0.56781286	0.56521046	0.5703545	0.5704165	0.57268715	0.56921923	0.57250744	0.57467306	0.57570916	0.5777198
0.0	0.5690771	0.5661216	0.57061577	0.57206136	0.5737131	0.5704829	0.5724779	0.57544166	0.57637954	0.57848567
0.0	0.5698165	0.5664986	0.5710946	0.5734638	0.5750506	0.5713281	0.5730514	0.576135	0.5782451	0.5778814
0.0	0.5718961	0.5697424	0.5736424	0.5763947	0.5763142	0.57373965	0.57441825	0.5785502	0.58039445	0.57889265
0.0	0.5705433	0.5664327	0.5710646	0.57425517	0.5749494	0.5720837	0.57312924	0.5761256	0.57840884	0.5773245
0.0	0.16332607	0.17514531	0.16493458	0.16870824	0.178618	0.1698496	0.18008639	0.15209152	0.19612308	0.15615556
0.0	0.16108103	0.16546841	0.1775708	0.1638657	0.19319546	0.17430715	0.16323657	0.1870005	0.18131432	0.18079221
0.0	0.20234732	0.20617737	0.21905588	0.20494346	0.23483533	0.21516262	0.20432454	0.2288884	0.22323182	0.22281283
0.0	0.56962645	0.566566	0.5712198	0.5726164	0.573859	0.56979954	0.5725972	0.5755294	0.57681125	0.57787675
0.0	0.570609	0.5679194	0.57345265	0.5736733	0.5752453	0.5718009	0.5736473	0.5778684	0.5786656	0.5779516
0.0	0.20491938	0.21659246	0.2069533	0.21038067	0.22101338	0.2112556	0.2219436	0.19439638	0.23863558	0.19808719
0.0	0.57000697	0.56755066	0.573216	0.5735707	0.57519126	0.5721808	0.5743176	0.57862717	0.5787937	0.578406
0.0	0.5699152	0.566482	0.5712021	0.57311296	0.5743315	0.570517	0.5728935	0.5756542	0.5774039	0.5776418
0.0	0.5693286	0.56589556	0.571905	0.57370824	0.5746157	0.57156664	0.5740682	0.5766918	0.5771604	0.5800413
0.0	0.56877786	0.56500536	0.56925994	0.57316864	0.57165366	0.5686144	0.5731979	0.57319635	0.57553625	0.5759015
0.0	0.56899345	0.5653693	0.5700513	0.5720723	0.5732481	0.56889135	0.57214695	0.5746926	0.5759532	0.57646435
0.0	0.5701413	0.5668401	0.5711282	0.57331365	0.5743776	0.57102114	0.5727951	0.57595295	0.5773293	0.57772166
0.0	0.5707842	0.566392	0.5696265	0.5722377	0.5740639	0.5698193	0.57246906	0.5757355	0.57579565	0.57587343
0.0	0.57103264	0.56666917	0.5703797	0.5738588	0.5730055	0.5701907	0.5733901	0.57425827	0.5764864	0.5772635
0.0	0.5682756	0.56559587	0.5695757	0.5721263	0.5733722	0.5691725	0.57217866	0.5755134	0.5759704	0.576201
0.0	0.5695961	0.5661263	0.5717539	0.57280767	0.5754011	0.57068264	0.5725893	0.5757637	0.5771493	0.5769806
0.0	0.5687142	0.56524813	0.57062167	0.57256466	0.5741338	0.5695164	0.571859	0.57504696	0.57641166	0.57650757
0.0	0.57095385	0.5650913	0.5731063	0.57446843	0.57518053	0.5713029	0.57347053	0.57695484	0.57743484	0.5782903
0.0	0.56911033	0.56515574	0.57173365	0.5734935	0.575001	0.56916714	0.5730953	0.5766958	0.57659686	0.5773709
0.0	0.5699633	0.56668395	0.57141554	0.57306886	0.57453966	0.57169026	0.5732229	0.57646537	0.5775903	0.5785332
0.0	0.56932396	0.5662946	0.57285476	0.5747621	0.57514334	0.57131016	0.57359755	0.57758516	0.5788788	0.580032
0.0	0.57063705	0.56762105	0.5723528	0.5742618	0.5757241	0.5711289	0.57344615	0.576507	0.57856935	0.5777129
0.0	0.57082194	0.5671599	0.5718205	0.57430756	0.5748906	0.5708713	0.5729994	0.5762991	0.5789363	0.5781528
0.0	0.57143986	0.56782883	0.57267535	0.5745381	0.5756237	0.57141376	0.5733198	0.5768891	0.57923263	0.5784593
0.0	0.5697011	0.5656008	0.5709787	0.5721845	0.57488865	0.56839925	0.57307583	0.5744061	0.5756091	0.57847977
0.0	0.5704086	0.56728834	0.57312477	0.5736045	0.5751719	0.5708226	0.57286906	0.5766719	0.57843715	0.5780923
0.0	0.57001597	0.56634915	0.57177997	0.57352966	0.5735032	0.57199144	0.57388806	0.5761639	0.5776507	0.577949
0.0	0.5693784	0.56614155	0.5710474	0.5726166	0.5747228	0.57122755	0.5722999	0.5759068	0.57812685	0.57758063
0.0	0.56978077	0.56597155	0.5701003	0.5723214	0.5739512	0.5700083	0.57201856	0.5751122	0.57657784	0.577445
0.0	0.15108578	0.14711848	0.1587543	0.18518738	0.18654044	0.15745471	0.12840621	0.1360632	0.18284571	0.17282943
0.0	0.56929463	0.5665072	0.5717343	0.5728446	0.57424515	0.57106763	0.572837	0.5754357	0.57695323	0.57799685
0.0	0.16536422	0.16733953	0.16066293	0.1633116	0.16910553	0.16947472	0.16935275	0.16804688	0.19814835	0.17040405
0.0	0.5700468	0.56698257	0.5716553	0.5731355	0.57544553	0.5710586	0.5729253	0.57719123	0.5780107	0.57706344
0.0	0.5705905	0.56747466	0.572172	0.5740969	0.5755833	0.5715679	0.5734057	0.5782028	0.5785675	0.57822824
0.0	0.5694298	0.5660732	0.57067335	0.5721317	0.5744979	0.569578	0.5724168	0.5754892	0.5771486	0.5780975
0.0	0.56980217	0.5665264	0.5712824	0.5725217	0.57445955	0.5706554	0.57316893	0.5761753	0.5774767	0.5781459
0.0	0.5698889	0.5663866	0.5706936	0.5725314	0.57413083	0.5704214	0.57251304	0.5749142	0.57651573	0.5777711
0.0	0.57054	0.56731254	0.5717552	0.57301277	0.57497245	0.5705355	0.5737561	0.57474124	0.5776032	0.57760745
0.0	0.5709906	0.5679812	0.5727116	0.574314	0.5760037	0.57152313	0.5743483	0.5757418	0.57834774	0.57878685
0.0	0.083934925	0.0905947	0.07740856	0.07422457	0.073609166	0.09894373	0.08706144	0.08937835	0.10663853	0.08431869
0.0	0.5704844	0.56746507	0.57193077	0.5742078	0.57546926	0.5708696	0.5743579	0.5772372	0.5773041	0.5801397
0.0	0.56913817	0.5660469	0.56983525	0.57448757	0.5745644	0.5702138	0.5735481	0.57580274	0.5765018	0.5796708
0.0	0.5650582	0.5645407	0.56825024	0.57186514	0.57202053	0.56866527	0.5701124	0.5739654	0.5748387	0.5759571
0.0	0.5658024	0.56471956	0.5689775	0.5716553	0.57244456	0.56968415	0.57007205	0.57541025	0.57498103	0.5756106
0.0	0.56676507	0.56549793	0.5704292	0.5717409	0.5740493	0.57056695	0.5716317	0.57568455	0.57634574	0.57682586
0.0	0.5708622	0.5680168	0.5722621	0.57469594	0.57668525	0.57214	0.5740047	0.5778803	0.5793472	0.57874995
0.0	0.5691213	0.5629859	0.5678709	0.570651	0.5720965	0.5673984	0.57133913	0.5730083	0.5741529	0.5755831
0.0	0.5705783	0.5666972	0.5711041	0.5732839	0.5752371	0.5703273	0.5726833	0.57633525	0.57775384	0.5778255
0.0	0.569344	0.5663398	0.57062083	0.57336533	0.5750702	0.57090455	0.5724111	0.57546175	0.57788664	0.57809466
0.0	0.5698521	0.56720054	0.5720284	0.5736337	0.5752661	0.57141244	0.57333076	0.5768946	0.5785398	0.57812375
0.0	0.5690242	0.5668213	0.5718612	0.5736543	0.575006	0.5714903	0.5732062	0.5766886	0.57828075	0.5780359
0.0	0.57003933	0.5662161	0.5707616	0.5727883	0.5733383	0.5704455	0.572739	0.5760449	0.57638556	0.5778886
0.0	0.56707865	0.5659218	0.5692987	0.57114077	0.57356584	0.5706152	0.57145464	0.5733815	0.57770604	0.57716143
0.0	0.56789017	0.56583273	0.57020426	0.5715819	0.573686	0.5703781	0.57146657	0.5744436	0.5757626	0.5766696
0.0	0.56884444	0.5652114	0.57000065	0.571939	0.57282174	0.56989205	0.5719287	0.5745922	0.57584417	0.5762718
0.0	0.57175815	0.56958413	0.5740521	0.5752465	0.5775718	0.5728472	0.57416844	0.577822	0.57934016	0.578734
0.0	0.005409768	0.005994133	0.004744536	0.004033443	0.003806083	0.0044055367	0.004553424	0.004215484	0.0059561795	0.004202158
0.0	0.078589775	0.09036557	0.07670297	0.07430359	0.06637997	0.07369148	0.0716474	0.07539495	0.07391864	0.06717361
0.0	0.5690022	0.56443197	0.5688446	0.57207	0.5730116	0.5698577	0.5717311	0.57437414	0.5758244	0.57701993
0.0	0.56914103	0.5665818	0.5716719	0.5738406	0.5741896	0.57066387	0.5746748	0.57677376	0.57715493	0.5784796
0.0	0.5723846	0.56661594	0.57181925	0.57401186	0.57556826	0.5714444	0.5735008	0.5782109	0.5779003	0.57733405
0.0	0.56910723	0.5660659	0.57078856	0.57240003	0.5740743	0.5700103	0.57180494	0.57519674	0.5774268	0.57805026
0.0	0.56874955	0.5654946	0.5698762	0.5719737	0.5735782	0.5694388	0.5720809	0.57580453	0.57609075	0.5789653
0.0	0.5709681	0.56812227	0.5721754	0.5751577	0.57660466	0.57127017	0.57354456	0.5772565	0.5786907	0.57787555
0.0	0.56892747	0.5660599	0.5703925	0.573519	0.574379	0.5698452	0.57320803	0.5750553	0.5768163	0.57737446
0.0	0.00535581	0.0073997704	0.005114741	0.0047722114	0.0036989213	0.004700239	0.0044179526	0.0049019833	0.004619382	0.0037470632
0.0	0.0061480575	0.006565695	0.005300029	0.003800847	0.004231676	0.0048150737	0.004881184	0.003332186	0.0075664776	0.0039271745
0.0	0.5700469	0.5660618	0.5711257	0.57275087	0.5748261	0.56959903	0.57308656	0.5758139	0.5769925	0.5771279
0.0	0.5706819	0.56690437	0.5718546	0.5742366	0.57619476	0.5713421	0.57368404	0.5772877	0.5785981	0.5775092
0.0	0.5709304	0.56542903	0.5698976	0.57076627	0.57331395	0.56952965	0.5709547	0.57508457	0.5748718	0.57821
0.0	0.5695909	0.5639641	0.5690671	0.5708725	0.5737528	0.5673918	0.5714394	0.57463384	0.5744715	0.5760014
0.0	0.56934965	0.56613785	0.5705435	0.5728036	0.57428956	0.56995326	0.57311016	0.5745698	0.57755065	0.57797503
0.0	0.5693433	0.5662138	0.5716379	0.5729133	0.57447934	0.5702613	0.5738014	0.575402	0.57674515	0.5772713
0.0	0.1283061	0.1283576	0.13770916	0.11702805	0.11998463	0.13936426	0.122604586	0.12199917	0.13997303	0.12674534
0.0	0.5702292	0.56688255	0.57171685	0.5733967	0.5746258	0.57112056	0.5728554	0.57604945	0.5778218	0.57823217
0.0	0.5708485	0.5658855	0.5702205	0.5721559	0.5741194	0.57023793	0.5733325	0.57602555	0.57627994	0.57861674
0.0	0.5676421	0.5658681	0.5697771	0.5717455	0.57264006	0.57006294	0.5719234	0.5733986	0.57604563	0.5770551
0.0	0.568372	0.56749	0.57154864	0.5730755	0.574365	0.57157564	0.57340825	0.57598746	0.5776755	0.57791823
0.0	0.57026076	0.56638	0.57169265	0.5726133	0.57490855	0.5703591	0.5723349	0.5760559	0.5772181	0.5782155
0.0	0.007823218	0.006506149	0.005799092	0.0053817616	0.0046838718	0.004652007	0.0030953225	0.0032527572	0.0030895818	0.0059633804
0.0	0.0014810101	0.0006700002	0.0009520625	0.0008883338	0.0008516122	0.0009330164	0.0008022331	0.00060621527	0.00053530786	0.0009890189
0.0	0.5695427	0.56635624	0.57152164	0.57287025	0.5748064	0.5709823	0.57270545	0.57583934	0.577402	0.57746315
0.0	0.56740165	0.5655586	0.5711836	0.57273555	0.57448065	0.5693763	0.5721048	0.57491904	0.5764384	0.5768264
0.0	0.569812	0.56719416	0.572982	0.57335484	0.57557946	0.570827	0.57323635	0.5759711	0.57778263	0.5780783
0.0	0.57059056	0.5662108	0.5710457	0.57036364	0.57269293	0.57019293	0.57248825	0.5749893	0.5766221	0.57780087
0.0	0.5696159	0.5671089	0.5723212	0.5737026	0.57517844	0.5715613	0.57287705	0.5766219	0.5783658	0.57758635
0.0	0.56914556	0.5659421	0.57055664	0.5723093	0.573672	0.5702259	0.5714177	0.5751546	0.5774816	0.5778163
0.0	0.5696976	0.5651805	0.5704212	0.5721263	0.5724164	0.5698269	0.5707284	0.57448906	0.57657325	0.576587
0.0	0.56999475	0.5669753	0.57225883	0.57386166	0.57492036	0.57115823	0.57316816	0.57610965	0.5779478	0.5780818
0.0	0.5693768	0.56642467	0.57326794	0.5749998	0.5746416	0.5708125	0.57382125	0.57582146	0.57806087	0.57797754
0.0	0.5679542	0.5648949	0.57067674	0.57227975	0.5747242	0.56918436	0.57223964	0.5750312	0.5762574	0.57764643
0.0	0.56930137	0.56563747	0.5720755	0.5725996	0.57515395	0.57022333	0.5733493	0.5760434	0.5773113	0.57937294
0.0	0.56722677	0.56459576	0.56974965	0.5716184	0.5738785	0.56896013	0.5715062	0.57491297	0.5751168	0.5761613
0.0	0.5678474	0.5650393	0.57022244	0.5712768	0.57346267	0.56977516	0.57188314	0.5758071	0.5750308	0.5764046
0.0	0.5694237	0.5659273	0.5703032	0.5722751	0.5736591	0.56998914	0.5714343	0.5750637	0.57699364	0.5778598
0.0	0.57106507	0.5667351	0.5699369	0.5731661	0.57425463	0.5706727	0.57124615	0.5757831	0.57757956	0.5766263
0.0	0.5701737	0.56687504	0.5711049	0.57333034	0.57449615	0.5711952	0.57246315	0.57573324	0.57789874	0.57722247
0.0	0.57000315	0.5660736	0.56922823	0.57314074	0.5731562	0.57094187	0.57135355	0.5745035	0.57788926	0.57496774
0.0	0.5671108	0.56289047	0.5687208	0.57273304	0.5724378	0.5675523	0.5705088	0.5742751	0.5748229	0.5748382
0.0	0.56783897	0.56291443	0.56687105	0.5703537	0.57145154	0.56649756	0.5690225	0.573061	0.57411385	0.57448745
0.0	0.5697748	0.56680065	0.5710336	0.57280093	0.5742766	0.57088786	0.5726913	0.57549196	0.5774998	0.5774477
0.0	0.56693465	0.5649793	0.5689952	0.5718571	0.5722801	0.56911415	0.5725121	0.57447135	0.5766212	0.575785
0.0	0.56855845	0.56669205	0.5716486	0.5722976	0.575237	0.571091	0.5721861	0.57533276	0.5764568	0.5774673
0.0	0.56904674	0.56752557	0.5719206	0.57227194	0.57584625	0.57138646	0.57158905	0.57625324	0.57897747	0.57761264
0.0	0.5681276	0.56479543	0.5713929	0.57210463	0.5742136	0.57057977	0.5744053	0.5740714	0.57526827	0.5777868
0.0	0.56935626	0.56558055	0.5711358	0.57358974	0.5745278	0.57102823	0.5740846	0.5750812	0.576647	0.5789832
0.0	0.57024544	0.5669624	0.5716011	0.5723041	0.5754926	0.5705619	0.5726607	0.5758041	0.57748973	0.57801867
0.0	0.57024544	0.5669624	0.5716011	0.5723041	0.5754926	0.5705619	0.5726607	0.5758041	0.57748973	0.57801867
0.0	0.56833637	0.56347173	0.56832945	0.57069606	0.5724927	0.56894684	0.5713837	0.57302123	0.5748003	0.57482654
0.0	0.56961143	0.56554997	0.5695882	0.5713049	0.57339656	0.56956035	0.5706297	0.5751781	0.5766545	0.5762896
0.0	0.5702192	0.5672654	0.5714813	0.5734355	0.5749469	0.5713476	0.5728463	0.57637936	0.57817316	0.5778097
0.0	0.56880903	0.56491756	0.5689087	0.57036304	0.57243925	0.5694625	0.5702514	0.57387906	0.5759475	0.57627475
0.0	0.5720628	0.56834143	0.5716358	0.57334167	0.5759615	0.5712477	0.5760309	0.57707256	0.5780263	0.5812609
0.0	0.5688252	0.56470984	0.5688932	0.5717322	0.5725829	0.5688884	0.57205415	0.5745125	0.5757487	0.5775151
0.0	0.57012343	0.56661284	0.5715751	0.57297903	0.5736424	0.5700349	0.5728887	0.57561445	0.5773169	0.57704425
0.0	0.57031864	0.5665958	0.5703008	0.57317907	0.57433295	0.57087886	0.57394844	0.5759866	0.57743603	0.57965565
0.0	0.118592426	0.11961771	0.13102017	0.116134495	0.11730122	0.11596878	0.11328462	0.13404204	0.13518311	0.120327696
0.0	0.56964594	0.56714195	0.57101375	0.5741608	0.57516485	0.5702736	0.57412136	0.5772758	0.5783418	0.57722247
0.0	0.56880885	0.56618935	0.5709967	0.5724661	0.57400006	0.5697098	0.57294947	0.5756368	0.5768261	0.5779934
0.0	0.56804436	0.5667318	0.5705217	0.5729262	0.57426167	0.57126707	0.57265574	0.575837	0.57670754	0.57820904
0.0	0.5697965	0.5665779	0.57157165	0.5732818	0.5745247	0.57103795	0.5728246	0.5758668	0.57753915	0.577686
0.0	0.56944954	0.5662875	0.5710956	0.572979	0.5744826	0.5708005	0.5735527	0.57565033	0.5762834	0.57774556
0.0	0.5686434	0.5658637	0.56929123	0.5730383	0.57428706	0.56979835	0.5720644	0.57606184	0.5775037	0.5758777
0.0	0.5699807	0.56660366	0.57086223	0.5729473	0.5740831	0.56998384	0.57149327	0.57506156	0.5768931	0.57673115
0.0	0.5678304	0.5654136	0.56945163	0.57339835	0.5733297	0.5687775	0.5721142	0.5741667	0.5765922	0.57789207
0.0	0.56981057	0.5667472	0.5717614	0.57303745	0.57575506	0.5705476	0.5727816	0.576493	0.5770313	0.57880133
0.0	0.5683988	0.56550527	0.5704107	0.57190984	0.5738721	0.56974185	0.5713014	0.57564616	0.5761889	0.57809305
0.0	0.5686973	0.5664219	0.57105076	0.57301897	0.5747627	0.5705618	0.572427	0.5761475	0.5772697	0.5780181
0.0	0.5683688	0.56663567	0.571247	0.57287365	0.5753538	0.5716918	0.57204	0.57639766	0.5783064	0.5802279
0.0	0.56863415	0.56485635	0.5702949	0.5724708	0.57346475	0.5702088	0.57181513	0.5734151	0.57708764	0.5772616
0.0	0.57049406	0.5676083	0.5723278	0.5742653	0.5759239	0.57179254	0.5742577	0.57744914	0.5791823	0.5779908
0.0	0.5701258	0.5672023	0.5720228	0.5739985	0.5754633	0.5717781	0.5735724	0.576856	0.57812065	0.5773775
0.0	0.5721849	0.5676004	0.572077	0.5740916	0.57545185	0.5721062	0.57423186	0.5769539	0.57927316	0.57894087
0.0	0.5710421	0.568093	0.57226396	0.57358146	0.5761261	0.5714692	0.57333857	0.57572746	0.57850194	0.57936674
0.0	0.56883943	0.5640234	0.56919104	0.5709393	0.5721275	0.567984	0.5717313	0.57458574	0.5752726	0.5775105
0.0	0.569907	0.56715333	0.5726264	0.5741729	0.57526255	0.57146215	0.57369196	0.5765863	0.57805765	0.579074
0.0	0.56999016	0.56674665	0.57159317	0.5730891	0.5747193	0.57009614	0.573468	0.5759714	0.5776314	0.57880723
0.0	0.56834966	0.56425285	0.5682938	0.57146627	0.57183075	0.5691367	0.57082355	0.57376575	0.5749321	0.57635593
0.0	0.5713048	0.5685051	0.572719	0.5747459	0.5758199	0.572583	0.57464385	0.5776031	0.57835793	0.5794407
0.0	0.5692679	0.5665439	0.5719069	0.5741386	0.57509667	0.5717442	0.57345265	0.5761052	0.5780836	0.5787762
0.0	0.5697539	0.56698006	0.5723527	0.5740479	0.57514733	0.5716634	0.5733337	0.57635623	0.57819706	0.57845646
0.0	0.5700386	0.5670609	0.57172596	0.57368916	0.5745905	0.57132393	0.5726068	0.57638204	0.5777334	0.5779164
0.0	0.5695305	0.5667243	0.5714033	0.5743964	0.57348675	0.5713925	0.5718564	0.5767747	0.57731044	0.5773987
0.0	0.5706424	0.5677021	0.57240087	0.5735428	0.57570696	0.57143164	0.57366866	0.57655495	0.5775143	0.578052
0.0	0.5696367	0.56695867	0.5715558	0.57301104	0.57520396	0.57050514	0.5728681	0.5757946	0.577076	0.5790828
0.0	0.569372	0.56698143	0.5711696	0.57272106	0.5746674	0.57082576	0.5723429	0.57552016	0.5773618	0.57820034
0.0	0.569372	0.56698143	0.5711696	0.57272106	0.5746674	0.57082576	0.5723429	0.57552016	0.5773618	0.57820034
0.0	0.5702784	0.5672015	0.5728353	0.5739811	0.57532156	0.5713198	0.5737657	0.575238	0.5780336	0.5780052
0.0	0.5686948	0.56626093	0.57210255	0.574411	0.57488084	0.5714031	0.5731017	0.5758131	0.5774139	0.57785153
0.0	0.5689346	0.5657507	0.56960773	0.572394	0.574184	0.5704586	0.5722961	0.5743148	0.57723534	0.57679695
0.0	0.5703355	0.56627494	0.5706835	0.5734136	0.5753923	0.57068425	0.572388	0.57665133	0.57764107	0.577392
0.0	0.19715337	0.20280828	0.19973733	0.19914159	0.18368681	0.21217808	0.22106074	0.19388752	0.19318154	0.20086582
0.0	0.56899625	0.56543916	0.56990457	0.5740838	0.5736687	0.5710817	0.57198095	0.5757411	0.5772836	0.5771019
0.0	0.14830054	0.15424329	0.1505863	0.15043767	0.13565241	0.16305777	0.17151918	0.14595735	0.14420617	0.15130968
0.0	0.56792027	0.5643281	0.5697827	0.5716611	0.5725798	0.5689647	0.572591	0.57491684	0.57620764	0.57733154
0.0	0.56826186	0.5646343	0.56997883	0.5713021	0.5726525	0.56920016	0.57151186	0.5746726	0.57620776	0.57716835
0.0	0.5685603	0.5655514	0.57061905	0.57241166	0.5735438	0.5700204	0.5726373	0.5751742	0.5772885	0.5770933
0.0	0.5699365	0.5664728	0.5708355	0.57143515	0.5748778	0.56936723	0.5723115	0.5747329	0.57635313	0.5780993
0.0	0.57067215	0.5649783	0.5693041	0.57014555	0.5729355	0.56773144	0.571536	0.57393056	0.57520396	0.5779655
0.0	0.5702471	0.5668678	0.57224834	0.57286143	0.57483464	0.57032424	0.5725679	0.57584435	0.57744634	0.577878
0.0	0.56988555	0.5667366	0.5714516	0.5732909	0.57426924	0.5702067	0.57281595	0.57633364	0.5767231	0.5783141
0.0	0.5705423	0.56786567	0.5716288	0.57498235	0.5760018	0.571369	0.5740415	0.57674885	0.5779328	0.5782972
0.0	0.5697767	0.56641316	0.57019776	0.5727772	0.5742837	0.5705135	0.5725472	0.57543236	0.5777729	0.5774999
0.0	0.5693042	0.5665118	0.5710646	0.5726327	0.5740074	0.5699983	0.5720466	0.5757106	0.5776691	0.57761085
0.0	0.5691647	0.5671294	0.5731099	0.57589155	0.57528746	0.57132864	0.5750791	0.5767259	0.57897884	0.578074
0.0	0.5699115	0.56663525	0.57188433	0.57360464	0.5747178	0.5714606	0.5731184	0.57624394	0.5779488	0.5783113
0.0	0.57021695	0.56685084	0.5713002	0.57349986	0.575159	0.5711594	0.5732752	0.57647836	0.5781166	0.5777385
0.0	0.5714306	0.56480235	0.56908005	0.5727635	0.5739273	0.56826144	0.57209444	0.5735273	0.5761206	0.57550484
0.0	0.5697585	0.566496	0.5714929	0.57303774	0.57464755	0.5711253	0.57226646	0.57600796	0.5776126	0.57767
0.0	0.5673796	0.56489545	0.5705526	0.57201505	0.5743178	0.57011575	0.57155687	0.57462335	0.5760351	0.5769255
0.0	0.57012606	0.56687415	0.5712834	0.5713348	0.5744203	0.57204926	0.5699345	0.5755963	0.5764537	0.5778736
0.0	0.5707727	0.5659712	0.5705266	0.5727881	0.57487917	0.570666	0.57132965	0.5761426	0.578274	0.5761449
0.0	0.57033986	0.5647338	0.5691715	0.5720178	0.5738295	0.568652	0.57087904	0.5749936	0.5772107	0.5745855
0.0	0.57016456	0.56648904	0.5713475	0.57317305	0.57431906	0.5711794	0.57297784	0.5753771	0.5776524	0.57816887
0.0	0.5694946	0.56667864	0.5710309	0.57264286	0.5742072	0.5704337	0.5723403	0.5756893	0.5776067	0.57766765
0.0	0.5706986	0.5660541	0.57080925	0.57332075	0.5737784	0.5706599	0.5737928	0.57450795	0.5783367	0.57891035
0.0	0.5699715	0.5647217	0.57007796	0.57259023	0.57253575	0.57088655	0.57315546	0.57325566	0.5770269	0.57828236
0.0	0.5699576	0.5662914	0.5709777	0.5722174	0.57492244	0.56999594	0.5722765	0.57399356	0.57691646	0.57643956
0.0	0.5717784	0.5672524	0.57128143	0.57378757	0.57524794	0.5712653	0.5745134	0.57569355	0.57756823	0.57848966
0.0	0.57026696	0.56710905	0.57144123	0.57308364	0.5746894	0.57105285	0.57296246	0.57599586	0.57747036	0.5777634
0.0	0.5697359	0.56665653	0.5713114	0.5731775	0.57461965	0.57078296	0.57254237	0.57574147	0.5775332	0.5778837
0.0	0.56880265	0.5659807	0.5706218	0.57174414	0.57356954	0.57020354	0.57239085	0.5756215	0.57632095	0.5786828
0.0	0.5662281	0.56412274	0.5702215	0.5711257	0.5730966	0.569472	0.57185227	0.5748308	0.57622707	0.5780763
0.0	0.56847054	0.56530845	0.56995165	0.5726056	0.5735886	0.5694985	0.57163095	0.5745323	0.5766094	0.5772841
0.0	0.56898695	0.56650573	0.5708974	0.57254696	0.5741311	0.57044035	0.57245183	0.57555395	0.5774244	0.57778996
0.0	0.5678506	0.56581724	0.5695643	0.57200956	0.5731129	0.56929755	0.57244366	0.57476366	0.5756868	0.57664555
0.0	0.5703298	0.5668928	0.5704065	0.572277	0.57383305	0.5704436	0.5731014	0.5754232	0.5763895	0.57686293
0.0	0.5714791	0.5673109	0.572784	0.57442474	0.5752112	0.5716766	0.5738671	0.57704586	0.578776	0.5786177
0.0	0.5704455	0.5666909	0.57157505	0.5731571	0.57460177	0.57071424	0.5724564	0.5759582	0.57724273	0.5778295
0.0	0.5683629	0.5655102	0.57029986	0.5715697	0.5726669	0.56926715	0.57184774	0.5742273	0.5763419	0.5769122
0.0	0.57001054	0.5658244	0.5717928	0.5724768	0.57275414	0.5700601	0.57382417	0.57585144	0.57797104	0.5776871
0.0	0.5708969	0.56680775	0.5712285	0.57304645	0.57475865	0.57095206	0.57281196	0.57537395	0.57750285	0.57797915
0.0	0.57005936	0.5668201	0.57113874	0.57286614	0.5750957	0.5710692	0.5730538	0.57544285	0.577438	0.5776829
0.0	0.567348	0.5653705	0.5703319	0.5713761	0.57334465	0.56935245	0.5730459	0.5741241	0.5757016	0.576923
0.0	0.5703105	0.56522983	0.5704673	0.5724688	0.5742836	0.56968284	0.5730092	0.57541686	0.5758437	0.57802683
0.0	0.5700855	0.5658693	0.5693509	0.57195735	0.57408684	0.56905025	0.57289106	0.5750383	0.57502156	0.5779799
0.0	0.56976724	0.56724256	0.5714716	0.57324135	0.57496804	0.571168	0.5728504	0.57607555	0.57755727	0.5784664
0.0	0.5680514	0.5681008	0.5718313	0.57385606	0.5759768	0.5731383	0.57444936	0.5770891	0.5777387	0.579936
0.0	0.5685802	0.56736016	0.5705126	0.5728294	0.57480854	0.57084674	0.57270944	0.5757022	0.57669383	0.5793235
0.0	0.5680389	0.5663628	0.57102346	0.57283694	0.57456475	0.57085717	0.57306343	0.5765181	0.5764814	0.57924765
0.0	0.56501037	0.56247574	0.5689416	0.5697649	0.572592	0.56822926	0.56878597	0.57296944	0.57419896	0.57549727
0.0	0.57048124	0.56632346	0.57204163	0.57332367	0.5749151	0.5713167	0.5728985	0.5761334	0.5777319	0.57794106
0.0	0.57083315	0.56698525	0.57146806	0.57382673	0.574923	0.57184714	0.57517636	0.5770215	0.578176	0.5785751
0.0	0.5691803	0.5637967	0.5710489	0.5718862	0.57265073	0.570753	0.5725985	0.5741453	0.5762033	0.57734436
0.0	0.57059044	0.5684589	0.572478	0.5742865	0.57595164	0.5728535	0.5741547	0.5772191	0.57902175	0.5781623
0.0	0.569606	0.56687087	0.5713732	0.5734511	0.57508975	0.5713089	0.57277703	0.57613474	0.5780914	0.57743937
0.0	0.5677167	0.5655181	0.5704441	0.57200414	0.5730866	0.5695681	0.57148415	0.5745916	0.5766194	0.5773876
0.0	0.5665502	0.5656469	0.56974626	0.57185185	0.5730692	0.5701555	0.5724522	0.57418466	0.5755241	0.57592833
0.0	0.5688247	0.5659764	0.5706097	0.5724396	0.5741473	0.5697438	0.5724778	0.57492214	0.5767474	0.5772934
0.0	0.5695826	0.5668165	0.5713359	0.57270277	0.5749423	0.57048035	0.5722439	0.5758416	0.5773339	0.57725435
0.0	0.56831324	0.5652605	0.56825066	0.5706501	0.5729701	0.5692465	0.57215536	0.5734933	0.5763582	0.57748795
0.0	0.5697734	0.56585044	0.5705995	0.5728015	0.5735334	0.57259554	0.57379794	0.57625645	0.57684755	0.5780963
0.0	0.56964374	0.5665638	0.5716139	0.5736202	0.5744083	0.57152826	0.57228965	0.5761923	0.57772815	0.57800835
0.0	0.56948715	0.56652355	0.5713526	0.57314277	0.57445586	0.57051086	0.5722762	0.57620525	0.5775608	0.57736766
0.0	0.5693698	0.56673276	0.57138133	0.5727838	0.5745485	0.5706549	0.57273656	0.57626784	0.57791775	0.57822204
0.0	0.5694592	0.56802964	0.5719589	0.5737028	0.57519746	0.57173914	0.57429343	0.5773313	0.5779532	0.57874686
0.0	0.571115	0.56715244	0.5717901	0.5727896	0.5748833	0.5705336	0.5726442	0.5768401	0.57774794	0.57861876
0.0	0.56814647	0.56525993	0.56962925	0.57218295	0.5737316	0.5707276	0.5708796	0.5756935	0.5762113	0.5768298
0.0	0.5696092	0.5660816	0.5705176	0.5728574	0.572763	0.57053685	0.57273227	0.57474047	0.57711375	0.57778746
0.0	0.5683842	0.5658689	0.56978345	0.57133675	0.57367986	0.57102984	0.57214403	0.57444906	0.5768737	0.57720184
0.0	0.57050085	0.56761104	0.5718517	0.57404697	0.57584846	0.57133234	0.5734519	0.5773032	0.57856464	0.57837063
0.0	0.57072693	0.5676084	0.5719726	0.574343	0.5759612	0.57199603	0.5736629	0.5776697	0.5787175	0.5784029
0.0	0.56953126	0.5671564	0.5721044	0.5735103	0.5754175	0.5710569	0.57413906	0.5756926	0.5781755	0.5779962
0.0	0.566718	0.5641889	0.56853694	0.57217306	0.5733853	0.56825274	0.5729666	0.5736575	0.5758667	0.57592225
0.0	0.5691212	0.5663785	0.57117456	0.57280344	0.57425445	0.5700378	0.57274735	0.5753951	0.57705426	0.57760507
0.0	0.5689316	0.5660143	0.5707367	0.57230467	0.5744559	0.5704315	0.5737529	0.57516783	0.5756497	0.57662344
0.0	0.5689937	0.5651401	0.5701082	0.57146907	0.57368886	0.57005095	0.5735325	0.5730359	0.5754211	0.5762169
0.0	0.5708669	0.5674171	0.5722172	0.5736129	0.5753463	0.5707728	0.5748632	0.57465637	0.5778538	0.5780042
0.0	0.5706577	0.56717235	0.5720347	0.57308716	0.5745209	0.57091814	0.5737154	0.5746383	0.57787246	0.5778388
0.0	0.5696414	0.5661868	0.5703611	0.57262963	0.57427436	0.569811	0.57081723	0.57572097	0.57677525	0.57630736
0.0	0.56919086	0.5669613	0.5710749	0.5721871	0.5739741	0.571051	0.57160693	0.5764137	0.5782863	0.5764394
0.0	0.5688525	0.5660886	0.57105553	0.572489	0.57367384	0.5705021	0.5718867	0.57554185	0.577527	0.5779393
0.0	0.5700421	0.5667218	0.5711962	0.57364875	0.5747615	0.57099956	0.57391226	0.57634884	0.5783548	0.57767457
0.0	0.569438	0.56612873	0.57028306	0.571988	0.57447773	0.5703935	0.57188827	0.57591844	0.57742167	0.5770121
0.0	0.56895113	0.5657403	0.57027406	0.57193846	0.57285964	0.5689909	0.57176775	0.5751005	0.57584816	0.5771118
0.0	0.5674915	0.56335133	0.5679145	0.56988996	0.57016903	0.56647825	0.5694859	0.57270974	0.574066	0.5745839
0.0	0.57039505	0.5650078	0.56971055	0.572398	0.57348555	0.5693686	0.5728208	0.5743843	0.57701015	0.5765868
0.0	0.5696375	0.5663821	0.5706714	0.57249194	0.57397896	0.5698922	0.5718441	0.57508814	0.57739973	0.577874
0.0	0.56919116	0.5650986	0.569677	0.5724077	0.57292646	0.56859297	0.5711725	0.5730504	0.57593215	0.5767334
0.0	0.5700254	0.56699973	0.5715507	0.5732534	0.5748837	0.571142	0.5728046	0.57595366	0.57772726	0.57760537
0.0	0.5698927	0.5664506	0.5708029	0.57226545	0.5735313	0.5702367	0.57342106	0.5750125	0.57638913	0.576968
0.0	0.56887084	0.5659975	0.57093954	0.57173884	0.5734093	0.57061946	0.5731772	0.57541233	0.57636905	0.57781214
0.0	0.5704594	0.5679278	0.5725016	0.57360744	0.57558197	0.57160974	0.57374275	0.5765346	0.5784329	0.5785919
0.0	0.08195052	0.07085536	0.08136806	0.08425469	0.06455007	0.07657963	0.06968416	0.07996574	0.08160082	0.07850108
0.0	0.08171251	0.07080731	0.08121835	0.08397851	0.06422713	0.076626405	0.06943595	0.07993822	0.081536114	0.07856359
0.0	0.57058054	0.56693155	0.5722059	0.573836	0.57555753	0.5709576	0.5739337	0.5758287	0.57822967	0.5770392
0.0	0.5709709	0.5689283	0.5728194	0.5745399	0.5754848	0.5720919	0.57586354	0.5764421	0.5801213	0.5799928
0.0	0.5689707	0.5678951	0.57197386	0.5740161	0.57569325	0.57088906	0.57434785	0.575873	0.578291	0.57862943
0.0	0.5703051	0.566625	0.57130075	0.57263225	0.57481897	0.57055485	0.57300305	0.57633483	0.57737225	0.57801354
0.0	0.5695496	0.56585777	0.5713415	0.5727032	0.5738605	0.57058406	0.5725897	0.57590294	0.5771297	0.5776276
0.0	0.56960034	0.5665053	0.57096493	0.5733685	0.5742328	0.57037294	0.5724617	0.5751744	0.57683986	0.5776864
0.0	0.5697731	0.56662065	0.5710513	0.57259667	0.57441616	0.570468	0.5727202	0.57588995	0.5774018	0.57793576
0.0	0.5717632	0.5664575	0.57027996	0.574157	0.57465154	0.5696996	0.5732545	0.57495975	0.5763141	0.57850003
0.0	0.5679956	0.56477875	0.56873775	0.5732743	0.5722335	0.56806195	0.5713484	0.5725453	0.5741801	0.5765934
0.0	0.56939757	0.56609994	0.5714734	0.5726503	0.57402086	0.5706711	0.57276964	0.5755127	0.5775223	0.5779056
0.0	0.5698394	0.5666519	0.5715671	0.57356346	0.57497346	0.57053846	0.57262635	0.57553566	0.57764244	0.5779774
0.0	0.5692578	0.56568277	0.5704554	0.5721001	0.57343525	0.5697777	0.5724456	0.57569385	0.5762188	0.5782945
0.0	0.5675469	0.5655901	0.5711243	0.57353127	0.5744484	0.5694902	0.571817	0.5760018	0.57694095	0.5790008
0.0	0.56883305	0.5652922	0.5708472	0.5739566	0.5748275	0.5686421	0.571925	0.57381123	0.576992	0.5776122
0.0	0.5693205	0.56635714	0.5709558	0.57247096	0.5743946	0.5703545	0.5727322	0.5757086	0.57744205	0.57773393
0.0	0.56828064	0.5632552	0.5700555	0.57137066	0.57314515	0.5685016	0.57339245	0.57337564	0.57632947	0.5769804
0.0	0.5672852	0.5633581	0.57051915	0.5707591	0.57149065	0.5691065	0.5724267	0.5737309	0.5765713	0.57736075
0.0	0.56957227	0.5672011	0.5718526	0.573264	0.5746716	0.57094544	0.57270503	0.5759776	0.5775941	0.57849675
0.0	0.56769735	0.56629014	0.57169044	0.5728765	0.5740458	0.57046765	0.5728091	0.57634664	0.5765459	0.5793007
0.0	0.56725174	0.56568414	0.57056224	0.5724343	0.5740325	0.5691064	0.5716649	0.57468885	0.576013	0.5776748
0.0	0.5701444	0.5670249	0.57187915	0.57347566	0.5748885	0.5711621	0.5728362	0.57654566	0.5778262	0.57825506
0.0	0.5686996	0.56598175	0.5717368	0.57324696	0.5744256	0.5708469	0.57303864	0.57734036	0.5769523	0.5788779
0.0	0.56825423	0.5653756	0.5706087	0.5728048	0.5744123	0.56948596	0.57189465	0.5756836	0.57641953	0.57725155
0.0	0.5697511	0.56723696	0.5716455	0.5733422	0.5746205	0.5709766	0.5727093	0.5759542	0.5776293	0.5780463
0.0	0.5685236	0.5673406	0.57112175	0.5731823	0.5735916	0.5701768	0.5722154	0.5752772	0.576946	0.5778533
0.0	0.5698775	0.56713533	0.5717904	0.5721439	0.5735246	0.56931716	0.57247126	0.5762265	0.5766896	0.57815605
0.0	0.5691001	0.5640819	0.56881773	0.5707688	0.57233167	0.56876963	0.57121116	0.5737972	0.57483333	0.5761755
0.0	0.5676239	0.5649432	0.57039106	0.5709081	0.57386994	0.5705418	0.572375	0.5726996	0.5762429	0.57732666
0.0	0.5691105	0.56622916	0.5710186	0.5726538	0.57407707	0.57008064	0.5719922	0.574964	0.57732415	0.57799757
0.0	0.5702782	0.5671847	0.572837	0.57509774	0.5772243	0.571951	0.5745485	0.5764781	0.57910246	0.57791334
0.0	0.5704716	0.5668274	0.57179445	0.57356304	0.57515216	0.5713134	0.5728658	0.5766514	0.5781331	0.5776719
0.0	0.57104594	0.5659068	0.57164323	0.57395506	0.57545286	0.5713556	0.5727633	0.57771707	0.5787094	0.5765423
0.0	0.57017833	0.56692594	0.57159865	0.57313085	0.5747941	0.57109773	0.5726594	0.57618016	0.5775155	0.5781991
0.0	0.5683136	0.56520224	0.5701174	0.5722012	0.574247	0.5693732	0.57158494	0.5750437	0.5758752	0.5771536
0.0	0.5697274	0.56660444	0.5715401	0.57319826	0.5748203	0.57111627	0.57304764	0.5763205	0.5779764	0.57826716
0.0	0.5712649	0.5677591	0.5720249	0.5742426	0.574756	0.57217145	0.5744964	0.57602143	0.5784704	0.57880014
0.0	0.5714561	0.56786203	0.5722565	0.5743862	0.5765306	0.57245773	0.57326204	0.5781504	0.5794306	0.5786338
0.0	0.5701563	0.5666323	0.5712678	0.5727098	0.5747033	0.57052946	0.57290095	0.5759025	0.57717115	0.57827795
0.0	0.57059	0.5665804	0.57138246	0.57307166	0.5749807	0.5704769	0.57274616	0.57606184	0.57718825	0.57806593
0.0	0.57099825	0.5669765	0.5715421	0.57304823	0.5754723	0.57091033	0.5736113	0.5749546	0.5782081	0.5776538
0.0	0.5713743	0.5680697	0.5719095	0.57456124	0.5765134	0.5715794	0.57436126	0.57734215	0.5793457	0.5783806
0.0	0.570532	0.5665679	0.5710161	0.5732277	0.57507545	0.57104653	0.57279605	0.5762282	0.5781232	0.5776429
0.0	0.5692557	0.56514716	0.5696921	0.57148254	0.5745782	0.57006145	0.5705865	0.5749254	0.5761677	0.57648236
0.0	0.5697532	0.5648599	0.570453	0.5728961	0.572398	0.5702302	0.5711797	0.57496804	0.57639724	0.57529384
0.0	0.5710306	0.5652909	0.57155263	0.5724111	0.5728048	0.5706333	0.5740482	0.5754904	0.57692707	0.57794315
0.0	0.57052356	0.565818	0.57060933	0.5721284	0.57462597	0.56975037	0.5715419	0.5749115	0.57692	0.5763452
0.0	0.5683337	0.56628716	0.57152605	0.5731748	0.57494605	0.57115203	0.5728609	0.5758501	0.577468	0.57824624
0.0	0.5691737	0.5647323	0.57055336	0.5718572	0.5735077	0.57078654	0.5726102	0.57433146	0.57671505	0.5769123
0.0	0.56984675	0.5675286	0.57244956	0.5742647	0.5761864	0.5717619	0.5734743	0.5774051	0.57902896	0.5788458
0.0	0.570625	0.5665776	0.5710416	0.5729182	0.575719	0.5705489	0.5730393	0.5765259	0.57746273	0.577656
0.0	0.57045275	0.5677372	0.57233846	0.5739054	0.5753217	0.5715271	0.5742037	0.57500154	0.5780648	0.5785288
0.0	0.5699476	0.5663617	0.5717417	0.57385737	0.5753936	0.5713615	0.5732983	0.57679087	0.5783925	0.57771987
0.0	0.18798892	0.16477342	0.16306822	0.1666767	0.16503835	0.17002788	0.15168263	0.16393554	0.17121725	0.16767149
0.0	0.56979907	0.56723905	0.57165253	0.5742417	0.57590914	0.5714267	0.57362163	0.5770375	0.5783259	0.5781534
0.0	0.56944567	0.56624156	0.5719869	0.5731251	0.575157	0.57052505	0.57214993	0.57526654	0.57745564	0.5775835
0.0	0.5701621	0.5662614	0.5709176	0.5729295	0.5755465	0.57033443	0.57219094	0.5765016	0.5778635	0.577926
0.0	0.57023984	0.5672162	0.5716441	0.57408684	0.5761764	0.57190424	0.57307816	0.57714343	0.57912856	0.5772884
0.0	0.17723124	0.1650011	0.17894639	0.16432825	0.17809412	0.16623248	0.18136531	0.16804953	0.17749475	0.17688374
0.0	0.568849	0.56511486	0.5689414	0.57181704	0.5724913	0.56915015	0.57274634	0.57434887	0.5759766	0.5774628
0.0	0.5688775	0.5657447	0.571115	0.57235473	0.5748192	0.56951344	0.5721077	0.5747043	0.57636225	0.57744175
0.0	0.5691931	0.56731284	0.57150084	0.5726255	0.5752914	0.5722252	0.5726145	0.5754022	0.5774282	0.57792944
0.0	0.5699666	0.56546324	0.5705614	0.571564	0.5733886	0.569422	0.57228607	0.57438254	0.5762782	0.5787727
0.0	0.5698679	0.5673756	0.57215756	0.57342553	0.5761531	0.5713011	0.57276165	0.57677585	0.5781908	0.5783994
0.0	0.570564	0.56772363	0.5733458	0.574699	0.576438	0.57212216	0.57382846	0.57760346	0.57880205	0.5782816
0.0	0.568076	0.5649403	0.57046956	0.5722262	0.5727232	0.569047	0.5727257	0.574677	0.57564646	0.57663584
0.0	0.5689935	0.566054	0.571216	0.5737595	0.57392263	0.57016045	0.57373273	0.57533467	0.5774055	0.5779127
0.0	0.5699079	0.56604123	0.57106215	0.57385904	0.5743994	0.5702333	0.5731867	0.5760452	0.57682574	0.57679296
0.0	0.56931454	0.5663592	0.57114846	0.573771	0.5749186	0.57004654	0.57322115	0.5759931	0.5770978	0.5765346
0.0	0.56918365	0.5660229	0.5716204	0.5723063	0.57482266	0.5698911	0.5725471	0.57588804	0.57703596	0.5773829
0.0	0.57064795	0.5660352	0.5704363	0.5718237	0.57324904	0.5689273	0.5715859	0.5744551	0.5764137	0.57768494
0.0	0.56913537	0.56531346	0.5705324	0.5718772	0.5739798	0.5698458	0.57210124	0.575543	0.576451	0.5778424
0.0	0.5693063	0.56472254	0.56931585	0.57256424	0.57216054	0.56920576	0.57181	0.5747416	0.57562745	0.5775233
0.0	0.56691706	0.5649294	0.56918764	0.5700597	0.57194996	0.56980306	0.5692847	0.57458776	0.57528096	0.5764408
0.0	0.5706042	0.5673552	0.5721454	0.57316023	0.5754806	0.57091993	0.573763	0.5760417	0.57752746	0.57816386
0.0	0.5700369	0.56725895	0.5719861	0.5729621	0.57501423	0.5710645	0.573501	0.57597876	0.5777249	0.5777472
0.0	0.5695297	0.5667879	0.5712522	0.57281584	0.5751109	0.5704501	0.5723792	0.57566315	0.5771313	0.57776564
0.0	0.5705357	0.5659131	0.57109874	0.57297194	0.5743497	0.5700739	0.5724471	0.57568926	0.5778043	0.5775258
0.0	0.57024634	0.5668433	0.5714067	0.5734401	0.5746822	0.57121193	0.57326317	0.5754704	0.5783604	0.57827777
0.0	0.121220924	0.12582502	0.12815928	0.13753529	0.11585973	0.12566869	0.1264577	0.12040717	0.12617531	0.12341052
0.0	0.56924945	0.565397	0.5709378	0.5723418	0.57384694	0.57001287	0.5716133	0.5752648	0.5762132	0.57799965
0.0	0.14805809	0.12474206	0.12186863	0.123832434	0.13319957	0.12824562	0.14145033	0.13539399	0.13018073	0.11752474
0.0	0.56821644	0.565534	0.57057816	0.57254565	0.5742581	0.5702276	0.5718262	0.57527876	0.57704496	0.5774654
0.0	0.5694441	0.5658375	0.57115227	0.5729571	0.57421273	0.57066053	0.5724325	0.5756815	0.57692075	0.5784353
0.0	0.5694438	0.5650609	0.5702133	0.5722342	0.57351595	0.5697739	0.5724496	0.5743331	0.5763854	0.5768072
0.0	0.5702756	0.56648725	0.5711251	0.57342684	0.57477945	0.5710616	0.5725229	0.5760542	0.57781905	0.5789289
0.0	0.569634	0.56632394	0.5714655	0.57354426	0.5743802	0.5702062	0.57253903	0.5751586	0.5770322	0.5775038
0.0	0.56875086	0.56532675	0.5709599	0.5724471	0.57457197	0.5702307	0.57182384	0.5746887	0.5761536	0.5777144
0.0	0.5694835	0.5655887	0.5704031	0.5726625	0.5741124	0.5699552	0.57238775	0.57486653	0.5769396	0.5774912
0.0	0.56948864	0.56645864	0.5716477	0.5732071	0.57470864	0.5704559	0.5728385	0.57581127	0.57669556	0.57807887
0.0	0.56997633	0.56607825	0.5709884	0.57288367	0.5742522	0.5703182	0.57328045	0.57544225	0.5770336	0.57779044
0.0	0.56924295	0.56690305	0.5716294	0.57272506	0.57470787	0.57123154	0.5725544	0.57580477	0.57768565	0.5788212
0.0	0.5692573	0.5671436	0.57189673	0.5739664	0.5748298	0.57169235	0.57261556	0.57589996	0.57793593	0.5787833
0.0	0.5679598	0.5663808	0.57048255	0.57280636	0.57257366	0.56922716	0.5710283	0.5743934	0.5761874	0.57780045
0.0	0.56743014	0.5673621	0.5714208	0.5736198	0.5731912	0.57003623	0.57098657	0.5756389	0.57719064	0.57782996
0.0	0.5711509	0.5670143	0.57182074	0.5727661	0.5742981	0.5706164	0.57328653	0.57573617	0.57698345	0.5778733
0.0	0.5700523	0.56689084	0.57194644	0.5735328	0.57404596	0.5712806	0.5726023	0.57664704	0.57834435	0.5782185
0.0	0.5673429	0.56430465	0.5695444	0.5713106	0.5726171	0.56885403	0.569969	0.5732923	0.57522166	0.57653534
0.0	0.5687363	0.56565875	0.570765	0.57259727	0.5743748	0.57018065	0.5712379	0.5745904	0.57640326	0.577177
0.0	0.5686136	0.56647813	0.57093084	0.5727336	0.5745346	0.57076603	0.5735958	0.5748968	0.5773393	0.57873756
0.0	0.07878625	0.06736595	0.06725287	0.06145744	0.068777196	0.073320925	0.07370029	0.082095884	0.07442038	0.078766994
0.0	0.5692698	0.5659228	0.570763	0.57217866	0.5740611	0.56920373	0.57245994	0.57611763	0.5764787	0.5777501
0.0	0.005597635	0.0049461643	0.003217385	0.0032107944	0.0066384017	0.0051280814	0.0035662586	0.0051790862	0.006310764	0.004719144
0.0	0.5698943	0.56633466	0.5712082	0.5727198	0.5741891	0.5724857	0.57240385	0.5782316	0.5779549	0.5777524
0.0	0.0059501887	0.004524382	0.004387064	0.0049103033	0.0039169923	0.0037511224	0.0047700945	0.0046273475	0.0050751134	0.0042767157
0.0	0.56958365	0.5665148	0.5711741	0.57283145	0.5749635	0.5708776	0.5721327	0.575486	0.57717335	0.57753474
0.0	0.5696889	0.56650573	0.5713267	0.5734137	0.57500726	0.570791	0.57267344	0.5765784	0.5779576	0.5779309
0.0	0.5692918	0.56597906	0.570871	0.5724849	0.57415134	0.56970143	0.5722998	0.57565707	0.5769539	0.5776926
0.0	0.56930286	0.5665631	0.5711253	0.5724229	0.574096	0.57002085	0.5726961	0.5757736	0.57744384	0.5778895
0.0	0.5691769	0.5651507	0.56926453	0.5719848	0.5730587	0.5701278	0.5722315	0.5742372	0.5761176	0.57760847
0.0	0.56983227	0.5672651	0.5717328	0.5736613	0.5752372	0.5714731	0.57319415	0.5770018	0.5787815	0.57820714
0.0	0.56880385	0.56635433	0.5714866	0.572464	0.5739042	0.5700186	0.5731211	0.5758612	0.57723284	0.5777172
0.0	0.064441994	0.083169326	0.06028555	0.08578733	0.074909545	0.07269938	0.06854557	0.060066562	0.08714317	0.06787544
0.0	0.568733	0.56526005	0.56986415	0.57217556	0.5733399	0.5701926	0.57279307	0.5742749	0.57699585	0.57873136
0.0	0.56828207	0.56483126	0.5695253	0.5709372	0.572692	0.5701787	0.57242095	0.5746252	0.5764745	0.5780553
0.0	0.5711078	0.56792676	0.5726453	0.5753827	0.57701784	0.57303226	0.57484007	0.5778734	0.57886165	0.5795204
0.0	0.57070166	0.56694305	0.57113725	0.573321	0.5748686	0.5713868	0.57277167	0.57568747	0.577532	0.57800865
0.0	0.57121384	0.5671157	0.57168484	0.5748476	0.57546294	0.5713014	0.5739691	0.5755454	0.5784457	0.5774357
0.0	0.57043785	0.5669365	0.5711938	0.5739712	0.5741527	0.57146335	0.57303095	0.575454	0.57823503	0.57764643
0.0	0.1407674	0.123850286	0.12877066	0.109767936	0.13597389	0.12499252	0.13168947	0.14245497	0.15171671	0.13110694
0.0	0.5674768	0.5656455	0.56995386	0.5716062	0.5737737	0.5694885	0.57151073	0.57472736	0.57626206	0.5759165
0.0	0.5690541	0.56765544	0.57159007	0.57322687	0.5753431	0.5716406	0.5727815	0.5765894	0.5777494	0.57759345
0.0	0.5700256	0.5675992	0.57215273	0.57374746	0.57585895	0.5723165	0.57314396	0.5771967	0.57829314	0.5777992
0.0	0.5707274	0.5660742	0.5714728	0.5725213	0.5750269	0.5701136	0.5724224	0.5746467	0.57753783	0.57779723
0.0	0.56866354	0.56532973	0.57011193	0.57255524	0.5732057	0.5687628	0.57231534	0.57525444	0.5757699	0.5768939
0.0	0.5676212	0.5647125	0.5692783	0.5721809	0.5723254	0.56805646	0.5721685	0.57440233	0.5754823	0.5751888
0.0	0.5698998	0.5663935	0.5709778	0.5727531	0.5735097	0.5699808	0.57332075	0.575533	0.57710093	0.5775906
0.0	0.5685835	0.56561625	0.5700813	0.5725596	0.5733715	0.570264	0.5729806	0.5750604	0.5764166	0.57637674
0.0	0.568754	0.5652667	0.57092345	0.5729854	0.5730952	0.56959677	0.573193	0.5749942	0.5767898	0.5768045
0.0	0.56836736	0.5653511	0.5706895	0.5725301	0.5729803	0.569648	0.5728087	0.5749892	0.5762913	0.57666624
0.0	0.5691497	0.565397	0.57143426	0.5737918	0.5736946	0.5699028	0.57244694	0.5753968	0.57708263	0.5773999
0.0	0.5681998	0.56517047	0.57051104	0.5731946	0.5730971	0.5692905	0.57223	0.57516503	0.5761734	0.5763829
0.0	0.5685439	0.5664285	0.57113403	0.57308716	0.5743348	0.57030636	0.5729306	0.5764455	0.5774282	0.5772227
0.0	0.56728995	0.56492037	0.57022387	0.57276636	0.5730149	0.5689513	0.57236844	0.5748792	0.57604945	0.5765914
0.0	0.5685889	0.565865	0.57086307	0.5730942	0.57337385	0.56965387	0.5726099	0.5753122	0.57672817	0.5770039
0.0	0.5679164	0.5646711	0.5700885	0.5729041	0.5728632	0.56847084	0.5726902	0.57468337	0.5761094	0.5769319
0.0	0.5677065	0.5650937	0.5699208	0.5725205	0.57307535	0.56805366	0.5717381	0.5746298	0.57611567	0.57558113
0.0	0.5685928	0.5648983	0.5702148	0.5730863	0.5734969	0.5691126	0.5727388	0.57530487	0.5763563	0.57633144
0.0	0.5690254	0.56622267	0.5714203	0.5730869	0.57342863	0.57022786	0.57358027	0.5756548	0.5775942	0.5769281
0.0	0.5683451	0.5651039	0.5702859	0.5729257	0.57306874	0.56925243	0.5726723	0.57462233	0.5761271	0.5767752
0.0	0.5688197	0.5666906	0.57145363	0.5735316	0.5743113	0.5700496	0.57305026	0.5763234	0.5774317	0.57697326
0.0	0.56864333	0.56660706	0.5719133	0.57390875	0.57395303	0.57050246	0.5740907	0.57562804	0.5775825	0.57754374
0.0	0.5688226	0.5649034	0.5692366	0.57177454	0.5726941	0.56916624	0.571786	0.57442904	0.5762561	0.5770588
0.0	0.56981146	0.56658506	0.57125604	0.5739766	0.5751776	0.5713565	0.5731516	0.5762395	0.57846665	0.57827145
0.0	0.5691627	0.566491	0.57146305	0.57317764	0.5738963	0.5713593	0.5724647	0.5763531	0.57806385	0.5764465
0.0	0.5696881	0.5665489	0.5710067	0.5720076	0.57526016	0.56952804	0.5728857	0.5754463	0.5770145	0.57761073
0.0	0.5696544	0.56666905	0.570913	0.5717775	0.574934	0.57048184	0.5725871	0.5763184	0.5770057	0.5776633
0.0	0.5692393	0.565976	0.57016957	0.57172906	0.574059	0.5698253	0.5723185	0.5760863	0.57663774	0.5772109
0.0	0.5714142	0.5657325	0.5695544	0.57182306	0.5738301	0.5712324	0.5729126	0.5777555	0.57686824	0.57816
0.0	0.57141984	0.56657857	0.57121587	0.5725111	0.57516134	0.57113963	0.5731527	0.5769394	0.5773803	0.5782912
0.0	0.56863135	0.5656975	0.5698835	0.5720774	0.5735871	0.56957537	0.5741421	0.5746284	0.576767	0.57783175
0.0	0.56733847	0.5673751	0.5709592	0.5733416	0.57380843	0.57010925	0.5734644	0.5757898	0.57813156	0.5784285
0.0	0.5699044	0.566062	0.57081026	0.57240814	0.5736161	0.5698383	0.572599	0.575585	0.57717043	0.5777738
0.0	0.5685665	0.5642871	0.5683782	0.5716712	0.5722211	0.56905365	0.5715821	0.5736198	0.5756847	0.57677776
0.0	0.57054996	0.5667133	0.5715751	0.57261926	0.57418543	0.57051367	0.57253516	0.57566494	0.5773741	0.57748795
0.0	0.57169944	0.5678793	0.572798	0.574024	0.57555985	0.57117933	0.5741867	0.5765963	0.57833964	0.5789412
0.0	0.57206845	0.5684538	0.5733278	0.574497	0.5759975	0.57232666	0.5744219	0.5777494	0.579363	0.57996035
0.0	0.5692917	0.56624436	0.57099944	0.573405	0.574461	0.5697289	0.5730558	0.57554466	0.5769959	0.57768995
0.0	0.56760895	0.5658363	0.57011265	0.5722748	0.5731063	0.56977	0.5730008	0.5746664	0.57577837	0.57696337
0.0	0.5676681	0.5649305	0.5704409	0.5719062	0.57402146	0.5694986	0.571635	0.575091	0.5768338	0.5773207
0.0	0.56702816	0.5649178	0.5695651	0.5711985	0.5729708	0.5689129	0.5701478	0.5737727	0.5755312	0.5757511
0.0	0.5690736	0.5657416	0.5709449	0.5730445	0.5733451	0.5704442	0.5713692	0.5759781	0.5761647	0.57825893
0.0	0.56914854	0.56595725	0.5716889	0.5730134	0.575346	0.5706737	0.5727881	0.57510436	0.5772924	0.5785357
0.0	0.5681335	0.5647967	0.5704117	0.57133996	0.573874	0.56953746	0.57229805	0.57472175	0.5764602	0.5777755
0.0	0.5693073	0.56678957	0.5710444	0.57251245	0.5745655	0.56975555	0.57187486	0.5749252	0.57728267	0.5780925
0.0	0.5677873	0.56659365	0.5711255	0.5727194	0.57384914	0.57183385	0.57154197	0.5765582	0.57622826	0.5790715
0.0	0.5670763	0.5646435	0.5700944	0.5716883	0.5736159	0.56965053	0.57029533	0.5739121	0.5759857	0.5766316
0.0	0.5670763	0.5646435	0.5700944	0.5716883	0.5736159	0.56965053	0.57029533	0.5739121	0.5759857	0.5766316
0.0	0.57094216	0.5684623	0.57294536	0.575395	0.5755744	0.57242525	0.5718883	0.57712626	0.57822675	0.57836384
0.0	0.56914854	0.56595725	0.5716889	0.5730134	0.575346	0.5706737	0.5727881	0.57510436	0.5772924	0.5785357
0.0	0.5678557	0.56502336	0.5700424	0.5712403	0.5735112	0.5695753	0.5706744	0.5742432	0.5759723	0.5765564
0.0	0.5675765	0.56652814	0.57116103	0.5729237	0.57377833	0.5716941	0.5721417	0.57628506	0.57623106	0.57824194
0.0	0.5689454	0.5662755	0.57100177	0.57322204	0.57419467	0.5708648	0.57157904	0.5753864	0.5772415	0.5776324
0.0	0.5693073	0.56678957	0.5710444	0.57251245	0.5745655	0.56975555	0.57187486	0.5749252	0.57728267	0.5780925
0.0	0.568529	0.565854	0.5707228	0.57250565	0.5740337	0.57047254	0.5711939	0.5758961	0.57675606	0.57789546
0.0	0.5694298	0.5663167	0.57095146	0.57322085	0.5736841	0.57072777	0.5713183	0.57605636	0.5771193	0.57778984
0.0	0.56702816	0.5649178	0.5695651	0.5711985	0.5729708	0.5689129	0.5701478	0.5737727	0.5755312	0.5757511
0.0	0.567255	0.5649029	0.56979686	0.5712663	0.5729502	0.5688806	0.5704819	0.57451266	0.57569426	0.5762925
0.0	0.56903803	0.56768006	0.5720681	0.57465494	0.57524925	0.57257825	0.57302064	0.5775376	0.57776743	0.57982
0.0	0.5700549	0.56736094	0.57234204	0.5739886	0.5752539	0.5721647	0.5725929	0.5765123	0.577671	0.5790361
0.0	0.5688648	0.565945	0.5706694	0.57246226	0.5745659	0.5695688	0.57183105	0.5747538	0.5765935	0.5772602
0.0	0.5698634	0.56603014	0.5711946	0.57218903	0.57441837	0.56983113	0.57210565	0.5751771	0.57647026	0.57755375
0.0	0.56857526	0.56611896	0.57074237	0.57291055	0.57365876	0.57099366	0.57101214	0.57588357	0.5765868	0.5780777
0.0	0.56956327	0.56648797	0.5717189	0.57401854	0.57472926	0.5713846	0.5719072	0.5764837	0.57805413	0.5787613
0.0	0.5681335	0.5647967	0.5704117	0.57133996	0.573874	0.56953746	0.57229805	0.57472175	0.5764602	0.5777755
0.0	0.5678557	0.56502336	0.5700424	0.5712403	0.5735112	0.5695753	0.5706744	0.5742432	0.5759723	0.5765564
0.0	0.5697995	0.56705743	0.57216173	0.5744886	0.5751288	0.57099843	0.5725109	0.5755725	0.578432	0.5773798
0.0	0.5686525	0.56502724	0.57019264	0.5714974	0.5735052	0.5695291	0.570855	0.57369256	0.5756236	0.57664615
0.0	0.5686525	0.56502724	0.57019264	0.5714974	0.5735052	0.5695291	0.570855	0.57369256	0.5756236	0.57664615
0.0	0.5686525	0.56502724	0.57019264	0.5714974	0.5735052	0.5695291	0.570855	0.57369256	0.5756236	0.57664615
0.0	0.5688648	0.565945	0.5706694	0.57246226	0.5745659	0.5695688	0.57183105	0.5747538	0.5765935	0.5772602
0.0	0.5691035	0.5670887	0.57144463	0.57395166	0.5747389	0.5716776	0.5711462	0.57635313	0.57755965	0.5774444
0.0	0.5696688	0.56632626	0.57135063	0.5735502	0.5741367	0.57124656	0.57092917	0.5762612	0.5771475	0.5772198
0.0	0.5684155	0.568437	0.5737329	0.57487303	0.57620335	0.57275426	0.5746776	0.5782508	0.5794958	0.5795137
0.0	0.56992114	0.56793064	0.57330436	0.5740361	0.5763474	0.57190084	0.57403535	0.5771872	0.5786942	0.57896817
0.0	0.56951153	0.56667686	0.57138014	0.57313585	0.57538295	0.5705647	0.57392794	0.576436	0.5779927	0.57873905
0.0	0.5707102	0.5684279	0.57293624	0.57402706	0.5759189	0.5722607	0.5736674	0.5772304	0.5793636	0.5788907
0.0	0.5704859	0.5698332	0.57405233	0.57616115	0.5769675	0.5749925	0.5737904	0.5777618	0.5798346	0.5806033
0.0	0.56753796	0.5653464	0.57020634	0.57138973	0.57288635	0.5695009	0.57247096	0.5745658	0.57595783	0.57678205
0.0	0.56902355	0.56671715	0.57133985	0.5729426	0.5742959	0.5709673	0.57196945	0.5752414	0.5776621	0.5776762
0.0	0.5698766	0.5679984	0.5717594	0.574782	0.57518053	0.5729487	0.5730302	0.5754064	0.57922745	0.57855535
0.0	0.56828034	0.5645773	0.56988096	0.5716232	0.5735634	0.56934947	0.5692403	0.57503235	0.5766291	0.5772347
0.0	0.5697145	0.56811196	0.57202256	0.5745087	0.5764722	0.572955	0.5726117	0.5768505	0.5792914	0.57864535
0.0	0.5708833	0.56859565	0.5726404	0.5747335	0.57630575	0.57322234	0.5722499	0.5769063	0.5792832	0.5792771
0.0	0.5690844	0.5671331	0.5718632	0.57304263	0.57449955	0.570559	0.5713215	0.57467705	0.5777686	0.57872576
0.0	0.570118	0.56848574	0.57290953	0.57610816	0.5763434	0.5733875	0.5727221	0.5775361	0.5793661	0.5791249
0.0	0.56765217	0.56571573	0.5702869	0.57208383	0.5736555	0.56952333	0.5707837	0.5746981	0.5762972	0.57632995
0.0	0.5683898	0.56464833	0.56992525	0.5717349	0.5727263	0.56952965	0.5712342	0.57369924	0.5759503	0.5759917
0.0	0.5707396	0.5669648	0.57187796	0.5738485	0.5749318	0.57114995	0.5735243	0.57676256	0.578205	0.57918096
0.0	0.570508	0.5668418	0.5717401	0.5732854	0.5748043	0.5707181	0.5725929	0.57496417	0.5768654	0.5776754
0.0	0.57081544	0.5682343	0.5732513	0.5739537	0.5758146	0.5729525	0.5744086	0.5760304	0.57891726	0.5797686
0.0	0.06860907	0.07818709	0.082065396	0.07081277	0.074379176	0.083978415	0.07913227	0.07366135	0.070306435	0.11931128
0.0	0.5698387	0.5670478	0.5718191	0.5736866	0.5751616	0.5719191	0.57210976	0.57688546	0.57746065	0.5782248
0.0	0.568916	0.56548166	0.5694875	0.5718726	0.5736095	0.569415	0.57174796	0.57513124	0.57561666	0.5769278
0.0	0.5690594	0.5660533	0.57056296	0.57236683	0.5745185	0.5701265	0.57175744	0.57501876	0.5763459	0.57729596
0.0	0.5696045	0.56554353	0.5701265	0.5716748	0.5732246	0.5695761	0.5714129	0.574802	0.5755054	0.5768986
0.0	0.5670763	0.5646435	0.5700944	0.5716883	0.5736159	0.56965053	0.57029533	0.5739121	0.5759857	0.5766316
0.0	0.5680368	0.5647705	0.57036316	0.5723981	0.5741426	0.56926215	0.5722749	0.5746887	0.5755173	0.57714844
0.0	0.56729174	0.564183	0.56987655	0.57188153	0.57266784	0.56930035	0.57081485	0.57454675	0.5746341	0.5769313
0.0	0.5681854	0.562963	0.5697447	0.5712946	0.57268924	0.5686982	0.5704809	0.5739678	0.5756348	0.5752718
0.0	0.5706092	0.565687	0.57249373	0.5736271	0.5761922	0.5706288	0.57224447	0.5763583	0.5779671	0.5791871
0.0	0.23760407	0.23629397	0.2472665	0.24809858	0.2612634	0.23985834	0.23972854	0.26256722	0.2567919	0.23978682
0.0	0.57052684	0.56840867	0.57329506	0.5743828	0.5759615	0.5727729	0.5747462	0.5775722	0.5793504	0.5796222
0.0	0.11934783	0.1151704	0.13704418	0.10686068	0.12319842	0.12359163	0.124045916	0.118504934	0.12855974	0.13025922
0.0	0.56926656	0.5658654	0.5713926	0.57241625	0.5746023	0.57032967	0.57223475	0.57589984	0.57704985	0.5786666
0.0	0.568482	0.5664452	0.572311	0.57408345	0.5746554	0.57146776	0.57360566	0.5759722	0.5775946	0.5794071
0.0	0.5689567	0.5655326	0.5699994	0.5727668	0.5738569	0.5692509	0.5720413	0.5739331	0.57666945	0.5768445
0.0	0.56828046	0.56565267	0.57015365	0.5719616	0.57366264	0.5693332	0.5717403	0.5740509	0.5760567	0.5769551
0.0	0.56977654	0.5655183	0.5702638	0.5730425	0.5742195	0.5693822	0.57201344	0.5746576	0.57670414	0.57641095
0.0	0.5687617	0.56560564	0.5699905	0.57205063	0.57450986	0.5706181	0.5718387	0.5754578	0.57736105	0.578814
0.0	0.56771475	0.56496894	0.5698117	0.5711017	0.57489777	0.5702207	0.573769	0.57399946	0.57573974	0.57811236
0.0	0.5703111	0.56632435	0.5717875	0.57212836	0.574503	0.5704311	0.57270163	0.5752198	0.57697797	0.578646
0.0	0.57021606	0.5665338	0.57195425	0.5728062	0.57461023	0.5708224	0.57352126	0.5760727	0.57719654	0.5792833
0.0	0.5691961	0.5652238	0.57069856	0.5710573	0.5725122	0.5698151	0.5720101	0.57431614	0.57606316	0.57886964
0.0	0.56977296	0.5663423	0.57089156	0.5719588	0.5734328	0.56986237	0.5711349	0.57468426	0.576115	0.57785755
0.0	0.56823677	0.56780684	0.5712653	0.5741939	0.57492715	0.5710299	0.57285464	0.57767993	0.57756746	0.57970023
0.0	0.5702549	0.56514347	0.5698157	0.57117957	0.57264054	0.57054085	0.5715582	0.57385534	0.5764727	0.57730293
0.0	0.5700444	0.566251	0.5721036	0.5743464	0.5742131	0.5703938	0.5733342	0.57615393	0.57809967	0.57776934
0.0	0.56919324	0.56603193	0.5707086	0.57184356	0.5738423	0.5702876	0.57285273	0.575186	0.5763387	0.5780557
0.0	0.5680464	0.56457454	0.5696948	0.57065284	0.5729319	0.5688218	0.571037	0.5737392	0.5758156	0.576221
0.0	0.5695469	0.56699365	0.5706007	0.5723536	0.57373893	0.57077235	0.5726086	0.5737055	0.57566863	0.5778934
0.0	0.56981003	0.5674417	0.5722267	0.5744516	0.57515144	0.5728694	0.5738103	0.5757682	0.57890815	0.5785067
0.0	0.5695198	0.5677452	0.57337695	0.5739209	0.575694	0.5720764	0.5752946	0.57487804	0.5792216	0.57991856
0.0	0.56734246	0.5631998	0.5683216	0.56953204	0.57130104	0.56861246	0.5704651	0.57353264	0.57492584	0.5752697
0.0	0.568104	0.56690234	0.57225907	0.5725788	0.57521546	0.57187974	0.574058	0.5754403	0.57852054	0.577822
0.0	0.56634635	0.56306356	0.5674446	0.5690198	0.56915784	0.5676769	0.57051	0.57193387	0.5747857	0.57501924
0.0	0.56605196	0.5652073	0.5694258	0.57190007	0.5735909	0.5681874	0.57065153	0.57471806	0.574915	0.5766066
0.0	0.57150096	0.5670307	0.5727347	0.57504654	0.57570916	0.570693	0.574561	0.57652515	0.57885313	0.5788007
0.0	0.5651863	0.5641465	0.5689876	0.57148033	0.57325256	0.56725174	0.57043684	0.57431835	0.5750599	0.5745456
0.0	0.5706654	0.56576425	0.5729619	0.574754	0.57494456	0.5705851	0.5751241	0.57658166	0.57795805	0.5772847
0.0	0.56916356	0.56622106	0.5722007	0.57286537	0.57477456	0.57016504	0.5728285	0.57533896	0.5773024	0.5771409
0.0	0.5693293	0.56482166	0.5710616	0.5713604	0.5737001	0.5690913	0.5712248	0.5744353	0.5761776	0.57650614
0.0	0.5688441	0.5656528	0.5696378	0.5717437	0.5733286	0.5690704	0.5706592	0.57368124	0.5755603	0.57750833
0.0	0.56916463	0.5658473	0.5700061	0.57225883	0.57382846	0.5693991	0.57177067	0.5737062	0.5758444	0.5779398
0.0	0.5688785	0.5657916	0.56979054	0.571904	0.5731452	0.56878513	0.57104504	0.57338816	0.5752369	0.57744116
0.0	0.57012457	0.5657503	0.5702832	0.5725788	0.5739024	0.5711709	0.57323116	0.57444996	0.5766238	0.5777172
0.0	0.5687028	0.56465393	0.5697516	0.57095057	0.5739796	0.5685437	0.56934464	0.5736693	0.5762283	0.5753582
0.0	0.5667277	0.5625159	0.56997925	0.5703589	0.57282937	0.56799877	0.5701679	0.57409036	0.57578933	0.5740042
0.0	0.56831634	0.56400216	0.5704769	0.5717164	0.5743264	0.5695933	0.5711849	0.57426375	0.57611406	0.57604104
0.0	0.57059276	0.5682536	0.5726025	0.57383186	0.57550335	0.5716729	0.57443273	0.5770557	0.5785918	0.5798479
0.0	0.5677004	0.5654811	0.5705379	0.5722886	0.57372767	0.57118094	0.57192945	0.57475936	0.57658166	0.57771915
0.0	0.57043296	0.56663626	0.5712656	0.5736246	0.57428545	0.5712191	0.57305294	0.576138	0.5775904	0.5782201
0.0	0.56804633	0.5650162	0.5703319	0.5726043	0.57531303	0.56981146	0.5711288	0.57413995	0.5756094	0.57754153
0.0	0.5699259	0.5664765	0.57146436	0.5722703	0.57478195	0.5708331	0.5721492	0.5749343	0.5773868	0.57765305
0.0	0.5707409	0.56747955	0.5716635	0.5734268	0.57606214	0.57142204	0.57319856	0.5756616	0.57801086	0.5783408
0.0	0.5700592	0.567433	0.57257915	0.57602733	0.57798195	0.57249695	0.5753355	0.57600456	0.57877725	0.57970655
0.0	0.56967366	0.566249	0.5693955	0.57153493	0.57375157	0.56894964	0.5706631	0.5741657	0.5764122	0.5771015
0.0	0.56991714	0.56675607	0.5701529	0.57231694	0.5742301	0.5693454	0.5713879	0.5739758	0.5770995	0.5786312
0.0	0.5703531	0.5681302	0.57256126	0.5742917	0.575464	0.5717194	0.5733948	0.5764639	0.5795823	0.5777868
0.0	0.57017404	0.56670225	0.5712513	0.57344484	0.5759722	0.5708128	0.572557	0.57528245	0.5777006	0.5768496
0.0	0.56618524	0.5656075	0.5700762	0.57243586	0.5740955	0.56931305	0.5717273	0.5750835	0.5761834	0.57688195
0.0	0.5675894	0.5652204	0.5701032	0.5723278	0.57406384	0.568357	0.57208395	0.57574236	0.57575315	0.5756759
0.0	0.5650026	0.56371486	0.5675374	0.5700597	0.5719308	0.5674871	0.5699454	0.57278794	0.5745206	0.5748936
0.0	0.56610405	0.56411886	0.5689504	0.57055706	0.5727143	0.5679209	0.57077706	0.5744002	0.57423323	0.5757663
0.0	0.5691124	0.56726193	0.57173264	0.57301897	0.5748297	0.57085836	0.573001	0.5758982	0.5771112	0.5778918
0.0	0.56748664	0.56587356	0.5710451	0.57366693	0.57510597	0.57078034	0.5736259	0.57422537	0.5781797	0.57822084
0.0	0.5678759	0.5661752	0.57015103	0.5732512	0.573699	0.57016915	0.5722763	0.5749113	0.5761153	0.5769297
0.0	0.568267	0.5655549	0.57121027	0.5716989	0.5743709	0.5704942	0.5719766	0.5761823	0.5773288	0.5777976
0.0	0.56752497	0.5656512	0.5694174	0.5716321	0.5748507	0.56903523	0.57242686	0.57597405	0.57679796	0.5781743
0.0	0.56935525	0.5669621	0.5716811	0.573047	0.5748992	0.57143736	0.5728177	0.5755648	0.57807773	0.5780123
0.0	0.56836313	0.56567705	0.56985945	0.5716718	0.57308495	0.5695621	0.57214874	0.5743066	0.57701945	0.57715243
0.0	0.56805676	0.56565505	0.5706404	0.5723016	0.5741126	0.5704005	0.5714832	0.5750461	0.5765747	0.5776306
0.0	0.56848085	0.5664851	0.57161105	0.57242984	0.5746134	0.5702173	0.5721745	0.574958	0.5769581	0.57752734
0.0	0.56848085	0.5664851	0.57161105	0.57242984	0.5746134	0.5702173	0.5721745	0.574958	0.5769581	0.57752734
0.0	0.56891805	0.56682646	0.5712193	0.573438	0.5745618	0.5712965	0.57246256	0.57656777	0.5765903	0.57846224
0.0	0.0014735317	0.001560277	0.0014198174	0.0016644677	0.0018318057	0.0017544357	0.0019785592	0.0015817139	0.0019175402	0.0013833558
0.0	0.0004102165	0.00025470997	0.00023528293	0.00033124894	0.0002751495	0.00042036775	0.00040960457	0.00024187144	0.0003573663	0.0002384744
0.0	0.56812954	0.56566954	0.5706404	0.57191503	0.57423645	0.5696112	0.5717551	0.574849	0.5769732	0.576242
0.0	0.570297	0.5674531	0.5720732	0.5735385	0.575649	0.5717409	0.573617	0.5762028	0.57799965	0.5781651
0.0	0.569783	0.5671754	0.57189816	0.5737173	0.57532823	0.5713547	0.57320994	0.57662886	0.5784437	0.5780535
0.0	0.5691949	0.5664931	0.5719187	0.57240444	0.57493395	0.570747	0.5730555	0.57574904	0.5779993	0.5779982
0.0	0.5674628	0.5649648	0.5697487	0.57110965	0.5731086	0.569964	0.57224584	0.5740058	0.576343	0.5780615
0.0	0.5680286	0.565916	0.5702234	0.5725597	0.57361615	0.570256	0.57222426	0.5749294	0.5761593	0.57825553
0.0	0.5711391	0.5662657	0.57138145	0.5729747	0.5739759	0.5703387	0.57255787	0.5762991	0.57820344	0.5769489
0.0	0.57025427	0.5683652	0.5733027	0.57536334	0.5763371	0.5729024	0.5752116	0.5775689	0.57982564	0.5805195
0.0	0.5691346	0.5663901	0.57131577	0.5725246	0.5743564	0.57065433	0.5722423	0.57548094	0.57722837	0.57706994
0.0	0.5691346	0.5663901	0.57131577	0.5725246	0.5743564	0.57065433	0.5722423	0.57548094	0.57722837	0.57706994
0.0	0.56694585	0.56651896	0.5707023	0.57188046	0.57296395	0.57118237	0.5713225	0.5757128	0.5767131	0.57612157
0.0	0.5689364	0.5666306	0.5712392	0.57356477	0.5742045	0.57136863	0.57217824	0.5761553	0.57663906	0.57839894
0.0	0.57118326	0.56852555	0.5725869	0.575107	0.57622814	0.57237387	0.57518613	0.57736564	0.5794336	0.57872856
0.0	0.570188	0.56659615	0.57273436	0.5738685	0.57554215	0.5712696	0.5753812	0.57576126	0.57763714	0.5792345
0.0	0.56894714	0.56574184	0.5700763	0.5720794	0.5738947	0.56969345	0.5717073	0.57418483	0.5764268	0.5771609
0.0	0.0057042735	0.0040466934	0.005295951	0.006165359	0.0037039416	0.00422731	0.005411887	0.005024498	0.006358709	0.0044358284
0.0	0.0737236	0.08012575	0.11413625	0.08504277	0.08470194	0.09711444	0.098496206	0.07993822	0.078778535	0.10582597
0.0	0.056372732	0.06786594	0.066544734	0.08902571	0.07324853	0.08734924	0.08606018	0.08188135	0.0898555	0.07171119
0.0	0.56990415	0.5669156	0.5720073	0.57344097	0.57510424	0.5714654	0.5731164	0.57491565	0.5775476	0.5780796
0.0	0.5685619	0.5666374	0.57113385	0.57334	0.57478434	0.57105374	0.5730682	0.57611126	0.57670754	0.57907724
0.0	0.5690827	0.5640202	0.5696026	0.57309836	0.57277185	0.56986594	0.5717539	0.5755346	0.57684493	0.5762407
0.0	0.56874245	0.5648574	0.57059175	0.573536	0.5746065	0.5691434	0.5748707	0.5759823	0.5768698	0.5788987
0.0	0.57163876	0.5672409	0.57084405	0.57314116	0.57528174	0.5703856	0.57174796	0.5746169	0.57763106	0.5777548
0.0	0.56957924	0.5656294	0.5694729	0.57202756	0.57416916	0.56921	0.57066953	0.5738289	0.576504	0.57741416
0.0	0.5704333	0.5658152	0.570364	0.572516	0.5745444	0.5695992	0.5719972	0.5740579	0.5770823	0.5776336
0.0	0.1452587	0.112592794	0.11808496	0.13207911	0.103825875	0.13732636	0.1296794	0.117935546	0.12938349	0.1321645
0.0	0.10796157	0.12319321	0.12518091	0.12672086	0.12335134	0.11694781	0.12483654	0.13444261	0.13273409	0.13525169
0.0	0.09146356	0.06568947	0.06976642	0.08079501	0.05870757	0.08527461	0.078972146	0.06955403	0.07828298	0.08074775
0.0	0.107493564	0.122913755	0.12516052	0.12652807	0.12324747	0.11682137	0.12470659	0.13458408	0.13257205	0.13530627
0.0	0.56943905	0.5668705	0.57155985	0.57286316	0.57463896	0.5708703	0.57337266	0.5756158	0.57780385	0.57889056
0.0	0.5692058	0.5669754	0.5717744	0.57277167	0.57518005	0.57027626	0.5739729	0.5759456	0.57807523	0.5793706
0.0	0.56969845	0.5664459	0.5720696	0.5736143	0.5749908	0.57044524	0.57443506	0.5751997	0.5772873	0.5791247
0.0	0.5703012	0.56622356	0.5697273	0.5724732	0.573259	0.570891	0.5725496	0.5743363	0.5775966	0.577319
0.0	0.57124585	0.5680641	0.5732933	0.5745316	0.5768116	0.5718001	0.57361865	0.5776538	0.5792041	0.5793357
0.0	0.5705814	0.5674494	0.5723997	0.5737995	0.5757419	0.57098293	0.57313985	0.5768504	0.57856554	0.5782484
0.0	0.5683816	0.5661753	0.5699076	0.57131535	0.57392335	0.5688066	0.570674	0.5736593	0.5754824	0.57785654
0.0	0.56793296	0.5652231	0.5689879	0.5710615	0.5728225	0.56810665	0.5695631	0.57299304	0.574453	0.57634336
0.0	0.5696836	0.5670377	0.57221	0.5731061	0.5760595	0.57082254	0.5730375	0.57596993	0.5773829	0.5786371
0.0	0.56937295	0.56765264	0.5720405	0.574471	0.5758668	0.5708714	0.5740532	0.5757433	0.5776619	0.5785686
0.0	0.5697467	0.5663177	0.57064897	0.5715003	0.57364696	0.569853	0.5721549	0.5756647	0.5758633	0.57792866
0.0	0.57022756	0.56607795	0.57140875	0.5729787	0.5736337	0.570654	0.57330275	0.5752024	0.5764821	0.5797304
0.0	0.5699431	0.56620127	0.5709867	0.5723447	0.5745033	0.5703655	0.57421845	0.57614946	0.5774041	0.5782141
0.0	0.569156	0.5656418	0.5716213	0.5721921	0.57479674	0.571988	0.5737699	0.5762172	0.57736075	0.58028966
0.0	0.57015646	0.56691146	0.57160693	0.57310295	0.5748809	0.5710305	0.5732817	0.57620335	0.57776016	0.5781494
0.0	0.57015646	0.56691146	0.57160693	0.57310295	0.5748809	0.5710305	0.5732817	0.57620335	0.57776016	0.5781494
0.0	0.56896645	0.56541944	0.57041776	0.57228076	0.57377416	0.56928873	0.5724669	0.57542175	0.57572067	0.57723105
0.0	0.5692079	0.56646055	0.5712182	0.5730733	0.5744967	0.5705059	0.57257265	0.57532233	0.5773605	0.5783529
0.0	0.5692079	0.56646055	0.5712182	0.5730733	0.5744967	0.5705059	0.57257265	0.57532233	0.5773605	0.5783529
0.0	0.56890327	0.56660473	0.5714004	0.5726952	0.57411915	0.5706933	0.5717555	0.5756132	0.5769575	0.57688326
0.0	0.57163996	0.5648612	0.5699906	0.5713458	0.5723878	0.56893015	0.57151175	0.57517385	0.57723165	0.57695067
0.0	0.57053155	0.5663052	0.57098067	0.5725451	0.5735696	0.5687276	0.57230693	0.57549596	0.5770228	0.57750225
0.0	0.5706414	0.56652886	0.5713225	0.57281774	0.57427686	0.5706207	0.57250834	0.5759247	0.57771087	0.5777885
0.0	0.5706414	0.56652886	0.5713225	0.57281774	0.57427686	0.5706207	0.57250834	0.5759247	0.57771087	0.5777885
0.0	0.5683658	0.5667674	0.57262474	0.57342315	0.5752317	0.5722644	0.5734131	0.576063	0.5779508	0.5790749
0.0	0.5692192	0.5681208	0.5736111	0.57500595	0.57726336	0.5737525	0.5734806	0.577122	0.58004594	0.579459
0.0	0.5693392	0.564878	0.568568	0.57084227	0.5728707	0.56803036	0.5705666	0.5731124	0.5748214	0.5766973
0.0	0.57009655	0.5659667	0.5702852	0.5717728	0.574808	0.5699594	0.57302386	0.5739813	0.5772332	0.5777873
0.0	0.5674128	0.5659729	0.5703504	0.5722488	0.57461494	0.5706427	0.57140154	0.57405734	0.57686925	0.57749903
0.0	0.56684875	0.56439686	0.5701492	0.57164705	0.57322925	0.56889373	0.57182056	0.5737504	0.5759932	0.57584363
0.0	0.5678517	0.5623912	0.56874526	0.5702063	0.57247686	0.56790817	0.5704488	0.5720727	0.57423764	0.57691383
0.0	0.5671813	0.56380564	0.5694307	0.5706088	0.5721017	0.5691059	0.5710313	0.57297546	0.57480556	0.5769791
0.0	0.5658134	0.5632638	0.5679697	0.57076544	0.5717656	0.5676536	0.57126474	0.57133394	0.5747697	0.57705444
0.0	0.5709447	0.5673435	0.5731842	0.5737558	0.5754232	0.5720268	0.5740605	0.5766463	0.5783942	0.5770733
0.0	0.5653519	0.5637181	0.5682094	0.5699721	0.57115453	0.56812024	0.5716027	0.5732786	0.57405955	0.5776513
0.0	0.56815726	0.5647362	0.57077116	0.57225055	0.5735384	0.56982267	0.57159936	0.57480866	0.5763397	0.5760277
0.0	0.57134706	0.5681662	0.5719474	0.57412225	0.5772606	0.57207876	0.573687	0.5766852	0.5779483	0.5800307
0.0	0.568389	0.56665045	0.57049346	0.57039416	0.5736958	0.57124305	0.5721358	0.57464033	0.57741714	0.577215
0.0	0.56779665	0.5663901	0.5707009	0.573375	0.57558465	0.56978714	0.5733256	0.5754284	0.57596797	0.5791967
0.0	0.5682521	0.5654304	0.5686877	0.5690781	0.57192916	0.5693657	0.571446	0.57403636	0.57599974	0.57629734
0.0	0.5695912	0.5645595	0.57106215	0.57119715	0.5725854	0.56937563	0.572293	0.5744801	0.5758578	0.5757107
0.0	0.5695505	0.5677019	0.57254165	0.57515144	0.5763118	0.57288206	0.5739448	0.57770103	0.57914126	0.5794999
0.0	0.5675372	0.5637742	0.5697677	0.5705019	0.57186425	0.569176	0.57189727	0.5742475	0.57597023	0.57515794
0.0	0.56943375	0.567524	0.57258534	0.57560205	0.5760938	0.57302064	0.5743739	0.5775452	0.5789254	0.58054626
0.0	0.56861967	0.5660201	0.5701906	0.57168573	0.5730384	0.56999075	0.5719446	0.5747253	0.57619023	0.57787913
0.0	0.5690164	0.56528425	0.57017225	0.57226664	0.5731043	0.5691621	0.57161295	0.574233	0.5760446	0.577174
0.0	0.5692127	0.56688356	0.5707604	0.57274234	0.573823	0.570992	0.57373494	0.5766641	0.57767063	0.5781113
0.0	0.56942904	0.56725043	0.57152814	0.5730529	0.5751296	0.5710779	0.5732568	0.57664037	0.5776467	0.5778229
0.0	0.56969666	0.56649697	0.5713015	0.5727253	0.57476157	0.5710353	0.5725093	0.5760405	0.5772721	0.57674193
0.0	0.5715333	0.568227	0.57342315	0.57377744	0.575701	0.57182497	0.57354426	0.57767284	0.57881564	0.57767016
0.0	0.57201904	0.5675115	0.5733026	0.57522714	0.5753622	0.57345283	0.5738848	0.57754034	0.57913357	0.57831913
0.0	0.568384	0.5661831	0.5705204	0.57241076	0.5738964	0.5711173	0.5716197	0.5758552	0.57749707	0.57541806
0.0	0.56796616	0.5655693	0.56972593	0.5722517	0.5730299	0.5710238	0.5716253	0.57595795	0.57665175	0.5750597
0.0	0.5700488	0.5666882	0.5724316	0.57515603	0.5761594	0.5710172	0.57162243	0.5768892	0.5787569	0.5780946
0.0	0.57119113	0.56764793	0.57257634	0.57543814	0.575653	0.57118744	0.5740985	0.57666314	0.5801354	0.57947946
0.0	0.57043165	0.56668496	0.57150984	0.5735509	0.5749551	0.5711268	0.5733437	0.57712084	0.5768568	0.579906
0.0	0.5722387	0.56856287	0.5726195	0.5754303	0.57664055	0.5723482	0.5731193	0.5772323	0.58106565	0.5777507
0.0	0.5699329	0.56589323	0.5698573	0.5720466	0.5748195	0.569632	0.5715088	0.57530826	0.5766897	0.5771007
0.0	0.5675394	0.56544113	0.56901574	0.5712899	0.5736369	0.56863254	0.57024413	0.5750526	0.57532376	0.5763302
0.0	0.57088506	0.5673891	0.57140905	0.5741131	0.5760098	0.5714267	0.5734205	0.5777111	0.57818025	0.57858133
0.0	0.568204	0.56527203	0.5698954	0.5714592	0.57315755	0.5692976	0.57071286	0.57472605	0.57587874	0.5767928
0.0	0.5678458	0.5655755	0.56985873	0.57240796	0.57342845	0.5702955	0.57203436	0.57444173	0.57636636	0.576942
0.0	0.5673013	0.56435543	0.56980944	0.5717879	0.57170355	0.5695094	0.5715477	0.5732816	0.5759054	0.5753145
0.0	0.5704559	0.5661305	0.5721447	0.5730907	0.5749988	0.5700723	0.5738748	0.5758198	0.5775848	0.5785359
0.0	0.56848407	0.5657683	0.5706521	0.5723982	0.57372165	0.570155	0.5726174	0.57479316	0.57625604	0.5767179
0.0	0.5690184	0.5655921	0.57022536	0.57199794	0.574665	0.5697211	0.5716438	0.5751825	0.5766583	0.57581544
0.0	0.56804115	0.56510484	0.56943566	0.5716278	0.5732249	0.569374	0.57173663	0.57467854	0.5759982	0.57658714
0.0	0.56771535	0.56520367	0.5695301	0.57221246	0.5731606	0.56860524	0.5731605	0.57380694	0.57520884	0.57668984
0.0	0.5677673	0.56454223	0.56833535	0.5709976	0.57232314	0.568542	0.5716624	0.5735832	0.57517195	0.5756985
0.0	0.5686242	0.5662212	0.5701791	0.572501	0.5728359	0.56958914	0.5729609	0.57431364	0.5769976	0.5776894
0.0	0.57006353	0.56673527	0.57104075	0.5736369	0.5747797	0.5714049	0.57359743	0.5753651	0.57806903	0.57794183
0.0	0.5694035	0.56676733	0.57019323	0.5730329	0.57510734	0.5705466	0.5738548	0.5757231	0.57707477	0.5775004
0.0	0.56757784	0.565037	0.5697184	0.57137907	0.57288915	0.56917506	0.57222205	0.5741111	0.5756874	0.57566476
0.0	0.56981385	0.5661234	0.5705351	0.5728017	0.574759	0.5705317	0.57266057	0.5758501	0.57695574	0.57710457
0.0	0.568518	0.5666258	0.5708832	0.57255274	0.5740502	0.5707715	0.57325804	0.5767701	0.5768849	0.57749903
0.0	0.56949306	0.5657868	0.57162356	0.57344383	0.57465947	0.5705807	0.5743641	0.57521576	0.57737595	0.5783087
0.0	0.5691408	0.5658328	0.57072145	0.5729285	0.5735174	0.5706069	0.57230884	0.5759058	0.5772283	0.577528
0.0	0.56949306	0.5657868	0.57162356	0.57344383	0.57465947	0.5705807	0.5743641	0.57521576	0.57737595	0.5783087
0.0	0.5681898	0.5645112	0.5702284	0.57200354	0.57317924	0.56881803	0.5725279	0.5741771	0.5762818	0.5773391
0.0	0.5691964	0.56602967	0.57052183	0.5716421	0.57446545	0.56968707	0.57217324	0.57518053	0.5764599	0.57719266
0.0	0.0058502657	0.0040144473	0.0051469873	0.0045452486	0.0061672204	0.0068063647	0.004173931	0.0056704674	0.0059504174	0.0045483694
0.0	0.56838304	0.56579006	0.57029325	0.572747	0.5739611	0.57017154	0.57347614	0.5761039	0.5766648	0.5771323
0.0	0.5686904	0.56685746	0.5708171	0.57312185	0.5748848	0.5698225	0.5732859	0.5759598	0.5771866	0.57832295
0.0	0.56781006	0.5657028	0.57042193	0.5727949	0.57371014	0.5699919	0.5733911	0.57461566	0.5760646	0.57791245
0.0	0.5688443	0.5667607	0.5709112	0.5732745	0.57461625	0.5707495	0.5729507	0.57546955	0.5769744	0.57811767
0.0	0.56712276	0.56569463	0.56974304	0.5717262	0.5732447	0.57004786	0.57259816	0.57468694	0.57609165	0.5775774
0.0	0.56809276	0.5659694	0.5705726	0.57265055	0.57368994	0.56987685	0.57235634	0.5747596	0.57654524	0.57676756
0.0	0.5688781	0.56537694	0.5694691	0.57146895	0.57323754	0.56952536	0.57171404	0.5743185	0.57589984	0.5768211
0.0	0.5683506	0.5655633	0.56944305	0.5722112	0.5738562	0.56925267	0.5737073	0.574653	0.5765273	0.5774432
0.0	0.56863314	0.5664191	0.5698607	0.5724866	0.57412285	0.570543	0.5729198	0.5755695	0.5772024	0.5774947
0.0	0.5685748	0.5661142	0.5706246	0.57281613	0.57453346	0.57023823	0.57331675	0.5757752	0.5766457	0.57780355
0.0	0.56791764	0.56566066	0.56959414	0.57163334	0.57399267	0.57009935	0.5722375	0.5744164	0.5759695	0.5766292
0.0	0.5699809	0.56633127	0.57067055	0.5723794	0.57494026	0.56933725	0.5726676	0.5756176	0.57705307	0.5777252
0.0	0.5688525	0.5664905	0.57117736	0.5721811	0.5739204	0.5707901	0.57297105	0.5746218	0.5769654	0.57779664
0.0	0.5670919	0.5655425	0.56988543	0.57155573	0.5736456	0.5700885	0.5717482	0.5746366	0.57619685	0.5767437
0.0	0.5685029	0.5653885	0.5699013	0.57169324	0.57260835	0.5695775	0.57239944	0.5740838	0.5761099	0.576578
0.0	0.5693034	0.5664667	0.57025534	0.5732176	0.57386136	0.5704089	0.5729748	0.5756894	0.576909	0.577383
0.0	0.56828195	0.5658782	0.56933254	0.5722151	0.5732996	0.5701879	0.57295483	0.5744519	0.5759709	0.57720447
0.0	0.568899	0.5660377	0.5697801	0.57255495	0.57458633	0.56966215	0.5728554	0.5749629	0.5767112	0.57729506
0.0	0.5694097	0.5656502	0.5695478	0.57141703	0.57381445	0.5688127	0.5715895	0.57461286	0.57624435	0.57658386
0.0	0.569591	0.5656383	0.56973314	0.5714712	0.5737979	0.5687869	0.5718566	0.57520455	0.5763747	0.57701683
0.0	0.5681845	0.56518626	0.56837577	0.571352	0.57317865	0.56900656	0.57150793	0.57370645	0.57570004	0.5758679
0.0	0.5692915	0.56732404	0.5719959	0.5737561	0.5761482	0.5700689	0.57382804	0.5759895	0.577723	0.5782194
0.0	0.5701176	0.5673355	0.5722907	0.5734199	0.5756958	0.57036644	0.5733259	0.57703066	0.5778734	0.57817924
0.0	0.5680366	0.5672788	0.57143754	0.5742754	0.5760965	0.5705764	0.5743057	0.57542795	0.5775488	0.577913
0.0	0.56925565	0.5656797	0.57028717	0.57152206	0.57383186	0.5683058	0.5722279	0.57542276	0.57638216	0.5776576
0.0	0.5679918	0.5652231	0.56930065	0.5714833	0.5732004	0.568373	0.57230586	0.5747193	0.5758723	0.57721055
0.0	0.5702738	0.5667534	0.57120496	0.5723177	0.5753267	0.570118	0.573415	0.57607245	0.5774346	0.5777725
0.0	0.5692653	0.56656545	0.57044846	0.5724778	0.5750695	0.5706378	0.57378954	0.57553166	0.57718825	0.5773542
0.0	0.5683463	0.5649129	0.5699769	0.57266104	0.57338196	0.56975424	0.5731822	0.57455647	0.57627565	0.576599
0.0	0.5696032	0.5675737	0.5718359	0.57385284	0.57518923	0.5720108	0.5737819	0.57727945	0.5779598	0.57858527
0.0	0.56896985	0.5666821	0.57082313	0.57267255	0.5743133	0.57135975	0.5721604	0.57589805	0.5777817	0.5786613
0.0	0.07480165	0.07216281	0.07186651	0.07827813	0.08470581	0.06694564	0.08133962	0.08201726	0.078189105	0.08325845
0.0	0.07474673	0.07209257	0.071957186	0.07842632	0.084613726	0.066806704	0.081310146	0.08221666	0.07812328	0.08304852
0.0	0.07503568	0.07228803	0.07227483	0.078765035	0.08482933	0.06717125	0.08159748	0.082342066	0.078226835	0.0833685
0.0	0.07450058	0.07157303	0.071506575	0.0780794	0.08417486	0.06657193	0.08095127	0.08163443	0.07780214	0.08295888
0.0	0.07454424	0.07188441	0.07162743	0.07805773	0.084449925	0.066735104	0.08099502	0.08181185	0.07761519	0.083015256
0.0	0.07484448	0.071854845	0.0718713	0.07819812	0.08436885	0.06679893	0.0810908	0.08216497	0.07803721	0.083178565
0.0	0.07946905	0.07545966	0.0764394	0.07261511	0.0833833	0.073080294	0.08233108	0.07897206	0.08226286	0.08236126
0.0	0.0794197	0.07559357	0.07656835	0.0729549	0.08369492	0.07317979	0.0826232	0.07955146	0.08228868	0.08271666
0.0	0.07985927	0.0761973	0.07737048	0.07336688	0.08416366	0.07388983	0.08325441	0.07996235	0.08282305	0.08336244
0.0	0.07922799	0.07524823	0.076735556	0.07274255	0.08353772	0.07299903	0.08253013	0.079314336	0.08226136	0.082627214
0.0	0.079471834	0.075350486	0.07647828	0.07270269	0.08348438	0.072957754	0.08218599	0.07920448	0.08192008	0.08219279
0.0	0.07954118	0.07572351	0.076747194	0.07265748	0.08357257	0.07318047	0.082437545	0.07953648	0.08238148	0.08278544
0.0	0.0807712	0.073971234	0.08037761	0.07224397	0.08300765	0.07773357	0.077668674	0.07688402	0.079928786	0.08022921
0.0	0.08043037	0.0738567	0.08037571	0.07227889	0.082850896	0.077482164	0.07735521	0.07726953	0.0797729	0.07993224
0.0	0.08108925	0.074420944	0.080930345	0.07255093	0.08316103	0.07816869	0.0781432	0.077526554	0.08024691	0.08053032
0.0	0.080425896	0.07375623	0.080248944	0.072059624	0.08285344	0.07752983	0.077518694	0.07693157	0.07986584	0.080200486
0.0	0.08070603	0.07404577	0.08049154	0.07224711	0.08309851	0.0777195	0.07750298	0.07706754	0.07979473	0.08022448
0.0	0.08101998	0.07389469	0.0804886	0.07202757	0.08265154	0.07782162	0.07738027	0.077012815	0.07990303	0.080227025
0.0	0.07749618	0.07833951	0.081628375	0.07520765	0.079798065	0.07325068	0.07868104	0.07485803	0.0796601	0.08264149
0.0	0.07711877	0.077658534	0.08084951	0.0747356	0.079082504	0.07266507	0.07814702	0.0746258	0.07909907	0.08224758
0.0	0.07773179	0.07845224	0.08182513	0.07546808	0.079912424	0.07338693	0.078998245	0.07530736	0.07975907	0.08328586
0.0	0.07687826	0.07758743	0.08109769	0.074675836	0.07934943	0.07265532	0.07812996	0.07469028	0.07914156	0.08218323
0.0	0.07715655	0.07769892	0.081129685	0.074742936	0.07944995	0.07274805	0.07804141	0.0745035	0.07902043	0.08247027
0.0	0.07736771	0.07793942	0.0813409	0.07498152	0.07941592	0.07283987	0.07820857	0.07491489	0.07931878	0.08267794
0.0	0.079276204	0.0724323	0.076716825	0.07535554	0.07913647	0.075246945	0.078050315	0.080536895	0.08251818	0.08154927
0.0	0.079149865	0.072307535	0.07666331	0.075517565	0.079057835	0.07488575	0.07787122	0.08073069	0.08234135	0.081323445
0.0	0.07943528	0.07272398	0.07727407	0.07581781	0.07937915	0.07551384	0.07850789	0.081122056	0.082606554	0.08187811
0.0	0.07878059	0.07197976	0.07664576	0.075264886	0.078990646	0.07487542	0.07790728	0.08038154	0.08218263	0.08133716
0.0	0.07902991	0.07243142	0.07687317	0.075348526	0.0792422	0.07503988	0.07793543	0.08070674	0.082270466	0.081619225
0.0	0.07926393	0.072367184	0.07683883	0.07542065	0.07920137	0.07498546	0.07786465	0.08069541	0.082468264	0.081729256
0.0	0.0778381	0.07803659	0.077602275	0.076280385	0.08038912	0.074714065	0.08380167	0.07900832	0.0805284	0.07976937
0.0	0.0774851	0.07752299	0.07744841	0.07609947	0.080092676	0.07420103	0.083572686	0.07866388	0.080174066	0.07943717
0.0	0.07799914	0.0782916	0.078099504	0.07675877	0.080658264	0.074954785	0.08404228	0.07942877	0.080722354	0.080108665
0.0	0.07740218	0.07749814	0.077586904	0.07619804	0.08012195	0.07425661	0.0838122	0.07893531	0.0802323	0.0795966
0.0	0.07777126	0.07765496	0.077762745	0.07611337	0.080283694	0.07435527	0.08375001	0.0787549	0.080183595	0.07952081
0.0	0.077715516	0.07764319	0.07764249	0.07637638	0.08024557	0.07441896	0.083449304	0.078912124	0.08048502	0.07939167
0.0	0.07627892	0.07853156	0.07371699	0.076382816	0.083534285	0.07160537	0.07680467	0.07360378	0.080775745	0.08034512
0.0	0.076065645	0.07825794	0.07341677	0.07646726	0.08321446	0.071301654	0.07640111	0.07357507	0.080481626	0.079740524
0.0	0.07633846	0.078786284	0.07394829	0.076759465	0.083522245	0.07170762	0.0769242	0.07397716	0.08066258	0.080393575
0.0	0.07616784	0.07840995	0.07372736	0.076668665	0.0834552	0.0716161	0.07666421	0.073852636	0.080780245	0.0801481
0.0	0.07603591	0.07820206	0.07347959	0.07608043	0.08319176	0.07116518	0.07637698	0.07346768	0.0802058	0.08009693
0.0	0.076415814	0.078677684	0.07390689	0.07673164	0.0835066	0.071719564	0.0768254	0.07388473	0.080859914	0.0803044
0.0	0.07814231	0.069909416	0.0020430905	0.0577024	0.0023231802	0.0031352725	0.0018673402	0.0030017474	0.069742255	0.002723121
0.0	0.07856782	0.070364974	0.0020599586	0.057717036	0.0023350203	0.003149738	0.001874544	0.0030267974	0.06985163	0.0027407373
0.0	0.07824004	0.07002494	0.0020342835	0.057486497	0.0023216843	0.0031401438	0.0018659774	0.0030009327	0.069662884	0.0027176826
0.0	0.072139926	0.07024257	0.06730708	0.06913571	0.067659505	0.06982979	0.07251261	0.07197182	0.089520946	0.07363865
0.0	0.072257176	0.07043043	0.06749927	0.06899058	0.06754265	0.070071734	0.07245236	0.072021626	0.08949104	0.073888585
0.0	0.07212658	0.07024584	0.0675968	0.06906845	0.067556106	0.07014864	0.07247404	0.072119065	0.08945884	0.07391187
0.0	0.07237255	0.0704016	0.067562535	0.06919484	0.06764125	0.070123255	0.07255059	0.07232368	0.08954421	0.07399333
0.0	0.07209981	0.07012174	0.06728424	0.068705305	0.06740476	0.06980555	0.07230111	0.07176023	0.089159556	0.07364598
0.0	0.07216166	0.07016174	0.067071006	0.06878923	0.06749105	0.06988987	0.07225882	0.071662195	0.08907786	0.07362921
0.0	0.07178041	0.07005491	0.06729546	0.06879262	0.067397416	0.06996537	0.072235905	0.07193453	0.08924891	0.073638074
0.0	0.07228052	0.07027299	0.067549996	0.068963476	0.06745954	0.070045136	0.07265333	0.07195024	0.08941515	0.07379219
0.0	0.08097101	0.07893813	0.075272985	0.07642055	0.0734632	0.073680975	0.08092405	0.077747926	0.08208816	0.0775174
0.0	0.08104446	0.07917626	0.075770274	0.07672833	0.07384991	0.07406472	0.080935605	0.07806638	0.08241448	0.07764147
0.0	0.0809445	0.07931892	0.07579548	0.07643309	0.073743284	0.074064896	0.0810438	0.07815752	0.08235657	0.07767993
0.0	0.07293792	0.07651838	0.07942742	0.07121854	0.07635751	0.07816074	0.08240408	0.07583358	0.07723342	0.07993152
0.0	0.079948455	0.07600756	0.07482723	0.07625334	0.07986168	0.075274274	0.08291039	0.07854128	0.077013254	0.07879254
0.0	0.08008367	0.076278016	0.07499769	0.07608081	0.07988889	0.0756382	0.0827475	0.07888534	0.07693073	0.07915551
0.0	0.07995577	0.0762196	0.07509484	0.07628933	0.08010442	0.07575188	0.08304441	0.07885637	0.0771902	0.07931547
0.0	0.07998905	0.07617228	0.07504718	0.07609722	0.079986684	0.075547054	0.08289386	0.078673616	0.076858245	0.07920949
0.0	0.07987777	0.076143734	0.07505029	0.076280534	0.080129035	0.07537827	0.08295203	0.07843436	0.07700384	0.07887243
0.0	0.08012733	0.0762546	0.07511922	0.07624107	0.08016478	0.075533964	0.08303742	0.07904822	0.076991126	0.079127714
0.0	0.07992032	0.07615781	0.074790254	0.076092556	0.08004702	0.07542971	0.08289819	0.07881136	0.07685938	0.078802
0.0	0.07939711	0.07565094	0.07451083	0.07565477	0.07955319	0.07515655	0.08232238	0.07828016	0.07664791	0.078681186
0.0	0.07987922	0.07587356	0.07481585	0.07594522	0.07978975	0.07525026	0.08268662	0.07874883	0.07669472	0.07900172
0.0	0.08005292	0.07623163	0.07498651	0.07599617	0.07996503	0.07556187	0.08278269	0.078594096	0.07685559	0.078976095
0.0	0.073326916	0.07513769	0.07827285	0.07454178	0.0767259	0.081694946	0.08194034	0.07784216	0.08170113	0.079129554
0.0	0.0730299	0.07493004	0.078193516	0.07436549	0.07645885	0.08158115	0.08163706	0.077594325	0.081512526	0.078736804
0.0	0.07274922	0.074960865	0.078141585	0.07432987	0.07653665	0.081685744	0.08151924	0.077512324	0.08159114	0.078731254
0.0	0.08162702	0.06791376	0.07560958	0.07677138	0.07764606	0.074049085	0.07422639	0.07815945	0.07998657	0.08029235
0.0	0.0812874	0.0679348	0.07553771	0.076941475	0.07760999	0.074095234	0.07406748	0.07804656	0.07997173	0.079892635
0.0	0.081222184	0.06797509	0.07560737	0.07694835	0.07770829	0.07407475	0.07410977	0.07809749	0.0799027	0.08011292
0.0	0.08139524	0.0678863	0.075483635	0.07671668	0.07759801	0.07404631	0.074077554	0.07771813	0.07993629	0.07994872
0.0	0.083519064	0.07481213	0.07637646	0.07319525	0.07897987	0.07566066	0.07867108	0.07682258	0.08217164	0.080034666
0.0	0.08304521	0.07462834	0.07618328	0.07289628	0.0787522	0.07555449	0.07832108	0.07662695	0.081842266	0.07997914
0.0	0.08346021	0.07460091	0.07595936	0.07260999	0.07865124	0.07531692	0.07846961	0.07618352	0.08165798	0.07971201
0.0	0.0639771	0.06882166	0.066898495	0.06675112	0.07114903	0.06528688	0.07279436	0.06812684	0.07736926	0.07445709
0.0	0.06435846	0.06896835	0.06720293	0.0667806	0.071389385	0.06561239	0.072857425	0.06855451	0.0774471	0.07476451
0.0	0.063985	0.068857834	0.06724789	0.066791974	0.07129385	0.0655069	0.072900034	0.06848859	0.07726688	0.07457838
0.0	0.07958504	0.07239091	0.07677289	0.0794984	0.07814576	0.07336357	0.0825733	0.075577416	0.07807086	0.07787071
0.0	0.07909108	0.07378999	0.07826132	0.07549031	0.07650994	0.0751962	0.07999312	0.07352675	0.08280728	0.08004808
0.0	0.080152765	0.077871874	0.07432591	0.069119476	0.078122094	0.07566798	0.08299199	0.07643991	0.07754885	0.07876566
0.0	0.079792745	0.077657424	0.07428367	0.06856351	0.07770658	0.07552008	0.08238332	0.07645306	0.077218585	0.07865437
0.0	0.08002386	0.077870004	0.07447677	0.06886746	0.07776991	0.075898774	0.08262544	0.076484	0.07757267	0.0788322
0.0	0.08045185	0.07785763	0.07450787	0.068872236	0.07802026	0.07579272	0.082807556	0.07663841	0.077476546	0.07912589
0.0	0.07996164	0.07741527	0.074169904	0.06883772	0.0777421	0.07541774	0.08252551	0.07618475	0.07735842	0.078486145
0.0	0.079780474	0.07754593	0.07408709	0.068694994	0.07776244	0.075742334	0.08256763	0.076203875	0.07722397	0.078676544
0.0	0.0799232	0.077734046	0.07417023	0.068723835	0.077719055	0.07553986	0.08266886	0.07631454	0.0773291	0.078768596
0.0	0.07988491	0.07747077	0.07411737	0.06850272	0.07757757	0.075350836	0.082525566	0.07625262	0.07726899	0.07872045
0.0	0.08051671	0.07769592	0.074403495	0.06873172	0.07782794	0.075724624	0.08259451	0.07611222	0.07742367	0.07877609
0.0	0.07749328	0.07757859	0.076044865	0.07833295	0.07670563	0.07331723	0.08500891	0.07532558	0.07730978	0.082094036
0.0	0.07757291	0.077901706	0.07639433	0.07817861	0.076788716	0.07360775	0.0849459	0.0754197	0.07730871	0.08233398
0.0	0.07649478	0.07172605	0.07355088	0.07224249	0.0817529	0.0746564	0.08795308	0.073953286	0.08108709	0.077615455
0.0	0.07959268	0.07840395	0.078871235	0.076009996	0.07550533	0.07450596	0.0805635	0.072296776	0.08105863	0.07737966
0.0	0.079418495	0.07838734	0.07904049	0.076444454	0.075705536	0.07481248	0.08089169	0.07261891	0.08118449	0.07777551
0.0	0.07410833	0.07834206	0.077686526	0.078879744	0.0774	0.07377847	0.081511386	0.07595086	0.08396015	0.07956838
0.0	0.07444731	0.07827151	0.07768864	0.07867833	0.07710457	0.07374993	0.08107206	0.076005846	0.08382892	0.079633914
0.0	0.0770693	0.07250593	0.07585356	0.07474509	0.07722355	0.076348275	0.07934894	0.07290472	0.082536	0.08144094
0.0	0.076947235	0.07243779	0.07591768	0.07447181	0.07719362	0.07636768	0.07963173	0.07297466	0.08228523	0.081609026
0.0	0.08036709	0.07570657	0.07944289	0.07490007	0.07529552	0.07156146	0.079063244	0.07578547	0.078354225	0.07925894
0.0	0.08060749	0.07121293	0.07269655	0.075307176	0.07975571	0.07266459	0.07609115	0.07559421	0.08005306	0.079393215
0.0	0.08114939	0.0715973	0.07320565	0.075381674	0.07997517	0.07316608	0.076146446	0.076063484	0.08048338	0.07943813
0.0	0.081052795	0.07160797	0.073213026	0.07546697	0.08012058	0.07323346	0.07625104	0.07603061	0.08041965	0.07963873
0.0	0.08109174	0.07146812	0.07308722	0.075331986	0.080026135	0.073240936	0.0761166	0.07587582	0.08037474	0.0796627
0.0	0.080860056	0.071257606	0.07264552	0.07512025	0.0797165	0.07303281	0.07604112	0.0756078	0.080305226	0.07936277
0.0	0.08127502	0.0713995	0.07295896	0.07513376	0.07987309	0.07299673	0.076130144	0.07550267	0.08019529	0.07931246
0.0	0.07779824	0.07809394	0.07344152	0.07373655	0.08002346	0.074869394	0.08096433	0.07986388	0.07810556	0.07950325
0.0	0.07764671	0.077824734	0.073330924	0.073793605	0.0797898	0.07455719	0.080949605	0.0796952	0.0778014	0.07918407
0.0	0.07754456	0.07780817	0.073214665	0.07348943	0.07958528	0.074590325	0.080818765	0.07961617	0.0775927	0.07919901
0.0	0.07408542	0.07369046	0.074883744	0.07255138	0.07731478	0.074444555	0.081919104	0.077823214	0.077532865	0.07716293
0.0	0.08045566	0.08051302	0.078188226	0.06838204	0.08141903	0.07512205	0.08224806	0.07761218	0.07761206	0.07766717
0.0	0.08000688	0.08051553	0.07809624	0.06827234	0.081311725	0.07526252	0.08222355	0.07736218	0.07768777	0.077629864
0.0	0.0806177	0.080587946	0.078267686	0.06830916	0.08150806	0.07531943	0.08230891	0.07755844	0.07770422	0.077752665
0.0	0.56870914	0.5659884	0.5709349	0.57258195	0.57445306	0.5701508	0.5726554	0.5758385	0.57676977	0.5775878
0.0	0.5707441	0.5678061	0.57218987	0.5748011	0.57589215	0.57306	0.57423925	0.5772777	0.57894087	0.5795586
0.0	0.5692299	0.5665169	0.57095486	0.5734716	0.57446617	0.57091147	0.5728054	0.5759365	0.57766515	0.5777294
0.0	0.06649426	0.075780414	0.089839585	0.060975604	0.06172794	0.08644761	0.08636862	0.06999647	0.07686212	0.07572861
0.0	0.568881	0.566771	0.5706219	0.5729514	0.57441515	0.5709955	0.57379025	0.57522595	0.57756853	0.57769644
0.0	0.5693309	0.5665625	0.57166135	0.57251805	0.5745764	0.5708466	0.5720203	0.5752436	0.5774026	0.5777016
0.0	0.5683114	0.5661306	0.56951463	0.5725615	0.5733367	0.57015955	0.57160395	0.57560843	0.57567924	0.577587
0.0	0.5712955	0.5675013	0.5729448	0.57399434	0.57619363	0.5717876	0.5732251	0.57709885	0.57799923	0.5788495
0.0	0.5675166	0.5648855	0.5697034	0.57159716	0.57342005	0.56957805	0.57104737	0.5745443	0.5762819	0.57694095
0.0	0.56776744	0.56555146	0.57081985	0.5721895	0.574258	0.5707176	0.57238865	0.57564944	0.57702124	0.578495
0.0	0.5690221	0.565594	0.5698142	0.5720566	0.5740564	0.5700727	0.57176024	0.57397884	0.5776049	0.5766276
0.0	0.56776655	0.5653755	0.5699325	0.571835	0.5740181	0.5704481	0.5717893	0.575124	0.57736707	0.5769041
0.0	0.5686592	0.56591064	0.5698119	0.5720076	0.5734116	0.5693276	0.5729162	0.57410794	0.5762456	0.57800096
0.0	0.56852174	0.5652843	0.5700624	0.57171184	0.573442	0.5686512	0.5720079	0.5745984	0.57560617	0.577914
0.0	0.5701501	0.5667392	0.571067	0.57348835	0.5745941	0.5709809	0.5732756	0.5757507	0.5773445	0.57949054
0.0	0.56893843	0.56570727	0.5700783	0.572424	0.5734525	0.5692603	0.572128	0.57467675	0.5763229	0.57802725
0.0	0.56864077	0.5661529	0.5708577	0.5723384	0.5744643	0.5700115	0.5716322	0.57397354	0.57643616	0.5777198
0.0	0.569587	0.56559473	0.57127047	0.5723442	0.5747137	0.5700365	0.57228726	0.57504135	0.5771266	0.5779274
0.0	0.5678785	0.5654717	0.57034713	0.5717483	0.57322186	0.569059	0.5717132	0.57365775	0.5757147	0.5775622
0.0	0.56996894	0.56699884	0.57150006	0.5728075	0.574821	0.5709686	0.57229346	0.5756041	0.57746255	0.57784724
0.0	0.56971794	0.56708044	0.573445	0.57385737	0.5750616	0.5716628	0.57336724	0.5770319	0.57797873	0.5779333
0.0	0.56842333	0.5650871	0.5703258	0.5713205	0.5723902	0.5690255	0.5714343	0.57460177	0.5754927	0.5762608
0.0	0.5692866	0.566507	0.5706124	0.5713098	0.57429373	0.57014865	0.57075906	0.57405096	0.576362	0.57715654
0.0	0.5702997	0.5677327	0.5720374	0.57430965	0.5760702	0.57097703	0.5747682	0.5774521	0.57808226	0.5794223
0.0	0.5679155	0.5654287	0.57072884	0.57327795	0.5748772	0.57005584	0.57196635	0.57573736	0.57707757	0.5772005
0.0	0.56877625	0.56544495	0.57042223	0.5737585	0.5736446	0.56934935	0.5717759	0.5761287	0.5773102	0.57670563
0.0	0.5671331	0.5658761	0.570927	0.5739055	0.5747884	0.5710878	0.57186645	0.57530963	0.5781745	0.5770176
0.0	0.5682315	0.567737	0.57050127	0.5739092	0.57591933	0.57131964	0.57293326	0.5761367	0.5786446	0.5780745
0.0	0.568171	0.5661828	0.57035804	0.5721747	0.5745378	0.5710448	0.5726594	0.5743149	0.57782036	0.5775311
0.0	0.569522	0.5665548	0.571329	0.5723292	0.5744548	0.5714821	0.57328427	0.5757621	0.57805425	0.579234
0.0	0.56870514	0.5659556	0.5701033	0.57222027	0.5735236	0.5708462	0.5718334	0.5749117	0.5775351	0.5771708
0.0	0.5700557	0.5663276	0.5710743	0.57237476	0.57344055	0.57128364	0.57245857	0.5763583	0.577769	0.5788741
0.0	0.5674685	0.5654162	0.5711134	0.5716269	0.5733327	0.56977695	0.5735878	0.5747405	0.5764704	0.5771415
0.0	0.56988084	0.5653713	0.56994045	0.5729648	0.5739608	0.56905705	0.57214546	0.57393825	0.5754222	0.57716763
0.0	0.5695166	0.56721944	0.5719929	0.5737697	0.57539463	0.5708458	0.5725816	0.57668144	0.5783953	0.5770409
0.0	0.56889176	0.5663676	0.57057536	0.5729439	0.57413614	0.57017857	0.57230216	0.5756983	0.5772518	0.5769166
0.0	0.5685895	0.5662205	0.5715542	0.57316256	0.57478756	0.57119024	0.5725852	0.5754138	0.5773978	0.57776135
0.0	0.56792855	0.56535715	0.56932634	0.5720294	0.57370645	0.5698643	0.57200086	0.5749265	0.57608	0.57618576
0.0	0.570204	0.5670164	0.57106405	0.5726629	0.5742741	0.57106704	0.57356364	0.5767682	0.57766694	0.5784364
0.0	0.5697877	0.5656045	0.5710863	0.5730572	0.57470477	0.56994	0.5729988	0.5748232	0.57707304	0.5779599
0.0	0.06910793	0.06914314	0.07579005	0.07622256	0.08567216	0.070643745	0.06952664	0.086994536	0.08145915	0.06847238
0.0	0.5686486	0.56358784	0.5702693	0.5716383	0.57467014	0.5687755	0.570937	0.5726058	0.5748498	0.5764207
0.0	0.5675101	0.5654837	0.5722332	0.57240635	0.57484794	0.57025164	0.5727639	0.57529914	0.5763926	0.5782532
0.0	0.5713593	0.5669915	0.57188493	0.5732982	0.5748222	0.5704023	0.5726064	0.5760342	0.57770115	0.57835305
0.0	0.57113665	0.56759083	0.5726265	0.57382447	0.57558435	0.5713902	0.572884	0.57656157	0.5779518	0.5790241
0.0	0.5699505	0.5658775	0.5709518	0.5721301	0.5739047	0.57001036	0.57243717	0.5749274	0.57661337	0.57727134
0.0	0.57135296	0.5683203	0.57306427	0.5742362	0.5758617	0.57173634	0.57356805	0.5771062	0.57827955	0.57913244
0.0	0.5709796	0.56808895	0.57251024	0.57379675	0.5752816	0.5713534	0.5726738	0.57631606	0.57855296	0.57913345
0.0	0.5696173	0.5662823	0.5716321	0.57205385	0.5746836	0.57095766	0.57192564	0.57519025	0.5767092	0.57869005
0.0	0.57247776	0.5683014	0.5733415	0.57504416	0.5766603	0.57133406	0.57414997	0.57632977	0.5788011	0.5791361
0.0	0.57036144	0.5654872	0.57055426	0.57188755	0.57261825	0.56967676	0.5720424	0.57551634	0.57702416	0.5767565
0.0	0.56867564	0.56615394	0.5705784	0.5715321	0.5733612	0.57001865	0.5714014	0.5746095	0.5767036	0.5769172
0.0	0.5669412	0.56601846	0.5706745	0.5718245	0.57364553	0.5704238	0.57209784	0.5736695	0.57594955	0.5767648
0.0	0.56873006	0.5654798	0.57052565	0.57147807	0.57390577	0.57025015	0.5719139	0.57451385	0.576208	0.576982
0.0	0.5679672	0.56600076	0.57105714	0.57210505	0.57385	0.570298	0.5715275	0.57490206	0.57625496	0.5770379
0.0	0.5691893	0.5660604	0.57115006	0.5715801	0.57315946	0.570278	0.5719201	0.5758105	0.5770499	0.57697976
0.0	0.124205515	0.120747045	0.121032536	0.12970108	0.13727425	0.11438978	0.1331098	0.13464452	0.12962046	0.1354777
0.0	0.13031006	0.12524836	0.12738149	0.12298738	0.13617006	0.1224813	0.13499306	0.13130754	0.1350862	0.13514473
0.0	0.12769647	0.12850079	0.13339218	0.12573293	0.13134111	0.12241605	0.1298883	0.12582521	0.13155286	0.13525736
0.0	0.1300554	0.12159715	0.12765218	0.12630495	0.13084868	0.1252171	0.12940797	0.13304372	0.1352702	0.13396579
0.0	0.12801477	0.12811938	0.12868501	0.1273089	0.13211533	0.12407223	0.13644868	0.13060589	0.13257688	0.1314876
0.0	0.12636444	0.12907986	0.12359788	0.12748702	0.13591038	0.120491765	0.12751421	0.12429369	0.13308986	0.13213816
0.0	0.16804995	0.1647361	0.16182393	0.16461657	0.1626613	0.1649036	0.1692296	0.16939123	0.1929218	0.17167829
0.0	0.16775869	0.14885767	0.16332752	0.16236205	0.18739821	0.16328575	0.1641826	0.17315443	0.1673215	0.1677384
0.0	0.16469105	0.16664468	0.15874378	0.16410619	0.17909162	0.16256799	0.16736123	0.16348924	0.16908818	0.17090759
0.0	0.5696953	0.5667473	0.5715978	0.5724165	0.5738093	0.57074755	0.5728526	0.5753037	0.5775225	0.5778388
0.0	0.56848186	0.5661676	0.5713308	0.5729316	0.57438576	0.5711077	0.5715924	0.5760585	0.5765768	0.5781999
0.0	0.5692872	0.56879514	0.57303923	0.5735393	0.5742513	0.57342565	0.57225007	0.5776668	0.5777762	0.5799763
0.0	0.56778526	0.5662849	0.5706169	0.5728758	0.57256854	0.57101595	0.5704295	0.576134	0.5761378	0.5788451
0.0	0.5703558	0.5681809	0.57338226	0.5739028	0.57447714	0.5740657	0.5720556	0.5780961	0.5779497	0.5804785
0.0	0.5706082	0.56687313	0.5724243	0.5739933	0.5752339	0.5705646	0.57278615	0.57714033	0.57736814	0.5785904
0.0	0.56800413	0.565653	0.5696258	0.5713607	0.5732871	0.5695834	0.5713439	0.57417774	0.5762635	0.5768878
0.0	0.56938595	0.5662261	0.57096803	0.57182354	0.573935	0.5700808	0.571998	0.57508963	0.5766834	0.57755876
0.0	0.5682533	0.5651556	0.569685	0.57091326	0.5727784	0.56920433	0.5713467	0.57404864	0.5757485	0.5770268
0.0	0.56873107	0.565939	0.57025784	0.5715312	0.57342774	0.56951135	0.57141846	0.57481503	0.57613266	0.57633543
0.0	0.5693553	0.56490576	0.57086456	0.5729832	0.5738862	0.5695797	0.57166946	0.57527393	0.5773766	0.5758271
0.0	0.5689931	0.5665118	0.5706525	0.57317865	0.57396626	0.57033265	0.5726635	0.5752693	0.5779267	0.5767966
0.0	0.57100165	0.56715363	0.5724747	0.57358134	0.5757861	0.57051235	0.5736931	0.57657003	0.57830006	0.57829314
0.0	0.56854016	0.5659879	0.57092726	0.57261986	0.5741579	0.5703419	0.5719482	0.5746503	0.57675487	0.5773475
0.0	0.56886804	0.5662743	0.5710554	0.5729357	0.5743109	0.57056475	0.5718757	0.5751685	0.577	0.57809144
0.0	0.56906146	0.5657794	0.57062304	0.5729502	0.5740446	0.56993717	0.571762	0.57560426	0.5763582	0.57778853
0.0	0.5682159	0.56502014	0.56979525	0.57168067	0.5731815	0.5694834	0.5712358	0.57447773	0.5760136	0.57650393
0.0	0.56859696	0.5658802	0.57088965	0.57319844	0.5745247	0.5706813	0.57204247	0.5755889	0.5770516	0.57749104
0.0	0.5686815	0.56565416	0.57059664	0.5722984	0.5742543	0.5699081	0.5719386	0.5751035	0.5766024	0.5771237
0.0	0.5699663	0.5663954	0.57102424	0.57300276	0.57441443	0.5705437	0.57271194	0.5754945	0.577469	0.57763195
0.0	0.5683442	0.5655542	0.5705199	0.5726892	0.5737872	0.57016236	0.5721258	0.5747469	0.57665354	0.57743996
0.0	0.5688754	0.5650613	0.5700976	0.5721789	0.5735316	0.5696111	0.5710374	0.5743986	0.57617074	0.57667744
0.0	0.5689778	0.5659423	0.571269	0.5735364	0.57462525	0.57107365	0.5728972	0.5759668	0.57734025	0.5783876
0.0	0.19536082	0.17044687	0.16791208	0.17026481	0.18024442	0.17461076	0.18901649	0.18239766	0.17719649	0.16390352
0.0	0.56881565	0.56577605	0.5710433	0.57286584	0.5738209	0.57052886	0.57164705	0.57472	0.5772096	0.5775941
0.0	0.56797326	0.5655022	0.57037836	0.5719406	0.57348907	0.5694461	0.5711204	0.57445854	0.57568616	0.57675576
0.0	0.56805855	0.56542045	0.5705818	0.5723778	0.5736242	0.56995815	0.57146555	0.57509434	0.57661355	0.5769109
0.0	0.56893396	0.5658189	0.57078594	0.57275075	0.574091	0.56996006	0.5715098	0.5754691	0.57630587	0.57749873
0.0	0.5690139	0.5658927	0.57035005	0.57225794	0.57407933	0.5701206	0.5717176	0.57491875	0.5769558	0.57729566
0.0	0.56829596	0.56505734	0.56994426	0.5715809	0.5732653	0.56949085	0.5709845	0.57449126	0.5759157	0.5768592
0.0	0.5690772	0.5650517	0.57085156	0.5724049	0.5739379	0.5702519	0.5723081	0.5748837	0.5766281	0.57746774
0.0	0.5688446	0.56569785	0.57033145	0.5719097	0.5740833	0.5702908	0.5719025	0.5744814	0.57684875	0.5771752
0.0	0.5682058	0.5649101	0.56957924	0.5715106	0.573053	0.569498	0.57066035	0.57444453	0.5761842	0.5764648
0.0	0.56904936	0.56616443	0.57094705	0.5729661	0.57421273	0.5706905	0.5722249	0.5756105	0.5773809	0.5778457
0.0	0.5689374	0.56572783	0.5707537	0.57296365	0.5745434	0.5705861	0.5721044	0.575767	0.577021	0.57743436
0.0	0.5690879	0.5655574	0.570759	0.57227856	0.573932	0.5698512	0.57145715	0.57420623	0.576638	0.57709956
0.0	0.5695491	0.5659548	0.5715123	0.5735425	0.5742141	0.5709744	0.5724258	0.5754652	0.5772403	0.5776263
0.0	0.5682029	0.565003	0.570237	0.5723042	0.5735837	0.5696122	0.5711303	0.5742984	0.5761371	0.5770628
0.0	0.57153624	0.56825054	0.57335633	0.57449794	0.57699424	0.5712469	0.57503206	0.57721347	0.5790318	0.57840794
0.0	0.56931025	0.56589514	0.5712176	0.57256174	0.5745023	0.5702458	0.5717605	0.57526183	0.5768544	0.5775304
0.0	0.56911665	0.56626236	0.5701297	0.571927	0.57361096	0.5702359	0.57159096	0.5752565	0.57560176	0.5774691
0.0	0.56922454	0.5666944	0.5707521	0.57266265	0.5746599	0.57013845	0.57287616	0.575154	0.57697856	0.5777659
0.0	0.56924325	0.56648076	0.5710616	0.57264966	0.5744915	0.5703815	0.5722297	0.5751199	0.57725364	0.57768726
0.0	0.5680514	0.5657412	0.5694149	0.57196265	0.5736852	0.5692764	0.5724447	0.57412916	0.5761177	0.57728577
0.0	0.5698599	0.56753665	0.5714812	0.5741484	0.5760287	0.57188094	0.5734737	0.5766283	0.57858413	0.5781471
0.0	0.56758606	0.5653704	0.57032967	0.57286924	0.5740252	0.56981236	0.57181257	0.5742348	0.57677215	0.576977
0.0	0.56920743	0.5657542	0.56776524	0.57273936	0.57389516	0.5696557	0.57061034	0.5755918	0.57755923	0.5736024
0.0	0.5693857	0.56579965	0.5689046	0.57180244	0.5731527	0.56926566	0.5706505	0.5737309	0.57633805	0.5745897
0.0	0.56995684	0.5670677	0.5714894	0.57344276	0.57532895	0.5715258	0.5730849	0.5764764	0.57835567	0.5781346
0.0	0.57010865	0.5669821	0.5718124	0.5736153	0.57520384	0.5718189	0.5734463	0.5764067	0.57844	0.5784178
0.0	0.56951505	0.5667914	0.57130134	0.57298976	0.57467926	0.5708057	0.57305646	0.575746	0.57755625	0.5780743
0.0	0.56951505	0.5667914	0.57130134	0.57298976	0.57467926	0.5708057	0.57305646	0.575746	0.57755625	0.5780743
0.0	0.5676968	0.5657809	0.56991637	0.5719484	0.5737974	0.56957835	0.5734304	0.5745482	0.57669026	0.5779512
0.0	0.56956214	0.56660277	0.5713967	0.5725737	0.575145	0.5703128	0.5734116	0.57533574	0.57729137	0.5781868
0.0	0.5695744	0.5656371	0.57059747	0.5712623	0.57481873	0.5691692	0.57241386	0.57565343	0.5765386	0.57837325
0.0	0.5705583	0.5667806	0.5720799	0.5733911	0.57457304	0.57113963	0.5727245	0.575831	0.57814175	0.5774783
0.0	0.5688839	0.56577224	0.57027745	0.57162243	0.57316923	0.5707075	0.57108766	0.57472986	0.5768402	0.5769528
0.0	0.5670683	0.5656196	0.57046926	0.5718972	0.57344675	0.56970876	0.5711947	0.57439923	0.57668865	0.5767702
0.0	0.5698459	0.56687975	0.57246673	0.57306147	0.57526207	0.5712358	0.5723247	0.5759805	0.57745636	0.5778008
0.0	0.56861466	0.5657243	0.5705074	0.57243246	0.5740553	0.570512	0.57250315	0.5756589	0.57709515	0.57785124
0.0	0.56777763	0.56527996	0.5700504	0.57214856	0.573186	0.5697284	0.5718751	0.57478166	0.5754537	0.5775703
0.0	0.56961095	0.5665951	0.5726337	0.5734709	0.57416135	0.5722104	0.5747008	0.5751289	0.5776082	0.5779509
0.0	0.56963336	0.5665024	0.57263976	0.5729068	0.5750416	0.57254267	0.574038	0.5759821	0.5781316	0.5778267
0.0	0.115754396	0.10958574	0.11564718	0.11542941	0.12878716	0.12751345	0.12808213	0.124377534	0.13670619	0.116644844
0.0	0.57056576	0.56677526	0.5718933	0.57272464	0.5749912	0.5705077	0.5723485	0.57628983	0.5776397	0.57849103
0.0	0.5697694	0.5667771	0.5718205	0.5724413	0.57425416	0.5708183	0.5721813	0.57569337	0.57728374	0.57737696
0.0	0.56982744	0.5671815	0.5707649	0.5728493	0.5749163	0.5700788	0.5726017	0.57596254	0.57653993	0.57838786
0.0	0.5698953	0.56595546	0.57057637	0.57145214	0.57422364	0.56982243	0.571423	0.57494056	0.5765329	0.5769264
0.0	0.5697694	0.5667771	0.5718205	0.5724413	0.57425416	0.5708183	0.5721813	0.57569337	0.57728374	0.57737696
0.0	0.56851214	0.56512296	0.5702401	0.5718781	0.5740873	0.56961954	0.5717259	0.5752209	0.5760044	0.57732
0.0	0.5697694	0.5667771	0.5718205	0.5724413	0.57425416	0.5708183	0.5721813	0.57569337	0.57728374	0.57737696
0.0	0.568529	0.5644062	0.56878203	0.5702929	0.57199794	0.57016987	0.5704472	0.57444394	0.5755987	0.5762304
0.0	0.56839854	0.5666886	0.5704821	0.5715095	0.57472616	0.5706286	0.5714124	0.57474256	0.57666355	0.5773365
0.0	0.56926775	0.56592107	0.5710429	0.57255876	0.5744631	0.56981343	0.5712515	0.57485425	0.57640755	0.5784313
0.0	0.56836385	0.56448567	0.56827396	0.56970376	0.5719527	0.5685971	0.5694509	0.5737573	0.57517236	0.575429
0.0	0.5700439	0.56766886	0.5728904	0.5746123	0.57618797	0.57177395	0.5737417	0.57666874	0.5785233	0.57812
0.0	0.568445	0.5665668	0.5711311	0.5721713	0.57436115	0.57040524	0.5719849	0.5765674	0.5771476	0.577798
0.0	0.5677513	0.5642794	0.56904906	0.57043177	0.57262963	0.56838554	0.5709768	0.57325774	0.5748792	0.5757586
0.0	0.56961846	0.56653297	0.57130545	0.57290226	0.574269	0.5705438	0.57326204	0.5759995	0.5773386	0.5778274
0.0	0.5690995	0.5663949	0.5707905	0.57254416	0.5746895	0.5702178	0.572181	0.5748283	0.5765267	0.5779171
0.0	0.5686831	0.5651885	0.5697906	0.57174134	0.5731806	0.5691511	0.5713029	0.5749054	0.57634735	0.5764943
0.0	0.5711008	0.56768894	0.57278067	0.5734447	0.5756061	0.57155246	0.5738065	0.5762127	0.57840896	0.57916087
0.0	0.5686956	0.56498426	0.5696304	0.5718467	0.57373214	0.5697773	0.57271624	0.5748601	0.5767303	0.5778
0.0	0.570726	0.5677202	0.5726976	0.5742377	0.5755614	0.572666	0.57424915	0.5769748	0.5790505	0.5792019
0.0	0.5674646	0.5641237	0.5687227	0.5705801	0.572663	0.5694727	0.57180333	0.5735725	0.57547146	0.57695377
0.0	0.56944615	0.5657747	0.5708005	0.57189	0.57457834	0.57026	0.5725983	0.57484823	0.5766823	0.5776882
0.0	0.571538	0.5678625	0.5729657	0.57398796	0.57515657	0.5715451	0.57394266	0.57749397	0.57855415	0.57852536
0.0	0.5691973	0.5662669	0.57178783	0.5730128	0.5746689	0.5713677	0.57379043	0.577027	0.57696134	0.5792276
0.0	0.57032144	0.5668318	0.5709234	0.5736337	0.57447577	0.57158893	0.57417357	0.57535297	0.57861537	0.5792997
0.0	0.013002168	0.012172951	0.013742217	0.013146123	0.014212288	0.012210836	0.013873533	0.015701048	0.013810137	0.012992479
0.0	0.5684079	0.56562585	0.5691004	0.5721569	0.5725418	0.56907314	0.57123053	0.5741949	0.5763926	0.5759811
0.0	0.56555665	0.564375	0.57062936	0.5712388	0.5737772	0.5686208	0.5728903	0.5734518	0.5759745	0.57759047
0.0	0.568706	0.5658585	0.5710482	0.5718603	0.57437146	0.56936926	0.57202345	0.5751117	0.57683367	0.57746047
0.0	0.5703936	0.56545275	0.5685465	0.57035893	0.5729046	0.56881565	0.5706027	0.57397807	0.5751964	0.5755573
0.0	0.5694458	0.5657745	0.5702606	0.57224625	0.573616	0.56921786	0.5715813	0.57471263	0.5763304	0.5768171
0.0	0.5679762	0.56456625	0.5688482	0.5715375	0.5722111	0.56832266	0.5712662	0.57377666	0.57578266	0.57595927
0.0	0.56963545	0.56575423	0.56998634	0.57184625	0.57322174	0.5699806	0.5733551	0.57492936	0.5773017	0.5768204
0.0	0.5676724	0.5631316	0.5674699	0.5695491	0.5711878	0.56748724	0.5693112	0.5727969	0.57390594	0.57538706
0.0	0.5690895	0.5665583	0.5709391	0.57266575	0.57502	0.57040644	0.57392704	0.5752378	0.5768242	0.5784327
0.0	0.57008904	0.5655776	0.5691839	0.57188636	0.57349825	0.5694896	0.5719929	0.5746363	0.5756161	0.5769981
0.0	0.56948745	0.56672376	0.5706814	0.5735547	0.57385874	0.571013	0.5724297	0.57557684	0.5774592	0.5776642
0.0	0.5679935	0.56552	0.5700842	0.57227397	0.5727603	0.5704586	0.5727936	0.5755758	0.5765436	0.57757187
0.0	0.5658197	0.5628036	0.5676435	0.56962776	0.5700147	0.568139	0.569422	0.572947	0.57349783	0.57600707
0.0	0.5686248	0.56511533	0.57026166	0.57141423	0.57325625	0.56959355	0.57140857	0.5745357	0.5756965	0.5772152
0.0	0.5686502	0.5660465	0.57172143	0.57231796	0.5731633	0.5701789	0.57279867	0.5760816	0.57610536	0.5775252
0.0	0.5686502	0.5660465	0.57172143	0.57231796	0.5731633	0.5701789	0.57279867	0.5760816	0.57610536	0.5775252
0.0	0.5686502	0.5660465	0.57172143	0.57231796	0.5731633	0.5701789	0.57279867	0.5760816	0.57610536	0.5775252
0.0	0.5662129	0.56347793	0.5684604	0.5707942	0.57215583	0.5681419	0.57027584	0.5734828	0.57435054	0.57596254
0.0	0.5662129	0.56347793	0.5684604	0.5707942	0.57215583	0.5681419	0.57027584	0.5734828	0.57435054	0.57596254
0.0	0.5691215	0.5651593	0.5709638	0.5715885	0.5735721	0.5700127	0.5732033	0.574455	0.5755423	0.5778696
0.0	0.56586045	0.5639041	0.568877	0.57054085	0.5702787	0.5689518	0.57066435	0.5742826	0.5745577	0.5767373
0.0	0.5666782	0.56345016	0.56861573	0.5716057	0.5706995	0.56915385	0.5712928	0.57436275	0.57438123	0.5769343
0.0	0.57006305	0.5668196	0.5714102	0.5728773	0.574956	0.57106996	0.5729453	0.575926	0.5774614	0.57799435
0.0	0.56889874	0.56556064	0.5707919	0.5718923	0.57352436	0.5698666	0.57277805	0.5760162	0.576335	0.5778671
0.0	0.5691233	0.56481314	0.56966436	0.5705605	0.5731471	0.56886196	0.57020015	0.573741	0.5750582	0.5755471
0.0	0.57090956	0.5664962	0.57141656	0.57257366	0.5750852	0.5700595	0.57215345	0.5756063	0.5764125	0.5775006
0.0	0.57064706	0.5653355	0.56980044	0.57063985	0.5732254	0.5693607	0.5705533	0.57463753	0.575319	0.576276
0.0	0.56963575	0.56558627	0.57073945	0.5714658	0.5741283	0.57017046	0.5717389	0.574925	0.57594645	0.57694906
0.0	0.56954414	0.56632525	0.57164294	0.5728973	0.57467526	0.57082754	0.5729194	0.576137	0.5774838	0.57820666
0.0	0.56924886	0.56606984	0.5717024	0.5722609	0.57443315	0.5696261	0.5717176	0.57581663	0.57697916	0.5772429
0.0	0.5687471	0.5654656	0.570492	0.5723817	0.574158	0.5703342	0.5716142	0.57490766	0.5767305	0.5769398
0.0	0.56992704	0.566814	0.57135546	0.57330084	0.5756272	0.5714258	0.5735227	0.5769522	0.5774417	0.57748544
0.0	0.56806827	0.5656293	0.5707719	0.5719002	0.5738805	0.5699783	0.5720352	0.5763702	0.57612616	0.57535183
0.0	0.5678797	0.56846076	0.57343024	0.57567316	0.5776093	0.572733	0.5737326	0.577735	0.57894427	0.57948077
0.0	0.56931704	0.56723714	0.5722186	0.5738857	0.5759561	0.5717181	0.57301694	0.57641834	0.577601	0.5784209
0.0	0.003328582	0.0057880008	0.004884138	0.004798311	0.0046874033	0.004774821	0.0047680396	0.0044672876	0.0046861083	0.0045359423
0.0	0.11844419	0.12947868	0.13696232	0.11130923	0.12605003	0.12998539	0.12708208	0.10812314	0.1263981	0.12601708
0.0	0.57048136	0.5659715	0.570565	0.5728738	0.5739682	0.56994945	0.5721642	0.57486725	0.57674307	0.57690567
0.0	0.57033104	0.56713194	0.5728822	0.5737673	0.5750452	0.5715837	0.57381034	0.5765276	0.57802665	0.5785742
0.0	0.11085649	0.13355412	0.10491953	0.13738143	0.124178186	0.120852485	0.116152115	0.105285525	0.1391945	0.11542534
0.0	0.56967086	0.5650621	0.56944644	0.57203794	0.5731854	0.57020193	0.57143205	0.5748397	0.57574177	0.5759533
0.0	0.5704803	0.5672932	0.572044	0.5738472	0.5745694	0.5714168	0.5732468	0.5760238	0.5783341	0.57811904
0.0	0.5696219	0.5664901	0.5710309	0.5734438	0.57357204	0.57087505	0.57290816	0.575217	0.5778128	0.5777273
0.0	0.56898075	0.5651824	0.5691749	0.5717114	0.5726564	0.56891954	0.57265925	0.57487935	0.5757006	0.5767786
0.0	0.56974417	0.56759936	0.5705355	0.57387984	0.5747318	0.5717359	0.57286763	0.57552207	0.5781235	0.57736564
0.0	0.5689055	0.5645975	0.5696757	0.5717399	0.5723485	0.56837595	0.5700945	0.5746869	0.5755101	0.5757399
0.0	0.5700876	0.56455326	0.5685648	0.57126707	0.57270837	0.56808245	0.5701294	0.57416403	0.57568145	0.5757051
0.0	0.5705475	0.56768066	0.5733081	0.5737484	0.5759039	0.57174695	0.5737956	0.5773237	0.57877076	0.5784092
0.0	0.5666037	0.565249	0.5686965	0.57205886	0.5737782	0.56901205	0.57019085	0.5735104	0.5756698	0.57556784
0.0	0.5660154	0.56462514	0.56706965	0.5704162	0.57204777	0.5675151	0.57064885	0.57209176	0.5743533	0.57569253
0.0	0.56883967	0.56551623	0.5699124	0.57225305	0.574388	0.5699172	0.5708054	0.5756846	0.5760691	0.57488215
0.0	0.5660755	0.5647679	0.5686647	0.5709403	0.57280445	0.5695203	0.5707432	0.57403535	0.5757322	0.57629806
0.0	0.5680708	0.56592876	0.57100385	0.5726146	0.5739961	0.5707713	0.57086635	0.5762418	0.576854	0.57800204
0.0	0.5662912	0.56437963	0.5690167	0.5713775	0.571935	0.568007	0.5699681	0.5738839	0.57520264	0.5768028
0.0	0.5690204	0.5664405	0.5709866	0.57248646	0.57415295	0.57092196	0.5719495	0.5753668	0.57729125	0.57738936
0.0	0.5690204	0.5664405	0.5709866	0.57248646	0.57415295	0.57092196	0.5719495	0.5753668	0.57729125	0.57738936
0.0	0.56596303	0.5645516	0.568814	0.57018495	0.5719537	0.5699853	0.5695538	0.5732196	0.575762	0.5755525
0.0	0.56994635	0.5673426	0.5697058	0.572453	0.5752125	0.57057184	0.57374763	0.57637906	0.5786195	0.57747066
0.0	0.57013965	0.5674894	0.5714828	0.5735449	0.5748983	0.5709216	0.5731432	0.57632965	0.5773387	0.5784617
0.0	0.5700393	0.56709194	0.571269	0.5729133	0.5746924	0.57108784	0.5716194	0.57653487	0.5776231	0.5776628
0.0	0.569461	0.5669837	0.5714195	0.5731628	0.5747934	0.57137495	0.5720289	0.5764304	0.5776081	0.57740295
0.0	0.5689143	0.5647685	0.56937134	0.5718543	0.5730457	0.5694583	0.5711549	0.5749154	0.5757673	0.576796
0.0	0.06595577	0.07041506	0.06921365	0.06216837	0.07013942	0.07071404	0.074871495	0.08697429	0.077463016	0.06805843
0.0	0.06582388	0.07023122	0.06896017	0.062179863	0.070012785	0.070349865	0.07471983	0.086667866	0.077409364	0.067694046
0.0	0.044930182	0.051147368	0.046915907	0.046577007	0.053100534	0.050959494	0.045554783	0.057557754	0.04667904	0.04621221
0.0	0.042547807	0.054051563	0.05022693	0.042836912	0.053377118	0.051420804	0.04856105	0.061262984	0.050054524	0.04698082
0.0	1.105657e-05	2.6354299e-05	1.6981325e-05	1.6233093e-05	2.577096e-05	1.9249734e-05	1.0337728e-05	2.8468026e-05	1.9500949e-05	1.6719223e-05
0.0	0.5702956	0.56798255	0.5727128	0.5747993	0.57659006	0.5718022	0.57395965	0.57710034	0.57869524	0.5789269
0.0	0.56948507	0.56703144	0.57199216	0.57387763	0.57533115	0.5714869	0.5740303	0.576496	0.5775896	0.5790873
0.0	0.569784	0.5660337	0.5706937	0.57299685	0.5745963	0.5706078	0.571852	0.57422936	0.57731795	0.57762665
0.0	0.5710404	0.5682418	0.5731822	0.5746999	0.576153	0.5730168	0.5736621	0.5765504	0.5793278	0.5792079
0.0	0.57036465	0.5664935	0.57192034	0.57411915	0.5749763	0.57014734	0.5739301	0.5764084	0.57741135	0.5775752
0.0	0.56895703	0.5655613	0.570796	0.5741587	0.57432735	0.5698268	0.574008	0.5755487	0.5772189	0.577955
0.0	0.5695712	0.5662614	0.5713472	0.5740258	0.5744235	0.57003623	0.5740228	0.5764691	0.57724744	0.577118
0.0	0.56936544	0.5653296	0.5704508	0.57346976	0.57417214	0.5694768	0.57333297	0.5752154	0.576746	0.5766153
0.0	0.56937146	0.56600213	0.5702986	0.57319736	0.57458985	0.56945217	0.5736076	0.57527953	0.5766765	0.5777727
0.0	0.568666	0.56581163	0.57090575	0.5739699	0.57473767	0.570456	0.5736509	0.5753533	0.5774606	0.5774335
0.0	0.5692534	0.5660045	0.571414	0.57403916	0.57515615	0.5702109	0.5743212	0.57596666	0.57706815	0.5772501
0.0	0.56981015	0.56653106	0.57157475	0.5741107	0.57395226	0.5701368	0.57397836	0.57648927	0.5772621	0.5771382
0.0	0.56931674	0.5667212	0.5717357	0.5742131	0.5750417	0.5707883	0.5739884	0.5769122	0.57791436	0.5783236
0.0	0.5700471	0.56676507	0.57164866	0.57445735	0.57515895	0.5706369	0.57344323	0.576624	0.578009	0.57829666
0.0	0.5697148	0.5667151	0.571994	0.5737844	0.5751104	0.5705397	0.5737709	0.5769894	0.57745683	0.577836
0.0	0.5695941	0.5653356	0.5708315	0.57334214	0.5737212	0.56936204	0.5732395	0.5755657	0.5768498	0.57679814
0.0	0.56972	0.566045	0.5711237	0.57364947	0.5744335	0.5698887	0.5736914	0.5762826	0.57672477	0.5778751
0.0	0.5701999	0.5660758	0.57092965	0.5741632	0.5745271	0.5701564	0.573868	0.5762226	0.5771903	0.5771023
0.0	0.5694793	0.566607	0.571284	0.5742942	0.57515126	0.5700765	0.57368994	0.5766251	0.5775498	0.5772256
0.0	0.5699461	0.56656903	0.57167876	0.5744599	0.57574904	0.57096505	0.5744573	0.57653254	0.57802534	0.5782769
0.0	0.5699321	0.56575	0.5709856	0.57393867	0.5745473	0.56975704	0.574057	0.57607347	0.5770614	0.57805127
0.0	0.5691231	0.5653253	0.5710203	0.5736215	0.5743093	0.5695393	0.5731185	0.5756414	0.57714725	0.57726103
0.0	0.5704402	0.5669753	0.57173026	0.5721764	0.5750393	0.57085276	0.5723393	0.5755399	0.57781667	0.57829297
0.0	0.5692822	0.5666957	0.57011837	0.57162654	0.5736471	0.57041657	0.5714183	0.5744646	0.57711166	0.57822865
0.0	0.04325833	0.044342127	0.0433307	0.037688892	0.045312576	0.042887256	0.039348252	0.045412652	0.051823787	0.045132425
0.0	0.31667247	0.30812076	0.32525146	0.31624568	0.32910684	0.31018484	0.31608775	0.3259318	0.3212383	0.32450575
0.0	0.5697508	0.5669747	0.5726139	0.57413906	0.5753782	0.571736	0.5733834	0.5765524	0.57881707	0.57881355
0.0	0.5695106	0.56520844	0.5699267	0.57174456	0.57359076	0.56974673	0.5716557	0.57487035	0.5762861	0.5767474
0.0	0.56924814	0.56655777	0.57117164	0.57245094	0.574472	0.57083535	0.57259953	0.57545334	0.57698977	0.5783858
0.0	0.57004756	0.5672995	0.57210034	0.57361877	0.5749015	0.57149714	0.5740583	0.57590383	0.5781291	0.5789383
0.0	0.56961066	0.56684685	0.57137305	0.57332075	0.5751303	0.57106715	0.57301915	0.57620865	0.5780679	0.57789856
0.0	0.570407	0.5668748	0.5714031	0.5733508	0.5750286	0.57112193	0.5732011	0.5765405	0.57817745	0.5778182
0.0	0.56989646	0.56722337	0.5716925	0.573002	0.57460546	0.5713271	0.5731341	0.5759112	0.57752466	0.57831144
0.0	0.57094777	0.5678177	0.57234156	0.5735232	0.5751317	0.5717576	0.57433975	0.5766818	0.5782272	0.5787386
0.0	0.5703409	0.5660385	0.57016426	0.5727311	0.57360864	0.57052594	0.5720346	0.575031	0.57728314	0.578135
0.0	0.57111245	0.567344	0.571448	0.5737589	0.575275	0.5715732	0.5734293	0.5760045	0.57843137	0.57902014
0.0	0.56993574	0.5671027	0.5716754	0.5741217	0.57570827	0.5716246	0.5729615	0.57729197	0.57885355	0.57801527
0.0	0.57001	0.56792647	0.5721144	0.574516	0.5764437	0.5720004	0.5734223	0.57736915	0.5789846	0.57802486
0.0	0.57057774	0.5678002	0.5724584	0.5740345	0.5755161	0.5719522	0.57377684	0.5770049	0.5787102	0.5784996
0.0	0.57031924	0.5685381	0.5731174	0.574574	0.5768174	0.57268405	0.57425857	0.5774573	0.5790215	0.57910174
0.0	0.5681109	0.5655816	0.5703315	0.5719836	0.57366073	0.57046014	0.57245094	0.57509685	0.5765144	0.5777308
0.0	0.5693511	0.56500465	0.57009995	0.5715347	0.5732525	0.56903553	0.5720321	0.57357115	0.57564944	0.5758897
0.0	0.56969625	0.5657989	0.57078475	0.5723468	0.57386065	0.5704082	0.5725452	0.57459134	0.57716244	0.57802266
0.0	0.5703431	0.5662398	0.57129383	0.57183063	0.5739138	0.570757	0.57169235	0.5758415	0.57693034	0.5774011
0.0	0.5685051	0.56605196	0.5709636	0.5726067	0.5736152	0.5709292	0.5719572	0.57537746	0.5779095	0.577507
0.0	0.56935	0.5653681	0.5702597	0.5713269	0.5734372	0.5694138	0.57284427	0.5742808	0.57540995	0.577294
0.0	0.5695799	0.56583726	0.5705915	0.5715782	0.5742964	0.57086253	0.57228714	0.5750426	0.57723737	0.5779869
0.0	0.56878304	0.5654382	0.5699063	0.5710653	0.57352906	0.5696111	0.57262486	0.57488096	0.5759165	0.5772401
0.0	0.56990135	0.5662763	0.5712216	0.5726847	0.57457525	0.57106996	0.572283	0.5745864	0.5774095	0.57780325
0.0	0.56965846	0.5670946	0.57175	0.57255286	0.5746805	0.57086647	0.57240975	0.5761068	0.5774766	0.5777398
0.0	0.5705833	0.5676807	0.5733098	0.5744033	0.57601357	0.57210535	0.57362694	0.5770917	0.57913727	0.5789879
0.0	0.5701106	0.56676644	0.5712955	0.5738034	0.57529056	0.57150435	0.5732711	0.5758622	0.577925	0.5787753
0.0	0.5695411	0.5649928	0.5701806	0.5705956	0.57252306	0.5701422	0.5715534	0.5751822	0.57483166	0.57700473
0.0	0.07431563	0.076680474	0.07006164	0.07432797	0.068989195	0.078354955	0.065574765	0.07008425	0.07485701	0.07953483
0.0	0.5698858	0.56484467	0.5708781	0.5720521	0.5736665	0.5702639	0.5711898	0.57498103	0.57626975	0.57870305
0.0	0.56805587	0.56465733	0.5682986	0.57063603	0.5717705	0.5686976	0.5709725	0.5729357	0.5760795	0.57517725
0.0	0.56982964	0.56671834	0.57161975	0.57306963	0.57437336	0.5710762	0.5727158	0.576143	0.5773953	0.57867163
0.0	0.5698509	0.56647724	0.5715921	0.5724413	0.57385683	0.57028204	0.5724467	0.5751561	0.5770023	0.576743
0.0	0.5680025	0.56643265	0.5705458	0.5711557	0.5726563	0.57002074	0.5716675	0.5760065	0.5774618	0.5774629
0.0	0.56960624	0.5664704	0.57135266	0.57325405	0.57319444	0.57120275	0.5739059	0.5761732	0.57615113	0.57960886
0.0	0.087674804	0.07482507	0.07572061	0.071668856	0.06688007	0.06830562	0.08110747	0.06955799	0.08174668	0.072954774
0.0	0.5677928	0.56514263	0.56888115	0.5703264	0.57196397	0.56886774	0.5704611	0.57349104	0.57523245	0.5758625
0.0	0.071463294	0.08217608	0.06699103	0.07624046	0.077983364	0.0765154	0.073393464	0.08080413	0.08144551	0.068796776
0.0	0.08140082	0.06431361	0.06804098	0.060868286	0.07512419	0.077863485	0.071511514	0.08708519	0.07325272	0.05691196
0.0	0.062670425	0.07280248	0.06644159	0.06372789	0.06717327	0.077049665	0.0796153	0.081835106	0.07201511	0.071397856
0.0	0.06707768	0.06692493	0.0649479	0.06758987	0.07225357	0.079404816	0.06826377	0.076572835	0.06307947	0.068567164
0.0	0.07324302	0.0771687	0.071729906	0.07158881	0.07283971	0.073072135	0.07675144	0.07579103	0.08072298	0.082889274
0.0	0.07547049	0.06621733	0.06263976	0.06634567	0.07068558	0.08078296	0.06917583	0.07250368	0.07383953	0.07551284
0.0	0.069818735	0.08097224	0.080418855	0.07179436	0.07233947	0.071072884	0.07758167	0.07023024	0.062443696	0.066720225
0.0	0.08217303	0.07880622	0.059155703	0.0651784	0.06718633	0.071438745	0.06807334	0.08434769	0.07054921	0.07405204
0.0	0.07379436	0.06884622	0.06865907	0.062012013	0.060850583	0.06807172	0.08259641	0.06726259	0.08556327	0.070736125
0.0	0.07100054	0.069460504	0.07089183	0.07423607	0.07454395	0.06395405	0.08496701	0.073823415	0.06771432	0.07689901
0.0	0.07110059	0.06958821	0.07108644	0.074376486	0.07462732	0.06404821	0.08494149	0.07392067	0.06783952	0.076861985
0.0	0.07000266	0.0787663	0.07795417	0.06792617	0.07823525	0.08265514	0.08440335	0.06846584	0.06501328	0.071450874
0.0	0.5690178	0.56621575	0.57032543	0.5713543	0.57328385	0.56981164	0.5712898	0.57464385	0.5762708	0.5766278
0.0	0.56853217	0.56570375	0.5697958	0.57114846	0.5736159	0.56976354	0.57145226	0.5737389	0.5762118	0.575866
0.0	0.5683749	0.5652727	0.56966066	0.5710658	0.5734869	0.56923413	0.57134336	0.57312125	0.5756202	0.57631373
0.0	0.5696673	0.56776184	0.57101977	0.5729342	0.5744079	0.57095385	0.5733424	0.5753357	0.57806057	0.5780029
0.0	0.56902516	0.5661752	0.57086056	0.5721841	0.57413805	0.57081956	0.5726006	0.574977	0.57779557	0.57807624
[truncated: 19,960 more rows]
