# Supplementary material for: Teasing out missing reactions in genome-scale metabolic networks through hypergraph learning
Source: Nat Commun. 2023 Apr 25;14:2375. doi: 10.1038/s41467-023-38110-7 (PMC10130184; doi:10.1038/s41467-023-38110-7)
Supplement: Supplementary file 4 — Source Data [file 41467_2023_38110_MOESM4_ESM.zip › Source Data/Figure 2/j-m/iECO111_1330_nhp.csv]

	0	0.1	0.1.1	0.1.1.1	0.1.1.1.1	0.1.1.1.1.1	0.1.1.1.1.1.1	0.1.1.1.1.1.1.1	0.1.1.1.1.1.1.1.1	0
1.0	0.6027553	0.572181	0.57389003	0.56649643	0.45608678	0.013509825	0.2745132	0.5614438	0.5682372	0.5645259
1.0	0.61441576	0.5838698	0.5738771	0.56782395	0.5885104	0.02129621	0.03231985	0.56868124	0.048831403	0.5669559
1.0	0.56949896	0.5811063	0.576777	0.014825323	0.58809847	0.031639323	0.5857438	0.5275115	0.03360145	0.56404763
1.0	0.000101347825	0.5861897	0.5745318	0.5710888	0.58196294	0.5661901	0.5844329	0.44023734	0.57608396	0.56364614
1.0	0.06007176	0.58167684	0.5752342	0.56876826	0.5847509	0.5644141	0.58578396	0.56831396	0.5763502	0.56464463
1.0	0.5697234	0.57218	0.5765499	0.5638096	0.04787192	0.56095654	0.58297384	0.5600988	0.56733567	0.56486654
1.0	0.5692302	0.573134	0.5762612	0.56390107	0.58509076	0.5614471	0.58348954	0.073473975	0.57012117	0.564793
1.0	0.7827419	0.025103346	0.015225453	0.57067156	0.58340657	0.56748456	0.015713308	0.04610772	0.0067440504	0.5662184
1.0	0.5747204	0.5709957	0.57480246	0.5677332	0.5880518	0.56006753	0.5852459	0.55966693	0.57007885	0.17955378
1.0	0.7835468	0.5724633	0.010218676	6.6258435e-05	0.58522695	0.5666387	0.5852627	0.055374023	0.56844795	0.04848533
1.0	0.07899163	0.58187187	0.5740733	0.5685079	0.016822975	0.5660647	0.5833656	0.00033280664	0.57719326	0.56314343
1.0	0.56835383	0.58492255	0.5739451	0.56498027	0.5841844	0.563126	0.58294344	0.5685695	0.5776393	0.065628886
1.0	0.78455997	0.5720796	0.57360315	0.56336796	0.58758277	0.5661474	0.016314473	0.5691417	0.36238632	0.56708056
1.0	0.03603446	0.5753769	0.018381573	0.56330055	0.5853234	0.5639251	0.5844479	0.57008934	0.56740886	0.5632943
1.0	0.5759703	0.048008684	0.57509154	0.5694843	0.5884705	0.00013193047	0.58340925	0.053229537	0.57606673	0.055721667
1.0	0.115384474	0.58120185	0.5752176	0.56939363	0.13404466	0.031204253	0.585943	0.56024957	0.5746999	0.564069
1.0	0.5701721	0.5744657	0.5727348	0.018040322	0.58754194	0.56564945	0.58227414	0.07387824	0.57672673	0.5669781
1.0	0.404392	0.57209444	0.5735078	0.010640733	0.58456594	0.5620953	0.5850796	0.56013614	0.57483166	0.5675417
1.0	0.5699775	0.57317233	0.5772086	0.56456953	0.5893481	0.03736065	0.013154321	0.5610194	0.57574236	0.18701622
1.0	0.5698543	0.5859669	0.5747306	0.00899166	0.035525292	0.049100645	0.5831862	0.5602093	0.5678838	0.56467617
1.0	0.5744167	0.57188433	0.5760304	0.00928182	0.5844334	0.015259281	0.5831993	0.5681286	0.1916031	0.055013146
1.0	0.08927048	0.0005856527	0.044810448	0.014588815	0.5847273	0.5617103	0.58481944	0.09279251	0.5660657	0.56342113
1.0	0.5755534	0.57278836	0.57718813	0.56799006	0.073447876	0.019756831	0.5625114	0.12564279	0.5750459	0.56662726
1.0	0.57338357	0.5733436	0.5741629	0.01545081	0.5845662	0.56196594	0.58311665	0.6192506	0.0023588717	0.077673174
1.0	0.25534675	0.026761604	0.5782544	0.017770916	0.58561575	0.561845	0.5831457	0.5602934	0.5755423	0.56353706
1.0	0.57264435	0.047035687	0.57387835	0.5632876	0.5844172	0.5609921	0.58613884	0.56912535	0.5690976	0.5670379
1.0	0.5731809	0.5729569	0.57349664	0.5681289	0.584595	0.561152	0.5819211	0.5610912	0.04493637	0.56243443
1.0	0.199613	0.5710406	0.57563776	0.013872739	0.5848764	0.5603206	0.58247614	0.5686959	0.57716596	0.24728501
1.0	0.5742895	0.5729151	0.020125436	0.5660251	0.055997767	0.016348163	0.58323735	0.5611422	0.56694895	0.041212782
1.0	0.5750751	0.5857283	0.5746744	0.56808656	0.16799498	0.56545484	0.03201161	0.05031795	0.5696358	0.56580913
1.0	0.5705118	0.5828016	0.5767389	0.017818846	0.5834539	0.6255035	0.038653594	0.5683393	0.57558924	0.56511515
1.0	0.5744696	0.58219284	0.5767974	0.56926006	0.5597063	0.5615365	5.308723e-05	0.56157345	0.4976377	0.5648577
1.0	0.5713995	0.57967526	0.013388156	0.57075346	0.5834877	0.5633706	0.58567125	0.5619404	0.18018036	0.56723744
1.0	0.5746275	0.58067465	0.5759353	0.56394863	0.57627034	0.5609851	0.035148695	0.054317623	0.47326538	0.56410176
1.0	0.5723805	0.58511806	0.5782374	0.5680882	0.078973755	0.5607387	0.58276254	0.10523889	0.5751425	0.56655467
1.0	0.5756543	0.5829314	0.5746255	0.008758407	0.00032866478	0.030512493	0.58329433	0.19260617	0.5694569	0.56386995
1.0	0.5702033	0.02699978	0.57895404	0.5708593	0.585662	0.56135297	0.58281887	0.56220114	0.3724741	0.56684786
1.0	0.5706049	0.5824716	0.022928132	0.5634473	0.58440614	0.55976784	0.5832616	0.5692851	0.5693788	0.5634412
1.0	0.57338274	0.5861618	0.013990622	0.56449527	0.5894421	0.56656563	0.010001651	0.560727	0.5679702	0.56712025
1.0	0.57024086	0.5743411	0.57435995	0.56921804	0.5835238	0.011906155	0.5851336	0.56098866	0.57524395	0.00023266353
1.0	0.15587215	0.5732685	0.025018651	0.5690701	0.58908427	0.00014607373	0.5857356	0.570478	0.57379675	0.5638462
1.0	0.5761165	0.5721633	0.57708293	0.5634526	0.58750254	0.566099	0.5837635	0.5707396	0.022522181	0.50462204
1.0	0.5738505	0.047091715	5.5653578e-05	0.5689059	0.58428526	0.023169005	0.58295906	0.56203544	0.5698871	0.56301576
1.0	0.5683341	0.57441545	0.5715274	0.0138444295	0.00031301813	0.5691568	0.5805317	0.56064224	0.68863314	0.06184145
1.0	0.07999428	0.5834731	0.012025307	0.5699197	0.5839384	0.019343598	0.5834357	0.563813	0.57583046	0.5669282
1.0	0.5761292	0.5720979	0.5749028	0.5697188	0.584823	0.014681413	0.58353674	0.5600078	0.56874126	0.56393826
1.0	0.5716326	0.5747893	0.57975614	0.014056025	0.5825866	0.5656434	0.53130966	0.5610846	0.56802475	0.56783444
1.0	0.57510304	0.5847753	0.5777259	0.014862267	0.58864605	0.5664179	0.58403105	0.5605368	0.5681216	0.034932435
1.0	0.57445437	0.62370855	0.5763741	0.5637652	0.5876821	0.56664854	0.27663854	0.56838596	0.5775505	0.5666356
1.0	0.09923774	0.0967162	0.576256	0.56917524	0.02015526	0.56101346	0.026873793	0.5611916	0.29771507	0.5671535
1.0	0.5382487	0.5829145	0.5721808	0.5647946	0.5849545	0.56228745	0.582528	0.5617492	0.56970596	0.56364477
1.0	0.5756933	0.5844395	0.5731708	0.57073975	0.05526084	0.5555176	0.5840786	0.568257	0.5698216	0.562897
1.0	0.5695064	0.586426	0.03645724	0.56485647	0.5844736	0.56153667	0.58366495	0.5599369	0.04564864	0.035865605
1.0	0.5691349	0.024299048	0.5766326	0.5619125	0.58845395	0.56763625	0.58490795	0.56093466	0.5678037	0.56384736
1.0	0.5706268	0.574041	0.023738625	0.014958654	0.06627517	0.5382835	0.040765144	0.561875	0.4722791	0.5637712
1.0	0.2519633	0.5833793	0.5766959	0.56442934	0.589005	0.024389885	0.020524481	0.17459029	0.5708383	0.5643468
1.0	0.56909376	0.024339745	0.57514626	0.5643917	0.58380073	0.5610499	0.583353	0.5622936	0.57528967	0.5668224
1.0	0.10780523	0.58360916	0.04304736	0.5692813	0.5844624	0.56603444	0.58374417	0.56268007	0.052929834	0.032513373
1.0	0.5794446	0.57261753	0.5775822	0.0130481	0.5877959	0.037361506	0.58552754	0.5691328	0.568303	0.56600916
1.0	0.5756175	0.5739046	0.5729024	0.5630053	0.5882413	0.56949526	0.5849478	0.5600635	0.1699774	0.56622356
1.0	0.56883264	0.58142453	0.5757118	0.012645652	0.58491486	0.5692148	0.5826871	0.24231279	0.047884885	0.5665161
1.0	0.319451	0.5741555	0.5749067	0.5701426	0.035222534	0.017565385	0.5829341	0.5621337	0.5698007	0.21652314
1.0	0.13634363	0.5726036	5.010128e-05	0.5639234	0.58433104	0.5606057	0.024984565	0.56933516	0.5692839	0.56385314
1.0	0.00013824024	0.00039262077	0.015167323	0.56300193	0.58849937	0.5660544	0.58335155	0.5666347	0.5775283	0.5641227
1.0	0.5742286	0.36346778	0.57397354	0.051370632	0.5845246	0.5619693	0.58499753	0.56060714	0.5766942	0.56712663
1.0	0.5703706	0.58612496	0.57681805	0.564693	0.587618	0.5663567	0.5828582	0.5679942	0.03148157	0.56511766
1.0	0.5703875	0.5823076	3.5226076e-05	0.5548628	0.42740902	0.56624085	0.0002982987	0.55866045	0.569653	0.5630307
1.0	0.039751615	0.033846404	0.57250124	0.012963984	0.04739863	0.5638158	0.58290696	0.56147873	0.56733227	0.5633819
1.0	0.57051855	0.58605933	0.57538694	0.014463211	0.5824362	0.030380882	0.58173835	0.561365	0.57051414	0.56326973
1.0	0.57345456	0.5730989	0.5733134	0.5702885	0.583861	0.01322836	0.5826152	0.5588349	0.57566667	0.05175401
1.0	0.05148926	0.5744018	0.5797932	0.56299645	0.58907723	0.022351732	0.58185744	0.560729	0.56806284	0.19514702
1.0	0.1468015	0.5701803	0.57815397	0.56524265	0.58855486	0.020229796	0.5847185	0.5964342	0.56979614	0.562986
1.0	0.5700211	0.03501775	0.57495874	0.031374987	0.58420026	0.020071015	0.58357584	0.5605406	0.20219311	0.56545943
1.0	0.024994679	0.581811	0.022501674	0.5642263	0.5847858	0.5664549	0.58361906	0.56974095	0.569583	0.5668346
1.0	0.5727893	0.57387924	4.6014527e-05	0.56838375	0.026301531	0.5604113	0.27684292	0.56230986	0.045261335	0.56277835
1.0	0.5694174	0.5720108	0.014555058	0.010873293	0.5854268	0.5598021	0.58522046	0.5706772	0.5765285	0.5669571
1.0	0.57029694	0.5825428	0.042915266	0.05105107	0.58326626	0.56583476	0.5856099	0.5603816	0.56783503	0.56461334
1.0	0.56934583	0.5820753	0.02256267	0.57021135	0.069144055	0.5666936	0.00015749571	0.5610441	0.5709163	0.5645718
1.0	0.57211006	0.34731638	0.57406384	0.5637264	0.58603436	0.55974597	0.58395094	0.5612596	0.5750142	0.11489933
1.0	0.56719375	0.5732706	0.57313323	0.56423944	0.43761328	0.020794036	0.58194166	0.037589196	0.5698258	0.56640023
1.0	0.5750057	0.035097227	0.57262903	0.5662462	0.5870738	0.56746936	0.58165276	0.5705432	0.5762873	0.5626498
1.0	0.5698595	0.5852213	0.08005819	0.5632453	0.58350074	0.56441826	0.58510613	0.5611395	0.46825838	0.19771987
1.0	0.5693617	0.5723717	0.016790016	0.5633074	0.5884462	0.56151277	0.58175	0.5616703	0.05557558	0.10789615
1.0	0.11496583	0.5720008	0.5745673	0.56390357	0.5878545	0.014362591	5.2678137e-05	0.05315923	0.4732704	0.56375533
1.0	0.570086	0.5742395	0.5767874	0.56490785	0.10065273	0.037373133	0.58492553	0.57197905	0.5707959	0.5655061
1.0	0.5734135	0.5746322	0.00024809735	0.5637135	0.5842021	0.01913876	0.585248	0.06188898	0.5759848	0.15579101
1.0	0.027535984	0.5720536	0.57401866	0.5635377	0.2382529	0.56223273	0.028226795	0.5612174	0.57646376	0.5637495
1.0	0.57072	0.57253253	0.57329863	0.56796676	0.5845201	0.5592299	0.5845916	0.5677461	0.5690856	0.4230745
1.0	0.57557064	0.019480897	0.57676685	0.009873322	0.58400476	0.03617987	0.5848811	0.050694842	0.57623756	0.56732076
1.0	0.56912655	0.58383447	0.5742597	0.5640887	0.5888053	0.018705666	0.27674225	0.56819826	0.042903066	0.56634486
1.0	0.57589287	0.00050517265	0.57893264	0.57055926	0.58911407	0.56077373	0.58454776	0.56205595	0.57199943	0.5668627
1.0	0.00031412786	0.57499665	0.5062389	0.55908835	0.58467436	0.02238028	0.5817821	0.5680535	0.031793933	0.5673248
1.0	0.353453	0.58444726	0.57371664	0.56776756	0.5850108	0.56609565	0.5843653	0.56096095	0.57523346	0.5665907
1.0	0.571333	0.5806576	0.57938	0.563955	0.5893205	0.02553802	0.5836622	0.57046926	0.5696487	0.56369275
1.0	0.56976724	0.04810189	0.57326365	0.5625727	0.0057491832	0.5648136	0.58391887	0.6561694	0.5769423	0.56751674
1.0	0.57378805	0.046918124	0.57669026	0.5645341	0.5877841	0.5609008	0.5843559	0.5611643	0.5703977	0.56440043
1.0	0.56740165	0.572485	0.57231784	0.47925317	0.16742028	0.560065	0.58219093	0.56115115	0.32492256	0.5651474
1.0	0.5700091	0.5821087	0.5758388	0.56397855	0.5876167	0.5675759	0.5853417	0.5607274	0.5756127	0.56558967
1.0	0.575369	0.57181007	0.57986766	0.012542305	0.5836737	0.5618437	0.584474	0.561061	0.5750467	0.5676729
1.0	0.2179068	0.57299274	0.042831235	0.020888073	0.5882913	0.030476637	0.5827791	0.57088757	0.04158149	0.040475927
1.0	0.5693066	0.5717044	0.5780193	0.6288972	0.584692	0.5674246	0.58525896	0.03101059	0.5667177	0.54161686
1.0	0.054593604	0.5825085	0.5732054	0.5710798	0.588753	0.56223065	0.5840338	0.56104773	0.5760451	0.5645562
1.0	0.5692831	0.5743854	0.5767128	0.5629521	0.5889407	0.00015056081	0.58478886	0.66315526	0.571784	0.5627335
1.0	0.5733681	0.04140941	0.5779938	0.5653825	0.58519983	0.56631213	0.58498216	0.5614346	0.576004	0.5624222
1.0	0.56978714	0.571074	0.5740403	0.5652112	0.58866835	0.56476027	0.58500874	0.00052006694	0.57632494	0.102649115
1.0	0.5741239	0.57402945	0.014128908	0.57056797	0.023659019	0.5662042	0.58518255	0.5611362	0.5691972	0.56335783
1.0	0.57619053	0.039264634	0.57313895	0.020484809	0.5847688	0.5650815	0.58261114	0.5692438	0.37333307	0.56353074
1.0	0.12272038	0.052102383	0.015681641	0.56413853	0.58360064	0.0167801	0.58584744	0.5596642	0.5761177	0.038092807
1.0	0.5667584	0.57256335	0.5728848	0.012999525	0.5889535	0.5616663	0.58531886	0.5612108	0.5742624	0.5658503
1.0	0.5736283	0.58156335	0.57319397	0.5699773	0.58456415	0.5613637	0.58514875	0.5605074	0.5741222	0.5666572
1.0	0.5682714	0.58178365	0.57494366	0.0067290133	0.5844036	0.5656696	0.0108938925	0.5607082	0.56881994	0.11691685
1.0	0.5703653	0.031200368	0.5728946	0.56796813	0.064937815	0.011567403	0.5828608	0.56225675	0.57574415	0.56499046
1.0	0.09490116	0.022066751	0.5756018	0.57118237	0.5888006	0.02748729	0.5832187	0.2763327	0.031949785	0.00057170814
1.0	0.57602817	0.5841193	0.57294947	0.012392284	0.58723915	0.5685608	0.58492625	0.56131554	0.20064273	0.56416374
1.0	0.5682066	0.57225436	0.5709312	0.010725823	0.588113	0.56677455	0.5837479	0.5613957	0.57092786	0.5667281
1.0	0.5740783	7.260244e-05	0.57786167	0.5659711	0.58859044	0.5651706	0.015650552	0.54220533	0.57555157	0.5670816
1.0	0.5697321	0.5838536	0.011797061	0.57026464	0.5894874	0.017164204	0.5824254	0.56162983	0.56988066	0.56484395
1.0	0.18000248	0.5819703	0.04227071	0.56896514	0.5807519	0.0072274553	0.58279693	0.56067646	0.5763621	0.56281424
1.0	0.57052994	0.00045259728	0.57731134	0.5638974	0.58845663	0.56327254	0.58291733	0.03938606	0.039632358	0.5637113
1.0	0.5752338	0.5849016	0.5754883	0.5094626	0.11419063	0.5664224	0.5822758	0.5614439	0.1095544	0.5631203
1.0	0.5678302	0.5726811	0.5780191	0.56343484	0.589167	0.59159553	0.5836015	0.5674914	0.5774313	0.5630169
1.0	0.56938416	0.57551247	0.5643786	0.58477056	0.5893651	0.5668448	0.58300644	0.05549575	0.56912005	0.0049705324
1.0	0.0880727	0.57421446	0.5773616	0.56786233	0.58463436	0.5631939	0.58376807	0.028337015	0.57630986	0.5626587
1.0	0.5704647	0.5747475	0.022279574	0.011630417	0.5874922	0.5656649	0.5842293	0.5606817	0.048406582	0.5674947
1.0	0.572808	0.57430613	0.5763417	0.016097233	0.58776325	0.5614626	0.5850187	0.56169134	0.5732722	0.5641575
1.0	0.5738035	0.06475507	0.026172487	0.5636255	0.094676375	0.56631076	0.5840409	0.5615764	0.05359375	0.56408525
1.0	0.57493	0.025948811	0.57614136	0.56387293	0.5894728	0.03738916	0.020937694	0.07671046	0.5676048	0.56388664
1.0	0.11498005	0.57149917	0.5741983	0.015217842	0.5841972	0.5690003	0.58349836	0.56222284	0.5699428	0.5663974
1.0	0.57410306	0.52672476	0.5738842	0.5638232	0.58855474	0.5619711	0.5829894	0.56353915	0.08524806	0.00022831045
1.0	0.57464343	0.5729618	0.57216775	0.016534805	0.5894608	0.561409	0.58433086	0.5660986	0.5694573	0.56401354
1.0	0.57010156	0.5437832	0.014897432	0.568187	0.58780855	0.56337726	0.04588174	0.55906695	0.5774249	0.5664008
1.0	0.56963766	0.5743587	0.5892827	0.5691866	0.5880678	0.56594425	0.58503205	0.569549	0.5699192	0.56609344
1.0	0.13592446	0.5732323	0.57320297	1.86883e-05	0.04882433	0.5658167	0.5816545	0.56925786	0.57189155	0.5644354
1.0	0.5698581	0.5830973	0.5738535	0.56889254	0.5846503	0.5613821	0.5852998	0.5611304	0.47158474	0.5665368
1.0	0.56921107	0.012898235	0.031031912	0.56311595	0.584994	0.021863746	0.58313036	0.5711091	0.5689932	0.56672215
1.0	0.57013315	0.5734363	0.044525534	0.56857896	0.58841485	0.56126034	0.01551004	0.10043909	0.5689837	0.56774795
1.0	0.5745846	0.34482095	0.5771633	0.5607209	0.58460623	0.56912225	0.58587927	0.5614863	0.56868917	0.56266797
1.0	0.251035	0.5862602	0.57832265	0.5617847	0.58502024	0.5666607	0.52264637	0.09581338	0.57549345	0.5667047
1.0	0.57044166	0.57102466	0.57485664	0.5632095	0.04545698	0.5692608	0.58398914	0.56133485	0.5069834	0.054039884
1.0	0.57423556	0.57188076	0.01379975	0.5682661	0.5855834	0.022010261	0.033825133	0.5685111	0.57624525	0.56622165
1.0	0.30718035	0.584291	0.019511802	0.5640944	0.58431816	0.00020275427	0.58476305	0.5679539	0.5776075	0.5644868
1.0	0.57544	0.57496786	0.012531165	4.7540536e-05	0.07921189	0.5663973	0.023846658	0.5619275	0.575514	0.19927353
1.0	0.5686536	0.57271373	0.57848847	0.5637449	0.017605586	0.5594185	0.5831379	0.57018536	0.038890243	0.5643335
1.0	0.57030064	0.5810887	0.015179251	0.5637859	0.5886711	8.470443e-05	0.58516043	0.5613299	0.06756745	0.5660487
1.0	0.5711012	0.58313215	0.5744006	0.5711526	0.041581172	0.0001571068	0.58221006	0.5604206	0.5714904	0.5641301
1.0	0.5729468	0.5831955	0.57496166	0.5645643	0.07696565	0.56591177	0.03168296	0.5599367	0.5743546	0.025727838
1.0	0.5740886	0.57214516	0.5768404	0.5640162	0.5877591	0.5663168	0.031655572	0.046272714	0.5691986	0.5647049
1.0	0.5688942	0.5731735	0.042612143	0.563248	0.5889459	0.5649018	0.020712785	0.56856066	0.57554626	0.5637
1.0	0.57275337	0.5720322	0.0117632225	0.011193701	0.5899412	0.56122977	0.4947231	0.56277037	0.15000595	0.5639054
1.0	0.56850904	0.5812185	0.5764084	0.5634369	0.590748	0.56360775	0.5855109	0.042799696	0.5770196	0.5673056
1.0	0.30982447	0.5720365	0.57361865	0.56883514	0.58514106	0.5656496	0.5838532	0.56190205	0.042807978	0.5666804
1.0	0.57039034	0.58323926	0.012868338	0.011905073	0.5829767	0.01788275	0.5835927	0.56123376	0.7291042	0.5631198
1.0	0.122053385	0.0893326	0.5723223	0.57107705	0.5844754	0.5620035	0.2757928	0.56104416	0.5769275	0.5652406
1.0	0.5702952	0.5769643	0.5758508	0.5638292	0.020976057	0.5695367	0.5838908	0.03626035	0.5684502	0.56370264
1.0	0.57356405	0.0330257	0.578418	0.5680914	0.58409566	0.56727856	0.58197075	0.5610172	0.63641655	0.00018715425
1.0	0.5732726	0.58047605	0.5782273	0.56837815	0.58484274	0.559895	0.53855467	0.2777007	0.57736665	0.56296253
1.0	0.5736157	0.34916225	0.5731848	0.56595165	0.58393496	0.5614369	0.584583	0.56910914	0.56909144	0.5624326
1.0	0.57261676	0.0002031343	0.5782897	0.5638912	0.58741003	0.056582693	0.58550334	0.5658897	0.57338196	0.56403553
1.0	0.57488686	0.07597687	0.57581764	0.563541	0.099199206	0.5659147	0.58229864	0.5688818	0.571705	0.04690446
1.0	0.56796515	0.047379084	0.57516444	0.5689874	0.13827312	0.01971	0.020509467	0.5617762	0.57651603	0.56609625
1.0	0.04480426	0.023152398	0.5735401	0.5638837	0.5835247	0.56020766	0.017857183	0.5700636	0.56996536	0.30276087
1.0	0.56840867	0.57376236	0.57495195	0.5642874	0.5878971	0.56672597	0.5843661	0.5619216	0.048776384	0.5643964
1.0	0.067584135	0.5735072	0.5718709	0.56428593	0.079272926	0.5641129	0.5847136	0.56334126	0.5683757	0.5638603
1.0	0.5735407	0.5724202	0.00016387358	0.56892526	0.5843064	0.026996301	0.016738988	0.5603035	0.043241955	0.1384089
1.0	0.5673877	0.5739998	0.5747334	0.5702823	0.5848004	0.006442264	0.5835349	0.052736614	0.5700544	0.5665551
1.0	0.56763387	0.58536196	0.57545865	0.56426924	0.58493346	0.5639904	0.58475506	0.5711062	0.56909126	0.56573385
1.0	0.21947227	0.5822139	0.5777235	0.051174797	0.58321697	0.037311856	0.5841975	0.047912676	0.56765985	0.56398773
1.0	0.56950504	0.5721412	0.572126	0.5636345	0.5889124	0.016325457	0.5822003	0.55984855	0.57085955	0.5668772
1.0	0.00014554594	0.028813275	0.5739342	0.016030628	0.5840373	0.5608087	0.033345845	0.56853163	0.57054204	0.5677279
1.0	0.56949747	0.016470654	0.010988078	0.567477	0.5849937	0.56865096	0.022659868	0.5602512	0.032189853	0.5642486
1.0	0.5753528	0.5743647	0.57227486	0.5623848	0.5886956	0.02748711	0.5816974	0.56766504	0.5698779	0.5619708
1.0	0.5694444	0.58175474	0.5775245	0.56353873	0.5843579	0.56854063	0.018379778	0.57002836	0.5731791	0.15932982
1.0	0.5693464	0.04755376	0.5720992	0.56893265	0.64324087	0.5694565	0.58520347	0.56179154	0.57558864	0.56421846
1.0	0.5697455	0.5822289	0.5781203	0.5671931	0.079171345	0.56686586	0.58343315	0.57106966	0.56882316	0.013988774
1.0	0.57583165	0.5724009	0.5781065	0.56441706	0.58405894	0.037337296	0.016621321	0.5624928	0.57569027	0.42257196
1.0	0.57539594	0.5718492	0.57392967	0.56386477	0.5843609	0.5659598	5.2657546e-05	0.56667477	0.5707261	0.5633527
1.0	0.14578488	0.57414883	0.57532805	0.01965784	0.062055245	0.56098115	0.58220416	0.56901443	0.57021207	0.56431067
1.0	0.57032454	0.5750635	0.0148680275	0.5635076	0.22680171	0.5597513	0.5852044	0.57057697	0.04178207	0.5670693
1.0	0.5672884	0.57336533	0.043201722	0.008746756	0.5874984	0.00019841583	0.5840238	0.050873257	0.577591	0.5375527
1.0	0.5689284	0.5864377	0.5764114	0.5687444	0.5837627	0.021378389	0.58340394	0.56053185	0.5686533	0.5652017
1.0	0.5704571	0.573087	0.01290896	0.5634454	0.5873836	0.56726205	0.052694675	0.5623794	0.5708581	0.56742346
1.0	0.57481104	0.57288855	0.024035018	0.56627196	0.5889009	0.5680655	0.58348304	0.04949944	0.5762187	0.04125224
1.0	0.062185757	0.031096874	0.57547057	0.01782777	0.5847224	0.021924177	0.5847146	0.08956497	0.5756409	0.56375086
1.0	0.5736213	0.5722783	0.012244632	0.012373717	0.58670515	0.5695602	0.00020992031	0.07326798	0.46932784	0.60892135
1.0	0.5739388	0.7706437	0.57733107	0.5675672	0.58647406	0.044814162	0.010831464	0.08994791	0.57660234	0.56234443
1.0	0.57429737	0.04690659	0.014572304	0.0078062178	0.0010628672	0.5687503	0.58416945	0.040733065	0.04272285	0.56489104
1.0	0.002123816	0.5841872	0.5738969	0.013392352	0.5890332	0.5600917	0.58425754	0.5714549	0.56853646	0.5635708
1.0	0.5745883	0.5728014	0.5767107	0.5657678	0.58861727	0.5598646	0.019121801	0.5607572	0.5749755	0.56630325
1.0	0.78515404	0.57281	5.1624633e-05	0.56831443	0.0527768	0.5653899	0.5838869	0.56133336	0.5690353	0.4947434
1.0	0.57003504	0.57532364	0.5764286	0.5311846	0.5896217	0.5692353	0.5858043	0.56809336	0.57638544	0.5663233
1.0	0.5700958	0.35884815	0.5734347	0.011257865	0.002377428	0.56103605	0.5814745	0.5613813	0.029522186	0.56625444
1.0	0.5731723	0.572979	0.57415736	0.5696003	0.57365847	0.5656203	0.5864428	0.5704796	0.57043624	0.043369193
1.0	0.57036215	0.5826159	0.029528692	0.56273586	0.2367736	0.56687146	0.5821309	0.56734324	0.571017	0.5645936
1.0	0.5702699	0.054612618	0.5751737	0.56409997	0.5885077	0.056298595	0.58398485	0.5606823	0.57766587	0.5641085
1.0	0.57431006	0.5737093	0.023769187	0.56375706	0.58562964	0.011587593	0.5818527	0.6563977	0.57709134	0.04845716
1.0	0.08155691	0.57175744	0.5626711	0.56911165	0.49537465	0.56163335	0.025348023	0.5713365	0.57419103	0.060753442
1.0	0.56915444	0.57273585	0.5777751	0.5302922	0.5846185	0.5662616	0.5280721	0.5713008	0.56915045	0.5661729
1.0	0.57310116	0.57321835	0.5763263	0.57071775	0.58797634	0.56102604	0.58443886	0.56096035	0.0034423494	0.53258234
1.0	0.569861	0.57274896	0.014263954	0.5693557	0.5898437	0.5616857	0.5832778	0.5616055	0.5755861	0.56617785
1.0	0.56970024	0.053605855	0.011839853	0.567854	0.08660208	0.5606172	0.5838329	0.5684269	0.045196556	0.56273925
1.0	0.5693417	0.047539096	0.5770565	0.5612969	0.5842294	0.5676125	0.017903766	0.065711826	0.5696407	0.56358457
1.0	0.57476854	0.06024155	0.5744802	0.5651093	0.5836747	0.023481674	0.58402365	0.07302805	0.56913966	0.5632118
1.0	0.5701136	0.5736334	0.6791121	0.563374	0.58876467	0.5615296	0.58541965	0.56872463	0.007749771	0.56406975
1.0	0.5688077	0.5863057	0.018051112	0.5657825	0.5891641	0.5667227	0.5836707	0.56888527	0.56721103	0.56266725
1.0	0.5760336	0.5709344	0.5719464	0.015123332	0.23840901	0.5602752	0.58202404	0.34321475	0.15230304	0.06547668
1.0	0.045128163	0.5725039	0.5755457	0.56154525	0.5848651	0.56639487	0.56434804	0.561084	0.56958187	0.0056148
1.0	0.032532133	0.0492677	0.5732801	0.5705744	0.5843459	0.548464	0.5852634	0.56065506	0.46928442	0.5641395
1.0	0.57371414	0.5822566	0.5729663	0.56405205	0.0014296345	0.5682799	0.5850054	0.28942016	0.5751691	0.56288457
1.0	0.5690875	0.57598317	0.57348716	0.5635386	0.5838425	0.56191134	0.03196037	0.56095743	0.56841755	0.5627532
1.0	0.16955586	0.57276356	0.010984296	0.56873375	0.588345	0.56566644	0.5849686	0.5681686	0.23310044	0.5674071
1.0	0.56842864	0.5831261	0.572118	0.56393254	0.58948165	0.56571805	0.5495326	0.56758696	0.20516087	0.56392837
1.0	0.57558715	0.5744309	0.575268	0.5689861	0.588069	0.5607624	0.58201444	0.56812453	0.57074654	0.0971289
1.0	0.06636685	0.57231194	0.573445	0.01602923	0.45780444	0.019146496	0.5851871	0.5675714	0.5666109	0.5638825
1.0	0.5707309	0.069117345	0.022742262	0.015379134	0.58853257	0.5600057	0.046232678	0.56037796	0.57011914	0.0433721
1.0	0.56925195	0.5718804	0.579658	0.56833524	0.5887809	0.025630003	0.58237875	0.56756634	0.575734	0.5645717
1.0	0.5684201	0.58319056	0.57744074	0.56249225	0.58421725	0.009791811	0.5846438	0.5609391	0.57542527	0.5639164
1.0	0.57077503	0.582239	0.57695687	0.57	0.5878183	0.56089693	0.028982604	0.036215935	0.5752622	0.5656603
1.0	0.5819429	0.5748367	0.57598644	0.56336313	0.5892903	0.02531443	0.5823808	0.19871147	0.22675659	0.1199236
1.0	0.12166131	0.5729416	0.57810146	0.56581503	0.8100895	0.018343668	0.58610654	0.56170493	0.57516736	0.5638893
1.0	0.10939355	0.57372034	0.574778	0.011210317	0.5842103	0.5691149	0.58482754	0.5692612	0.04541983	0.56508714
1.0	0.5728888	0.58145916	0.57617795	0.56571573	0.58873504	0.5613755	0.5854672	0.5680254	0.57327855	0.5660545
1.0	0.06736389	0.58044606	0.57330436	0.5678705	0.5840179	0.56107116	0.5838674	0.56137866	0.56818265	0.56574035
1.0	0.56864786	0.5733347	0.57718754	0.5682961	0.115582705	0.5612051	0.03517542	0.03697189	0.5761432	0.5677223
1.0	0.57038176	0.035741292	0.573899	0.018609323	0.5893414	0.019538157	0.014743208	0.56199026	0.5758133	0.5669482
1.0	0.57362694	0.57259715	0.575469	0.5677645	0.5883646	0.024444805	0.58381027	0.656822	0.03398718	0.5670665
1.0	0.5753343	0.57295084	0.57780033	0.56807685	0.5854296	0.5614046	0.58602893	0.5679968	0.57632256	0.56682765
1.0	0.5678911	0.5814562	0.5728368	0.008452982	0.5886405	0.5646504	0.01676405	0.5589275	0.57600236	0.5659016
1.0	0.57408327	0.57210404	0.043082472	0.56395376	0.58875054	0.5614364	0.5859689	0.16333055	0.56990284	0.56739414
1.0	0.56903285	0.573171	0.5798755	0.5666848	0.58407426	0.5694816	0.5836594	0.5691566	0.5716662	0.5630279
1.0	0.5741556	0.0018408509	0.57953125	0.5641893	0.58398914	0.56105775	0.58394474	0.5678828	0.5691755	0.42347977
1.0	0.10845366	0.027543142	0.015554406	0.5637297	0.08827179	0.5605696	0.02375351	0.06857217	0.039019905	0.56587136
0.0	0.07686472	0.032092128	0.013607683	0.016776167	0.0585664	0.014509791	0.026671376	0.08185192	0.058194313	0.04434143
0.0	0.07651737	0.03216431	0.013567413	0.016717263	0.05867516	0.0145724	0.026657932	0.081762455	0.058782626	0.044230703
0.0	0.06921284	0.027680771	0.013429632	0.0120317275	0.036301307	0.016475938	0.014358022	0.037985068	0.04194612	0.055175394
0.0	0.06901561	0.027884284	0.013300944	0.011950492	0.03635009	0.016487023	0.014373478	0.03803206	0.04199699	0.055105027
0.0	0.11825382	0.019367967	0.008803724	0.015782598	0.02259375	0.016470045	0.018444335	0.106090486	0.04355068	0.040536474
0.0	0.118346974	0.019337235	0.008744776	0.015810287	0.02271437	0.016496435	0.018433737	0.10647022	0.043688443	0.040579095
0.0	0.26572293	0.05127555	0.041711446	0.011195906	0.119739875	0.021431597	0.03390807	0.19944337	0.2428737	0.17725873
0.0	0.09223508	0.037931945	0.01213013	0.010623734	0.046119522	0.019547896	0.017508442	0.056373894	0.03411692	0.07871752
0.0	0.09135287	0.037962772	0.0120929945	0.010547897	0.04597501	0.019473026	0.017467018	0.056441486	0.034212522	0.07770653
0.0	0.091259405	0.03789985	0.012167803	0.010566385	0.046024315	0.019413915	0.017449971	0.05648969	0.034270994	0.07802361
0.0	0.24203892	0.0827825	0.0224709	0.011321047	0.07803688	0.024128577	0.037446197	0.20569445	0.2052348	0.26771322
0.0	0.14947394	0.12296792	0.03144553	0.012074017	0.14126572	0.0130123915	0.046442423	0.25972193	0.23246147	0.15844667
0.0	0.2230848	0.07303584	0.03202125	0.009832952	0.11096195	0.019399885	0.0327278	0.3121094	0.25421008	0.18128468
0.0	0.56295604	0.39182496	0.12984136	0.023473362	0.5782377	0.05479653	0.13371068	0.9172432	0.7041809	0.52341104
0.0	0.32547963	0.091373116	0.025639014	0.01114342	0.10939167	0.018639015	0.046458304	0.23183706	0.27444735	0.23094979
0.0	0.20149687	0.046191126	0.024316493	0.015978131	0.06298383	0.017470168	0.04008813	0.21840423	0.4450838	0.21617235
0.0	0.48963827	0.28315663	0.124529175	0.027377144	0.48000535	0.058299568	0.13942683	0.83769023	0.73707813	0.53639424
0.0	0.12951599	0.048549607	0.021907771	0.008773745	0.17521997	0.018641284	0.045091502	0.1730677	0.22232328	0.13057514
0.0	0.02811588	0.02845406	0.01619952	0.008128314	0.13217637	0.017604563	0.027524648	0.04326389	0.050141025	0.044949908
0.0	0.028203921	0.02852291	0.016240714	0.008147161	0.13096206	0.017574644	0.027411886	0.0434886	0.050737068	0.04524061
0.0	0.12243442	0.058565453	0.021513812	0.01248546	0.13602105	0.019935736	0.02804996	0.1832322	0.2246303	0.2756098
0.0	0.117535405	0.039061055	0.010155076	0.013282446	0.07010599	0.015288046	0.020506276	0.055049736	0.05634358	0.030951908
0.0	0.116458364	0.038856152	0.010103545	0.013318918	0.06993457	0.0152371405	0.020550206	0.054964367	0.056696095	0.030787827
0.0	0.25585246	0.04955151	0.024285875	0.0148940245	0.097992934	0.014786421	0.041665692	0.17652038	0.10908819	0.31372508
0.0	0.5649071	0.3190333	0.13827035	0.021896606	0.62347645	0.04676564	0.1322242	0.84259355	0.8185074	0.52482444
0.0	0.26204538	0.051386215	0.018667672	0.010621854	0.06967763	0.013490938	0.030509422	0.15838803	0.23885936	0.26482844
0.0	0.3035193	0.040876623	0.020652886	0.008910411	0.09316467	0.015968237	0.03363259	0.15334979	0.45059338	0.1463519
0.0	0.2432081	0.058317315	0.017922413	0.012454884	0.12302155	0.01695397	0.027970828	0.20491183	0.24707752	0.17942196
0.0	0.24081175	0.056748956	0.0178526	0.012367565	0.1216437	0.01675826	0.027738964	0.2024219	0.24390103	0.1784772
0.0	0.24018843	0.05681881	0.017776819	0.012404646	0.12102026	0.01681732	0.027743047	0.20330507	0.24359262	0.17833441
0.0	0.116594285	0.036608353	0.017316105	0.013563974	0.095697604	0.023053356	0.025918785	0.2105792	0.22637524	0.14874482
0.0	0.081710055	0.03037731	0.014549281	0.0114223445	0.0887853	0.01809072	0.018006805	0.08649462	0.046781655	0.048528645
0.0	0.1960875	0.030573275	0.015681384	0.008931874	0.12362697	0.022028316	0.035939332	0.19198044	0.24032325	0.10878929
0.0	0.5770426	0.5621731	0.52835226	0.5040256	0.4986026	0.6136328	0.5457244	0.63228023	0.5755116	0.4593937
0.0	0.56859547	0.5721168	0.5728927	0.5624679	0.5840373	0.5604291	0.5806492	0.56064105	0.5678943	0.5629878
0.0	0.008824045	0.03681883	0.01213269	0.014246038	0.089673504	0.012532103	0.011085922	0.08387399	0.041217383	0.031124184
0.0	0.20303462	0.49815455	0.52532345	0.5561217	0.47624823	0.50672454	0.5790736	0.57202625	0.6372144	0.51132745
0.0	0.040973753	0.030891394	0.019571662	0.015717091	0.08637554	0.015211676	0.029051544	0.2016595	0.16375695	0.17023782
0.0	0.17654921	0.045206863	0.02436607	0.017901527	0.06259313	0.018057512	0.046387933	0.21007903	0.17988208	0.1306625
0.0	0.27359593	0.05223827	0.03719788	0.013641448	0.11922134	0.019936902	0.03472449	0.24947616	0.00062667596	0.10507592
0.0	0.37299955	0.054365426	0.03982496	0.015272018	0.14308032	0.024339762	0.04590241	0.20195325	0.15575391	0.11863648
0.0	0.19064397	0.08251131	0.022572884	0.011492419	0.088551335	0.018046778	0.039371148	0.2282848	0.22841322	0.1311823
0.0	0.14131758	0.044558726	0.016429896	0.010471942	0.11545069	0.026914435	0.034933697	0.45062792	0.20801394	0.20054232
0.0	0.17111164	0.04714777	0.021321889	0.011074745	0.12199891	0.020300725	0.03264089	0.27924156	0.131366	0.20879808
0.0	0.39083707	0.050888862	0.03306896	0.014448029	0.07680033	0.031741954	0.036501314	0.2067693	0.24168809	0.27181998
0.0	0.40912774	0.040915493	0.0574413	0.015152409	0.06174229	0.025766987	0.03350273	0.2186669	0.27438855	0.19786555
0.0	0.18413955	0.039393086	0.01887739	0.014181463	0.082769535	0.02054574	0.021075495	0.15491483	0.24683999	0.17047061
0.0	0.47100508	0.055443477	0.027072104	0.010719637	0.06862238	0.021508513	0.023187602	0.14249292	0.19690733	0.12359325
0.0	0.36004025	0.037139904	0.018322024	0.012727027	0.14861378	0.017764375	0.0329742	0.062072884	0.12099675	0.15498053
0.0	0.3703059	0.01724808	0.017878452	0.0124182105	0.063490726	0.013153133	0.02842331	0.14245994	0.27207196	0.263432
0.0	0.14783794	0.032687876	0.00019128535	0.013306491	0.14150855	0.021665363	0.037709877	0.19053009	0.17827827	0.22582155
0.0	0.6330704	0.33578742	0.1335405	0.029572142	0.5197327	0.08308228	0.14214444	0.84053487	0.046066225	0.57038283
0.0	0.17260884	0.049698245	0.034471262	0.011714448	0.13651071	0.025217205	0.03472473	0.15670429	0.0010234923	0.20484175
0.0	0.035540614	0.052970454	0.014014678	0.014681039	0.0330195	0.018338388	0.02187241	0.06460487	0.04194341	0.15273204
0.0	0.49121872	0.64320433	0.60699564	0.6240495	0.5864871	0.5509017	0.5641244	0.6563516	0.8046208	0.5571337
0.0	0.0044087796	0.82162315	0.74222887	0.0027415715	0.6823485	0.79092795	0.5280721	0.7240623	0.81879455	0.6638298
0.0	0.0044087796	0.82162315	0.74222887	0.0027415715	0.6823485	0.79092795	0.5280721	0.7240623	0.81879455	0.6638298
0.0	0.45779958	0.6817314	0.655397	0.50698256	0.54167575	0.69933	0.5466955	0.8535472	0.6669834	0.609481
0.0	0.30386358	0.043559875	0.025363004	0.014710005	0.10720787	0.012949538	0.027356187	0.16111559	0.24757984	0.14911844
0.0	0.65030056	0.8562497	0.5918711	0.58254164	0.104674816	0.8067364	0.016650723	0.76307815	0.86411595	0.5939685
0.0	0.56938785	0.5727162	0.5729791	0.5638458	0.5832687	0.55990463	0.5815388	0.5602951	0.56996965	0.56295353
0.0	0.56869715	0.57263315	0.5733301	0.5628927	0.5831781	0.55979615	0.5814329	0.5605901	0.56977284	0.563036
0.0	0.19888446	0.08006137	0.02372382	0.011178205	0.16789234	0.026244545	0.02353425	0.31707773	0.13033594	0.00079541455
0.0	0.6395539	0.6435552	0.6161318	0.5323749	0.62095493	0.6701285	0.5147773	0.8070288	0.58162504	0.0020875619
0.0	0.08926141	0.025504334	0.0135965	0.018822396	0.046892118	0.015316433	0.014606552	0.07005398	0.1168216	0.11427238
0.0	0.09199384	0.07019223	0.0001416536	0.014934236	0.045252476	0.009722147	0.0316186	0.034474995	0.058018263	0.030800676
0.0	0.084517606	0.034586266	0.011880927	0.008871565	0.0124592185	0.017390408	0.01310989	0.052717403	0.06361741	0.109508134
0.0	0.27405098	0.060667634	0.031415023	0.0092897685	0.027924918	0.01839413	0.029019622	0.0074553457	0.2812148	0.25368595
0.0	0.6285995	0.5003829	0.5647159	0.5146561	0.28696847	0.5838912	0.47592574	0.46620327	0.67155004	0.64821404
0.0	0.55497634	0.6022298	0.6665788	0.6050427	0.46936974	0.5443568	0.58963233	0.08292626	0.63620806	0.5215645
0.0	0.56960166	0.57078505	0.57251465	0.5636191	0.5836303	0.56042004	0.58056384	0.56005895	0.56773853	0.5636023
0.0	0.053580135	0.028891517	0.010938416	0.016791008	0.020977898	0.015546495	0.01715941	0.032955267	0.05743161	0.033093203
0.0	0.6091321	0.6468739	0.5550977	0.42975175	0.51886916	0.5611459	0.5103319	0.6741848	0.53487307	0.49845263
0.0	0.17178816	0.062407214	0.022237182	0.010794762	0.06363822	0.024193348	0.027195726	0.20705304	0.20295073	0.16184352
0.0	0.0889411	0.025997799	0.01377085	0.018860662	0.047591697	0.015312264	0.014609847	0.071222	0.11921592	0.11490148
0.0	0.1818063	0.045247715	0.020165714	0.022747625	0.13811009	0.015049767	0.029426487	0.013352678	0.31674016	0.16012833
0.0	0.19432962	0.021143954	0.024181671	0.010380151	0.068453036	0.021038687	0.028284049	0.17674048	0.17631193	0.30099413
0.0	0.032213993	0.04716491	0.01510961	0.009492674	0.08939777	0.015249896	0.011482547	0.1234851	0.03605285	0.00013071195
0.0	0.25972855	0.042204015	0.018926876	0.015268984	0.09155725	0.020121515	0.022037402	0.2831675	0.20679672	0.13416776
0.0	0.18339087	0.05797374	0.025945008	0.0139237	0.07837799	0.018807344	0.025584012	0.14542298	0.3358616	0.19955961
0.0	0.004009046	0.2969477	0.120523065	0.026111018	0.4401853	0.05382335	0.13952601	0.82635033	0.75205487	0.47519377
0.0	0.00060962123	0.035706304	0.020910632	0.013269111	0.19361462	0.020877445	0.029979046	0.3176641	0.20114668	0.11807669
0.0	0.25474277	0.06502618	0.023997976	4.313025e-05	0.11754962	0.016708652	0.035973076	0.15454878	0.24226487	0.20420343
0.0	0.25491485	0.065106384	0.023970272	4.3017208e-05	0.11770078	0.016665595	0.036009837	0.1546237	0.24244016	0.20412372
0.0	0.08561052	0.03285439	0.018630251	6.306137e-05	0.1478445	0.014116792	0.020128638	0.07675587	0.14220493	0.105027616
0.0	0.556509	0.515655	0.51772875	0.5182894	0.55953395	0.5570377	0.5023134	0.55900615	0.00624996	0.48046315
0.0	0.66945165	0.585159	0.5923815	0.0044918694	0.5870061	0.54758084	0.45618337	0.55677295	0.0028207975	0.5448145
0.0	0.39420563	0.6359391	0.6553734	0.55250746	0.63569814	0.57415247	0.5183193	0.592056	0.5622754	0.003185995
0.0	0.18103065	0.047689702	0.012944564	0.009598757	0.14178948	0.024699092	0.031113412	0.14281665	0.1986436	0.12561727
0.0	0.22417474	0.04111623	0.019618547	0.011468203	0.11359517	0.013320247	0.033824965	0.14631927	0.18360485	0.13859603
0.0	0.24993129	0.05375963	0.022222433	0.008844792	0.14234257	0.023181604	0.0375944	0.2520545	0.19482575	0.10690574
0.0	0.5683327	0.57348865	0.5730113	0.5630138	0.5840188	0.56022805	0.58101064	0.5608344	0.5687617	0.5631534
0.0	0.5683128	0.5729084	0.5721203	0.5619455	0.5838442	0.56011504	0.58114773	0.5608797	0.5686407	0.5628554
0.0	0.12293341	0.034075245	0.016351582	0.011433177	0.02643193	0.0141634885	0.022746688	0.043895002	0.049324196	0.04015135
0.0	0.15598401	0.028558103	0.03295213	0.006462841	0.0024123073	0.016196754	0.02561674	0.17368798	0.16098434	0.13369602
0.0	0.23618545	0.050540227	0.032451756	0.009660504	0.11450895	0.026402606	0.034846727	0.28962663	0.21141051	0.2997685
0.0	0.2068462	0.032929733	0.027155995	0.012838383	0.04698502	0.023831595	0.028415384	0.13339204	0.20734046	0.0017286473
0.0	0.43781433	0.046357162	0.042224184	0.011320247	0.11211954	0.023402633	0.033933766	0.22202027	0.0006846021	0.15513878
0.0	0.60026085	0.6102463	0.5266206	0.5091282	0.5769389	0.59436184	0.55973643	0.5732412	0.68363357	0.5827245
0.0	0.45890495	0.33242413	0.10777627	0.024972098	0.4179228	0.076524	0.13061044	0.89496106	0.7432729	0.47304985
0.0	0.5611661	0.36995563	0.13819435	0.03594681	0.5710741	0.054255456	0.12501726	0.82642835	0.8004346	0.022219775
0.0	0.18520734	0.030839277	0.030836292	0.0067736474	0.0031889586	0.018465493	0.037327796	0.23668636	0.1303779	0.15873498
0.0	0.20026429	0.03879819	0.03987622	0.012877342	0.108248554	0.018388525	0.038058426	0.29532585	0.26223224	0.26715034
0.0	0.5688477	0.57138515	0.57297724	0.56347317	0.5835082	0.56112	0.58170563	0.56009215	0.5689634	0.562947
0.0	0.5684186	0.57250196	0.5736544	0.56333554	0.5833595	0.5613093	0.58153933	0.561524	0.5693972	0.5625259
0.0	0.058300585	0.033588793	0.01976676	0.011922148	0.08021596	0.019721096	0.018182974	0.054132223	0.041556373	0.044635158
0.0	0.37103754	0.67858475	0.6551384	0.59595203	0.42618614	0.546002	0.0014383182	0.7291666	0.60223764	0.49919426
0.0	0.08390138	0.0681827	0.033620935	0.014594802	0.06177574	0.02133609	5.5239987e-05	0.22967587	0.16575502	0.121779434
0.0	0.5678552	0.57288074	0.5732596	0.56412745	0.5836381	0.56061953	0.5821749	0.5613825	0.5694031	0.5630731
0.0	0.09739285	0.03150353	0.010771146	0.014841923	0.047085322	0.025609637	0.011882271	0.039735112	0.038484856	0.047193665
0.0	0.27322942	0.07179939	0.016346598	0.018029066	0.09690763	0.026134184	0.027857464	0.18932164	0.24291573	0.19901583
0.0	0.64309275	0.69440675	0.53355724	0.6013424	0.5783858	0.60015017	0.42796028	0.6504484	0.7141503	0.5273143
0.0	0.56785226	0.57131666	0.5730123	0.56291115	0.5835304	0.5600168	0.58148587	0.5608262	0.5694594	0.56316924
0.0	0.18169497	0.09873147	0.0002215357	3.8799128e-05	0.077872574	0.03183655	0.036091473	0.16451249	0.18374085	0.16455533
0.0	0.5693303	0.5720363	0.5734499	0.5639366	0.58374566	0.5610704	0.580353	0.5615574	0.56817526	0.5633779
0.0	0.04651555	0.034124073	0.01474663	0.013933569	0.05558629	0.0001197201	0.016785324	0.047834452	0.035070874	0.03135116
0.0	0.5312862	0.64954734	0.5401666	0.5304909	0.57317	0.009937039	0.5833077	0.64411557	0.6475955	0.5235545
0.0	0.1212086	0.052313183	0.02457587	0.012462839	0.083462164	0.00010329323	0.03093886	0.17834423	0.19325884	0.11193584
0.0	0.24228981	0.00021143553	0.028787835	0.01039032	0.08614853	0.01911966	5.712453e-05	0.16127914	0.23502645	0.15824366
0.0	0.48806867	0.0059460867	0.6550177	0.48586595	0.48136383	0.51887345	0.0013925045	0.5431594	0.65962005	0.53822875
0.0	0.05277141	0.022790292	0.00016188165	0.013138262	0.025052631	0.01664163	0.012299437	0.088949285	0.08707556	0.09476402
0.0	0.18735412	0.048732866	0.00022070167	0.010544651	0.07582531	0.017985906	0.02319322	0.21623741	0.21328998	0.14253357
0.0	0.12522207	0.092504956	0.026492264	0.015847547	0.10113894	0.00011118433	0.024622751	0.17035456	0.36095765	0.12961532
0.0	0.14240324	0.055522338	0.025676547	0.014082881	0.052839573	0.016846485	0.03633265	0.17931898	0.30532533	0.12903444
0.0	0.5298522	0.0026323437	0.108029895	0.028203038	0.5439142	0.068561606	0.08200364	0.85095084	0.7521212	0.53909045
0.0	0.109042734	0.00023241832	0.01973825	0.012723325	0.10383337	0.00014955192	0.027360199	0.18738857	0.17342557	0.16364324
0.0	0.105100185	0.019943839	0.020595793	0.013053332	0.0015211941	0.015093858	0.027105061	0.055648625	0.037194576	0.0746489
0.0	0.13461755	0.025098259	0.019908449	0.01271517	0.15761174	0.014096804	0.028753763	0.10434189	0.16930325	0.20208278
0.0	0.26768807	0.07884436	0.01548789	0.011044094	0.0963917	0.015158515	0.041301772	0.1805776	0.21968968	0.17772487
0.0	0.15208884	0.02387398	0.021078046	0.012698934	0.051399585	0.016272316	0.03359354	0.20166025	0.2324804	0.15262756
0.0	0.28222033	0.10955325	0.019396784	0.013676395	0.09139893	0.032112494	0.043913215	0.13558191	0.22639804	0.0021047737
0.0	0.24290659	0.027712168	0.0382644	0.009206895	0.12674604	0.014446413	0.030872177	0.12352748	0.17512219	0.15650392
0.0	0.25768152	0.057016794	0.02130972	0.014785713	0.102151096	0.015787926	0.025196403	0.14888526	0.2909197	0.16077274
0.0	0.17186022	0.031425495	0.020881793	0.014367	0.091571555	0.014479208	0.017115572	0.16092104	0.15353544	0.1937325
0.0	0.23983069	0.057837147	0.023587821	0.014472608	0.086926065	0.014045852	0.02469027	0.17625041	0.22925727	0.113309346
0.0	0.1312106	0.044372737	0.021374447	0.013774401	0.06761286	0.014402255	0.039203115	0.19161518	0.20832013	0.1483339
0.0	0.08622486	0.04637694	0.025286706	0.010902698	0.06793288	0.019965163	0.022343038	0.22296645	0.1509301	0.16561279
0.0	0.23901072	0.02421882	0.025438335	0.012219949	0.071556866	0.011688889	0.041648388	0.24401085	0.17240804	0.18342133
0.0	0.24649478	0.04325936	0.017242817	0.013033358	0.14607492	0.017544948	0.03167422	0.14474867	0.15613917	0.17426333
0.0	0.084683776	0.021771643	0.00913127	0.013376648	0.08963745	0.014624972	0.015804546	0.04669124	0.029893814	0.04873471
0.0	0.5448755	0.5999383	0.63956577	0.52668905	0.612252	0.59406185	0.5962776	0.50371015	0.5028622	0.5025146
0.0	0.5212531	0.65765333	0.63443726	0.5556634	0.43057364	0.7171668	0.4177017	0.6196385	0.6059985	0.5563973
0.0	0.0650749	0.022312446	0.012812147	0.016470801	0.034883503	0.01895553	0.013670922	0.040405687	0.037659504	0.038868967
0.0	0.04807489	0.015845755	0.012639966	0.014304332	0.10289821	0.018577754	0.015031281	0.045034282	0.049289204	0.032069743
0.0	0.048132185	0.015866062	0.012625961	0.014286876	0.102078	0.018595682	0.015013853	0.045035124	0.0491602	0.03208367
0.0	0.04787584	0.015855076	0.012637378	0.0142844785	0.10253072	0.018606387	0.015067801	0.04519627	0.049098864	0.03213669
0.0	0.048031844	0.015822444	0.012613673	0.014314407	0.10275001	0.018579243	0.015006351	0.044981096	0.04920483	0.03204895
0.0	0.07239669	0.047626853	0.013199697	0.021535343	0.030283587	0.016968146	0.017182361	0.00027538333	0.047304783	0.054790113
0.0	0.072398014	0.047622636	0.013162074	0.021494279	0.030246248	0.01693543	0.017207816	0.00027510937	0.047129713	0.055034507
0.0	0.072260536	0.04769763	0.013139035	0.021554573	0.03040689	0.016873421	0.017169176	0.000276671	0.047431313	0.054936774
0.0	0.07223081	0.047675196	0.01314144	0.021574594	0.03009186	0.016969457	0.017174713	0.0002752951	0.04733904	0.054970425
0.0	0.12974353	0.019563938	0.015729897	0.012506396	0.04462625	0.031707328	0.013643796	0.03713115	0.043450948	0.025023956
0.0	0.12970598	0.019605093	0.015707992	0.012491752	0.044944495	0.03176027	0.013634437	0.037186306	0.043347325	0.025145372
0.0	0.13031693	0.019620853	0.015702633	0.012503422	0.04514073	0.03175495	0.013668608	0.037360195	0.0435434	0.02502928
0.0	0.12943746	0.019547334	0.01572481	0.012525921	0.044917535	0.031832226	0.013643969	0.03725074	0.04356212	0.025082162
0.0	0.092374615	0.02876813	0.023199178	0.018868553	0.07911986	0.016150303	0.017332226	0.038772423	0.12028016	0.04027231
0.0	0.0012165403	0.5299059	0.5180081	0.5294979	0.4998312	0.46474138	0.533765	0.28296143	0.6468804	0.4823242
0.0	0.06799593	0.022333395	3.9650913e-05	0.01070521	0.1774634	6.601896e-05	0.017194847	0.0010662489	0.05188432	0.0009374937
0.0	0.56886923	0.5726874	0.57324654	0.5619239	0.5828019	0.56020033	0.5822496	0.56127435	0.56931454	0.5636799
0.0	0.03416675	0.02125243	0.000105584506	0.016047591	0.03996188	0.00021145487	0.023810113	0.00027136592	0.049676858	0.00019475333
0.0	0.0020007598	0.6137066	0.4412818	0.4913136	0.54224545	0.5460953	0.4093415	0.56179255	0.5528816	0.27101785
0.0	0.56753683	0.5727876	0.57254314	0.5634477	0.58278143	0.55948573	0.58183414	0.5606209	0.5695392	0.5634131
0.0	0.00012710641	0.027259706	4.972312e-05	0.013733244	0.053893343	0.0002168366	0.018110665	0.001095271	0.043986898	0.00032540606
0.0	0.45841944	0.0016404478	0.5592581	0.56827	0.57351875	0.23692933	0.5341636	0.6048808	0.6370085	0.52238643
0.0	0.47862765	0.5153107	0.3409031	0.0035758198	0.5624991	0.5216794	0.5099138	0.4371933	0.3684875	0.5393919
0.0	0.001235269	0.00014517226	0.00016425294	5.1973573e-05	0.14574023	0.000121842204	0.027152486	0.004972401	0.0033968883	0.013898614
0.0	0.568199	0.57166374	0.57269734	0.5617024	0.583909	0.5599793	0.58151364	0.5608978	0.5687054	0.5618608
0.0	0.00017134348	8.584113e-05	0.00019746198	1.50804735e-05	0.0013002006	0.00020971325	0.00041039876	0.00092395715	0.00015696949	0.0006449042
0.0	0.4699967	0.5761071	0.5664776	0.46599764	0.29628274	0.3789601	0.5265466	0.33281115	0.7118451	0.578476
0.0	0.00068811176	0.00010788021	5.924803e-05	8.0305654e-05	0.0006826447	6.2028135e-05	0.00042797622	0.0014255993	0.0007839881	0.005045378
0.0	0.0002341883	8.906071e-05	3.5133948e-05	9.504233e-05	0.00030036483	6.371044e-05	0.00019044238	0.00031358565	0.00014636846	0.00095908507
0.0	8.056598e-05	9.344477e-05	5.9211423e-05	1.5394515e-05	0.0013949787	0.00012911086	4.783559e-05	0.0003257512	0.00016752507	0.0005337585
0.0	0.56884646	0.57114285	0.5725709	0.5633551	0.5827673	0.5610628	0.5828366	0.5604234	0.56782067	0.5642654
0.0	8.042789e-05	9.313474e-05	5.897576e-05	1.5399522e-05	0.0013941075	0.00012857986	4.7847265e-05	0.00032574034	0.00016765321	0.00053473795
0.0	0.00031299604	0.00032651235	4.42198e-05	1.1211273e-05	0.0009944675	5.8367972e-05	0.00044262526	0.0023929032	0.0049677575	0.0010638752
0.0	0.00033228923	0.00022280583	8.717918e-05	9.754866e-05	0.0033298826	4.4076485e-05	0.00042397526	0.0016460011	0.0017111949	0.0015779766
0.0	0.041041993	0.022144595	0.01985634	0.01512312	0.03700083	0.026051555	0.019013999	0.050522164	0.02379265	0.042680368
0.0	0.5678711	0.57244444	0.5725216	0.5618254	0.58363426	0.560466	0.5825251	0.5604377	0.5688811	0.56225675
0.0	0.5676022	0.57258993	0.57273173	0.5622105	0.5834059	0.55955046	0.58234465	0.55988604	0.5689639	0.56295186
0.0	0.568159	0.5723641	0.5724963	0.5618348	0.58380616	0.56030756	0.5824428	0.560157	0.5687148	0.5627899
0.0	0.56629235	0.5719503	0.57266897	0.5619782	0.5836102	0.5595013	0.582281	0.5604601	0.5682255	0.5626995
0.0	8.999957e-05	6.753883e-05	0.00024668215	1.7565482e-05	0.00037375427	4.66513e-05	0.00018759877	0.001510912	0.00046129644	0.00059746916
0.0	0.00096037344	0.00014103108	0.000108603235	1.6046606e-05	0.0019811587	5.256814e-05	0.0004932607	0.013070938	0.002803424	0.004793497
0.0	0.48557353	0.56528497	0.21038234	0.38748637	0.57933843	0.3143123	0.52196145	0.7217601	0.35244167	0.33595178
0.0	8.8778186e-05	9.147489e-05	0.00025975442	2.3961687e-05	0.00035966188	5.927244e-05	0.00039920778	0.0007134138	0.0001487908	0.00021683225
0.0	0.0004071809	0.000112179645	0.0003598222	1.8386187e-05	0.00083905767	6.110253e-05	0.00086315203	0.004235819	0.00068526017	0.0015485776
0.0	0.00060774013	7.375208e-05	3.6240675e-05	7.125955e-05	0.0014533548	0.00012456496	0.00015836584	0.0022591765	0.002173187	0.0011253388
0.0	0.00028413464	0.00039293227	0.00026961998	6.970539e-05	0.00083537714	3.5761168e-05	0.00035352568	0.0014412317	0.0018477961	0.0032668295
0.0	0.00052018743	0.00035369897	7.5211836e-05	5.016831e-05	0.0016682468	3.1264757e-05	0.0001680434	0.01122817	0.0009014683	0.0018488009
0.0	0.57033104	0.5724917	0.5736859	0.56391495	0.5832313	0.56093806	0.58381003	0.5605966	0.5686967	0.5634576
0.0	0.5689038	0.57123715	0.5749769	0.5611384	0.5846473	0.56186473	0.583351	0.5610935	0.57003593	0.5637305
0.0	0.5702432	0.57145137	0.57221496	0.5636489	0.58535445	0.5606356	0.5830446	0.5613776	0.56910324	0.5637662
0.0	0.568229	0.57279634	0.57461077	0.5647541	0.58442694	0.561811	0.583484	0.5588711	0.56896174	0.5637757
0.0	0.13010463	0.00018867022	0.03370888	5.581579e-05	0.0021964838	0.019187104	0.0001585145	0.0021164836	0.20526809	0.20081958
0.0	0.0012992821	0.00016871018	7.942632e-05	6.7591216e-05	0.0015933493	0.00011630453	0.00020982446	0.0035263612	0.0027418763	0.0057774056
0.0	0.57005763	0.39526385	0.5541291	0.5372836	0.5753456	0.6084953	0.34973913	0.4570235	0.56742775	0.48231345
0.0	0.57474035	0.58291245	0.57707447	0.5682323	0.58816856	0.56655604	0.58493036	0.5680307	0.5761293	0.56616735
0.0	0.40571213	0.7340921	0.55083275	0.5383084	0.5188299	0.5347307	0.38624665	0.62012285	0.6766194	0.5006197
0.0	0.7217601	0.60652786	0.51126736	0.49117276	0.45348778	0.5299083	0.571914	0.53131795	0.5389485	0.5578749
0.0	0.05487939	0.037147373	0.012760401	0.012641325	0.000870566	0.0114021115	5.0165872e-05	0.10920099	0.055358708	0.051821586
0.0	0.61145926	0.47975728	0.62714565	0.48305225	0.38119808	0.5163451	0.5739194	0.6522918	0.6228782	0.39513865
0.0	0.03988465	0.02619955	0.012305254	0.008063559	0.00087664265	0.013094352	0.00016730397	0.045533124	0.04722263	0.067694
0.0	0.56767267	0.57252896	0.5727047	0.5623039	0.5832667	0.5605921	0.5820437	0.56007177	0.5687338	0.56192225
0.0	0.5667232	0.5730079	0.5728791	0.56244177	0.5834237	0.56062835	0.58203614	0.560057	0.56904536	0.56314915
0.0	0.2889029	0.03841196	0.026652915	0.015582938	0.08154214	0.011344304	0.00025274276	0.13113451	0.16605906	0.13271053
0.0	0.4769108	0.6117776	0.56466526	0.56076884	0.47414494	0.6277888	0.5207773	0.6489152	0.6676913	0.529522
0.0	0.53399754	0.4598118	0.57101053	0.34280953	0.5145874	0.6608179	0.4643229	0.639122	0.82010967	0.53694
0.0	0.53399754	0.4598118	0.57101053	0.34280953	0.5145874	0.6608179	0.4643229	0.639122	0.82010967	0.53694
0.0	0.091155194	0.015956651	0.011899403	0.017829824	0.038106486	0.01955945	0.016697045	0.042644095	0.030816568	0.048270114
0.0	0.091155194	0.015956651	0.011899403	0.017829824	0.038106486	0.01955945	0.016697045	0.042644095	0.030816568	0.048270114
0.0	0.13859099	0.042478185	0.031281054	0.010692431	0.089599	0.038373936	0.042117555	0.20348783	0.14686163	0.2267508
0.0	0.40845573	0.6132654	0.73658925	0.5352012	0.6604414	0.5849763	0.61462134	0.63393563	0.726951	0.61071366
0.0	0.40845573	0.6132654	0.73658925	0.5352012	0.6604414	0.5849763	0.61462134	0.63393563	0.726951	0.61071366
0.0	0.14928865	0.024061557	0.014874671	0.010293434	0.047153383	0.01966862	0.017827518	0.05051491	0.06372327	0.10318427
0.0	0.14928865	0.024061557	0.014874671	0.010293434	0.047153383	0.01966862	0.017827518	0.05051491	0.06372327	0.10318427
0.0	0.56813973	0.57243437	0.57263017	0.56211776	0.58319736	0.56050277	0.58175564	0.5599239	0.5689693	0.5625301
0.0	0.56614965	0.5726318	0.5727222	0.56211954	0.58360773	0.5603474	0.5819324	0.5605347	0.56829244	0.5629968
0.0	0.0001068734	6.988163e-05	3.1900723e-05	2.5744628e-05	0.0013296772	0.014902891	0.00014775898	0.00052045425	0.04835498	0.00024772462
0.0	0.57045233	0.57497317	0.57434356	0.5656408	0.58381486	0.5631361	0.5834434	0.5618334	0.570295	0.56307787
0.0	0.5475129	0.30985066	0.084060125	0.028959744	0.61344635	0.054296684	0.096322015	0.8078749	0.7076918	0.4155982
0.0	0.28490126	0.2664371	0.066495314	0.039879207	0.55076265	0.05624342	0.10250412	0.7510302	0.6985027	0.50773275
0.0	0.58346134	0.40523407	0.06231389	0.03132297	0.46648732	0.04477399	0.10532365	0.7930567	0.7190358	0.34374493
0.0	0.57363194	0.33004996	0.058931872	0.03311428	0.37868232	0.04599722	0.075832576	0.7590879	0.7323501	0.5252787
0.0	0.5532475	0.31742454	0.08531343	0.03930656	0.58034134	0.058481812	0.11675958	0.7577435	0.75088865	0.43489274
0.0	0.51153994	0.29137278	0.07845918	0.036877044	0.599169	0.060405415	0.090992056	0.7378176	0.6820313	0.48428208
0.0	0.52235836	0.40148246	0.07752944	0.027532468	0.6024628	0.054876294	0.09597836	0.90493745	0.72936475	0.47901803
0.0	0.50315267	0.27623972	0.055474136	0.020898873	0.64709175	0.05348159	0.13467436	0.817743	0.76477396	0.39528832
0.0	0.11795722	0.03548331	0.013701742	0.00948011	0.039169922	0.02221458	7.5097596e-05	0.03779583	0.03976835	0.03645522
0.0	0.06501155	0.02264415	0.010281851	0.019233562	0.049447343	0.013540591	0.015913043	0.057365373	0.044177823	0.05599252
0.0	0.06522063	0.02279403	0.010195914	0.01906861	0.04946646	0.013562201	0.015923524	0.05754407	0.0441505	0.05577085
0.0	0.5675933	0.5739387	0.57423586	0.5626242	0.5831875	0.56113535	0.5834727	0.56041986	0.5686797	0.5640476
0.0	0.015455048	0.046925843	0.015195219	0.015956262	0.038994506	0.022808561	0.0096817445	0.08806024	0.04914799	0.086016186
0.0	0.04597601	0.012460187	0.016484248	0.01668134	0.032405935	0.017832495	0.021240095	0.051577732	0.039837115	0.043776583
0.0	0.080183655	0.03603642	0.021165673	0.009716736	0.10318286	0.027095819	0.013487175	0.062229935	0.03721276	0.039536916
0.0	0.08023793	0.03609116	0.02117854	0.009718352	0.10324346	0.027130842	0.01346766	0.06235821	0.037246216	0.039407786
0.0	0.119464934	0.06524177	0.01818915	0.014337461	0.15583652	0.024384921	0.036986522	0.10600255	0.27193555	0.14076716
0.0	0.543145	0.6234432	0.47769812	0.5812519	0.42320502	0.51737875	0.5865082	0.79953855	0.6296413	0.51325965
0.0	0.20276874	0.0585495	0.029209921	0.00983272	0.089575775	0.018593958	0.027071243	0.19757529	0.18363763	0.1632587
0.0	0.23321383	0.045305327	0.06362964	0.009924365	0.076211266	0.028998984	0.030396165	0.29603174	0.18552145	0.111636266
0.0	0.5710513	0.5941671	0.6628261	0.5319353	0.50600487	0.52480507	0.5129888	0.67846006	0.75124294	0.45463547
0.0	0.28413904	0.1041125	0.024650974	0.015965465	0.1555244	0.041964293	0.030316483	0.15262921	0.1989975	0.19066723
0.0	0.43907654	0.011436029	0.017310856	0.01104607	0.085394464	0.028174289	0.05140674	0.2772734	0.14182864	0.21138297
0.0	0.21238957	0.06829894	0.018680805	0.018294299	0.12305205	0.029845571	0.028800474	0.10091571	0.19243582	0.12111541
0.0	0.13339992	0.016525185	0.02394942	0.015458487	0.07944418	0.02430202	0.016684765	0.040959824	0.10322393	0.034812544
0.0	0.1951625	0.0063764793	0.025917523	0.01303442	0.06008099	0.020529203	0.044729564	0.28791738	0.17561153	0.19793817
0.0	0.1773021	0.0747034	0.028736694	0.019108215	0.033341803	0.0153782815	0.040165655	0.28205448	0.1677658	0.14559464
0.0	0.3110364	0.06396041	0.039163522	0.013471456	0.055095006	0.026246158	0.033194643	0.1777514	0.32169136	0.20194198
0.0	0.288556	0.063550234	0.032105632	0.014675925	0.05397592	0.024033708	0.028402617	0.18389703	0.12504482	0.21325734
0.0	0.22661683	0.05994142	0.030451816	0.011095769	0.13406	0.018341968	0.051257063	0.18103376	0.28431156	0.1763046
0.0	0.6251434	0.62868387	0.50202256	0.63641185	0.4454113	0.6613417	0.5926958	0.5661935	0.7256669	0.6101465
0.0	0.5697925	0.57132787	0.5697475	0.56254876	0.5825903	0.5608293	0.5815792	0.5596594	0.56987596	0.5621136
0.0	0.03939063	0.028711839	0.017234692	0.011328448	0.12258263	0.018300347	0.016794968	0.06406831	0.05086063	0.04737751
0.0	0.15824932	0.07335317	0.031710993	0.012576443	0.20941377	0.021302344	0.03474919	0.22432497	0.18532042	0.17155254
0.0	0.56824374	0.5708853	0.5716885	0.5623188	0.5833552	0.5598702	0.5809063	0.55977285	0.5684517	0.5618457
0.0	0.2558836	0.0293628	0.03457056	0.016992668	0.10183053	0.032698154	0.028913116	0.16119742	0.13648707	0.1561005
0.0	0.056836862	0.012793145	0.017245509	0.0137607185	0.047834724	0.029578116	0.019822294	0.058202427	0.023696762	0.039407082
0.0	0.28255147	0.03609829	0.022270685	0.013778786	0.10439112	0.030892203	0.036505647	0.1809743	0.199206	0.18887359
0.0	0.7319328	0.5549327	0.53539103	0.5712284	0.4899612	0.65971196	0.5685885	0.64085114	0.6211359	0.57890743
0.0	0.27956107	0.035192497	0.022036163	0.013552775	0.10330394	0.030508716	0.03623907	0.1793831	0.19688284	0.1878823
0.0	0.56905836	0.57175124	0.57163906	0.5631921	0.5835806	0.55968094	0.5812032	0.5600873	0.5668751	0.5640066
0.0	0.13894565	0.01767469	0.018027512	0.012314907	0.039669536	0.014533271	0.024123253	0.044141475	0.09555015	0.031203311
0.0	0.2676079	0.028971413	0.031906616	0.0137604335	0.08782495	0.014940586	0.031841423	0.14509106	0.3126524	0.14286497
0.0	0.5688678	0.57110405	0.57290035	0.5627647	0.5839366	0.55997634	0.58136207	0.5602273	0.56648266	0.5626385
0.0	0.25491238	0.028826274	0.034516994	0.016734907	0.10036976	0.032808784	0.028785935	0.15895888	0.13438173	0.15599996
0.0	0.2910236	0.055631064	0.022871146	0.018098395	0.11348188	0.026259597	0.024314214	0.23815554	0.2223151	0.15701519
0.0	0.5486932	0.62559336	0.47396314	0.61333084	0.5022065	0.62695765	0.5324848	0.7093762	0.6651597	0.58519787
0.0	0.2875749	0.054468013	0.02281532	0.017897865	0.112538755	0.025983404	0.024195043	0.23643841	0.21872213	0.15611464
0.0	0.25446376	0.07907868	0.026352845	0.007613363	0.16038564	0.013490848	0.021800524	0.1506655	0.26543856	0.17744522
0.0	0.21479073	0.08433093	0.01992742	6.554647e-05	0.11815226	0.015278781	0.031421967	0.15349466	0.17687432	0.18594275
0.0	0.5688992	0.5733508	0.5738251	0.5634967	0.58402276	0.56141186	0.5830635	0.5620347	0.5705018	0.5635907
0.0	0.5697091	0.5735572	0.57301515	0.5619451	0.58416903	0.559977	0.58051294	0.56157374	0.5684357	0.56349736
0.0	0.3606873	0.04290107	0.021390732	0.01748191	0.00066673785	0.021991968	0.00021558549	0.17402397	0.32694805	0.1384089
0.0	0.048784804	0.03587654	0.015441145	0.014654514	0.03709408	0.016942069	6.0346843e-05	0.065121375	0.049085498	0.03714038
0.0	0.53733563	0.6789371	0.64529926	0.5971162	0.052404195	0.5487079	0.0027936392	0.60731924	0.694597	0.53476363
0.0	0.06628408	0.0003393516	0.0116560925	0.006270081	0.055292066	0.0076368167	0.019535951	0.06295221	0.04715858	0.045171622
0.0	0.54410994	0.011426087	0.55528486	0.41590428	0.56827414	0.51840204	0.51381767	0.5862451	0.6193705	0.5134223
0.0	0.5694656	0.5731426	0.5732055	0.56328213	0.5830817	0.561862	0.58250767	0.56027687	0.5696486	0.5633431
0.0	0.11407166	0.02759567	0.014000638	0.007200149	0.05410164	0.017287664	0.020813128	0.07182097	0.00018875013	0.06445229
0.0	0.41413993	0.70733374	0.5691149	0.492871	0.5848317	0.55298996	0.49007168	0.66910255	0.012275848	0.5288535
0.0	0.34692937	0.005297702	0.032417227	0.014018679	0.09675495	0.043760654	0.053762905	0.29651365	0.23818551	0.21796066
0.0	0.5830779	0.73678917	0.6362081	0.5517276	0.63811094	0.7138164	0.5216949	0.7309149	0.615605	0.64232314
0.0	0.23043221	0.05719829	0.02693706	0.0130778365	0.11747763	0.02357251	0.046941042	0.22281939	0.18863603	0.124313936
0.0	0.090880916	0.062378064	0.023008363	0.014294983	0.14580284	0.02492658	0.051071215	0.22286911	0.120969646	0.18374959
0.0	0.18350498	0.03739322	0.022563322	0.012478747	0.11752491	0.02904241	0.013415576	0.23341034	0.12009968	0.1894255
0.0	0.11995702	0.06291015	0.031650525	0.00862968	0.025605014	0.012049408	0.0495137	0.13102977	0.2265697	0.13433203
0.0	0.14386289	0.0317212	0.023723777	0.018907256	0.06932697	0.034971133	0.029480057	0.2191208	0.24730048	0.06645748
0.0	0.5201298	0.5906592	0.60867816	0.5341987	0.53493446	0.7582412	0.5876573	0.6546222	0.536303	0.34270036
0.0	0.11257285	0.04212298	0.023191486	0.016036768	0.17091869	0.018741857	0.0434378	0.22088298	0.0008267711	0.27731696
0.0	0.12534843	0.028133176	0.02252896	0.01835362	0.045812298	0.014291711	0.01451093	0.066159844	0.06625863	0.032323893
0.0	0.56834596	0.5734111	0.573355	0.56220216	0.58436877	0.5615181	0.58258116	0.5592488	0.5691012	0.5631144
0.0	0.5631699	0.5328169	0.60709876	0.54849315	0.5263431	0.5784242	0.45786226	0.54712963	0.6230053	0.50995094
0.0	0.07961713	0.036883157	0.016449843	0.018566256	0.043745168	0.015549129	0.013381211	0.04378784	0.034084205	0.03186699
0.0	0.17633438	0.0006609704	0.021639885	0.016926995	0.12279486	0.03218013	0.023671402	0.19404607	0.34760734	0.35547972
0.0	0.6039376	0.0134909	0.58529806	0.60433596	0.598815	0.5813081	0.5612642	0.74231094	0.59096086	0.55857813
0.0	0.56817305	0.5733799	0.57295996	0.5627363	0.58431894	0.5608714	0.58250976	0.56100076	0.56944305	0.5637604
0.0	0.0573088	0.030058645	0.011201869	0.020229606	0.038173363	0.025638603	0.015520505	0.06513572	0.07711802	0.10807633
0.0	0.56809926	0.57299566	0.5733788	0.562655	0.584052	0.5605781	0.58319956	0.56109613	0.5681133	0.5638164
0.0	0.57724774	0.19595544	0.1147002	0.032934174	0.5865937	0.05754776	0.119383276	0.860525	0.76976603	0.034471907
0.0	0.0757892	0.037276253	0.011461933	0.0058723018	0.042945877	0.011159094	0.020076113	0.04175987	0.03461248	0.054562494
0.0	0.57368624	0.5498478	0.5357097	0.5807477	0.45464107	0.5517939	0.32527095	0.6589517	0.63004535	0.57047814
0.0	0.17237794	0.07773134	0.010523256	0.013212902	0.081995934	0.04129941	0.03257267	0.16349466	0.24476118	0.14455087
0.0	0.5839328	0.50019157	0.4013391	0.47302487	0.56493217	0.6650684	0.5081394	0.6117608	0.5433585	0.52767426
0.0	0.1862797	0.05737536	0.018618809	0.0149489185	0.079297245	0.023051344	0.038542747	0.14590725	0.19792405	0.197238
0.0	0.4670419	0.6099226	0.6868448	0.54567015	0.05327505	0.4798717	0.54445285	0.60182583	0.77325916	0.5445694
0.0	0.621495	0.59828836	0.4292489	0.5495781	0.47255445	0.57416725	0.6175967	0.7335704	0.70961434	0.4899476
0.0	0.10219237	0.04340029	0.010399841	0.022722624	0.044530395	0.01747216	0.021951703	0.05954454	0.038251154	0.058941644
0.0	0.21985133	0.037619803	0.01385289	0.013454686	0.13573657	0.000379739	0.00048723925	0.2445356	0.2909067	0.17334905
0.0	0.7824368	0.34360957	0.04288252	0.05100304	0.8097806	0.03724627	0.27541912	0.657086	0.47026977	0.5626272
0.0	0.2324932	0.081541605	0.024464976	0.012534588	0.10707901	0.013663222	0.04015093	0.24859785	0.25883886	0.17545266
0.0	0.54210204	0.6562399	0.49449095	0.5997824	0.6214183	0.017666833	0.5528562	0.71938443	0.6501403	0.57032573
0.0	0.17104	0.046366714	0.030761648	0.01658182	0.048457425	0.017958505	0.030109027	0.20775475	0.23375508	0.123327136
0.0	0.4808551	0.67003894	0.55427897	0.49395844	0.46625894	0.48629442	0.33342677	0.53403276	0.57942826	0.54689634
0.0	0.1419428	0.07121888	0.023530956	0.008326422	0.12070572	0.01742783	0.018672664	0.17274162	0.27150467	0.16225754
0.0	0.2152182	0.07947679	0.02735424	0.0107821515	0.18234982	6.330304e-05	0.019171054	0.21817543	0.2570695	0.14289925
0.0	0.43696493	0.63827306	0.6456103	0.63704526	0.53893936	0.0029249026	0.41869783	0.71076167	0.73216236	0.45081273
0.0	0.5708136	0.57441884	0.5766188	0.5660097	0.58499086	0.56478643	0.5837885	0.5628037	0.5690034	0.56226784
0.0	0.5677229	0.5739323	0.5744448	0.56398225	0.58282214	0.5604977	0.5822574	0.5609753	0.56818783	0.56219107
0.0	0.050676327	0.041008007	0.0116615975	0.009534894	0.11006815	0.01771741	0.020812243	0.05801947	0.049881425	0.031312596
0.0	0.21825345	0.05271743	0.01639079	0.011800987	0.18699104	0.030735686	0.023378756	0.22416914	0.13858604	0.13911135
0.0	0.1171306	0.00050217874	0.026976708	0.000117621385	0.0006466068	0.020709742	0.0001230706	0.13412085	0.1587778	0.16984867
0.0	0.25641122	0.06910799	0.014168004	0.013058433	0.09910638	0.016806642	0.040601265	0.12697017	0.14418545	0.1762823
0.0	0.14339732	0.07627121	0.02454545	0.012526965	0.22979607	0.01856014	0.045336377	0.19023336	0.16929866	0.15425043
0.0	0.10426023	0.09760762	0.028503936	0.017671486	0.15688537	0.0002762606	0.046920225	0.17968361	0.22798079	0.20441897
0.0	0.4755687	0.74773586	0.5634113	0.5488076	0.71585524	0.5178948	0.54950434	0.66065913	0.63984036	0.55960345
0.0	0.6306012	0.66520363	0.55744934	0.53517604	0.5536555	0.66964585	0.5068786	0.6291865	0.6022687	0.59466857
0.0	0.08272757	0.023955211	0.010822726	0.014069479	0.051473044	0.00039857844	0.023999702	0.031100392	0.08611685	0.039173886
0.0	0.2618669	0.04894438	0.021961559	0.013555231	0.19434185	0.022313032	0.02861083	0.22545241	0.20056498	0.24736656
0.0	0.06000211	0.020359375	0.013011056	0.010886081	0.06644518	0.01863633	0.021986281	0.07855123	0.08674522	0.042555347
0.0	0.568673	0.5707286	0.5731554	0.5630866	0.58364797	0.5605572	0.5805271	0.5604094	0.5676067	0.5633313
0.0	0.18165126	0.042769104	0.010516604	0.012348417	0.07784286	0.016671214	0.029725168	0.03972627	0.039923698	0.031586822
0.0	0.0013819016	0.6249291	0.5856411	0.54421216	0.5946066	0.50163054	0.41787162	0.56738156	0.5835691	0.5318649
0.0	0.0006077037	0.09532417	0.023321876	0.01086341	0.15518373	0.017611433	0.026706727	0.1376204	0.12949118	0.13518627
0.0	0.6601261	0.5900535	0.6515393	0.5857181	0.46657106	0.3043288	0.59301287	0.59283334	0.59743214	0.5243513
0.0	0.5672826	0.5793395	0.54545474	0.57175297	0.44367996	0.690611	0.4580008	0.6190211	0.6368996	0.6346489
0.0	0.4994683	0.55035	0.7265445	0.50433284	0.39076957	0.5561085	0.0095428	0.7080647	0.7179257	0.49443436
0.0	0.12909126	0.07926766	0.017121743	0.011153691	0.06405511	0.019500887	0.02429594	0.32179338	0.15903343	0.2640511
0.0	0.5768146	0.49074277	0.5234146	0.5751548	0.4844158	0.51342636	0.5383372	0.70454884	0.67617434	0.58413535
0.0	0.17994335	0.13744774	0.022892203	0.00014577442	0.16065185	0.02174444	0.030444307	0.13782191	0.2885942	0.16967587
0.0	0.14622664	0.05177175	0.026807895	0.01722334	0.077994265	0.04529179	0.019793715	0.21587454	0.20666307	0.13636011
0.0	0.38924554	0.6880444	0.57072234	0.6166779	0.59163064	0.6603375	0.48119196	0.6906132	0.77911067	0.51003957
0.0	0.13177994	0.021823071	0.021387879	0.010501898	0.09222997	0.015125067	0.03473528	0.04235612	0.040229253	0.08023473
0.0	0.63576245	0.63146985	0.67881143	0.52193594	0.63309956	0.53251606	0.39991108	0.63360924	0.5709779	0.4649729
0.0	0.48173025	0.6556252	0.5679722	0.4821907	0.637879	0.74075204	0.50606203	0.8358171	0.5658863	0.526566
0.0	0.23342855	0.01847926	0.02106937	0.0147202015	0.036738537	0.03119549	0.013083296	0.24978419	0.12136358	0.16745281
0.0	0.5606076	0.40323305	0.56673133	0.5832904	0.38380212	0.69403905	0.4199677	0.64054453	0.52515996	0.5375122
0.0	0.66649675	0.64266646	0.5411613	0.59865665	0.5084559	0.38945872	0.25369266	0.72373235	0.5720038	0.4893185
0.0	0.27984348	0.017924033	0.021048294	0.013176947	0.032608785	0.007836212	0.028142335	0.33307678	0.1814653	0.18197666
0.0	0.2582055	0.04746641	0.03306572	0.01856729	0.107781135	0.039411522	0.02497834	0.28044674	0.2258746	0.21995658
0.0	0.15669301	0.060785435	0.025244301	0.010549837	0.043766472	0.01689987	0.00036632438	0.45847866	0.10837952	0.1337916
0.0	0.15682866	0.060915004	0.025264964	0.01052767	0.04379394	0.016879933	0.00036659618	0.45848343	0.108346954	0.1333388
0.0	0.56907076	0.5726859	0.57398564	0.5637039	0.5843186	0.5600812	0.5821359	0.56135094	0.56803584	0.5619424
0.0	0.16550149	0.0570322	0.044044852	0.0104870675	0.092406675	0.021459294	0.038452104	0.19465601	0.16093892	0.07737923
0.0	0.08688439	0.032969933	0.019528128	0.009777839	0.054885548	0.01644081	0.020376138	0.036781993	0.036780756	0.05562489
0.0	0.14485624	0.0413729	0.022989465	0.015549077	0.07937484	0.02370094	0.031088617	0.0713335	0.04551606	0.051392756
0.0	0.54614466	0.5365064	0.389704	0.5262426	0.47380406	0.510745	0.5844387	0.648423	0.607488	0.5663528
0.0	0.41802493	0.4598062	0.47742096	0.6289854	0.58957046	0.6366234	0.56065917	0.71023655	0.58145505	0.5640859
0.0	0.15697825	0.033847872	0.00946712	0.01752074	0.017146187	0.016985167	0.026862636	0.039405692	0.032995928	0.044575088
0.0	0.568779	0.57259005	0.5735391	0.5627849	0.58311296	0.56001693	0.5816651	0.56077474	0.5680212	0.5619294
0.0	0.07083526	0.058223773	0.019386845	0.008848028	0.037823327	0.017165266	0.020045929	0.0481608	0.024522545	0.07342347
0.0	0.28868926	0.52854997	0.56196755	0.5562356	0.5594659	0.7327859	0.41437903	0.47123918	0.6401814	0.5074328
0.0	0.06974208	0.05166032	0.033101182	0.011938044	0.08341591	0.03372552	0.022692205	0.10897186	0.12708126	0.15077767
0.0	0.14310798	0.0007003209	0.01852945	0.011798001	0.13920471	0.020172214	0.02532818	0.3325842	0.14663646	0.22721936
0.0	0.56871134	0.5722176	0.57358253	0.5625983	0.58402115	0.56013745	0.58134377	0.56247973	0.5680797	0.56239825
0.0	0.051148176	0.050097805	0.017443711	0.010369512	0.024225255	0.0183971	0.032259174	0.0912288	0.033569645	0.048411205
0.0	0.17850716	0.10059042	0.030152125	0.013758792	0.058715753	0.021274136	0.029943192	0.26655406	0.14015783	0.15804052
0.0	0.56795394	0.57304615	0.5729626	0.5631672	0.5825954	0.5613213	0.58273137	0.5617673	0.56903976	0.563802
0.0	0.21076377	0.0481383	0.039845917	0.016055832	0.0625247	0.015486349	0.012590828	0.13278612	0.18619286	0.1220661
0.0	0.03204411	0.032178253	0.02262487	0.014123861	0.058826145	0.015200451	0.015965555	0.029179495	0.041853327	0.048094884
0.0	0.5693225	0.57287794	0.5718001	0.56346315	0.58389753	0.561413	0.5832441	0.5603348	0.56859696	0.5637527
0.0	0.03602262	0.025036808	0.021313054	0.012903104	0.076494075	0.017788062	0.021267265	0.107187174	0.0587989	0.04036841
0.0	0.74252343	0.6228115	0.67794454	0.58239573	0.56318647	0.52628684	0.3350333	0.57717913	0.6584026	0.5143413
0.0	0.21144792	0.04806972	0.039696604	0.01605556	0.06302443	0.015614773	0.012658731	0.13288349	0.18601552	0.122766495
0.0	0.032123078	0.032104958	0.02256737	0.01417697	0.05871192	0.015252324	0.0159304	0.029235125	0.04196012	0.047872398
0.0	0.118258126	0.04933448	0.02201053	0.0115859	0.15355884	0.024882434	0.04432587	0.12812285	0.17993267	0.104068965
0.0	0.259663	0.07983986	0.052893378	0.014699518	0.070647314	0.020535868	0.044060208	0.26705706	0.20248902	0.2765495
0.0	0.35793293	0.57622164	0.51858705	0.62109935	0.4094058	0.54671353	0.52364886	0.5603099	0.58955985	0.6476527
0.0	0.6147152	0.61715966	0.53599566	0.5882149	0.61329573	0.6260069	0.512418	0.7248069	0.7378477	0.20364377
0.0	0.21148683	0.046522837	0.020095358	0.013318072	0.11003478	0.025782073	0.045914877	0.18364684	0.15208367	0.16886435
0.0	0.1083207	0.04909244	0.012837387	0.014853807	0.03649755	0.019894302	0.014908822	0.059316892	0.027921908	0.063442655
0.0	0.21050867	0.24010533	0.021568889	0.009567972	0.059497718	0.018684495	0.05357506	0.22546642	0.1519436	0.1421189
0.0	0.20894544	0.08774272	0.017538292	0.009465927	0.081778474	0.017706342	0.032500528	0.16691507	0.21433108	0.15336919
0.0	0.20596325	0.08622447	0.017492356	0.009329323	0.080941714	0.017475948	0.03225723	0.16538097	0.21395019	0.15233456
0.0	0.20586321	0.08633036	0.017385095	0.009341246	0.08055937	0.01754896	0.032269333	0.16548307	0.21381946	0.15194534
0.0	0.3367215	0.07347419	0.020044697	0.01019432	0.124844015	0.022694252	0.032408316	0.14357425	0.14379855	0.15929984
0.0	0.33376205	0.0713819	0.019963978	0.010060823	0.12376387	0.02265792	0.032107405	0.14059886	0.14357421	0.15833232
0.0	0.33395383	0.07139602	0.01987306	0.010083868	0.12321727	0.022715498	0.032115642	0.1400056	0.1432666	0.15820467
0.0	0.086519755	0.016969671	0.008654432	0.006166589	0.070307806	0.016823763	0.02627666	0.048128787	0.035361383	0.022640983
0.0	0.15336798	0.037712533	0.0006355458	0.006167297	0.14960182	0.018702505	0.034470957	0.15787315	0.15031898	0.09321949
0.0	0.1512137	0.036690593	0.0006283449	0.0061149113	0.14814223	0.018586589	0.034208506	0.15537132	0.14967379	0.09263852
0.0	0.15107279	0.036686197	0.0006225556	0.006116575	0.14732742	0.018669385	0.034219526	0.15602247	0.14965974	0.09251569
0.0	0.07764898	0.03372095	0.009946059	0.012485395	0.06342495	0.019452767	0.018475559	0.05321698	0.06419347	0.020352377
0.0	0.25864664	0.05805773	0.022750499	0.0126124425	0.11917194	0.024530612	0.03213577	0.12858371	0.2506442	0.17161684
0.0	0.25609198	0.05674694	0.022532193	0.012531997	0.11854253	0.024325725	0.03193544	0.12555367	0.2470243	0.17061555
0.0	0.25601345	0.056806568	0.022493452	0.012550444	0.11793788	0.024381742	0.03194662	0.12503304	0.24702135	0.17041987
0.0	0.3521374	0.033278238	0.03022207	0.014066966	0.059340455	0.019796513	0.040069886	0.21512455	0.18812945	0.07091614
0.0	0.56937593	0.57252353	0.5732641	0.5634457	0.58419484	0.5607346	0.5822018	0.56044453	0.56867445	0.5622986
0.0	0.5680372	0.5723121	0.5727485	0.56215626	0.5837395	0.5608587	0.5822909	0.5593754	0.56736666	0.5633459
0.0	0.07658143	0.024014251	0.01241022	0.014952921	0.060776908	0.018432282	0.012506608	0.06669523	0.13213636	0.04150077
0.0	0.28306067	0.06275689	0.02774709	0.015864654	0.15986739	0.017711336	0.022368414	0.03630211	0.113247804	0.13859068
0.0	0.54239684	0.68246984	0.6021754	0.5758599	0.7166902	0.5475406	0.45046514	0.17153223	0.5220502	0.4746082
0.0	0.08158174	0.017844375	0.011887098	0.010812261	0.041885033	0.014264772	0.024713673	0.10031606	0.12210779	0.04343964
0.0	0.53285545	0.5572254	0.5235693	0.5057264	0.557491	0.56026864	0.5280742	0.702137	0.7808623	0.5247265
0.0	0.5862609	0.2805	0.07113959	0.04117556	0.63144076	0.03865671	0.13252363	0.7235315	0.65524906	0.36444783
0.0	0.46187887	0.31690535	0.06848133	0.008397903	0.6620036	0.03877695	0.08702688	0.84264225	0.7480401	0.50622946
0.0	0.49484602	0.33103663	0.09363921	0.031342067	0.5745164	0.04155338	0.12890254	0.76858485	0.67945683	0.45755678
0.0	0.30898395	0.32571024	0.07440262	0.023096766	0.54872924	0.045453217	0.07999426	0.8867231	0.7267057	0.40206894
0.0	0.439755	0.37358037	0.08092545	0.024342062	0.52745074	0.04512175	0.10276821	0.8205545	0.6439577	0.46350306
0.0	0.6343731	0.39135998	0.0014433874	0.025938466	0.7230428	0.06977071	0.099430256	0.735867	0.020146044	0.42470473
0.0	0.6389614	0.27825645	0.08227056	0.03383115	0.47735113	0.04559498	0.11651664	0.75735927	0.6937666	0.44024196
0.0	0.5692135	0.5751429	0.5752508	0.56623596	0.58604246	0.56402063	0.5845428	0.561844	0.5697083	0.5642005
0.0	0.5705995	0.5716162	0.57314384	0.56406546	0.5849428	0.5602342	0.58363044	0.5601055	0.56949437	0.562666
0.0	0.5703163	0.573271	0.5726394	0.5633541	0.5837648	0.56177187	0.582979	0.56053346	0.56817776	0.56360006
0.0	0.56958336	0.57136834	0.5728255	0.562047	0.5840702	0.56093603	0.58327025	0.5611829	0.5665544	0.5640379
0.0	0.5696699	0.5730806	0.5704456	0.5631721	0.5831292	0.5613011	0.58323926	0.5594419	0.568663	0.56267524
0.0	0.02778736	0.04568511	0.018282708	0.008070446	0.066698	0.014324812	0.02759622	0.056211814	0.053679947	0.021939892
0.0	0.050228268	0.024820818	0.01280684	0.012066319	0.04963978	0.018561173	0.016717035	0.0452197	0.047823213	0.038257487
0.0	0.05971297	0.04054345	0.021694548	0.010350685	0.04969412	0.010764833	0.014971798	0.010108893	0.03858417	0.046608243
0.0	0.08370966	0.025191592	0.013051041	0.010564063	0.046503678	0.012361247	0.01789597	0.04881099	0.059744265	0.06628566
0.0	0.05922812	0.022488877	0.014440521	0.005558811	0.051064063	0.018763995	0.014682082	0.042704135	0.020955767	0.06236616
0.0	0.04861688	0.02469545	0.010048986	0.014581736	0.05758935	0.016119458	0.019485079	0.012648646	0.080632515	0.03564242
0.0	0.57013726	0.57214755	0.57283926	0.5619371	0.5841508	0.55942667	0.5839276	0.5596028	0.5699534	0.564186
0.0	0.56813794	0.5723032	0.57334167	0.5622275	0.583985	0.56097925	0.58304894	0.5603068	0.56938696	0.5638228
0.0	0.5680724	0.5713845	0.57261693	0.56057966	0.5835492	0.56111735	0.5826194	0.56125295	0.5692601	0.56337917
0.0	0.06804316	0.02224792	0.017039023	0.012905357	0.04829644	0.01501831	0.017909938	0.081119806	0.045146056	0.021857021
0.0	0.57046723	0.5720837	0.5733756	0.5624145	0.5824272	0.5590323	0.58229554	0.5596303	0.56936955	0.5635446
0.0	0.2134581	0.49274442	0.58791995	0.60929865	0.45405412	0.6111074	0.5021653	0.62560064	0.58681744	0.5060195
0.0	0.0080861235	0.020300379	0.024476336	0.022422362	0.09738642	0.014380065	0.019049482	0.05326751	0.04898032	0.039515715
0.0	0.56892514	0.57259786	0.57337314	0.5622626	0.5835796	0.5588448	0.5824248	0.5607436	0.56790656	0.5633537
0.0	0.14409989	0.056276496	0.021341896	0.016867775	0.074878976	0.015507469	0.018437421	0.058225445	0.067969486	0.04172541
0.0	0.2723764	0.05653244	0.03255026	0.019070357	0.19579622	0.006531018	0.028931292	0.17725323	0.22213377	0.08273812
0.0	0.5689143	0.5733143	0.573871	0.5636512	0.58305436	0.56090206	0.5836953	0.5607612	0.5706427	0.56137383
0.0	0.22930929	0.05688513	0.014489805	0.019322742	0.08498783	0.017203044	0.030615104	0.17674278	0.10426848	0.30508536
0.0	0.56849563	0.5732109	0.5735638	0.56268656	0.58421165	0.56160283	0.5826353	0.56019324	0.5701182	0.5634964
0.0	0.12955117	0.03525315	0.012524664	0.01157517	0.09499909	0.011791326	0.021528015	0.034780674	0.13240945	0.037020028
0.0	0.1303569	0.04559063	0.016374007	0.010913018	0.13167338	0.024492087	0.04124096	0.13700357	0.46334258	0.1426436
0.0	0.5688992	0.5733508	0.5738251	0.5634967	0.58402276	0.56141186	0.5830635	0.5620347	0.5705018	0.5635907
0.0	0.568805	0.5718477	0.57324904	0.5631401	0.5835615	0.56085795	0.58253574	0.5595873	0.5692033	0.5634891
0.0	0.13380836	0.026907433	0.020558728	0.017431807	0.045195978	0.01305678	0.02813237	0.03400587	0.038786866	0.03242738
0.0	0.5792028	0.6626251	0.7301811	0.54792774	0.4498049	0.5946588	0.32245892	0.53456545	0.6725381	0.504622
0.0	0.0002986837	0.026388312	0.016898936	0.010174838	0.0631951	0.013149048	0.010573472	0.049958356	0.052841555	0.035999335
0.0	0.0071068313	0.6731754	0.6438836	0.5623397	0.56854594	0.7096708	0.5926508	0.6831052	0.6473673	0.6060247
0.0	0.5689509	0.57237893	0.5735775	0.56322366	0.58323187	0.56154907	0.58327234	0.55993485	0.5686931	0.5635382
0.0	0.06057361	0.0543795	0.01224462	0.012738896	0.030441083	0.01994103	0.017647704	0.013417249	0.04045442	0.18899098
0.0	0.5554284	0.6279478	0.47730568	0.52524835	0.4418509	0.6193744	0.5362276	0.3244523	0.62321264	0.5619156
0.0	0.5684435	0.57281625	0.5736446	0.5628445	0.58476627	0.56085837	0.58273536	0.5611046	0.56992227	0.5633978
0.0	0.6593966	0.5907364	0.57602835	0.60643196	0.5412742	0.5662729	0.55657786	0.5729118	0.6080332	0.5094719
0.0	0.14710286	0.03919404	0.0146702835	0.014261924	0.05831601	0.011726904	0.018220289	0.04933939	0.028466795	0.034805518
0.0	0.0408364	0.041797116	0.009543142	0.009692573	0.04021646	0.017983507	0.01843868	0.050936386	0.030583818	0.06167789
0.0	0.57009643	0.57161057	0.57133675	0.5636234	0.58404076	0.5609592	0.58239543	0.5596322	0.5699042	0.5633834
0.0	0.2842779	0.04648216	0.02467844	0.00013143336	0.106576115	0.026303973	0.0252892	0.14684826	0.4090723	0.15474623
0.0	0.24969062	0.043380674	0.027205817	0.008269858	0.08615305	0.015549925	0.031736497	0.25126275	0.33832312	0.17729014
0.0	0.12729129	0.033982497	0.01130047	0.00018126765	0.04980529	0.02312528	0.020806793	0.04286935	0.04364675	0.036726862
0.0	0.0905412	0.029369159	0.016660023	0.013016612	0.014759057	0.020333393	0.012967657	0.098055094	0.050360657	0.05211689
0.0	0.5848456	0.6237328	0.6271726	0.600846	0.49059814	0.4853695	0.5534103	0.62598497	0.4642313	0.1758534
0.0	0.12643987	0.03292349	0.010379676	0.012684886	0.07476012	0.012718026	0.017955713	0.052822202	0.016396556	0.16147493
0.0	0.19415328	0.07530451	0.017445033	0.009999348	0.11568946	0.032527722	0.0399759	0.11985225	0.29665074	0.15235631
0.0	0.57333285	0.58367985	0.5766531	0.5690457	0.5892237	0.5663694	0.585255	0.5696072	0.57593834	0.5668348
0.0	0.26701003	0.10680658	0.022199433	0.015873114	0.07997253	0.018724466	0.03760793	0.13405503	0.21602191	0.17406015
0.0	0.5970121	0.7044416	0.5882547	0.5859318	0.61430556	0.7294148	0.54812014	0.6085256	0.901698	0.6235432
0.0	0.22531487	0.09685168	0.022521589	0.0107179135	0.18651922	0.022217885	0.029710632	0.16448691	0.30424294	0.15198776
0.0	0.09373425	0.060384244	0.014512771	0.016060192	0.06594082	0.018137934	0.014627837	0.049967635	0.054742407	0.0435253
0.0	0.6480153	0.70658416	0.34116286	0.45825246	0.566386	0.48491234	0.53949517	0.535644	0.6519804	0.57009894
0.0	0.06603306	0.08887569	0.018446973	0.0074544284	0.1823596	0.01791533	0.024694428	0.21301277	0.17116758	0.17348838
0.0	0.051839434	0.04293756	0.022259463	0.013584539	0.22818246	0.02007184	0.03826407	0.23165259	0.31547144	0.15811253
0.0	0.6291637	0.72525364	0.5682382	0.48778567	0.55932957	0.6837431	0.56783694	0.7492454	0.6266605	0.5437714
0.0	0.093949094	0.059240617	0.014371977	0.01596662	0.06525083	0.017990224	0.014604728	0.048789892	0.05347952	0.043160614
0.0	0.23045307	0.06807901	0.010681526	0.014609216	0.10480299	0.035329685	0.04365812	0.14523418	0.40032685	0.12781589
0.0	0.118746124	0.02337514	0.021089463	0.01322742	0.15813142	0.0313251	0.041767593	0.20950787	0.19165957	0.1532966
0.0	0.025194488	0.009976404	0.014214159	0.012453594	0.11148728	0.016124118	0.027866129	0.08595444	0.05335359	0.07193536
0.0	0.02524319	0.009977676	0.014247525	0.012474189	0.11212525	0.016137497	0.028053218	0.08598533	0.053082634	0.07205373
0.0	0.5684331	0.57331544	0.57281923	0.56275666	0.5842003	0.5610394	0.580607	0.56035584	0.56969947	0.56206214
0.0	0.5697723	0.5719062	0.5719145	0.56258446	0.5821853	0.5594903	0.58167684	0.55930084	0.5691247	0.56347746
0.0	0.10376676	0.019351004	0.016560553	0.011626554	0.047118835	0.016219191	0.0124952225	0.04135104	0.17396492	0.022486685
0.0	0.10363959	0.01926757	0.016559131	0.011612693	0.046676982	0.016224008	0.012549977	0.041408192	0.17427582	0.022692649
0.0	0.20972258	0.07125412	0.025020985	0.012396773	0.034831904	0.011833895	0.029516798	0.21614	0.46120942	0.10468245
0.0	0.22722852	0.013485728	0.012789117	0.008727421	0.03649405	0.018762536	0.046273295	0.09366418	0.27409527	0.1503291
0.0	0.5611874	0.35098726	0.4357264	0.3928657	0.391282	0.70604223	0.54020387	0.42669797	0.74145013	0.55613244
0.0	0.56879467	0.5722004	0.5725634	0.5625939	0.5836286	0.5600748	0.58156455	0.5603575	0.56822217	0.56236273
0.0	0.053041488	0.026121257	0.018486427	0.011603928	0.08535403	0.021311611	0.017015718	0.04322895	0.046012025	0.03754366
0.0	0.161574	0.060778078	0.026674997	0.014500812	0.13489422	0.024807272	0.031667452	0.19158798	0.35298523	0.13524987
0.0	0.5683869	0.5282971	0.55472493	0.50989985	0.5560048	0.5559888	0.5598522	0.6236164	0.7748978	0.5703677
0.0	0.1590852	0.059719812	0.026355065	0.014319959	0.1333674	0.0243924	0.031514183	0.18989174	0.35164538	0.13454433
0.0	0.56039214	0.5502766	0.5811801	0.49033707	0.34204358	0.35840487	0.519672	0.60666937	0.6414623	0.50306517
0.0	0.15977968	0.049068987	0.02276544	0.011768606	0.056013335	0.011978445	0.034272984	0.057274904	0.32440975	0.082938075
0.0	0.18252307	0.048075218	0.022527153	0.0117279375	0.040695265	0.02962825	0.036245484	0.06615908	0.21451361	0.15815966
0.0	0.57074594	0.57172376	0.57293624	0.56360275	0.58430207	0.55975384	0.58338743	0.55981636	0.5692631	0.562724
0.0	0.07440673	0.023992613	0.011201958	0.011210793	0.046797797	0.011312618	0.019933293	0.04417262	0.093887605	0.0578333
0.0	0.042920552	0.01032864	0.019995816	0.011454545	0.04326072	0.01237462	0.014846776	0.10096176	0.047752112	0.043424528
0.0	0.2467505	0.025134884	0.035877407	0.01366387	0.057860173	0.0119703105	0.031116735	0.21186802	0.20223689	0.14812335
0.0	0.36064506	0.03463902	0.02333576	0.013425582	0.117690966	0.014588747	0.02810809	0.24458636	0.14562225	0.17196463
0.0	0.04324388	0.033731192	0.014807415	0.016910814	0.053664275	0.018510401	0.019081267	0.07508573	0.043042045	0.06632415
0.0	0.043685157	0.033969212	0.014875601	0.017060287	0.053628385	0.018451722	0.01895933	0.07460037	0.043368135	0.06655472
0.0	0.1893169	0.037592	0.019915251	0.016670182	0.118742436	0.028464325	0.032072436	0.25615594	0.4000508	0.14414585
0.0	0.56931716	0.49388528	0.5327497	0.62416095	0.54640156	0.6848145	0.5525808	0.60965276	0.7155647	0.47566023
0.0	0.18709739	0.036602434	0.019674543	0.016452149	0.11740043	0.028388213	0.031945508	0.2513746	0.3951575	0.14339128
0.0	0.10928855	0.042602018	0.016865924	0.012096231	0.03080253	0.021029202	0.013709928	0.29174906	0.20861007	0.23553462
0.0	0.211267	0.010088863	0.027981797	0.010290773	0.08650053	0.026109364	0.062588625	0.37262017	0.007994738	0.24170266
0.0	0.21807855	0.07122055	0.04903481	0.011245181	0.071050845	0.023561172	0.049869973	0.16273463	0.29679406	0.2162581
0.0	0.05096426	0.037582897	0.016372602	0.0056240377	0.0852392	0.014088575	0.03094535	0.05212741	0.04925369	0.013628416
0.0	0.5627135	0.5278246	0.45379433	0.5379452	0.53103423	0.56811064	0.52245224	0.5592793	0.62442875	0.56813437
0.0	0.57958865	0.78007466	0.4607212	0.55445147	0.5884251	0.6270704	0.5453107	0.68233085	0.6190922	0.52830684
0.0	0.25048414	0.046083137	0.021277674	0.013621714	0.17410192	0.028732996	0.020403512	0.1933612	0.20556836	0.18577331
0.0	0.7823565	0.341675	0.04278115	0.05080692	0.809635	0.037192505	0.27507094	0.65628326	0.47155607	0.56268615
0.0	0.07109289	0.14888972	0.019104052	0.010118279	0.1345659	0.025412446	0.034888674	0.14240944	0.19163676	0.27379733
0.0	0.11328883	0.049393173	0.012404563	0.012439491	0.07826351	0.016916564	0.02243664	0.046662204	0.06705888	0.091340676
0.0	0.09879602	0.047084957	0.031841956	0.011278402	0.060794853	0.0184347	0.032061342	0.15221633	0.18589479	0.13670723
0.0	0.09880993	0.047022313	0.03157455	0.011242732	0.05985963	0.018341444	0.031990256	0.14944002	0.18346703	0.13653591
0.0	0.5532846	0.71070325	0.5528647	0.43850008	0.554066	0.610793	0.52376235	0.63955283	0.49529445	0.550754
0.0	0.0340624	0.04341548	0.009271079	0.0095566595	0.0915493	0.014463449	0.017672645	0.063150205	0.036362443	0.023829583
0.0	0.17614746	0.045724895	0.021075046	0.016990747	0.11734698	0.02131331	0.028030492	0.15297705	0.20591362	0.14879628
0.0	0.042227067	0.024626037	0.013916512	0.016854092	0.051716145	0.016489096	0.01936669	0.045929074	0.049848445	0.055010233
0.0	0.22890627	0.23219857	0.07577303	0.020004228	0.27934697	0.041701723	0.15503727	0.7547069	0.73529726	0.3993459
0.0	0.56913364	0.5746611	0.5741526	0.56335413	0.5847156	0.56108904	0.5828786	0.55986136	0.5697474	0.5638049
0.0	0.58349204	0.5893892	0.5616885	0.512841	0.615763	0.62512237	0.55184454	0.6905176	0.56479245	0.52018297
0.0	0.11495696	0.023049844	0.008838625	0.010409764	0.066617295	0.0141858235	0.022728749	0.048210938	0.043933928	0.06565133
0.0	0.27968118	0.048246637	0.025051933	0.011155385	0.0883359	0.011842207	0.04559302	0.1870645	0.18656476	0.20934683
0.0	0.25764728	0.66081536	0.5704927	0.52183855	0.5655177	0.5470359	0.5020525	0.5038514	0.67852837	0.6029744
0.0	0.07217693	0.024160473	0.019135341	0.01964055	0.080112055	0.018367983	0.0166279	0.06335843	0.09324608	0.056587324
0.0	0.3303685	0.029802129	0.030123908	0.011785399	0.16033901	0.027175212	0.028442144	0.15653203	0.27879378	0.19324103
0.0	0.33138376	0.029723164	0.030347625	0.011790287	0.16133812	0.027147394	0.028409895	0.15576027	0.27877787	0.19390014
0.0	0.33169818	0.0299362	0.030169174	0.011800759	0.1604689	0.02720634	0.028462537	0.15667821	0.27883035	0.19389907
0.0	0.5543647	0.6029683	0.75166994	0.41381258	0.52263784	0.5171642	0.52788615	0.6469737	0.5438637	0.5228032
0.0	0.06488463	0.033043824	0.01308967	0.014546218	0.046922788	0.020243788	0.013517764	0.059340846	0.040057406	0.056674827
0.0	0.22347091	0.006836428	0.038027644	0.0135788405	0.10799236	0.00033361476	0.05309486	0.32799444	0.29472604	0.29094732
0.0	0.14550222	0.0033807133	0.018522376	0.012474007	0.048394118	0.022752088	0.03273923	0.089753516	0.044932306	0.068942495
0.0	0.5500292	0.26421806	0.5140841	0.51167136	0.46770957	0.5158402	0.5538594	0.8378621	0.72474056	0.56725997
0.0	0.31516227	0.10951181	0.016149607	0.012432079	0.08593539	0.03345331	0.034900397	0.17897724	0.27280968	0.13782613
0.0	0.29362983	0.0122145405	0.01276534	0.012866563	0.099131525	0.04227967	0.042955887	0.2826248	0.19235575	0.16308421
0.0	0.6512803	0.72055477	0.66666484	0.53909874	0.5615565	0.53528285	0.62463397	0.60141504	0.7671642	0.5644836
0.0	0.119772345	0.025860362	0.026707144	0.010152512	0.04210492	0.016520962	0.028138354	0.0571403	0.073308386	0.05889424
0.0	0.4296425	0.59346676	0.5513322	0.44765633	0.31943414	0.498756	0.542485	0.6452642	0.43511862	0.46633798
0.0	0.14438659	0.07321861	0.03205381	0.013188411	0.040312827	0.015928164	0.022469282	0.06291072	0.17550771	0.19242091
0.0	0.14451385	0.07327351	0.03200705	0.013157714	0.04036989	0.015887616	0.022479465	0.06293936	0.17553277	0.19206594
0.0	0.26830626	0.051896825	0.026750859	0.009977695	0.18513419	0.017987335	0.028260631	0.17175587	0.37100857	0.29249018
0.0	0.19832264	0.038451098	0.022259306	0.0063710045	0.1900818	0.016214695	0.030178128	0.16596015	0.31222492	0.09361717
0.0	0.5929525	0.70445067	0.6304676	0.56275165	0.6133269	0.54010564	0.5715113	0.66413516	0.59866226	0.5891599
0.0	0.60895044	0.6198618	0.6771555	0.5016176	0.54197	0.59387624	0.5734813	0.71419394	0.7597802	0.56293786
0.0	0.21539599	0.10187094	0.055280074	0.01195164	0.040465817	0.02913771	0.05204981	0.22912447	0.38255122	0.26758018
0.0	0.5692341	0.5719203	0.5736757	0.5632178	0.58411646	0.56085867	0.583198	0.56066877	0.5684561	0.5631878
0.0	0.08238166	0.04748107	0.013147131	0.0115964925	0.02911639	0.013687469	0.018604364	0.047860183	0.043879014	0.1897635
0.0	0.047999844	0.023490708	0.014123138	0.0057601617	0.056225784	0.018917581	0.0063751563	0.051055156	0.0579772	0.049901046
0.0	0.050238565	0.0262688	0.013579653	0.011316715	0.047122132	0.0176251	0.02847018	0.053929303	0.035161506	0.034088764
0.0	0.06697798	0.01798791	0.018748777	0.01647478	0.07173515	0.013076267	0.010499261	0.1495725	0.03054259	0.03549286
0.0	0.35203484	0.20485373	0.023509657	0.02122379	0.1737545	0.02525824	0.03139455	0.1768374	0.266276	0.29267254
0.0	0.2648446	0.076261766	0.016649691	0.016009012	0.12704654	0.022649653	0.026430728	0.049309272	0.06293255	0.049749985
0.0	0.10995911	0.058957096	0.009347934	0.015194877	0.07119638	0.020786135	0.028550697	0.057278007	0.0525559	0.09161764
0.0	0.56817937	0.5714826	0.5732784	0.5628985	0.5829871	0.5616844	0.58233625	0.55999297	0.5704979	0.56289846
0.0	0.56817275	0.57262117	0.5734926	0.5626713	0.58309186	0.56239456	0.58163404	0.55983007	0.57008505	0.56242555
0.0	0.14723073	0.06227981	0.029490316	0.004078543	0.17302874	0.025828194	0.028216869	0.4084999	0.19564112	0.14078134
0.0	0.5680491	0.57133603	0.5729094	0.5635804	0.5829955	0.5604715	0.5822026	0.559202	0.5687294	0.56373304
0.0	0.5682817	0.5734852	0.5738755	0.5639623	0.5834806	0.5610974	0.5823948	0.55971545	0.5705843	0.56359893
0.0	0.13486543	0.07070286	0.026898079	0.009557603	0.08710489	0.022799378	0.025471278	0.15445939	0.184313	0.094064415
0.0	0.18631811	0.06978731	0.019168798	0.010629534	0.1767666	0.017097006	0.034827664	0.14095451	0.19056134	0.18609227
0.0	0.1579679	0.042113803	0.034180436	0.013819076	0.111726455	0.013116728	0.03267164	0.053215537	0.17878957	0.16307646
0.0	0.37846777	0.0030263744	0.03365252	0.011941756	0.09020078	0.014466699	0.03189396	0.17911866	0.15927565	0.20062707
0.0	0.20487343	0.031048922	0.023664333	0.006451485	0.06194716	0.026116021	0.031811677	0.14590351	0.2085765	0.11963445
0.0	0.04892322	0.025002785	0.010038153	0.01471183	0.058373667	0.016382013	0.01955599	0.012916625	0.082064375	0.036075942
0.0	0.56830984	0.5723638	0.57345647	0.5629642	0.58358115	0.5615919	0.5830888	0.559785	0.5695394	0.56349295
0.0	0.56831306	0.5722406	0.57245976	0.5637763	0.5844935	0.56158125	0.58220035	0.5595172	0.570982	0.5634274
0.0	0.56804186	0.5729187	0.5739992	0.56266844	0.5836332	0.56061184	0.5815989	0.5604668	0.5699346	0.56239504
0.0	0.16773346	0.030328417	0.016940638	0.010555075	0.026737781	0.017927248	0.034402262	0.25159827	0.1824539	0.09359205
0.0	0.5683383	0.57328236	0.5717915	0.56201	0.5827165	0.5613028	0.58168966	0.56050813	0.56949633	0.5630517
0.0	0.37410218	0.24886015	0.085126005	0.028625853	0.6474164	0.030697536	0.109551474	0.7475633	0.66147125	0.3637441
0.0	0.5683224	0.57373357	0.5719965	0.5624538	0.5832347	0.56101793	0.5812826	0.5604264	0.5695952	0.56219137
0.0	0.5677715	0.5731865	0.57201654	0.5619878	0.58251995	0.561093	0.5820621	0.56015515	0.56740266	0.5635268
0.0	0.62511384	0.23863776	0.055916145	0.023345795	0.44709733	0.07165296	0.07285794	0.7193293	0.6849542	0.3115233
0.0	0.5677629	0.57395726	0.5715311	0.56246746	0.5831465	0.5617383	0.581954	0.55977225	0.57026553	0.5636227
0.0	0.44003293	0.30102867	0.06473738	0.018625492	0.6234681	0.04538832	0.08796319	0.79863447	0.71653265	0.4921241
0.0	0.05075283	0.019430028	0.010919479	0.018668685	0.07644237	0.020013016	0.01912672	0.045377083	0.051107243	0.04247567
0.0	0.19732207	0.0018477628	0.023859445	0.011566357	0.04078949	0.019575872	0.017676502	0.050134726	0.03286621	0.05587753
0.0	0.10477789	0.022678185	0.013775715	0.022775033	0.028823817	0.015379936	0.02294858	0.05819027	0.11713156	0.02657427
0.0	0.5688248	0.57338846	0.5712954	0.56232125	0.5830641	0.56113863	0.58232147	0.5609563	0.5695322	0.56324387
0.0	0.56805426	0.57382435	0.57161975	0.5623964	0.58367205	0.561141	0.581883	0.56031454	0.5703149	0.5639362
0.0	0.39361358	0.19034871	0.062881045	0.024190322	0.23947592	0.06720585	0.09618704	0.7669293	0.7327377	0.47161815
0.0	0.568548	0.5744481	0.57231194	0.56201285	0.5831289	0.56096977	0.58154815	0.5609089	0.5686884	0.563426
0.0	0.5685645	0.57188106	0.5735287	0.56245315	0.5841133	0.5591917	0.58153623	0.56041974	0.56869334	0.5620977
0.0	0.058011837	0.022293262	0.011421805	0.009401388	0.06219684	0.01867363	0.01474972	0.05740362	0.053896066	0.032047488
0.0	0.15819333	0.028896198	0.017212793	0.0109785525	0.11767151	0.019279633	0.030111685	0.23094001	0.27253443	0.13624397
0.0	0.2351959	0.06907103	0.025417697	0.01488396	0.057299074	0.032222647	0.04136992	0.13336624	0.27821276	0.17124762
0.0	0.56871355	0.5735137	0.5741692	0.5637549	0.5843167	0.55979675	0.58263546	0.56206256	0.57025224	0.563753
0.0	0.5180551	0.58911157	0.5820748	0.52115643	0.36944547	0.69289017	0.5868678	0.46615762	0.6711007	0.55638164
0.0	0.076576576	0.041723996	0.013942823	0.014189211	0.07631508	0.020651914	0.018509556	0.03372886	0.100917384	0.060736228
0.0	0.60823333	0.5275949	0.23774163	0.5910304	0.5840987	0.50997	0.51070666	0.5363276	0.68282455	0.54103404
0.0	0.07929486	0.021685023	0.017042227	0.015063436	0.07896711	0.014121691	0.02861867	0.047754787	0.070891306	0.08339436
0.0	0.56930435	0.5708588	0.57334805	0.56278455	0.5824646	0.5591177	0.58108675	0.56065947	0.5689597	0.5631249
0.0	0.56772006	0.57196945	0.57374805	0.5622839	0.5824393	0.55961084	0.58177185	0.5606589	0.57063997	0.5629709
0.0	0.56284213	0.6542603	0.65074295	0.37824386	0.6036145	0.7049915	0.5794258	0.5743157	0.7716849	0.45125535
0.0	0.06823894	0.0219327	0.0121936165	0.020566275	0.06298141	0.01811274	0.019271689	0.044296563	0.0411807	0.044276644
0.0	0.56870675	0.5716481	0.5723223	0.562766	0.5839726	0.5577904	0.5819762	0.5606624	0.56743866	0.5631756
0.0	0.5672914	0.57177156	0.5735865	0.56185186	0.58251965	0.5588914	0.58211046	0.55933315	0.56842315	0.5632133
0.0	0.06490336	0.05863898	0.013047424	0.009472412	0.11590719	0.0048396992	0.031529535	0.15760015	0.2434935	0.10666249
0.0	0.5613897	0.2499422	0.10782381	0.043052956	0.66758806	0.012388258	0.08321603	0.73149186	0.7074124	0.23446143
0.0	0.38095626	0.6052422	0.3885046	0.49076265	0.32883012	0.76231724	0.56199783	0.47202504	0.56758916	0.5273987
0.0	0.3272922	0.082379766	0.012291757	0.012093559	0.04002969	0.019234614	0.04087999	0.16142584	0.14925337	0.0992951
0.0	0.010932104	0.019265786	0.02327032	0.014414058	0.11543184	0.019078825	0.022191273	0.054941908	0.039416216	0.04292067
0.0	0.051517714	0.022393914	0.025233023	0.010214341	0.039517716	0.025715154	0.04479103	0.2161508	0.2774834	0.048686054
0.0	0.035694566	0.015907764	0.022927918	0.014012972	0.03338618	0.014233694	0.0485144	0.24252735	0.16477153	0.04905815
0.0	0.4118831	0.5626471	0.53900874	0.4986511	0.3037854	0.6152401	0.6115413	0.6185633	0.7761826	0.27192837
0.0	0.5317091	0.5783958	0.5111074	0.47060502	0.54299796	0.59854573	0.5567881	0.7500383	0.7105254	0.503617
0.0	0.03490338	0.013836463	0.012437951	0.007173034	0.049770705	0.025645297	0.014118159	0.020466352	0.06968773	0.042184666
0.0	0.035629857	0.014272512	0.012426834	0.007149661	0.050525147	0.025738202	0.014142537	0.020786144	0.07114028	0.042477176
0.0	0.035629857	0.014272512	0.012426834	0.007149661	0.050525147	0.025738202	0.014142537	0.020786144	0.07114028	0.042477176
0.0	0.0357149	0.014258619	0.012480405	0.007157843	0.050435726	0.02577351	0.014160513	0.020756679	0.07110741	0.04224697
0.0	0.19295914	0.034187686	0.018520452	0.0040638587	0.100921616	0.032186214	0.035503507	0.10667967	0.26980975	0.111991815
0.0	0.5695663	0.57288545	0.5726212	0.56294864	0.5840132	0.5612691	0.5830231	0.5601519	0.56881475	0.56156427
0.0	0.57347023	0.5819138	0.5774647	0.5684699	0.5869978	0.5660747	0.58412063	0.5684902	0.57613254	0.56582403
0.0	0.12511723	0.017033871	0.0126102995	0.0037891658	0.10521027	0.021241656	0.038760033	0.050072476	0.07380581	0.021078356
0.0	0.56850946	0.5719471	0.57358354	0.56235385	0.5848331	0.56135255	0.5820311	0.5613705	0.56980366	0.5625404
0.0	0.65171164	0.45977744	0.45384344	0.5670823	0.5584454	0.64765215	0.4411683	0.44095036	0.5821459	0.50514394
0.0	0.051123112	0.05846862	0.03300919	0.0072650923	0.057270464	0.039017297	0.014067886	0.18055415	0.29568675	0.16842338
0.0	0.2561045	0.040592536	0.027235737	0.008478703	0.091592066	0.022766385	0.023308136	0.24045193	0.25164282	0.15278815
0.0	0.5725589	0.64387447	0.7478714	0.56063455	0.5332812	0.6103607	0.51131666	0.5579511	0.69828874	0.5197377
0.0	0.5700037	0.54483724	0.42651546	0.60249525	0.5607054	0.57199734	0.50420827	0.6836735	0.55503696	0.538105
0.0	0.035375558	0.05083792	0.017851599	0.008532959	0.028752025	0.01576429	0.010141306	0.14163029	0.047844585	0.06241983
0.0	0.03520102	0.050781254	0.017931934	0.008540991	0.028752899	0.015737694	0.01012598	0.14070924	0.04803628	0.062182255
0.0	0.03542359	0.051875595	0.018009314	0.0086948015	0.029313987	0.015931416	0.010175026	0.14180468	0.04882723	0.06238614
0.0	0.059222054	0.026345834	0.013830992	0.016165085	0.039390903	0.026283117	0.0116899125	0.09730993	0.048577536	0.047596645
0.0	0.23440221	0.05475265	0.014035211	0.0075164093	0.09085909	0.026430469	0.018150017	0.23672901	0.45274153	0.13149977
0.0	0.58073425	0.6331587	0.48748848	0.54521316	0.5556087	0.3879334	0.62703025	0.6656349	0.6733559	0.5533775
0.0	0.42503285	0.0498998	0.016495692	0.016927978	0.027464105	0.02446477	0.04753985	0.26430917	0.39645055	0.16431618
0.0	0.45224205	0.06495953	0.037101846	0.020420935	0.023171676	0.0387784	0.047698624	0.19607188	0.41062334	0.15144108
0.0	0.16165762	0.019376555	0.013740828	0.017199498	0.012645085	0.015912574	0.024940878	0.04683441	0.11356898	0.029749136
0.0	0.16068952	0.019365042	0.013710161	0.01709203	0.012689217	0.015913723	0.024846382	0.046757985	0.113228835	0.029766718
0.0	0.1411571	0.02942806	0.022402741	0.00941182	0.052826058	0.024246326	0.039717495	0.12902673	0.12676026	0.17345877
0.0	0.7211373	0.7175639	0.7989209	0.60608965	0.6055755	0.6769281	0.59065527	0.5836597	0.6831904	0.5836336
0.0	0.23584445	0.019120047	0.03816657	0.009960888	0.10511805	0.0150471805	0.03870597	0.1895424	0.10895805	0.20842372
0.0	0.5174203	0.66602093	0.5712433	0.53808606	0.44338924	0.6811788	0.61282575	0.5009565	0.67128915	0.6302272
0.0	0.21277384	0.033110395	0.016901707	0.014888646	0.039546605	0.02004762	0.043172866	0.09843822	0.19139728	0.19377892
0.0	0.47844103	0.6390184	0.5928511	0.38137352	0.34266463	0.634933	0.5815299	0.491844	0.5746538	0.43112436
0.0	0.20424686	0.023749663	0.03080339	0.00805813	0.094398	0.012352448	0.018604007	0.16789831	0.09690727	0.1628544
0.0	0.568729	0.571514	0.57333183	0.5627847	0.58358693	0.5604897	0.5807515	0.5607155	0.5685749	0.56234425
0.0	0.052755553	0.012015913	0.022542551	0.017471708	0.046913754	0.022078263	0.027378432	0.044374436	0.019502752	0.04542452
0.0	0.58237773	0.5078501	0.6923103	0.35927725	0.54312646	0.35799196	0.33773625	0.63267416	0.4820996	0.6127594
0.0	0.5688916	0.5748211	0.57311344	0.5650458	0.58441013	0.5612308	0.5805464	0.5624835	0.5712971	0.56415623
0.0	0.067587994	0.06247508	0.026948415	0.013298879	0.14050414	0.010064167	0.046482384	0.196993	0.09972745	0.16152006
0.0	0.11240764	0.050714504	0.022761505	0.011452666	0.020271938	0.029559657	0.02213744	0.18119365	0.36087492	0.1690104
0.0	0.58752054	0.5165268	0.8012747	0.47001323	0.46973792	0.7314348	0.5742581	0.59612995	0.68866247	0.6402091
0.0	0.2245958	0.028668229	0.025544012	0.013169526	0.035981603	0.029581469	0.037146267	0.22199415	0.2011649	0.20829128
0.0	0.06963234	0.047334876	0.015341754	0.011576823	0.027669672	0.0298103	0.03418449	0.2191303	0.159077	0.13941687
0.0	0.5684956	0.5722661	0.5734069	0.56244695	0.58417684	0.5599173	0.5813259	0.5600706	0.5684916	0.5625732
0.0	0.31651387	0.023527456	0.039418526	0.015464533	0.13061546	0.015720123	0.026921397	0.18165804	0.15820499	0.17599894
0.0	0.13025007	0.015433548	0.015603754	0.011237189	0.052508578	0.017386187	0.015042735	0.040045086	0.0406269	0.042631667
0.0	0.19618884	0.054664172	0.026517984	0.012719198	0.048687592	0.020248225	0.0177781	0.14265673	0.25162703	0.16705419
0.0	0.42675844	0.74970883	0.6067901	0.58917207	0.40243995	0.5444515	0.47663	0.64055145	0.736993	0.5179707
0.0	0.19290304	0.053551912	0.026432175	0.012650421	0.0481681	0.019956412	0.017621303	0.14167674	0.2511667	0.16569349
0.0	0.5685222	0.5719584	0.57293606	0.56269497	0.58398354	0.56004536	0.5808479	0.5605193	0.5681286	0.5626974
0.0	0.31544945	0.02297721	0.039487563	0.015407811	0.12904403	0.015769951	0.02676268	0.179484	0.15745917	0.17589752
0.0	0.07273546	0.018620607	0.019167641	0.017465284	0.06959532	0.01307153	0.013583197	0.05291495	0.044182014	0.075296365
0.0	0.1915628	0.02062839	0.024978658	0.019779949	0.06992058	0.016684476	0.028530866	0.19326976	0.17249446	0.17676125
0.0	0.5715437	0.5360994	0.5587006	0.61885566	0.55971825	0.54431117	0.4925076	0.66875833	0.632345	0.53044814
0.0	0.18915896	0.019944334	0.024680644	0.019705432	0.06960462	0.016398203	0.0283312	0.19026339	0.17210831	0.17595978
0.0	0.24679731	0.044556372	0.021807881	0.011432923	0.055507924	0.013236828	0.024762323	0.16286466	0.17700498	0.16485694
0.0	0.21503852	0.051665463	0.029332202	0.01186509	0.03161055	0.017041674	0.024336644	0.15261978	0.15739937	0.1409889
0.0	0.64373356	0.6373385	0.5085084	0.47897008	0.4974633	0.54093045	0.4455707	0.5544293	0.5343797	0.5519891
0.0	0.5478345	0.7432005	0.58637977	0.5665133	0.5736797	0.6398915	0.5519774	0.64795667	0.72732556	0.4225917
0.0	0.6183812	0.5794261	0.5582165	0.5764444	0.52659154	0.661214	0.51087964	0.66021806	0.7402117	0.40366927
0.0	0.08463966	0.026513718	0.0068485597	0.0108949	0.062219895	0.014059343	0.010341701	0.04881434	0.018564088	0.034523677
0.0	0.267047	0.05972471	0.040074278	0.009561879	0.04719773	0.028455872	0.036675945	0.3278744	0.18935879	0.13487576
0.0	0.5687532	0.5736504	0.57342094	0.56320727	0.58469033	0.5608608	0.58207077	0.56065255	0.5699689	0.56219363
0.0	0.56915087	0.5737006	0.5738917	0.56307775	0.58471197	0.5615333	0.582498	0.56009525	0.5695673	0.56313574
0.0	0.08945513	0.019221239	0.016577266	0.016138041	0.05583988	0.009808228	0.016839528	0.06936415	0.058988094	0.07204828
0.0	0.21250585	0.045546085	0.04175248	0.006220258	0.045221653	0.037102487	0.0436352	0.21884598	0.16335496	0.13436042
0.0	0.58241487	0.55073494	0.5536271	0.55244976	0.5034282	0.7189065	0.4157447	0.75294185	0.6787706	0.53113014
0.0	0.5422159	0.59149885	0.7185061	0.4724392	0.47356215	0.7652669	0.53257996	0.5810412	0.6174452	0.55782104
0.0	0.05600064	0.038283207	0.0240677	0.00910379	0.0192296	0.01604251	0.032010026	0.07195177	0.04780018	0.049718697
0.0	0.54093254	0.61650693	0.5990065	0.5244774	0.46462658	0.6294708	0.558558	0.6585365	0.41933832	0.5969936
0.0	0.00049012684	0.000578429	4.899019e-05	8.981327e-05	0.0036139847	3.8831775e-05	0.00042163557	0.001845496	0.0018767696	0.0015916828
0.0	0.042970728	0.027931241	0.008277018	0.008822631	0.041822124	0.012202953	0.016461026	0.03280623	0.030119868	0.026383791
0.0	0.56688446	0.5714315	0.57323253	0.5627684	0.5837702	0.5598792	0.5814155	0.56074804	0.57051885	0.5619516
0.0	0.082764775	0.022848178	0.016552672	0.010196895	0.05946203	0.011093913	0.012166565	0.05677672	0.034435105	0.025092559
0.0	0.6590367	0.76573706	0.5378686	0.41927359	0.46271816	0.4985085	0.5234759	0.5782728	0.66837895	0.54979426
0.0	0.5690184	0.57198036	0.5726231	0.5637691	0.5820025	0.5598747	0.58044314	0.56086886	0.5688866	0.56340027
0.0	0.050892003	0.025623461	0.012588279	0.009092561	0.06674109	0.02871239	0.031718947	0.3078756	0.14767782	0.1848707
0.0	0.35764676	0.6839676	0.50335985	0.6667028	0.3609152	0.6226839	0.57680607	0.6037544	0.5948152	0.5713336
0.0	0.18504532	0.040305562	0.019828636	0.00015425612	0.047296014	0.020863393	0.054555207	0.1840595	0.14970872	0.13294487
0.0	0.18631671	0.040354192	0.019879775	0.0001547486	0.04743252	0.020896267	0.05443245	0.18577497	0.15009926	0.13314581
0.0	0.23544252	0.034748185	0.018640272	0.011590843	0.03266755	0.019550757	0.028177107	0.17963204	0.15640704	0.13337079
0.0	0.37292182	0.038479194	0.039310932	0.011717695	0.036269628	0.021266177	0.05274665	0.21896622	0.15654616	0.2006042
0.0	0.59091395	0.75260377	0.4748693	0.4764299	0.5206881	0.58761615	0.48768526	0.62499034	0.564053	0.50617677
0.0	0.11477384	0.0619649	0.0101546785	0.010167685	0.04039071	0.015844269	0.06426076	0.3379098	0.20013306	0.11938925
0.0	0.5922864	0.7051941	0.5409296	0.56921834	0.40207475	0.6620109	0.43501854	0.8229986	0.6649474	0.5213276
0.0	0.70657617	0.5912768	0.62527406	0.5127796	0.48743024	0.7335645	0.5418489	0.5989689	0.63236094	0.5941541
0.0	0.34586117	0.046954945	0.024738992	0.010385658	0.048854742	0.032057896	0.03477916	0.12561645	0.15056956	0.1371785
0.0	0.1412126	0.058143135	0.017813215	0.012028395	0.03329823	0.025348123	0.037131403	0.06524995	0.21657723	0.16390172
0.0	0.5171327	0.61317396	0.6375628	0.5502521	0.46023503	0.6477537	0.49751157	0.49790207	0.6243318	0.5838302
0.0	0.7210422	0.5687385	0.65393883	0.47940388	0.41921476	0.5897891	0.58464175	0.6070363	0.5764442	0.57263714
0.0	0.08883748	0.030244725	0.013247739	0.008489786	0.043896902	0.01706595	0.014163248	0.04143932	0.032326605	0.032433562
0.0	0.17909235	0.14708221	0.013973273	0.00694198	0.03540862	0.016393611	0.030192677	0.16293755	0.13224219	0.14748581
0.0	0.13693303	0.05480919	0.01600335	0.010964142	0.05891265	0.015477055	0.03820234	0.11634112	0.16782275	0.13123415
0.0	0.48400146	0.6547642	0.57981193	0.5697488	0.5440585	0.700304	0.62339324	0.58386993	0.6511543	0.5315054
0.0	0.1458979	0.03695289	0.032208517	0.014229707	0.06887696	0.02418003	0.039063863	0.1536869	0.1575241	0.25410056
0.0	0.055939782	0.03708783	0.012921885	0.011599117	0.027792014	0.021124458	0.011634326	0.062218744	0.030522956	0.06265361
0.0	0.046238586	0.021880094	0.01940267	0.011743544	0.08647546	0.014762206	0.026696878	0.06599832	0.04964896	0.053605035
0.0	0.046867423	0.022113197	0.019565707	0.011945601	0.08759977	0.014950457	0.02682806	0.06814455	0.050033443	0.054565493
0.0	0.16729136	0.03230618	0.014353293	0.01210988	0.039201643	0.014459175	0.032515876	0.28344265	0.16964158	0.0632794
0.0	0.0937542	0.02255028	0.011638088	0.010325643	0.059462797	0.012540125	0.01283735	0.021463789	0.029630752	0.024395458
0.0	0.03692035	0.02040491	0.012990901	0.005940199	0.04174624	0.018856365	0.011495029	0.063043095	0.031940397	0.061565764
0.0	0.07605757	0.045340214	0.026589656	0.013134695	0.14712037	0.022880329	0.047436085	0.21253026	0.1472234	0.10783732
0.0	0.18445982	0.028805975	0.01460868	0.011165246	0.04217537	0.01655463	0.03289839	0.20525011	0.1746956	0.21343249
0.0	0.53419673	0.31718165	0.0597175	0.018251821	0.5564666	0.088556625	0.09018298	0.86413777	0.79347366	0.03474449
0.0	0.17443559	0.02161978	0.018781377	0.013823099	0.042638928	0.029318277	0.04243823	0.17077294	0.17627957	0.18725991
0.0	0.22995597	0.054789063	0.011420982	0.010545443	0.058368847	0.02352268	0.026122827	0.24580981	0.36376372	0.066287726
0.0	0.22482531	0.04724767	0.017490111	0.010784572	0.06717565	0.014678695	0.027508615	0.1853012	0.12401085	0.14028463
0.0	0.07848078	0.026640398	0.009533804	0.009288404	0.0882152	0.012356573	0.013908263	0.038019333	0.020754911	0.031419486
0.0	0.08606403	0.021538062	0.013056841	0.012663506	0.05713787	0.027815755	0.01910771	0.08161486	0.045305576	0.03927388
0.0	0.5118155	0.2693271	0.114705354	0.015430759	0.33485705	0.06570757	0.13338776	0.79948694	0.751959	0.49739522
0.0	0.5399823	0.41896877	0.1374396	0.027844429	0.53003764	0.06471859	0.12981394	0.77306336	0.81683826	0.46098214
0.0	0.15863241	0.044142038	0.016476093	0.0115345195	0.13860358	0.024681127	0.054612607	0.16218118	0.28419602	0.1478198
0.0	0.024326172	0.025992945	0.014383147	0.011594055	0.07803477	0.01757075	0.026482426	0.053775653	0.034829702	0.058036514
0.0	0.5647868	0.5141267	0.3925655	0.56055224	0.67658657	0.7484694	0.45835757	0.64611256	0.7564644	0.4995636
0.0	0.3792148	0.6198698	0.65843165	0.5100743	0.50242233	0.5877214	0.49753824	0.6057168	0.6829681	0.35819992
0.0	0.052620627	0.020858714	0.016849749	0.012685621	0.048233803	0.013773396	0.012207741	0.06625866	0.051161915	0.03862249
0.0	0.052681968	0.020827932	0.016872322	0.01270696	0.04841081	0.013724211	0.012250578	0.06618056	0.05136796	0.038855217
0.0	0.14590468	0.08540758	0.021563154	0.016400041	0.059155103	0.015754825	0.032472637	0.13518879	0.14880642	0.13128497
0.0	0.65953296	0.6338211	0.29297647	0.5837829	0.6325382	0.47869155	0.5160941	0.5458318	0.6246982	0.6021355
0.0	0.15737674	0.05717832	0.038867168	0.00889766	0.050144818	0.021125523	0.03135849	0.19393432	0.15005057	0.22298397
0.0	0.2678135	0.06838836	0.02725085	0.00682179	0.055541996	0.022064144	0.026293576	0.18597041	0.100357704	0.14471005
0.0	0.032769136	0.040134173	0.012505972	0.0048272996	0.039979223	0.022587933	0.015868548	0.11153029	0.061611775	0.08981842
0.0	0.12617569	0.088061675	0.019849844	0.0056740977	0.067306295	0.04080546	0.03498854	0.24563795	0.122404866	0.15041107
0.0	0.27573586	0.042481717	0.024449918	0.007687975	0.0470037	0.023299688	0.025837718	0.14321576	0.1121607	0.08288451
0.0	0.6266896	0.6156089	0.5545171	0.51411474	0.30352363	0.46896344	0.49157572	0.76182115	0.718722	0.5963844
0.0	0.19717465	0.017953947	0.017127	0.009389237	0.040116653	0.015386233	0.029065454	0.24558932	0.21594177	0.16077732
0.0	0.60362333	0.7914018	0.58111113	0.48185363	0.38926673	0.40129784	0.55462456	0.78404945	0.48637828	0.42849094
0.0	0.5741382	0.5813647	0.57596457	0.5660689	0.58695704	0.5652753	0.58422756	0.56688124	0.57299525	0.5654975
0.0	0.108803384	0.050248012	0.038128283	0.010426142	0.11932033	0.021475272	0.03528183	0.14718123	0.18098664	0.18636374
0.0	0.15769474	0.064915	0.013064444	0.011856858	0.06489613	0.0131068425	0.01484589	0.089259796	0.05219322	0.051144995
0.0	0.5681878	0.5721288	0.57439744	0.5626133	0.5842168	0.56026065	0.5821581	0.5615213	0.5692667	0.5628709
0.0	0.49952576	0.47153088	0.75357044	0.62226427	0.3253058	0.5690346	0.4997255	0.7117637	0.556638	0.46198025
0.0	0.033051796	0.043093905	0.019514091	0.0143242795	0.06375101	0.021227129	0.009354728	0.055212427	0.03490662	0.021613358
0.0	0.56839585	0.57210946	0.57351696	0.5627814	0.5840586	0.5601672	0.58133113	0.56086534	0.5688773	0.56223696
0.0	0.031522185	0.03011057	0.010895815	0.012813304	0.019242294	0.005593133	0.014783831	0.055021513	0.028169952	0.06297146
0.0	0.5719164	0.65446657	0.6025621	0.51656365	0.35439506	0.3632564	0.5436629	0.6694464	0.7071111	0.37585536
0.0	0.34525043	0.046812627	0.024661787	0.010354466	0.04875988	0.03188408	0.034574214	0.12553357	0.1512186	0.13667431
0.0	0.15599349	0.06301896	0.0129101025	0.011634973	0.06423962	0.012961312	0.014730413	0.08819187	0.05075619	0.050396632
0.0	0.06931665	0.023943273	0.014209095	0.012728274	0.044299833	0.025153825	0.022398382	0.04262658	0.050181784	0.06471323
0.0	0.23658048	0.07686723	0.013850915	0.013944698	0.041448325	0.019818028	0.029723328	0.21274006	0.15657194	0.15287822
0.0	0.23689319	0.07697642	0.013834642	0.013918469	0.04149807	0.01977054	0.029746054	0.21273437	0.15698941	0.15247554
0.0	0.6934804	0.7091064	0.5809958	0.51048416	0.26142877	0.54523736	0.589554	0.7708724	0.72680277	0.4951927
0.0	0.3114069	0.07548553	0.019590199	0.008626792	0.05898689	0.014643861	0.046667583	0.30786783	0.40443203	0.15904476
0.0	0.1534607	0.056328386	0.023928072	0.006211775	0.03337025	0.0073088333	0.024418216	0.27807128	0.092461295	0.16042235
0.0	0.08433922	0.016722837	0.012824993	0.011443572	0.011533992	0.015693128	0.023334954	0.04845786	0.059276316	0.043153208
0.0	0.13446508	0.18961221	0.037581902	0.0059469976	0.034346066	0.01576426	0.037633702	0.16160817	0.1208957	0.120822996
0.0	0.5100004	0.4729251	0.6206503	0.5167816	0.5194777	0.56598705	0.538197	0.55674076	0.88437957	0.5214569
0.0	0.231324	0.07134262	0.016439106	0.013816984	0.13764091	0.021723595	0.05362259	0.21144603	0.46345046	0.23140028
0.0	0.31639874	0.040212557	0.02344104	0.0066450867	0.117374785	0.020937104	0.038895436	0.20897582	0.26686266	0.18859155
0.0	0.08872863	0.050417427	0.031367823	0.008171897	0.037162505	0.024991635	0.040342864	0.2820419	0.18073212	0.09416981
0.0	0.08890969	0.051247604	0.03177711	0.008242121	0.037471935	0.024896175	0.04059727	0.28356203	0.18095201	0.095003106
0.0	0.5848191	0.51412815	0.51479226	0.5681538	0.42193413	0.56975794	0.5378664	0.5869927	0.53473973	0.52126414
0.0	0.038899224	0.03679187	0.03296691	0.012419988	0.017572068	0.011161941	0.020963497	0.037812013	0.04237246	0.030814018
0.0	0.56785905	0.5720192	0.57362443	0.56270945	0.58376414	0.5600547	0.5811334	0.56048054	0.5679647	0.56196266
0.0	0.033756714	0.023334136	0.019126099	0.012880446	0.10209431	0.019834802	0.013579064	0.038237564	0.03462648	0.052370396
0.0	0.16012876	0.13444263	0.026993228	0.016892575	0.096939966	0.03452694	0.031861033	0.33594602	0.10098771	0.17624423
0.0	0.62609905	0.8864455	0.6806477	0.6640549	0.41411418	0.7392654	0.5359165	0.75769734	0.54753506	0.50761914
0.0	0.12888391	0.025620997	0.017166248	0.012205608	0.038069434	0.019828795	0.02901164	0.23470195	0.26567376	0.06604935
0.0	0.5736891	0.63974607	0.5712459	0.6203318	0.54779416	0.5916789	0.5044851	0.56478465	0.7437098	0.5395926
0.0	0.074461475	0.06623619	0.02037032	0.008155635	0.04164419	0.012832324	0.024203219	0.19326982	0.4420889	0.0794931
0.0	0.4045517	0.70233756	0.5651563	0.5425839	0.49609986	0.45763874	0.551701	0.7575584	0.8154693	0.3745814
0.0	0.56803286	0.5718785	0.57361645	0.5620381	0.58423245	0.560548	0.5817596	0.5615439	0.5682889	0.56261384
0.0	0.026417356	0.042960256	0.016674295	0.01278099	0.016299779	0.017077433	0.012065982	0.1091558	0.030295985	0.04937877
0.0	0.16120595	0.05691852	0.028804975	0.009595715	0.06053582	0.017604819	0.022223454	0.24292438	0.19344887	0.17659247
0.0	0.6255349	0.70939976	0.6697247	0.534401	0.5667126	0.5674426	0.38290703	0.57445675	0.6693517	0.62144923
0.0	0.542937	0.6228802	0.5078158	0.5119623	0.507121	0.6550634	0.51313204	0.6145283	0.66954297	0.400027
0.0	0.039738804	0.021285832	0.019178797	0.016083539	0.032300893	0.007602354	0.012435397	0.022447493	0.022290684	0.06290284
0.0	0.1591618	0.035857264	0.019307792	0.011208588	0.11090684	0.012284889	0.039696112	0.20889917	0.24351026	0.12550172
0.0	0.08658954	0.016176382	0.012327034	0.009977978	0.06216613	0.015846245	0.019341096	0.0344492	0.039409555	0.05611556
0.0	0.16843343	0.030119415	0.020510266	0.008789111	0.0478126	0.007494206	0.05120465	0.13115409	0.112090245	0.05760168
0.0	0.5463481	0.70733124	0.52611744	0.46863574	0.5658745	0.59638923	0.3657109	0.5796952	0.50551236	0.5325363
0.0	0.38848278	0.66126657	0.62270963	0.54826593	0.55253416	0.46647495	0.53683794	0.493471	0.6929316	0.3036167
0.0	0.03579877	0.015812736	0.022113325	0.009754506	0.017584443	0.0053960388	0.02374451	0.037100237	0.030128967	0.009592794
0.0	0.06582422	0.055770062	0.024072608	0.01042333	0.1488583	0.040421423	0.024838505	0.12825762	0.16749369	0.08484095
0.0	0.06582422	0.055770062	0.024072608	0.01042333	0.14885832	0.040421415	0.024838518	0.12825762	0.16749372	0.08484095
0.0	0.02207743	0.026725376	0.019395567	0.008337343	0.056950565	0.03549525	0.010907486	0.020728067	0.037812214	0.052278712
0.0	0.022006834	0.026567359	0.01936215	0.008334435	0.056861024	0.035105422	0.010925038	0.02070489	0.037475195	0.051863838
0.0	0.06871689	0.027705759	0.021485614	0.008453421	0.037676435	0.01784904	0.025625257	0.14842673	0.21791126	0.082305714
0.0	0.6065838	0.53560835	0.538353	0.50203806	0.52629626	0.6007265	0.40380803	0.5835464	0.65950716	0.4823421
0.0	0.61575663	0.72609305	0.5927699	0.5008767	0.45403695	0.7200818	0.5634644	0.74173695	0.48566136	0.5361485
0.0	0.052049927	0.039618876	0.007466126	0.015713226	0.017259924	0.022957023	0.021725453	0.03892033	0.0300592	0.036571566
0.0	0.52439666	0.68436897	0.70269775	0.49407694	0.60757285	0.54784596	0.5710443	0.66939235	0.64683604	0.5784187
0.0	0.11619029	0.03159889	0.019776916	0.018186137	0.10456355	0.035970844	0.022618655	0.21018766	0.13890527	0.14625514
0.0	0.01506717	0.033059765	0.014902471	0.018576277	0.014151854	0.021160347	0.01879833	0.04852279	0.033585824	0.023900025
0.0	0.05195045	0.03937977	0.007451077	0.015704144	0.017260369	0.022912307	0.021755269	0.038870677	0.030027602	0.036693394
0.0	0.56841046	0.57274127	0.5734554	0.5628411	0.58492154	0.5608222	0.5823855	0.5607591	0.56927997	0.5631922
0.0	0.37707865	0.09610826	0.021321729	0.01181253	0.039336413	0.009071435	0.032120015	0.31171203	0.16977878	0.13109684
0.0	0.108461894	0.017937459	0.013117925	0.012471458	0.011455214	0.019162264	0.01575606	0.075481124	0.054921426	0.031521928
0.0	0.10198477	0.050343193	0.033193126	0.007906469	0.034812726	0.018545259	0.031702243	0.2010547	0.084429	0.09975042
0.0	0.06378468	0.034196757	0.025092961	0.00860191	0.05025274	0.010961474	0.026114972	0.13903841	0.13500492	0.08174837
0.0	0.5691865	0.69215274	0.7043265	0.5914444	0.59865904	0.5660207	0.46804997	0.6969812	0.71368474	0.5008531
0.0	0.20556867	0.025612831	0.027691998	0.008207795	0.15340939	0.026581267	0.030125119	0.32534832	0.2948176	0.14059693
0.0	0.2058018	0.025374755	0.027683977	0.00817063	0.15068151	0.026473552	0.030003376	0.32583407	0.29438505	0.14016709
0.0	0.20574744	0.025480194	0.027762957	0.00811249	0.15169632	0.026824556	0.03008706	0.32609096	0.29445326	0.13986185
0.0	0.6063955	0.6015127	0.55851847	0.5762836	0.4098533	0.67538846	0.510751	0.5431218	0.62496585	0.57091033
0.0	0.03878183	0.038299873	0.011044335	0.01543273	0.049314916	0.010895876	0.01982702	0.05147707	0.044829994	0.046357196
0.0	0.0400027	0.012428175	0.007923872	0.012337186	0.07570726	0.017217536	0.013000528	0.09692659	0.050785054	0.07162466
0.0	0.03946866	0.012122826	0.007813811	0.012198281	0.07405399	0.01707773	0.013002866	0.09598135	0.049526133	0.071219824
0.0	0.039568163	0.012142503	0.007835874	0.012226425	0.07419298	0.017172474	0.012994253	0.09582454	0.049669538	0.0710295
0.0	0.054304607	0.014220815	0.015073875	0.012456033	0.013776738	0.015096765	0.0199382	0.043887656	0.02594993	0.035010546
0.0	0.59079885	0.76297647	0.4834813	0.56324023	0.5818093	0.58674115	0.5586271	0.5703146	0.5206182	0.5890172
0.0	0.19031511	0.04371408	0.013557303	0.009691552	0.10238354	0.03142177	0.02574868	0.20480303	0.19795614	0.12551841
0.0	0.19040023	0.043800432	0.013566832	0.009712094	0.10269985	0.031513724	0.025833592	0.20575775	0.19841671	0.12596533
0.0	0.5691593	0.5721237	0.57334286	0.5634408	0.5834981	0.560495	0.582339	0.5609231	0.5701319	0.5625023
0.0	0.09306897	0.015645543	0.013712843	0.015021625	0.08442587	0.026179744	0.023942985	0.14423373	0.2428155	0.102978274
0.0	0.08258355	0.026535463	0.014353725	0.007330991	0.078684956	0.022357047	0.016906098	0.07879499	0.037362117	0.048033226
0.0	0.08294562	0.02664469	0.0143961115	0.007351792	0.07984922	0.022461561	0.016948218	0.08101182	0.037584677	0.04838211
0.0	0.105999	0.05228423	0.018124936	0.014584133	0.06889052	0.026626734	0.036843956	0.23608011	0.12830144	0.19062623
0.0	0.5381168	0.5229537	0.54209334	0.6047016	0.510841	0.7235913	0.60335416	0.55550236	0.59994674	0.56819767
0.0	0.08017971	0.01850035	0.00817206	0.004233593	0.039312705	0.025818417	0.011804151	0.08425307	0.029140659	0.03868302
0.0	0.1911347	0.028295478	0.025372999	0.014484747	0.03216146	0.01108496	0.03857351	0.2892138	0.10941503	0.14187238
0.0	0.1909703	0.029878885	0.021887498	0.009784149	0.036994148	0.01497364	0.043354586	0.3407167	0.11603406	0.13029972
0.0	0.1909703	0.029878885	0.02188751	0.009784149	0.036994155	0.01497364	0.043354575	0.34071672	0.11603408	0.13029972
0.0	0.098963566	0.051503424	0.012719845	0.0043069944	0.020993337	0.01305807	0.04493101	0.22482134	0.12620547	0.12082117
0.0	0.1371923	0.0809426	0.02312424	0.015185953	0.022452898	0.017429488	0.03618026	0.2841703	0.1757816	0.092418954
0.0	0.034564093	0.034226343	0.04214258	0.0154901305	0.053038698	0.029070057	0.028411	0.28695488	0.0844825	0.16476092
0.0	0.044090178	0.025121463	0.032832935	0.011466873	0.0307557	0.021146419	0.04982205	0.26937214	0.11143544	0.15031782
0.0	0.5685763	0.34426388	0.0904901	0.032657586	0.5746144	0.048600968	0.1011585	0.82183766	0.586907	0.5307565
0.0	0.51836294	0.7439668	0.5693776	0.53641236	0.47120726	0.62842965	0.53454506	0.6381146	0.61494595	0.52198005
0.0	0.20625973	0.054011945	0.023879496	0.013066559	0.09845627	0.020571336	0.0258336	0.15860572	0.16200696	0.16380952
0.0	0.33219364	0.73828167	0.6427971	0.5111956	0.53656906	0.48397702	0.25764817	0.5276283	0.5742227	0.45919052
0.0	0.10003131	0.09334252	0.036112905	0.011757209	0.10277929	0.012989294	0.015469782	0.2591907	0.17165649	0.0897353
0.0	0.100155264	0.09364878	0.03614765	0.011776239	0.10374607	0.013176991	0.015512871	0.2594047	0.17159627	0.089638986
0.0	0.14273725	0.07455097	0.0136245005	0.012303185	0.09652521	0.017102407	0.028781582	0.2337034	0.15926845	0.12030547
0.0	0.5688905	0.5719093	0.57229173	0.5621683	0.58332735	0.5599382	0.5820438	0.56014335	0.56959116	0.5635481
0.0	0.041997004	0.016263494	0.009851693	0.014721675	0.04191905	0.025361922	0.027609607	0.10570506	0.03695133	0.015986267
0.0	0.5087313	0.5921664	0.56391275	0.5654885	0.6612036	0.5894171	0.5595102	0.5371974	0.6126491	0.47851095
0.0	0.56870806	0.57125944	0.5735544	0.5623538	0.5836123	0.5598822	0.581181	0.5598011	0.56812	0.56273794
0.0	0.02394125	0.017704735	0.01473375	0.011389589	0.07868249	0.016425395	0.014763849	0.01999731	0.019364925	0.049465813
0.0	0.07786465	0.04959741	0.023959832	0.010980013	0.092212364	0.023873251	0.03179368	0.14828904	0.10179452	0.1899215
0.0	0.07194006	0.015124803	0.008622278	0.011341994	0.03802725	0.010248205	0.019853078	0.038955223	0.02613238	0.03808565
0.0	0.6567212	0.54648614	0.57618994	0.48831242	0.54274744	0.46315205	0.58820134	0.7410976	0.6133316	0.5322869
0.0	0.14365682	0.04109616	0.012438139	0.010862969	0.05172507	0.014348841	0.025964333	0.22341353	0.27542755	0.09980931
0.0	0.13949342	0.026190815	0.013123019	0.010693748	0.04072813	0.0133235175	0.02893444	0.19826974	0.25751275	0.07066541
0.0	0.674686	0.615468	0.5548331	0.5475199	0.509133	0.5192133	0.5363204	0.5689945	0.77220637	0.52377635
0.0	0.060100343	0.023598064	0.008169568	0.014132509	0.033360742	0.014024302	0.020742683	0.13758756	0.026248181	0.027373949
0.0	0.060456276	0.023697766	0.008138369	0.014118591	0.03334633	0.0140070105	0.020789962	0.13830642	0.026160192	0.027390318
0.0	0.122885935	0.068400964	0.01155406	0.011615868	0.057933766	0.010884515	0.0407929	0.16825385	0.16881062	0.13585651
0.0	0.5685468	0.5713267	0.5742408	0.56243044	0.5839061	0.5595802	0.5804532	0.5606573	0.5681959	0.5626104
0.0	0.025631564	0.021986017	0.011703021	0.0113842	0.038336843	0.007827716	0.03230696	0.073835894	0.043703396	0.03555514
0.0	0.45633823	0.70350206	0.43209136	0.56219304	0.45103592	0.4171458	0.48309013	0.5403069	0.6795472	0.53310657
0.0	0.48049843	0.5455418	0.6666581	0.50974494	0.6721725	0.5930552	0.5455522	0.58813953	0.6311962	0.43310848
0.0	0.073641	0.042787068	0.032107804	0.013219642	0.06064647	0.024380561	0.021629939	0.12658863	0.2734839	0.17334017
0.0	0.18840884	0.065684184	0.024005461	0.011512034	0.09487265	0.028249817	0.04726445	0.19681223	0.20044295	0.1485647
0.0	0.568059	0.5738633	0.5721645	0.5641624	0.58295405	0.56051683	0.5820462	0.5605338	0.56980723	0.5638154
0.0	0.11324241	0.023255069	0.0076338644	0.016155168	0.051929776	0.016583921	0.027606094	0.08494695	0.07632663	0.04403374
0.0	0.58981174	0.7893737	0.6416314	0.5692296	0.58409154	0.662789	0.563859	0.529664	0.47719678	0.57338816
0.0	0.5683348	0.5715696	0.5734499	0.5626835	0.583775	0.5601974	0.58053404	0.56065863	0.5682071	0.5626435
0.0	0.023472268	0.017892074	0.021594666	0.012753236	0.035293713	0.015756333	0.011006841	0.04629214	0.15839115	0.050739985
0.0	0.45320526	0.7235868	0.7141232	0.5403159	0.6136722	0.6653851	0.44545707	0.5541235	0.6991273	0.60343665
0.0	0.24638642	0.03872372	0.016994214	0.0071847793	0.044263326	0.032459993	0.03745773	0.19730598	0.20243073	0.14587404
0.0	0.076343626	0.060898997	0.016651098	0.008274571	0.092800245	0.020812929	0.026630694	0.22024445	0.15942636	0.12958068
0.0	0.56854475	0.57180554	0.5726171	0.56238556	0.5839968	0.56139493	0.5813051	0.56053	0.5688744	0.56263185
0.0	0.12897308	0.020346453	0.014813517	0.007854532	0.021854239	0.022598367	0.020007271	0.048928846	0.044074066	0.053905293
0.0	0.06100417	0.026274655	0.020170348	0.0154114	0.023797646	0.019872826	0.014899069	0.09156751	0.026002146	0.029540963
0.0	0.57375765	0.58561164	0.579211	0.5692354	0.5885339	0.5674286	0.5853196	0.5692042	0.57691	0.5653628
0.0	0.56846917	0.5723696	0.57382745	0.5631756	0.58230585	0.5614391	0.5833249	0.56064934	0.569905	0.562971
0.0	0.06979251	0.036922477	0.015600092	0.0050878394	0.06406726	0.02127391	0.02189317	0.0864119	0.042216897	0.03750115
0.0	0.06989857	0.03702402	0.015711531	0.0050847847	0.064635195	0.021368435	0.021901932	0.08666247	0.042446125	0.037392996
0.0	0.17292264	0.049978532	0.017390195	0.010405446	0.14142977	0.036509857	0.029052466	0.18903178	0.11284228	0.13699985
0.0	0.045413595	0.009141337	0.010788281	0.008556162	0.05611273	0.013701033	0.0130934715	0.05526267	0.037848815	0.03599932
0.0	0.44856152	0.7577246	0.5861517	0.5631562	0.5944824	0.7701354	0.52689046	0.71529245	0.56070316	0.5569511
0.0	0.17009541	0.049018417	0.017209422	0.01025694	0.1401397	0.036280945	0.0288363	0.18797077	0.112108566	0.135849
0.0	0.008811397	0.02916101	0.009595634	0.013087114	0.022817185	0.013888606	0.022899814	0.07662972	0.052155044	0.037138507
0.0	0.03550048	0.04565718	0.016140563	0.013908852	0.05615984	0.019588295	0.036473442	0.17148359	0.20427324	0.22461855
0.0	0.051267162	0.0163881	0.008120595	0.0122874575	0.057320185	0.013475259	0.01547925	0.04382298	0.031920444	0.09249015
0.0	0.58322555	0.63931745	0.5368187	0.6509059	0.55363446	0.66789156	0.551221	0.813734	0.5695187	0.5954238
0.0	0.27501047	0.023458647	0.016901804	0.015040389	0.0693582	0.020102609	0.047856566	0.20585507	0.18377605	0.10984291
0.0	0.275869	0.042442825	0.015364779	0.012216951	0.069340706	0.024367565	0.02331565	0.13419811	0.20735796	0.14524284
0.0	0.56873345	0.5724029	0.57345986	0.56276464	0.58410597	0.5605415	0.5816554	0.5610373	0.5691025	0.56232554
0.0	0.1250903	0.013923411	0.010502581	0.015869763	0.028785214	0.013594051	0.023158966	0.06336641	0.04291838	0.021996168
0.0	0.08407051	0.0134948725	0.0073242583	0.017467296	0.039737478	0.023306437	0.023785142	0.043780137	0.074370034	0.024728231
0.0	0.18504363	0.023106663	0.01187184	0.014318255	0.09206793	0.007202955	0.028802987	0.10644362	0.24482381	0.119293146
0.0	0.68450737	0.60549164	0.5343887	0.47092333	0.47637406	0.43948966	0.49915147	0.50720286	0.6340054	0.45686942
0.0	0.704236	0.5161461	0.5388923	0.6056514	0.5412105	0.59847844	0.35074452	0.43123636	0.703403	0.49374574
0.0	0.16090403	0.028185258	0.033499334	0.006460618	0.10325577	0.0128664	0.02196263	0.26009998	0.17246053	0.1644483
0.0	0.13769417	0.06519365	0.031898636	0.009973047	0.10479003	0.0206996	0.01337527	0.29578692	0.13688421	0.14442232
0.0	0.5682497	0.5720809	0.57349306	0.5624992	0.58405405	0.5600183	0.58144957	0.56038254	0.56782323	0.56166756
0.0	0.045274947	0.017323002	0.021342354	0.0059323483	0.055253003	0.008839497	0.015615157	0.0532091	0.035958882	0.039308168
0.0	0.58949775	0.6677265	0.4774269	0.58209795	0.6346916	0.68698347	0.5775928	0.6826299	0.68331546	0.5039753
0.0	0.04816657	0.044087104	0.012263169	0.016119396	0.10689821	0.016192097	0.017403979	0.046816703	0.10754368	0.021257263
0.0	0.20451267	0.028877605	0.03377412	0.011155507	0.07014872	0.013558016	0.018793765	0.24964479	0.15654081	0.07749067
0.0	0.22068936	0.08033235	0.018200038	0.015601161	0.03323849	0.015850002	0.018567216	0.1901092	0.26026124	0.11362755
0.0	0.17182341	0.07220249	0.025942242	0.01039081	0.03361439	0.014746373	0.032688413	0.15338671	0.16344284	0.07820154
0.0	0.23775353	0.089742705	0.030304635	0.015417957	0.050143775	0.032868274	0.027051965	0.18514332	0.37370017	0.14175376
0.0	0.31051686	0.055121996	0.028664019	0.011887697	0.07782376	0.038667556	0.027769303	0.2842502	0.09319672	0.16964826
0.0	0.0922478	0.01976185	0.010676087	0.013982369	0.053906586	0.025431037	0.012823581	0.09672131	0.024450213	0.034014195
0.0	0.16025038	0.027803896	0.015192986	0.015550165	0.05894009	0.02301559	0.034206387	0.22809513	0.20712788	0.1446255
0.0	0.12231547	0.039458804	0.01710951	0.009055517	0.027089328	0.030547364	0.02102322	0.07758996	0.0422092	0.049063124
0.0	0.65143335	0.7683555	0.53147393	0.5625484	0.57421017	0.6820896	0.46745786	0.52819735	0.52960265	0.51773185
0.0	0.1373758	0.30560225	0.064498626	0.023499679	0.55587536	0.06384819	0.12256549	0.81702036	0.7789785	0.51950437
0.0	0.47665426	0.33406836	0.08006683	0.019603511	0.5209514	0.043292694	0.12612578	0.79795474	0.7332348	0.5215371
0.0	0.10312666	0.032874625	0.014589055	0.010341745	0.049213722	0.01849021	0.041221857	0.37363237	0.20221701	0.08611843
0.0	0.6307269	0.5864278	0.55830365	0.52213717	0.47850916	0.68110436	0.54141647	0.8804696	0.7136596	0.45824483
0.0	0.56856763	0.5714935	0.573609	0.56260234	0.5840439	0.5604023	0.58157086	0.5610909	0.56833404	0.56228226
0.0	0.274092	0.036988184	0.023765238	0.015078611	0.063256145	0.022942452	0.01934514	0.22169615	0.15080741	0.15240358
0.0	0.16850203	0.06855335	0.021854682	0.010894479	0.039821982	0.012188712	0.028647307	0.16379242	0.23218507	0.11338986
0.0	0.56859696	0.5711743	0.571202	0.56256086	0.58357406	0.55891883	0.5806155	0.5600832	0.5691498	0.56372714
0.0	0.051398966	0.005806621	0.010066172	0.006917419	0.045580916	0.016787993	0.00987026	0.051781125	0.041250955	0.019201875
0.0	0.70935386	0.2635113	0.6392766	0.5349496	0.59884423	0.6949296	0.41303253	0.6038493	0.629861	0.5672363
0.0	0.5684854	0.57155466	0.5732915	0.562699	0.5836727	0.5599467	0.5811908	0.55939066	0.5682058	0.56254214
0.0	0.039419997	0.023501834	0.011107626	0.014451303	0.078155376	0.01251324	0.03210613	0.07744804	0.063021556	0.016443942
0.0	0.11331909	0.039493933	0.019520335	0.01321126	0.11573508	0.014287869	0.04308823	0.16847607	0.2164765	0.07934302
0.0	0.56891954	0.574199	0.5754822	0.56477904	0.5856159	0.56323594	0.58296734	0.56071216	0.5690293	0.56392765
0.0	0.5693425	0.5735029	0.5756315	0.5650724	0.5849669	0.5632366	0.5830424	0.5605337	0.56985	0.56344473
0.0	0.16931331	0.066925064	0.017842151	0.015364542	0.04427078	0.03519801	0.043281782	0.35547298	0.20931546	0.16548568
0.0	0.09298943	0.019576235	0.0104821455	0.01168439	0.09723184	0.016384862	0.018726433	0.09222428	0.050608683	0.07293911
0.0	0.092969224	0.019554703	0.010501144	0.011687551	0.0968243	0.01638152	0.01873938	0.092723176	0.05034081	0.07286541
0.0	0.57482785	0.58290905	0.5767907	0.570535	0.58911544	0.56746364	0.585454	0.5687432	0.5748561	0.5668377
0.0	0.05592186	0.021480678	0.0072206846	0.008678242	0.035409182	0.02425586	0.012035928	0.038636446	0.024539096	0.03153743
0.0	0.056124706	0.021553462	0.007221408	0.008670488	0.035726838	0.024332955	0.012005699	0.038748693	0.02461144	0.031577263
0.0	0.22867444	0.03713314	0.019729929	0.016091892	0.031599786	0.018013481	0.024431067	0.20445254	0.16073275	0.13958876
0.0	0.09029425	0.04350958	0.018481245	0.018284524	0.07063323	0.027886758	0.020552423	0.2128391	0.2481237	0.12583907
0.0	0.16402705	0.032682735	0.013816654	0.013408546	0.054775726	0.015220593	0.030102948	0.20522805	0.24433862	0.15374996
0.0	0.5688247	0.57119775	0.5734904	0.5623978	0.58392626	0.5601869	0.580509	0.56021136	0.5682575	0.5625638
0.0	0.049936805	0.02216785	0.01052116	0.0107691595	0.09494464	0.016056817	0.018448513	0.07410406	0.059121095	0.030818904
0.0	0.5926093	0.56363726	0.50144047	0.5234426	0.4380551	0.4810646	0.50567037	0.592325	0.68201226	0.58331907
0.0	0.11766042	0.10244418	0.020695783	0.009824956	0.080339275	0.015802765	0.04140379	0.12468673	0.18050474	0.13511558
0.0	0.127972	0.022428755	0.013329832	0.02725257	0.04394595	0.024378292	0.062219623	0.2594589	0.20835073	0.120397165
0.0	0.5683536	0.571968	0.5710615	0.563424	0.5836156	0.5607198	0.5813677	0.56124735	0.5684956	0.5636741
0.0	0.041854147	0.02830013	0.01089857	0.01988695	0.048229385	0.0200597	0.03182052	0.040767804	0.031163752	0.043426313
0.0	0.588743	0.5314819	0.51654774	0.66029423	0.45052287	0.6331489	0.5676761	0.68679214	0.6100742	0.479144
0.0	0.568651	0.5710624	0.57310086	0.56267697	0.5840296	0.5602601	0.580466	0.5611773	0.5683133	0.56256264
0.0	0.062743135	0.03377304	0.015640734	0.0138228275	0.052840933	0.0106388405	0.03422613	0.0389041	0.06001819	0.035634823
0.0	0.5094975	0.7563853	0.5069509	0.46624452	0.51597	0.5865989	0.49139556	0.50685006	0.59728235	0.5680296
0.0	0.18562603	0.062518135	0.03117092	0.011347471	0.11660958	0.018161887	0.030583965	0.17199664	0.23986523	0.23744132
0.0	0.18385385	0.060775798	0.030803075	0.011153902	0.11555444	0.01805933	0.03037138	0.16995749	0.2363064	0.23670688
0.0	0.18355018	0.0608843	0.03074065	0.011203569	0.11501673	0.018121619	0.03038363	0.17080593	0.23658	0.2362813
0.0	0.26289576	0.022668805	0.01594419	0.02086589	0.10409774	0.017166393	0.028296225	0.19466633	0.100792654	0.24887747
0.0	0.26018474	0.02223332	0.01575892	0.020594858	0.10326028	0.017021477	0.028058095	0.19192316	0.10002369	0.2477978
0.0	0.2601719	0.02225516	0.015732199	0.020617204	0.10275436	0.017061414	0.028064817	0.19293274	0.09981206	0.24738936
0.0	0.04185337	0.069722615	0.028913954	0.015783843	0.035935227	0.03129216	0.029577026	0.100557275	0.19801757	0.16658992
0.0	0.18520555	0.57367086	0.55703896	0.6600433	0.5646598	0.74264234	0.52841854	0.5906455	0.69194853	0.5429656
0.0	0.013121326	0.041624762	0.017318806	0.012195368	0.013927058	0.020143893	0.016206954	0.03293741	0.040798757	0.061208047
0.0	0.1567362	0.0213525	0.034343433	0.016826421	0.07006684	0.029124979	0.015885774	0.04460032	0.037973188	0.067468315
0.0	0.157017	0.021296691	0.03448246	0.016879609	0.069727905	0.02906421	0.015859146	0.044266373	0.03791338	0.067526825
0.0	0.56825066	0.5718496	0.5736394	0.56215227	0.58389294	0.5605443	0.5815856	0.56178695	0.5683623	0.56253695
0.0	0.08561139	0.028588308	0.011342753	0.010568409	0.08017623	0.019183012	0.019174442	0.036496457	0.06504238	0.049738098
0.0	0.076144315	0.07657455	0.031643577	0.0062851943	0.13272533	0.017353078	0.029993672	0.15188447	0.2550905	0.13385539
0.0	0.3614452	0.5977193	0.72386515	0.4673501	0.5171563	0.5492325	0.5424808	0.35166857	0.7688512	0.51715785
0.0	0.17229976	0.035730217	0.014225535	0.0106188785	0.08224392	0.021056008	0.032683782	0.13659105	0.06774677	0.24562503
0.0	0.16980635	0.035124965	0.014021995	0.010556589	0.08096638	0.020771328	0.03237833	0.13513874	0.06681726	0.24422064
0.0	0.1344405	0.18484661	0.026939977	0.011969887	0.054222643	0.016631301	0.034282982	0.30040726	0.049848977	0.11135035
0.0	0.22147584	0.0636801	0.01918733	0.0066073346	0.1113326	0.022211878	0.021316936	0.18120207	0.09954532	0.13927275
0.0	0.20233804	0.032365024	0.0343406	0.0126040485	0.12481789	0.017335199	0.01891302	0.23642309	0.09751395	0.1551502
0.0	0.15827127	0.044770695	0.023188375	0.0075020515	0.08149191	0.019390998	0.021766556	0.14904028	0.18200637	0.1072795
0.0	0.1541983	0.025201347	0.033504084	0.01061453	0.097234204	0.019638788	0.030773558	0.16065536	0.20390113	0.12632555
0.0	0.48417634	0.37312552	0.10555478	0.009481099	0.49923578	0.076313265	0.14346825	0.89841473	0.8018776	0.5383332
0.0	0.16205871	0.08423532	0.02520898	0.0072600623	0.08736517	0.021363657	0.038112473	0.20324169	0.18877436	0.15957089
0.0	0.038003325	0.015969915	0.0107280295	0.013118295	0.094203494	0.00957705	0.017482197	0.07028517	0.06637615	0.020787265
0.0	0.7022319	0.6898641	0.49791577	0.581452	0.524198	0.5894786	0.6021933	0.64837426	0.71138877	0.565788
0.0	0.121426865	0.03696915	0.012207505	0.013061869	0.034369495	0.011374999	0.025338447	0.037560556	0.07405636	0.03565787
0.0	0.1220362	0.03694729	0.0122030275	0.013103679	0.034472607	0.011367581	0.025173118	0.037329458	0.074263364	0.035819072
0.0	0.2782006	0.0344499	0.01472613	0.015305802	0.03644879	0.01682699	0.024795854	0.28163305	0.22200797	0.18157223
0.0	0.036705974	0.010719425	0.019078406	0.018882222	0.029231517	0.035889596	0.06590159	0.17637536	0.19316304	0.16929893
0.0	0.15761964	0.033795238	0.030131362	0.014919337	0.12645227	0.015958844	0.044258658	0.16282398	0.16826093	0.20809743
0.0	0.019711602	0.015973844	0.016492551	0.01234129	0.04095224	0.013275598	0.074954435	0.17046185	0.21776249	0.2261306
0.0	0.034350067	0.06697346	0.031569637	0.01198348	0.13452636	0.024519991	0.04145583	0.24839911	0.17685144	0.19199367
0.0	0.514879	0.14851432	0.16215484	0.009467863	0.60318816	0.05303485	0.14955346	0.87389606	0.7573658	0.47954008
0.0	0.09064998	0.031033937	0.025217243	0.01587333	0.1123786	0.017444437	0.042538427	0.12877017	0.16551954	0.093119316
0.0	0.43910825	0.30242917	0.14733355	0.030960524	0.56421363	0.06337592	0.10714563	0.87746036	0.7911433	0.3793691
0.0	0.21313196	0.01159222	0.01787472	0.005076192	0.07675568	0.02108969	0.038725764	0.18596986	0.20593117	0.13095222
0.0	0.19501707	0.06213521	0.019381898	0.0096689705	0.046329368	0.018370975	0.03722743	0.11637993	0.14666389	0.18664375
0.0	0.22717516	0.051332247	0.014550368	0.0041060005	0.101736076	0.021370139	0.049112104	0.25816092	0.13560624	0.13562524
0.0	0.27794898	0.04566181	0.022419563	0.011645912	0.029173234	0.018257769	0.034137785	0.1386749	0.14849655	0.07392697
0.0	0.48167688	0.26465183	0.15479033	0.029260794	0.41302755	0.066086866	0.1367656	0.83930296	0.6760494	0.28249806
0.0	0.56803787	0.57258755	0.57429266	0.563688	0.58383983	0.5608019	0.5838775	0.5622208	0.56804633	0.56345683
0.0	0.5690504	0.57161087	0.5739026	0.564125	0.5841363	0.5618526	0.5820377	0.5616045	0.56776214	0.5634646
0.0	0.5709929	0.5724062	0.5726857	0.562124	0.5836313	0.56123835	0.5820829	0.5601347	0.5696577	0.5636411
0.0	0.16044115	0.01931989	0.013717461	0.017040325	0.012618692	0.015865406	0.024799509	0.046800233	0.112948775	0.029828109
0.0	0.5714406	0.58180207	0.5767755	0.56896025	0.5873578	0.56636	0.5852286	0.56729996	0.5752348	0.5655011
0.0	0.57344204	0.5822253	0.5755734	0.56726927	0.5867553	0.56597775	0.5845272	0.56875587	0.5744167	0.5669924
0.0	0.56797826	0.5701843	0.5721248	0.5620137	0.58243424	0.55995435	0.58104694	0.55976045	0.5696359	0.5613981
0.0	0.5679286	0.57292694	0.57341444	0.5620885	0.5825893	0.56094533	0.5822676	0.559643	0.56900287	0.5616788
0.0	0.56916434	0.5733942	0.5734745	0.56223476	0.5826552	0.5610483	0.581156	0.56051093	0.56880796	0.56185853
0.0	0.5695952	0.5725983	0.5734494	0.56233615	0.582678	0.5610853	0.58207	0.56020206	0.5693186	0.561644
0.0	0.08586135	0.0271818	0.006858355	0.010820495	0.06308457	0.014214065	0.010444696	0.049070787	0.019064547	0.034966756
0.0	0.16092858	0.019313974	0.013800815	0.017118597	0.012657952	0.015871303	0.02485051	0.04692598	0.11330699	0.029860685
0.0	0.5727746	0.5809859	0.5762502	0.568231	0.5856186	0.56554186	0.5843596	0.56736803	0.5738578	0.5671398
0.0	0.5697127	0.5725876	0.57247424	0.56423485	0.58471763	0.55920225	0.5837937	0.5594486	0.5692402	0.5636847
0.0	0.57361233	0.5856754	0.57918835	0.5690452	0.5889782	0.56785715	0.5850737	0.5699972	0.5771487	0.56739366
0.0	0.57363003	0.58536166	0.5791365	0.5690382	0.588864	0.56723434	0.5851821	0.56980276	0.5769568	0.56721926
0.0	0.5726552	0.5823519	0.576468	0.56873184	0.58789617	0.5656353	0.5843511	0.5682173	0.5749363	0.5650687
0.0	0.1613144	0.019441625	0.013847308	0.017207801	0.012735622	0.015874537	0.024869595	0.046923038	0.113598146	0.029838648
0.0	0.13838999	0.03517895	0.015495324	0.0122124	0.02484858	0.004925207	0.031707358	0.21640383	0.30163905	0.1448675
0.0	0.04137248	0.046335813	0.010108755	0.011423011	0.0009581448	0.016468337	5.5304878e-05	0.056618888	0.031960323	0.043477286
0.0	0.5691079	0.5724654	0.5714289	0.5628431	0.58291817	0.56076115	0.5823612	0.5609236	0.5676379	0.5628922
0.0	0.13128151	0.035792813	0.012618091	0.011654263	0.09653065	0.01195471	0.021611078	0.03560096	0.13286604	0.037105903
0.0	0.5681186	0.57535887	0.57288593	0.56530243	0.5846808	0.5617837	0.5826692	0.5616935	0.5709022	0.5644589
0.0	0.7826148	0.34461707	0.04289096	0.05106618	0.810164	0.037375093	0.2762617	0.6574263	0.46948397	0.5643988
0.0	0.502494	0.2983014	0.13968185	0.022277363	0.39414546	0.05306671	0.0870388	0.8155306	0.73797387	0.5084598
0.0	0.5735014	0.5837504	0.5774749	0.5704047	0.5884714	0.5679482	0.5849958	0.56891626	0.57457095	0.56657267
0.0	0.56877446	0.57161444	0.5707276	0.5638771	0.5840182	0.5591888	0.5830499	0.561098	0.5672403	0.5642416
0.0	0.570311	0.5719214	0.57318765	0.5638718	0.5848238	0.55966896	0.5836487	0.56115764	0.5676394	0.564226
0.0	0.5748471	0.58351445	0.57808363	0.5701214	0.58756155	0.5672656	0.5852706	0.5687921	0.5756501	0.5660518
0.0	0.56997186	0.57391685	0.5723391	0.5641797	0.58304095	0.5621192	0.5825045	0.5614951	0.56805336	0.5631387
0.0	0.5691276	0.57418305	0.5721923	0.5644369	0.5845685	0.5618244	0.58319336	0.5611313	0.5692913	0.5643902
0.0	0.56978405	0.5742949	0.57425797	0.5659015	0.58550715	0.5629323	0.5825245	0.5612892	0.56964374	0.5641594
0.0	0.062015593	0.03312814	0.020048436	0.0148149505	0.044014424	0.013786881	0.029536473	0.045241836	0.038692657	0.055935994
0.0	0.57411593	0.58221406	0.57601994	0.5689694	0.5889223	0.5663737	0.5845225	0.56951725	0.5765049	0.56611484
0.0	0.57001746	0.57073146	0.5707291	0.5633575	0.58283687	0.56100214	0.58342135	0.5612316	0.5686145	0.5642685
0.0	0.0593933	0.036050756	0.013826857	0.009405901	0.055571772	0.0072512734	0.018180046	0.09252464	0.17823829	0.042039923
0.0	0.57364595	0.5839733	0.5768211	0.56803626	0.58833396	0.56644	0.584882	0.5688291	0.57552254	0.56708366
0.0	0.5735633	0.5839719	0.5769412	0.5678272	0.58838093	0.5662127	0.5848808	0.5682187	0.5760611	0.56649196
0.0	0.5747951	0.58375394	0.57812685	0.56920165	0.5890467	0.5666757	0.58543223	0.5679166	0.57560843	0.5661367
0.0	0.5677743	0.574256	0.5741797	0.5629908	0.584312	0.56099993	0.58240455	0.56036323	0.56988865	0.5627186
0.0	0.5745024	0.58428943	0.57817715	0.56951565	0.58942276	0.56701785	0.5851996	0.5695462	0.57578987	0.56652486
0.0	0.5731426	0.5839299	0.57651967	0.57040143	0.58873236	0.5676078	0.5840442	0.568152	0.57478684	0.5661537
0.0	0.05066614	0.041110102	0.011572562	0.0095112175	0.10979259	0.017755225	0.020877684	0.05800105	0.04979402	0.031219695
0.0	0.56915414	0.574913	0.57555753	0.5649848	0.5855094	0.56433564	0.5839721	0.56180096	0.56805575	0.56418633
0.0	0.570245	0.5747798	0.57553726	0.56492525	0.5841288	0.56429297	0.5837315	0.5620059	0.56783515	0.5644762
0.0	0.56971973	0.5693234	0.57347494	0.56213707	0.5843391	0.56133825	0.5812784	0.5603163	0.5670627	0.5622006
0.0	0.57309544	0.5807116	0.5769485	0.5682163	0.5877765	0.5664696	0.5848652	0.5686205	0.57555586	0.5649412
0.0	0.56923586	0.5738531	0.574284	0.56522006	0.5841922	0.56409204	0.5823719	0.5602976	0.56986344	0.5633077
0.0	0.08724686	0.014922267	0.013018873	0.015310812	0.032911316	0.018868137	0.013182974	0.10504063	0.06971615	0.04631519
0.0	0.5690854	0.5731726	0.5733193	0.56299525	0.5843084	0.561118	0.58277524	0.5610788	0.5678387	0.5619973
0.0	0.57564926	0.58492255	0.5787476	0.56968296	0.58867055	0.56743395	0.58560485	0.5693834	0.5769071	0.56727934
0.0	0.5749516	0.5846471	0.5790742	0.5693173	0.58874494	0.5668479	0.5854421	0.57070154	0.57648337	0.5665502
0.0	0.57361054	0.58269155	0.5760802	0.568025	0.5875324	0.5665199	0.5852142	0.5682373	0.5755153	0.5670524
0.0	0.5683881	0.57338595	0.5735213	0.56205446	0.5832468	0.56088513	0.582105	0.56081337	0.56997293	0.56078786
0.0	0.56691074	0.57308894	0.57322973	0.5618751	0.5834558	0.5602262	0.5820798	0.56118375	0.57029	0.56117254
0.0	0.5689516	0.5726965	0.5734324	0.5621306	0.58268803	0.5610754	0.58134776	0.55953074	0.5699482	0.561553
0.0	0.5667285	0.57444084	0.5741279	0.5621175	0.5827211	0.5610516	0.5822483	0.56094474	0.5698818	0.5621697
0.0	0.56809604	0.5727078	0.5727501	0.5625583	0.5829701	0.5606509	0.5822596	0.5600926	0.5701712	0.56072235
0.0	0.56795233	0.57281345	0.5736183	0.5620806	0.58313733	0.5611764	0.58206224	0.560222	0.56896085	0.56153876
0.0	0.5671779	0.5727809	0.57282984	0.5621403	0.5833975	0.55931824	0.58091927	0.56021917	0.5688935	0.56071013
0.0	0.5692864	0.57277316	0.57282865	0.5618945	0.58315194	0.5597938	0.5818315	0.5608161	0.5695128	0.5609597
0.0	0.5688476	0.57359535	0.5731861	0.562502	0.58359164	0.55985236	0.5822449	0.56166077	0.56909466	0.56066906
0.0	0.5676812	0.5729237	0.5731729	0.5612012	0.5832928	0.55989945	0.58215904	0.5601674	0.56896335	0.5610831
0.0	0.5686851	0.5732445	0.57305247	0.56188345	0.5827742	0.559343	0.58208793	0.5601933	0.56994	0.5608394
0.0	0.5693704	0.57336795	0.5730147	0.5620697	0.5834196	0.560269	0.5822938	0.5612111	0.56936	0.56111467
0.0	0.56861913	0.57351756	0.57231086	0.5615866	0.5830795	0.5609574	0.5817686	0.56098413	0.56964815	0.56138563
0.0	0.56690425	0.57311183	0.57282877	0.56199497	0.5833801	0.56038845	0.58172554	0.5611203	0.5688917	0.56063175
0.0	0.5686714	0.57329834	0.57275116	0.5620993	0.58303094	0.56084573	0.5818475	0.55999273	0.56888837	0.56169516
0.0	0.5694875	0.57283944	0.5730686	0.5621174	0.5827843	0.5607969	0.5823225	0.5610378	0.5684987	0.56119895
0.0	0.56923044	0.5713603	0.574072	0.5621206	0.58293384	0.561353	0.58181155	0.5597822	0.5688297	0.56127983
0.0	0.5688734	0.57291496	0.57373494	0.5622379	0.5828229	0.5615116	0.5819167	0.56012774	0.56894076	0.56133664
0.0	0.5677622	0.5721793	0.57360685	0.5623608	0.5839575	0.56144685	0.58207476	0.5595886	0.5693216	0.56244045
0.0	0.57041967	0.5740336	0.5721243	0.56408596	0.5846654	0.56099045	0.5825954	0.56123537	0.5689747	0.5628065
0.0	0.57046795	0.57164526	0.5721459	0.56246185	0.5839937	0.561583	0.58294356	0.55996007	0.5683476	0.5639565
0.0	0.5731919	0.58064324	0.57685095	0.5668451	0.5877845	0.5662355	0.58479553	0.56798387	0.57541543	0.5646585
0.0	0.57323945	0.5814156	0.57688147	0.5666739	0.5883173	0.5668401	0.58492434	0.56793946	0.57574415	0.5647134
0.0	0.5745089	0.581552	0.5774522	0.56741494	0.58838314	0.5666468	0.58504164	0.5679923	0.57567465	0.56617343
0.0	0.5691858	0.57247233	0.5738993	0.56251997	0.5833024	0.56218606	0.5837677	0.5606373	0.56956255	0.563716
0.0	0.5731325	0.5811937	0.575839	0.5671656	0.5870676	0.5667761	0.5843509	0.5672325	0.5755122	0.56679326
0.0	0.5701268	0.5728726	0.5721366	0.56386644	0.5836123	0.5615207	0.5835325	0.56314725	0.56924963	0.56455314
0.0	0.56809145	0.57316756	0.5740405	0.56246597	0.58329725	0.5607555	0.5831162	0.56090325	0.56788373	0.56289846
0.0	0.56861115	0.5728472	0.57404536	0.5633987	0.5848119	0.5617038	0.58213574	0.5607662	0.5708257	0.56187123
0.0	0.36259538	0.052524738	0.029979141	0.0155419195	0.033005346	0.020626942	0.038837716	0.16346765	0.36571416	0.14469959
0.0	0.16076773	0.019492112	0.0138257975	0.017260848	0.012650034	0.01598368	0.024935754	0.047434423	0.11507315	0.030148752
0.0	0.36189622	0.05181479	0.030118585	0.015426675	0.032776844	0.020512467	0.0385428	0.16101918	0.3654527	0.14393398
0.0	0.5684048	0.57242095	0.5725983	0.56436974	0.58371454	0.562087	0.5820404	0.5616143	0.56709063	0.5639933
0.0	0.05865995	0.05091314	0.015988976	0.011630417	0.07702919	0.023161296	0.027326966	0.05346919	0.04158149	0.013988774
0.0	0.5680575	0.57123274	0.5733206	0.5632205	0.5841312	0.5603268	0.58297807	0.5608354	0.56965566	0.5636813
0.0	0.024502102	0.026139736	0.012659977	0.017863682	0.033550367	0.021112766	0.015301461	0.058242064	0.04272285	0.08915676
0.0	0.18642654	0.035634708	0.012462469	0.014386472	0.021530546	0.017461568	0.03001509	0.06898289	0.031227643	0.044062115
0.0	0.1456904	0.037130322	0.015245644	0.017749172	0.060138054	0.01971	0.013289835	0.053289358	0.018115813	0.10396935
0.0	0.56942797	0.57228273	0.5728294	0.5641784	0.5846173	0.5605129	0.5833714	0.5602767	0.5696369	0.56333876
0.0	0.56822544	0.5736151	0.5734368	0.56409407	0.5835391	0.56215745	0.58277285	0.5609851	0.56702894	0.563678
0.0	0.56822544	0.5736151	0.5734368	0.56409407	0.5835391	0.56215745	0.58277285	0.5609851	0.56702894	0.563678
0.0	0.5701785	0.57302076	0.57333934	0.5639796	0.58490527	0.56091607	0.5819211	0.5603684	0.5709253	0.5643123
0.0	0.56943655	0.5739772	0.5733417	0.56262654	0.5844557	0.56104845	0.5831084	0.5608117	0.5680243	0.5634885
0.0	0.5686058	0.57362413	0.57385373	0.56248933	0.58492357	0.5591416	0.58150333	0.55988604	0.5681034	0.5636707
0.0	0.5698348	0.5729723	0.5735884	0.5637155	0.58455306	0.56086147	0.58202463	0.55950874	0.56936854	0.5627304
0.0	0.5692222	0.5714534	0.57274836	0.5637491	0.58347404	0.55918264	0.5818745	0.56040967	0.5684019	0.5632052
0.0	0.058713604	0.05090929	0.015995443	0.011640408	0.07712226	0.023219716	0.027319653	0.05329407	0.041559864	0.013985131
0.0	0.57085395	0.573051	0.57372826	0.56401986	0.5838019	0.56112576	0.5831895	0.559922	0.56915206	0.56352186
0.0	0.56937057	0.57275325	0.57292885	0.563924	0.5840736	0.56132793	0.5822202	0.5605657	0.5711668	0.56322026
0.0	0.03064995	0.03600791	0.016545083	0.013684824	0.04404436	0.017894797	0.021010505	0.057209726	0.04050253	0.11445267
0.0	0.56914496	0.57326746	0.573826	0.5632108	0.5840453	0.5612295	0.58252716	0.5607468	0.57005036	0.5636779
0.0	0.5694076	0.57271624	0.57403874	0.5627145	0.58375245	0.56059015	0.5821172	0.56068784	0.5687837	0.56409246
0.0	0.29109135	0.022205349	0.018251786	0.01929522	0.077884115	0.018665759	0.020269828	0.052210078	0.053154215	0.06366243
0.0	0.5691044	0.57219756	0.5737593	0.5627667	0.58456725	0.561639	0.5827646	0.5606755	0.5691115	0.5624297
0.0	0.26549956	0.07641821	0.016651059	0.016021967	0.12766567	0.02267592	0.026491033	0.049257025	0.062955126	0.04958534
0.0	0.26549956	0.07641821	0.016651059	0.016021967	0.12766567	0.02267592	0.026491033	0.049257025	0.06295514	0.04958534
0.0	0.030800372	0.036052972	0.01656522	0.013692568	0.04416479	0.017909953	0.021022063	0.05712504	0.04036686	0.11469015
0.0	0.56817776	0.57073975	0.57240605	0.5629969	0.58380955	0.559806	0.5816049	0.559492	0.56914365	0.56263465
0.0	0.5667547	0.57156944	0.5730606	0.56322485	0.58321476	0.56059766	0.5809238	0.55948114	0.5698541	0.56274766
0.0	0.5686843	0.57315093	0.5737741	0.5635846	0.58338434	0.56111693	0.5835714	0.5605021	0.5688043	0.56297415
0.0	0.57265097	0.5805988	0.57608074	0.567978	0.5873505	0.5656574	0.58421516	0.5677965	0.57525456	0.5655274
0.0	0.5732576	0.58263206	0.5769305	0.5689385	0.58911765	0.56597173	0.5841165	0.5682368	0.575944	0.5672129
0.0	0.56893	0.5722339	0.5732385	0.5635238	0.5828702	0.56129336	0.5821438	0.5591013	0.5690497	0.56461763
0.0	0.57522005	0.5822812	0.5772187	0.56997985	0.5888866	0.5670188	0.58395547	0.56797934	0.5757864	0.566959
0.0	0.57132614	0.5734937	0.57350826	0.5635498	0.5846712	0.5599702	0.5837057	0.56110173	0.5707922	0.5645549
0.0	0.5705859	0.57234275	0.57386816	0.5638556	0.5848828	0.5593073	0.5821561	0.56101716	0.5696854	0.56464326
0.0	0.5697322	0.5729821	0.5738503	0.5627916	0.5845816	0.5603444	0.5834514	0.5605262	0.5686548	0.5641289
0.0	0.56962574	0.5730556	0.5738002	0.56193316	0.58569086	0.5605468	0.5836297	0.5611653	0.5696093	0.56428725
0.0	0.56805015	0.57291543	0.5736492	0.56324446	0.58513397	0.560748	0.58290476	0.56020546	0.5702099	0.56438464
0.0	0.5677069	0.57436264	0.5732168	0.5632944	0.58441466	0.5619177	0.5828737	0.56193966	0.5678314	0.56378466
0.0	0.57016003	0.57397467	0.57501435	0.56502444	0.58539397	0.5644456	0.58183104	0.56131595	0.5675228	0.56258196
0.0	0.57279027	0.5798103	0.5771021	0.5680187	0.58706254	0.5657116	0.5836011	0.56830317	0.57521725	0.5653002
0.0	0.5714164	0.5763576	0.57657504	0.5646066	0.58424926	0.5632011	0.5828563	0.5636484	0.5715695	0.5638451
0.0	0.5707368	0.5737606	0.57420367	0.5663584	0.5838457	0.56325066	0.582186	0.56113404	0.5697893	0.5630125
0.0	0.5742441	0.58242947	0.5765284	0.57080317	0.5877977	0.5668474	0.58356136	0.5672832	0.5754644	0.56597555
0.0	0.5726219	0.5791149	0.576268	0.5678442	0.587252	0.5653181	0.58185035	0.56598	0.57376546	0.5664615
0.0	0.088763446	0.036077555	0.018964047	0.010864578	0.059869803	0.01692091	0.014022389	0.0390156	0.0742239	0.07176232
0.0	0.56860125	0.573253	0.57209563	0.5632487	0.58177245	0.56018364	0.58259505	0.559075	0.56796	0.5627733
0.0	0.5683559	0.5737621	0.570975	0.56272143	0.5841625	0.5604449	0.58182335	0.5604809	0.5701845	0.561461
0.0	0.5676322	0.57169247	0.5732769	0.5629439	0.5840245	0.5604994	0.58006155	0.5596479	0.5690543	0.5630583
0.0	0.56822544	0.5736151	0.5734368	0.56409407	0.5835391	0.56215745	0.58277285	0.5609851	0.56702894	0.563678
0.0	0.56813794	0.5752548	0.57393146	0.56517124	0.5840832	0.56246114	0.5836842	0.56210953	0.5675746	0.5649435
0.0	0.5700633	0.57301974	0.57312536	0.5636425	0.58355033	0.5617555	0.5840765	0.5614242	0.56835514	0.5644784
0.0	0.5702183	0.57221764	0.5737534	0.56363904	0.58427197	0.5621426	0.58304495	0.5611673	0.56655616	0.56343776
0.0	0.5705691	0.57315147	0.5731996	0.56492496	0.58176506	0.5611527	0.5838344	0.5611074	0.5658208	0.56405014
0.0	0.14226007	0.029807232	0.013992439	0.01468031	0.056324635	0.015501734	0.013165319	0.0488107	0.08936184	0.028097006
0.0	0.5723322	0.58187646	0.57718575	0.569828	0.5895208	0.5674316	0.58467776	0.5668598	0.57514966	0.56588805
0.0	0.5738892	0.5827859	0.57497853	0.5700276	0.5882912	0.5684259	0.58437675	0.5674616	0.5750501	0.5659228
0.0	0.057418924	0.00044002492	0.013627743	0.01797257	0.1412685	0.017693045	0.015763167	0.09688954	0.045651738	0.09785275
0.0	0.56897247	0.5718399	0.5742058	0.56210595	0.5841719	0.5592459	0.5818223	0.56008494	0.5686349	0.5631515
0.0	0.56745315	0.57064515	0.5746952	0.5631057	0.58461225	0.56040204	0.58179665	0.55939645	0.56957775	0.5636136
0.0	0.56978345	0.5716575	0.5739695	0.56312853	0.5834428	0.5607174	0.58312845	0.5599437	0.569891	0.5625853
0.0	0.56953084	0.57124233	0.57305914	0.5628903	0.5827144	0.56008404	0.5831881	0.5616217	0.56802356	0.5634512
0.0	0.57005996	0.5709915	0.5732123	0.5639449	0.5831476	0.5599689	0.58084536	0.5601882	0.56653273	0.56356853
0.0	0.5675713	0.5721805	0.5733803	0.56089747	0.5845967	0.56213415	0.5820102	0.5608736	0.56923854	0.56365526
0.0	0.56899375	0.57275176	0.57434314	0.563728	0.5832372	0.5613368	0.58388305	0.55963963	0.5699198	0.56269795
0.0	0.5737839	0.58173525	0.57558167	0.5683376	0.58761513	0.5660227	0.58437747	0.5672881	0.5750012	0.56598926
0.0	0.5745801	0.58214444	0.5766103	0.56795764	0.5878551	0.56611794	0.5845636	0.56819236	0.5758197	0.56685376
0.0	0.5707373	0.57299715	0.57317454	0.5637567	0.58469933	0.56119925	0.58333	0.55980873	0.56835985	0.56369936
0.0	0.569501	0.5715733	0.57428825	0.56321156	0.5846079	0.5605866	0.58295125	0.5603656	0.5681623	0.5637368
0.0	0.5675319	0.5738228	0.5730588	0.56256676	0.58318526	0.5604813	0.58350885	0.5598926	0.56885904	0.5642568
0.0	0.5694137	0.5731149	0.5724645	0.5640083	0.58433634	0.56120014	0.5833901	0.5599407	0.56957114	0.5631547
0.0	0.56815726	0.57203573	0.5725591	0.5622957	0.5839004	0.5604092	0.5834135	0.55825275	0.5690058	0.5635605
0.0	0.5698784	0.5727781	0.57195204	0.56373245	0.5837329	0.5599714	0.5840802	0.5607865	0.5706224	0.56429654
0.0	0.5704898	0.5717607	0.5722652	0.5633839	0.5842859	0.5614492	0.5833966	0.56078935	0.5698089	0.56406856
0.0	0.56961894	0.57174945	0.57395935	0.5638207	0.584707	0.5611531	0.5827968	0.5595424	0.56994504	0.56363064
0.0	0.56889045	0.57362247	0.5720252	0.56262755	0.585082	0.5604701	0.58397573	0.560976	0.5688744	0.5640117
0.0	0.5706536	0.5726768	0.5744641	0.5620051	0.58456874	0.5608877	0.58374745	0.56153595	0.5691323	0.5650489
0.0	0.5694019	0.56995916	0.5735748	0.563762	0.58455914	0.5606617	0.583003	0.560745	0.5689552	0.563387
0.0	0.56941503	0.5718529	0.5731143	0.5626457	0.58465594	0.5611321	0.5835392	0.56095475	0.5675366	0.56440955
0.0	0.56914854	0.5702214	0.5736715	0.56310916	0.58500355	0.56089556	0.58030415	0.5597484	0.56758106	0.5630229
0.0	0.5727119	0.58553904	0.5789717	0.56942195	0.5886956	0.5678556	0.5839709	0.5699025	0.5768642	0.5665931
0.0	0.5710252	0.58238673	0.57730424	0.56751263	0.58819777	0.5665056	0.58359504	0.56811935	0.5754537	0.5657304
0.0	0.5678443	0.573024	0.57417274	0.5631998	0.5848304	0.559558	0.5814055	0.5601098	0.5699683	0.5647502
0.0	0.5680827	0.5729113	0.57216686	0.56201386	0.5848095	0.5595648	0.5811613	0.5603859	0.57003695	0.5643404
0.0	0.5695201	0.5726295	0.57406753	0.5627929	0.5829711	0.5602726	0.58281696	0.5617117	0.5692402	0.5636319
0.0	0.56886375	0.57259226	0.5732309	0.5637535	0.58458626	0.56027555	0.5834694	0.5597071	0.56969815	0.5638066
0.0	0.5690434	0.5737264	0.57215226	0.5630445	0.5848673	0.5604546	0.58175844	0.56061405	0.5689479	0.5646665
0.0	0.5693287	0.5736789	0.57316846	0.5642815	0.584634	0.56135076	0.5830118	0.5614495	0.57012403	0.5635898
0.0	0.5699484	0.571863	0.57388055	0.56266415	0.585419	0.56067127	0.5827505	0.5620991	0.5690806	0.56255376
0.0	0.57138366	0.5825052	0.57586837	0.56809145	0.5872935	0.56673646	0.58449876	0.5670464	0.5735909	0.56604624
0.0	0.568661	0.5726462	0.5742651	0.563985	0.58498615	0.5606582	0.583187	0.5594267	0.56965846	0.56381774
0.0	0.570025	0.5721858	0.5745786	0.56351435	0.584043	0.56076974	0.5837673	0.56126094	0.5691599	0.56297964
0.0	0.5675242	0.5732775	0.57416886	0.5625113	0.5846509	0.5607794	0.5818857	0.55975425	0.57134193	0.56475323
0.0	0.5684395	0.5731354	0.5737866	0.5636052	0.5847763	0.5608689	0.58370113	0.5612916	0.57034516	0.5639952
0.0	0.57014316	0.57253236	0.5735625	0.56412077	0.58464473	0.55877995	0.58233964	0.5608672	0.56889933	0.56285554
0.0	0.56836975	0.5713867	0.5738718	0.5631755	0.5840865	0.56142247	0.5835454	0.56099683	0.56940055	0.56404984
0.0	0.5701629	0.5729396	0.5723393	0.5632524	0.58464646	0.56150925	0.58370304	0.5620028	0.5702968	0.5641418
0.0	0.57034475	0.57289845	0.5738177	0.56340843	0.58376205	0.5597597	0.5835027	0.5596995	0.5688346	0.56259775
0.0	0.57638144	0.58495134	0.5785923	0.5692925	0.58929664	0.5678223	0.5842503	0.57025754	0.57697356	0.56608725
0.0	0.57029366	0.5730607	0.573015	0.5639401	0.5852544	0.56103563	0.58369416	0.5609155	0.5691111	0.561992
0.0	0.5701975	0.57291985	0.573476	0.5626922	0.58384305	0.56106615	0.5830814	0.5610348	0.5698146	0.56153506
0.0	0.5705359	0.57311565	0.5733475	0.56343454	0.58418876	0.5608919	0.5832749	0.5601582	0.56885064	0.5638881
0.0	0.57050556	0.57413983	0.57431227	0.5623507	0.584479	0.5611857	0.5833041	0.5612499	0.56925166	0.5641003
0.0	0.57012194	0.57406276	0.57260865	0.56334674	0.5854999	0.56407213	0.58146256	0.5621418	0.5686244	0.5630345
0.0	0.5675983	0.57269067	0.5731374	0.5646757	0.58508044	0.5634448	0.58136207	0.56004006	0.56843877	0.5626238
0.0	0.5700043	0.57398444	0.5742484	0.56442064	0.5856435	0.56425846	0.5833486	0.5617416	0.56662536	0.5631097
0.0	0.57355225	0.5818864	0.5755296	0.5683022	0.587686	0.56713027	0.58448136	0.5678251	0.57379293	0.56580377
0.0	0.57355225	0.5818864	0.5755296	0.5683022	0.587686	0.56713027	0.58448136	0.5678251	0.57379293	0.56580377
0.0	0.569192	0.5743707	0.57316977	0.5633069	0.5849749	0.5606308	0.5829315	0.56067073	0.56929165	0.56300026
0.0	0.3454732	0.11031517	0.050975088	0.009337012	0.17923394	0.026108226	0.02436	0.34726453	0.43554637	0.24753025
0.0	0.26174244	0.16064322	0.04060984	0.008462451	0.23001072	0.022816617	0.027552845	0.33703732	0.4871118	0.3739923
0.0	0.5685428	0.5718372	0.5713383	0.56282115	0.58361477	0.5606405	0.58172584	0.5608879	0.5688299	0.5629692
0.0	0.5739435	0.58288515	0.5757152	0.56997347	0.5893945	0.56847566	0.5842402	0.56869996	0.574973	0.5667136
0.0	0.57509106	0.5823818	0.57715863	0.57017785	0.58928645	0.566994	0.5848311	0.5684364	0.5752231	0.5665872
0.0	0.5733521	0.583151	0.5773084	0.57050645	0.58937925	0.5688911	0.58547217	0.5679525	0.5757237	0.5671977
0.0	0.56953424	0.57227147	0.57303935	0.56427735	0.5823181	0.5618286	0.58305603	0.5616001	0.56842625	0.56290835
0.0	0.5696499	0.57219255	0.573147	0.5626562	0.58448166	0.5603874	0.582323	0.56153667	0.5700847	0.56358445
0.0	0.5685959	0.570381	0.5725806	0.55990607	0.5837243	0.55912256	0.5820149	0.55954045	0.56870514	0.5633998
0.0	0.56919926	0.5707955	0.5742891	0.5632118	0.58523923	0.5599873	0.58330625	0.55961615	0.5688365	0.56361735
0.0	0.5757057	0.5858939	0.57891077	0.5708256	0.5893641	0.5686292	0.5857933	0.5709271	0.5760997	0.567019
0.0	0.5757057	0.5858939	0.57891077	0.5708256	0.5893641	0.5686292	0.5857933	0.5709271	0.5760997	0.567019
0.0	0.5700609	0.5727721	0.5736839	0.563674	0.58493793	0.5609276	0.58258885	0.5606995	0.5690082	0.5629179
0.0	0.56859446	0.57377195	0.5726068	0.56326354	0.5831044	0.56050026	0.5833523	0.5607254	0.56993634	0.56369925
0.0	0.56764954	0.57261384	0.5734372	0.56397456	0.5846556	0.5613827	0.5828318	0.55934614	0.5697671	0.5607466
0.0	0.57023287	0.57302874	0.571938	0.56196684	0.58350456	0.56162256	0.5836187	0.5607404	0.5683114	0.5605665
0.0	0.57122874	0.5767322	0.5759979	0.56485087	0.58394176	0.5636298	0.58286977	0.5639782	0.5700391	0.56423485
0.0	0.16097374	0.051179163	0.02241068	0.013715674	0.08507327	0.023255434	0.03751715	0.30008933	0.27762765	0.18273973
0.0	0.044605512	0.020950759	0.012309352	0.014974942	0.09172821	0.018039528	0.018419523	0.05716253	0.055795636	0.05120909
0.0	0.05650934	0.02617992	0.019435422	0.009179323	0.055244938	0.00033785024	0.00020331917	0.07488229	0.0900722	0.05174315
0.0	0.5745231	0.5816753	0.57697064	0.56717896	0.58747643	0.56646365	0.58454716	0.56762445	0.5754371	0.56712687
0.0	0.5684177	0.5735363	0.57427657	0.56342214	0.5846761	0.5603841	0.5823783	0.5609328	0.5698356	0.5620218
0.0	0.5664127	0.5735739	0.5711556	0.56239116	0.5852059	0.56036717	0.58233696	0.5606895	0.5690467	0.5644545
0.0	0.56950194	0.5732305	0.57298255	0.5620922	0.58452564	0.5613794	0.58189565	0.56069654	0.56894034	0.56206036
0.0	0.574495	0.58275896	0.5770008	0.5659709	0.5874188	0.5667865	0.58499515	0.5677551	0.57567126	0.56726253
0.0	0.57079744	0.57447946	0.57376903	0.56145287	0.5832802	0.5623597	0.5827854	0.56188846	0.5686925	0.5638637
0.0	0.5703364	0.57381207	0.5729619	0.56044465	0.58300805	0.5610211	0.58307105	0.5621661	0.5679641	0.5630056
0.0	0.03269538	0.048889056	0.012797856	0.016975377	0.07176357	0.010830993	0.019216025	0.07010102	0.09029368	0.103974596
0.0	0.051197875	0.028310455	0.025393989	0.013118746	0.045469966	0.021541495	0.010805674	0.053658124	0.03693638	0.041824564
0.0	0.03231429	0.047604796	0.012646092	0.016849242	0.07064286	0.010698415	0.019085558	0.06909425	0.08872756	0.103249416
0.0	0.051007878	0.02826425	0.025357585	0.013108564	0.045391604	0.021499593	0.0108045675	0.053625006	0.036995508	0.04169897
0.0	0.569141	0.5739702	0.5730067	0.5656529	0.5860072	0.56404024	0.58223253	0.56085956	0.56799793	0.56378895
0.0	0.5682831	0.5721435	0.574831	0.56366557	0.58398765	0.5602443	0.58271277	0.56075597	0.5689393	0.56437707
0.0	0.57030135	0.57211876	0.5741647	0.5642308	0.5844088	0.5605447	0.5831231	0.56000346	0.5685152	0.56466424
0.0	0.5726924	0.58204764	0.5765299	0.5678541	0.5881914	0.5666322	0.5845163	0.56685656	0.57573014	0.5662474
0.0	0.56786495	0.57321215	0.5740159	0.562688	0.58526033	0.5611401	0.5814482	0.5592081	0.57044435	0.56429034
0.0	0.57224596	0.5817891	0.5760901	0.56706554	0.5885006	0.5660136	0.5837618	0.56826574	0.57530516	0.56569
0.0	0.5680562	0.5722928	0.5718393	0.5636168	0.58382004	0.5590876	0.58164763	0.5602182	0.5687923	0.56225103
0.0	0.5677291	0.57172936	0.5730796	0.5621199	0.58389693	0.56120086	0.5830022	0.560195	0.56833917	0.56361175
0.0	0.5696445	0.5727813	0.57315856	0.5629205	0.58419186	0.5602403	0.5835909	0.5611182	0.56810564	0.5632149
0.0	0.5687009	0.57179964	0.57360333	0.5629257	0.5844152	0.5615406	0.583046	0.5599407	0.5691673	0.5634736
0.0	0.57534313	0.58585787	0.5788783	0.57044727	0.5892447	0.5685111	0.5859387	0.5714629	0.5764238	0.56699026
0.0	0.57534313	0.58585787	0.5788783	0.57044727	0.5892447	0.5685111	0.5859387	0.5714629	0.5764238	0.56699026
0.0	0.56988865	0.5717215	0.5727058	0.563397	0.58424	0.5602875	0.5830524	0.5616013	0.5701072	0.5630237
0.0	0.5762046	0.5859913	0.57906145	0.570509	0.5894791	0.5694428	0.5856246	0.5707327	0.5775738	0.567401
0.0	0.5762046	0.5859913	0.57906145	0.570509	0.5894791	0.5694428	0.5856246	0.5707327	0.5775738	0.567401
0.0	0.57470965	0.5814683	0.5759373	0.56718534	0.58837885	0.56667316	0.58410984	0.5666416	0.5757631	0.56629515
0.0	0.571207	0.5731034	0.5740072	0.5621997	0.5835792	0.56114256	0.5835771	0.56106865	0.5694052	0.5624958
0.0	0.5692322	0.5727282	0.5744027	0.5639425	0.58438253	0.56064	0.58355224	0.5600129	0.5680679	0.5622862
0.0	0.57611567	0.58633786	0.57917655	0.5699651	0.58913445	0.56888586	0.58601046	0.57126963	0.5777479	0.5668291
0.0	0.57611567	0.58633786	0.57917655	0.5699651	0.58913445	0.56888586	0.58601046	0.57126963	0.5777479	0.5668291
0.0	0.5696645	0.5727013	0.57353175	0.5642296	0.5836426	0.56116694	0.5837287	0.5593691	0.56857425	0.56391567
0.0	0.57013977	0.57227075	0.5733346	0.56416893	0.5832531	0.55990493	0.5838753	0.5609081	0.5659806	0.56385416
0.0	0.56843966	0.57103544	0.5740259	0.5636351	0.58474755	0.5600452	0.5833116	0.5635255	0.56888425	0.56408846
0.0	0.5701487	0.5711509	0.572029	0.56386364	0.5844467	0.5611901	0.58366656	0.5613044	0.5694526	0.56295395
0.0	0.56916726	0.5711423	0.5735128	0.56426257	0.58535296	0.5611527	0.583771	0.5613609	0.5691994	0.56276184
0.0	0.5675853	0.57264936	0.57371575	0.5644003	0.58473	0.56130916	0.58390677	0.56114525	0.569	0.56378716
0.0	0.5708741	0.5729399	0.5745593	0.56417567	0.5846835	0.562101	0.5835702	0.5610407	0.5680422	0.5641965
0.0	0.57063305	0.57284987	0.5740884	0.56358886	0.5852305	0.56129944	0.5840589	0.56125706	0.5689659	0.5643572
0.0	0.57089996	0.5728142	0.5756033	0.5644878	0.5851362	0.56158227	0.58318925	0.5610392	0.5673445	0.56351125
0.0	0.5695384	0.5725082	0.57185066	0.5634073	0.5847085	0.5593701	0.58296233	0.56119007	0.5679539	0.56478393
0.0	0.57016224	0.57265157	0.5749117	0.5639448	0.58335865	0.5606899	0.58370745	0.55965793	0.5686352	0.5643049
0.0	0.56982964	0.5723998	0.5734135	0.5638408	0.5841958	0.56137085	0.5838054	0.55932015	0.5692448	0.5639086
0.0	0.5698479	0.5738833	0.57326436	0.56440026	0.58443826	0.56175464	0.5834632	0.5613614	0.57075375	0.5644379
0.0	0.56960756	0.57182676	0.5742535	0.5639151	0.58485615	0.5590553	0.5829198	0.5602418	0.56997395	0.5638433
0.0	0.56908005	0.57111484	0.5743469	0.56187534	0.58521545	0.5615136	0.58181155	0.56239504	0.56943566	0.5633215
0.0	0.57016164	0.5722965	0.57324785	0.5633955	0.5842505	0.5612234	0.5834835	0.5621034	0.5700668	0.56258875
0.0	0.56902665	0.57250065	0.574166	0.56238455	0.5849481	0.5616968	0.581839	0.56188154	0.5689237	0.56473005
0.0	0.56983215	0.5719743	0.57457113	0.5623681	0.5829898	0.5602651	0.5832109	0.5606134	0.56990117	0.5636293
0.0	0.5688769	0.57421744	0.5744679	0.56401163	0.58557034	0.5635249	0.5814733	0.56132835	0.5698641	0.564321
0.0	0.5680258	0.575568	0.5761426	0.564673	0.5851769	0.5643409	0.5832472	0.5620331	0.57052314	0.56450117
0.0	0.56839395	0.5738592	0.5752566	0.5650417	0.5852688	0.56398064	0.5828425	0.56238705	0.5696982	0.5629993
0.0	0.5736963	0.5818945	0.5740063	0.56813556	0.5871758	0.5664504	0.5846209	0.56862664	0.5741585	0.56511813
0.0	0.57317626	0.581631	0.57584774	0.567718	0.58785784	0.56591475	0.58503646	0.56849015	0.57441616	0.5653255
0.0	0.5702841	0.5712809	0.57419276	0.56438655	0.58242196	0.5607075	0.58405864	0.5596034	0.56856036	0.562706
0.0	0.56902456	0.57214135	0.5729016	0.56374097	0.5845409	0.5605314	0.5835125	0.5611492	0.5684398	0.5621654
0.0	0.57042044	0.5725429	0.57373196	0.56383365	0.5842679	0.5612539	0.5827949	0.5612037	0.56798935	0.56311494
0.0	0.57094944	0.5714353	0.57059646	0.5629689	0.58447206	0.5614371	0.58096147	0.561039	0.56836575	0.5641049
0.0	0.570258	0.5729198	0.5734727	0.5645662	0.58495086	0.56226665	0.5835153	0.56030214	0.5696285	0.5640023
0.0	0.5680372	0.5727127	0.5734635	0.5639769	0.58473957	0.56088233	0.5827717	0.5599837	0.5695238	0.56400245
0.0	0.56881315	0.57342225	0.5730809	0.56296045	0.5841898	0.56042856	0.5828939	0.561131	0.5684157	0.56274873
0.0	0.574124	0.58045614	0.5759604	0.56890404	0.5874811	0.5653797	0.5836495	0.56873244	0.57633835	0.56583565
0.0	0.5687512	0.57540536	0.57576233	0.56551844	0.5854375	0.56463104	0.58306336	0.56200045	0.5697107	0.56141746
0.0	0.5677304	0.57214975	0.57407504	0.5626772	0.58455604	0.5612124	0.5830202	0.55846184	0.57118934	0.5640757
0.0	0.56970984	0.57191163	0.57440054	0.5623564	0.58487	0.56253046	0.5831344	0.55820334	0.57075804	0.55989695
0.0	0.57323605	0.5812011	0.5769225	0.5687405	0.58675987	0.5654983	0.5822083	0.56755424	0.57540935	0.56587404
0.0	0.56839466	0.5740019	0.572106	0.56276417	0.58368933	0.56119263	0.5830583	0.5618437	0.5686793	0.56204414
0.0	0.5686838	0.57196695	0.5724167	0.5626391	0.5844842	0.5613757	0.58202726	0.5610334	0.5700575	0.56357616
0.0	0.5694519	0.57328534	0.5736761	0.5630826	0.58367956	0.5599916	0.58334523	0.5617765	0.569692	0.5632487
0.0	0.56942683	0.57305074	0.5725906	0.56355476	0.58258677	0.55999124	0.5835998	0.5617616	0.5701177	0.5641807
0.0	0.570189	0.5733145	0.57172495	0.5638157	0.58466977	0.56098247	0.58279413	0.56028223	0.5703074	0.56325424
0.0	0.5697431	0.5722823	0.5736341	0.56312543	0.58390915	0.56138825	0.58262	0.56131995	0.56937015	0.5636154
0.0	0.5686865	0.57111216	0.57291126	0.56318235	0.58155036	0.5600462	0.5829468	0.5610482	0.5696948	0.56308633
0.0	0.56981725	0.57297087	0.5729163	0.5635602	0.58463097	0.5614242	0.58205295	0.56048286	0.56937516	0.5625152
0.0	0.5695301	0.5732697	0.5733443	0.56320226	0.5845416	0.5611685	0.58285373	0.561687	0.56975436	0.56377554
0.0	0.56894404	0.5712695	0.57283837	0.5619532	0.58436936	0.56045985	0.58324116	0.56071275	0.57121605	0.5612488
0.0	0.570286	0.5726421	0.57315636	0.56409943	0.5832963	0.5613605	0.58290434	0.56204534	0.5700003	0.5625319
0.0	0.56967044	0.57438546	0.57338464	0.56403846	0.5826338	0.5613113	0.58296907	0.55953604	0.56954503	0.5620507
0.0	0.5689758	0.5714262	0.57349664	0.5630248	0.58181834	0.56110203	0.58052284	0.56097937	0.57013535	0.5633387
0.0	0.56949705	0.57074225	0.5736724	0.56359434	0.5828791	0.560555	0.57908887	0.5600534	0.5711687	0.56293124
0.0	0.5743941	0.58241075	0.57756126	0.56790334	0.5883988	0.5655889	0.58506715	0.56862986	0.5762378	0.56584185
0.0	0.22055465	0.048133075	0.017898861	0.0065649957	0.13405916	0.015994033	0.030061238	0.14965555	0.14758925	0.16115215
0.0	0.17948213	0.06347048	0.028370114	0.010118279	0.060238823	0.01606785	0.029560054	0.21206728	0.111555174	0.088549875
0.0	0.1447649	0.054941304	0.011676148	0.0100511685	0.21428807	0.012837387	0.006551277	0.2425172	0.1806089	0.18472388
0.0	0.56977713	0.57297426	0.5718519	0.56298876	0.5832884	0.5608643	0.5820435	0.5606453	0.5707421	0.56379676
0.0	0.569854	0.57175475	0.57322335	0.56332976	0.5844161	0.56174713	0.58311516	0.5618719	0.57091725	0.5633394
0.0	0.56934166	0.57384044	0.57269007	0.56283504	0.5842704	0.5600448	0.5820248	0.5612132	0.56964123	0.5624845
0.0	0.569151	0.57263905	0.5732967	0.563221	0.5839589	0.5609748	0.5837376	0.56152356	0.5697295	0.56189054
0.0	0.5701668	0.5732545	0.5707065	0.56325555	0.5810296	0.5605122	0.5826046	0.56216574	0.57003003	0.5621221
0.0	0.56820375	0.5733961	0.57317066	0.56367004	0.58405596	0.5613354	0.5829712	0.56125724	0.5700939	0.5637716
0.0	0.5702187	0.5730102	0.5726203	0.56234944	0.5836699	0.56052136	0.5825459	0.5603884	0.56975466	0.56225747
0.0	0.57012403	0.5733403	0.5729476	0.5626492	0.5827169	0.56128156	0.5832641	0.5599827	0.5695	0.56185937
0.0	0.57302904	0.5823258	0.57740843	0.5688394	0.58790326	0.56626403	0.5848981	0.56818515	0.57540536	0.56490517
0.0	0.5684493	0.57334846	0.5719292	0.5637876	0.58363646	0.5603973	0.5832213	0.5616823	0.5704085	0.56347674
0.0	0.5678778	0.5735429	0.57212824	0.562809	0.5845019	0.56038594	0.58283657	0.560106	0.5689572	0.56331515
0.0	0.5696086	0.57323897	0.57363755	0.5636623	0.58464277	0.5614834	0.5821665	0.56142783	0.56973666	0.56339115
0.0	0.5697041	0.57257795	0.5738577	0.56307626	0.58317035	0.5613805	0.58254427	0.5616871	0.5697807	0.5643285
0.0	0.5695488	0.5723564	0.57279897	0.56280684	0.5836535	0.56064826	0.5831351	0.56052804	0.57052547	0.5637206
0.0	0.57424283	0.5820837	0.57751524	0.56774354	0.58846736	0.56686664	0.5845178	0.56780756	0.57627034	0.5652663
0.0	0.5742969	0.58215404	0.57612324	0.568542	0.58829963	0.56684136	0.58457196	0.5676843	0.5762593	0.5650475
0.0	0.57322925	0.58145875	0.57714665	0.5673459	0.58837044	0.5657259	0.5844505	0.5676695	0.5750889	0.5652963
0.0	0.5739316	0.5829578	0.5765341	0.56746304	0.58877236	0.56648666	0.5840565	0.5681286	0.57470137	0.5658117
0.0	0.5748395	0.5820214	0.5765151	0.56844866	0.5872302	0.5667563	0.5851335	0.5673287	0.5754841	0.5657165
0.0	0.573597	0.5821052	0.5766881	0.5686569	0.58725256	0.56530005	0.58445966	0.5682611	0.5767819	0.5657323
0.0	0.5693066	0.573404	0.5725515	0.56296355	0.58418393	0.56139106	0.58139455	0.5602558	0.5694972	0.56348234
0.0	0.5692144	0.5725127	0.5731704	0.56341034	0.5826554	0.5613416	0.5825687	0.56000876	0.568704	0.56375015
0.0	0.073062636	0.024207823	0.010854784	0.01037898	0.07167945	0.015456977	0.014424351	0.054606356	0.04931713	0.038779683
0.0	0.07274723	0.024203105	0.010842449	0.0103607755	0.071634136	0.015454916	0.014400516	0.054545607	0.049254846	0.03880037
0.0	0.072830066	0.024138784	0.010853336	0.010363984	0.07142869	0.015467373	0.014375869	0.05429197	0.04931377	0.03853378
0.0	0.07264533	0.024172606	0.010881887	0.0103828	0.0716395	0.01546807	0.014456797	0.05441216	0.0495148	0.038754366
0.0	0.07305039	0.024151929	0.010841068	0.010348923	0.07167679	0.015432694	0.014430439	0.054527465	0.049325112	0.038672596
0.0	0.07288123	0.024127375	0.010845533	0.010361495	0.071184695	0.015487491	0.014431329	0.054541413	0.049414538	0.03868667
0.0	0.027132748	0.030553337	0.01737924	0.010287237	0.09727385	0.015263436	0.022670852	0.02989228	0.09589231	0.05008581
0.0	0.026934566	0.030710755	0.017413767	0.01027892	0.09697985	0.015342727	0.02254245	0.029873885	0.09519731	0.050058447
0.0	0.0269114	0.030418053	0.017424956	0.01025872	0.096289314	0.015220149	0.022477852	0.029745841	0.09530316	0.04983896
0.0	0.02684075	0.030519051	0.017375324	0.010310909	0.09670642	0.015211034	0.022627378	0.029785547	0.09592192	0.050081298
0.0	0.027052818	0.030642075	0.01740154	0.010273683	0.09711287	0.015237284	0.022697609	0.02998718	0.09527445	0.05012702
0.0	0.026895033	0.03056399	0.017377544	0.01028682	0.09665528	0.01523322	0.02261189	0.029768804	0.095523484	0.050017692
0.0	0.10218835	0.02573036	0.012537822	0.009957066	0.15527083	0.020222493	0.022798087	0.0626982	0.025052596	0.036826033
0.0	0.101543956	0.02571628	0.012526445	0.009953199	0.15493008	0.020181537	0.022753546	0.06250396	0.02497979	0.03677333
0.0	0.101867065	0.025655089	0.012557248	0.009954091	0.15509492	0.020204065	0.022645488	0.06251472	0.024934972	0.03666485
0.0	0.10159295	0.02573471	0.012552661	0.0099750385	0.15393433	0.020159608	0.022782085	0.062323414	0.025087805	0.03667553
0.0	0.10196614	0.025720164	0.0125111425	0.009993331	0.15552998	0.020150501	0.022759622	0.06251815	0.025116513	0.03676229
0.0	0.10170254	0.025656303	0.0124954	0.009990609	0.15505728	0.02023907	0.02280627	0.062316008	0.025131682	0.03667787
0.0	0.05388808	0.03954724	0.014843442	0.011804118	0.069623366	0.021003146	0.030420825	0.07533235	0.03358966	0.038635682
0.0	0.05388409	0.039648045	0.0148342205	0.01179839	0.06951484	0.021169428	0.03046048	0.075637646	0.0335222	0.03876449
0.0	0.0535747	0.03957579	0.014869501	0.011787899	0.06913997	0.021018349	0.030302351	0.07531616	0.033614986	0.038540415
0.0	0.05378912	0.03955305	0.014847166	0.011800487	0.06965429	0.02100436	0.030483967	0.07514081	0.03355584	0.038656853
0.0	0.053946592	0.039596494	0.014860206	0.011805586	0.06985634	0.02109216	0.030609624	0.07584723	0.03366402	0.03875959
0.0	0.05352757	0.039400935	0.014851778	0.011827948	0.06891684	0.021011971	0.030480493	0.07546821	0.033564035	0.038621616
0.0	0.06221132	0.048847698	0.017442273	0.008666485	0.016756404	0.020471916	0.01637393	0.05236958	0.045927934	0.05028598
0.0	0.06182717	0.048740603	0.017428605	0.008678189	0.016813632	0.020512525	0.016356092	0.052251954	0.045629356	0.050378256
0.0	0.06189203	0.048577853	0.017445313	0.008625027	0.016834833	0.020418456	0.016314764	0.05232388	0.045935873	0.049950738
0.0	0.061964873	0.048775237	0.017456522	0.008678549	0.016829586	0.02042352	0.016367612	0.052371662	0.046013217	0.05017583
0.0	0.062135804	0.04895597	0.017404003	0.008659535	0.016868329	0.020452026	0.016365562	0.05242583	0.04595939	0.050295852
0.0	0.061848354	0.048690155	0.017432371	0.008671914	0.0168546	0.020453174	0.01635817	0.052203707	0.04601466	0.05026642
0.0	0.116954036	0.028524365	0.017617136	0.010328392	0.13941444	0.012820683	0.014193868	0.05473366	0.06050974	0.0505045
0.0	0.11709802	0.028578602	0.017578168	0.010342892	0.13954204	0.012831762	0.014166525	0.05469132	0.06069596	0.050631348
0.0	0.11681209	0.02841303	0.017613983	0.010355927	0.13951209	0.012791796	0.014119771	0.054426685	0.06035207	0.050385725
0.0	0.11690115	0.028505238	0.017601082	0.010368367	0.13965897	0.0128259715	0.014187431	0.054265507	0.06049144	0.050580606
0.0	0.117256135	0.028605875	0.017559336	0.010339071	0.1399871	0.012792988	0.014187298	0.054614797	0.060554612	0.050607584
0.0	0.11683625	0.02848182	0.01757564	0.010338554	0.13991125	0.012863868	0.014176784	0.05450927	0.06061747	0.05039451
0.0	0.039313857	0.011080215	0.012470454	0.011494011	0.13627425	0.011260418	0.018081324	0.042509355	0.046518184	0.09543452
0.0	0.03936137	0.011122674	0.0124792	0.011475145	0.13563575	0.011265637	0.018056976	0.042568296	0.04636139	0.09540017
0.0	0.03939445	0.011109569	0.012499131	0.0114973495	0.13590531	0.011177192	0.017994128	0.042493083	0.04637183	0.09465779
0.0	0.039185844	0.011120424	0.012499077	0.011504727	0.13555616	0.011234111	0.018051904	0.042281426	0.046472143	0.09481473
0.0	0.039340194	0.011099673	0.012449917	0.01149846	0.1363465	0.011218137	0.018054169	0.04251305	0.04646612	0.09533685
0.0	0.039263938	0.011031192	0.012497365	0.011451349	0.13572213	0.011198869	0.018015526	0.04243985	0.04636116	0.09493219
0.0	0.05796508	0.024565123	0.015044325	0.011676017	0.026361091	0.018449856	0.012081955	0.04903401	0.034493245	0.10727178
0.0	0.058030263	0.024630334	0.015000947	0.011668474	0.026351731	0.018430403	0.012043426	0.049297	0.034430724	0.10794582
0.0	0.057995267	0.0247265	0.015025415	0.011702651	0.026482126	0.018494293	0.0120704565	0.049441483	0.03456419	0.10805891
0.0	0.07220043	0.023673419	0.016658304	0.012590069	0.083713844	0.01442667	0.009373881	0.028360134	0.065841034	0.037977908
0.0	0.07200021	0.023732068	0.016681349	0.012633161	0.083350845	0.0144289415	0.009391401	0.028603427	0.066334166	0.038137637
0.0	0.07181148	0.023694124	0.016700223	0.012638347	0.08349737	0.014427613	0.009423257	0.028496115	0.06583128	0.037855487
0.0	0.07223618	0.023673728	0.016662508	0.012601403	0.082801506	0.014416003	0.009357053	0.028399933	0.0662164	0.03782167
0.0	0.072019696	0.02375246	0.016721897	0.0126367295	0.08340756	0.014405681	0.009425159	0.028441362	0.065765	0.038045824
0.0	0.07162003	0.023718802	0.01670536	0.012610044	0.08318805	0.014460542	0.009411051	0.028592769	0.066241704	0.038077142
0.0	0.071621045	0.023729626	0.016662719	0.012620801	0.08353776	0.014432434	0.009413888	0.02843467	0.06563934	0.03803382
0.0	0.0718151	0.023791235	0.016654557	0.012623172	0.08353023	0.014451919	0.009414301	0.028448466	0.06585822	0.03808013
0.0	0.036181517	0.023097632	0.01568606	0.00976174	0.037600905	0.01685301	0.011885977	0.07651684	0.04789766	0.03704729
0.0	0.036243808	0.023055451	0.01563214	0.009783109	0.037569307	0.016870558	0.011879936	0.07675607	0.047855694	0.03693386
0.0	0.03636653	0.023118084	0.015608076	0.009797925	0.03745296	0.016935319	0.011833595	0.07661523	0.047686823	0.03712491
0.0	0.08237672	0.020513518	0.018714227	0.009707102	0.016576791	0.022685865	0.022750016	0.06864993	0.065971546	0.062099624
0.0	0.032987874	0.027276617	0.022212613	0.00826542	0.034470305	0.020575458	0.021965928	0.053052887	0.04698003	0.043242726
0.0	0.032809548	0.027227975	0.02221945	0.008261653	0.034394786	0.020474564	0.021895232	0.053309	0.04688594	0.04336668
0.0	0.032680247	0.027145347	0.022176063	0.008286812	0.034412216	0.020509088	0.021935524	0.053196203	0.04681416	0.042958383
0.0	0.032842536	0.027195409	0.022175847	0.008267687	0.034386672	0.020473646	0.021835145	0.053055283	0.046950016	0.043166924
0.0	0.032833476	0.027256593	0.022209466	0.008278493	0.034570966	0.020515334	0.021951817	0.053301375	0.047021884	0.04329618
0.0	0.032836743	0.027180323	0.022188298	0.008234167	0.034571063	0.020441942	0.021896193	0.053058207	0.046889413	0.043192327
0.0	0.032695793	0.027245801	0.022228174	0.008254315	0.03456714	0.020494072	0.021978645	0.05363422	0.046969067	0.043331146
0.0	0.032876577	0.027278285	0.022178866	0.00823801	0.034541402	0.020518871	0.02200766	0.053191185	0.04670249	0.04334713
0.0	0.032889266	0.027220158	0.022195613	0.008252961	0.03425051	0.020483851	0.021894537	0.053316075	0.046948858	0.043127857
0.0	0.032917798	0.027257353	0.022227915	0.008266679	0.034407284	0.020559004	0.021927454	0.053354114	0.04706421	0.043284133
0.0	0.054097954	0.029925387	0.021791805	0.013785805	0.10512705	0.011439291	0.016794961	0.059321776	0.054568563	0.05551249
0.0	0.053993843	0.029881176	0.021742044	0.0138146775	0.105535984	0.011461841	0.016895212	0.059504267	0.054504715	0.055534143
0.0	0.054285973	0.029873272	0.021724405	0.013783607	0.10572789	0.011450312	0.016937273	0.059475034	0.054314367	0.055869743
0.0	0.06799597	0.016551787	0.010382683	0.015435389	0.032534767	0.020818973	0.013049322	0.052285116	0.04170823	0.02244576
0.0	0.067968294	0.0165435	0.010331848	0.015416459	0.032553203	0.020882543	0.013100281	0.052382704	0.04153021	0.022514772
0.0	0.06814062	0.0165903	0.0103381295	0.015410416	0.03264177	0.020862626	0.013089523	0.05242825	0.041344047	0.022445949
0.0	0.06806051	0.016555157	0.010373158	0.015435773	0.032599427	0.02077712	0.013130018	0.052559283	0.0416839	0.022532051
0.0	0.026068518	0.025725303	0.013448649	0.008608631	0.14472802	0.010416117	0.014786303	0.060535885	0.029659996	0.027365357
0.0	0.026156591	0.025739914	0.013481155	0.008583793	0.1453658	0.010349328	0.014788784	0.06039467	0.029512877	0.027498355
0.0	0.026273387	0.025740523	0.01346329	0.00861297	0.14639574	0.010395484	0.014856627	0.0607307	0.029857991	0.027549738
0.0	0.14261937	0.02824634	0.015469812	0.009793601	0.03500353	0.011715442	0.02097966	0.03644294	0.046645768	0.052053377
0.0	0.14273874	0.028350951	0.015438398	0.009802562	0.034795124	0.011706165	0.020813683	0.036296185	0.04638057	0.05200473
0.0	0.1417865	0.02832561	0.015418326	0.009795575	0.034925405	0.011719859	0.020884354	0.03632199	0.045931973	0.05201634
0.0	0.069755204	0.03387815	0.0114333285	0.0120644085	0.0369845	0.013054888	0.016313447	0.03847278	0.041812204	0.02742328
0.0	0.16913907	0.043034147	0.015419296	0.0090718595	0.071614824	0.014237676	0.01928265	0.05396476	0.053956427	0.044285055
0.0	0.043296624	0.015560584	0.015172887	0.009111716	0.07065705	0.013247638	0.01737669	0.048820287	0.043880243	0.07688105
0.0	0.043470576	0.01557833	0.015147322	0.009117522	0.07021948	0.013205169	0.017338863	0.049262773	0.043712303	0.07669162
0.0	0.04345639	0.015568724	0.015118356	0.009144101	0.07044666	0.01324421	0.01739479	0.049097262	0.043745086	0.076410346
0.0	0.043757353	0.015531657	0.015096744	0.009118858	0.070225365	0.013241936	0.01728005	0.049016625	0.043804046	0.07675711
0.0	0.04308841	0.015609291	0.015105403	0.009145765	0.07043111	0.013217267	0.017391596	0.049115945	0.043801527	0.07659524
0.0	0.043250073	0.015569834	0.01517385	0.009147122	0.069865994	0.013220956	0.017328719	0.049229577	0.04375077	0.07665403
0.0	0.043620814	0.015593687	0.015134878	0.00910718	0.07014315	0.013238192	0.017427389	0.04893973	0.043606844	0.07699983
0.0	0.043698993	0.015570326	0.015106822	0.009128117	0.069772765	0.013205922	0.017422048	0.049180936	0.043752823	0.07695999
0.0	0.043519117	0.015579244	0.015167353	0.009144088	0.07029542	0.013229443	0.017432943	0.049182996	0.04383685	0.07699526
0.0	0.04530844	0.039534815	0.014290764	0.010078562	0.035415854	0.013083549	0.01742494	0.080902845	0.049059264	0.032369647
0.0	0.045170933	0.039515372	0.014342247	0.010095541	0.035488438	0.013041814	0.017446063	0.08063166	0.049058683	0.032301474
0.0	0.09774535	0.039252654	0.017975349	0.016728899	0.06657101	0.017461995	0.01490429	0.05486889	0.07207581	0.042253967
0.0	0.12174757	0.06797003	0.011272316	0.014208834	0.024612986	0.01736131	0.014598161	0.050628472	0.062026333	0.05604259
0.0	0.121002436	0.06803265	0.011272746	0.014250652	0.024738465	0.0174607	0.014637676	0.050176136	0.06170609	0.05592846
0.0	0.05499675	0.028788825	0.012116379	0.008222037	0.029562188	0.017445771	0.019066555	0.047315326	0.057300583	0.01721568
0.0	0.05531503	0.028989311	0.012107831	0.008225756	0.029293412	0.017400831	0.019052148	0.047393367	0.05710316	0.01728235
0.0	0.081565805	0.02585037	0.012077544	0.011008005	0.0364613	0.012049243	0.017120684	0.05284331	0.043250225	0.027103784
0.0	0.08165943	0.025873626	0.01208898	0.011007766	0.036548488	0.012010219	0.017128894	0.05292437	0.043003663	0.02721259
0.0	0.141579	0.029213391	0.017441291	0.00816074	0.021161964	0.016621478	0.019808978	0.05646493	0.043167733	0.04175462
0.0	0.04302776	0.03364332	0.015540496	0.009954777	0.047282804	0.021074671	0.011012112	0.058772452	0.05364125	0.035520393
0.0	0.043156102	0.033626676	0.015501734	0.009964627	0.04735907	0.0210934	0.010987953	0.05915796	0.05365053	0.035408296
0.0	0.042798962	0.033708524	0.015500744	0.009974949	0.047425266	0.021074671	0.011006048	0.058855888	0.053316955	0.035411865
0.0	0.04306682	0.033581518	0.015493578	0.009966133	0.047206163	0.021103181	0.010953728	0.05882349	0.053751227	0.035512634
0.0	0.042949867	0.03372541	0.015536455	0.009970716	0.047388252	0.021092594	0.0109959105	0.0589438	0.053509396	0.035458606
0.0	0.04324161	0.03368964	0.015517628	0.009979947	0.047557876	0.02109279	0.011030578	0.0589548	0.053893857	0.035443768
0.0	0.058675434	0.03088961	0.018493662	0.009662854	0.074454635	0.012642395	0.016975345	0.044594806	0.060176555	0.03498216
0.0	0.058612168	0.03092946	0.018485112	0.009686318	0.07451535	0.012688339	0.017027814	0.044725496	0.060210805	0.0350472
0.0	0.059019577	0.03087687	0.0184882	0.00968227	0.07447935	0.01265502	0.01709553	0.04483274	0.06036472	0.035038613
0.0	0.054169416	0.02992576	0.007028947	0.00965706	0.03581479	0.010150553	0.011637314	0.04973712	0.05185841	0.06892156
0.0	0.04304824	0.024380215	0.011395449	0.010096775	0.0616791	0.016974516	0.023514785	0.07807275	0.053229813	0.04604738
0.0	0.042816225	0.024504067	0.0114249075	0.01007891	0.06140376	0.016919529	0.023543388	0.0779551	0.053094704	0.046095047
0.0	0.04309843	0.024442196	0.011429136	0.010137524	0.061972033	0.017022364	0.023529066	0.07850322	0.05327894	0.046178125
0.0	0.22009684	0.048297875	0.017814398	0.0065549896	0.13435952	0.016004272	0.03013629	0.1498973	0.14728087	0.16170682
0.0	0.57003325	0.5733815	0.5734139	0.5638324	0.58421224	0.5615883	0.58211476	0.5583832	0.56842303	0.56371623
0.0	0.57036084	0.57353324	0.5722675	0.56388164	0.5843288	0.56111336	0.58242434	0.5602622	0.5695162	0.5640604
0.0	0.5680016	0.57325166	0.5719675	0.562104	0.58343637	0.56099564	0.5827846	0.56004596	0.5692548	0.5641944
0.0	0.03832602	0.026244674	0.026346099	2.4421977e-05	0.012854445	0.018251574	0.016048307	0.06631638	0.029637353	0.03620087
0.0	0.56901705	0.57337123	0.5737665	0.5641499	0.5834849	0.56159043	0.58236736	0.5600217	0.56902903	0.564035
0.0	0.5739518	0.5827747	0.5766296	0.5710054	0.58872896	0.5686045	0.58488876	0.5688679	0.5742998	0.566729
0.0	0.56869227	0.5735441	0.57333845	0.56308347	0.5849067	0.56101996	0.5826841	0.560818	0.57034606	0.5629579
0.0	0.57352066	0.5817356	0.5744507	0.5680588	0.5888868	0.566803	0.5848496	0.56926936	0.5749108	0.5661548
0.0	0.56933707	0.572045	0.5738703	0.56236565	0.5819971	0.5593142	0.5817159	0.55976707	0.5698864	0.563657
0.0	0.57008994	0.57188016	0.57319254	0.5624169	0.58214426	0.5608173	0.5821727	0.5606264	0.570155	0.5638752
0.0	0.5692518	0.57185847	0.5731905	0.56198126	0.58133435	0.5604046	0.5815226	0.56004	0.56986064	0.5629156
0.0	0.56913507	0.57112694	0.5740869	0.5616826	0.5819508	0.5597829	0.581989	0.5602366	0.5687631	0.5637484
0.0	0.56711656	0.57243055	0.57392186	0.5619487	0.58366483	0.56053865	0.58202755	0.55973744	0.5693376	0.5636244
0.0	0.5682507	0.5726537	0.5736409	0.5619968	0.5830369	0.5607159	0.5820844	0.55881035	0.56723404	0.5632873
0.0	0.5695658	0.572895	0.5720143	0.56186795	0.5830432	0.5602633	0.58202136	0.56016743	0.5676362	0.5634658
0.0	0.56671345	0.5731466	0.5722959	0.56095535	0.58329904	0.5602411	0.58255166	0.55966794	0.5693173	0.5636405
0.0	0.5694779	0.5724009	0.5726848	0.5631398	0.58221245	0.56097716	0.5825361	0.5605198	0.5692465	0.56220275
0.0	0.5699916	0.5748289	0.57414913	0.5653232	0.58504033	0.5644372	0.58400005	0.56136435	0.56775767	0.56365776
0.0	0.56935036	0.5727526	0.57416034	0.56340736	0.5833165	0.5605976	0.5830367	0.5591058	0.5710099	0.56420803
0.0	0.5680255	0.5727794	0.5736572	0.5632428	0.5841913	0.56137186	0.5825593	0.55938774	0.5697202	0.5633606
0.0	0.56953543	0.57181966	0.57388574	0.5638602	0.5822569	0.5603827	0.5833742	0.5612116	0.5691979	0.56398946
0.0	0.5699071	0.5729536	0.5744122	0.5630124	0.58342254	0.5605059	0.58221835	0.56021357	0.5697799	0.562897
0.0	0.56817204	0.57151186	0.57343113	0.5627333	0.5845048	0.55887806	0.5818869	0.5614932	0.5696745	0.5635352
0.0	0.56755304	0.5707312	0.57474214	0.562449	0.5847685	0.5580272	0.58160025	0.56165165	0.56960493	0.5640471
0.0	0.5713027	0.5706108	0.5741914	0.5631548	0.5848356	0.5609929	0.5823152	0.5608647	0.5677977	0.5646661
0.0	0.57100165	0.57448673	0.57341754	0.56590015	0.58520794	0.56421596	0.5848466	0.5617378	0.56948626	0.56377256
0.0	0.57168156	0.5745731	0.5740136	0.5656404	0.58484906	0.5630125	0.5831723	0.5616519	0.5697838	0.5634451
0.0	0.56750685	0.5725697	0.5748959	0.56344545	0.584827	0.56181294	0.58342916	0.56161237	0.569789	0.5610454
0.0	0.5700358	0.5723844	0.5738104	0.56284803	0.58319396	0.5599445	0.5837819	0.5601134	0.56534225	0.5641618
0.0	0.5684014	0.5718695	0.571856	0.5623555	0.58277494	0.5603377	0.5827746	0.5593643	0.5695119	0.5631075
0.0	0.5686192	0.57141805	0.5731476	0.5624142	0.5826404	0.5594019	0.5819686	0.5589776	0.5695003	0.56291646
0.0	0.5700684	0.57256174	0.5719485	0.56437194	0.5827114	0.5621787	0.58205324	0.5597554	0.5675569	0.5642071
0.0	0.5715724	0.5757774	0.57478267	0.5658474	0.58505815	0.5646208	0.5834123	0.56268644	0.5704333	0.5633372
0.0	0.56892025	0.57314587	0.57352763	0.56364214	0.5849709	0.5618194	0.58086556	0.5610065	0.56897134	0.56308186
0.0	0.5690423	0.57373023	0.5752583	0.5629187	0.5842558	0.5607917	0.58287823	0.56143457	0.57066286	0.56318766
0.0	0.7827002	0.34427878	0.043014724	0.05114016	0.81106126	0.037396267	0.27662104	0.65706116	0.46926954	0.5649217
0.0	0.1612418	0.055781763	0.01819186	0.015305025	0.14466399	0.032656975	0.026259884	0.148309	0.34817013	0.10134273
0.0	0.56990147	0.57190293	0.57416964	0.5634912	0.58453614	0.56100285	0.5815182	0.56009346	0.56969464	0.5636554
0.0	0.56888247	0.5714167	0.57356155	0.5637017	0.5843995	0.56090146	0.5834834	0.5611139	0.5693656	0.56363416
0.0	0.5712881	0.5828625	0.5781798	0.5694322	0.5878723	0.56613964	0.58514565	0.56895983	0.5754086	0.56624407
0.0	0.573878	0.58339477	0.5771712	0.5705623	0.5882563	0.56758296	0.58550185	0.56845653	0.5759862	0.56683177
0.0	0.7828499	0.34369823	0.04276875	0.05100279	0.81038886	0.037230674	0.2757237	0.65747523	0.47120482	0.5634717
0.0	0.5664015	0.57197654	0.57244253	0.5615405	0.58244735	0.5607867	0.58174545	0.5609847	0.5679255	0.56207085
0.0	0.5736337	0.5823149	0.57562774	0.5678919	0.58771944	0.5666117	0.5845173	0.56762797	0.575854	0.56573683
0.0	0.061026637	0.025040627	0.007582435	0.006177063	0.022832246	0.017533526	0.013284058	0.15409797	0.19894558	0.02973493
0.0	0.13113682	0.05771942	0.015899943	0.011115753	0.13065171	0.036791157	0.027835215	0.123005845	0.25151637	0.10862484
0.0	0.097546756	0.050532836	0.020987405	0.0110172955	0.13769883	0.028209135	0.037550535	0.115515344	0.35250404	0.10907903
0.0	0.10372912	0.050549928	0.015149442	0.013401402	0.12014878	0.030067785	0.03967674	0.1695712	0.16115287	0.11641703
0.0	0.14494771	0.07926115	0.022536878	0.010871298	0.091655895	0.029218389	0.029600302	0.15697664	0.17946395	0.106776744
0.0	0.1437183	0.03845221	0.015250011	0.011304871	0.15256812	0.031127654	0.028062237	0.14897376	0.22513793	0.12854792
0.0	0.095000036	0.020476367	0.014671801	0.012273218	0.13954538	0.02776116	0.033794098	0.12938766	0.23018537	0.16039266
0.0	0.110006765	0.048951153	0.013781915	0.013415733	0.14641264	0.02615792	0.020997697	0.10186603	0.2479956	0.10951071
0.0	0.14696899	0.037299756	0.015165501	0.005959538	0.14724457	0.027510038	0.020972082	0.13702302	0.15330991	0.16871202
0.0	0.09284531	0.056639433	0.012388159	0.013532816	0.0773667	0.031012014	0.03587596	0.18283203	0.1633358	0.11742286
0.0	0.7845747	0.34854266	0.043298006	0.051311318	0.81103116	0.037220515	0.27673286	0.6588925	0.4730316	0.5642216
0.0	0.5687899	0.57294434	0.57377213	0.56413734	0.5841298	0.5614758	0.5828288	0.55974776	0.567867	0.5640446
0.0	0.56920576	0.5726568	0.5744177	0.56327224	0.58389693	0.56084675	0.58282596	0.5587785	0.5687082	0.5640441
0.0	0.5697273	0.57191515	0.5741224	0.5639177	0.5838341	0.5601256	0.5817915	0.5612619	0.56686914	0.5638542
0.0	0.5699219	0.5730458	0.5726664	0.56375504	0.58459	0.56136715	0.5837731	0.559091	0.5691124	0.5644947
0.0	0.5731934	0.5815533	0.57698506	0.5683528	0.5881711	0.56699324	0.5853683	0.5667371	0.57480484	0.56619203
0.0	0.56858313	0.5751062	0.57052594	0.5637992	0.58436126	0.5622407	0.58297294	0.562359	0.57070726	0.5641615
0.0	0.5691119	0.5726992	0.57330257	0.5634522	0.5839987	0.5624347	0.5828893	0.56089	0.56810266	0.5630395
0.0	0.57353747	0.5815296	0.57627517	0.5685101	0.5878599	0.5666471	0.58480364	0.56879014	0.57326114	0.5665066
0.0	0.569241	0.5731482	0.5733365	0.56435037	0.5841941	0.5619442	0.58289284	0.5615018	0.56759137	0.5634141
0.0	0.57323503	0.5816849	0.57588047	0.5685238	0.5875631	0.5669513	0.5849566	0.56823283	0.5734725	0.56641525
0.0	0.14980626	0.043311473	0.019591024	0.0072241235	0.07716072	0.023613704	0.021503692	0.11044014	0.2229219	0.10779805
0.0	0.56744385	0.5753521	0.5728767	0.56444466	0.5841076	0.5617826	0.58312035	0.5620254	0.570062	0.56437176
0.0	0.56884706	0.5742937	0.5727782	0.56413805	0.5838355	0.5624883	0.58280647	0.5596156	0.5707046	0.5641794
0.0	0.5686421	0.57375604	0.5729678	0.56451964	0.58432585	0.5617507	0.5817428	0.5622359	0.5712995	0.56451094
0.0	0.5683908	0.5748839	0.5727159	0.5645848	0.58359987	0.56160396	0.5832424	0.56209856	0.57120395	0.56424767
0.0	0.5680885	0.5731119	0.5726881	0.56514573	0.58355045	0.561569	0.5813853	0.56051445	0.5703485	0.5637406
0.0	0.568625	0.5747196	0.57391113	0.56437945	0.5830655	0.5619966	0.58244634	0.5618839	0.5715912	0.5642135
0.0	0.5674511	0.57505834	0.5725093	0.5647748	0.5839466	0.56175816	0.58326715	0.56218255	0.56899166	0.564576
0.0	0.5689134	0.5752749	0.5729716	0.5650217	0.58428323	0.5617569	0.58326495	0.56223106	0.5698085	0.564276
0.0	0.5688463	0.5747769	0.5733768	0.56515944	0.5844917	0.5612942	0.5835549	0.5617684	0.57178307	0.5639432
0.0	0.5683067	0.5743962	0.57262117	0.56497455	0.58458084	0.56209016	0.581945	0.5608631	0.5709715	0.5639382
0.0	0.12982891	0.035670053	0.012514496	0.011655801	0.095445015	0.011786993	0.021493189	0.03499896	0.13185674	0.03709139
0.0	0.5674611	0.5734068	0.57391727	0.5635933	0.58438814	0.561966	0.5828906	0.56204885	0.57099766	0.5642701
0.0	0.5679827	0.5745853	0.57345784	0.5651688	0.5846398	0.5621697	0.583663	0.5623297	0.57025725	0.5641743
0.0	0.56840324	0.57428986	0.57323825	0.5645806	0.58399034	0.56062233	0.58317506	0.5619613	0.57178205	0.5641762
0.0	0.5688017	0.5748692	0.57250625	0.5650951	0.5838575	0.5619541	0.58340645	0.5617308	0.571337	0.5637795
0.0	0.56902015	0.5746191	0.57321936	0.5635078	0.5838486	0.56191146	0.58329606	0.56206477	0.57218385	0.5639947
0.0	0.56823754	0.57492405	0.5728645	0.5645238	0.5838126	0.56046194	0.5831079	0.5624874	0.5701285	0.5645122
0.0	0.5682142	0.574754	0.5727651	0.565195	0.58434975	0.5607957	0.5816957	0.56126904	0.5722492	0.5643564
0.0	0.5688295	0.57482654	0.5732768	0.5648464	0.58388835	0.56231225	0.58315176	0.5624114	0.5707119	0.56321526
0.0	0.56873053	0.5731002	0.5730578	0.564238	0.5843499	0.5626626	0.58319926	0.5615592	0.57133573	0.56281215
0.0	0.5679956	0.57473093	0.5729086	0.56467336	0.5836969	0.5614115	0.5816005	0.5616483	0.57075655	0.56420493
0.0	0.5677669	0.5744324	0.5724042	0.56448156	0.5833233	0.56077594	0.58162767	0.56191975	0.5702416	0.56427425
0.0	0.5680494	0.5747629	0.57342213	0.56495565	0.58447653	0.5620317	0.58356047	0.56175923	0.5711524	0.5643965
0.0	0.56875396	0.574613	0.57297146	0.56497717	0.58400905	0.5616546	0.5824422	0.5598327	0.572155	0.5641207
0.0	0.5684977	0.5739445	0.5736921	0.56378114	0.58431613	0.5619255	0.58144754	0.56168383	0.5720294	0.5642223
0.0	0.5735802	0.58102614	0.57707727	0.56842184	0.5875341	0.5657003	0.58351547	0.56704307	0.5754793	0.56656986
0.0	0.5727152	0.58291066	0.57572377	0.5694008	0.5876771	0.5670354	0.58469117	0.56879884	0.5747898	0.5670785
0.0	0.5682559	0.5718016	0.57256526	0.5633924	0.5840818	0.5609533	0.5802052	0.55929595	0.5693384	0.5629374
0.0	0.5747207	0.58280677	0.57668877	0.5686155	0.587424	0.5664278	0.584776	0.567874	0.5751449	0.5662732
0.0	0.57384974	0.5822263	0.5764955	0.56856644	0.58791727	0.56561255	0.5844051	0.5677733	0.57483137	0.56588775
0.0	0.570375	0.5740832	0.57356703	0.5640436	0.5837638	0.5616511	0.5832305	0.56147254	0.5698141	0.56314886
0.0	0.5748696	0.58339673	0.57656646	0.5689796	0.5875496	0.5663704	0.58465046	0.5689859	0.5760622	0.56623846
0.0	0.5691554	0.57399184	0.5742689	0.5637055	0.58281916	0.5615559	0.5824566	0.5620703	0.5685135	0.56349576
0.0	0.56999147	0.57220566	0.5742967	0.56172717	0.58374745	0.5613582	0.58356965	0.56062067	0.5691126	0.56366426
0.0	0.56730545	0.5740398	0.57399184	0.5613687	0.58319867	0.55952936	0.5835582	0.5606016	0.5694535	0.56230575
0.0	0.5748389	0.5839512	0.5778068	0.56952786	0.5891961	0.56712615	0.58523005	0.56948173	0.57536954	0.5660404
0.0	0.5738905	0.5839479	0.5777985	0.5707425	0.5892082	0.5668141	0.584974	0.5693735	0.57564664	0.56624705
0.0	0.5764105	0.586481	0.57920367	0.571053	0.58880085	0.56932795	0.5858559	0.5710255	0.5776921	0.5672233
0.0	0.5764105	0.586481	0.57920367	0.571053	0.58880085	0.56932795	0.5858559	0.5710255	0.5776921	0.5672233
0.0	0.5701737	0.573175	0.5741293	0.5637964	0.5837059	0.5622922	0.5831946	0.5611432	0.5700177	0.5638574
0.0	0.5741986	0.58124065	0.5764184	0.56790024	0.5874264	0.5667806	0.5845123	0.5674523	0.5755989	0.56647986
0.0	0.569597	0.57206166	0.5734306	0.5642535	0.5839604	0.5608237	0.5840151	0.5606587	0.56824684	0.5636792
0.0	0.5742552	0.5822062	0.57734215	0.5684697	0.58823913	0.56640697	0.58513665	0.5678617	0.5750225	0.56710035
0.0	0.5738136	0.58095765	0.5759559	0.5669662	0.5863176	0.56684613	0.5846706	0.5686405	0.5734204	0.5653658
0.0	0.56752783	0.5726633	0.5730495	0.56425065	0.58319557	0.56130564	0.5829691	0.5615668	0.56840074	0.56312436
0.0	0.57329243	0.5812459	0.5758892	0.56700313	0.5868436	0.5659641	0.58364874	0.5678282	0.57350916	0.56561846
0.0	0.5680554	0.57246643	0.57302004	0.56349	0.58324754	0.56130403	0.5822319	0.56098986	0.56849456	0.56295735
0.0	0.56917876	0.5731733	0.5735584	0.56285834	0.58178705	0.56107014	0.58147764	0.56129265	0.5697861	0.5637294
0.0	0.5703078	0.5726097	0.5721353	0.56362426	0.58302414	0.56197345	0.5836503	0.5626135	0.5680925	0.56387323
0.0	0.569586	0.5722864	0.5718336	0.5620709	0.5842094	0.5607771	0.5839363	0.559927	0.56764036	0.5634106
0.0	0.035221774	0.042172782	0.07004025	0.016746463	0.15256615	0.014898124	0.04528247	0.10568698	0.20331599	0.16634391
0.0	0.5727243	0.5838541	0.57800925	0.5710333	0.58980286	0.56887	0.58549595	0.56972104	0.57551944	0.5665784
0.0	0.5727243	0.5838541	0.57800925	0.5710333	0.58980286	0.56887	0.58549595	0.56972104	0.57551944	0.5665784
0.0	0.5684453	0.57334274	0.57442474	0.56425565	0.5846392	0.5610373	0.5834226	0.5610608	0.568312	0.5638122
0.0	0.5738294	0.58103484	0.57679105	0.5687217	0.58862257	0.56720763	0.5838682	0.5677738	0.57465804	0.5665828
0.0	0.5742234	0.58166385	0.5761817	0.56857276	0.5888264	0.5667992	0.5841384	0.56853	0.57482845	0.56627584
0.0	0.57376975	0.58144563	0.57426924	0.5685963	0.5886465	0.5669875	0.5848288	0.5681138	0.574574	0.56713754
0.0	0.57376975	0.58144563	0.57426924	0.5685963	0.5886465	0.5669875	0.5848288	0.5681138	0.574574	0.56713754
0.0	0.5738294	0.58103484	0.57679105	0.5687217	0.58862257	0.56720763	0.5838682	0.5677738	0.57465804	0.5665828
0.0	0.5700825	0.5717903	0.572434	0.56346136	0.5846682	0.56193703	0.5831562	0.56152457	0.5686424	0.5639228
0.0	0.56928414	0.5701469	0.57153285	0.5618947	0.5844053	0.5613769	0.5839749	0.56063193	0.56849396	0.56290525
0.0	0.57095593	0.5730575	0.57397425	0.56450045	0.58482134	0.56250364	0.583056	0.5615687	0.5691982	0.5641897
0.0	0.57487416	0.5850892	0.5782393	0.56933814	0.5885983	0.56731004	0.5849957	0.5703514	0.57711905	0.56723386
0.0	0.56808156	0.57295376	0.57334566	0.5632903	0.5831017	0.5606646	0.58263385	0.5617428	0.56814843	0.56327826
0.0	0.5695973	0.5734842	0.5726261	0.5612502	0.58341	0.56127006	0.5826843	0.56083727	0.57101446	0.5621786
0.0	0.5750372	0.5835399	0.57495373	0.56978565	0.5892768	0.56878644	0.5837768	0.5711391	0.5761224	0.56693786
0.0	0.5739498	0.5855996	0.57853043	0.5685888	0.588521	0.5675979	0.58533466	0.5701763	0.57710576	0.5673957
0.0	0.57052654	0.5766621	0.5753993	0.56405187	0.5845478	0.5617623	0.58313364	0.56227136	0.57200307	0.5633676
0.0	0.5736064	0.5854428	0.57760435	0.5685708	0.588595	0.5668614	0.58514977	0.5695667	0.5770531	0.5663663
0.0	0.5736378	0.5835291	0.5752242	0.5683344	0.58892196	0.5683854	0.58286995	0.57066005	0.5751866	0.5658027
0.0	0.5697053	0.57611656	0.57479376	0.56480855	0.5853104	0.5657908	0.5824478	0.5642835	0.57138455	0.56516695
0.0	0.5729222	0.5808283	0.57659847	0.5683567	0.58801764	0.5656081	0.5845662	0.56665725	0.57534033	0.5668608
0.0	0.5700323	0.57242215	0.5736391	0.5625401	0.5844802	0.5606484	0.58276284	0.560521	0.5691109	0.5633487
0.0	0.5709122	0.57213855	0.57329327	0.56263876	0.58403176	0.56150645	0.5836516	0.56136423	0.56900126	0.5631587
0.0	0.57398397	0.5810117	0.57459897	0.5669264	0.58810383	0.56648403	0.585108	0.5680854	0.57533777	0.5665722
0.0	0.5700025	0.5723332	0.5746089	0.56414986	0.5848704	0.56166846	0.5827797	0.56087583	0.56992394	0.5642071
0.0	0.19625098	0.041870914	0.018084148	0.015407412	0.19545516	0.021320185	0.027379587	0.13666281	0.18314855	0.13097826
0.0	0.56949705	0.5729568	0.5737031	0.563026	0.5839597	0.56109357	0.58345157	0.5605092	0.56837547	0.56426984
0.0	0.5691987	0.5717525	0.5738425	0.56194735	0.58441055	0.56046486	0.5822706	0.5609882	0.56729287	0.56243336
0.0	0.57331145	0.58179426	0.57585007	0.56866336	0.58762294	0.5668862	0.58456117	0.56679773	0.57386017	0.5656706
0.0	0.56841063	0.57223135	0.5732623	0.5631353	0.5836858	0.5613891	0.58310384	0.56136215	0.56899107	0.5626951
0.0	0.570806	0.57484704	0.57522553	0.5646898	0.5839088	0.5617966	0.58357733	0.5629667	0.57015634	0.5646783
0.0	0.5750506	0.5836365	0.577727	0.56876886	0.5880413	0.5664549	0.58517575	0.5701656	0.5758032	0.5672364
0.0	0.56758803	0.57231027	0.5713039	0.5622467	0.58304805	0.56132865	0.58229417	0.56056714	0.57077026	0.56158423
0.0	0.56794083	0.56941915	0.5717202	0.56335175	0.58254015	0.5616154	0.5806903	0.5612589	0.56939566	0.5618321
0.0	0.5666523	0.5727628	0.5721553	0.5628893	0.5833928	0.56164664	0.58202994	0.5606083	0.56958836	0.56208915
0.0	0.5697552	0.57307374	0.57343733	0.5621826	0.5836038	0.561085	0.58120185	0.5616052	0.5692038	0.5623804
0.0	0.5743498	0.579033	0.57520086	0.56847984	0.5871231	0.5648442	0.5823426	0.5682497	0.57474154	0.565908
0.0	0.5737594	0.58111215	0.5738615	0.5679686	0.58727473	0.56601626	0.58355623	0.56749165	0.57350075	0.56689274
0.0	0.56979585	0.5726961	0.5720993	0.56378734	0.58382183	0.5614753	0.5830269	0.5607219	0.56996137	0.5633883
0.0	0.57347673	0.5806954	0.5733643	0.56692964	0.5864636	0.56551373	0.58408505	0.5672674	0.57444793	0.56634104
0.0	0.57373446	0.58116835	0.5745673	0.5682356	0.5885631	0.5655804	0.5826871	0.5669384	0.574672	0.56652874
0.0	0.5687587	0.57256436	0.5717333	0.5635207	0.58330446	0.5612465	0.5823146	0.56124055	0.5699808	0.56278026
0.0	0.5687587	0.57256436	0.5717333	0.5635207	0.58330446	0.5612465	0.5823146	0.56124055	0.5699808	0.56278026
0.0	0.5702473	0.57074106	0.5712619	0.5622139	0.58450294	0.5594077	0.5822201	0.56109005	0.5693366	0.5639339
0.0	0.56940085	0.57125556	0.5722879	0.56270146	0.5845662	0.5612999	0.58302355	0.56039834	0.5678745	0.5624958
0.0	0.56854934	0.574878	0.5739262	0.5647243	0.58481216	0.56237197	0.5834702	0.561608	0.5698419	0.5639932
0.0	0.57503	0.58458835	0.57765734	0.5687555	0.5887806	0.56690985	0.58457583	0.5694538	0.57714957	0.56644434
0.0	0.57130903	0.58035976	0.5752944	0.5662193	0.5879414	0.56578493	0.5832903	0.5670205	0.5735671	0.5654063
0.0	0.571317	0.58070815	0.57468444	0.56772804	0.58736324	0.5657315	0.5844019	0.56765336	0.5727079	0.5671083
0.0	0.16936775	0.064648904	0.014571467	0.016001336	0.060217652	0.0064792084	0.016260259	0.07469383	0.039371017	0.025706982
0.0	0.5742285	0.5861363	0.57839507	0.57105863	0.5894345	0.5692726	0.5862553	0.57095283	0.577255	0.5677775
0.0	0.5686115	0.57513803	0.57288045	0.5652372	0.5829155	0.5621438	0.58355397	0.56162006	0.5709224	0.5636257
0.0	0.5697083	0.57225615	0.57451063	0.56251574	0.5827919	0.5600675	0.5833235	0.5596742	0.56994486	0.5639075
0.0	0.56770223	0.57445145	0.5739262	0.56406426	0.5824642	0.5620504	0.5838684	0.56164056	0.56947595	0.5640592
0.0	0.5703782	0.5724924	0.5732872	0.56332916	0.5839507	0.56000257	0.5824404	0.56008244	0.5697208	0.56418467
0.0	0.56986225	0.5713643	0.572877	0.56236917	0.58430296	0.5589013	0.5820817	0.5599422	0.56759363	0.56351167
0.0	0.25833118	0.03572946	0.051813196	0.017324327	0.22664928	0.022770002	0.04060709	0.27902162	0.30520853	0.287416
0.0	0.08924348	0.02341434	0.019487489	0.017732272	0.19380352	0.0204077	0.028951729	0.06936139	0.08712655	0.11170741
0.0	0.57514435	0.58319664	0.57793736	0.5696567	0.589082	0.5675732	0.585404	0.568051	0.57626843	0.56623685
0.0	0.5745796	0.5801531	0.5761504	0.5688783	0.5893973	0.56722564	0.58323026	0.5684572	0.57577753	0.5658961
0.0	0.051254813	0.04176804	0.011680111	0.009588753	0.11137089	0.017862378	0.020914875	0.05837042	0.050005056	0.03179287
0.0	0.5674301	0.5739769	0.5737141	0.5639857	0.5848094	0.5604325	0.5834656	0.5608922	0.56835	0.5643703
0.0	0.570269	0.5746311	0.57312715	0.56635636	0.5847607	0.56358504	0.5814911	0.56131417	0.5703814	0.56405896
0.0	0.5678241	0.5720389	0.572669	0.5628652	0.58298194	0.56107974	0.58201015	0.5609133	0.5698283	0.56274205
0.0	0.5707378	0.57271266	0.57302666	0.5636391	0.5834854	0.560808	0.5834514	0.56041694	0.5697422	0.56481266
0.0	0.10014258	0.01793473	0.0064944937	0.014076215	0.029162342	0.016654268	0.022010986	0.11980656	0.25054535	0.02923429
0.0	0.05935884	0.05186987	0.00909743	0.0058717844	0.040483724	0.025104268	0.010620858	0.0414054	0.017580613	0.017257433
0.0	0.5717919	0.5822719	0.5759366	0.56808436	0.5876679	0.5664209	0.5850694	0.56855154	0.57373846	0.5661736
0.0	0.57063293	0.5745801	0.5754436	0.56343627	0.5848704	0.56168324	0.58407414	0.56300205	0.5689952	0.56344295
0.0	0.57199544	0.57505023	0.57607836	0.5649756	0.5853179	0.56183743	0.58385605	0.5627485	0.5702623	0.56418216
0.0	0.56957775	0.5716103	0.5729217	0.56311035	0.5843613	0.560506	0.5836364	0.5606406	0.5680677	0.56429726
0.0	0.5664726	0.5723357	0.57260305	0.5634564	0.5833818	0.5612219	0.58288133	0.5611068	0.5678493	0.5632651
0.0	0.5690397	0.5727275	0.57355684	0.5635836	0.5838222	0.56049746	0.5820798	0.55900055	0.5685465	0.5626138
0.0	0.5681074	0.5729113	0.57396203	0.5640764	0.5847825	0.5609308	0.5822595	0.5595266	0.56928873	0.5639626
0.0	0.57627916	0.5854241	0.5780541	0.568956	0.58924645	0.5694042	0.58605355	0.56964356	0.577737	0.5671685
0.0	0.57627916	0.5854241	0.5780541	0.568956	0.58924645	0.5694042	0.58605355	0.56964356	0.577737	0.5671685
0.0	0.57092786	0.57119954	0.5724738	0.56161594	0.5831478	0.5612323	0.58338517	0.55770564	0.56955093	0.5636662
0.0	0.56870925	0.5721244	0.5749097	0.56381965	0.58428556	0.5609894	0.58301073	0.56137407	0.5677573	0.5628269
0.0	0.15790223	0.033155028	0.032765288	0.015407753	0.05907175	0.015665766	0.011919177	0.056566972	0.061728783	0.08977673
0.0	0.15722299	0.03316252	0.032477655	0.01532457	0.059103567	0.015701277	0.011875129	0.056494262	0.061599527	0.08980654
0.0	0.1571019	0.033033878	0.03251908	0.0153472	0.059193306	0.015708087	0.011862876	0.056634117	0.061599065	0.08982217
0.0	0.56924796	0.57312864	0.57341576	0.561805	0.5827323	0.560661	0.5822036	0.5608643	0.56887066	0.5624484
0.0	0.5706313	0.57131374	0.5740282	0.5637731	0.5845636	0.5611349	0.5836191	0.5608206	0.5699091	0.56394786
0.0	0.10754862	0.035908666	0.015999429	0.0077277133	0.057605445	0.026090754	0.020092338	0.064890966	0.047280528	0.02636191
0.0	0.10781954	0.03605362	0.015981589	0.00775207	0.05777941	0.026070787	0.020106304	0.06502078	0.047481265	0.026574878
0.0	0.29845053	0.042743966	0.019637631	0.019316057	0.06717917	0.03190044	0.026203588	0.11220059	0.22031745	0.12767711
0.0	0.34537783	0.09544255	0.024870766	0.009674263	0.071208715	0.02816697	0.039034445	0.17048697	0.20814577	0.23822905
0.0	0.5739467	0.5840858	0.5768359	0.56905156	0.5889124	0.56724024	0.58562016	0.569462	0.5766218	0.56697935
0.0	0.57038563	0.57220465	0.575469	0.565391	0.5849882	0.5626276	0.58239025	0.5596976	0.5696413	0.5616426
0.0	0.5674344	0.5735015	0.5731423	0.5628278	0.5835006	0.5610484	0.58355033	0.5612333	0.5688763	0.563988
0.0	0.57471967	0.58220595	0.57771516	0.5696794	0.5883587	0.56638986	0.5847979	0.5679072	0.57707506	0.5668866
0.0	0.56951356	0.57161045	0.5734652	0.56314385	0.585027	0.55857223	0.5818773	0.55944866	0.5676944	0.56349766
0.0	0.5696446	0.5726826	0.5731589	0.56147385	0.5828958	0.5601825	0.5814209	0.5603033	0.56836176	0.56159276
0.0	0.56933415	0.57383597	0.5731169	0.5621654	0.5832219	0.5607776	0.5823392	0.56057644	0.5705678	0.5614365
0.0	0.5692972	0.57289016	0.5734316	0.5620838	0.5834735	0.560936	0.5822259	0.56066203	0.56891286	0.5616333
0.0	0.5692885	0.57326066	0.57346135	0.5624571	0.58332795	0.5612195	0.58183616	0.5602421	0.5699497	0.561793
0.0	0.5689572	0.571623	0.5737635	0.5615742	0.58313924	0.5601228	0.58225924	0.56051534	0.5691088	0.5618986
0.0	0.5698174	0.5736487	0.5732272	0.56288624	0.58326465	0.5615075	0.582006	0.5598137	0.5687994	0.56185675
0.0	0.5676386	0.572668	0.57307935	0.56244457	0.58291525	0.5609442	0.58180624	0.5599028	0.56873447	0.5614734
0.0	0.5694847	0.57285005	0.57311517	0.56155914	0.5826163	0.5611804	0.58192164	0.5602498	0.5693839	0.56166786
0.0	0.5692764	0.5735135	0.5731108	0.56186044	0.58335847	0.5605147	0.58243227	0.56032896	0.56911767	0.56172657
0.0	0.56929016	0.57352966	0.5723531	0.5620186	0.58322084	0.56126195	0.58222026	0.56043357	0.56971484	0.561562
0.0	0.5681668	0.5736307	0.5732697	0.56201804	0.5833658	0.5611948	0.5813991	0.5604224	0.570112	0.5620639
0.0	0.56744903	0.57201916	0.5728955	0.5619177	0.5829825	0.5598343	0.58106846	0.5605875	0.569251	0.56110764
0.0	0.56812	0.57212347	0.5726054	0.561869	0.5831619	0.5585029	0.58165187	0.55967736	0.5692037	0.5608545
0.0	0.5694972	0.572959	0.5736769	0.5624894	0.5831346	0.56069946	0.58254844	0.5611139	0.5688127	0.56143576
0.0	0.5693918	0.5730973	0.57284224	0.5623221	0.5829176	0.56163025	0.58199155	0.56058097	0.5693779	0.5617053
0.0	0.56865275	0.57181203	0.57335556	0.5621353	0.58311975	0.5597743	0.581983	0.5602737	0.56846684	0.5616502
0.0	0.569601	0.5722905	0.5741127	0.56203914	0.5831082	0.5605791	0.58128244	0.5597413	0.56821305	0.5618143
0.0	0.5692893	0.57284665	0.5732779	0.56156886	0.5829932	0.5610081	0.58241403	0.5601725	0.5694989	0.56169474
0.0	0.5728123	0.58255774	0.5761124	0.5679248	0.5871864	0.56564844	0.5834633	0.5681969	0.57463664	0.5664713
0.0	0.5696949	0.5740294	0.57317156	0.5649348	0.58536625	0.5643882	0.58285123	0.5614684	0.5675569	0.5637453
0.0	0.23229496	0.11281489	0.028846566	0.018783178	0.116746426	0.020152781	0.03278947	0.38216493	0.28159407	0.23446056
0.0	0.08292311	0.020405142	0.015574074	0.013201374	0.11552066	0.011876808	0.016889155	0.033026	0.040475596	0.027325558
0.0	0.5705644	0.5740549	0.57359326	0.5655858	0.5848604	0.5638448	0.5831686	0.5616982	0.57049054	0.56406826
0.0	0.78221846	0.3441953	0.042888824	0.050999142	0.81032455	0.037138592	0.27517837	0.6556309	0.4703823	0.56047356
0.0	0.5733677	0.58237803	0.5773715	0.5693586	0.58849144	0.56750804	0.58421963	0.5679468	0.5754108	0.5657924
0.0	0.5729252	0.582501	0.5774143	0.5694861	0.58791035	0.56830615	0.58434576	0.56861097	0.5752388	0.56531775
0.0	0.57373697	0.5839863	0.5776115	0.5705459	0.5885902	0.5672011	0.58509815	0.56913716	0.5766154	0.5667235
0.0	0.5749394	0.58406925	0.5780129	0.57023025	0.5881615	0.5672122	0.58508545	0.5694075	0.5764386	0.566485
0.0	0.5726355	0.5824466	0.57774574	0.56870806	0.5887652	0.56581074	0.5837055	0.56795186	0.5754121	0.56636256
0.0	0.5736595	0.5822582	0.57801425	0.5698096	0.5877426	0.5663243	0.5839583	0.56746393	0.5755601	0.56605524
0.0	0.57041436	0.5755456	0.57679814	0.5657873	0.58565885	0.5647	0.58408815	0.562057	0.57013255	0.5631609
0.0	0.5708715	0.5760048	0.5766672	0.56589556	0.5851178	0.5655545	0.58361334	0.56311363	0.57029414	0.5632246
0.0	0.5729712	0.5826627	0.5770441	0.5681866	0.58812493	0.56540596	0.58506644	0.5689477	0.5762917	0.5667412
0.0	0.5741116	0.5834545	0.57645947	0.5686466	0.58856535	0.56699276	0.58506835	0.5692998	0.5766948	0.5668741
0.0	0.57382965	0.58331454	0.57822406	0.56972426	0.5888509	0.56613183	0.58536136	0.56830883	0.57489616	0.56603134
0.0	0.5746479	0.5831766	0.5778366	0.57003456	0.5886792	0.5679877	0.585116	0.56972706	0.5746899	0.56649494
0.0	0.575041	0.58296686	0.5765162	0.5706086	0.5887823	0.5675625	0.5849304	0.56958896	0.5769218	0.56722325
0.0	0.027643315	0.043175954	0.020695483	0.017731223	0.039479807	0.013542439	0.022455294	0.03646168	0.050892662	0.05774064
0.0	0.5687505	0.5705259	0.573243	0.5633612	0.5843655	0.56145406	0.5827028	0.5606023	0.56798714	0.5637508
0.0	0.57626253	0.5858186	0.5773952	0.5706701	0.58960867	0.5695337	0.5852247	0.5714862	0.57803	0.56751615
0.0	0.56971365	0.57324195	0.5723015	0.5641826	0.58494025	0.5614582	0.5838193	0.5601434	0.5688168	0.56398016
0.0	0.45615035	0.26319152	0.07035891	0.03715886	0.54725784	0.055106264	0.09072522	0.73999244	0.7274227	0.48213953
0.0	0.56861717	0.57415885	0.57270324	0.5618721	0.5845832	0.5620693	0.5831407	0.5614791	0.5696802	0.56345296
0.0	0.42828873	0.28251895	0.06774089	0.034495577	0.68121433	7.770421e-05	0.1059596	0.024110645	0.7282804	0.005369608
0.0	0.00090997026	0.0019803897	0.00052141136	0.00016511724	0.006089407	0.0003375605	0.0006253971	0.06368443	0.009733971	0.010817066
0.0	0.0010372917	0.0019534344	0.0008586482	0.00016734099	0.01320468	0.0003009708	0.0006331478	0.05253889	0.009943106	0.0037900978
0.0	0.0008670684	0.00046997625	0.00013749223	0.00013046242	0.42682284	6.879357e-05	0.00022102891	0.057227217	0.011973345	0.005163303
0.0	0.0008598607	0.00201048	0.00086306565	0.00012867503	0.587932	6.3702355e-05	0.0003573663	0.05338828	0.03407905	0.004974024
0.0	0.0008557429	0.0020127706	0.0008641054	0.00012862867	0.5881102	6.35711e-05	0.00035736972	0.053485114	0.034085054	0.004969342
0.0	0.0012832927	0.0004176381	0.0004971218	9.610617e-05	0.6281331	0.00027418032	0.00035528903	0.022943562	0.008397514	0.005390958
0.0	0.0021133802	0.00046023657	0.0007416999	0.000104484774	0.53578186	0.00035371416	0.0893891	0.027342893	0.030797405	0.010018616
0.0	0.57270306	0.58292127	0.57593924	0.56649536	0.58806545	0.5668261	0.5848524	0.5681184	0.5748824	0.5663306
0.0	0.5701217	0.57269543	0.5724704	0.56342435	0.5844154	0.5611313	0.58385706	0.5616989	0.57049066	0.56324404
0.0	0.57017916	0.57343227	0.5728147	0.56348157	0.585198	0.5620235	0.58350176	0.56175566	0.5704446	0.5642045
0.0	0.5701097	0.57299	0.5726441	0.5641693	0.5847272	0.5602275	0.5821843	0.5612985	0.5702397	0.56253254
0.0	0.5686027	0.57256746	0.5740242	0.5641215	0.58349156	0.5618114	0.58202505	0.56179905	0.568945	0.5623865
0.0	0.56855583	0.572903	0.5742468	0.5634912	0.582157	0.56188905	0.58224857	0.56181055	0.57047755	0.5639351
0.0	0.57007074	0.5730852	0.57162744	0.56347483	0.5843835	0.56090814	0.5833793	0.56156194	0.56944066	0.56240475
0.0	0.56851685	0.57397264	0.5744931	0.5642123	0.58223325	0.5626172	0.5819074	0.5619335	0.57067114	0.5634187
0.0	0.5702043	0.5729477	0.5716941	0.5638018	0.58476096	0.56155384	0.5836011	0.5614964	0.56956404	0.56332374
0.0	0.56854063	0.57379514	0.573639	0.5635698	0.58416	0.56189984	0.5824065	0.56086075	0.56973475	0.5624933
0.0	0.5695099	0.57390755	0.57340854	0.56404126	0.58146465	0.5620794	0.5823106	0.56146634	0.56978154	0.5626303
0.0	0.5686393	0.5739435	0.5711229	0.56374794	0.58437467	0.5610178	0.5822911	0.5611708	0.5693359	0.5630887
0.0	0.56727326	0.5717543	0.5730995	0.56338465	0.5834398	0.5606918	0.5836476	0.56137365	0.5692804	0.5621417
0.0	0.5700354	0.57361853	0.5736626	0.56296635	0.58462614	0.5618461	0.58221334	0.5607324	0.57059455	0.5634675
0.0	0.56878084	0.5723403	0.5731934	0.56369215	0.5824651	0.5616278	0.58172387	0.5601796	0.56890523	0.56264466
0.0	0.56990856	0.5727408	0.57277215	0.5620889	0.58107	0.5613794	0.58144706	0.5625743	0.5697185	0.5630996
0.0	0.56992555	0.5724326	0.5724151	0.5631128	0.5845024	0.56146	0.5833567	0.5617001	0.5693486	0.5635243
0.0	0.56794465	0.5727646	0.57339394	0.5634145	0.5842605	0.5604495	0.582655	0.55893195	0.56880695	0.5625167
0.0	0.56941956	0.57316214	0.5732745	0.5634398	0.58126825	0.5601317	0.5823411	0.5609473	0.56955403	0.56306934
0.0	0.56837064	0.57260907	0.57349545	0.5623843	0.5834905	0.5614122	0.5828861	0.56069714	0.5702325	0.5637591
0.0	0.569468	0.5732384	0.57284963	0.5623533	0.5838532	0.5602662	0.58336693	0.5594775	0.56859136	0.5638762
0.0	0.5695666	0.5727535	0.57290906	0.56286174	0.5816981	0.56093097	0.5819636	0.56208533	0.568489	0.5631958
0.0	0.56975937	0.57142824	0.57110274	0.5620069	0.58331364	0.5599849	0.58155125	0.561207	0.569351	0.56305027
0.0	0.57044846	0.5730804	0.57310325	0.56371826	0.58180356	0.558586	0.5804789	0.56005555	0.56876236	0.5628945
0.0	0.5700834	0.57225156	0.57124436	0.5636978	0.58445305	0.55917394	0.58104444	0.55980814	0.56951374	0.5633044
0.0	0.56865984	0.57223225	0.57284653	0.56363356	0.5818286	0.56188524	0.5826327	0.5624376	0.5704654	0.5630162
0.0	0.5679188	0.57105124	0.5714984	0.5635871	0.58259314	0.5603245	0.58264136	0.5613156	0.5690976	0.5621051
0.0	0.56939477	0.5725335	0.57406574	0.5617468	0.5824101	0.56137335	0.5820269	0.55954117	0.5698652	0.5634483
0.0	0.5687124	0.5720952	0.5737689	0.56309366	0.5818573	0.5615239	0.58271426	0.5606515	0.5699404	0.563538
0.0	0.5688543	0.5734387	0.57256	0.56418294	0.5845407	0.5618596	0.5835755	0.561101	0.56960946	0.5608966
0.0	0.5682464	0.5729442	0.5734827	0.56298786	0.5804859	0.5621922	0.5824095	0.5621372	0.5689853	0.56212515
0.0	0.56825167	0.57262915	0.57250357	0.5633527	0.5843545	0.5620883	0.5832268	0.56175643	0.5689407	0.56279504
0.0	0.5693801	0.5725144	0.57193077	0.5633718	0.5848828	0.56093746	0.58308315	0.5603943	0.57092094	0.5626956
0.0	0.5682711	0.5722377	0.5733519	0.5622931	0.5828438	0.56184417	0.5830678	0.5619017	0.5698161	0.56237346
0.0	0.5674526	0.5728624	0.5718047	0.56310743	0.581906	0.56153727	0.5827857	0.5617165	0.56915504	0.5642532
0.0	0.56885797	0.5716956	0.57335275	0.56247187	0.583919	0.5611758	0.5835759	0.5611246	0.5685597	0.56370825
0.0	0.5680623	0.5741768	0.5723771	0.5625847	0.5847945	0.5615183	0.583321	0.56102693	0.5682163	0.5636877
0.0	0.5696512	0.5727086	0.5719929	0.56148934	0.5838014	0.5617148	0.5829165	0.56103396	0.56904	0.56259614
0.0	0.6611188	0.25204867	0.08103597	0.037345406	0.64275813	0.053705674	0.24916044	0.8219231	0.7722672	0.35279128
0.0	0.0009141567	0.001983703	0.00052138924	0.00016599763	0.006117392	0.00033701962	0.00062361144	0.063598484	0.0097923055	0.010870622
0.0	0.000911537	0.0019937502	0.00052463537	0.00016504122	0.0061231763	0.00033564153	0.0006237562	0.063496836	0.009730038	0.010813658
0.0	0.03941284	0.026970532	0.011719363	0.016049903	0.14982826	4.547092e-05	0.020208621	0.00027823143	0.10988066	0.00027996823
0.0	0.039149556	0.027038576	0.011711126	0.01603142	0.1498186	4.5329125e-05	0.02030181	0.00027748596	0.1104605	0.00028078246
0.0	0.12109391	9.593047e-05	0.00019593422	0.000121072015	0.000280055	0.00012748038	3.5947174e-05	0.00092340185	0.00015948388	0.00027965984
0.0	0.00021345462	9.468501e-05	0.00013717782	5.8613896e-05	0.12019638	0.015279247	5.0694052e-05	0.0013334175	0.00013433238	0.00022272108
0.0	0.00021327741	9.472881e-05	0.00013708693	5.8465517e-05	0.119428486	0.015292475	5.036153e-05	0.0013289422	0.00013397726	0.00022201125
0.0	0.00021383596	9.453922e-05	0.00013688185	5.8705074e-05	0.1198144	0.015297144	5.0419723e-05	0.0013291473	0.00013419014	0.00022297095
0.0	8.075258e-05	0.00034235872	0.00020199784	0.0001003859	0.00030576755	0.00020106397	0.000120379584	0.00075962534	0.00015442139	0.0008188089
0.0	8.03222e-05	0.00034079043	0.00020132026	0.000100403704	0.0003041171	0.00020029992	0.0001204502	0.00075582904	0.00015434102	0.00081511977
0.0	8.055731e-05	0.00034122478	0.000201648	0.00010046317	0.00030472543	0.00020093557	0.00012083524	0.0007556176	0.00015368662	0.00081810274
0.0	0.047943052	0.021737931	0.013160947	0.0133207785	0.02181734	0.014543887	0.020710474	0.061491136	0.038458377	0.051072314
0.0	0.047665596	0.02170659	0.013150311	0.013337404	0.021897756	0.014566731	0.02081411	0.06163852	0.03832323	0.05104292
0.0	0.04761577	0.021729639	0.013143222	0.013298142	0.021973427	0.014533209	0.02076661	0.061649784	0.03841897	0.05103054
0.0	0.047523636	0.021636983	0.013138132	0.013306886	0.021879064	0.014533504	0.02074682	0.06158753	0.03838305	0.051343847
0.0	0.047896735	0.021716446	0.013171868	0.013305734	0.021699788	0.01460584	0.020738596	0.061705768	0.0384404	0.051301934
0.0	0.047997776	0.021711867	0.013169346	0.013277204	0.021832913	0.01458114	0.020677356	0.061459195	0.03824818	0.05124051
0.0	0.04765562	0.021732803	0.013177827	0.013323675	0.021820413	0.014627954	0.020761056	0.06170091	0.038292322	0.051258318
0.0	0.07100279	0.016739687	0.011310032	0.008942087	0.044018082	0.012831545	0.018569024	0.060833976	0.0436577	0.025791297
0.0	0.07076788	0.01672025	0.011290767	0.008977954	0.044113025	0.012803236	0.018645877	0.060764328	0.043388613	0.025760403
0.0	0.07066673	0.016726555	0.011286244	0.009000914	0.0441985	0.012861047	0.018621532	0.06080178	0.04352183	0.02579739
0.0	0.07089556	0.016759556	0.011281977	0.009007987	0.044201046	0.012816235	0.018645842	0.06106265	0.043692872	0.025903437
0.0	0.070541635	0.016751504	0.011305757	0.0089971	0.043798544	0.01284631	0.018621698	0.060932476	0.043157846	0.025765687
0.0	0.0711854	0.01678486	0.011305932	0.008994057	0.044144254	0.0128309475	0.01871691	0.0609546	0.043695565	0.025795083
0.0	0.07086909	0.016772093	0.011288431	0.008997644	0.04433868	0.012808028	0.018633613	0.06104828	0.04363217	0.025885137
0.0	0.12967896	0.024825862	0.014707462	0.015124505	0.062249135	0.016966196	0.051319454	0.06258531	0.047925133	0.026062997
0.0	0.12954195	0.024832675	0.014666273	0.0151776485	0.06251021	0.016920695	0.05150108	0.06242102	0.047875725	0.026053727
0.0	0.12898271	0.024930144	0.014719634	0.015134872	0.062228974	0.016979929	0.051177435	0.06242294	0.047603812	0.025960913
0.0	0.12971933	0.024735931	0.014725141	0.015130664	0.06236999	0.01687294	0.051058635	0.062472876	0.04747814	0.026097696
0.0	0.12975153	0.024835987	0.014728088	0.015167758	0.061835546	0.01695629	0.051290084	0.062478803	0.047826234	0.026014261
0.0	0.13051054	0.024831668	0.014710164	0.015133329	0.062093373	0.016984617	0.05154667	0.06278017	0.04776998	0.02607801
0.0	0.12984325	0.024848696	0.014711311	0.015129349	0.06245146	0.016933136	0.051325794	0.06256383	0.04789868	0.026069008
0.0	0.1293061	0.024831565	0.014706087	0.015108751	0.062591225	0.01698347	0.05162381	0.062530756	0.048129037	0.026165592
0.0	9.365842e-05	0.00027533108	0.00020776162	9.510098e-05	0.000544975	0.00017746317	0.00012485667	0.0006010916	0.00015729792	0.00019197857
0.0	0.00027902998	0.0002920907	0.00024292136	2.1281658e-05	0.0008350358	0.00015602759	0.00012276937	0.0008948138	0.00014437793	0.00015748266
0.0	0.0002774886	0.00029215976	0.00024309165	2.1378628e-05	0.00083529274	0.00015597521	0.00012289574	0.0008903438	0.00014440273	0.00015696665
0.0	0.0002780323	0.0002915457	0.00024320433	2.129648e-05	0.0008343716	0.00015636419	0.00012290818	0.0008910291	0.00014477441	0.00015758556
0.0	0.00027832482	0.00029094314	0.00024320155	2.133561e-05	0.00083533296	0.0001560011	0.00012308586	0.0008928563	0.00014469272	0.00015702742
0.0	0.0002783036	0.00029206648	0.0002434463	2.1286143e-05	0.00083150796	0.00015599068	0.00012288356	0.00089458626	0.00014450659	0.00015745324
0.0	0.00027852366	0.0002923654	0.00024399353	2.1323243e-05	0.0008375467	0.00015588957	0.00012281995	0.00089379126	0.00014460128	0.00015753102
0.0	0.00027825715	0.00029237155	0.00024326603	2.135674e-05	0.0008387295	0.00015622319	0.0001227188	0.0008962836	0.00014442255	0.00015761305
0.0	8.069108e-05	0.00034073132	0.00020112572	0.00010010562	0.00030333988	0.00020083234	0.00012052017	0.0007599682	0.00015365159	0.00081879535
0.0	8.0330625e-05	0.00034013542	0.000201594	0.000100469115	0.00030416582	0.0002011585	0.00012056292	0.00075695134	0.00015386946	0.0008148452
0.0	8.054755e-05	0.00034033068	0.00020126306	0.00010013559	0.0003050027	0.00020117615	0.00012063124	0.00075799075	0.0001544738	0.000818727
0.0	8.086e-05	0.00033995064	0.00020179784	0.00010032733	0.00030305778	0.00020033985	0.00012109039	0.0007604101	0.000154059	0.0008172407
0.0	8.047707e-05	0.00034042835	0.00020168975	0.00010032187	0.00030201362	0.00020126575	0.00012046835	0.000757673	0.00015395002	0.0008150798
0.0	8.033828e-05	0.0003405582	0.00020160264	9.979377e-05	0.00030494627	0.00020082468	0.00012045193	0.0007615029	0.0001541047	0.0008175806
0.0	0.03954583	0.02707949	0.011706463	0.016037136	0.1490881	4.538415e-05	0.020242866	0.00027927084	0.11002394	0.00028037906
0.0	0.03923472	0.026962962	0.011703329	0.016037663	0.14957863	4.549521e-05	0.020284245	0.00027831102	0.10995132	0.0002799837
0.0	0.039289057	0.027003713	0.01169004	0.016044617	0.1494651	4.5689907e-05	0.020261051	0.00027896825	0.1103536	0.00028089064
0.0	0.03942732	0.027045665	0.011683844	0.016061934	0.1491632	4.5427925e-05	0.020245098	0.00027848568	0.11010496	0.00028104172
0.0	0.039311346	0.02708581	0.011698565	0.016023891	0.14839363	4.54531e-05	0.020259159	0.00027865326	0.11027933	0.00027969212
0.0	0.039350405	0.026949594	0.011714465	0.016071476	0.15027253	4.554209e-05	0.020262111	0.0002799242	0.11051821	0.00028015408
0.0	0.03950873	0.027032156	0.011699668	0.016060999	0.14940529	4.5578585e-05	0.020268738	0.0002793936	0.110215716	0.00028079373
0.0	0.12159991	9.597128e-05	0.00019601175	0.00012093863	0.00027905047	0.00012754824	3.5829406e-05	0.00093098334	0.00015807948	0.0002781707
0.0	0.12148559	9.5851734e-05	0.00019568589	0.00012109189	0.00027951403	0.00012780025	3.5891648e-05	0.00093220297	0.00015890978	0.00027818765
0.0	0.12148273	9.569822e-05	0.00019540772	0.00012096412	0.00028035342	0.00012798134	3.5860787e-05	0.00093043613	0.00015896131	0.00027901962
0.0	0.122339316	9.5495845e-05	0.00019587575	0.000120996425	0.0002793619	0.0001274805	3.593031e-05	0.00093100546	0.0001591181	0.0002802051
0.0	0.121151395	9.5901196e-05	0.00019619799	0.000121163255	0.00027787275	0.00012805445	3.582493e-05	0.00092572306	0.00015935057	0.0002788648
0.0	0.121981226	9.586481e-05	0.00019600539	0.00012119597	0.00028024302	0.00012808511	3.571114e-05	0.0009285313	0.00015907624	0.00027924156
0.0	0.121836945	9.6096184e-05	0.00019609251	0.00012068347	0.00028035368	0.00012820865	3.5849775e-05	0.0009321167	0.00015918048	0.0002802668
0.0	0.053122073	0.02589836	0.013411342	0.011620588	0.107114874	0.015232276	0.02062765	0.037524067	0.035221465	0.039908
0.0	0.13762052	0.038570613	0.018454736	0.014220407	0.14348216	0.025709413	0.030328995	0.12290557	0.19241367	0.18669407
0.0	0.57223153	0.5826347	0.5763839	0.5673786	0.58705044	0.5666268	0.5837288	0.56803745	0.57502884	0.5672854
0.0	0.5669711	0.5725444	0.5735886	0.5616874	0.58267874	0.5593118	0.58248067	0.5598688	0.5692134	0.56202805
0.0	0.56808025	0.5726456	0.5723073	0.56274503	0.5824134	0.55935866	0.58263016	0.5598722	0.56835073	0.5630744
0.0	0.56988055	0.5730958	0.5721981	0.5627111	0.5826186	0.5600638	0.583207	0.559796	0.56728125	0.5625885
0.0	0.5707465	0.5734883	0.57422197	0.56379944	0.5827789	0.56052476	0.5832639	0.5604536	0.5686865	0.56393504
0.0	0.56990784	0.57384056	0.5730123	0.5639576	0.5846696	0.5613041	0.5833628	0.56102085	0.56899387	0.5641801
0.0	0.57016736	0.5724872	0.5707982	0.56290966	0.5828765	0.56078124	0.5814651	0.56117725	0.56908363	0.5646382
0.0	0.5676769	0.5732862	0.57273805	0.56194526	0.58462745	0.5615099	0.58308655	0.5616249	0.5687297	0.56287545
0.0	0.5677446	0.57257617	0.5713687	0.5632553	0.5845715	0.56155896	0.5815516	0.5598942	0.56863797	0.56326985
0.0	0.56900537	0.5730966	0.57365733	0.56360143	0.58301425	0.5611391	0.58257234	0.56055623	0.5703217	0.562447
[truncated: 18,819 more rows]
