# Supplementary material for: Teasing out missing reactions in genome-scale metabolic networks through hypergraph learning
Source: Nat Commun. 2023 Apr 25;14:2375. doi: 10.1038/s41467-023-38110-7 (PMC10130184; doi:10.1038/s41467-023-38110-7)
Supplement: Supplementary file 4 — Source Data [file 41467_2023_38110_MOESM4_ESM.zip › Source Data/Figure 2/j-m/iECUMN_1333_cheshire.csv]

	0	0.1	0.1.1	0.1.1.1	0.1.1.1.1	0.1.1.1.1.1	0.1.1.1.1.1.1	0.1.1.1.1.1.1.1	0.1.1.1.1.1.1.1.1	0
1.0	0.9974848	0.99436945	0.999363	0.0002602368	0.94903576	0.60867614	0.9999223	0.9996698	0.93676305	0.9992132
1.0	0.9999001	0.9938858	0.051688034	0.9951911	0.9993887	0.96817565	0.9934614	0.99981815	0.99905795	0.9945814
1.0	0.00013384229	0.9968802	0.98036855	0.9951887	0.05034	0.14281982	0.08099595	0.66949165	0.9816683	0.9981444
1.0	0.991336	0.19806461	0.9999379	0.99333584	0.42764744	0.9143894	0.9936486	0.99991965	0.9990552	0.99838924
1.0	0.9953921	0.9972543	0.9805495	0.9995951	0.96148306	0.0047848336	0.9293707	0.99948967	0.99915886	0.99403185
1.0	0.99972314	0.9999275	0.99994946	0.9997004	0.9972888	0.6918913	0.9741641	0.046801478	0.9988588	0.99975234
1.0	0.9896299	0.96858716	0.99982905	0.9980294	0.9956548	0.011096214	0.47199577	0.9992242	0.9973705	0.9974757
1.0	0.99835336	0.9831676	0.14771527	0.59600824	0.9890309	0.7850764	0.9937949	0.02036275	0.99999046	0.9999157
1.0	0.5115545	0.7128775	0.99608433	0.9999548	0.001729085	0.92311704	0.49293637	0.82175887	0.99978644	0.99667895
1.0	0.96226174	0.9952636	0.10151027	0.9997528	0.999835	0.026294736	0.008556636	0.9985511	0.9997342	0.99044245
1.0	0.99897563	0.826686	0.93165714	0.99965847	0.39677498	0.9916161	0.9883996	0.34744626	0.99974686	0.9993735
1.0	0.996005	0.99751943	0.99842024	0.7451362	0.819501	0.6486877	0.99995303	0.999522	0.9998363	0.9798426
1.0	0.63942224	0.99130416	0.0006413947	0.086545795	0.9360659	0.33656445	0.30010307	0.997957	0.99950933	0.99789447
1.0	0.99801046	0.8752471	0.99889344	0.9684567	0.9906307	0.9945123	0.013293538	0.9996712	0.010077254	0.0006305838
1.0	0.99824476	0.9991485	0.9965886	0.9991241	0.9855985	0.22090463	0.9942888	0.9938998	0.60762393	0.8606853
1.0	0.9926906	0.9918785	0.99672556	0.7789027	0.050987486	0.9860982	0.978127	0.9997819	0.9992908	0.62682223
1.0	0.99481875	0.14562929	0.99897075	0.9988537	0.99473345	0.53466916	0.9922855	0.57071966	0.9987262	0.78156257
1.0	0.97402644	0.022671577	0.9972812	0.9993569	0.44217482	0.99951243	0.99984205	0.9999958	0.9999653	0.8180206
1.0	0.9991352	0.9959676	0.998302	0.99967945	0.083666146	0.98984617	0.9995303	0.74264264	0.59230316	0.96688986
1.0	0.026737474	0.99920064	0.9977463	0.97527313	0.9986052	0.99966335	0.8966452	0.99969304	0.9849266	0.7032237
1.0	0.05174509	0.9680949	0.9517529	0.7457268	0.9856464	0.9981293	0.9216799	0.9999211	0.857463	0.9975969
1.0	0.9995907	0.66227025	0.9987472	0.98667777	0.84684885	0.9996056	0.9985266	0.9978688	0.96454984	0.9991254
1.0	0.98592454	0.99992716	0.9997545	0.9927717	0.36662516	0.99905974	0.21383926	0.9998987	0.99993384	0.99611914
1.0	0.82850254	0.99354184	0.9976546	0.997044	0.9992095	0.6396981	0.9994236	0.04921261	0.9569325	0.9986737
1.0	0.9988961	0.94069064	0.9871542	0.9999542	0.6667207	0.9771129	0.9815015	0.99996245	0.005747856	0.99983585
1.0	0.99873894	0.9864956	0.9992593	0.99700433	0.9219358	0.057328872	0.92445713	0.52442	0.9940392	0.9964031
1.0	0.33960962	0.003341182	0.96764296	0.9983966	0.44524112	0.9779849	0.99950564	0.9999144	0.9998989	0.00045642856
1.0	0.97433203	0.9994784	0.99918455	0.9927175	0.9979965	0.9905697	0.99960786	0.9993124	0.99967575	0.99913293
1.0	0.9830903	0.8297513	0.9999261	0.37339652	0.757901	0.9949122	0.9065295	0.9977592	0.9935597	0.9992737
1.0	0.9949543	0.012591765	0.5224835	0.5146427	0.9968346	0.9946404	0.9799818	0.97523004	0.999866	0.98576957
1.0	0.9994956	6.980923e-05	0.999161	0.16530527	0.9974281	0.1367127	0.4369907	0.9784638	0.18073726	0.9866654
1.0	0.72349536	0.9999398	0.99946266	0.98961323	0.9985221	0.9988954	0.9788399	0.9999002	0.9974154	0.99924123
1.0	0.9986864	0.0053120796	0.4232865	0.10075672	0.9927295	0.74408793	0.999198	0.99959093	0.002093186	0.98068476
1.0	0.9948991	0.09164474	0.9993253	0.9968707	0.99246466	0.9779639	0.9999267	0.106606275	0.9993741	0.989185
1.0	0.99431336	0.01598818	0.99827194	0.99403137	0.011478948	0.020373564	0.9998895	0.002239068	0.9995956	0.9897574
1.0	0.11338053	0.985293	0.9994054	0.998616	0.9450042	0.4779193	0.99904734	0.9991841	0.99859494	0.8047981
1.0	0.9998354	0.00057945703	0.0125363115	0.9995726	0.7464963	0.99492997	0.9973853	0.99985826	0.9991794	0.9999809
1.0	0.9927496	0.865952	0.9998271	0.9997638	0.9898912	0.36219716	0.9973289	0.7508418	0.0017707793	0.99964976
1.0	0.9931706	0.9938698	0.99823904	0.99721056	0.99796414	0.9280716	0.07151613	0.99981326	0.9534196	0.99981374
1.0	0.99095786	0.9973659	0.98504806	0.7321932	0.9981065	0.9958503	0.9993456	0.0054408233	0.66272914	0.9936652
1.0	0.9702214	0.69322157	0.9960245	0.99951875	0.9901202	0.99953926	0.99928635	0.4454154	0.99977523	0.99249375
1.0	0.98647934	0.0005331486	0.897518	0.88676864	0.9360659	0.9990792	0.9788399	0.96600026	0.9997259	0.99902153
1.0	0.9979321	0.9988224	0.99844164	0.095814675	0.043246515	0.99815875	0.99705005	0.9862803	0.98769486	0.9872
1.0	0.8950809	0.9739653	0.99957496	0.9998697	0.15480976	0.22080386	0.9732517	0.9927384	0.950097	0.9991235
1.0	0.9990496	0.40778232	0.59444624	0.9989159	0.91256654	0.9995592	0.9995371	0.99980277	0.97161543	0.59776795
1.0	0.9983594	0.99313027	0.99771774	0.9951911	0.00054073706	0.9970893	0.9843509	0.99982446	0.7783333	0.99969256
1.0	0.999421	0.99522334	0.999718	0.99951196	0.99885464	0.15721315	0.039532676	0.9869735	0.99854505	0.2183387
1.0	0.989869	0.991097	0.9986425	0.9990332	0.035869893	0.9999931	0.9906034	0.056916296	0.991703	0.25310975
1.0	0.29094476	0.68213004	0.8331982	0.99957603	0.90355694	0.69281554	0.00012922725	0.99995065	0.99983287	0.14975645
1.0	0.9995732	0.3725857	0.99894506	0.99995136	0.9877671	0.494037	0.91042334	0.9968003	0.011042538	0.9325329
1.0	0.99963546	0.9997526	0.0015024836	0.9991918	0.99423605	0.9827161	0.41001585	0.7143859	0.99982435	0.48974094
1.0	0.98976874	0.99518025	0.9989108	0.74053913	0.99919635	0.92613554	0.9610105	0.99910516	0.9998573	0.99881506
1.0	0.9941385	0.05089547	0.82382846	0.9985923	0.9708049	0.9997956	0.9967873	0.9997912	0.9997974	0.562385
1.0	0.9830903	0.00056381046	0.9986903	0.9931098	0.087410554	0.9937131	0.48437154	0.99442804	0.03573374	0.99953973
1.0	0.5414582	0.99803025	0.99994886	0.9995334	0.998058	0.98956853	0.99787974	0.9682073	0.99950993	0.9988475
1.0	0.99803144	0.96919495	0.99663997	0.9905738	0.18260697	0.5982861	0.453946	0.018072933	0.999946	0.9990614
1.0	0.9949863	0.83130443	0.99558926	0.9985607	0.99786264	0.9959383	0.0028905333	0.99910647	0.99998796	0.99822026
1.0	0.99967885	0.9983852	0.5794071	0.9997185	0.99783176	0.12874077	0.702306	0.0454765	0.99991035	0.9994561
1.0	0.96765983	0.9951019	0.99705386	0.9991621	0.99738795	0.9549464	0.998439	0.9995383	0.068898536	0.073224805
1.0	0.99946266	0.9877571	0.99913883	0.9980545	0.9989262	0.64930344	0.99983037	0.9999852	0.9999553	0.99877673
1.0	0.99897814	0.99578947	0.73301417	0.8271935	0.9956807	0.99970055	0.97953093	0.9998894	0.9999049	0.91223216
1.0	0.026916163	0.012610971	0.9999584	0.99482685	0.94305456	0.9877686	0.9998197	0.99991596	0.9996878	0.99927515
1.0	0.9738689	0.52943695	0.9995228	0.9962735	0.17732097	0.90200496	0.9994381	0.99771047	0.74118435	0.98576957
1.0	0.98360044	0.0015955757	0.9958994	0.0107684275	0.998439	0.9989712	0.3915307	0.99716526	0.9924941	0.8801535
1.0	0.99972254	0.9680949	0.9962967	0.99899715	0.99771094	0.1568814	0.9994703	0.99983263	0.99912745	0.9991522
1.0	0.8187095	0.99811065	0.9977793	0.0060790405	0.9965205	0.9998622	0.001982982	0.24907018	0.99854726	0.96317834
1.0	0.74834204	0.9999298	0.92124546	0.9822813	0.9894811	0.999353	0.02348099	0.6419436	0.34793314	0.00033739352
1.0	0.98596144	0.20423609	0.01496978	0.99965286	0.99101967	0.41915137	0.99739635	0.9998869	0.97755176	0.039066985
1.0	0.04741633	0.00184232	0.9931687	0.999302	0.9829638	0.4887917	0.9758764	0.7984591	0.9575496	0.9242247
1.0	0.9999447	0.9581353	0.11700162	0.99193126	0.99494284	0.0073837987	0.9889299	0.9999161	0.99845827	0.07355988
1.0	0.99012405	0.18886407	0.37743738	0.061196808	0.9982913	0.9939938	0.9996326	0.9969311	0.9997106	0.9873663
1.0	0.99892884	0.0887958	0.9999205	0.98863226	0.9899686	0.99886227	0.049821284	0.0032071949	0.9971269	0.9415578
1.0	0.9998609	0.99984324	0.9996376	0.9959137	0.9999548	0.38746342	0.9835091	0.99995863	0.9754875	0.17399143
1.0	0.99972683	0.9680949	0.99885464	0.9987606	0.9971439	0.0010941775	0.99867684	0.044897616	0.999619	0.99994075
1.0	0.5259991	0.8345948	0.99969447	0.015025951	0.99682873	0.99958676	0.99790937	0.9987601	0.0011432796	7.3722964e-05
1.0	0.99962914	0.6796724	0.0012325728	0.99820495	0.99937856	0.9699228	0.9988418	0.9959105	0.9997706	0.9999621
1.0	0.998941	0.9962366	0.9998104	0.9995702	0.99819547	0.9966965	0.99487275	0.36937135	0.9806625	0.9854525
1.0	0.9978084	0.99079293	0.99147356	0.99975616	0.75028396	0.98226535	0.9994553	0.9052965	0.9977864	0.9997652
1.0	0.99589205	0.016973674	0.9968465	0.9951911	0.93439454	0.9954798	0.8070003	0.99996233	0.9301588	0.6064399
1.0	0.99998474	0.00028121917	0.99993515	0.2701463	0.8928506	0.119728595	0.9953746	0.9784638	0.9992156	0.99755293
1.0	0.99285066	0.88795006	0.946451	0.64312434	0.9941723	0.052523036	0.22488408	0.9983559	0.99972945	0.9994698
1.0	0.9941954	0.99685293	0.0015658784	0.9839791	0.99672097	0.99981993	0.24656288	0.99991775	0.9999783	0.99944
1.0	0.9982672	0.11642643	0.9995621	0.9979804	0.9968362	0.030278163	0.9967546	0.9990652	0.9417351	0.99956816
1.0	0.95091456	0.99525625	0.99777216	0.010563579	0.899246	0.3634817	0.9942145	0.4613235	0.41141787	0.9970017
1.0	0.99539906	0.9999856	0.99919885	0.99204624	0.18589129	0.31763688	0.99418676	0.99995506	0.9953578	0.9995863
1.0	0.996396	0.9857033	0.9995895	0.9978527	0.66453236	0.665214	0.99897003	0.99954283	0.99987864	0.99999034
1.0	0.99870956	0.9680949	0.99975306	0.99745554	0.99568415	0.9806533	0.9940923	0.9784638	0.9980386	0.9948833
1.0	0.99515104	0.9992067	0.9976004	0.99994755	0.9937476	0.99945575	0.82573205	0.22787298	0.9999211	0.99900526
1.0	0.9998392	0.99864954	0.9377034	0.9995115	0.9955439	0.9956864	0.8796916	0.9998173	0.9995215	0.9999734
1.0	0.98880136	0.009593006	0.0018225618	0.7809148	0.9360659	0.99821657	0.040975645	0.018970994	0.77462345	0.9960026
1.0	0.9944353	0.86141276	0.9998951	0.9919499	0.9903572	0.9948809	0.99098384	0.99996746	0.8000087	0.99994767
1.0	0.9988373	0.9577563	0.990879	0.99981123	0.99829286	0.99971527	0.025305307	0.4431	0.9838181	0.9993994
1.0	0.9873125	0.9858182	0.67131865	0.9889548	0.9747294	0.9334662	0.9992342	0.9999769	0.97339547	0.98839825
1.0	0.97902876	0.9933814	0.99411964	0.9597722	0.99691415	0.9992392	0.9027159	0.99465936	0.5039765	0.7956956
1.0	0.9927118	0.9923516	0.9990024	0.02279693	0.9972926	0.9993856	0.268471	0.9996245	0.9998252	0.99773717
1.0	0.68747157	0.98992515	0.99537045	0.8875033	0.99353975	0.98676	0.0011336219	0.99960667	0.9922311	0.9986658
1.0	0.28802878	0.9999194	0.9961067	0.99799854	0.99808735	0.9994605	0.6300482	0.9599363	0.9993895	0.80542284
1.0	0.999474	0.9937496	0.9965313	0.9799168	0.989567	0.07663181	0.9980438	0.0020983506	0.9987326	0.26592943
1.0	0.99360657	0.99862874	0.9998915	0.99901855	0.9956052	0.21878235	0.99446183	0.9995561	0.9976428	0.9955434
1.0	0.951511	0.5104685	0.99980134	0.9989736	0.07230167	0.92659926	0.9405867	0.99998	0.9964431	0.9978254
1.0	0.9930554	0.9990515	0.52525216	0.29623926	0.9975867	0.99938667	0.88793945	0.9049514	0.8780228	0.06393296
1.0	0.998321	0.9876342	0.99872214	0.33958572	0.010240475	0.99701667	0.9956071	0.9494041	0.99236757	0.8612179
1.0	0.98542815	0.99865	0.6518662	0.9410464	0.9971476	0.81357086	0.9384852	0.9994247	0.99798906	0.9994838
1.0	0.00090722844	0.9351882	0.9991516	0.91555864	0.7934497	0.29724437	0.9999714	0.32678747	0.9998436	0.004512924
1.0	0.9969559	0.65764254	0.9969056	0.1261046	0.99965775	0.00039209207	0.0021681448	0.9999188	0.9992512	0.9995821
1.0	0.41971833	0.9993376	0.9998567	0.064255096	0.99774617	0.991803	0.36493412	0.99071854	0.024256818	0.9873002
1.0	0.9978084	0.85228854	0.99920744	0.9923185	0.54073423	0.9768067	0.98945904	0.99014217	0.999959	0.46650422
1.0	0.9997218	0.21652782	0.056655396	0.99411654	0.0035443606	0.024319751	0.99937123	0.9994779	0.99996316	0.9990509
1.0	0.99636924	0.7631613	0.9887473	0.99951196	0.17448574	0.021335581	0.9663234	0.98840183	0.5614307	0.34595993
1.0	0.18360753	0.99900997	0.99991894	0.35945618	0.2904959	0.9986753	0.98187846	0.68370336	0.96677935	0.9359369
1.0	0.0038323398	0.9743713	0.002007477	0.93895406	0.54532635	0.37386107	0.8386078	0.9993326	0.013770916	0.9952238
1.0	0.99169284	0.9999355	0.29185066	0.9502496	0.99837625	0.00023747243	0.9998766	0.99745303	0.995815	0.98576957
1.0	0.997692	0.98084575	0.9991509	0.9996068	0.98215735	0.9967231	0.9994005	0.92775965	0.9985948	0.9994338
1.0	0.9932153	0.99872345	0.99717915	0.98932344	0.99364823	0.99539137	0.47867253	0.9999199	0.9997209	0.9981793
1.0	0.5656318	0.99926835	0.6166719	0.9967956	0.99681574	0.9999894	0.9991566	0.9995394	0.10625491	0.85233474
1.0	0.8851995	0.7259661	0.998432	0.98793507	0.99661654	0.75124437	0.9994074	0.9994524	0.9982533	0.99901116
1.0	0.9991825	0.9912096	0.9994061	0.42813253	0.998928	0.04515488	0.007413849	0.99978906	0.9994875	0.36970845
1.0	0.9967577	0.99254394	0.84143883	0.99973994	0.006617013	0.9992532	0.9991559	0.9993356	0.999936	0.9983004
1.0	0.98617804	0.84448916	0.99928087	0.99334717	0.9889635	0.9983883	0.99896884	0.99963176	0.99994123	0.94182456
1.0	0.8483925	0.97657484	0.9995466	0.017916815	0.9958081	0.07858023	0.97995716	0.9999032	0.9864835	0.9961016
1.0	0.9970546	0.97865194	0.93079215	0.99924505	0.9081045	0.544094	0.99947804	0.9996494	0.9994112	0.9215873
1.0	0.77048063	0.9777077	0.99642724	0.9911179	0.894689	0.9934949	0.08056921	0.99959296	0.9992593	0.99998295
1.0	0.99949694	0.97108227	0.996472	0.97790796	0.67429113	0.99919385	0.98881286	0.9784638	0.4253582	0.9997347
1.0	0.999337	0.9990872	0.9993048	0.9951407	0.998131	0.48663035	0.9949227	0.99986684	0.9986349	0.99739
1.0	0.99441457	0.8659364	0.7461784	0.08996666	0.97897685	0.84255373	0.9667831	0.9999175	0.002091798	0.98576957
1.0	0.9844067	0.9979062	0.99908686	0.15939835	0.9815182	0.16949575	0.9991192	0.99997437	0.9992126	0.017300176
1.0	0.98765194	0.99976164	0.99978036	0.51532024	0.9751551	0.9995677	0.9730906	0.13872601	0.9994723	0.99982387
1.0	0.9805644	0.697122	0.9992539	0.9993399	0.9978225	0.9498754	0.9993574	0.99995065	0.25625348	0.99928975
1.0	0.9928624	0.33526853	0.9998977	0.9982083	0.052258056	0.9892391	0.99996424	0.99992275	0.9993105	0.99304754
1.0	0.99942917	0.32732204	0.00049293705	0.10439007	0.92172015	0.006819177	0.9976057	0.9995227	0.9986058	0.88658756
1.0	0.98680645	0.99996114	0.99776495	0.019305035	0.9776904	0.9557138	0.9948154	0.9999815	0.7423406	0.99443465
1.0	0.20271873	0.0003544791	0.9994832	0.32291183	0.5018547	0.9941434	0.89221376	0.99979895	0.94100755	0.0009863202
1.0	0.92652947	0.9268237	0.9998056	0.9991615	0.9987004	0.99935573	0.9954633	0.99850357	0.9997265	0.9999639
1.0	0.6145043	0.98547214	0.26627073	0.9988875	0.98883444	0.9945532	0.9487856	0.9996455	0.9998729	0.0045560966
1.0	0.9937542	0.9993155	0.0024562539	0.9932562	0.9984816	7.248166e-05	0.35876504	0.9999455	0.087772764	0.9993212
1.0	0.97505444	0.99275607	0.4273892	0.99951255	0.9444154	0.99439925	0.14878912	0.999984	0.10258358	0.99751496
1.0	0.9998111	0.13165785	0.3506566	0.98479754	0.0018879593	0.9970746	0.9979856	0.934552	0.99997973	0.99697673
1.0	0.9978084	0.9985586	0.9995067	0.9990903	0.80659413	0.007529863	0.998135	0.9999943	0.9999702	0.9996624
1.0	0.998185	0.9927691	0.24467038	0.9936865	0.99192566	0.9988759	0.9992399	0.99857163	0.9997003	0.9420543
1.0	0.18581004	0.7635909	0.9973507	0.99250174	0.0019664827	0.7208683	0.9945591	0.9996729	0.9998486	0.99803036
1.0	0.99808455	0.9976673	0.8364819	0.99984694	0.99902916	0.9970782	0.0012518419	0.9999789	0.9993718	0.7557505
1.0	0.026455836	0.972151	0.997693	0.99657625	0.002602622	0.99961984	0.28690606	0.91385454	0.25367877	0.9993143
1.0	0.99946564	0.9986589	0.9927786	0.9965167	0.99121886	0.5514262	0.9991678	0.9908116	0.99991965	0.99891007
1.0	0.9928791	0.06904418	0.34397057	0.8851201	0.99830544	0.9991703	0.9994535	0.5899475	0.045369368	0.9978872
1.0	0.9733011	0.98901844	0.9995732	0.89357495	0.18552557	0.97009474	0.8569053	0.9984561	0.7132407	0.9995246
1.0	0.9996785	0.9719948	0.4817252	0.998247	0.988427	0.9999746	0.99717283	0.99837327	0.31815186	0.99642
1.0	0.84744835	0.99698704	0.929477	0.21030645	0.63650465	0.99910456	0.5475633	0.96195	0.99964905	0.98576957
1.0	0.99950075	0.9895369	0.9949831	0.9988329	0.99228996	0.99975604	0.18978497	0.9999958	0.9995851	0.054744
1.0	0.99648273	0.9969561	0.9073041	0.9995359	0.00046956565	0.99580514	0.9975975	0.9997893	0.9992499	0.99993134
1.0	0.97877985	0.9982693	0.9913464	0.9978278	0.99183613	0.25558394	0.99932694	0.9999033	0.3195391	0.9917225
1.0	0.0007412554	0.98460686	0.9677242	0.99780077	0.99639434	0.99887997	0.9994618	0.99952245	0.9998803	0.997493
1.0	0.9830903	0.99993634	0.9996877	0.9983992	0.9826245	0.0014364579	0.98114187	0.99995804	0.99853075	0.8945
1.0	0.985696	0.9911532	0.9970265	0.99353665	0.99805546	0.6791355	0.95140624	0.99945897	0.014809341	0.9958919
1.0	0.94697213	0.9927866	0.64961237	0.9967553	0.9981823	0.99813926	0.999326	0.9999585	0.9967308	0.99629635
1.0	0.9762471	0.9983552	0.99898356	0.5165421	0.0018879593	0.9940492	0.00038330333	0.43248558	0.999734	0.17728496
1.0	0.99293774	0.8948634	0.9989974	0.99980813	0.2881886	0.43405026	0.9603379	0.0018081667	0.032487176	0.99889237
1.0	0.48498434	0.9985752	0.99975425	0.998626	0.9624053	0.9998023	0.6019949	0.9974922	0.9997795	0.99904376
1.0	0.9976413	0.996837	0.9997023	0.99889565	0.8814611	0.9791205	0.9991787	0.9998616	0.02869794	0.9271558
1.0	0.9430445	0.00824068	0.9966158	0.9996486	0.88325536	0.9975744	0.032053836	0.9979792	0.99891114	0.00077214226
1.0	0.019380955	0.7451058	0.98043436	0.31925637	0.9968533	0.9999211	0.99712676	0.76513463	0.9951261	0.9964199
1.0	0.89369696	0.9968401	0.9997749	0.99816173	0.85512495	0.9996822	0.99903774	0.00021268812	0.99759763	0.99938095
1.0	0.9919872	0.9951734	0.9940545	0.99895656	0.13815948	0.9864862	0.70144653	0.98915064	0.9994849	0.99689204
1.0	0.9936334	0.9365157	0.9993444	0.9836813	0.99730897	0.9058095	0.99945873	0.9988128	0.99912053	0.9874795
1.0	0.98369676	0.9964539	0.98036385	0.017775418	0.81401134	0.98983824	0.987708	0.9996376	0.9996202	0.02742687
1.0	0.9807026	0.9811276	0.9999572	0.4618582	0.98783	0.11818816	0.9978421	0.9998951	0.033500608	0.9404889
1.0	0.7628433	0.9947695	0.96058774	0.99985564	0.009962887	0.05084886	0.9993144	0.97640616	0.99983895	0.7636167
1.0	0.9974335	0.9962352	6.330848e-05	0.9996191	0.9953276	0.9967141	0.9993973	0.99978954	0.8480005	0.99972326
1.0	0.9779658	0.91906214	0.68872005	0.09518287	0.98763114	0.0005374172	0.9993899	0.999925	0.9907645	0.99994195
1.0	0.9517627	0.37510335	0.95015675	0.96315855	0.25074193	0.68370837	0.99989223	0.99946374	0.99998593	0.00012954877
1.0	0.0002350677	0.8282605	0.9998072	0.9996215	0.9966426	0.96689147	0.98867524	0.9995135	0.9467558	0.98576957
1.0	0.008948563	0.70185566	0.99979967	0.19961314	0.484993	0.94966054	0.9993498	0.06600552	0.99798954	0.9993042
1.0	0.9915115	0.16836622	0.9978138	0.9981383	0.9880045	0.9982687	0.99940073	0.9918321	0.999828	0.9991366
1.0	0.99793696	0.9958187	0.2691572	0.9955629	0.9683367	0.86838627	0.24477544	0.9856243	0.03370277	0.8809416
1.0	0.9830903	0.9707227	0.013844671	0.99907863	0.91090393	0.99418056	0.7878766	0.9784638	0.9993655	0.9994106
1.0	0.007970109	0.033886183	0.9999876	0.01207949	0.99869895	0.999532	0.99818367	0.9132186	0.19625255	0.9990662
1.0	0.99951386	0.0031186664	0.9994974	0.98831123	0.9983645	0.99838746	0.49824867	0.9995072	0.9986972	0.9954875
1.0	0.15321489	0.9076365	0.9871542	0.999495	0.9622038	0.0015886835	0.08910682	0.99981767	0.92653227	0.99075854
1.0	0.9987463	0.99976104	0.28046313	0.0031094223	0.9649492	0.28025615	0.10548412	0.9928295	0.9806369	0.9973003
1.0	0.00012778587	0.9925702	0.8983378	0.9934629	0.9642588	0.9443221	0.9994105	0.8183888	0.9997662	0.99989414
1.0	0.9947418	0.94655114	0.9996055	0.4410193	0.96282357	0.99992335	0.9975956	0.99972314	0.9999931	0.9999902
1.0	0.71299	0.9990189	0.9953245	0.020571783	0.9976788	0.9971348	0.9874178	0.99990046	0.87937343	0.80191845
1.0	0.9984976	0.60935247	0.99946886	0.9995561	0.9949325	0.0094344	0.9942006	0.99969554	0.5228465	0.95726764
1.0	0.2573298	0.97822946	0.26084995	0.9997532	0.9981616	0.9977964	0.9963858	0.9999286	0.027300265	0.7886449
1.0	0.8070509	0.5003765	0.99935263	0.9994562	0.99963975	0.21472742	0.34036338	0.99987113	0.9798978	0.99466056
1.0	0.99965036	0.9988525	0.9989133	0.5099882	0.99856085	0.81752574	0.26961195	0.8005817	0.9999871	0.95142233
1.0	0.9830903	0.99993217	0.35591108	0.99090064	0.9878023	0.99976546	0.9788399	0.999642	0.24378997	0.9960824
1.0	0.51428574	0.99395615	0.41212192	0.9995517	0.9977562	0.9964539	0.4753497	0.9996604	0.9999285	0.1641115
1.0	0.0019641193	0.97580636	0.9967141	0.99847513	0.9786162	0.95821655	0.048040982	0.9999008	0.9983754	0.9999752
1.0	0.055721406	0.9786416	0.30150205	0.99847025	0.9990343	0.9295811	0.15915856	0.9996506	0.99972576	0.9976835
1.0	0.9996246	0.44041938	0.99666816	0.5820222	0.99803144	0.9993272	0.06211815	0.34463727	0.9983223	0.14495954
1.0	0.00049133814	0.99369353	0.99938214	0.99961436	0.8758624	0.9997838	0.9939703	0.004918383	0.9968767	0.99998546
1.0	0.93459004	0.3730924	0.00019990442	0.9997514	0.35638085	0.9999945	0.9969709	0.98161787	0.0595896	0.99489695
1.0	0.9994753	0.8253638	0.99979335	0.9995634	0.90723354	0.9963414	0.9867834	0.99761593	0.9938089	0.9988714
1.0	0.9504591	0.22540608	0.9791861	0.99936515	0.5366617	0.99646544	0.99941695	0.99955183	0.9807915	0.9988965
1.0	0.9997807	0.0010668412	0.3915797	0.21964675	0.99895155	0.9998642	0.9994281	0.9999889	0.99586844	0.9999796
1.0	0.99910706	0.99348515	0.01214844	0.9509727	0.9941142	0.33330134	0.9997329	0.67036605	0.9998192	0.800595
1.0	0.9994185	0.2447148	0.99658006	0.999595	0.9824166	0.98826075	0.9788399	0.99999297	0.99800175	0.23262869
1.0	0.7115221	0.9516124	0.99814594	0.9951911	0.88492596	0.99451524	0.97515637	0.99995935	0.99830496	0.99689865
1.0	0.9990682	0.9975319	0.043552566	0.85895324	0.9976788	0.22704414	0.99759763	0.99994314	0.2646816	0.004312648
1.0	0.9995146	0.9962281	0.99922645	0.97214216	0.17520553	0.9996431	0.9998759	0.65179163	0.0017250165	0.06925174
1.0	0.99890435	0.0021872055	0.9999815	0.012713482	0.99732864	0.7071456	0.8503214	0.9997578	0.99965835	0.99574983
1.0	0.98694175	0.115539685	0.9871542	0.941432	0.33009413	0.99918145	0.94338673	0.9998753	0.41228113	0.99845016
1.0	0.12982035	0.9980432	0.9704399	0.99992895	0.012944328	0.99958986	0.9993345	0.9999939	0.9948048	0.12871307
1.0	0.999572	0.31334192	0.9350442	0.9999254	0.99818134	0.9995421	0.9993061	0.6142667	0.9998074	0.9984137
1.0	0.9976549	0.993665	0.23919152	0.9991529	0.99735886	0.987895	0.99496436	0.9874571	0.99587375	0.28109232
1.0	0.99941707	0.99384415	0.9997955	0.11119521	0.99609107	0.97484946	0.9994295	0.9999361	0.015671642	0.70249826
1.0	0.9982633	0.9941354	0.99570245	0.9934894	0.8800427	0.9768067	0.9819058	0.9997886	0.99770087	0.36800173
1.0	0.992035	0.0010008343	0.9991937	0.11831071	0.99492943	0.0085157305	0.3079766	0.9994773	0.9989434	0.99872166
1.0	0.96221703	0.99838567	0.2881985	0.966506	0.9993206	0.9222051	0.0003339123	0.9997937	0.9986966	0.639526
1.0	0.9749263	0.9835935	0.99559766	0.9959449	0.999681	0.9920974	0.9849338	0.999933	0.998735	0.9879012
1.0	0.99933237	0.99616313	0.037563343	0.99255353	0.99952245	0.99951434	0.9922805	0.6650704	0.9998925	0.97967225
1.0	0.9996171	0.994961	0.9973769	0.9994466	0.9696009	0.9982886	0.98268867	0.9995977	0.9914068	0.9990427
1.0	0.77707875	0.8129436	0.99723697	0.044332616	0.9868407	0.9998362	0.94020355	0.9995178	0.9046039	0.99080664
1.0	0.9570515	0.99994326	0.99619746	0.0008852526	0.9977963	0.84576	0.89367396	0.99994385	0.9806369	0.9992003
1.0	0.3487197	0.99449426	0.9977203	0.9999224	0.9999733	0.00063822296	0.9713218	0.9998362	0.99998224	0.48148528
1.0	0.9999634	0.8805014	0.9995395	0.34400254	0.99088496	0.9954774	0.9278016	0.86032516	0.9996057	0.9789434
1.0	0.011935064	0.9996563	0.056172237	0.9999852	0.9993554	0.99871635	0.8651159	0.99990857	0.9998282	0.9994473
1.0	0.989737	0.9975222	0.99594134	0.017034823	7.9996564e-05	0.69545794	0.993565	0.99976724	0.999995	0.8947126
1.0	0.995131	0.9989973	0.9993801	0.99516296	0.98856634	0.99967206	0.9850632	0.79199743	0.99989057	0.9967871
1.0	0.996852	0.0011187871	0.99074394	0.471494	0.9923734	0.99981374	0.73529613	0.9999269	0.7698742	0.12960722
1.0	0.98830205	0.05625828	0.9983981	0.9909689	0.99752945	0.96491975	0.94548655	0.99993956	0.999529	0.99914205
1.0	0.9978422	0.9961784	0.99841595	0.15889737	0.98866653	0.9996798	0.99952745	0.9880044	0.9997861	0.64718795
1.0	0.99863225	0.66317374	0.91416425	0.9981468	0.99804974	0.99927753	0.9991486	0.99786264	0.7335223	0.98872143
1.0	0.99973947	0.0350013	0.9992968	0.006183099	0.9963727	0.8995048	0.9999516	0.9994429	0.9989579	0.9832435
1.0	0.9991353	0.9995277	0.9965012	0.9990375	0.95345265	0.9995504	0.017068598	0.9982768	0.9998229	0.99897254
1.0	0.94777524	0.99461067	0.9999496	0.9993855	0.99764997	0.9995938	0.30115473	0.9978371	0.9806369	0.001097961
1.0	0.5987331	0.99909115	0.99942076	0.1801084	0.91284704	0.99763536	0.99688005	0.9999461	0.8692251	0.9986168
1.0	0.52356964	0.58063465	0.3097918	0.26190358	0.99564976	0.22742376	0.9933082	0.898259	0.99817944	0.027722804
1.0	0.99962246	0.99909985	0.9972204	0.38645247	0.9859402	0.99451715	0.09713361	0.99992347	0.97162116	0.99947256
0.0	0.9830903	0.9680949	0.9871542	0.9951911	0.9360659	0.9768067	0.9788399	0.9784638	0.9806369	0.98576957
0.0	0.9830903	0.9680949	0.9871542	0.9951911	0.9360659	0.9768067	0.9788399	0.9784638	0.9806369	0.98576957
0.0	0.9830903	0.9680949	0.9871542	0.9951911	0.9360659	0.9768067	0.9788399	0.9784638	0.9806369	0.98576957
0.0	0.9830903	0.9680949	0.9871542	0.9951911	0.9360659	0.9768067	0.9788399	0.9784638	0.9806369	0.98576957
0.0	0.9830903	0.9680949	0.9871542	0.9951911	0.9360659	0.9768067	0.9788399	0.9784638	0.9806369	0.98576957
0.0	0.9830903	0.9680949	0.9871542	0.9951911	0.9360659	0.9768067	0.9788399	0.9784638	0.9806369	0.98576957
0.0	0.9669257	0.90730137	0.9816201	0.98498327	0.9838267	0.9969144	0.99606067	0.9963967	0.99779177	0.96420705
0.0	0.42674297	0.8944018	0.5693944	0.9094263	0.9042883	0.9510076	0.7503338	0.8883919	0.75639117	0.9415317
0.0	0.42674297	0.8944018	0.5693944	0.9094263	0.9042883	0.9510076	0.7503338	0.8883919	0.75639117	0.9415317
0.0	0.42674297	0.8944018	0.5693944	0.9094263	0.9042883	0.9510076	0.7503338	0.8883919	0.75639117	0.9415317
0.0	0.9968765	0.98842955	0.99535096	0.9942352	0.9951899	0.9878349	0.9647714	0.9992717	0.99761105	0.9960685
0.0	0.9985885	0.99198806	0.9980842	0.9918229	0.994073	0.99821556	0.99706954	0.9995192	0.99897563	0.9959437
0.0	0.9981658	0.99034786	0.996579	0.9865585	0.9908188	0.9966485	0.99634427	0.99924964	0.998418	0.9932986
0.0	0.9488958	0.9885886	0.9970156	0.97653484	0.9793076	0.9698771	0.9614024	0.99755836	0.99588805	0.9740132
0.0	0.9981658	0.99034786	0.996579	0.9865585	0.9908188	0.9966485	0.99634427	0.99924964	0.998418	0.9932986
0.0	0.9981658	0.99034786	0.996579	0.9865585	0.9908188	0.9966485	0.99634427	0.99924964	0.998418	0.9932986
0.0	0.9488958	0.9885886	0.9970156	0.97653484	0.9793076	0.9698771	0.9614024	0.99755836	0.99588805	0.9740132
0.0	0.999421	0.9951508	0.99916863	0.9994825	0.9976788	0.9994605	0.99929035	0.9998894	0.99970526	0.9990662
0.0	0.9830903	0.9680949	0.9871542	0.9951911	0.9360659	0.9768067	0.9788399	0.9784638	0.9806369	0.98576957
0.0	0.9830903	0.9680949	0.9871542	0.9951911	0.9360659	0.9768067	0.9788399	0.9784638	0.9806369	0.98576957
0.0	0.999421	0.9951508	0.99916863	0.9994825	0.9976788	0.9994605	0.99929035	0.9998894	0.99970526	0.9990662
0.0	0.9830903	0.9680949	0.9871542	0.9951911	0.9360659	0.9768067	0.9788399	0.9784638	0.9806369	0.98576957
0.0	0.9830903	0.9680949	0.9871542	0.9951911	0.9360659	0.9768067	0.9788399	0.9784638	0.9806369	0.98576957
0.0	0.9981658	0.99034786	0.996579	0.9865585	0.9908188	0.9966485	0.99634427	0.99924964	0.998418	0.9932986
0.0	0.9488958	0.9885886	0.9970156	0.9765347	0.9793076	0.9698771	0.9614024	0.99755836	0.99588805	0.9740132
0.0	0.9968765	0.98842955	0.99535096	0.9942352	0.9951899	0.9878349	0.9647714	0.9992717	0.99761105	0.9960685
0.0	0.9981658	0.99034786	0.996579	0.9865585	0.9908188	0.9966485	0.99634427	0.99924964	0.998418	0.9932986
0.0	0.999421	0.9951508	0.99916863	0.9994825	0.9976788	0.9994605	0.99929035	0.9998894	0.99970526	0.9990662
0.0	2.8067177e-05	0.00041486564	0.00020743898	9.244572e-05	5.6808796e-05	0.00013248062	0.0001367291	0.00020965129	0.00085335743	0.00015448766
0.0	0.06174472	0.0022999484	0.007104571	0.0030184775	0.089940816	0.0009254369	0.7993544	0.018370932	0.00053814996	0.0006726281
0.0	0.999421	0.9951508	0.99916863	0.9994825	0.9976788	0.9994605	0.99929035	0.9998894	0.99970526	0.9990662
0.0	0.9830903	0.9680949	0.9871542	0.9951911	0.9360659	0.9768067	0.9788399	0.9784638	0.9806369	0.98576957
0.0	0.999421	0.9951508	0.99916863	0.9994825	0.9976788	0.9994605	0.99929035	0.9998894	0.99970526	0.9990662
0.0	0.9830903	0.9680949	0.9871542	0.9951911	0.9360659	0.9768067	0.9788399	0.9784638	0.9806369	0.98576957
0.0	0.9830903	0.9680949	0.9871542	0.9951911	0.9360659	0.9768067	0.9788399	0.9784638	0.9806369	0.98576957
0.0	0.9830903	0.9680949	0.9871542	0.9951911	0.9360659	0.9768067	0.9788399	0.9784638	0.9806369	0.98576957
0.0	0.9830903	0.9680949	0.9871542	0.9951911	0.9360659	0.9768067	0.9788399	0.9784638	0.9806369	0.98576957
0.0	0.999421	0.9951508	0.99916863	0.9994825	0.9976788	0.9994605	0.99929035	0.9998894	0.99970526	0.9990662
0.0	0.9968765	0.98842955	0.99535096	0.9942352	0.9951899	0.9878349	0.9647714	0.9992717	0.99761105	0.9960685
0.0	0.9968765	0.98842955	0.99535096	0.9942352	0.9951899	0.9878349	0.9647714	0.9992717	0.99761105	0.9960685
0.0	0.9981658	0.99034786	0.996579	0.9865585	0.9908188	0.9966485	0.99634427	0.99924964	0.998418	0.9932986
0.0	0.9981658	0.99034786	0.996579	0.9865585	0.9908188	0.9966485	0.99634427	0.99924964	0.998418	0.9932986
0.0	0.27156898	0.1257194	0.73410606	0.81209636	0.20808469	0.014050205	0.0090659335	0.682746	0.80144006	0.04648926
0.0	0.28029656	0.14052446	0.7325898	0.8192504	0.23296833	0.0116076805	0.011016776	0.7009472	0.82787365	0.048815172
0.0	0.30246198	0.13058989	0.74398804	0.8316061	0.23580386	0.013225858	0.011516929	0.7202018	0.7882415	0.055287033
0.0	0.30304965	0.14609383	0.7445693	0.81814265	0.21089438	0.014437175	0.009358321	0.74819285	0.8093948	0.048760418
0.0	0.22978081	0.11139147	0.66355664	0.77878785	0.1747127	0.0085157305	0.0074138422	0.61426675	0.7222318	0.039066985
0.0	0.22978081	0.11139147	0.6635566	0.77878785	0.17471266	0.0085157305	0.0074138422	0.6142667	0.72223186	0.039066985
0.0	0.22978081	0.11139144	0.66355664	0.77878785	0.1747127	0.008515735	0.0074138422	0.6142667	0.72223186	0.039066967
0.0	0.22978081	0.11139144	0.66355664	0.77878785	0.1747127	0.0085157305	0.0074138422	0.6142667	0.72223186	0.039066967
0.0	0.22978085	0.11139147	0.66355664	0.77878773	0.1747127	0.008515735	0.0074138422	0.6142667	0.7222318	0.039066985
0.0	0.9488958	0.9885886	0.9970156	0.9765347	0.9793076	0.969877	0.9614024	0.99755836	0.99588805	0.9740132
0.0	0.9981658	0.99034786	0.996579	0.9865585	0.9908188	0.9966485	0.99634427	0.99924964	0.998418	0.9932986
0.0	0.9984577	0.9961403	0.9981974	0.99731207	0.9984282	0.9970329	0.99411076	0.99984705	0.9995191	0.99798584
0.0	0.99696165	0.97952497	6.330848e-05	0.00015667865	0.9866644	0.9963291	0.9002478	0.9992182	0.97412384	0.96686167
0.0	0.9995776	0.9877571	0.99498546	0.99975616	0.99965775	0.907898	0.9997744	0.9997193	0.9999497	0.9999565
0.0	0.9981658	0.99034786	0.996579	0.9865585	0.9908188	0.9966485	0.99634427	0.99924964	0.998418	0.9932986
0.0	0.0042066257	0.0025128233	0.0008962751	0.002108882	0.00026364095	0.0012963685	0.0011593567	0.16507496	0.00036593972	0.115687765
0.0	0.9830904	0.9680949	0.9871542	0.9951911	0.9360659	0.9768067	0.9788399	0.9784638	0.9806369	0.98576957
0.0	0.9830904	0.9680949	0.9871542	0.9951911	0.9360659	0.9768067	0.9788399	0.9784638	0.9806369	0.98576957
0.0	0.999421	0.9951508	0.99916863	0.9994825	0.9976788	0.9994605	0.99929035	0.9998894	0.99970526	0.9990662
0.0	0.9830903	0.9680949	0.9871542	0.9951911	0.9360659	0.9768067	0.9788399	0.9784638	0.9806369	0.98576957
0.0	0.9994023	0.9993868	0.999491	0.9988211	0.9992211	0.9997074	0.9995266	0.9998821	0.9999181	0.99956316
0.0	0.03242013	0.0011903549	0.022673104	0.0005545145	0.00017206401	0.012216859	0.002101181	0.99820924	0.0037367549	0.00049001357
0.0	0.991844	0.95062137	0.9761239	0.9920074	0.97072047	0.876332	0.99616736	0.9901619	0.99857306	0.9819463
0.0	0.999421	0.9951508	0.99916863	0.9994825	0.9976788	0.9994605	0.99929035	0.9998894	0.99970526	0.9990662
0.0	0.9830903	0.9680949	0.9871542	0.9951911	0.9360659	0.9768067	0.9788399	0.9784638	0.9806369	0.98576957
0.0	0.9830903	0.9680949	0.9871542	0.9951911	0.9360659	0.9768067	0.9788399	0.9784638	0.9806369	0.98576957
0.0	0.9830904	0.9680949	0.9871542	0.9951911	0.9360659	0.9768067	0.9788399	0.9784638	0.9806369	0.98576957
0.0	0.9830903	0.9680949	0.9871542	0.9951911	0.9360659	0.9768067	0.9788399	0.9784638	0.9806369	0.98576957
0.0	0.9830903	0.9680949	0.9871542	0.9951911	0.9360659	0.9768067	0.9788399	0.9784638	0.9806369	0.98576957
0.0	0.999421	0.9951508	0.99916863	0.9994825	0.9976788	0.9994605	0.99929035	0.9998894	0.99970526	0.9990662
0.0	0.90605533	0.75987846	0.9849267	0.98129416	0.9351979	0.7679468	0.20218825	0.9870703	0.99266523	0.84290123
0.0	0.993115	0.9901112	0.99523866	0.994898	0.9699996	0.9921185	0.99723476	0.99937075	0.997349	0.98784244
0.0	0.9985655	0.9902248	0.9991328	0.99904114	0.9923505	0.9937103	0.98905563	0.9993936	0.9989698	0.99778724
0.0	0.9830903	0.9680949	0.9871542	0.9951911	0.9360659	0.9768067	0.9788399	0.9784638	0.9806369	0.98576957
0.0	0.9968765	0.98842955	0.99535096	0.9942352	0.9951899	0.9878349	0.9647714	0.9992717	0.99761105	0.9960685
0.0	0.9981658	0.99034786	0.996579	0.9865585	0.9908188	0.9966485	0.99634427	0.99924964	0.998418	0.9932986
0.0	0.9488958	0.9885886	0.9970156	0.97653484	0.9793076	0.9698771	0.9614024	0.99755836	0.99588805	0.9740132
0.0	0.9981658	0.99034786	0.996579	0.9865585	0.9908188	0.9966485	0.99634427	0.99924964	0.998418	0.9932986
0.0	0.99349207	0.9906501	0.9958835	0.99529254	0.9724612	0.9927989	0.99747795	0.9994135	0.99761355	0.98784244
0.0	0.9982602	0.99108785	0.9969406	0.9882017	0.9921191	0.99689317	0.9966544	0.99930894	0.998533	0.9932986
0.0	0.9989982	0.9963582	0.9988267	0.9939366	0.9961516	0.99898654	0.99847	0.9996269	0.99913776	0.99823344
0.0	0.9830903	0.9680949	0.9871542	0.9951911	0.9360659	0.9768067	0.9788399	0.9784638	0.9806369	0.98576957
0.0	0.9830903	0.9680949	0.9871542	0.9951911	0.9360659	0.9768067	0.9788399	0.9784638	0.9806369	0.98576957
0.0	0.9830903	0.9680949	0.9871542	0.9951911	0.9360659	0.9768067	0.9788399	0.9784638	0.9806369	0.98576957
0.0	0.014747398	0.00534429	0.017972933	0.007281053	0.0024841796	0.0008374158	0.15622236	0.0038441797	0.0062321215	0.003955039
0.0	0.014747398	0.00534429	0.017972933	0.007281053	0.0024841796	0.0008374158	0.15622236	0.0038441797	0.0062321215	0.003955039
0.0	0.9830903	0.9680949	0.9871542	0.9951911	0.9360659	0.9768067	0.9788399	0.9784638	0.9806369	0.98576957
0.0	0.9830903	0.9680949	0.9871542	0.9951911	0.9360659	0.9768067	0.9788399	0.9784638	0.9806369	0.98576957
0.0	0.9830903	0.9680949	0.9871542	0.9951911	0.9360659	0.9768067	0.9788399	0.9784638	0.9806369	0.98576957
0.0	0.9968765	0.98842955	0.99535096	0.9942352	0.9951899	0.9878349	0.9647714	0.9992717	0.99761105	0.9960685
0.0	0.9968765	0.98842955	0.99535096	0.9942352	0.9951899	0.9878349	0.9647714	0.9992717	0.99761105	0.9960685
0.0	0.9981658	0.99034786	0.996579	0.9865585	0.9908188	0.9966485	0.99634427	0.99924964	0.998418	0.9932986
0.0	0.9981658	0.99034786	0.996579	0.9865585	0.9908188	0.9966485	0.99634427	0.99924964	0.998418	0.9932986
0.0	0.9830903	0.9680949	0.9871542	0.9951911	0.9360659	0.9768067	0.9788399	0.9784638	0.9806369	0.98576957
0.0	0.9488958	0.9885886	0.9970156	0.9765347	0.9793076	0.969877	0.9614024	0.99755836	0.99588805	0.9740132
0.0	0.94889593	0.9885886	0.9970156	0.9765347	0.9793076	0.969877	0.9614024	0.99755836	0.99588805	0.9740132
0.0	0.9981658	0.99034786	0.996579	0.9865585	0.9908188	0.9966485	0.99634427	0.99924964	0.998418	0.9932986
0.0	0.9981658	0.99034786	0.996579	0.9865585	0.9908188	0.9966485	0.99634427	0.99924964	0.998418	0.9932986
0.0	0.9830904	0.9680949	0.9871542	0.9951911	0.9360659	0.9768067	0.9788399	0.9784638	0.9806369	0.98576957
0.0	0.9830904	0.9680949	0.9871542	0.9951911	0.9360659	0.9768067	0.9788399	0.9784638	0.9806369	0.98576957
0.0	0.9830903	0.9680949	0.9871542	0.9951911	0.9360659	0.9768067	0.9788399	0.9784638	0.9806369	0.98576957
0.0	0.9830903	0.9680949	0.9871542	0.9951911	0.9360659	0.9768067	0.9788399	0.9784638	0.9806369	0.98576957
0.0	0.999421	0.9951508	0.99916863	0.9994825	0.9976788	0.9994605	0.99929035	0.9998894	0.99970526	0.9990662
0.0	0.9830904	0.9680949	0.9871542	0.9951911	0.9360659	0.9768067	0.9788399	0.9784638	0.9806369	0.98576957
0.0	0.9830903	0.9680949	0.9871542	0.9951911	0.9360659	0.9768067	0.9788399	0.9784638	0.9806369	0.98576957
0.0	0.999421	0.9951508	0.99916863	0.9994825	0.9976788	0.9994605	0.99929035	0.9998894	0.99970526	0.9990662
0.0	0.9830903	0.9680949	0.9871542	0.9951911	0.9360659	0.9768067	0.9788399	0.9784638	0.9806369	0.98576957
0.0	0.9830904	0.9680949	0.9871542	0.9951911	0.9360659	0.9768067	0.9788399	0.9784638	0.9806369	0.98576957
0.0	0.9996055	0.9970613	0.99927753	0.9995478	0.9985178	0.99963784	0.9993912	0.99992764	0.9998128	0.99934524
0.0	0.9830904	0.9680949	0.9871542	0.9951911	0.9360659	0.9768067	0.9788399	0.9784638	0.9806369	0.98576957
0.0	0.9830903	0.9680949	0.9871542	0.9951911	0.9360659	0.9768067	0.9788399	0.9784638	0.9806369	0.98576957
0.0	0.9830903	0.9680949	0.9871542	0.9951911	0.9360659	0.9768067	0.9788399	0.9784638	0.9806369	0.98576957
0.0	0.999421	0.9951508	0.99916863	0.9994825	0.9976788	0.9994605	0.99929035	0.9998894	0.99970526	0.9990662
0.0	0.999421	0.9951508	0.99916863	0.9994825	0.9976788	0.9994605	0.99929035	0.9998894	0.99970526	0.9990662
0.0	0.9830903	0.9680949	0.9871542	0.9951911	0.9360659	0.9768067	0.9788399	0.9784638	0.9806369	0.98576957
0.0	0.993115	0.9901112	0.99523866	0.994898	0.96999973	0.9921185	0.99723476	0.99937075	0.997349	0.98784244
0.0	0.00024218595	0.018209537	0.0009833331	0.00079315447	4.6370806e-05	0.0002419328	0.007294324	9.63645e-05	0.0017950723	0.00097366434
0.0	0.9968765	0.98842955	0.99535096	0.9942352	0.9951899	0.9878349	0.9647714	0.9992717	0.99761105	0.9960685
0.0	0.9981658	0.99034786	0.996579	0.9865585	0.9908188	0.9966485	0.99634427	0.99924964	0.998418	0.9932986
0.0	0.94889593	0.9885886	0.9970156	0.9765347	0.9793076	0.969877	0.9614024	0.99755836	0.99588805	0.9740132
0.0	0.9981658	0.99034786	0.996579	0.9865585	0.9908188	0.9966485	0.99634427	0.99924964	0.998418	0.9932986
0.0	0.90605533	0.75987834	0.9849267	0.98129416	0.9351979	0.7679468	0.20218825	0.9870703	0.99266523	0.84290123
0.0	0.9968765	0.98842955	0.99535096	0.9942352	0.9951899	0.9878349	0.9647714	0.9992717	0.99761105	0.9960685
0.0	0.9968765	0.98842955	0.99535096	0.9942352	0.9951899	0.9878349	0.9647714	0.9992717	0.99761105	0.9960685
0.0	0.9981658	0.99034786	0.996579	0.9865585	0.9908188	0.9966485	0.99634427	0.99924964	0.998418	0.9932986
0.0	0.9981658	0.99034786	0.996579	0.9865585	0.9908188	0.9966485	0.99634427	0.99924964	0.998418	0.9932986
0.0	0.9981658	0.99034786	0.996579	0.9865585	0.9908188	0.9966485	0.99634427	0.99924964	0.998418	0.9932986
0.0	0.9981658	0.99034786	0.996579	0.9865585	0.9908188	0.9966485	0.99634427	0.99924964	0.998418	0.9932986
0.0	0.999421	0.9951508	0.99916863	0.9994825	0.9976788	0.9994605	0.99929035	0.9998894	0.99970526	0.9990662
0.0	0.999421	0.9951508	0.99916863	0.9994825	0.9976788	0.9994605	0.99929035	0.9998894	0.99970526	0.9990662
0.0	0.9968765	0.98842955	0.99535096	0.9942352	0.9951899	0.9878349	0.9647714	0.9992717	0.99761105	0.9960685
0.0	0.9981658	0.99034786	0.996579	0.9865585	0.9908188	0.9966485	0.99634427	0.99924964	0.998418	0.9932986
0.0	0.9981658	0.99034786	0.996579	0.9865585	0.9908188	0.9966485	0.99634427	0.99924964	0.998418	0.9932986
0.0	0.999421	0.9951508	0.99916863	0.9994825	0.9976788	0.9994605	0.99929035	0.9998894	0.99970526	0.9990662
0.0	0.9830903	0.9680949	0.9871542	0.9951911	0.9360659	0.9768067	0.9788399	0.9784638	0.9806369	0.98576957
0.0	0.9830903	0.9680949	0.9871542	0.9951911	0.9360659	0.9768067	0.9788399	0.9784638	0.9806369	0.98576957
0.0	0.9830903	0.9680949	0.9871542	0.9951911	0.9360659	0.9768067	0.9788399	0.9784638	0.9806369	0.98576957
0.0	0.9830903	0.9680949	0.9871542	0.9951911	0.9360659	0.9768067	0.9788399	0.9784638	0.9806369	0.98576957
0.0	0.013375968	0.005110162	0.0010227424	0.019137548	0.0010212195	0.004085615	0.001633666	0.0013520033	0.0019110815	0.0017447859
0.0	0.013375968	0.0051101595	0.0010227424	0.019137539	0.0010212195	0.004085615	0.0016336668	0.0013520038	0.0019110815	0.0017447859
0.0	0.013375968	0.0051101595	0.0010227424	0.019137539	0.0010212195	0.004085615	0.0016336668	0.0013520033	0.0019110815	0.0017447859
0.0	0.013375955	0.0051101595	0.0010227428	0.019137548	0.0010212205	0.0040856106	0.001633666	0.0013520033	0.0019110815	0.0017447866
0.0	0.013375968	0.0051101595	0.0010227424	0.019137539	0.0010212195	0.004085615	0.0016336668	0.0013520038	0.0019110815	0.0017447859
0.0	0.013375968	0.005110162	0.0010227424	0.019137539	0.0010212195	0.004085615	0.0016336668	0.0013520033	0.0019110815	0.0017447859
0.0	0.013375968	0.005110162	0.0010227424	0.019137539	0.0010212195	0.004085615	0.0016336668	0.0013520038	0.0019110815	0.0017447859
0.0	0.013375962	0.0051101595	0.0010227428	0.019137548	0.0010212195	0.0040856106	0.001633666	0.0013520038	0.0019110815	0.0017447866
0.0	0.013375968	0.005110162	0.0010227424	0.019137539	0.0010212205	0.004085615	0.001633666	0.0013520038	0.0019110815	0.0017447859
0.0	0.013375968	0.005110162	0.0010227424	0.019137539	0.0010212205	0.004085615	0.001633666	0.0013520038	0.0019110815	0.0017447859
0.0	0.013375968	0.005110162	0.0010227424	0.019137539	0.0010212205	0.004085615	0.001633666	0.0013520038	0.0019110815	0.0017447859
0.0	0.013375962	0.0051101595	0.0010227428	0.019137548	0.0010212205	0.0040856125	0.001633666	0.0013520033	0.0019110815	0.0017447859
0.0	0.013375968	0.005110162	0.0010227424	0.019137539	0.0010212195	0.004085615	0.0016336668	0.0013520038	0.0019110815	0.0017447859
0.0	0.9830903	0.9680949	0.9871542	0.9951911	0.9360659	0.9768067	0.9788399	0.9784638	0.9806369	0.98576957
0.0	0.9830903	0.9680949	0.9871542	0.9951911	0.9360659	0.9768067	0.9788399	0.9784638	0.9806369	0.98576957
0.0	0.9830904	0.9680949	0.9871542	0.9951911	0.9360659	0.9768067	0.9788399	0.9784638	0.9806369	0.98576957
0.0	0.9830903	0.9680949	0.9871542	0.9951911	0.9360659	0.9768067	0.9788399	0.9784638	0.9806369	0.98576957
0.0	0.9830903	0.9680949	0.9871542	0.9951911	0.9360659	0.9768067	0.9788399	0.9784638	0.9806369	0.98576957
0.0	0.9830904	0.9680949	0.9871542	0.9951911	0.9360659	0.9768067	0.9788399	0.9784638	0.9806369	0.98576957
0.0	0.9830903	0.9680949	0.9871542	0.9951911	0.9360659	0.9768067	0.9788399	0.9784638	0.9806369	0.98576957
0.0	0.9830903	0.9680949	0.9871542	0.9951911	0.9360659	0.9768067	0.9788399	0.9784638	0.9806369	0.98576957
0.0	0.9830903	0.9680949	0.9871542	0.9951911	0.9360659	0.9768067	0.9788399	0.9784638	0.9806369	0.98576957
0.0	0.999421	0.9951508	0.99916863	0.9994825	0.9976788	0.9994605	0.99929035	0.9998894	0.99970526	0.9990662
0.0	0.9830903	0.9680949	0.9871542	0.9951911	0.9360659	0.9768067	0.9788399	0.9784638	0.9806369	0.98576957
0.0	0.9830903	0.9680949	0.9871542	0.9951911	0.9360659	0.9768067	0.9788399	0.9784638	0.9806369	0.98576957
0.0	0.9830903	0.9680949	0.9871542	0.9951911	0.9360659	0.9768067	0.9788399	0.9784638	0.9806369	0.98576957
0.0	0.9985655	0.9902248	0.9991328	0.99904114	0.9923505	0.9937103	0.98905563	0.9993936	0.9989698	0.99778724
0.0	0.99897766	0.996897	0.9990621	0.99412245	0.9973959	0.9991743	0.99878854	0.9997036	0.9991899	0.9986358
0.0	0.9981658	0.99034786	0.996579	0.9865585	0.9908188	0.9966485	0.99634427	0.99924964	0.998418	0.9932986
0.0	0.9830904	0.9680949	0.9871542	0.9951911	0.9360659	0.9768067	0.9788399	0.9784638	0.9806369	0.98576957
0.0	0.993115	0.9901112	0.99523866	0.994898	0.9699996	0.9921185	0.99723476	0.99937075	0.997349	0.98784244
0.0	0.39373547	0.087747626	0.04731723	0.37995678	0.5381102	0.09012736	0.15599348	0.46476063	0.59151036	0.18925704
0.0	0.99833196	0.98882	0.9990693	0.9988586	0.9872896	0.9927289	0.9930999	0.99949086	0.99934727	0.9968742
0.0	0.9830903	0.9680949	0.9871542	0.9951911	0.9360659	0.9768067	0.9788399	0.9784638	0.9806369	0.98576957
0.0	0.9830903	0.9680949	0.9871542	0.9951911	0.9360659	0.9768067	0.9788399	0.9784638	0.9806369	0.98576957
0.0	0.9830903	0.9680949	0.9871542	0.9951911	0.9360659	0.9768067	0.9788399	0.9784638	0.9806369	0.98576957
0.0	0.9830903	0.9680949	0.9871542	0.9951911	0.9360659	0.9768067	0.9788399	0.9784638	0.9806369	0.98576957
0.0	0.9830903	0.9680949	0.9871542	0.9951911	0.9360659	0.9768067	0.9788399	0.9784638	0.9806369	0.98576957
0.0	0.9993247	0.99711514	0.9989728	0.99860734	0.9964545	0.9988205	0.99845314	0.9996835	0.9993	0.9991036
0.0	0.999421	0.9951508	0.99916863	0.9994825	0.9976788	0.9994605	0.99929035	0.9998894	0.99970526	0.9990662
0.0	0.9830903	0.9680949	0.9871542	0.9951911	0.9360659	0.9768067	0.9788399	0.9784638	0.9806369	0.98576957
0.0	0.9985655	0.9902248	0.9991328	0.99904114	0.9923505	0.9937103	0.98905563	0.9993936	0.9989698	0.99778724
0.0	0.9985655	0.9902248	0.9991328	0.99904114	0.9923505	0.9937103	0.98905563	0.9993936	0.9989698	0.99778724
0.0	0.9985655	0.9902248	0.9991328	0.99904114	0.9923505	0.9937103	0.98905563	0.9993936	0.9989698	0.99778724
0.0	0.9985655	0.9902248	0.9991328	0.99904114	0.9923505	0.9937103	0.98905563	0.9993936	0.9989698	0.99778724
0.0	0.9985655	0.9902248	0.9991328	0.99904114	0.9923505	0.9937103	0.98905563	0.9993936	0.9989698	0.99778724
0.0	0.00017388337	4.05495e-05	0.120191984	0.00045885626	0.003216929	0.015210584	0.013404062	0.00038461588	0.46966118	0.0010149572
0.0	0.00024210238	0.00060460594	0.0012830788	0.06201065	0.009222785	0.0069074356	0.0025493612	0.011206993	0.0006020126	0.0009647043
0.0	0.9830903	0.9680949	0.9871542	0.9951911	0.9360659	0.9768067	0.9788399	0.9784638	0.9806369	0.98576957
0.0	0.9830903	0.9680949	0.9871542	0.9951911	0.9360659	0.9768067	0.9788399	0.9784638	0.9806369	0.98576957
0.0	0.72871166	0.030719673	0.38652307	0.07322098	0.27401033	0.04741238	0.18613134	0.48008183	0.10500182	0.27628893
0.0	0.9986772	0.9954892	0.9979196	0.9986325	0.9952361	0.99608433	0.9960145	0.9997135	0.99910575	0.9990319
0.0	0.9830903	0.9680949	0.9871542	0.9951911	0.9360659	0.9768067	0.9788399	0.9784638	0.9806369	0.98576957
0.0	0.9982278	0.993826	0.9972071	0.9898392	0.991463	0.99721515	0.9973738	0.9994748	0.99852633	0.9947495
0.0	0.9830903	0.9680949	0.9871542	0.9951911	0.9360659	0.9768067	0.9788399	0.9784638	0.9806369	0.98576957
0.0	0.9830903	0.9680949	0.9871542	0.9951911	0.9360659	0.9768067	0.9788399	0.9784638	0.9806369	0.98576957
0.0	0.9830903	0.9680949	0.9871542	0.9951911	0.9360659	0.9768067	0.9788399	0.9784638	0.9806369	0.98576957
0.0	0.9830903	0.9680949	0.9871542	0.9951911	0.9360659	0.9768067	0.9788399	0.9784638	0.9806369	0.98576957
0.0	0.9830903	0.9680949	0.9871542	0.9951911	0.9360659	0.9768067	0.9788399	0.9784638	0.9806369	0.98576957
0.0	0.9830903	0.9680949	0.9871542	0.9951911	0.9360659	0.9768067	0.9788399	0.9784638	0.9806369	0.98576957
0.0	0.9830903	0.9680949	0.9871542	0.9951911	0.9360659	0.9768067	0.9788399	0.9784638	0.9806369	0.98576957
0.0	0.99864167	0.9949418	0.99832517	0.9985184	0.99339116	0.99638003	0.9960621	0.9997261	0.9991252	0.99918383
0.0	0.9830903	0.9680949	0.9871542	0.9951911	0.9360659	0.9768067	0.9788399	0.9784638	0.9806369	0.98576957
0.0	0.9830903	0.9680949	0.9871542	0.9951911	0.9360659	0.9768067	0.9788399	0.9784638	0.9806369	0.98576957
0.0	0.9830903	0.9680949	0.9871542	0.9951911	0.9360659	0.9768067	0.9788399	0.9784638	0.9806369	0.98576957
0.0	0.9830903	0.9680949	0.9871542	0.9951911	0.9360659	0.9768067	0.9788399	0.9784638	0.9806369	0.98576957
0.0	0.9830903	0.9680949	0.9871542	0.9951911	0.9360659	0.9768067	0.9788399	0.9784638	0.9806369	0.98576957
0.0	0.9993247	0.99711514	0.9989728	0.99860734	0.9964545	0.9988205	0.99845314	0.9996835	0.9993	0.9991036
0.0	0.9830903	0.9680949	0.9871542	0.9951911	0.9360659	0.9768067	0.9788399	0.9784638	0.9806369	0.98576957
0.0	0.9830903	0.9680949	0.9871542	0.9951911	0.9360659	0.9768067	0.9788399	0.9784638	0.9806369	0.98576957
0.0	0.9830903	0.9680949	0.9871542	0.9951911	0.9360659	0.9768067	0.9788399	0.9784638	0.9806369	0.98576957
0.0	0.9830903	0.9680949	0.9871542	0.9951911	0.9360659	0.9768067	0.9788399	0.9784638	0.9806369	0.98576957
0.0	0.9830903	0.9680949	0.9871542	0.9951911	0.9360659	0.9768067	0.9788399	0.9784638	0.9806369	0.98576957
0.0	0.9830903	0.9680949	0.9871542	0.9951911	0.9360659	0.9768067	0.9788399	0.9784638	0.9806369	0.98576957
0.0	0.9943533	0.99170613	0.99775726	0.99647623	0.9818232	0.99603516	0.99796057	0.99961406	0.99866664	0.99096805
0.0	0.99805176	0.99593073	0.9982413	0.9975407	0.9980622	0.9956713	0.990175	0.9996487	0.99965537	0.9986009
0.0	0.8832841	0.950349	0.79776406	0.7276632	0.38433382	0.18086614	0.5794835	0.22709373	0.9475423	0.64759856
0.0	0.99823123	0.90736806	0.9130243	0.65773284	0.9844044	0.97475696	0.064479	0.25395194	0.96379906	0.6094537
0.0	0.60997784	0.7472358	0.29109663	0.23077051	0.06780857	0.20131452	0.10974826	0.5599475	0.74483174	0.43784714
0.0	0.6723981	0.8110981	0.86949044	0.61675745	0.12880833	0.18406421	0.7709422	0.86496085	0.9905096	0.88064826
0.0	0.91683215	0.6810925	0.4675601	0.661942	0.061649404	0.7012942	0.2505096	0.18876673	0.9803186	0.96808827
0.0	0.9695314	0.91654044	0.89268124	0.76145595	0.9849915	0.7371192	0.57450503	0.60469735	0.9846884	0.75846153
0.0	0.74639726	0.8974271	0.17789105	0.20612907	0.30185243	0.07992554	0.15939638	0.11342956	0.64691424	0.19814481
0.0	0.9060649	0.89483154	0.32564256	0.63600814	0.07898776	0.095065795	0.7284182	0.52224815	0.8308337	0.49075887
0.0	0.34103665	0.32774833	0.00035680732	0.063698	0.12500043	0.4841013	0.8000363	0.89751196	0.08632769	0.35331297
0.0	0.9995876	0.999813	0.9999316	0.9994318	0.9981084	0.99981683	0.9998927	0.99990225	0.99998534	0.99975175
0.0	0.0030173254	0.0011727957	0.00049410894	0.0010952281	0.0016137871	0.0003083657	0.00041318903	0.00046505808	0.0006545297	0.0013652042
0.0	0.0019341819	0.00061326433	0.0011724702	0.0035619857	0.006933668	0.0002922241	0.0024073208	0.003961094	0.14620785	0.0026157943
0.0	0.02632357	0.02892492	0.0001965648	0.11292966	0.4141409	0.6790171	0.49118283	0.16418031	0.13447332	0.082723804
0.0	0.8047077	0.45846513	0.7746605	0.96958363	0.57263005	0.6908378	0.88714164	0.98966575	0.8015191	0.26444915
0.0	0.9958378	0.9957547	0.99871194	0.99694747	0.99067336	0.99791723	0.99875915	0.9996996	0.999166	0.9962459
0.0	0.99871266	0.99602664	0.9990752	0.99222857	0.9967121	0.9990225	0.99861205	0.9996482	0.9992859	0.997521
0.0	0.9940435	0.99258864	0.9959203	0.9908408	0.98465145	0.98115206	0.9889783	0.9951912	0.9976695	0.9888209
0.0	0.9830903	0.9680949	0.9871542	0.9951911	0.9360659	0.9768067	0.9788399	0.9784638	0.9806369	0.98576957
0.0	0.9982685	0.98964477	0.9988104	0.99872285	0.9937968	0.9989712	0.9989498	0.9996544	0.9991272	0.9964849
0.0	0.9978084	0.99119276	0.9963658	0.9978847	0.9889635	0.9926634	0.9922805	0.99946374	0.9983223	0.9986168
0.0	0.9830903	0.9680949	0.9871542	0.9951911	0.9360659	0.9768067	0.9788399	0.9784638	0.9806369	0.98576957
0.0	0.9968765	0.98842955	0.99535096	0.9942352	0.9951899	0.9878349	0.9647714	0.9992717	0.99761105	0.9960685
0.0	0.9921306	0.103828244	0.41688922	0.99808645	0.99973243	0.15111952	0.98972565	0.9971353	0.9962424	0.9998443
0.0	0.99869764	0.9950395	0.99824786	0.9986444	0.997148	0.99591726	0.99780303	0.99971	0.9996424	0.99899226
0.0	0.9992467	0.9991892	0.99939764	0.99906176	0.99777216	0.99863535	0.99924374	0.9998185	0.99987423	0.99968255
0.0	0.99653155	0.99371004	0.99777585	0.9962435	0.9891915	0.99694985	0.9988061	0.9996748	0.9987883	0.9956654
0.0	0.008948563	0.0028135132	0.013844677	0.008480892	0.015373446	0.0013786389	0.0034167268	0.009660011	0.012603284	0.0053506456
0.0	0.99393904	0.9919354	0.99565977	0.9959853	0.9729241	0.99342984	0.9978448	0.99949276	0.99805	0.9895783
0.0	0.008948563	0.0028135132	0.013844677	0.008480892	0.015373446	0.0013786382	0.0034167287	0.009660011	0.012603278	0.0053506456
0.0	0.99393904	0.9919354	0.99565977	0.9959853	0.9729241	0.99342984	0.9978448	0.99949276	0.99805	0.9895783
0.0	0.9830903	0.9680949	0.9871542	0.9951911	0.9360659	0.9768067	0.9788399	0.9784638	0.9806369	0.98576957
0.0	0.9830904	0.9680949	0.9871542	0.9951911	0.9360659	0.9768067	0.9788399	0.9784638	0.9806369	0.98576957
0.0	0.9830903	0.9680949	0.9871542	0.9951911	0.9360659	0.9768067	0.9788399	0.9784638	0.9806369	0.98576957
0.0	0.999421	0.9951508	0.99916863	0.9994825	0.9976788	0.9994605	0.99929035	0.9998894	0.99970526	0.9990662
0.0	0.9830903	0.9680949	0.9871542	0.9951911	0.9360659	0.9768067	0.9788399	0.9784638	0.9806369	0.98576957
0.0	0.9985655	0.9902248	0.9991328	0.99904114	0.9923505	0.9937103	0.98905563	0.9993936	0.9989698	0.99778724
0.0	0.9830903	0.9680949	0.9871542	0.9951911	0.9360659	0.9768067	0.9788399	0.9784638	0.9806369	0.98576957
0.0	0.999421	0.9951508	0.99916863	0.9994825	0.9976788	0.9994605	0.99929035	0.9998894	0.99970526	0.9990662
0.0	0.9830903	0.9680949	0.9871542	0.9951911	0.9360659	0.9768067	0.9788399	0.9784638	0.9806369	0.98576957
0.0	2.8067177e-05	0.00041486564	0.00020743898	9.244572e-05	5.6808796e-05	0.00013248062	0.0001367291	0.00020965129	0.00085335743	0.00015448766
0.0	0.9830904	0.9680949	0.9871542	0.9951911	0.9360659	0.9768067	0.9788399	0.9784638	0.9806369	0.98576957
0.0	0.9830903	0.9680949	0.9871542	0.9951911	0.9360659	0.9768067	0.9788399	0.9784638	0.9806369	0.98576957
0.0	0.999421	0.9951508	0.99916863	0.9994825	0.9976788	0.9994605	0.99929035	0.9998894	0.99970526	0.9990662
0.0	0.9830903	0.9680949	0.9871542	0.9951911	0.9360659	0.9768067	0.9788399	0.9784638	0.9806369	0.98576957
0.0	0.99875855	0.9974196	0.99929273	0.9994916	0.99467874	0.9982161	0.9984218	0.999741	0.99961853	0.99934274
0.0	0.999421	0.9951508	0.99916863	0.9994825	0.9976788	0.9994605	0.99929035	0.9998894	0.99970526	0.9990662
0.0	0.9830903	0.9680949	0.9871542	0.9951911	0.9360659	0.9768067	0.9788399	0.9784638	0.9806369	0.98576957
0.0	2.8067177e-05	0.00041486564	0.00020743898	9.244572e-05	5.6808796e-05	0.00013248062	0.0001367291	0.00020965129	0.00085335743	0.00015448766
0.0	0.9958876	0.99447036	0.99697137	0.9972978	0.9808019	0.9979791	0.99842083	0.999548	0.99864	0.99375737
0.0	0.008948563	0.0028135132	0.013844677	0.008480892	0.015373446	0.0013786389	0.0034167268	0.009660011	0.012603284	0.0053506405
0.0	0.7482712	0.013430517	0.061704032	0.037797105	0.2881708	0.020888032	0.9742813	0.09642693	0.04582607	0.008667542
0.0	0.2862391	0.048277203	0.0944139	0.017435335	0.82456374	0.0008143636	0.0045623635	0.044285603	0.4745856	0.011531954
0.0	0.9983772	0.9963965	0.9977654	0.99677664	0.99797267	0.9964792	0.98932767	0.9997731	0.99948716	0.9985953
0.0	0.9830903	0.9680949	0.9871542	0.9951911	0.9360659	0.9768067	0.9788399	0.9784638	0.9806369	0.98576957
0.0	0.9830903	0.9680949	0.9871542	0.9951911	0.9360659	0.9768067	0.9788399	0.9784638	0.9806369	0.98576957
0.0	0.9830903	0.9680949	0.9871542	0.9951911	0.9360659	0.9768067	0.9788399	0.9784638	0.9806369	0.98576957
0.0	0.9830903	0.9680949	0.9871542	0.9951911	0.9360659	0.9768067	0.9788399	0.9784638	0.9806369	0.98576957
0.0	0.9830904	0.9680949	0.9871542	0.9951911	0.9360659	0.9768067	0.9788399	0.9784638	0.9806369	0.98576957
0.0	0.9830903	0.9680949	0.9871542	0.9951911	0.9360659	0.9768067	0.9788399	0.9784638	0.9806369	0.98576957
0.0	0.9830903	0.9680949	0.9871542	0.9951911	0.9360659	0.9768067	0.9788399	0.9784638	0.9806369	0.98576957
0.0	0.99653155	0.99371004	0.99777585	0.9962435	0.9891915	0.99694985	0.9988061	0.9996748	0.9987883	0.9956654
0.0	0.9830903	0.9680949	0.9871542	0.9951911	0.9360659	0.9768067	0.9788399	0.9784638	0.9806369	0.98576957
0.0	0.9968817	0.99178946	0.9942893	0.9967084	0.98986244	0.9612062	0.984279	0.9985245	0.99853826	0.9906239
0.0	0.99440706	0.99210995	0.9964683	0.99589634	0.97798425	0.994575	0.998049	0.9995105	0.9980781	0.9914921
0.0	0.008948563	0.0028135132	0.013844671	0.008480892	0.015373446	0.0013786382	0.0034167268	0.0096600065	0.012603278	0.0053506456
0.0	0.008948563	0.0028135132	0.013844665	0.008480892	0.015373446	0.0013786382	0.0034167287	0.009660011	0.012603278	0.0053506405
0.0	0.002321575	0.000705652	0.0008276342	0.0035619827	0.0061615417	0.00029547277	0.0014624114	0.002934084	0.07010912	0.002457528
0.0	0.9830903	0.9680949	0.9871542	0.9951911	0.9360659	0.9768067	0.9788399	0.9784638	0.9806369	0.98576957
0.0	0.008948563	0.0028135132	0.013844665	0.008480892	0.015373446	0.0013786382	0.0034167287	0.0096600065	0.012603278	0.0053506456
0.0	0.9968765	0.98842955	0.99535096	0.9942352	0.9951899	0.9878349	0.9647714	0.9992717	0.99761105	0.9960685
0.0	0.9830904	0.9680949	0.9871542	0.9951911	0.9360659	0.9768067	0.9788399	0.9784638	0.9806369	0.98576957
0.0	0.9830903	0.9680949	0.9871542	0.9951911	0.9360659	0.9768067	0.9788399	0.9784638	0.9806369	0.98576957
0.0	0.9830903	0.9680949	0.9871542	0.9951911	0.9360659	0.9768067	0.9788399	0.9784638	0.9806369	0.98576957
0.0	0.993115	0.9901112	0.99523866	0.994898	0.9699996	0.9921185	0.99723476	0.99937075	0.997349	0.98784244
0.0	0.9830903	0.9680949	0.9871542	0.9951911	0.9360659	0.9768067	0.9788399	0.9784638	0.9806369	0.98576957
0.0	0.9830904	0.9680949	0.9871542	0.9951911	0.9360659	0.9768067	0.9788399	0.9784638	0.9806369	0.98576957
0.0	0.9830903	0.9680949	0.9871542	0.9951911	0.9360659	0.9768067	0.9788399	0.9784638	0.9806369	0.98576957
0.0	0.9830904	0.9680949	0.9871542	0.9951911	0.9360659	0.9768067	0.9788399	0.9784638	0.9806369	0.98576957
0.0	0.31514052	0.81593335	0.97722113	0.9702777	0.3483737	0.22437088	0.8214878	0.8191686	0.84551126	0.7552906
0.0	0.9830903	0.9680949	0.9871542	0.9951911	0.9360659	0.9768067	0.9788399	0.9784638	0.9806369	0.98576957
0.0	0.9830903	0.9680949	0.9871542	0.9951911	0.9360659	0.9768067	0.9788399	0.9784638	0.9806369	0.98576957
0.0	0.9991472	0.99824727	0.99912196	0.99964225	0.9953833	0.9979931	0.9989802	0.9998399	0.99950993	0.99899083
0.0	0.9830903	0.9680949	0.9871542	0.9951911	0.9360659	0.9768067	0.9788399	0.9784638	0.9806369	0.98576957
0.0	0.008948563	0.0028135132	0.013844671	0.008480892	0.015373446	0.0013786389	0.0034167287	0.009660011	0.012603278	0.0053506405
0.0	0.9830903	0.9680949	0.9871542	0.9951911	0.9360659	0.9768067	0.9788399	0.9784638	0.9806369	0.98576957
0.0	0.8481202	0.0012129113	0.35320246	0.89053744	0.9680244	0.94016033	0.001671526	0.040473584	0.028702976	0.93587345
0.0	0.9830903	0.9680949	0.9871542	0.9951911	0.9360659	0.9768067	0.9788399	0.9784638	0.9806369	0.98576957
0.0	0.008948563	0.0028135132	0.013844677	0.008480892	0.015373446	0.0013786382	0.0034167268	0.0096600065	0.012603278	0.0053506405
0.0	0.31514052	0.8159334	0.97722113	0.9702777	0.34837383	0.22437084	0.8214878	0.8191688	0.8455113	0.7552907
0.0	0.9968765	0.98842955	0.99535096	0.9942352	0.9951899	0.9878349	0.9647714	0.9992717	0.99761105	0.9960685
0.0	0.9830903	0.9680949	0.9871542	0.9951911	0.9360659	0.9768067	0.9788399	0.9784638	0.9806369	0.98576957
0.0	0.9970783	0.98979443	0.9957705	0.99460644	0.9949639	0.9902446	0.9669368	0.99939275	0.9980117	0.996407
0.0	0.0071936413	0.37127483	0.09689344	0.0015751738	0.06883072	0.00036620465	0.038406976	0.54438096	0.7207124	0.0017925024
0.0	0.021198872	0.004885086	0.019334875	0.015470538	0.02555339	0.007082807	0.0055507724	0.017214656	0.027930815	0.008599719
0.0	0.9986431	0.99560744	0.9976472	0.9985447	0.993338	0.9959655	0.994941	0.9996263	0.99894005	0.99904007
0.0	0.9830903	0.9680949	0.9871542	0.9951911	0.9360659	0.9768067	0.9788399	0.9784638	0.9806369	0.98576957
0.0	0.99869764	0.9950395	0.99824786	0.9986444	0.997148	0.99591726	0.99780303	0.99971	0.9996424	0.99899226
0.0	0.9830903	0.9680949	0.9871542	0.9951911	0.9360659	0.9768067	0.9788399	0.9784638	0.9806369	0.98576957
0.0	0.0019341819	0.00061326433	0.0011724702	0.0035619857	0.006933668	0.0002922241	0.0024073208	0.003961094	0.14620782	0.0026157943
0.0	0.002321575	0.00070565235	0.0008276342	0.0035619827	0.0061615417	0.00029547277	0.0014624114	0.002934084	0.07010912	0.002457528
0.0	0.9985347	0.99427235	0.9990953	0.9989724	0.99494475	0.9993286	0.99904567	0.9997104	0.9993567	0.9976514
0.0	0.010237208	0.0028135132	0.016641753	0.00892188	0.017442698	0.0015058409	0.0037756306	0.0118713975	0.014811966	0.005796967
0.0	0.012711489	0.0059110015	0.020192506	0.011858695	0.022563526	0.0029971988	0.0041390243	0.01693871	0.020109165	0.0074339295
0.0	0.7162902	0.62999773	0.5183318	0.18532199	0.5870033	0.7004633	0.7980496	0.9049252	0.9830619	0.91462004
0.0	0.06100396	0.0872422	0.22065687	0.0036076733	0.18101148	0.009088442	0.0659141	0.004782972	0.030009326	0.00034898298
0.0	0.99688184	0.99178946	0.9942893	0.9967084	0.98986244	0.9612062	0.984279	0.9985245	0.99853826	0.9906239
0.0	0.9830903	0.9680949	0.9871542	0.9951911	0.9360659	0.9768067	0.9788399	0.9784638	0.9806369	0.98576957
0.0	0.56647646	0.5447263	0.8626705	0.50466484	0.33301225	0.37372357	0.28827637	0.9445619	0.9604312	0.44008085
0.0	0.9968765	0.98842955	0.99535096	0.9942352	0.9951899	0.9878349	0.9647714	0.9992717	0.99761105	0.9960685
0.0	0.994735	0.9819947	0.97373337	0.9568177	0.99214596	0.97023576	0.99569184	0.99947447	0.9986759	0.92180246
0.0	0.9830904	0.9680949	0.9871542	0.9951911	0.9360659	0.9768067	0.9788399	0.9784638	0.9806369	0.98576957
0.0	0.9830903	0.9680949	0.9871542	0.9951911	0.9360659	0.9768067	0.9788399	0.9784638	0.9806369	0.98576957
0.0	0.9830903	0.9680949	0.9871542	0.9951911	0.9360659	0.9768067	0.9788399	0.9784638	0.9806369	0.98576957
0.0	0.999421	0.9951508	0.99916863	0.9994825	0.9976788	0.9994605	0.99929035	0.9998894	0.99970526	0.9990662
0.0	0.9993944	0.99892384	0.9995177	0.99972636	0.9978131	0.99861395	0.99933416	0.9998841	0.99969983	0.9994711
0.0	0.9830903	0.9680949	0.9871542	0.9951911	0.9360659	0.9768067	0.9788399	0.9784638	0.9806369	0.98576957
0.0	0.9830903	0.9680949	0.9871542	0.9951911	0.9360659	0.9768067	0.9788399	0.9784638	0.9806369	0.98576957
0.0	0.9830903	0.9680949	0.9871542	0.9951911	0.9360659	0.9768067	0.9788399	0.9784638	0.9806369	0.98576957
0.0	0.993115	0.9901112	0.99523866	0.994898	0.96999973	0.9921185	0.99723476	0.99937075	0.997349	0.98784244
0.0	0.9830903	0.9680949	0.9871542	0.9951911	0.9360659	0.9768067	0.9788399	0.9784638	0.9806369	0.98576957
0.0	0.98536325	0.84673226	0.9818095	0.99270964	0.98023707	0.9674172	0.9627334	0.9974503	0.992816	0.9803836
0.0	0.9981658	0.99034786	0.996579	0.9865585	0.9908188	0.9966485	0.99634427	0.99924964	0.998418	0.9932986
0.0	0.9830903	0.9680949	0.9871542	0.9951911	0.9360659	0.9768067	0.9788399	0.9784638	0.9806369	0.98576957
0.0	0.99735534	0.9641318	0.9965809	0.99602306	0.9764593	0.97694266	0.9247916	0.9993086	0.9982299	0.99410063
0.0	0.8033935	0.77467775	0.31905723	0.0037064587	0.91324365	0.98685837	0.89716256	0.9602189	0.90071875	0.78636926
0.0	0.00268858	0.0033424064	0.0018746743	0.0020936222	0.00038540154	0.005594475	0.0015768199	0.0044841766	0.00024808673	0.0016506298
0.0	0.010542458	6.9157104e-05	0.0007599005	0.0024186554	0.017566849	0.00048339105	0.010025168	0.0017267893	0.00016370944	0.00052661984
0.0	0.9830903	0.9680949	0.9871542	0.9951911	0.9360659	0.9768067	0.9788399	0.9784638	0.9806369	0.98576957
0.0	0.9830903	0.9680949	0.9871542	0.9951911	0.9360659	0.9768067	0.9788399	0.9784638	0.9806369	0.98576957
0.0	0.9978084	0.99119276	0.9963658	0.9978847	0.9889635	0.9926634	0.9922805	0.99946374	0.9983223	0.9986168
0.0	0.9996026	0.99870133	0.9996213	0.99932814	0.9984983	0.9992803	0.9992192	0.9998067	0.9997359	0.9995808
0.0	0.9991472	0.99824727	0.99912196	0.99964225	0.9953833	0.9979931	0.9989802	0.9998399	0.99950993	0.99899083
0.0	0.9994999	0.99767977	0.9992804	0.9989033	0.9965109	0.9989943	0.99873215	0.99973434	0.99961686	0.99929726
0.0	0.9830904	0.9680949	0.9871542	0.9951911	0.9360659	0.9768067	0.9788399	0.9784638	0.9806369	0.98576957
0.0	0.008948563	0.0028135132	0.013844665	0.008480892	0.015373446	0.0013786389	0.0034167268	0.009660011	0.012603278	0.0053506456
0.0	0.004703772	0.0017144824	0.006325954	0.005032476	0.0027482584	0.00043334346	0.0014017832	0.0037275443	0.0040518316	0.0013233627
0.0	0.96518296	0.8258638	0.90893626	0.8055932	0.88795364	0.9582274	0.89801985	0.99096173	0.9533949	0.73433715
0.0	0.0014935809	0.00047674146	0.00045440733	0.00066637044	0.0015273505	0.0019424537	0.0016254637	0.0068213567	0.0005440416	0.0038936166
0.0	0.0014935809	0.00047674146	0.00045440733	0.00066637044	0.0015273505	0.0019424537	0.0016254637	0.0068213567	0.0005440416	0.0038936166
0.0	0.9968817	0.99178946	0.9942893	0.9967084	0.98986244	0.9612062	0.984279	0.9985245	0.99853826	0.9906239
0.0	0.00017004645	0.09585095	0.0043160175	0.82542324	0.19882025	0.0017753873	0.2745757	0.896758	0.0023737408	0.020947946
0.0	0.9830903	0.9680949	0.9871542	0.9951911	0.9360659	0.9768067	0.9788399	0.9784638	0.9806369	0.98576957
0.0	0.9830903	0.9680949	0.9871542	0.9951911	0.9360659	0.9768067	0.9788399	0.9784638	0.9806369	0.98576957
0.0	0.9830903	0.9680949	0.9871542	0.9951911	0.9360659	0.9768067	0.9788399	0.9784638	0.9806369	0.98576957
0.0	2.8067177e-05	0.00041486564	0.00020743898	9.244572e-05	5.6808796e-05	0.00013248062	0.0001367291	0.00020965129	0.00085335743	0.00015448766
0.0	0.06174478	0.0022999484	0.007104574	0.0030184775	0.089940816	0.0009254369	0.7993544	0.018370941	0.00053814996	0.0006726281
0.0	0.9830903	0.9680949	0.9871542	0.9951911	0.9360659	0.9768067	0.9788399	0.9784638	0.9806369	0.98576957
0.0	0.9830903	0.9680949	0.9871542	0.9951911	0.9360659	0.9768067	0.9788399	0.9784638	0.9806369	0.98576957
0.0	0.999421	0.9951508	0.99916863	0.9994825	0.9976788	0.9994605	0.99929035	0.9998894	0.99970526	0.9990662
0.0	0.99688184	0.99178946	0.9942893	0.9967084	0.98986244	0.9612062	0.984279	0.9985245	0.99853826	0.9906239
0.0	0.99909174	0.9865319	0.9984427	0.999537	0.9982218	0.99937004	0.9995664	0.99970657	0.9994796	0.9994855
0.0	0.06174472	0.0022999484	0.007104571	0.0030184789	0.089940816	0.0009254369	0.7993544	0.018370928	0.00053814973	0.0006726281
0.0	0.6214649	0.26965466	0.8800143	0.9230639	0.5723085	0.7202228	0.55082315	0.7647748	0.4891804	0.13996822
0.0	0.9830904	0.9680949	0.9871542	0.9951911	0.9360659	0.9768067	0.9788399	0.9784638	0.9806369	0.98576957
0.0	0.9830903	0.9680949	0.9871542	0.9951911	0.9360659	0.9768067	0.9788399	0.9784638	0.9806369	0.98576957
0.0	0.9830903	0.9680949	0.9871542	0.9951911	0.9360659	0.9768067	0.9788399	0.9784638	0.9806369	0.98576957
0.0	0.008948563	0.0028135132	0.013844677	0.008480892	0.015373446	0.0013786389	0.0034167268	0.009660011	0.012603278	0.0053506405
0.0	0.9830903	0.9680949	0.9871542	0.9951911	0.9360659	0.9768067	0.9788399	0.9784638	0.9806369	0.98576957
0.0	0.008948563	0.0028135132	0.013844677	0.008480892	0.015373446	0.0013786389	0.0034167287	0.0096600065	0.012603284	0.0053506405
0.0	0.010354417	0.0031556631	0.013872895	0.009489357	0.01567067	0.0017441997	0.0036787395	0.011969565	0.015220586	0.0058069625
0.0	0.9830903	0.9680949	0.9871542	0.9951911	0.9360659	0.9768067	0.9788399	0.9784638	0.9806369	0.98576957
0.0	0.016537605	0.9680949	0.38232335	0.87551785	0.32855946	0.00028965448	0.0012123291	0.0032794462	0.05140971	0.03265155
0.0	0.010163137	0.0027022336	0.015243424	0.00861813	0.0153327305	0.0017491198	0.0037879904	0.010479633	0.013857183	0.0064839
0.0	0.9993247	0.99711514	0.9989728	0.99860734	0.9964545	0.9988205	0.99845314	0.9996835	0.9993	0.9991036
0.0	0.9993247	0.99711514	0.9989728	0.99860734	0.9964545	0.9988205	0.99845314	0.9996835	0.9993	0.9991036
0.0	0.999421	0.9951508	0.99916863	0.9994825	0.9976788	0.9994605	0.99929035	0.9998894	0.99970526	0.9990662
0.0	2.8067177e-05	0.00041486564	0.00020743898	9.244572e-05	5.6808796e-05	0.00013248062	0.0001367291	0.00020965129	0.00085335743	0.00015448766
0.0	0.06174478	0.0022999484	0.007104571	0.0030184789	0.089940816	0.0009254369	0.7993544	0.018370936	0.00053814996	0.0006726281
0.0	0.999421	0.9951508	0.99916863	0.9994825	0.9976788	0.9994605	0.99929035	0.9998894	0.99970526	0.9990662
0.0	2.8067177e-05	0.00041486564	0.00020743917	9.244572e-05	5.6808796e-05	0.00013248062	0.0001367291	0.00020965129	0.00085335743	0.00015448766
0.0	0.06174472	0.0022999484	0.007104571	0.0030184775	0.089940816	0.0009254369	0.7993543	0.018370936	0.00053814973	0.0006726281
0.0	0.9993247	0.99711514	0.9989728	0.99860734	0.9964545	0.9988205	0.99845314	0.9996835	0.9993	0.9991036
0.0	0.999421	0.9951508	0.99916863	0.9994825	0.9976788	0.9994605	0.99929035	0.9998894	0.99970526	0.9990662
0.0	2.8067177e-05	0.00041486564	0.00020743898	9.244572e-05	5.6808796e-05	0.00013248062	0.0001367291	0.00020965129	0.00085335743	0.00015448766
0.0	0.061744735	0.0022999484	0.007104574	0.0030184789	0.089940816	0.0009254373	0.7993544	0.018370932	0.00053814996	0.0006726281
0.0	0.9993247	0.99711514	0.9989728	0.99860734	0.9964545	0.9988205	0.99845314	0.9996835	0.9993	0.9991036
0.0	0.999421	0.9951508	0.99916863	0.9994825	0.9976788	0.9994605	0.99929035	0.9998894	0.99970526	0.9990662
0.0	2.8067177e-05	0.00041486564	0.00020743898	9.244572e-05	5.6808796e-05	0.00013248062	0.0001367291	0.00020965129	0.00085335743	0.00015448766
0.0	0.06174475	0.0022999484	0.007104571	0.0030184775	0.089940816	0.0009254369	0.7993544	0.018370936	0.00053814996	0.0006726281
0.0	0.9968765	0.98842955	0.99535096	0.9942352	0.9951899	0.9878349	0.9647714	0.9992717	0.99761105	0.9960685
0.0	0.9830903	0.9680949	0.9871542	0.9951911	0.9360659	0.9768067	0.9788399	0.9784638	0.9806369	0.98576957
0.0	0.9830903	0.9680949	0.9871542	0.9951911	0.9360659	0.9768067	0.9788399	0.9784638	0.9806369	0.98576957
0.0	0.9981658	0.99034786	0.996579	0.9865585	0.9908188	0.9966485	0.99634427	0.99924964	0.998418	0.9932986
0.0	0.00986665	0.0027770558	0.014581017	0.010490423	0.016712287	0.001623154	0.0036026784	0.010969029	0.015448628	0.0068047787
0.0	0.28392017	0.00025699125	0.19627345	0.23859166	0.020657865	0.00038122432	0.0018206647	0.00095682393	0.34895444	0.011407455
0.0	0.9987931	0.99555063	0.9993605	0.99951947	0.9952441	0.9894996	0.99655664	0.99981993	0.99954116	0.99851054
0.0	0.9830903	0.9680949	0.9871542	0.9951911	0.9360659	0.9768067	0.9788399	0.9784638	0.9806369	0.98576957
0.0	0.33379278	0.83107436	0.9853044	0.9809294	0.43218622	0.31980336	0.89681035	0.882146	0.90588593	0.8382044
0.0	0.39193198	0.84982324	0.98350763	0.98059237	0.44432956	0.35050943	0.8345922	0.8869054	0.90055233	0.8172005
0.0	0.4181896	0.8568269	0.98137534	0.97733897	0.33879647	0.31601322	0.8796591	0.8665242	0.9042229	0.8331078
0.0	0.5318527	0.9020883	0.9951925	0.9901703	0.68884045	0.47504586	0.96008563	0.94830775	0.9387973	0.8963122
0.0	0.4193216	0.85639054	0.9863436	0.9788729	0.438003	0.34789798	0.8430213	0.88607305	0.8942101	0.81515294
0.0	0.39479288	0.8379569	0.98613924	0.975628	0.4170638	0.34623414	0.87607527	0.88530684	0.89889747	0.84021807
0.0	0.4043951	0.84812874	0.9847252	0.9780066	0.43556765	0.35271707	0.8877305	0.86486614	0.89676195	0.8518785
0.0	0.99788934	0.9932115	0.9975689	0.99621755	0.9964547	0.995067	0.984062	0.9993481	0.999108	0.99807906
0.0	0.9830904	0.9680949	0.9871542	0.9951911	0.9360659	0.9768067	0.9788399	0.9784638	0.9806369	0.98576957
0.0	0.9830904	0.9680949	0.9871542	0.9951911	0.9360659	0.9768067	0.9788399	0.9784638	0.9806369	0.98576957
0.0	0.9830904	0.9680949	0.9871542	0.9951911	0.9360659	0.9768067	0.9788399	0.9784638	0.9806369	0.98576957
0.0	0.9830904	0.9680949	0.9871542	0.9951911	0.9360659	0.9768067	0.9788399	0.9784638	0.9806369	0.98576957
0.0	0.99780315	0.99373287	0.9971726	0.9961981	0.9975541	0.9954347	0.98571616	0.99961567	0.99900705	0.9982487
0.0	0.9968765	0.98842955	0.99535096	0.9942352	0.9951899	0.9878349	0.9647714	0.9992717	0.99761105	0.9960685
0.0	0.9968765	0.98842955	0.99535096	0.9942352	0.9951899	0.9878349	0.9647714	0.9992717	0.99761105	0.9960685
0.0	0.9968765	0.98842955	0.99535096	0.9942352	0.9951899	0.9878349	0.9647714	0.9992717	0.99761105	0.9960685
0.0	0.9968765	0.98842955	0.99535096	0.9942352	0.9951899	0.9878349	0.9647714	0.9992717	0.99761105	0.9960685
0.0	0.99788934	0.9932115	0.9975689	0.99621755	0.9964547	0.995067	0.984062	0.9993481	0.999108	0.99807906
0.0	0.9830904	0.9680949	0.9871542	0.9951911	0.9360659	0.9768067	0.9788399	0.9784638	0.9806369	0.98576957
0.0	0.9830904	0.9680949	0.9871542	0.9951911	0.9360659	0.9768067	0.9788399	0.9784638	0.9806369	0.98576957
0.0	0.9830904	0.9680949	0.9871542	0.9951911	0.9360659	0.9768067	0.9788399	0.9784638	0.9806369	0.98576957
0.0	0.99774337	0.9912203	0.99717987	0.9954015	0.9968746	0.99410534	0.9826921	0.99961275	0.9988726	0.9978331
0.0	0.9830904	0.9680949	0.9871542	0.9951911	0.9360659	0.9768067	0.9788399	0.9784638	0.9806369	0.98576957
0.0	0.9830903	0.9680949	0.9871542	0.9951911	0.9360659	0.9768067	0.9788399	0.9784638	0.9806369	0.98576957
0.0	0.9830903	0.9680949	0.9871542	0.9951911	0.9360659	0.9768067	0.9788399	0.9784638	0.9806369	0.98576957
0.0	0.9830904	0.9680949	0.9871542	0.9951911	0.9360659	0.9768067	0.9788399	0.9784638	0.9806369	0.98576957
0.0	0.98235923	0.811897	0.9754895	0.9897342	0.9729285	0.9487635	0.9284382	0.9962637	0.98382884	0.9710732
0.0	0.9981658	0.99034786	0.996579	0.9865585	0.9908188	0.9966485	0.99634427	0.99924964	0.998418	0.9932986
0.0	0.9830904	0.9680949	0.9871542	0.9951911	0.9360659	0.9768067	0.9788399	0.9784638	0.9806369	0.98576957
0.0	0.9987931	0.99555063	0.9993605	0.99951947	0.9952441	0.9894996	0.99655676	0.99981993	0.99954116	0.99851054
0.0	0.9830904	0.9680949	0.9871542	0.9951911	0.9360659	0.9768067	0.9788399	0.9784638	0.9806369	0.98576957
0.0	0.9830903	0.9680949	0.9871542	0.9951911	0.9360659	0.9768067	0.9788399	0.9784638	0.9806369	0.98576957
0.0	0.9968817	0.99178946	0.9942893	0.9967084	0.98986244	0.9612062	0.984279	0.9985245	0.99853814	0.9906239
0.0	0.7482712	0.013430517	0.061704032	0.037797105	0.28817084	0.020888032	0.9742813	0.09642693	0.04582606	0.008667542
0.0	0.9830904	0.9680949	0.9871542	0.9951911	0.9360659	0.9768067	0.9788399	0.9784638	0.9806369	0.98576957
0.0	0.9830903	0.9680949	0.9871542	0.9951911	0.9360659	0.9768067	0.9788399	0.9784638	0.9806369	0.98576957
0.0	0.9830903	0.9680949	0.9871542	0.9951911	0.9360659	0.9768067	0.9788399	0.9784638	0.9806369	0.98576957
0.0	0.9830903	0.9680949	0.9871542	0.9951911	0.9360659	0.9768067	0.9788399	0.9784638	0.9806369	0.98576957
0.0	0.9830903	0.9680949	0.9871542	0.9951911	0.9360659	0.9768067	0.9788399	0.9784638	0.9806369	0.98576957
0.0	0.9830904	0.9680949	0.9871542	0.9951911	0.9360659	0.9768067	0.9788399	0.9784638	0.9806369	0.98576957
0.0	0.9830903	0.9680949	0.9871542	0.9951911	0.9360659	0.9768067	0.9788399	0.9784638	0.9806369	0.98576957
0.0	0.9830903	0.9680949	0.9871542	0.9951911	0.9360659	0.9768067	0.9788399	0.9784638	0.9806369	0.98576957
0.0	0.9830904	0.9680949	0.9871542	0.9951911	0.9360659	0.9768067	0.9788399	0.9784638	0.9806369	0.98576957
0.0	0.9830903	0.9680949	0.9871542	0.9951911	0.9360659	0.9768067	0.9788399	0.9784638	0.9806369	0.98576957
0.0	0.9830903	0.9680949	0.9871542	0.9951911	0.9360659	0.9768067	0.9788399	0.9784638	0.9806369	0.98576957
0.0	0.9933888	0.9524704	0.9870603	0.9931912	0.9918675	0.9803745	0.99317205	0.99848264	0.9953517	0.9893246
0.0	0.9830904	0.9680949	0.9871542	0.9951911	0.9360659	0.9768067	0.9788399	0.9784638	0.9806369	0.98576957
0.0	0.9985655	0.9902248	0.9991328	0.99904114	0.9923505	0.9937103	0.98905563	0.9993936	0.9989698	0.99778724
0.0	0.999421	0.9951508	0.99916863	0.9994825	0.9976788	0.9994605	0.99929035	0.9998894	0.99970526	0.9990662
0.0	0.9830903	0.9680949	0.9871542	0.9951911	0.9360659	0.9768067	0.9788399	0.9784638	0.9806369	0.98576957
0.0	0.9965899	0.9801175	0.99773896	0.99718446	0.9832796	0.9942403	0.9912377	0.9993082	0.9990609	0.99049777
0.0	0.9830903	0.9680949	0.9871542	0.9951911	0.9360659	0.9768067	0.9788399	0.9784638	0.9806369	0.98576957
0.0	0.9830903	0.9680949	0.9871542	0.9951911	0.9360659	0.9768067	0.9788399	0.9784638	0.9806369	0.98576957
0.0	0.993115	0.9901112	0.99523866	0.994898	0.9699996	0.9921185	0.99723476	0.99937075	0.997349	0.98784244
0.0	0.9985869	0.9943567	0.99846184	0.99259937	0.9958437	0.99806565	0.99802434	0.99958926	0.9991466	0.99672
0.0	0.9993424	0.9985025	0.999332	0.99970406	0.99703467	0.99892765	0.99923885	0.99989057	0.9996823	0.99927574
0.0	0.9994097	0.99973565	0.99870074	0.15427256	0.9999882	0.999998	0.99976295	0.99998677	0.99967206	0.9957104
0.0	0.99904555	0.99598783	0.9994742	0.99958366	0.9967073	0.99496126	0.99763143	0.99985373	0.99968326	0.9990324
0.0	0.996152	0.99361044	0.9977749	0.9969079	0.9864993	0.9969543	0.99852306	0.9996922	0.9987294	0.99576217
0.0	0.9830903	0.9680949	0.9871542	0.9951911	0.9360659	0.9768067	0.9788399	0.9784638	0.9806369	0.98576957
0.0	0.043143936	0.015707262	0.06176132	0.11972916	0.01792771	0.0009888234	0.0025576148	0.08517448	0.073024414	0.00729679
0.0	0.9994473	0.9978079	0.99914193	0.9989497	0.99734735	0.9991855	0.998828	0.99975914	0.999481	0.99930644
0.0	0.9730929	0.18436158	0.00011499663	0.9993181	0.95768225	0.9910358	0.9797233	0.9940597	0.98757684	0.99615306
0.0	0.5774186	0.0021475009	9.563763e-05	0.7831622	0.3846604	0.98542583	0.9159971	0.9841291	0.104662165	0.9356985
0.0	0.9981658	0.99034786	0.996579	0.9865585	0.9908188	0.9966485	0.99634427	0.99924964	0.998418	0.9932986
0.0	0.9980032	0.9977202	0.99915946	0.9996418	0.9978703	0.997647	0.9993284	0.9997211	0.9995408	0.99893814
0.0	0.9830903	0.9680949	0.9871542	0.9951911	0.9360659	0.9768067	0.9788399	0.9784638	0.9806369	0.98576957
0.0	0.9830903	0.9680949	0.9871542	0.9951911	0.9360659	0.9768067	0.9788399	0.9784638	0.9806369	0.98576957
0.0	0.9830904	0.9680949	0.9871542	0.9951911	0.9360659	0.9768067	0.9788399	0.9784638	0.9806369	0.98576957
0.0	0.9830904	0.9680949	0.9871542	0.9951911	0.9360659	0.9768067	0.9788399	0.9784638	0.9806369	0.98576957
0.0	0.9830903	0.9680949	0.9871542	0.9951911	0.9360659	0.9768067	0.9788399	0.9784638	0.9806369	0.98576957
0.0	0.9830903	0.9680949	0.9871542	0.9951911	0.9360659	0.9768067	0.9788399	0.9784638	0.9806369	0.98576957
0.0	0.9987931	0.99555063	0.9993605	0.99951947	0.9952441	0.9894996	0.99655664	0.99981993	0.99954116	0.99851054
0.0	0.999421	0.9951508	0.99916863	0.9994825	0.9976788	0.9994605	0.99929035	0.9998894	0.99970526	0.9990662
0.0	0.9830903	0.9680949	0.9871542	0.9951911	0.9360659	0.9768067	0.9788399	0.9784638	0.9806369	0.98576957
0.0	0.9830903	0.9680949	0.9871542	0.9951911	0.9360659	0.9768067	0.9788399	0.9784638	0.9806369	0.98576957
0.0	0.9830903	0.9680949	0.9871542	0.9951911	0.9360659	0.9768067	0.9788399	0.9784638	0.9806369	0.98576957
0.0	0.999421	0.9951508	0.99916863	0.9994825	0.9976788	0.9994605	0.99929035	0.9998894	0.99970526	0.9990662
0.0	0.9830903	0.9680949	0.9871542	0.9951911	0.9360659	0.9768067	0.9788399	0.9784638	0.9806369	0.98576957
0.0	2.8067177e-05	0.00041486564	0.00020743917	9.244572e-05	5.6808796e-05	0.00013248062	0.0001367291	0.00020965129	0.00085335743	0.00015448766
0.0	0.9830903	0.9680949	0.9871542	0.9951911	0.9360659	0.9768067	0.9788399	0.9784638	0.9806369	0.98576957
0.0	0.9985655	0.9902248	0.9991328	0.99904114	0.9923505	0.9937103	0.98905563	0.9993936	0.9989698	0.99778724
0.0	0.999421	0.9951508	0.99916863	0.9994825	0.9976788	0.9994605	0.99929035	0.9998894	0.99970526	0.9990662
0.0	0.9830903	0.9680949	0.9871542	0.9951911	0.9360659	0.9768067	0.9788399	0.9784638	0.9806369	0.98576957
0.0	0.9830903	0.9680949	0.9871542	0.9951911	0.9360659	0.9768067	0.9788399	0.9784638	0.9806369	0.98576957
0.0	0.9965899	0.9801175	0.99773896	0.99718446	0.9832796	0.9942403	0.9912377	0.9993082	0.9990609	0.99049777
0.0	0.9076363	0.8082136	0.85181206	0.9251041	0.9568462	0.2747006	0.99105865	0.97832096	0.99400604	0.9726255
0.0	0.99468815	0.8542996	0.75519353	0.9483495	0.82992977	0.99381626	0.89084876	0.9752711	0.8997404	0.76945746
0.0	0.9830903	0.9680949	0.9871542	0.9951911	0.9360659	0.9768067	0.9788399	0.9784638	0.9806369	0.98576957
0.0	0.9830903	0.9680949	0.9871542	0.9951911	0.9360659	0.9768067	0.9788399	0.9784638	0.9806369	0.98576957
0.0	0.999421	0.9951508	0.99916863	0.9994825	0.9976788	0.9994605	0.99929035	0.9998894	0.99970526	0.9990662
0.0	0.9830903	0.9680949	0.9871542	0.9951911	0.9360659	0.9768067	0.9788399	0.9784638	0.9806369	0.98576957
0.0	2.8067177e-05	0.00041486564	0.00020743917	9.244572e-05	5.6808796e-05	0.00013248062	0.0001367291	0.00020965129	0.00085335743	0.00015448766
0.0	0.06174472	0.0022999484	0.007104571	0.0030184775	0.089940816	0.0009254369	0.7993543	0.018370932	0.00053814996	0.0006726281
0.0	0.81436765	0.29176357	0.6939128	0.50166297	0.3721173	0.16447301	0.44490778	0.91543204	0.8369841	0.19209498
0.0	0.7126835	0.24759921	0.5624203	0.5158361	0.17452163	0.09279488	0.2652246	0.8574551	0.7723499	0.095335424
0.0	0.9991472	0.99824727	0.99912196	0.99964225	0.9953833	0.9979931	0.9989802	0.9998399	0.99950993	0.99899083
0.0	0.9830903	0.9680949	0.9871542	0.9951911	0.9360659	0.9768067	0.9788399	0.9784638	0.9806369	0.98576957
0.0	0.9830903	0.9680949	0.9871542	0.9951911	0.9360659	0.9768067	0.9788399	0.9784638	0.9806369	0.98576957
0.0	0.008948567	0.0028135132	0.013844677	0.008480892	0.015373446	0.0013786382	0.0034167268	0.009660011	0.012603278	0.0053506456
0.0	0.31514063	0.8159334	0.97722113	0.9702777	0.34837383	0.22437088	0.8214878	0.8191688	0.8455113	0.75529075
0.0	0.993115	0.9901112	0.99523866	0.994898	0.96999973	0.9921185	0.99723476	0.99937075	0.997349	0.98784244
0.0	0.9991472	0.99824727	0.99912196	0.99964225	0.9953833	0.9979931	0.9989802	0.9998399	0.99950993	0.99899083
0.0	0.9978084	0.99119276	0.9963658	0.9978847	0.9889635	0.9926634	0.9922805	0.99946374	0.9983223	0.9986168
0.0	0.58396816	0.011620604	0.20308484	0.04136039	0.15377961	0.015359167	0.0738886	0.17722902	0.016720915	0.072615206
0.0	0.9830903	0.9680949	0.9871542	0.9951911	0.9360659	0.9768067	0.9788399	0.9784638	0.9806369	0.98576957
0.0	0.98235923	0.811897	0.9754896	0.9897342	0.9729285	0.9487635	0.9284382	0.9962637	0.98382884	0.9710732
0.0	0.9957718	0.9268237	0.99085134	0.9946833	0.9313677	0.9638835	0.84750706	0.99903727	0.99604493	0.9794714
0.0	0.9830903	0.9680949	0.9871542	0.9951911	0.9360659	0.9768067	0.9788399	0.9784638	0.9806369	0.98576957
0.0	0.9488958	0.9885886	0.9970156	0.97653484	0.9793076	0.9698771	0.9614023	0.99755836	0.99588805	0.9740132
0.0	0.9830904	0.9680949	0.9871542	0.9951911	0.9360659	0.9768067	0.9788399	0.9784638	0.9806369	0.98576957
0.0	0.9830903	0.9680949	0.9871542	0.9951911	0.9360659	0.9768067	0.9788399	0.9784638	0.9806369	0.98576957
0.0	0.9830903	0.9680949	0.9871542	0.9951911	0.9360659	0.9768067	0.9788399	0.9784638	0.9806369	0.98576957
0.0	0.9981658	0.99034786	0.996579	0.9865585	0.9908188	0.9966485	0.99634427	0.99924964	0.998418	0.9932986
0.0	0.9830903	0.9680949	0.9871542	0.9951911	0.9360659	0.9768067	0.9788399	0.9784638	0.9806369	0.98576957
0.0	0.99664944	0.9608944	0.9957045	0.9960846	0.96535695	0.9842221	0.92375904	0.99939024	0.99822694	0.9912907
0.0	0.06174475	0.0022999484	0.007104574	0.0030184775	0.089940816	0.0009254369	0.7993543	0.018370932	0.00053814996	0.0006726281
0.0	0.010542458	6.915724e-05	0.0007599005	0.0024186554	0.01756684	0.00048339105	0.010025168	0.0017267893	0.00016370944	0.00052662013
0.0	0.00043988696	0.05643307	0.00062742876	0.011571563	0.017748913	0.001388284	0.19863836	0.0028101797	0.041154902	0.00021867905
0.0	0.9830903	0.9680949	0.9871542	0.9951911	0.9360659	0.9768067	0.9788399	0.9784638	0.9806369	0.98576957
0.0	0.993115	0.9901112	0.99523866	0.994898	0.9699996	0.9921185	0.99723476	0.99937075	0.997349	0.98784244
0.0	0.99818593	0.98762965	0.99899465	0.9976877	0.99350476	0.997752	0.99573827	0.9995993	0.99946743	0.99649435
0.0	0.009929666	0.002487534	0.012107491	0.006685814	0.008910294	0.0008844993	0.0034710055	0.011694783	0.008648347	0.0025213344
0.0	0.8238585	0.08942726	0.08821313	0.0023582322	0.85219693	0.2909948	0.002703488	0.0024601268	0.6119551	0.013019143
0.0	0.99685884	0.9839744	0.99796414	0.9974941	0.98455805	0.9950841	0.99295384	0.9994165	0.999225	0.9919259
0.0	0.99818593	0.98762965	0.99899465	0.9976877	0.99350476	0.997752	0.99573827	0.9995993	0.99946743	0.99649435
0.0	0.10164344	0.06754129	0.1328752	0.027120437	0.002474627	0.012892074	0.0073261242	0.036607876	0.004438141	0.0037897793
0.0	0.0067901956	0.002108323	0.006781281	0.007416022	0.0028992072	0.0005507555	0.0018607979	0.006530968	0.005499102	0.001441102
0.0	0.9830903	0.9680949	0.9871542	0.9951911	0.9360659	0.9768067	0.9788399	0.9784638	0.9806369	0.98576957
0.0	0.9991472	0.99824727	0.99912196	0.99964225	0.9953833	0.9979931	0.9989802	0.9998399	0.99950993	0.99899083
0.0	0.9994999	0.99767977	0.9992804	0.9989033	0.9965109	0.9989943	0.99873215	0.99973434	0.99961686	0.99929726
0.0	0.999421	0.9951508	0.99916863	0.9994825	0.9976788	0.9994605	0.99929035	0.9998894	0.99970526	0.9990662
0.0	0.991844	0.95062125	0.9761239	0.9920074	0.97072047	0.876332	0.99616736	0.9901619	0.99857306	0.9819463
0.0	0.9830903	0.9680949	0.9871542	0.9951911	0.9360659	0.9768067	0.9788399	0.9784638	0.9806369	0.98576957
0.0	0.9830903	0.9680949	0.9871542	0.9951911	0.9360659	0.9768067	0.9788399	0.9784638	0.9806369	0.98576957
0.0	0.662063	0.89317787	0.82789147	0.85018593	0.83413243	0.78898793	0.7214119	0.92063993	0.8283177	0.71680075
0.0	0.9830904	0.9680949	0.9871542	0.9951911	0.9360659	0.9768067	0.9788399	0.9784638	0.9806369	0.98576957
0.0	0.7983752	0.49280486	0.9986185	0.999749	0.97538674	0.13203673	0.08833829	0.029863717	0.07297732	0.005302949
0.0	0.9993618	0.9984106	0.99934024	0.9991548	0.99862087	0.9991304	0.99934477	0.9998547	0.99989605	0.9995993
0.0	0.9994134	0.998912	0.9994881	0.99915695	0.9982743	0.9988293	0.9992793	0.9998723	0.9998963	0.999716
0.0	0.99937445	0.99878675	0.99917895	0.9990195	0.99859375	0.9987471	0.99891055	0.99985564	0.99988294	0.9996531
0.0	0.9992772	0.99770653	0.9990175	0.999033	0.99832135	0.99870753	0.99906	0.99984896	0.99981254	0.9995565
0.0	0.998601	0.99441975	0.99831593	0.98721784	0.9926017	0.9983808	0.99756974	0.9995565	0.9988543	0.9971679
0.0	0.2396324	0.08896006	0.21608342	0.0769817	0.055265024	0.006004711	0.055255618	0.47194707	0.34403285	0.0142959375
0.0	0.1331512	0.0066776965	0.3370537	0.070143916	0.014576235	0.0048827403	0.27008045	0.22983202	0.8427305	0.006720022
0.0	0.9830904	0.9680949	0.9871542	0.9951911	0.9360659	0.9768067	0.9788399	0.9784638	0.9806369	0.98576957
0.0	0.9830904	0.9680949	0.9871542	0.9951911	0.9360659	0.9768067	0.9788399	0.9784638	0.9806369	0.98576957
0.0	0.9984414	0.9922585	0.99746966	0.9898868	0.99306595	0.9976706	0.99651235	0.9994288	0.9988243	0.99500376
0.0	0.9830904	0.9680949	0.9871542	0.9951911	0.9360659	0.9768067	0.9788399	0.9784638	0.9806369	0.98576957
0.0	0.9830904	0.9680949	0.9871542	0.9951911	0.9360659	0.9768067	0.9788399	0.9784638	0.9806369	0.98576957
0.0	0.9981658	0.99034786	0.996579	0.9865585	0.9908188	0.9966485	0.99634427	0.99924964	0.998418	0.9932986
0.0	0.9981658	0.99034786	0.996579	0.9865585	0.9908188	0.9966485	0.99634427	0.99924964	0.998418	0.9932986
0.0	0.9981658	0.99034786	0.996579	0.9865585	0.9908188	0.9966485	0.99634427	0.99924964	0.998418	0.9932986
0.0	0.9981658	0.99034786	0.996579	0.9865585	0.9908188	0.9966485	0.99634427	0.99924964	0.998418	0.9932986
0.0	0.9981658	0.99034786	0.996579	0.9865585	0.9908188	0.9966485	0.99634427	0.99924964	0.998418	0.9932986
0.0	0.9985869	0.9943567	0.99846184	0.99259937	0.9958437	0.99806565	0.99802434	0.99958926	0.9991466	0.99672
0.0	0.9830904	0.9680949	0.9871542	0.9951911	0.9360659	0.9768067	0.9788399	0.9784638	0.9806369	0.98576957
0.0	0.9830904	0.9680949	0.9871542	0.9951911	0.9360659	0.9768067	0.9788399	0.9784638	0.9806369	0.98576957
0.0	0.9830904	0.9680949	0.9871542	0.9951911	0.9360659	0.9768067	0.9788399	0.9784638	0.9806369	0.98576957
0.0	0.9981658	0.99034786	0.996579	0.9865585	0.9908188	0.9966485	0.99634427	0.99924964	0.998418	0.9932986
0.0	0.9830903	0.9680949	0.9871542	0.9951911	0.9360659	0.9768067	0.9788399	0.9784638	0.9806369	0.98576957
0.0	0.97510785	0.99045557	0.99865973	0.9866731	0.9867047	0.9891957	0.9819344	0.99917394	0.9983367	0.9897299
0.0	0.9830903	0.9680949	0.9871542	0.9951911	0.9360659	0.9768067	0.9788399	0.9784638	0.9806369	0.98576957
0.0	0.9830903	0.9680949	0.9871542	0.9951911	0.9360659	0.9768067	0.9788399	0.9784638	0.9806369	0.98576957
0.0	0.9966414	0.99482006	0.9988304	0.9944323	0.9933236	0.99684805	0.986464	0.99940014	0.9990552	0.99533904
0.0	0.9830903	0.9680949	0.9871542	0.9951911	0.9360659	0.9768067	0.9788399	0.9784638	0.9806369	0.98576957
0.0	0.9488958	0.9885886	0.9970156	0.97653484	0.9793076	0.969877	0.9614024	0.99755836	0.99588805	0.9740132
0.0	0.9157261	0.6834139	0.9325224	0.8941592	0.70204866	0.19068594	0.736547	0.97864425	0.9531793	0.61454415
0.0	0.9157261	0.683414	0.9325224	0.8941592	0.7020486	0.19068587	0.73654693	0.97864425	0.9531793	0.6145442
0.0	0.9157261	0.6834138	0.9325224	0.89415926	0.7020486	0.19068591	0.73654693	0.97864425	0.9531793	0.6145442
0.0	0.9830903	0.9680949	0.9871542	0.9951911	0.9360659	0.9768067	0.9788399	0.9784638	0.9806369	0.98576957
0.0	0.9830903	0.9680949	0.9871542	0.9951911	0.9360659	0.9768067	0.9788399	0.9784638	0.9806369	0.98576957
0.0	0.96772665	0.9911509	0.9983571	0.98522204	0.98728454	0.98362166	0.9783562	0.99820375	0.9978872	0.9854703
0.0	0.9830903	0.9680949	0.9871542	0.9951911	0.9360659	0.9768067	0.9788399	0.9784638	0.9806369	0.98576957
0.0	0.9830903	0.9680949	0.9871542	0.9951911	0.9360659	0.9768067	0.9788399	0.9784638	0.9806369	0.98576957
0.0	0.9830903	0.9680949	0.9871542	0.9951911	0.9360659	0.9768067	0.9788399	0.9784638	0.9806369	0.98576957
0.0	0.999421	0.9951508	0.99916863	0.9994825	0.9976788	0.9994605	0.99929035	0.9998894	0.99970526	0.9990662
0.0	0.002321575	0.000705652	0.0008276342	0.0035619827	0.0061615417	0.00029547277	0.0014624114	0.002934084	0.07010912	0.002457528
0.0	0.9830904	0.9680949	0.9871542	0.9951911	0.9360659	0.9768067	0.9788399	0.9784638	0.9806369	0.98576957
0.0	0.9830903	0.9680949	0.9871542	0.9951911	0.9360659	0.9768067	0.9788399	0.9784638	0.9806369	0.98576957
0.0	0.9830903	0.9680949	0.9871542	0.9951911	0.9360659	0.9768067	0.9788399	0.9784638	0.9806369	0.98576957
0.0	0.9830903	0.9680949	0.9871542	0.9951911	0.9360659	0.9768067	0.9788399	0.9784638	0.9806369	0.98576957
0.0	0.9830903	0.9680949	0.9871542	0.9951911	0.9360659	0.9768067	0.9788399	0.9784638	0.9806369	0.98576957
0.0	0.9830904	0.9680949	0.9871542	0.9951911	0.9360659	0.9768067	0.9788399	0.9784638	0.9806369	0.98576957
0.0	0.9830904	0.9680949	0.9871542	0.9951911	0.9360659	0.9768067	0.9788399	0.9784638	0.9806369	0.98576957
0.0	0.9830903	0.9680949	0.9871542	0.9951911	0.9360659	0.9768067	0.9788399	0.9784638	0.9806369	0.98576957
0.0	0.9830903	0.9680949	0.9871542	0.9951911	0.9360659	0.9768067	0.9788399	0.9784638	0.9806369	0.98576957
0.0	0.9830904	0.9680949	0.9871542	0.9951911	0.9360659	0.9768067	0.9788399	0.9784638	0.9806369	0.98576957
0.0	0.9830904	0.9680949	0.9871542	0.9951911	0.9360659	0.9768067	0.9788399	0.9784638	0.9806369	0.98576957
0.0	0.39373547	0.087747626	0.04731723	0.37995678	0.5381102	0.09012736	0.15599348	0.46476063	0.59151036	0.18925704
0.0	0.9488958	0.9885886	0.9970156	0.9765347	0.9793076	0.969877	0.9614024	0.99755836	0.99588805	0.9740132
0.0	0.9830903	0.9680949	0.9871542	0.9951911	0.9360659	0.9768067	0.9788399	0.9784638	0.9806369	0.98576957
0.0	0.9978084	0.99119276	0.9963658	0.9978847	0.9889635	0.9926634	0.9922805	0.99946374	0.9983223	0.9986168
0.0	0.99958855	0.9989147	0.9997906	0.99956256	0.9994129	0.9996513	0.9993574	0.9999356	0.99995506	0.9998785
0.0	0.01091062	0.0046494487	0.023191035	0.012478361	0.03408212	0.0022789054	0.005279573	0.023961388	0.023782365	0.010833159
0.0	0.7426046	0.66955304	0.5853551	0.18351018	0.69012845	0.6438785	0.84001625	0.93414396	0.98481053	0.9425528
0.0	0.16117604	0.0012066478	0.16220698	0.0009989475	0.9627462	0.0011815762	0.52844673	0.9514391	0.0073585464	0.54556453
0.0	0.025352376	0.010667647	0.0021430831	0.011113446	0.007145116	0.0016721818	0.008091449	0.008052456	0.017980358	0.012542263
0.0	0.9980565	0.9950749	0.99732566	0.9980566	0.9940701	0.98674273	0.99270165	0.9991128	0.9993228	0.9956151
0.0	0.9830903	0.9680949	0.9871542	0.9951911	0.9360659	0.9768067	0.9788399	0.9784638	0.9806369	0.98576957
0.0	0.0003983984	0.00056973816	0.00016887627	0.00055801007	9.956725e-05	8.855767e-05	0.00016886435	0.00013050956	0.0017733097	0.00024518894
0.0	0.9972299	0.9857143	0.9984034	0.9976132	0.98743665	0.9966973	0.99386334	0.99946386	0.9993038	0.9929999
0.0	0.9972299	0.9857143	0.9984034	0.9976132	0.98743665	0.9966973	0.99386334	0.99946386	0.9993038	0.9929999
0.0	0.985891	0.8628725	0.9828697	0.991924	0.97965574	0.97034734	0.95219755	0.9972711	0.9901562	0.9796469
0.0	0.67052066	0.8814237	0.3447531	0.76490873	0.9031439	0.54119104	0.7664843	0.9334574	0.92317736	0.4943888
0.0	0.9830904	0.9680949	0.9871542	0.9951911	0.9360659	0.9768067	0.9788399	0.9784638	0.9806369	0.98576957
0.0	0.993115	0.9901112	0.99523866	0.994898	0.9699996	0.9921185	0.99723476	0.99937075	0.997349	0.98784244
0.0	0.9993692	0.99869436	0.9997414	0.9990627	0.9971975	0.9983333	0.99904805	0.9998714	0.99979013	0.99935836
0.0	0.9830904	0.9680949	0.9871542	0.9951911	0.9360659	0.9768067	0.9788399	0.9784638	0.9806369	0.98576957
0.0	0.9830903	0.9680949	0.9871542	0.9951911	0.9360659	0.9768067	0.9788399	0.9784638	0.9806369	0.98576957
0.0	0.0098864995	0.0028822771	0.013648135	0.008798363	0.01783187	0.0013786382	0.0039888215	0.013096448	0.012603278	0.0053096153
0.0	0.9978084	0.99119276	0.9963658	0.9978847	0.9889635	0.9926634	0.9922805	0.99946374	0.9983223	0.9986168
0.0	0.9830903	0.9680949	0.9871542	0.9951911	0.9360659	0.9768067	0.9788399	0.9784638	0.9806369	0.98576957
0.0	0.9830903	0.9680949	0.9871542	0.9951911	0.9360659	0.9768067	0.9788399	0.9784638	0.9806369	0.98576957
0.0	0.7962277	0.35213143	0.29256207	0.7407102	0.8485145	0.05138416	0.86775386	0.8263363	0.9318494	0.52388084
0.0	0.9918441	0.95062137	0.9761239	0.9920074	0.97072047	0.87633187	0.99616736	0.9901619	0.99857306	0.9819463
0.0	0.9987864	0.9904349	0.9979013	0.9990349	0.9933975	0.99208105	0.9988531	0.9995178	0.99882597	0.9983132
0.0	0.991844	0.95062125	0.9761239	0.9920074	0.97072047	0.876332	0.99616736	0.9901619	0.99857306	0.9819463
0.0	0.7979885	0.4911581	0.9984274	0.9997222	0.9765968	0.12650615	0.09072225	0.030564861	0.06949891	0.0047350856
0.0	0.9993247	0.99711514	0.9989728	0.99860734	0.9964545	0.9988205	0.99845314	0.9996835	0.9993	0.9991036
0.0	0.9830903	0.9680949	0.9871542	0.9951911	0.9360659	0.9768067	0.9788399	0.9784638	0.9806369	0.98576957
0.0	0.9996779	0.99916863	0.9996364	0.9993938	0.99895513	0.99967384	0.99931693	0.999884	0.99984217	0.9995803
0.0	0.99963355	0.99714655	0.99946135	0.99951756	0.9987213	0.9996803	0.9994574	0.99993837	0.99985373	0.9993445
0.0	0.4224384	0.6312269	0.9619439	0.90005046	0.97616076	0.6895484	0.82144475	0.8459634	0.9715807	0.91341484
0.0	0.4224384	0.6312269	0.9619439	0.90005046	0.97616076	0.6895484	0.82144475	0.8459634	0.9715807	0.91341484
0.0	0.97490543	0.96216595	0.9046383	0.8972894	0.87445605	0.94925886	0.88145334	0.99300075	0.992219	0.9409515
0.0	0.9830903	0.9680949	0.9871542	0.9951911	0.9360659	0.9768067	0.9788399	0.9784638	0.9806369	0.98576957
0.0	0.9978084	0.99119276	0.9963658	0.9978847	0.9889635	0.9926634	0.9922805	0.99946374	0.9983223	0.9986168
0.0	0.21079415	0.53195626	0.012287371	0.2063584	0.9360659	0.036696754	0.0009834358	0.09872122	0.02344623	0.013124371
0.0	0.01201379	0.0039771404	0.018727554	0.011293733	0.015373446	0.001869937	0.0042116866	0.015704637	0.017999666	0.007670044
0.0	0.00016169883	0.0022406282	0.00046728173	0.0038157788	0.0027229127	0.18041457	0.018299423	0.7399404	0.013142578	0.03997989
0.0	0.999421	0.9951508	0.99916863	0.9994825	0.9976788	0.9994605	0.99929035	0.9998894	0.99970526	0.9990662
0.0	0.9830903	0.9680949	0.9871542	0.9951911	0.9360659	0.9768067	0.9788399	0.9784638	0.9806369	0.98576957
0.0	0.9830903	0.9680949	0.9871542	0.9951911	0.9360659	0.9768067	0.9788399	0.9784638	0.9806369	0.98576957
0.0	0.9830903	0.9680949	0.9871542	0.9951911	0.9360659	0.9768067	0.9788399	0.9784638	0.9806369	0.98576957
0.0	0.9980032	0.9977202	0.99915946	0.9996418	0.9978703	0.997647	0.9993284	0.9997211	0.9995408	0.99893814
0.0	0.9965899	0.9801175	0.99773896	0.99718446	0.9832796	0.9942403	0.9912377	0.9993082	0.9990609	0.99049777
0.0	0.999421	0.9951508	0.99916863	0.9994825	0.9976788	0.9994605	0.99929035	0.9998894	0.99970526	0.9990662
0.0	0.9991472	0.99824727	0.99912196	0.99964225	0.9953833	0.9979931	0.9989802	0.9998399	0.99950993	0.99899083
0.0	0.9830903	0.9680949	0.9871542	0.9951911	0.9360659	0.9768067	0.9788399	0.9784638	0.9806369	0.98576957
0.0	0.99445266	0.9872705	0.996869	0.9895516	0.9872273	0.97812814	0.98389363	0.99479795	0.99935895	0.9948874
0.0	0.99061686	0.9705602	0.99234796	0.9847029	0.96454465	0.97416717	0.9715793	0.98479545	0.9989361	0.9856952
0.0	0.9993523	0.998838	0.99940956	0.9996995	0.9973152	0.99814343	0.99922395	0.9998807	0.99962664	0.9993625
0.0	0.9991472	0.99824727	0.99912196	0.99964225	0.9953833	0.9979931	0.9989802	0.9998399	0.99950993	0.99899083
0.0	0.9830903	0.9680949	0.9871542	0.9951911	0.9360659	0.9768067	0.9788399	0.9784638	0.9806369	0.98576957
0.0	0.9985655	0.9902248	0.9991328	0.99904114	0.9923505	0.9937103	0.98905563	0.9993936	0.9989698	0.99778724
0.0	0.9830903	0.9680949	0.9871542	0.9951911	0.9360659	0.9768067	0.9788399	0.9784638	0.9806369	0.98576957
0.0	0.999421	0.9951508	0.99916863	0.9994825	0.9976788	0.9994605	0.99929035	0.9998894	0.99970526	0.9990662
0.0	0.9830903	0.9680949	0.9871542	0.9951911	0.9360659	0.9768067	0.9788399	0.9784638	0.9806369	0.98576957
0.0	2.8067177e-05	0.00041486564	0.00020743898	9.244572e-05	5.6808796e-05	0.00013248062	0.0001367291	0.00020965129	0.0008533571	0.00015448766
0.0	0.9830903	0.9680949	0.9871542	0.9951911	0.9360659	0.9768067	0.9788399	0.9784638	0.9806369	0.98576957
0.0	0.99875855	0.9974196	0.99929273	0.9994916	0.99467874	0.9982161	0.9984218	0.999741	0.99961853	0.99934274
0.0	0.9830903	0.9680949	0.9871542	0.9951911	0.9360659	0.9768067	0.9788399	0.9784638	0.9806369	0.98576957
0.0	0.999421	0.9951508	0.99916863	0.9994825	0.9976788	0.9994605	0.99929035	0.9998894	0.99970526	0.9990662
0.0	0.9830903	0.9680949	0.9871542	0.9951911	0.9360659	0.9768067	0.9788399	0.9784638	0.9806369	0.98576957
0.0	2.8067177e-05	0.00041486564	0.00020743898	9.244572e-05	5.6808796e-05	0.00013248062	0.0001367291	0.00020965129	0.00085335743	0.00015448766
0.0	0.9952845	0.99319094	0.99523866	0.9964186	0.97921205	0.9952991	0.9981273	0.9995408	0.9983442	0.99299145
0.0	0.9978084	0.99119276	0.9963658	0.9978847	0.9889635	0.9926634	0.9922805	0.99946374	0.9983223	0.9986168
0.0	0.9830903	0.9680949	0.9871542	0.9951911	0.9360659	0.9768067	0.9788399	0.9784638	0.9806369	0.98576957
0.0	0.6363793	0.22986084	0.9871542	0.6643439	0.8057477	0.6897071	0.36206296	0.3117941	0.64918405	0.70852304
0.0	0.9830903	0.9680949	0.9871542	0.9951911	0.9360659	0.9768067	0.9788399	0.9784638	0.9806369	0.98576957
0.0	0.9968765	0.98842955	0.99535096	0.9942352	0.9951899	0.9878349	0.9647714	0.9992717	0.99761105	0.9960685
0.0	0.9993591	0.9975599	0.9989768	0.99860734	0.99675447	0.9988186	0.99867684	0.9997253	0.9993888	0.99920744
0.0	0.9830904	0.9680949	0.9871542	0.9951911	0.9360659	0.9768067	0.9788399	0.9784638	0.9806369	0.98576957
0.0	0.9830904	0.9680949	0.9871542	0.9951911	0.9360659	0.9768067	0.9788399	0.9784638	0.9806369	0.98576957
0.0	0.10671928	0.011401068	0.03648224	0.058462504	0.010515732	0.002038204	0.008847054	0.036494628	0.12659694	0.01064272
0.0	0.99796	0.9935867	0.99652594	0.9978847	0.990764	0.9927235	0.993367	0.99956554	0.9986284	0.9987921
0.0	0.3541747	0.014996276	0.036577135	0.9951911	0.0049729436	0.09130447	0.004942139	0.030233981	0.050992493	0.004874233
0.0	0.9830903	0.9680949	0.9871542	0.9951911	0.9360659	0.9768067	0.9788399	0.9784638	0.9806369	0.98576957
0.0	0.3541747	0.014996276	0.036577135	0.9951911	0.0049729436	0.09130447	0.004942139	0.030233981	0.050992493	0.004874233
0.0	0.9830903	0.9680949	0.9871542	0.9951911	0.9360659	0.9768067	0.9788399	0.9784638	0.9806369	0.98576957
0.0	0.00054970494	0.0005177339	0.00082651747	0.0008291091	0.0003714929	3.1444466e-05	0.00026231984	0.00053899933	0.00063467113	0.0002492798
0.0	0.9991472	0.99824727	0.99912196	0.99964225	0.9953833	0.9979931	0.9989802	0.9998399	0.99950993	0.99899083
0.0	0.9830903	0.9680949	0.9871542	0.9951911	0.9360659	0.9768067	0.9788399	0.9784638	0.9806369	0.98576957
0.0	0.9830903	0.9680949	0.9871542	0.9951911	0.9360659	0.9768067	0.9788399	0.9784638	0.9806369	0.98576957
0.0	0.9830903	0.9680949	0.9871542	0.9951911	0.9360659	0.9768067	0.9788399	0.9784638	0.9806369	0.98576957
0.0	0.9830904	0.9680949	0.9871542	0.9951911	0.9360659	0.9768067	0.9788399	0.9784638	0.9806369	0.98576957
0.0	0.99958795	0.99857163	0.9995415	0.9992055	0.99811673	0.99907637	0.9990827	0.9998018	0.9996929	0.9995278
0.0	0.0013636169	0.00014186	0.0055467994	0.0068064644	0.00013438298	0.0021039536	0.002512564	0.0018925635	0.0003822666	0.00609825
0.0	0.9926402	0.9312985	0.9919755	0.9774293	0.88789773	0.98337847	0.99176764	0.9873876	0.99291354	0.9886467
0.0	0.9989281	0.99710053	0.9987702	0.9994844	0.9938552	0.99749726	0.99883157	0.9997471	0.99924266	0.99836713
0.0	0.9978084	0.99119276	0.9963658	0.9978847	0.9889635	0.9926634	0.9922805	0.99946374	0.9983223	0.9986168
0.0	0.9992217	0.9981559	0.9993011	0.9996137	0.99639183	0.9981749	0.999225	0.99980944	0.9995192	0.99906224
0.0	0.9830903	0.9680949	0.9871542	0.9951911	0.9360659	0.9768067	0.9788399	0.9784638	0.9806369	0.98576957
0.0	0.999421	0.9951508	0.99916863	0.9994825	0.9976788	0.9994605	0.99929035	0.9998894	0.99970526	0.9990662
0.0	0.9830903	0.9680949	0.9871542	0.9951911	0.9360659	0.9768067	0.9788399	0.9784638	0.9806369	0.98576957
0.0	0.9830903	0.9680949	0.9871542	0.9951911	0.9360659	0.9768067	0.9788399	0.9784638	0.9806369	0.98576957
0.0	0.16108748	0.011060147	0.35629728	0.0026545625	0.03524665	0.0008916945	0.8567171	0.0023122588	0.0015564946	0.0034280396
0.0	0.999421	0.9951508	0.99916863	0.9994825	0.9976788	0.9994605	0.99929035	0.9998894	0.99970526	0.9990662
0.0	0.9830903	0.9680949	0.9871542	0.9951911	0.9360659	0.9768067	0.9788399	0.9784638	0.9806369	0.98576957
0.0	0.9830903	0.9680949	0.9871542	0.9951911	0.9360659	0.9768067	0.9788399	0.9784638	0.9806369	0.98576957
0.0	0.9830903	0.9680949	0.9871542	0.9951911	0.9360659	0.9768067	0.9788399	0.9784638	0.9806369	0.98576957
0.0	0.9982685	0.98964477	0.9988104	0.99872285	0.9937968	0.9989712	0.9989498	0.9996544	0.9991272	0.9964849
0.0	0.9980032	0.9977202	0.99915946	0.9996418	0.9978703	0.997647	0.9993284	0.9997211	0.9995408	0.99893814
0.0	0.9830903	0.9680949	0.9871542	0.9951911	0.9360659	0.9768067	0.9788399	0.9784638	0.9806369	0.98576957
0.0	0.58396816	0.011620604	0.20308481	0.041360397	0.15377954	0.015359174	0.0738886	0.17722903	0.016720908	0.07261517
0.0	0.9968765	0.98842955	0.99535096	0.9942352	0.9951899	0.9878349	0.9647714	0.9992717	0.99761105	0.9960685
0.0	0.76417536	0.006319722	0.99968314	0.96247417	0.7592064	0.027707499	0.40774667	0.9925217	0.9537346	0.09209526
0.0	0.99973696	0.9986332	0.99988365	0.9997762	0.99946386	0.9996376	0.99929464	0.999951	0.9998394	0.99978596
0.0	0.9968765	0.98842955	0.99535096	0.9942352	0.9951899	0.9878349	0.9647714	0.9992717	0.99761105	0.9960685
0.0	0.9970003	0.9887686	0.995501	0.9939924	0.9955135	0.9891667	0.96924174	0.99932075	0.99792624	0.9963231
0.0	0.91241294	0.8461046	0.8756088	0.9568713	0.9204999	0.6706669	0.83224773	0.9742857	0.99268085	0.77922845
0.0	0.71109754	0.23892736	0.6032484	0.48630232	0.20775385	0.10159822	0.28132886	0.8370598	0.78513587	0.111478224
0.0	0.9968765	0.98842955	0.99535096	0.9942352	0.9951899	0.9878349	0.9647714	0.9992717	0.99761105	0.9960685
0.0	0.9488958	0.9885886	0.9970156	0.9765347	0.9793076	0.969877	0.9614024	0.99755836	0.99588805	0.9740132
0.0	0.9981658	0.99034786	0.996579	0.9865585	0.9908188	0.9966485	0.99634427	0.99924964	0.998418	0.9932986
0.0	0.9981658	0.99034786	0.996579	0.9865585	0.9908188	0.9966485	0.99634427	0.99924964	0.998418	0.9932986
0.0	0.993115	0.9901112	0.99523866	0.994898	0.96999973	0.9921185	0.99723476	0.99937075	0.997349	0.98784244
0.0	0.9991472	0.99824727	0.99912196	0.99964225	0.9953833	0.9979931	0.9989802	0.9998399	0.99950993	0.99899083
0.0	0.98235923	0.8118969	0.9754896	0.9897342	0.9729285	0.9487635	0.9284382	0.9962637	0.98382884	0.9710732
0.0	0.94889593	0.9885886	0.9970156	0.97653484	0.9793076	0.9698771	0.9614024	0.99755836	0.99588805	0.9740132
0.0	0.9488958	0.9885886	0.9970156	0.9765347	0.9793076	0.969877	0.9614024	0.99755836	0.99588805	0.9740132
0.0	0.9971409	0.9845296	0.99833125	0.9975447	0.9883636	0.9961521	0.9936504	0.99948835	0.9992124	0.9934018
0.0	0.0056552137	0.0019903025	0.007880725	0.0060915514	0.0037161803	0.00057563814	0.0019556223	0.0052923677	0.0063327583	0.0016476953
0.0	0.015625479	0.0020843442	0.00012539238	0.11312512	0.058421202	0.0067996248	0.00035640583	0.004931844	0.9171903	0.0039014958
0.0	0.9830903	0.9680949	0.9871542	0.9951911	0.9360659	0.9768067	0.9788399	0.9784638	0.9806369	0.98576957
0.0	0.9830903	0.9680949	0.9871542	0.9951911	0.9360659	0.9768067	0.9788399	0.9784638	0.9806369	0.98576957
0.0	0.9830903	0.9680949	0.9871542	0.9951911	0.9360659	0.9768067	0.9788399	0.9784638	0.9806369	0.98576957
0.0	0.9981658	0.99034786	0.996579	0.9865585	0.9908188	0.9966485	0.99634427	0.99924964	0.998418	0.9932986
0.0	0.9830903	0.9680949	0.9871542	0.9951911	0.9360659	0.9768067	0.9788399	0.9784638	0.9806369	0.98576957
0.0	0.9981658	0.99034786	0.996579	0.9865585	0.9908188	0.9966485	0.99634427	0.99924964	0.998418	0.9932986
0.0	0.99290246	0.9743455	0.9678316	0.6530766	0.93705887	0.9795741	0.97770476	0.9919493	0.9906585	0.9097956
0.0	0.99576	0.9888474	0.9907567	0.98016834	0.981532	0.98764974	0.9913039	0.9971033	0.99703395	0.9947078
0.0	0.9993247	0.99711514	0.9989728	0.99860734	0.9964545	0.9988205	0.99845314	0.9996835	0.9993	0.9991036
0.0	0.99869764	0.9950395	0.99824786	0.9986444	0.997148	0.99591726	0.99780303	0.99971	0.9996424	0.99899226
0.0	0.9830903	0.9680949	0.9871542	0.9951911	0.9360659	0.9768067	0.9788399	0.9784638	0.9806369	0.98576957
0.0	0.0018803477	0.0022912181	0.003751755	0.0019413171	0.0016939668	6.5739456e-05	0.0008333733	0.001841019	0.0010644565	0.0015296502
0.0	0.9830903	0.9680949	0.9871542	0.9951911	0.9360659	0.9768067	0.9788399	0.9784638	0.9806369	0.98576957
0.0	0.9976526	0.99027133	0.99899715	0.9978738	0.99082	0.99779654	0.9948036	0.9996092	0.9994479	0.9958211
0.0	0.99659	0.9801175	0.99773896	0.99718446	0.9832796	0.9942403	0.9912377	0.9993082	0.9990609	0.99049777
0.0	0.9976526	0.99027133	0.99899715	0.9978738	0.99082	0.99779654	0.9948036	0.9996092	0.9994479	0.9958211
0.0	0.9830904	0.9680949	0.9871542	0.9951911	0.9360659	0.9768067	0.9788399	0.9784638	0.9806369	0.98576957
0.0	0.9830903	0.9680949	0.9871542	0.9951911	0.9360659	0.9768067	0.9788399	0.9784638	0.9806369	0.98576957
0.0	0.9830903	0.9680949	0.9871542	0.9951911	0.9360659	0.9768067	0.9788399	0.9784638	0.9806369	0.98576957
0.0	0.9830903	0.9680949	0.9871542	0.9951911	0.9360659	0.9768067	0.9788399	0.9784638	0.9806369	0.98576957
0.0	0.9830903	0.9680949	0.9871542	0.9951911	0.9360659	0.9768067	0.9788399	0.9784638	0.9806369	0.98576957
0.0	0.9830903	0.9680949	0.9871542	0.9951911	0.9360659	0.9768067	0.9788399	0.9784638	0.9806369	0.98576957
0.0	0.07722375	0.008209701	0.031646695	0.0055381157	0.07216394	0.00046469006	0.68039435	0.013645164	0.00074064324	0.002173879
0.0	0.9830903	0.9680949	0.9871542	0.9951911	0.9360659	0.9768067	0.9788399	0.9784638	0.9806369	0.98576957
0.0	0.9830903	0.9680949	0.9871542	0.9951911	0.9360659	0.9768067	0.9788399	0.9784638	0.9806369	0.98576957
0.0	0.993115	0.9901112	0.99523866	0.994898	0.9699996	0.9921185	0.99723476	0.99937075	0.997349	0.98784244
0.0	0.9981658	0.99034786	0.996579	0.9865585	0.9908188	0.9966485	0.99634427	0.99924964	0.998418	0.9932986
0.0	0.9830903	0.9680949	0.9871542	0.9951911	0.9360659	0.9768067	0.9788399	0.9784638	0.9806369	0.98576957
0.0	0.5839681	0.011620604	0.20308481	0.04136039	0.15377954	0.015359167	0.0738886	0.17722903	0.016720915	0.072615206
0.0	0.993115	0.9901112	0.99523866	0.994898	0.9699996	0.9921185	0.99723476	0.99937075	0.997349	0.98784244
0.0	0.99815303	0.99598277	0.9972556	0.9977563	0.9959145	0.9676483	0.9908708	0.99907327	0.99914813	0.9964265
0.0	0.9968817	0.99178946	0.9942893	0.9967084	0.98986244	0.9612062	0.984279	0.9985245	0.99853814	0.9906239
0.0	0.91241294	0.8461046	0.8756088	0.9568713	0.9204999	0.6706669	0.83224773	0.9742857	0.99268085	0.77922845
0.0	0.9830903	0.9680949	0.9871542	0.9951911	0.9360659	0.9768067	0.9788399	0.9784638	0.9806369	0.98576957
0.0	0.9968765	0.98842955	0.99535096	0.9942352	0.9951899	0.9878349	0.9647714	0.9992717	0.99761105	0.9960685
0.0	0.999421	0.9951508	0.99916863	0.9994825	0.9976788	0.9994605	0.99929035	0.9998894	0.99970526	0.9990662
0.0	0.061744735	0.0022999484	0.007104571	0.0030184775	0.089940816	0.0009254369	0.7993544	0.018370932	0.00053814973	0.0006726281
0.0	0.008948563	0.0028135132	0.013844671	0.008480892	0.015373446	0.0013786382	0.0034167268	0.0096600065	0.012603284	0.0053506433
0.0	0.9830903	0.9680949	0.9871542	0.9951911	0.9360659	0.9768067	0.9788399	0.9784638	0.9806369	0.98576957
0.0	0.9985655	0.9902248	0.9991328	0.99904114	0.9923505	0.9937103	0.98905563	0.9993936	0.9989698	0.99778724
0.0	0.9830903	0.9680949	0.9871542	0.9951911	0.9360659	0.9768067	0.9788399	0.9784638	0.9806369	0.98576957
0.0	0.9830903	0.9680949	0.9871542	0.9951911	0.9360659	0.9768067	0.9788399	0.9784638	0.9806369	0.98576957
0.0	0.999421	0.9951508	0.99916863	0.9994825	0.9976788	0.9994605	0.99929035	0.9998894	0.99970526	0.9990662
0.0	0.9830903	0.9680949	0.9871542	0.9951911	0.9360659	0.9768067	0.9788399	0.9784638	0.9806369	0.98576957
0.0	0.06174472	0.0022999484	0.007104571	0.0030184789	0.089940816	0.0009254373	0.7993544	0.018370941	0.00053814973	0.0006726281
0.0	0.9830903	0.9680949	0.9871542	0.9951911	0.9360659	0.9768067	0.9788399	0.9784638	0.9806369	0.98576957
0.0	0.35430646	0.007905437	0.016407132	0.006118143	0.089940816	0.0012484489	0.9592404	0.064442754	0.0024428198	0.0031241267
0.0	0.17059225	0.074650794	0.027628178	0.06759993	0.9360659	0.8435026	0.9194731	0.8561591	0.0676218	0.100734346
0.0	0.9830903	0.9680949	0.9871542	0.9951911	0.9360659	0.9768067	0.9788399	0.9784638	0.9806369	0.98576957
0.0	0.9830903	0.9680949	0.9871542	0.9951911	0.9360659	0.9768067	0.9788399	0.9784638	0.9806369	0.98576957
0.0	0.999421	0.9951508	0.99916863	0.9994825	0.9976788	0.9994605	0.99929035	0.9998894	0.99970526	0.9990662
0.0	0.9830903	0.9680949	0.9871542	0.9951911	0.9360659	0.9768067	0.9788399	0.9784638	0.9806369	0.98576957
0.0	0.9830903	0.9680949	0.9871542	0.9951911	0.9360659	0.9768067	0.9788399	0.9784638	0.9806369	0.98576957
0.0	0.9830903	0.9680949	0.9871542	0.9951911	0.9360659	0.9768067	0.9788399	0.9784638	0.9806369	0.98576957
0.0	0.999421	0.9951508	0.99916863	0.9994825	0.9976788	0.9994605	0.99929035	0.9998894	0.99970526	0.9990662
0.0	0.9830903	0.9680949	0.9871542	0.9951911	0.9360659	0.9768067	0.9788399	0.9784638	0.9806369	0.98576957
0.0	0.0018803477	0.0022912181	0.003751755	0.0019413171	0.0016939668	6.5739456e-05	0.0008333736	0.001841019	0.0010644565	0.0015296509
0.0	0.9830903	0.9680949	0.9871542	0.9951911	0.9360659	0.9768067	0.9788399	0.9784638	0.9806369	0.98576957
0.0	0.9830903	0.9680949	0.9871542	0.9951911	0.9360659	0.9768067	0.9788399	0.9784638	0.9806369	0.98576957
0.0	0.9830903	0.9680949	0.9871542	0.9951911	0.9360659	0.9768067	0.9788399	0.9784638	0.9806369	0.98576957
0.0	0.010562945	0.0032380081	0.018047407	0.010367706	0.016078264	0.0020518643	0.0043712473	0.016356077	0.019720769	0.0071008042
0.0	0.010562951	0.0032380081	0.018047407	0.010367706	0.016078264	0.0020518631	0.004371249	0.016356077	0.019720769	0.0071008042
0.0	0.00051489234	0.00023792297	0.00012654117	0.6027081	0.00067555916	0.26280996	0.049630087	0.018676968	0.122922845	0.007874248
0.0	0.00051489234	0.00023792297	0.00012654117	0.6027081	0.00067555916	0.26280996	0.049630087	0.018676968	0.122922845	0.007874248
0.0	0.99945444	0.9956403	0.99924576	0.99949265	0.99793684	0.9994912	0.9993237	0.9998945	0.99970526	0.99912673
0.0	0.9830903	0.9680949	0.9871542	0.9951911	0.9360659	0.9768067	0.9788399	0.9784638	0.9806369	0.98576957
0.0	0.9830903	0.9680949	0.9871542	0.9951911	0.9360659	0.9768067	0.9788399	0.9784638	0.9806369	0.98576957
0.0	0.042584673	0.0027611363	0.018249642	0.36628553	0.6314539	0.64791304	0.19798446	0.8624231	0.036177002	0.59232247
0.0	0.9997451	0.99878377	0.999798	0.99972814	0.9975343	0.9995797	0.9990415	0.999863	0.9998754	0.9996202
0.0	0.9830903	0.9680949	0.9871542	0.9951911	0.9360659	0.9768067	0.9788399	0.9784638	0.9806369	0.98576957
0.0	0.9981871	0.9979583	0.9995197	0.9986014	0.99445087	0.9994623	0.99917006	0.99988663	0.99967813	0.9989274
0.0	0.9830904	0.9680949	0.9871542	0.9951911	0.9360659	0.9768067	0.9788399	0.9784638	0.9806369	0.98576957
0.0	0.999421	0.9951508	0.99916863	0.9994825	0.9976788	0.9994605	0.99929035	0.9998894	0.99970526	0.9990662
0.0	0.0047037695	0.001714484	0.0063259564	0.005032476	0.0027482584	0.00043334346	0.0014017832	0.0037275443	0.0040518316	0.0013233627
0.0	0.2577075	0.13864563	0.018706374	0.06068612	0.036046587	0.32587716	0.13969901	0.2499857	0.32075918	0.07995796
0.0	0.89716804	0.9223948	0.9467647	0.9870629	0.9718365	0.8037308	0.9254755	0.99272186	0.9822969	0.85897225
0.0	0.9830903	0.9680949	0.9871542	0.9951911	0.9360659	0.9768067	0.9788399	0.9784638	0.9806369	0.98576957
0.0	0.011056065	0.0034303034	0.017550603	0.008480892	0.015373446	0.0018454198	0.004405173	0.009660011	0.01731858	0.007602966
0.0	0.0031936564	0.017939912	0.0010788656	0.9951911	0.9360659	8.96943e-05	0.001238503	0.9784638	0.0036215927	0.01306072
0.0	0.528847	0.15255608	0.12004207	0.071084104	0.11744408	0.09738673	0.11134225	0.64950794	0.65154827	0.16436796
0.0	0.9830903	0.9680949	0.9871542	0.9951911	0.9360659	0.9768067	0.9788399	0.9784638	0.9806369	0.98576957
0.0	0.9830903	0.9680949	0.9871542	0.9951911	0.9360659	0.9768067	0.9788399	0.9784638	0.9806369	0.98576957
0.0	0.9990595	0.99402595	0.99851996	0.99782974	0.98590475	0.9976259	0.9914725	0.9990522	0.99873394	0.9976967
0.0	0.026184328	0.0008075702	0.0008211839	0.00093425426	0.12928748	0.89848346	2.2017206e-05	0.00022046904	0.0022917064	0.02824487
0.0	0.18141021	0.4684105	0.4342283	0.30640703	0.6032944	0.2406165	0.90132445	0.6718254	0.9781943	0.84322435
0.0	0.9965899	0.9801175	0.99773896	0.99718446	0.98327947	0.9942403	0.9912377	0.9993082	0.9990609	0.99049777
0.0	0.9830903	0.9680949	0.9871542	0.9951911	0.9360659	0.9768067	0.9788399	0.9784638	0.9806369	0.98576957
0.0	0.9976261	0.97112983	0.99422306	0.9970073	0.9872049	0.928767	0.9947519	0.9987381	0.99823123	0.99260145
0.0	0.9991472	0.99824727	0.99912196	0.99964225	0.9953833	0.9979931	0.9989802	0.9998399	0.99950993	0.99899083
0.0	0.9830903	0.9680949	0.9871542	0.9951911	0.9360659	0.9768067	0.9788399	0.9784638	0.9806369	0.98576957
0.0	0.0004553621	0.0029382242	0.1537556	0.7612953	0.0009736286	0.11980445	4.221383e-05	0.0005003077	0.014692757	7.7861376e-05
0.0	0.991844	0.95062137	0.9761239	0.9920074	0.97072047	0.87633187	0.99616736	0.9901619	0.99857306	0.9819463
0.0	0.9987864	0.9904349	0.9979013	0.9990349	0.9933975	0.99208105	0.9988531	0.9995178	0.99882597	0.9983132
0.0	0.999421	0.9951508	0.99916863	0.9994825	0.9976788	0.9994605	0.99929035	0.9998894	0.99970526	0.9990662
0.0	0.9830903	0.9680949	0.9871542	0.9951911	0.9360659	0.9768067	0.9788399	0.9784638	0.9806369	0.98576957
0.0	0.9975049	0.98824894	0.99893934	0.9977737	0.99202853	0.99664503	0.995308	0.99962735	0.9994357	0.99603254
0.0	0.39373547	0.087747626	0.04731723	0.37995678	0.5381102	0.09012736	0.15599348	0.46476063	0.59151036	0.18925704
0.0	0.999421	0.9951508	0.99916863	0.9994825	0.9976788	0.9994605	0.99929035	0.9998894	0.99970526	0.9990662
0.0	0.999421	0.9951508	0.99916863	0.9994825	0.9976788	0.9994605	0.99929035	0.9998894	0.99970526	0.9990662
0.0	0.9965899	0.9801175	0.99773896	0.99718446	0.9832796	0.9942403	0.9912377	0.9993082	0.9990609	0.99049777
0.0	0.9076363	0.8082136	0.8518122	0.9251041	0.9568462	0.27470055	0.99105865	0.97832096	0.99400604	0.9726255
0.0	0.9968765	0.98842955	0.99535096	0.9942352	0.9951899	0.9878349	0.9647714	0.9992717	0.99761105	0.9960685
0.0	0.9981658	0.99034786	0.996579	0.9865585	0.9908188	0.9966485	0.99634427	0.99924964	0.998418	0.9932986
0.0	0.94889593	0.9885886	0.9970156	0.9765347	0.9793076	0.9698771	0.9614024	0.99755836	0.99588805	0.9740132
0.0	0.13024741	0.039407227	0.0015635713	0.6566165	0.010335549	0.7302419	0.17983355	0.04839411	0.02372967	0.21304438
0.0	0.9981658	0.99034786	0.996579	0.9865585	0.9908188	0.9966485	0.99634427	0.99924964	0.998418	0.9932986
0.0	0.10373198	0.011758505	0.28517932	0.6543757	0.0084288595	0.80823016	0.7830038	0.97620654	0.31230953	0.012255594
0.0	3.8636557e-05	0.009610564	0.00015141339	0.0003416248	0.0013612988	2.1610997e-05	9.656917e-05	0.005472891	4.358303e-05	0.0017880219
0.0	0.5938931	0.14698893	0.18792233	0.10586473	0.20172624	0.17052867	0.14166713	0.7709668	0.7469038	0.23960173
0.0	0.013804034	0.0040792306	0.018185256	0.01670353	0.023017487	0.0030243092	0.0054136277	0.026888464	0.025360473	0.012651987
0.0	0.9830904	0.9680949	0.9871542	0.9951911	0.9360659	0.9768067	0.9788399	0.9784638	0.9806369	0.98576957
0.0	0.9830903	0.9680949	0.9871542	0.9951911	0.9360659	0.9768067	0.9788399	0.9784638	0.9806369	0.98576957
0.0	0.9830903	0.9680949	0.9871542	0.9951911	0.9360659	0.9768067	0.9788399	0.9784638	0.9806369	0.98576957
0.0	0.9830903	0.9680949	0.9871542	0.9951911	0.9360659	0.9768067	0.9788399	0.9784638	0.9806369	0.98576957
0.0	0.9830903	0.9680949	0.9871542	0.9951911	0.9360659	0.9768067	0.9788399	0.9784638	0.9806369	0.98576957
0.0	0.999421	0.9951508	0.99916863	0.9994825	0.9976788	0.9994605	0.99929035	0.9998894	0.99970526	0.9990662
0.0	0.9993247	0.99711514	0.9989728	0.99860734	0.9964545	0.9988205	0.99845314	0.9996835	0.9993	0.9991036
0.0	0.9830903	0.9680949	0.9871542	0.9951911	0.9360659	0.9768067	0.9788399	0.9784638	0.9806369	0.98576957
0.0	0.999421	0.9951508	0.99916863	0.9994825	0.9976788	0.9994605	0.99929035	0.9998894	0.99970526	0.9990662
0.0	0.061744735	0.0022999484	0.007104571	0.0030184775	0.089940816	0.0009254369	0.7993543	0.018370936	0.00053814996	0.0006726281
0.0	0.9830903	0.9680949	0.9871542	0.9951911	0.9360659	0.9768067	0.9788399	0.9784638	0.9806369	0.98576957
0.0	0.9830903	0.9680949	0.9871542	0.9951911	0.9360659	0.9768067	0.9788399	0.9784638	0.9806369	0.98576957
0.0	0.9830903	0.9680949	0.9871542	0.9951911	0.9360659	0.9768067	0.9788399	0.9784638	0.9806369	0.98576957
0.0	0.999421	0.9951508	0.99916863	0.9994825	0.9976788	0.9994605	0.99929035	0.9998894	0.99970526	0.9990662
0.0	0.9830903	0.9680949	0.9871542	0.9951911	0.9360659	0.9768067	0.9788399	0.9784638	0.9806369	0.98576957
0.0	0.9830903	0.9680949	0.9871542	0.9951911	0.9360659	0.9768067	0.9788399	0.9784638	0.9806369	0.98576957
0.0	0.9830903	0.9680949	0.9871542	0.9951911	0.9360659	0.9768067	0.9788399	0.9784638	0.9806369	0.98576957
0.0	0.9830903	0.9680949	0.9871542	0.9951911	0.9360659	0.9768067	0.9788399	0.9784638	0.9806369	0.98576957
0.0	0.999421	0.9951508	0.99916863	0.9994825	0.9976788	0.9994605	0.99929035	0.9998894	0.99970526	0.9990662
0.0	0.999421	0.9951508	0.99916863	0.9994825	0.9976788	0.9994605	0.99929035	0.9998894	0.99970526	0.9990662
0.0	0.9830904	0.9680949	0.9871542	0.9951911	0.9360659	0.9768067	0.9788399	0.9784638	0.9806369	0.98576957
0.0	0.9830903	0.9680949	0.9871542	0.9951911	0.9360659	0.9768067	0.9788399	0.9784638	0.9806369	0.98576957
0.0	0.9830903	0.9680949	0.9871542	0.9951911	0.9360659	0.9768067	0.9788399	0.9784638	0.9806369	0.98576957
0.0	0.9830903	0.9680949	0.9871542	0.9951911	0.9360659	0.9768067	0.9788399	0.9784638	0.9806369	0.98576957
0.0	0.9830903	0.9680949	0.9871542	0.9951911	0.9360659	0.9768067	0.9788399	0.9784638	0.9806369	0.98576957
0.0	0.9830903	0.9680949	0.9871542	0.9951911	0.9360659	0.9768067	0.9788399	0.9784638	0.9806369	0.98576957
0.0	0.9985655	0.9902248	0.9991328	0.99904114	0.9923505	0.9937103	0.98905563	0.9993936	0.9989698	0.99778724
0.0	0.999421	0.9951508	0.99916863	0.9994825	0.9976788	0.9994605	0.99929035	0.9998894	0.99970526	0.9990662
0.0	0.9830903	0.9680949	0.9871542	0.9951911	0.9360659	0.9768067	0.9788399	0.9784638	0.9806369	0.98576957
0.0	0.9830903	0.9680949	0.9871542	0.9951911	0.9360659	0.9768067	0.9788399	0.9784638	0.9806369	0.98576957
0.0	0.68905836	0.2287751	0.567652	0.38888258	0.18536349	0.18405944	0.23620035	0.64126194	0.9004188	0.27994224
0.0	0.9982685	0.98964477	0.9988104	0.99872285	0.9937968	0.9989712	0.9989498	0.9996544	0.9991272	0.9964849
0.0	0.000218519	0.00031949618	0.001193447	0.006042463	0.00077807077	0.00011632406	0.0017972003	0.0009915645	0.006005127	0.000101556696
0.0	0.9830903	0.9680949	0.9871542	0.9951911	0.9360659	0.9768067	0.9788399	0.9784638	0.9806369	0.98576957
0.0	0.9830903	0.9680949	0.9871542	0.9951911	0.9360659	0.9768067	0.9788399	0.9784638	0.9806369	0.98576957
0.0	0.999421	0.9951508	0.99916863	0.9994825	0.9976788	0.9994605	0.99929035	0.9998894	0.99970526	0.9990662
0.0	0.9830903	0.9680949	0.9871542	0.9951911	0.9360659	0.9768067	0.9788399	0.9784638	0.9806369	0.98576957
0.0	0.9830903	0.9680949	0.9871542	0.9951911	0.9360659	0.9768067	0.9788399	0.9784638	0.9806369	0.98576957
0.0	2.8067177e-05	0.00041486564	0.00020743917	9.244572e-05	5.6808796e-05	0.00013248062	0.0001367291	0.00020965129	0.0008533571	0.00015448766
0.0	0.9830903	0.9680949	0.9871542	0.9951911	0.9360659	0.9768067	0.9788399	0.9784638	0.9806369	0.98576957
0.0	0.9985655	0.9902248	0.9991328	0.99904114	0.9923505	0.9937103	0.98905563	0.9993936	0.9989698	0.99778724
0.0	0.9830903	0.9680949	0.9871542	0.9951911	0.9360659	0.9768067	0.9788399	0.9784638	0.9806369	0.98576957
0.0	0.9830903	0.9680949	0.9871542	0.9951911	0.9360659	0.9768067	0.9788399	0.9784638	0.9806369	0.98576957
0.0	0.9985655	0.9902248	0.9991328	0.99904114	0.9923505	0.9937103	0.98905563	0.9993936	0.9989698	0.99778724
0.0	0.999421	0.9951508	0.99916863	0.9994825	0.9976788	0.9994605	0.99929035	0.9998894	0.99970526	0.9990662
0.0	0.9830904	0.9680949	0.9871542	0.9951911	0.9360659	0.9768067	0.9788399	0.9784638	0.9806369	0.98576957
0.0	0.9830903	0.9680949	0.9871542	0.9951911	0.9360659	0.9768067	0.9788399	0.9784638	0.9806369	0.98576957
0.0	0.99934155	0.9982326	0.99923193	0.99964654	0.99376017	0.9984604	0.9991615	0.9998016	0.9995814	0.9990387
0.0	0.9978084	0.99119276	0.9963658	0.9978847	0.9889635	0.9926634	0.9922805	0.99946374	0.9983223	0.9986168
0.0	0.9830903	0.9680949	0.9871542	0.9951911	0.9360659	0.9768067	0.9788399	0.9784638	0.9806369	0.98576957
0.0	0.9830903	0.9680949	0.9871542	0.9951911	0.9360659	0.9768067	0.9788399	0.9784638	0.9806369	0.98576957
0.0	0.9985655	0.9902248	0.9991328	0.99904114	0.9923505	0.9937103	0.98905563	0.9993936	0.9989698	0.99778724
0.0	0.999421	0.9951508	0.99916863	0.9994825	0.9976788	0.9994605	0.99929035	0.9998894	0.99970526	0.9990662
0.0	0.9830903	0.9680949	0.9871542	0.9951911	0.9360659	0.9768067	0.9788399	0.9784638	0.9806369	0.98576957
0.0	0.9830903	0.9680949	0.9871542	0.9951911	0.9360659	0.9768067	0.9788399	0.9784638	0.9806369	0.98576957
0.0	0.9830903	0.9680949	0.9871542	0.9951911	0.9360659	0.9768067	0.9788399	0.9784638	0.9806369	0.98576957
0.0	0.9830903	0.9680949	0.9871542	0.9951911	0.9360659	0.9768067	0.9788399	0.9784638	0.9806369	0.98576957
0.0	0.9968765	0.98842955	0.99535096	0.9942352	0.9951899	0.9878349	0.9647714	0.9992717	0.99761105	0.9960685
0.0	0.9968765	0.98842955	0.99535096	0.9942352	0.9951899	0.9878349	0.9647714	0.9992717	0.99761105	0.9960685
0.0	0.9981658	0.99034786	0.996579	0.9865585	0.9908188	0.9966485	0.99634427	0.99924964	0.998418	0.9932986
0.0	0.9981658	0.99034786	0.996579	0.9865585	0.9908188	0.9966485	0.99634427	0.99924964	0.998418	0.9932986
0.0	0.9985655	0.9902248	0.9991328	0.99904114	0.9923505	0.9937103	0.98905563	0.9993936	0.9989698	0.99778724
0.0	0.9830903	0.9680949	0.9871542	0.9951911	0.9360659	0.9768067	0.9788399	0.9784638	0.9806369	0.98576957
0.0	0.999421	0.9951508	0.99916863	0.9994825	0.9976788	0.9994605	0.99929035	0.9998894	0.99970526	0.9990662
0.0	0.9830903	0.9680949	0.9871542	0.9951911	0.9360659	0.9768067	0.9788399	0.9784638	0.9806369	0.98576957
0.0	0.9830903	0.9680949	0.9871542	0.9951911	0.9360659	0.9768067	0.9788399	0.9784638	0.9806369	0.98576957
0.0	0.9488958	0.9885886	0.9970156	0.9765347	0.9793076	0.969877	0.9614024	0.99755836	0.99588805	0.9740132
0.0	0.9488958	0.9885886	0.9970156	0.97653484	0.9793076	0.969877	0.9614024	0.99755836	0.99588805	0.9740132
0.0	0.6285107	0.78411764	0.64919823	0.8209476	0.7512651	0.40637976	0.25746402	0.9230405	0.9108249	0.5998953
0.0	0.9830903	0.9680949	0.9871542	0.9951911	0.9360659	0.9768067	0.9788399	0.9784638	0.9806369	0.98576957
0.0	0.9830903	0.9680949	0.9871542	0.9951911	0.9360659	0.9768067	0.9788399	0.9784638	0.9806369	0.98576957
0.0	0.9981658	0.99034786	0.996579	0.9865585	0.9908188	0.9966485	0.99634427	0.99924964	0.998418	0.9932986
0.0	0.9981658	0.99034786	0.996579	0.9865585	0.9908188	0.9966485	0.99634427	0.99924964	0.998418	0.9932986
0.0	0.9830904	0.9680949	0.9871542	0.9951911	0.9360659	0.9768067	0.9788399	0.9784638	0.9806369	0.98576957
0.0	0.9830903	0.9680949	0.9871542	0.9951911	0.9360659	0.9768067	0.9788399	0.9784638	0.9806369	0.98576957
0.0	0.9830903	0.9680949	0.9871542	0.9951911	0.9360659	0.9768067	0.9788399	0.9784638	0.9806369	0.98576957
0.0	0.9830903	0.9680949	0.9871542	0.9951911	0.9360659	0.9768067	0.9788399	0.9784638	0.9806369	0.98576957
0.0	0.9830903	0.9680949	0.9871542	0.9951911	0.9360659	0.9768067	0.9788399	0.9784638	0.9806369	0.98576957
0.0	0.999421	0.9951508	0.99916863	0.9994825	0.9976788	0.9994605	0.99929035	0.9998894	0.99970526	0.9990662
0.0	0.9181616	0.504086	0.8727643	0.9103252	0.3876343	0.83481497	0.6869312	0.9742674	0.9885346	0.8542733
0.0	0.35172063	0.06339638	0.05255787	0.06334634	0.078264266	0.028179124	0.06629046	0.1554896	0.40676153	0.06704794
0.0	0.011317018	0.0040062596	0.026002768	0.011795577	0.025565082	0.0019140127	0.006417881	0.024944743	0.024502033	0.0076902704
0.0	0.7172614	0.15541695	0.22980493	0.1859644	0.21022208	0.14006796	0.14991318	0.62666756	0.73026204	0.30480367
0.0	0.35172063	0.06339638	0.052557897	0.06334634	0.078264266	0.028179124	0.06629046	0.15548961	0.40676156	0.06704794
0.0	0.9959487	0.9765023	0.9959204	0.99549747	0.9028611	0.9879602	0.9576039	0.9987581	0.99770796	0.99358255
0.0	0.9830903	0.9680949	0.9871542	0.9951911	0.9360659	0.9768067	0.9788399	0.9784638	0.9806369	0.98576957
0.0	0.9830903	0.9680949	0.9871542	0.9951911	0.9360659	0.9768067	0.9788399	0.9784638	0.9806369	0.98576957
0.0	0.9991472	0.99824727	0.99912196	0.99964225	0.9953833	0.9979931	0.9989802	0.9998399	0.99950993	0.99899083
0.0	0.99765366	0.9945122	0.9982108	0.9971927	0.9946971	0.9986198	0.9975182	0.9992607	0.99847907	0.99638724
0.0	0.999421	0.9951508	0.99916863	0.9994825	0.9976788	0.9994605	0.99929035	0.9998894	0.99970526	0.9990662
0.0	0.9830903	0.9680949	0.9871542	0.9951911	0.9360659	0.9768067	0.9788399	0.9784638	0.9806369	0.98576957
0.0	0.9830903	0.9680949	0.9871542	0.9951911	0.9360659	0.9768067	0.9788399	0.9784638	0.9806369	0.98576957
0.0	0.9830903	0.9680949	0.9871542	0.9951911	0.9360659	0.9768067	0.9788399	0.9784638	0.9806369	0.98576957
0.0	0.999421	0.9951508	0.99916863	0.9994825	0.9976788	0.9994605	0.99929035	0.9998894	0.99970526	0.9990662
0.0	0.999421	0.9951508	0.99916863	0.9994825	0.9976788	0.9994605	0.99929035	0.9998894	0.99970526	0.9990662
0.0	0.9830904	0.9680949	0.9871542	0.9951911	0.9360659	0.9768067	0.9788399	0.9784638	0.9806369	0.98576957
0.0	0.9830903	0.9680949	0.9871542	0.9951911	0.9360659	0.9768067	0.9788399	0.9784638	0.9806369	0.98576957
0.0	0.9830903	0.9680949	0.9871542	0.9951911	0.9360659	0.9768067	0.9788399	0.9784638	0.9806369	0.98576957
0.0	0.9830903	0.9680949	0.9871542	0.9951911	0.9360659	0.9768067	0.9788399	0.9784638	0.9806369	0.98576957
0.0	0.9830903	0.9680949	0.9871542	0.9951911	0.9360659	0.9768067	0.9788399	0.9784638	0.9806369	0.98576957
0.0	0.9830903	0.9680949	0.9871542	0.9951911	0.9360659	0.9768067	0.9788399	0.9784638	0.9806369	0.98576957
0.0	0.999421	0.9951508	0.99916863	0.9994825	0.9976788	0.9994605	0.99929035	0.9998894	0.99970526	0.9990662
0.0	2.8067177e-05	0.00041486564	0.00020743898	9.244572e-05	5.6808796e-05	0.00013248062	0.0001367291	0.00020965129	0.00085335743	0.00015448766
0.0	0.06174472	0.0022999484	0.007104574	0.0030184775	0.089940816	0.0009254373	0.7993544	0.018370936	0.00053814996	0.0006726281
0.0	0.999421	0.9951508	0.99916863	0.9994825	0.9976788	0.9994605	0.99929035	0.9998894	0.99970526	0.9990662
0.0	2.8067177e-05	0.00041486564	0.00020743898	9.244572e-05	5.6808796e-05	0.00013248062	0.0001367291	0.00020965129	0.00085335743	0.00015448766
0.0	0.06174475	0.0022999484	0.007104571	0.0030184775	0.089940816	0.0009254369	0.7993543	0.018370928	0.00053814996	0.0006726281
0.0	0.999421	0.9951508	0.99916863	0.9994825	0.9976788	0.9994605	0.99929035	0.9998894	0.99970526	0.9990662
0.0	0.9830903	0.9680949	0.9871542	0.9951911	0.9360659	0.9768067	0.9788399	0.9784638	0.9806369	0.98576957
0.0	0.9830903	0.9680949	0.9871542	0.9951911	0.9360659	0.9768067	0.9788399	0.9784638	0.9806369	0.98576957
0.0	0.9830903	0.9680949	0.9871542	0.9951911	0.9360659	0.9768067	0.9788399	0.9784638	0.9806369	0.98576957
0.0	0.9830903	0.9680949	0.9871542	0.9951911	0.9360659	0.9768067	0.9788399	0.9784638	0.9806369	0.98576957
0.0	0.9830903	0.9680949	0.9871542	0.9951911	0.9360659	0.9768067	0.9788399	0.9784638	0.9806369	0.98576957
0.0	0.9830903	0.9680949	0.9871542	0.9951911	0.9360659	0.9768067	0.9788399	0.9784638	0.9806369	0.98576957
0.0	0.999421	0.9951508	0.99916863	0.9994825	0.9976788	0.9994605	0.99929035	0.9998894	0.99970526	0.9990662
0.0	0.9830903	0.9680949	0.9871542	0.9951911	0.9360659	0.9768067	0.9788399	0.9784638	0.9806369	0.98576957
0.0	0.999421	0.9951508	0.99916863	0.9994825	0.9976788	0.9994605	0.99929035	0.9998894	0.99970526	0.9990662
0.0	0.06174478	0.0022999484	0.007104571	0.0030184789	0.0899408	0.0009254369	0.7993544	0.018370941	0.00053814996	0.0006726281
0.0	0.9993247	0.99711514	0.9989728	0.99860734	0.9964545	0.9988205	0.99845314	0.9996835	0.9993	0.9991036
0.0	0.9968765	0.98842955	0.99535096	0.9942352	0.9951899	0.9878349	0.9647714	0.9992717	0.99761105	0.9960685
0.0	0.9981658	0.99034786	0.996579	0.9865585	0.9908188	0.9966485	0.99634427	0.99924964	0.998418	0.9932986
0.0	0.6775777	0.85319716	0.8353871	0.91160315	0.52635795	0.91346097	0.7245769	0.9635185	0.96330804	0.59298545
0.0	0.9778746	0.8456756	0.9566255	0.9838663	0.87022763	0.95103717	0.9833425	0.99385405	0.9786325	0.879133
0.0	0.94889593	0.9885886	0.9970156	0.97653484	0.9793076	0.969877	0.9614024	0.99755836	0.99588805	0.9740132
0.0	0.9981658	0.99034786	0.996579	0.9865585	0.9908188	0.9966485	0.99634427	0.99924964	0.998418	0.9932986
0.0	0.9994979	0.9980883	0.99935013	0.999062	0.99780864	0.9992625	0.99902046	0.9997857	0.99949706	0.99942136
0.0	0.9830903	0.9680949	0.9871542	0.9951911	0.9360659	0.9768067	0.9788399	0.9784638	0.9806369	0.98576957
0.0	0.9830903	0.9680949	0.9871542	0.9951911	0.9360659	0.9768067	0.9788399	0.9784638	0.9806369	0.98576957
0.0	0.9830903	0.9680949	0.9871542	0.9951911	0.9360659	0.9768067	0.9788399	0.9784638	0.9806369	0.98576957
0.0	0.011978421	0.006590521	0.017666504	0.010103594	0.04478527	0.0023358115	0.005596916	0.01011337	0.01772083	0.008218861
0.0	0.9968765	0.98842955	0.99535096	0.9942352	0.9951899	0.9878349	0.9647714	0.9992717	0.99761105	0.9960685
0.0	0.9968765	0.98842955	0.99535096	0.9942352	0.9951899	0.9878349	0.9647714	0.9992717	0.99761105	0.9960685
0.0	0.9981658	0.99034786	0.996579	0.9865585	0.9908188	0.9966485	0.99634427	0.99924964	0.998418	0.9932986
0.0	0.9981658	0.99034786	0.996579	0.9865585	0.9908188	0.9966485	0.99634427	0.99924964	0.998418	0.9932986
0.0	0.9630837	0.9894003	0.9980299	0.9833198	0.98457265	0.9835845	0.96836466	0.9986156	0.9974285	0.9837177
0.0	0.9981658	0.99034786	0.996579	0.9865585	0.9908188	0.9966485	0.99634427	0.99924964	0.998418	0.9932986
0.0	0.94889593	0.9885886	0.9970156	0.9765347	0.9793076	0.9698771	0.9614024	0.99755836	0.99588805	0.9740132
0.0	0.9981658	0.99034786	0.996579	0.9865585	0.9908188	0.9966485	0.99634427	0.99924964	0.998418	0.9932986
0.0	0.9968765	0.98842955	0.99535096	0.9942352	0.9951899	0.9878349	0.9647714	0.9992717	0.99761105	0.9960685
0.0	0.9981658	0.99034786	0.996579	0.9865585	0.9908188	0.9966485	0.99634427	0.99924964	0.998418	0.9932986
0.0	0.9981658	0.99034786	0.996579	0.9865585	0.9908188	0.9966485	0.99634427	0.99924964	0.998418	0.9932986
0.0	0.94889593	0.9885886	0.9970156	0.9765347	0.9793076	0.969877	0.9614024	0.99755836	0.99588805	0.9740132
0.0	0.9830903	0.9680949	0.9871542	0.9951911	0.9360659	0.9768067	0.9788399	0.9784638	0.9806369	0.98576957
0.0	0.9928678	0.99139786	0.9883025	0.99735034	0.9728061	0.99849236	0.99591476	0.99878806	0.99916434	0.99919313
0.0	0.00044989982	0.0002762714	0.00025008517	0.00022089892	8.618562e-05	3.4280485e-05	0.00012061007	0.00021705814	0.0003218367	0.0001104059
0.0	0.9812445	0.95391184	0.9966366	0.8918988	0.92956597	0.9849889	0.93634623	0.9830657	0.9926772	0.97924006
0.0	0.080517575	0.0148362545	0.058314577	0.12778269	0.02697403	0.0018999559	0.002436261	0.07277666	0.11650257	0.021347184
0.0	0.080517545	0.0148362545	0.05831459	0.12778269	0.02697403	0.0018999559	0.002436261	0.0727767	0.11650259	0.02134719
0.0	0.9830904	0.9680949	0.9871542	0.9951911	0.9360659	0.9768067	0.9788399	0.9784638	0.9806369	0.98576957
0.0	0.9830904	0.9680949	0.9871542	0.9951911	0.9360659	0.9768067	0.9788399	0.9784638	0.9806369	0.98576957
0.0	0.9830904	0.9680949	0.9871542	0.9951911	0.9360659	0.9768067	0.9788399	0.9784638	0.9806369	0.98576957
0.0	0.9830904	0.9680949	0.9871542	0.9951911	0.9360659	0.9768067	0.9788399	0.9784638	0.9806369	0.98576957
0.0	0.46628737	0.20504814	0.6164299	0.43380865	0.7226756	0.26204377	0.33841527	0.9603699	0.8068092	0.6798985
0.0	0.9821034	0.9796618	0.9982652	0.9943355	0.9984602	0.9983902	0.95893234	0.99608433	0.9587439	0.97499824
0.0	0.0468341	0.013947747	0.036289196	0.030721186	0.056053363	0.018712414	0.026512679	0.1886084	0.20177002	0.18193398
0.0	0.9830903	0.9680949	0.9871542	0.9951911	0.9360659	0.9768067	0.9788399	0.9784638	0.9806369	0.98576957
0.0	0.99889106	0.9946467	0.9993932	0.9991391	0.9961676	0.9994758	0.9992225	0.99980444	0.9995921	0.9986835
0.0	0.9982685	0.98964477	0.9988104	0.99872285	0.9937968	0.9989712	0.9989498	0.9996544	0.9991272	0.9964849
0.0	0.99739647	0.99506027	0.9987962	0.9984646	0.9957249	0.9981548	0.9989209	0.9996568	0.9993074	0.99841785
0.0	0.6774415	0.20349285	0.22217615	0.18935233	0.3550694	0.22946118	0.27969682	0.7312738	0.8850146	0.33604148
0.0	0.9817764	0.87831855	0.95921034	0.8926457	0.9661515	0.93089616	0.9481294	0.9977864	0.9930583	0.9365227
0.0	0.98794425	0.8737964	0.98829424	0.9850462	0.9479918	0.8350636	0.91914046	0.99670297	0.98836607	0.92060864
0.0	0.99759537	0.9941247	0.9993919	0.9991658	0.99793184	0.9953035	0.99786866	0.9995223	0.99958235	0.998276
0.0	0.9985933	0.99591947	0.99780315	0.99153453	0.9928433	0.9982254	0.9981102	0.9994678	0.99910164	0.99604815
0.0	0.99875546	0.99889696	0.9994987	0.99980134	0.99847835	0.99874735	0.9996008	0.99982125	0.99975055	0.9994217
0.0	0.99387485	0.9962218	0.9987425	0.9990766	0.9906335	0.99776495	0.9978605	0.9995333	0.99900025	0.9989666
0.0	0.9940906	0.99668294	0.998754	0.9990766	0.991409	0.9977691	0.99803966	0.9995951	0.9991177	0.9990803
0.0	0.99920076	0.9986798	0.9990114	0.9991968	0.9987124	0.99867517	0.99892247	0.9997954	0.9997495	0.9990048
0.0	0.15241213	0.038754746	0.024215214	0.20462401	0.7429441	0.89656955	0.89588976	0.54825187	0.1469278	0.5865812
0.0	0.15241213	0.038754746	0.024215214	0.20462401	0.7429441	0.89656955	0.89588976	0.54825187	0.1469278	0.5865812
0.0	0.9985655	0.9902248	0.9991328	0.99904114	0.9923505	0.9937103	0.98905563	0.9993936	0.9989698	0.99778724
0.0	0.99759537	0.9941247	0.9993919	0.9991658	0.99793184	0.9953035	0.99786866	0.9995223	0.99958235	0.998276
0.0	0.9963721	0.99716455	0.9962446	0.9985469	0.9957035	0.9960044	0.9968454	0.99901855	0.9987104	0.9983419
0.0	0.86612827	0.47676128	0.39152327	0.6198432	0.35781178	0.29614866	0.29259342	0.9765047	0.9603901	0.79810387
0.0	0.99785334	0.98917985	0.9985637	0.9981669	0.9904383	0.9977028	0.99504435	0.99944454	0.99953365	0.99603987
0.0	0.9943944	0.9922391	0.9964563	0.994898	0.97635	0.9950982	0.9979684	0.99951506	0.99811196	0.9909967
0.0	0.9830903	0.9680949	0.9871542	0.9951911	0.9360659	0.9768067	0.9788399	0.9784638	0.9806369	0.98576957
0.0	0.9986249	0.9920106	0.99917954	0.998946	0.9956897	0.99912375	0.9991817	0.9997347	0.99930537	0.9976533
0.0	0.9998166	0.99945813	0.99987173	0.99958616	0.99929667	0.9997868	0.9996948	0.9999043	0.99981946	0.99982005
0.0	0.9998425	0.9996563	0.9998223	0.99984384	0.9987845	0.999744	0.9997465	0.99992466	0.99981695	0.99972314
0.0	0.9991472	0.99824727	0.99912196	0.99964225	0.9953833	0.9979931	0.9989802	0.9998399	0.99950993	0.99899083
0.0	0.9830903	0.9680949	0.9871542	0.9951911	0.9360659	0.9768067	0.9788399	0.9784638	0.9806369	0.98576957
0.0	0.9994999	0.99767977	0.9992804	0.9989033	0.9965109	0.9989943	0.99873215	0.99973434	0.99961686	0.99929726
0.0	0.99413294	0.9946667	0.9940937	0.9973526	0.98746186	0.9886553	0.9940355	0.9991911	0.99855953	0.98771125
0.0	0.9933888	0.9524704	0.9870603	0.9931912	0.9918675	0.98037463	0.99317205	0.99848264	0.9953517	0.9893246
0.0	0.9970835	0.9910465	0.99654895	0.99540967	0.99601895	0.99236965	0.9745368	0.9994566	0.99816656	0.99679863
0.0	0.9970835	0.9910465	0.99654895	0.99540967	0.99601895	0.99236965	0.9745368	0.9994566	0.99816656	0.99679863
0.0	0.9830903	0.9680949	0.9871542	0.9951911	0.9360659	0.9768067	0.9788399	0.9784638	0.9806369	0.98576957
0.0	0.86037755	0.7079759	0.94741493	0.95700103	0.70839477	0.57376814	0.7181183	0.9547727	0.98696786	0.71516985
0.0	0.45405647	0.07371203	0.075215764	0.11940352	0.109627604	0.054398105	0.0856488	0.2203293	0.44788262	0.08750376
0.0	0.9992824	0.99666154	0.9995461	0.99834085	0.9970394	0.9978649	0.9900997	0.9998468	0.9996592	0.99931455
0.0	0.0193825	0.0038578897	0.0043472294	4.7350684e-05	0.113688305	0.0067061083	0.038929563	0.998168	0.0022931984	0.0005567078
0.0	0.9982685	0.98964477	0.9988104	0.99872285	0.9937968	0.9989712	0.9989498	0.9996544	0.9991272	0.9964849
0.0	0.9991861	0.99760747	0.9995776	0.999485	0.9986191	0.99967456	0.999534	0.999801	0.99976677	0.99918336
0.0	0.008948563	0.0028135132	0.013844671	0.008480892	0.015373446	0.0013786389	0.0034167268	0.009660011	0.012603284	0.0053506405
0.0	0.9830904	0.9680949	0.9871542	0.9951911	0.9360659	0.9768067	0.9788399	0.9784638	0.9806369	0.98576957
0.0	0.9830904	0.9680949	0.9871542	0.9951911	0.9360659	0.9768067	0.9788399	0.9784638	0.9806369	0.98576957
0.0	0.9830904	0.9680949	0.9871542	0.9951911	0.9360659	0.9768067	0.9788399	0.9784638	0.9806369	0.98576957
0.0	0.9830904	0.9680949	0.9871542	0.9951911	0.9360659	0.9768067	0.9788399	0.9784638	0.9806369	0.98576957
0.0	0.9830904	0.9680949	0.9871542	0.9951911	0.9360659	0.9768067	0.9788399	0.9784638	0.9806369	0.98576957
0.0	0.9830904	0.9680949	0.9871542	0.9951911	0.9360659	0.9768067	0.9788399	0.9784638	0.9806369	0.98576957
0.0	0.9830904	0.9680949	0.9871542	0.9951911	0.9360659	0.9768067	0.9788399	0.9784638	0.9806369	0.98576957
0.0	0.9830904	0.9680949	0.9871542	0.9951911	0.9360659	0.9768067	0.9788399	0.9784638	0.9806369	0.98576957
0.0	0.9830904	0.9680949	0.9871542	0.9951911	0.9360659	0.9768067	0.9788399	0.9784638	0.9806369	0.98576957
0.0	0.9830904	0.9680949	0.9871542	0.9951911	0.9360659	0.9768067	0.9788399	0.9784638	0.9806369	0.98576957
0.0	0.9830904	0.9680949	0.9871542	0.9951911	0.9360659	0.9768067	0.9788399	0.9784638	0.9806369	0.98576957
0.0	0.9830904	0.9680949	0.9871542	0.9951911	0.9360659	0.9768067	0.9788399	0.9784638	0.9806369	0.98576957
0.0	0.9830904	0.9680949	0.9871542	0.9951911	0.9360659	0.9768067	0.9788399	0.9784638	0.9806369	0.98576957
0.0	0.9830904	0.9680949	0.9871542	0.9951911	0.9360659	0.9768067	0.9788399	0.9784638	0.9806369	0.98576957
0.0	0.9830904	0.9680949	0.9871542	0.9951911	0.9360659	0.9768067	0.9788399	0.9784638	0.9806369	0.98576957
0.0	0.9830904	0.9680949	0.9871542	0.9951911	0.9360659	0.9768067	0.9788399	0.9784638	0.9806369	0.98576957
0.0	0.9830904	0.9680949	0.9871542	0.9951911	0.9360659	0.9768067	0.9788399	0.9784638	0.9806369	0.98576957
0.0	0.9830904	0.9680949	0.9871542	0.9951911	0.9360659	0.9768067	0.9788399	0.9784638	0.9806369	0.98576957
0.0	0.9830903	0.9680949	0.9871542	0.9951911	0.9360659	0.9768067	0.9788399	0.9784638	0.9806369	0.98576957
0.0	0.9767469	0.87872654	0.7574091	0.61229295	0.9370063	0.98663193	0.94769174	0.99345374	0.9272239	0.9704414
0.0	0.9830904	0.9680949	0.9871542	0.9951911	0.9360659	0.9768067	0.9788399	0.9784638	0.9806369	0.98576957
0.0	0.9947462	0.9929241	0.9962159	0.99562836	0.9748136	0.9961909	0.99786925	0.99962306	0.9985524	0.99223137
0.0	0.9947462	0.9929241	0.9962159	0.99562836	0.9748136	0.9961909	0.99786925	0.99962306	0.9985524	0.99223137
0.0	0.9945591	0.9926674	0.99627614	0.9960063	0.9758473	0.9956245	0.9978714	0.9995191	0.9982223	0.99150497
0.0	0.9830903	0.9680949	0.9871542	0.9951911	0.9360659	0.9768067	0.9788399	0.9784638	0.9806369	0.98576957
0.0	0.008948563	0.0028135132	0.013844677	0.008480892	0.015373446	0.0013786382	0.0034167268	0.009660011	0.012603278	0.0053506433
0.0	0.9830903	0.9680949	0.9871542	0.9951911	0.9360659	0.9768067	0.9788399	0.9784638	0.9806369	0.98576957
0.0	0.9830903	0.9680949	0.9871542	0.9951911	0.9360659	0.9768067	0.9788399	0.9784638	0.9806369	0.98576957
0.0	0.9830903	0.9680949	0.9871542	0.9951911	0.9360659	0.9768067	0.9788399	0.9784638	0.9806369	0.98576957
0.0	0.022271633	0.009319169	0.03775834	0.015568403	0.112275295	0.007010315	0.00829541	0.18545108	0.07298603	0.022573082
0.0	0.011916337	0.0036087725	0.015775073	0.008111033	0.0101696765	0.0013410336	0.0028605028	0.020056909	0.019399859	0.004606331
0.0	0.80653876	0.19732064	0.11727326	0.030055461	0.8999522	0.039491754	0.9597673	0.958432	0.0958962	0.11052606
0.0	0.9872944	0.9488356	0.9704399	0.99443	0.9488913	0.99743927	0.99300826	0.9918321	0.99749434	0.9977272
0.0	0.9830904	0.9680949	0.9871542	0.9951911	0.9360659	0.9768067	0.9788399	0.9784638	0.9806369	0.98576957
0.0	0.9881952	0.97165316	0.9823936	0.99255353	0.9450042	0.99767286	0.98881286	0.9963905	0.99845564	0.9958741
0.0	0.9908522	0.94620395	0.97448504	0.9924332	0.9769588	0.99401444	0.99275523	0.99126786	0.99845815	0.9978492
0.0	0.98838437	0.9198424	0.98107064	0.9916958	0.96899474	0.9970618	0.99564373	0.9935762	0.99888617	0.99789965
0.0	0.9830904	0.9680949	0.9871542	0.9951911	0.9360659	0.9768067	0.9788399	0.9784638	0.9806369	0.98576957
0.0	0.9997578	0.9999057	0.9998977	0.99989617	0.9995383	0.999813	0.9987746	0.9998741	0.99990666	0.99966395
0.0	0.9997578	0.9999057	0.9998977	0.99989617	0.9995383	0.999813	0.9987746	0.9998741	0.99990666	0.99966395
0.0	0.9830904	0.9680949	0.9871542	0.9951911	0.9360659	0.9768067	0.9788399	0.9784638	0.9806369	0.98576957
0.0	0.9830904	0.9680949	0.9871542	0.9951911	0.9360659	0.9768067	0.9788399	0.9784638	0.9806369	0.98576957
0.0	0.9830904	0.9680949	0.9871542	0.9951911	0.9360659	0.9768067	0.9788399	0.9784638	0.9806369	0.98576957
0.0	0.9830904	0.9680949	0.9871542	0.9951911	0.9360659	0.9768067	0.9788399	0.9784638	0.9806369	0.98576957
0.0	0.9830904	0.9680949	0.9871542	0.9951911	0.9360659	0.9768067	0.9788399	0.9784638	0.9806369	0.98576957
0.0	0.9730102	0.8314788	0.91689926	0.98648447	0.92506576	0.9932749	0.98747057	0.9766118	0.99551636	0.9951984
0.0	0.9830904	0.9680949	0.9871542	0.9951911	0.9360659	0.9768067	0.9788399	0.9784638	0.9806369	0.98576957
0.0	0.9830904	0.9680949	0.9871542	0.9951911	0.9360659	0.9768067	0.9788399	0.9784638	0.9806369	0.98576957
0.0	0.9728283	0.8607356	0.9324903	0.98502314	0.9159931	0.9941052	0.9859364	0.9782843	0.99579215	0.99559975
0.0	0.9830904	0.9680949	0.9871542	0.9951911	0.9360659	0.9768067	0.9788399	0.9784638	0.9806369	0.98576957
0.0	0.9830904	0.9680949	0.9871542	0.9951911	0.9360659	0.9768067	0.9788399	0.9784638	0.9806369	0.98576957
0.0	0.99381655	0.98348075	0.9934284	0.99847513	0.98356503	0.99905974	0.99484104	0.9961301	0.9992617	0.9981554
0.0	0.9830904	0.9680949	0.9871542	0.9951911	0.9360659	0.9768067	0.9788399	0.9784638	0.9806369	0.98576957
0.0	0.9910012	0.9560733	0.9723964	0.9959961	0.97270894	0.99819213	0.9949227	0.9951513	0.9980476	0.99726593
0.0	0.9910012	0.9560733	0.9723964	0.9959961	0.97270894	0.99819213	0.9949227	0.9951513	0.9980476	0.99726593
0.0	0.98765194	0.9216367	0.9874313	0.9916819	0.97408015	0.99682415	0.9924664	0.98978114	0.9985618	0.9971666
0.0	0.9830904	0.9680949	0.9871542	0.9951911	0.9360659	0.9768067	0.9788399	0.9784638	0.9806369	0.98576957
0.0	0.9830904	0.9680949	0.9871542	0.9951911	0.9360659	0.9768067	0.9788399	0.9784638	0.9806369	0.98576957
0.0	0.64836544	0.9917287	0.9312253	0.98463583	0.17448574	0.92289543	0.9447322	0.9987527	0.0019068941	0.9568986
0.0	0.010757066	0.0057910834	0.025110533	0.014818437	0.02017261	0.0026071477	0.008036555	0.019705629	0.01918182	0.012644484
0.0	0.006055705	0.0024402484	0.009367056	0.008502077	0.003567094	0.000580667	0.0022770066	0.008371016	0.00608049	0.0020566892
0.0	0.024898069	0.085285485	0.4059552	0.9096814	0.17448574	0.047905736	0.59185714	0.99190265	0.0019068941	0.8479111
0.0	0.8429511	0.48058295	0.8474141	0.7039028	0.7955436	0.33054414	0.48037213	0.94129306	0.9456109	0.34313408
0.0	0.43392837	0.27887523	0.4780555	0.2335967	0.88157624	0.98506236	0.684055	0.10497534	0.80358243	0.954665
0.0	0.8741621	0.27887523	0.6287144	0.8617168	0.97716707	0.9917372	0.9026284	0.7538639	0.9824587	0.99519193
0.0	0.43392837	0.27887523	0.4780555	0.2335967	0.88157624	0.98506236	0.684055	0.10497534	0.80358243	0.954665
0.0	0.43392837	0.27887523	0.4780555	0.2335967	0.88157624	0.98506236	0.684055	0.10497534	0.80358243	0.954665
0.0	0.43392837	0.27887523	0.4780555	0.2335967	0.88157624	0.98506236	0.684055	0.10497534	0.80358243	0.954665
0.0	0.96905667	0.83142114	0.897518	0.98354465	0.8875271	0.9925262	0.9849539	0.9682072	0.9940117	0.9949602
0.0	0.9992569	0.99768066	0.9990287	0.9989992	0.9985353	0.9987627	0.99906296	0.99986076	0.9998456	0.9996623
0.0	0.99599993	0.9864618	0.9968876	0.99563533	0.9742751	0.9920033	0.9891661	0.9990669	0.9981987	0.9947802
0.0	0.50106585	0.08860425	0.3306916	0.58882266	0.15388183	0.48099542	0.66867375	0.8034657	0.77905	0.15225932
0.0	0.99737	0.9778972	0.9926593	0.99383014	0.9529807	0.9719561	0.9627187	0.99761546	0.996657	0.99197024
0.0	0.99970824	0.99854785	0.999764	0.9997316	0.99746966	0.9994642	0.9989166	0.99986005	0.99984324	0.99954754
0.0	0.059877276	0.012448722	0.040039778	0.02958398	0.06863502	0.015820997	0.030531598	0.17528187	0.23285912	0.19749342
0.0	0.9483102	0.98467827	0.99658185	0.94024426	0.97839695	0.9848166	0.9931091	0.99701846	0.981337	0.9883807
0.0	0.9830903	0.9680949	0.9871542	0.9951911	0.9360659	0.9768067	0.9788399	0.9784638	0.9806369	0.98576957
0.0	0.9830903	0.9680949	0.9871542	0.9951911	0.9360659	0.9768067	0.9788399	0.9784638	0.9806369	0.98576957
0.0	0.9830903	0.9680949	0.9871542	0.9951911	0.9360659	0.9768067	0.9788399	0.9784638	0.9806369	0.98576957
0.0	0.9997578	0.9999057	0.9998977	0.99989617	0.9995383	0.999813	0.9987746	0.9998741	0.99990666	0.99966395
0.0	0.046330083	0.4776905	0.8664003	0.031011619	0.81935835	0.1223606	0.0039996076	0.9839643	0.56411606	0.001315272
0.0	0.046330083	0.4776905	0.8664003	0.031011619	0.81935835	0.1223606	0.0039996076	0.9839643	0.56411606	0.001315272
0.0	0.046330083	0.4776905	0.8664003	0.031011619	0.81935835	0.1223606	0.0039996076	0.9839643	0.56411606	0.001315272
0.0	0.046330083	0.4776905	0.8664003	0.031011619	0.81935835	0.1223606	0.0039996076	0.9839643	0.56411606	0.001315272
0.0	0.115838796	0.0073935525	0.019315673	0.018344847	0.0041295397	0.0013375895	0.007072255	0.011291363	0.029340124	0.009102839
0.0	0.93042606	0.43052256	0.8050355	0.8644181	0.41916147	0.30441454	0.5151787	0.932821	0.9326632	0.6525131
0.0	0.9987931	0.99555063	0.9993605	0.99951947	0.9952441	0.9894996	0.99655676	0.99981993	0.99954116	0.99851054
0.0	0.8062664	0.80949306	0.7793788	0.7744179	0.9073389	0.55399877	0.92834973	0.97307104	0.9764448	0.9688849
0.0	0.9830904	0.9680949	0.9871542	0.9951911	0.9360659	0.9768067	0.9788399	0.9784638	0.9806369	0.98576957
0.0	0.9830904	0.9680949	0.9871542	0.9951911	0.9360659	0.9768067	0.9788399	0.9784638	0.9806369	0.98576957
0.0	0.9830904	0.9680949	0.9871542	0.9951911	0.9360659	0.9768067	0.9788399	0.9784638	0.9806369	0.98576957
0.0	0.9830904	0.9680949	0.9871542	0.9951911	0.9360659	0.9768067	0.9788399	0.9784638	0.9806369	0.98576957
0.0	0.9830904	0.9680949	0.9871542	0.9951911	0.9360659	0.9768067	0.9788399	0.9784638	0.9806369	0.98576957
0.0	0.9830904	0.9680949	0.9871542	0.9951911	0.9360659	0.9768067	0.9788399	0.9784638	0.9806369	0.98576957
0.0	0.9830903	0.9680949	0.9871542	0.9951911	0.9360659	0.9768067	0.9788399	0.9784638	0.9806369	0.98576957
0.0	0.008948563	0.0028135132	0.013844665	0.008480892	0.015373446	0.0013786382	0.0034167287	0.0096600065	0.012603278	0.0053506405
0.0	0.0047037695	0.001714484	0.006325954	0.005032476	0.0027482596	0.00043334387	0.0014017832	0.0037275443	0.0040518316	0.0013233627
0.0	0.9830903	0.9680949	0.9871542	0.9951911	0.9360659	0.9768067	0.9788399	0.9784638	0.9806369	0.98576957
0.0	0.9830903	0.9680949	0.9871542	0.9951911	0.9360659	0.9768067	0.9788399	0.9784638	0.9806369	0.98576957
0.0	0.9830903	0.9680949	0.9871542	0.9951911	0.9360659	0.9768067	0.9788399	0.9784638	0.9806369	0.98576957
0.0	0.9830903	0.9680949	0.9871542	0.9951911	0.9360659	0.9768067	0.9788399	0.9784638	0.9806369	0.98576957
0.0	0.9830903	0.9680949	0.9871542	0.9951911	0.9360659	0.9768067	0.9788399	0.9784638	0.9806369	0.98576957
0.0	0.9830903	0.9680949	0.9871542	0.9951911	0.9360659	0.9768067	0.9788399	0.9784638	0.9806369	0.98576957
0.0	0.9830903	0.9680949	0.9871542	0.9951911	0.9360659	0.9768067	0.9788399	0.9784638	0.9806369	0.98576957
0.0	0.9830903	0.9680949	0.9871542	0.9951911	0.9360659	0.9768067	0.9788399	0.9784638	0.9806369	0.98576957
0.0	0.9830903	0.9680949	0.9871542	0.9951911	0.9360659	0.9768067	0.9788399	0.9784638	0.9806369	0.98576957
0.0	0.9830903	0.9680949	0.9871542	0.9951911	0.9360659	0.9768067	0.9788399	0.9784638	0.9806369	0.98576957
0.0	0.9830903	0.9680949	0.9871542	0.9951911	0.9360659	0.9768067	0.9788399	0.9784638	0.9806369	0.98576957
0.0	0.9830903	0.9680949	0.9871542	0.9951911	0.9360659	0.9768067	0.9788399	0.9784638	0.9806369	0.98576957
0.0	0.9830903	0.9680949	0.9871542	0.9951911	0.9360659	0.9768067	0.9788399	0.9784638	0.9806369	0.98576957
0.0	0.9982685	0.98964477	0.9988104	0.99872285	0.9937968	0.9989712	0.9989498	0.9996544	0.9991272	0.9964849
0.0	0.0010536846	0.00082808424	0.0016347801	0.0016134199	0.00070092315	6.5722095e-05	0.0004737179	0.0014697647	0.0012920026	0.00063174
0.0	0.9958473	0.9926001	0.99620783	0.9902535	0.9923872	0.9846889	0.9935102	0.9955342	0.99770314	0.9880834
0.0	0.9962243	0.9926278	0.9971175	0.9918532	0.9930328	0.9861872	0.9957585	0.9967912	0.9974712	0.99269414
0.0	0.9830903	0.9680949	0.9871542	0.9951911	0.9360659	0.9768067	0.9788399	0.9784638	0.9806369	0.98576957
0.0	0.9830903	0.9680949	0.9871542	0.9951911	0.9360659	0.9768067	0.9788399	0.9784638	0.9806369	0.98576957
0.0	0.0038356504	0.0019578657	0.022599153	0.0004425069	0.0016911083	0.0016466303	0.000796539	0.0050946535	0.0009855147	0.0009842911
0.0	0.0028729336	0.6902462	0.067256026	0.7392867	0.12879914	0.44676834	0.92689556	0.9834626	0.9067152	0.78548914
0.0	0.9894288	0.99367756	0.999508	0.9952408	0.76655054	0.99732983	0.5053794	0.98514163	0.90439117	0.9944886
0.0	0.98644537	0.9642566	0.9968886	0.98879296	0.99679863	0.9555453	0.973484	0.9996076	0.9982167	0.99735034
0.0	0.9996394	0.18471272	0.9999162	0.8737917	0.9342611	0.97729117	0.99459696	0.99337524	0.9984603	0.9996736
0.0	0.66766566	0.90204036	0.7763462	0.89660436	0.6924382	0.5163254	0.34060326	0.60088956	0.89901316	0.9061568
0.0	0.99828905	0.99773467	0.99862194	0.9978137	0.9979498	0.9942141	0.9982515	0.998539	0.9988901	0.9994708
0.0	0.8787822	0.9318291	0.4814066	0.9598842	0.47516745	0.7017812	0.87091625	0.63875276	0.9320263	0.94204295
0.0	0.9830903	0.9680949	0.9871542	0.9951911	0.9360659	0.9768067	0.9788399	0.9784638	0.9806369	0.98576957
0.0	0.9830903	0.9680949	0.9871542	0.9951911	0.9360659	0.9768067	0.9788399	0.9784638	0.9806369	0.98576957
0.0	0.9830903	0.9680949	0.9871542	0.9951911	0.9360659	0.9768067	0.9788399	0.9784638	0.9806369	0.98576957
0.0	0.9830903	0.9680949	0.9871542	0.9951911	0.9360659	0.9768067	0.9788399	0.9784638	0.9806369	0.98576957
0.0	0.9987835	0.9928196	0.9992907	0.9989491	0.996191	0.9994423	0.9990996	0.9997887	0.99939144	0.99774534
0.0	0.0032592583	0.09759208	0.11322265	0.406569	0.028871207	0.7200859	0.004314815	0.97444636	0.10771102	0.08657407
0.0	0.0032592583	0.09759208	0.11322265	0.406569	0.028871207	0.7200859	0.004314815	0.97444636	0.10771102	0.08657407
0.0	0.9830903	0.9680949	0.9871542	0.9951911	0.9360659	0.9768067	0.9788399	0.9784638	0.9806369	0.98576957
0.0	0.9830903	0.9680949	0.9871542	0.9951911	0.9360659	0.9768067	0.9788399	0.9784638	0.9806369	0.98576957
0.0	0.95553553	0.70305675	0.89590734	0.8388155	0.9032485	0.7159302	0.87682277	0.9878969	0.96537524	0.81651604
0.0	0.95553553	0.70305675	0.89590734	0.8388155	0.9032485	0.7159303	0.87682277	0.9878969	0.96537524	0.81651604
0.0	0.95553553	0.70305675	0.89590734	0.8388155	0.9032484	0.71593016	0.87682277	0.9878969	0.96537524	0.8165161
0.0	0.99864835	0.9983658	0.9994398	0.9991037	0.999453	0.9986926	0.9983381	0.9998845	0.99967575	0.99971384
0.0	0.99864835	0.9983658	0.9994398	0.9991037	0.999453	0.9986926	0.9983381	0.9998845	0.99967575	0.99971384
0.0	0.9830904	0.9680949	0.9871542	0.9951911	0.9360659	0.9768067	0.9788399	0.9784638	0.9806369	0.98576957
0.0	0.0023702	0.0010808171	0.0019986797	0.0018715318	0.0009064897	0.00028991752	0.0006812451	0.0020115057	0.0038028443	0.0006791552
0.0	0.8356395	0.0053437855	0.089591995	0.0034913865	0.23162237	0.9829149	0.14031759	0.30319282	0.9839408	0.045202985
0.0	0.0026099712	0.2807437	0.11709833	0.004978373	0.010732054	0.83243984	0.0012398344	0.98725474	0.33153576	0.5871993
0.0	0.98794425	0.8737964	0.9882941	0.9850462	0.9479918	0.8350636	0.91914046	0.99670297	0.98836607	0.92060864
0.0	0.98794425	0.8737964	0.9882941	0.9850462	0.9479918	0.8350635	0.91914046	0.99670297	0.98836607	0.92060864
0.0	0.9895628	0.9036171	0.99048704	0.98850214	0.9516786	0.90909374	0.9386044	0.99746656	0.9917408	0.93883634
0.0	0.003887066	0.0003005467	0.0008817947	0.0022888822	0.000999296	0.00026989414	0.0008405388	0.0009209658	0.00104573	0.00017036943
0.0	0.9830904	0.9680949	0.9871542	0.9951911	0.9360659	0.9768067	0.9788399	0.9784638	0.9806369	0.98576957
0.0	0.9830903	0.9680949	0.9871542	0.9951911	0.9360659	0.9768067	0.9788399	0.9784638	0.9806369	0.98576957
0.0	0.9830903	0.9680949	0.9871542	0.9951911	0.9360659	0.9768067	0.9788399	0.9784638	0.9806369	0.98576957
0.0	0.999421	0.9951508	0.99916863	0.9994825	0.9976788	0.9994605	0.99929035	0.9998894	0.99970526	0.9990662
0.0	0.999421	0.9951508	0.99916863	0.9994825	0.9976788	0.9994605	0.99929035	0.9998894	0.99970526	0.9990662
0.0	0.9830903	0.9680949	0.9871542	0.9951911	0.9360659	0.9768067	0.9788399	0.9784638	0.9806369	0.98576957
0.0	0.9830904	0.9680949	0.9871542	0.9951911	0.9360659	0.9768067	0.9788399	0.9784638	0.9806369	0.98576957
0.0	0.9830903	0.9680949	0.9871542	0.9951911	0.9360659	0.9768067	0.9788399	0.9784638	0.9806369	0.98576957
0.0	0.9830903	0.9680949	0.9871542	0.9951911	0.9360659	0.9768067	0.9788399	0.9784638	0.9806369	0.98576957
0.0	0.99550074	0.98946476	0.9959144	0.999057	0.998035	0.9985656	0.99910045	0.99960965	0.9992551	0.9989273
0.0	0.91759413	0.617958	0.81403965	0.9435767	0.6068749	0.9813896	0.9730204	0.9761213	0.9776934	0.75666064
0.0	0.91759413	0.6179581	0.81403965	0.94357675	0.6068747	0.9813896	0.9730204	0.9761213	0.9776934	0.7566606
0.0	0.91759413	0.617958	0.8140396	0.94357675	0.6068747	0.9813896	0.9730204	0.9761213	0.9776934	0.7566606
0.0	0.9975183	0.9877842	0.99833304	0.9977648	0.9894475	0.99712986	0.9948166	0.9995732	0.99943215	0.9951031
0.0	0.9830904	0.9680949	0.9871542	0.9951911	0.9360659	0.9768067	0.9788399	0.9784638	0.9806369	0.98576957
0.0	0.9830903	0.9680949	0.9871542	0.9951911	0.9360659	0.9768067	0.9788399	0.9784638	0.9806369	0.98576957
0.0	0.9830903	0.9680949	0.9871542	0.9951911	0.9360659	0.9768067	0.9788399	0.9784638	0.9806369	0.98576957
0.0	0.99554044	0.9641975	0.99706143	0.9875683	0.977517	0.99126035	0.9951256	0.9998834	0.99897254	0.9701398
0.0	0.08664669	0.14506505	0.061972667	0.9644579	0.06734314	0.26751685	0.17321599	0.1453149	0.2089257	0.10532081
0.0	0.000371608	0.00010139577	0.00016348356	0.023825983	0.00061444944	2.0607615e-05	0.0001386467	0.00027138402	0.0011140461	0.00020430208
0.0	0.99554044	0.9641975	0.99706143	0.9875683	0.977517	0.99126035	0.9951256	0.9998834	0.99897254	0.9701398
0.0	0.99554044	0.9641975	0.99706143	0.9875683	0.977517	0.99126035	0.9951256	0.9998834	0.99897254	0.9701398
0.0	0.08664669	0.14506501	0.061972667	0.9644579	0.06734314	0.2675168	0.17321599	0.14531489	0.20892571	0.105320886
0.0	0.10272192	0.028228568	0.096027315	0.33849257	0.028930519	0.02561366	0.050352972	0.7016701	0.3363555	0.029507013
0.0	0.9830474	0.92565024	0.9712445	0.94325656	0.96104324	0.96731156	0.98348236	0.99854064	0.99507517	0.9671203
0.0	0.9830903	0.9680949	0.9871542	0.9951911	0.9360659	0.9768067	0.9788399	0.9784638	0.9806369	0.98576957
0.0	0.9830903	0.9680949	0.9871542	0.9951911	0.9360659	0.9768067	0.9788399	0.9784638	0.9806369	0.98576957
0.0	0.053334154	0.019152008	0.090745874	0.13521042	0.034453224	0.0014702539	0.0029858411	0.18056682	0.11082394	0.0080729965
0.0	0.99565315	0.9955409	0.9969676	0.9958241	0.99474865	0.9941695	0.9980872	0.99830675	0.9970631	0.9955434
0.0	0.01463599	0.0031540466	0.019689811	0.010844274	0.032360636	0.0024290553	0.007861786	0.019701693	0.012984435	0.0067308974
0.0	0.9830904	0.9680949	0.9871542	0.9951911	0.9360659	0.9768067	0.9788399	0.9784638	0.9806369	0.98576957
0.0	0.9830904	0.9680949	0.9871542	0.9951911	0.9360659	0.9768067	0.9788399	0.9784638	0.9806369	0.98576957
0.0	0.9830903	0.9680949	0.9871542	0.9951911	0.9360659	0.9768067	0.9788399	0.9784638	0.9806369	0.98576957
0.0	0.9830903	0.9680949	0.9871542	0.9951911	0.9360659	0.9768067	0.9788399	0.9784638	0.9806369	0.98576957
0.0	0.999421	0.9951508	0.99916863	0.9994825	0.9976788	0.9994605	0.99929035	0.9998894	0.99970526	0.9990662
0.0	0.999421	0.9951508	0.99916863	0.9994825	0.9976788	0.9994605	0.99929035	0.9998894	0.99970526	0.9990662
0.0	0.9830903	0.9680949	0.9871542	0.9951911	0.9360659	0.9768067	0.9788399	0.9784638	0.9806369	0.98576957
0.0	0.999421	0.9951508	0.99916863	0.9994825	0.9976788	0.9994605	0.99929035	0.9998894	0.99970526	0.9990662
0.0	0.999421	0.9951508	0.99916863	0.9994825	0.9976788	0.9994605	0.99929035	0.9998894	0.99970526	0.9990662
0.0	0.0018803477	0.0022912181	0.003751755	0.001941318	0.0016939668	6.5739456e-05	0.0008333733	0.0018410182	0.0010644565	0.0015296494
0.0	0.9830903	0.9680949	0.9871542	0.9951911	0.9360659	0.9768067	0.9788399	0.9784638	0.9806369	0.98576957
0.0	0.9830903	0.9680949	0.9871542	0.9951911	0.9360659	0.9768067	0.9788399	0.9784638	0.9806369	0.98576957
0.0	0.999421	0.9951508	0.99916863	0.9994825	0.9976788	0.9994605	0.99929035	0.9998894	0.99970526	0.9990662
0.0	0.999421	0.9951508	0.99916863	0.9994825	0.9976788	0.9994605	0.99929035	0.9998894	0.99970526	0.9990662
0.0	0.9830903	0.9680949	0.9871542	0.9951911	0.9360659	0.9768067	0.9788399	0.9784638	0.9806369	0.98576957
0.0	0.9830903	0.9680949	0.9871542	0.9951911	0.9360659	0.9768067	0.9788399	0.9784638	0.9806369	0.98576957
0.0	0.9830903	0.9680949	0.9871542	0.9951911	0.9360659	0.9768067	0.9788399	0.9784638	0.9806369	0.98576957
0.0	0.9830903	0.9680949	0.9871542	0.9951911	0.9360659	0.9768067	0.9788399	0.9784638	0.9806369	0.98576957
0.0	0.9830903	0.9680949	0.9871542	0.9951911	0.9360659	0.9768067	0.9788399	0.9784638	0.9806369	0.98576957
0.0	0.9830903	0.9680949	0.9871542	0.9951911	0.9360659	0.9768067	0.9788399	0.9784638	0.9806369	0.98576957
0.0	0.9830903	0.9680949	0.9871542	0.9951911	0.9360659	0.9768067	0.9788399	0.9784638	0.9806369	0.98576957
0.0	0.9830903	0.9680949	0.9871542	0.9951911	0.9360659	0.9768067	0.9788399	0.9784638	0.9806369	0.98576957
0.0	0.9830903	0.9680949	0.9871542	0.9951911	0.9360659	0.9768067	0.9788399	0.9784638	0.9806369	0.98576957
0.0	0.9830903	0.9680949	0.9871542	0.9951911	0.9360659	0.9768067	0.9788399	0.9784638	0.9806369	0.98576957
0.0	0.9830903	0.9680949	0.9871542	0.9951911	0.9360659	0.9768067	0.9788399	0.9784638	0.9806369	0.98576957
0.0	0.9830903	0.9680949	0.9871542	0.9951911	0.9360659	0.9768067	0.9788399	0.9784638	0.9806369	0.98576957
0.0	0.9830903	0.9680949	0.9871542	0.9951911	0.9360659	0.9768067	0.9788399	0.9784638	0.9806369	0.98576957
0.0	0.9830903	0.9680949	0.9871542	0.9951911	0.9360659	0.9768067	0.9788399	0.9784638	0.9806369	0.98576957
0.0	0.9830903	0.9680949	0.9871542	0.9951911	0.9360659	0.9768067	0.9788399	0.9784638	0.9806369	0.98576957
0.0	0.9830903	0.9680949	0.9871542	0.9951911	0.9360659	0.9768067	0.9788399	0.9784638	0.9806369	0.98576957
0.0	0.9830903	0.9680949	0.9871542	0.9951911	0.9360659	0.9768067	0.9788399	0.9784638	0.9806369	0.98576957
0.0	0.9830903	0.9680949	0.9871542	0.9951911	0.9360659	0.9768067	0.9788399	0.9784638	0.9806369	0.98576957
0.0	0.992991	0.9927247	0.99265325	0.9710386	0.9870473	0.95436144	0.9920282	0.9989649	0.9967591	0.9942398
0.0	0.99338245	0.9927638	0.9932793	0.9759612	0.98674715	0.9328175	0.9922822	0.9988991	0.99759334	0.99386346
0.0	0.9990133	0.99596715	0.9988335	0.9986784	0.9978816	0.9970072	0.99850994	0.9997687	0.999785	0.9993104
0.0	0.007893381	0.0020483707	0.010021279	0.0056865136	0.0039645554	0.00052342855	0.0020815956	0.0054452242	0.007820409	0.0018609742
0.0	0.015433569	0.0037026168	0.028165245	0.008841077	0.021721127	0.0018779892	0.0055436385	0.019817028	0.027194532	0.01203856
0.0	0.9915454	0.99563223	0.99557143	0.044000443	0.95807403	0.00020764537	0.9964477	0.011238498	0.99514693	0.9961314
0.0	0.99920875	0.9893496	0.9996542	0.047672227	0.98342866	0.00020764537	0.99935263	0.89667404	0.99864036	0.9994073
0.0	0.9830903	0.9680949	0.9871542	0.9951911	0.9360659	0.9768067	0.9788399	0.9784638	0.9806369	0.98576957
0.0	0.9830903	0.9680949	0.9871542	0.9951911	0.9360659	0.9768067	0.9788399	0.9784638	0.9806369	0.98576957
0.0	0.9830903	0.9680949	0.9871542	0.9951911	0.9360659	0.9768067	0.9788399	0.9784638	0.9806369	0.98576957
0.0	0.9830903	0.9680949	0.9871542	0.9951911	0.9360659	0.9768067	0.9788399	0.9784638	0.9806369	0.98576957
0.0	0.9263734	0.94175106	0.82883036	0.43996266	0.67451215	0.6135069	0.545754	0.9819841	0.9179557	0.93924314
0.0	0.9981658	0.99034786	0.996579	0.9865585	0.9908188	0.9966485	0.99634427	0.99924964	0.998418	0.9932986
0.0	0.9944807	0.993186	0.9943984	0.9744444	0.9885283	0.9590363	0.99026793	0.99914825	0.9976681	0.9960444
0.0	0.9830904	0.9680949	0.9871542	0.9951911	0.9360659	0.9768067	0.9788399	0.9784638	0.9806369	0.98576957
0.0	0.9830904	0.9680949	0.9871542	0.9951911	0.9360659	0.9768067	0.9788399	0.9784638	0.9806369	0.98576957
0.0	0.99639136	0.99697	0.9977951	0.9968773	0.9848066	0.995644	0.99863094	0.99970335	0.9990069	0.99429107
0.0	0.55823773	0.09908086	0.9121824	0.7462096	0.94119495	0.94756925	0.7498946	0.5047305	0.20745318	0.87867504
0.0	0.9830904	0.9680949	0.9871542	0.9951911	0.9360659	0.9768067	0.9788399	0.9784638	0.9806369	0.98576957
0.0	0.55823773	0.09908086	0.9121824	0.7462096	0.94119495	0.94756925	0.7498946	0.5047305	0.20745304	0.87867504
0.0	0.55823773	0.09908081	0.9121824	0.74620956	0.94119495	0.94756925	0.74989456	0.5047305	0.20745318	0.87867504
0.0	0.5582376	0.09908081	0.9121824	0.7462096	0.94119495	0.94756925	0.7498946	0.5047306	0.20745318	0.87867504
0.0	0.55823773	0.09908086	0.9121824	0.74620956	0.94119495	0.94756925	0.7498946	0.5047305	0.20745304	0.87867504
0.0	0.5582376	0.09908086	0.9121824	0.74620956	0.94119495	0.94756925	0.74989456	0.5047306	0.20745318	0.87867504
0.0	0.55823773	0.09908086	0.9121824	0.7462096	0.94119495	0.94756925	0.74989456	0.5047306	0.20745304	0.87867504
0.0	0.5582376	0.09908086	0.9121824	0.7462096	0.94119495	0.94756925	0.74989456	0.5047306	0.20745318	0.87867504
0.0	0.5582376	0.09908081	0.9121824	0.7462096	0.94119495	0.94756925	0.7498946	0.5047305	0.20745318	0.87867504
0.0	0.55823773	0.09908084	0.9121824	0.7462096	0.94119495	0.94756925	0.7498946	0.5047306	0.2074532	0.87867504
0.0	0.9830904	0.9680949	0.9871542	0.9951911	0.9360659	0.9768067	0.9788399	0.9784638	0.9806369	0.98576957
0.0	0.9893422	0.9978672	0.99873024	0.9900933	0.9949706	0.99400043	0.99589765	0.9979175	0.9914352	0.9958158
0.0	0.00027679923	0.00094493	0.00035198883	0.0002305043	0.00037182737	3.3561566e-05	0.00028896437	0.00029805364	0.0009159986	0.00014634976
0.0	0.99682474	0.9975616	0.99875283	0.9983523	0.9914773	0.99799573	0.9989994	0.9997508	0.99927264	0.99553204
0.0	0.99818844	0.98711234	0.9952148	0.99462765	0.9959467	0.99370754	0.994749	0.9981469	0.9949292	0.99859613
0.0	0.5582377	0.09908081	0.9121824	0.7462096	0.94119495	0.94756925	0.7498946	0.5047305	0.20745325	0.87867504
0.0	0.5582377	0.09908081	0.9121824	0.7462096	0.94119495	0.94756925	0.7498946	0.5047305	0.20745325	0.87867504
0.0	0.55823773	0.09908086	0.9121824	0.7462096	0.94119495	0.94756925	0.7498946	0.5047305	0.20745304	0.87867504
0.0	0.8289014	0.2185879	0.9924846	0.9687986	0.9729091	0.98544145	0.97014445	0.9013737	0.7771863	0.9785251
0.0	0.9498625	0.55936575	0.9830063	0.8944876	0.98607266	0.99332255	0.9429392	0.97808313	0.7596989	0.976856
0.0	0.5582377	0.09908081	0.9121824	0.7462096	0.94119495	0.94756925	0.7498946	0.5047305	0.20745325	0.87867504
0.0	0.7787677	0.44866458	0.9837077	0.91218495	0.9733488	0.98951626	0.9551907	0.9791595	0.6920852	0.9616421
0.0	0.55823773	0.09908081	0.9121824	0.7462096	0.94119495	0.94756925	0.7498946	0.5047305	0.20745318	0.87867504
0.0	0.55823773	0.09908081	0.9121824	0.7462096	0.94119495	0.94756925	0.7498946	0.5047305	0.20745318	0.87867504
0.0	0.5582376	0.09908086	0.9121824	0.7462096	0.94119495	0.94756925	0.74989456	0.5047305	0.20745318	0.87867504
0.0	0.9966162	0.9933989	0.9983165	0.9975794	0.9872936	0.9969682	0.99894637	0.99971825	0.99928695	0.99599636
0.0	0.5582376	0.09908081	0.9121824	0.74620956	0.94119495	0.94756925	0.7498946	0.5047306	0.20745318	0.87867504
0.0	0.5582376	0.09908086	0.9121824	0.7462096	0.94119495	0.94756925	0.7498946	0.5047306	0.20745318	0.87867504
0.0	0.5582376	0.09908081	0.9121824	0.7462096	0.94119495	0.94756925	0.7498946	0.5047306	0.20745318	0.87867504
0.0	0.5582376	0.09908086	0.9121824	0.7462096	0.94119495	0.94756925	0.7498946	0.5047305	0.20745318	0.87867504
0.0	0.55823773	0.09908081	0.9121824	0.7462096	0.94119495	0.94756925	0.7498946	0.5047305	0.20745325	0.87867504
0.0	0.9958545	0.99698657	0.99835783	0.9975115	0.9800489	0.99701524	0.9985984	0.99974066	0.9987249	0.9958794
0.0	0.9934802	0.993393	0.9961584	0.9959273	0.97094405	0.99337846	0.99796546	0.9995535	0.99759513	0.99032634
0.0	0.9966821	0.99412435	0.9985613	0.99654394	0.9890654	0.9960271	0.99840873	0.999689	0.99919456	0.994557
0.0	0.993115	0.9901112	0.99523866	0.994898	0.96999973	0.9921185	0.99723476	0.99937075	0.997349	0.98784244
0.0	0.9966306	0.9972588	0.9984061	0.99792373	0.98935705	0.99676895	0.9989786	0.9997266	0.99914396	0.99638474
0.0	0.9975031	0.99651754	0.9981383	0.99826765	0.9914826	0.99763787	0.99895513	0.99978024	0.99914384	0.9928536
0.0	0.9830904	0.9680949	0.9871542	0.9951911	0.9360659	0.9768067	0.9788399	0.9784638	0.9806369	0.98576957
0.0	0.9830904	0.9680949	0.9871542	0.9951911	0.9360659	0.9768067	0.9788399	0.9784638	0.9806369	0.98576957
0.0	0.031408783	0.014179164	0.0023356292	0.09892259	0.0040554106	0.016155291	0.0066194455	0.008064577	0.005972361	0.0027316422
0.0	0.013375968	0.005110162	0.0010227424	0.019137539	0.0010212195	0.004085615	0.0016336668	0.0013520038	0.0019110815	0.0017447859
0.0	0.013375968	0.0051101595	0.0010227424	0.019137539	0.0010212205	0.004085615	0.001633666	0.0013520038	0.0019110815	0.0017447859
0.0	0.013375968	0.005110162	0.0010227424	0.019137539	0.0010212195	0.004085615	0.001633666	0.0013520033	0.0019110815	0.0017447859
0.0	0.013375968	0.0051101595	0.0010227424	0.019137539	0.0010212195	0.004085615	0.0016336668	0.0013520038	0.0019110815	0.0017447859
0.0	0.013375962	0.0051101595	0.0010227428	0.019137548	0.0010212195	0.0040856106	0.001633666	0.0013520033	0.0019110815	0.0017447866
0.0	0.0314088	0.014179164	0.0023356292	0.09892259	0.0040554106	0.016155291	0.0066194455	0.008064577	0.005972361	0.0027316422
0.0	0.013375968	0.0051101595	0.0010227424	0.019137548	0.0010212205	0.004085615	0.001633666	0.0013520038	0.0019110815	0.0017447859
0.0	0.013375968	0.005110162	0.0010227424	0.019137548	0.0010212195	0.004085615	0.0016336668	0.0013520033	0.0019110815	0.0017447859
0.0	0.013375968	0.005110162	0.0010227424	0.019137548	0.0010212205	0.004085615	0.0016336668	0.0013520038	0.0019110815	0.0017447859
0.0	0.013375968	0.005110162	0.0010227424	0.019137548	0.0010212205	0.004085615	0.0016336668	0.0013520038	0.0019110815	0.0017447859
0.0	0.013375955	0.005110162	0.0010227424	0.019137548	0.0010212205	0.0040856125	0.001633666	0.0013520038	0.0019110815	0.0017447866
0.0	0.031408794	0.014179164	0.0023356292	0.09892257	0.0040554106	0.016155297	0.006619449	0.008064577	0.005972361	0.0027316422
0.0	0.013375968	0.005110162	0.0010227424	0.019137548	0.0010212195	0.004085615	0.0016336668	0.0013520038	0.0019110815	0.0017447859
0.0	0.013375968	0.0051101595	0.0010227424	0.019137548	0.0010212205	0.004085615	0.001633666	0.0013520033	0.0019110815	0.0017447859
0.0	0.013375968	0.005110162	0.0010227424	0.019137548	0.0010212195	0.004085615	0.0016336668	0.0013520038	0.0019110815	0.0017447859
0.0	0.013375968	0.0051101595	0.0010227424	0.019137539	0.0010212195	0.004085615	0.001633666	0.0013520033	0.0019110815	0.0017447859
0.0	0.013375962	0.0051101595	0.0010227428	0.019137548	0.0010212195	0.0040856106	0.001633666	0.0013520033	0.0019110815	0.0017447866
0.0	0.031408783	0.014179164	0.0023356292	0.09892257	0.0040554106	0.016155297	0.006619449	0.008064577	0.005972361	0.0027316422
0.0	0.013375968	0.0051101595	0.0010227424	0.019137539	0.0010212195	0.004085615	0.0016336668	0.0013520038	0.0019110815	0.0017447859
0.0	0.013375968	0.005110162	0.0010227424	0.019137539	0.0010212195	0.004085615	0.0016336668	0.0013520038	0.0019110815	0.0017447859
0.0	0.013375968	0.005110162	0.0010227424	0.019137539	0.0010212205	0.004085615	0.0016336668	0.0013520038	0.0019110815	0.0017447859
0.0	0.013375968	0.0051101595	0.0010227424	0.019137539	0.0010212195	0.004085615	0.0016336668	0.0013520038	0.0019110815	0.0017447859
0.0	0.013375962	0.0051101595	0.0010227428	0.019137548	0.0010212205	0.0040856106	0.001633666	0.0013520038	0.0019110815	0.0017447866
0.0	0.0314088	0.014179164	0.0023356292	0.09892257	0.0040554125	0.016155291	0.006619449	0.008064577	0.005972361	0.0027316422
0.0	0.013375968	0.0051101595	0.0010227424	0.019137539	0.0010212195	0.004085615	0.0016336668	0.0013520038	0.0019110815	0.0017447859
0.0	0.013375968	0.0051101595	0.0010227424	0.019137539	0.0010212205	0.004085615	0.0016336668	0.0013520038	0.0019110815	0.0017447859
0.0	0.013375968	0.0051101595	0.0010227424	0.019137539	0.0010212205	0.004085615	0.001633666	0.0013520038	0.0019110815	0.0017447859
0.0	0.013375968	0.0051101595	0.0010227424	0.019137539	0.0010212205	0.004085615	0.0016336668	0.0013520033	0.0019110815	0.0017447859
0.0	0.013375962	0.005110162	0.0010227428	0.019137548	0.0010212205	0.0040856125	0.001633666	0.0013520033	0.0019110815	0.0017447859
0.0	0.031408794	0.014179164	0.0023356292	0.09892257	0.0040554106	0.016155291	0.006619449	0.00806457	0.005972361	0.0027316422
0.0	0.013375968	0.005110162	0.0010227424	0.019137548	0.0010212205	0.004085615	0.001633666	0.0013520033	0.0019110815	0.0017447859
0.0	0.013375968	0.005110162	0.0010227424	0.019137539	0.0010212205	0.004085615	0.001633666	0.0013520033	0.0019110815	0.0017447859
0.0	0.013375968	0.005110162	0.0010227424	0.019137548	0.0010212195	0.004085615	0.0016336668	0.0013520033	0.0019110815	0.0017447859
0.0	0.013375968	0.0051101595	0.0010227424	0.019137548	0.0010212195	0.004085615	0.001633666	0.0013520033	0.0019110815	0.0017447859
0.0	0.013375962	0.005110162	0.0010227428	0.019137548	0.0010212195	0.0040856125	0.001633666	0.0013520033	0.0019110815	0.0017447866
0.0	0.031408794	0.014179164	0.0023356292	0.09892259	0.0040554106	0.016155297	0.006619449	0.008064577	0.005972361	0.0027316422
0.0	0.013375968	0.0051101595	0.0010227424	0.019137539	0.0010212195	0.004085615	0.001633666	0.0013520038	0.0019110815	0.0017447859
0.0	0.013375968	0.005110162	0.0010227424	0.019137548	0.0010212205	0.004085615	0.001633666	0.0013520033	0.0019110815	0.0017447859
0.0	0.013375968	0.0051101595	0.0010227424	0.019137548	0.0010212205	0.004085615	0.0016336668	0.0013520038	0.0019110815	0.0017447859
0.0	0.013375968	0.005110162	0.0010227424	0.019137539	0.0010212205	0.004085615	0.001633666	0.0013520033	0.0019110815	0.0017447859
0.0	0.013375955	0.0051101595	0.0010227428	0.019137548	0.0010212205	0.0040856106	0.001633666	0.0013520033	0.0019110815	0.0017447866
0.0	0.013375962	0.005110162	0.0010227428	0.019137548	0.0010212205	0.0040856106	0.001633666	0.0013520033	0.0019110815	0.0017447866
0.0	0.013375955	0.0051101595	0.0010227428	0.019137548	0.0010212205	0.0040856106	0.001633666	0.0013520033	0.0019110815	0.0017447859
0.0	0.013375968	0.0051101595	0.0010227424	0.019137539	0.0010212205	0.004085615	0.0016336668	0.0013520038	0.0019110815	0.0017447859
0.0	0.013375962	0.0051101595	0.0010227428	0.019137548	0.0010212195	0.0040856106	0.001633666	0.0013520038	0.0019110815	0.0017447866
0.0	0.013375962	0.0051101595	0.0010227428	0.019137548	0.0010212205	0.0040856106	0.001633666	0.0013520033	0.0019110815	0.0017447866
0.0	0.013375968	0.005110162	0.0010227424	0.019137539	0.0010212205	0.004085615	0.0016336668	0.0013520038	0.0019110815	0.0017447859
0.0	0.013375968	0.0051101595	0.0010227424	0.019137539	0.0010212195	0.004085615	0.001633666	0.0013520038	0.0019110815	0.0017447859
0.0	0.013375968	0.0051101595	0.0010227424	0.019137539	0.0010212205	0.004085615	0.001633666	0.0013520038	0.0019110815	0.0017447859
0.0	0.013375968	0.0051101595	0.0010227424	0.019137548	0.0010212205	0.004085615	0.0016336668	0.0013520038	0.0019110815	0.0017447859
0.0	0.013375968	0.005110162	0.0010227424	0.019137539	0.0010212195	0.004085615	0.0016336668	0.0013520038	0.0019110815	0.0017447859
0.0	0.031408783	0.014179157	0.0023356292	0.09892259	0.0040554106	0.016155297	0.006619449	0.00806457	0.005972361	0.0027316422
0.0	0.013375962	0.005110162	0.0010227428	0.019137548	0.0010212195	0.0040856106	0.001633666	0.0013520038	0.0019110815	0.0017447866
0.0	0.013271402	0.0075852484	0.002803848	0.055260543	0.0015334587	0.015685653	0.004881427	0.0031912571	0.0046668523	0.002670734
0.0	0.031408783	0.014179164	0.0023356292	0.09892257	0.0040554106	0.016155297	0.006619449	0.00806457	0.005972361	0.0027316422
0.0	0.013375968	0.005110162	0.0010227424	0.019137539	0.0010212195	0.004085615	0.001633666	0.0013520033	0.0019110815	0.0017447859
0.0	0.013375962	0.005110162	0.0010227428	0.019137548	0.0010212205	0.0040856106	0.001633666	0.0013520038	0.0019110835	0.0017447866
0.0	0.013375962	0.005110162	0.0010227424	0.019137548	0.0010212195	0.0040856106	0.001633666	0.0013520038	0.0019110815	0.0017447866
0.0	0.013375968	0.0051101595	0.0010227424	0.019137539	0.0010212195	0.004085615	0.001633666	0.0013520038	0.0019110815	0.0017447859
0.0	0.013375968	0.0051101595	0.0010227424	0.019137539	0.0010212205	0.004085615	0.0016336668	0.0013520033	0.0019110815	0.0017447859
0.0	0.013271402	0.0075852484	0.002803848	0.055260565	0.001533458	0.015685653	0.0048814295	0.0031912585	0.0046668523	0.002670734
0.0	0.013375968	0.005110162	0.0010227424	0.019137539	0.0010212205	0.004085615	0.001633666	0.0013520038	0.0019110815	0.0017447859
0.0	0.013375968	0.0051101595	0.0010227424	0.019137548	0.0010212205	0.004085615	0.001633666	0.0013520038	0.0019110815	0.0017447859
0.0	0.013375968	0.005110162	0.0010227424	0.019137539	0.0010212205	0.004085615	0.0016336668	0.0013520033	0.0019110815	0.0017447859
0.0	0.012421826	0.010708594	0.0022862027	0.024305595	0.0014483436	0.013824777	0.0028689888	0.0041763918	0.0035521006	0.0025793554
0.0	0.031408794	0.014179164	0.0023356292	0.09892257	0.0040554106	0.016155291	0.006619449	0.00806457	0.005972361	0.0027316422
0.0	0.018292421	0.013342745	0.0015993736	0.021808224	0.001981421	0.005495033	0.0029729994	0.0021057243	0.0062086405	0.0014285912
0.0	0.017560316	0.014533046	0.0044296123	0.06632496	0.003141819	0.025851376	0.012284061	0.004794555	0.014165932	0.0026485312
0.0	0.018292425	0.013342745	0.0015993736	0.021808228	0.001981421	0.005495033	0.0029729994	0.0021057243	0.0062086405	0.0014285912
0.0	0.013375968	0.005110162	0.0010227424	0.019137539	0.0010212205	0.004085615	0.001633666	0.0013520038	0.0019110815	0.0017447859
0.0	0.013271402	0.0075852526	0.002803848	0.055260565	0.0015334587	0.01568566	0.0048814244	0.0031912571	0.0046668523	0.002670734
0.0	0.013375968	0.0051101595	0.0010227424	0.019137539	0.0010212205	0.004085615	0.0016336668	0.0013520038	0.0019110815	0.0017447859
0.0	0.031408794	0.014179169	0.0023356292	0.09892259	0.0040554106	0.016155297	0.006619449	0.008064574	0.005972361	0.0027316422
0.0	0.013375968	0.005110162	0.0010227424	0.019137548	0.0010212205	0.004085615	0.001633666	0.0013520038	0.0019110815	0.0017447859
0.0	0.013375968	0.005110162	0.0010227424	0.019137539	0.0010212195	0.004085615	0.0016336668	0.0013520038	0.0019110815	0.0017447859
0.0	0.031408783	0.014179157	0.0023356292	0.09892259	0.0040554106	0.016155297	0.006619449	0.008064577	0.005972359	0.0027316422
0.0	0.013375962	0.0051101595	0.0010227424	0.019137548	0.0010212205	0.0040856106	0.001633666	0.0013520033	0.0019110815	0.0017447866
0.0	0.013375968	0.005110162	0.0010227424	0.019137539	0.0010212195	0.004085615	0.001633666	0.0013520038	0.0019110815	0.0017447859
0.0	0.013375968	0.0051101595	0.0010227424	0.019137539	0.0010212205	0.004085615	0.0016336668	0.0013520038	0.0019110815	0.0017447859
0.0	0.013271402	0.0075852484	0.002803848	0.055260565	0.001533458	0.015685653	0.0048814295	0.0031912571	0.0046668523	0.002670734
0.0	0.013271402	0.0075852447	0.002803848	0.055260554	0.0015334587	0.01568566	0.0048814244	0.0031912571	0.0046668523	0.0026707354
0.0	0.013375955	0.005110162	0.0010227428	0.019137548	0.0010212205	0.0040856125	0.001633666	0.0013520038	0.0019110835	0.0017447866
0.0	0.013375962	0.005110162	0.0010227428	0.019137548	0.0010212195	0.0040856125	0.001633666	0.0013520033	0.0019110815	0.0017447866
0.0	0.013375968	0.0051101595	0.0010227424	0.019137539	0.0010212205	0.004085615	0.0016336668	0.0013520038	0.0019110815	0.0017447859
0.0	0.013375968	0.0051101595	0.0010227424	0.019137548	0.0010212195	0.004085615	0.0016336668	0.0013520038	0.0019110815	0.0017447859
0.0	0.013271402	0.0075852484	0.002803848	0.055260543	0.0015334587	0.015685668	0.0048814295	0.0031912571	0.0046668523	0.002670734
0.0	0.013375968	0.0051101595	0.0010227424	0.019137539	0.0010212195	0.004085615	0.001633666	0.0013520038	0.0019110815	0.0017447859
0.0	0.013375968	0.005110162	0.0010227424	0.019137539	0.0010212195	0.004085615	0.0016336668	0.0013520033	0.0019110815	0.0017447859
0.0	0.03604222	0.02618986	0.004241867	0.018421048	0.002595344	0.008506186	0.002638297	0.0038570468	0.011109469	0.0032657976
0.0	0.031408794	0.014179164	0.0023356292	0.09892257	0.0040554106	0.016155297	0.006619449	0.00806457	0.005972361	0.002731641
0.0	0.013271402	0.0075852484	0.002803848	0.055260565	0.0015334587	0.01568566	0.0048814295	0.0031912571	0.0046668546	0.002670734
0.0	0.031408783	0.014179157	0.0023356292	0.09892259	0.0040554106	0.016155291	0.0066194455	0.00806457	0.005972359	0.0027316422
0.0	0.01581586	0.025249219	0.0038168503	0.07093527	0.0025015194	0.015276772	0.008170298	0.010885988	0.005833215	0.00517297
0.0	0.013375962	0.0051101595	0.0010227428	0.019137548	0.0010212195	0.0040856106	0.001633666	0.0013520033	0.0019110815	0.0017447866
0.0	0.013375968	0.0051101595	0.0010227424	0.019137539	0.0010212205	0.004085615	0.0016336668	0.0013520038	0.0019110815	0.0017447859
0.0	0.013271402	0.0075852484	0.002803848	0.055260565	0.0015334587	0.015685668	0.0048814295	0.0031912571	0.0046668523	0.0026707354
0.0	0.0124218315	0.010708594	0.0022862027	0.024305595	0.0014483436	0.01382477	0.0028689888	0.0041763918	0.003552099	0.0025793554
0.0	0.013271402	0.0075852447	0.002803848	0.055260554	0.0015334587	0.015685653	0.0048814295	0.0031912571	0.0046668523	0.002670734
0.0	0.031408783	0.014179157	0.0023356292	0.09892259	0.0040554106	0.016155297	0.0066194455	0.008064577	0.005972361	0.0027316422
0.0	0.031408794	0.014179157	0.0023356292	0.09892259	0.0040554125	0.016155291	0.0066194455	0.008064574	0.005972361	0.0027316422
0.0	0.013375962	0.0051101595	0.0010227428	0.019137548	0.0010212205	0.0040856106	0.001633666	0.0013520033	0.0019110835	0.0017447866
0.0	0.013375955	0.0051101595	0.0010227428	0.019137548	0.0010212205	0.0040856106	0.001633666	0.0013520038	0.0019110835	0.0017447859
0.0	0.013375968	0.005110162	0.0010227424	0.019137539	0.0010212195	0.004085615	0.0016336668	0.0013520038	0.0019110815	0.0017447859
0.0	0.013375968	0.0051101595	0.0010227424	0.019137539	0.0010212205	0.004085615	0.0016336668	0.0013520033	0.0019110815	0.0017447859
0.0	0.013375968	0.0051101595	0.0010227424	0.019137539	0.0010212195	0.004085615	0.001633666	0.0013520038	0.0019110815	0.0017447859
0.0	0.031408794	0.014179164	0.0023356292	0.09892259	0.0040554106	0.016155297	0.0066194455	0.00806457	0.005972361	0.0027316422
0.0	0.013375968	0.0051101595	0.0010227424	0.019137548	0.0010212195	0.004085615	0.0016336668	0.0013520038	0.0019110815	0.0017447859
0.0	0.013271402	0.0075852526	0.002803848	0.055260554	0.0015334587	0.015685668	0.0048814295	0.0031912571	0.0046668546	0.002670734
0.0	0.031408794	0.014179169	0.0023356292	0.09892259	0.0040554106	0.016155291	0.0066194455	0.008064577	0.005972361	0.0027316422
0.0	0.031408794	0.014179164	0.0023356292	0.09892257	0.0040554106	0.016155291	0.0066194455	0.008064577	0.005972359	0.0027316422
0.0	0.0098524	0.013786416	0.0017438518	0.027724935	0.001512589	0.012145099	0.0024018942	0.0031646024	0.0047444566	0.0030746625
0.0	0.0098524	0.013786408	0.0017438509	0.02772493	0.001512589	0.012145099	0.0024018942	0.0031646024	0.004744459	0.0030746625
0.0	0.029087998	0.031271916	0.0035252622	0.1371906	0.0060571893	0.069924645	0.011636048	0.023003556	0.014397343	0.0045188186
0.0	0.5582377	0.09908081	0.9121824	0.7462096	0.94119495	0.94756925	0.7498946	0.5047305	0.20745325	0.87867504
0.0	0.9830904	0.9680949	0.9871542	0.9951911	0.9360659	0.9768067	0.9788399	0.9784638	0.9806369	0.98576957
0.0	0.9830904	0.9680949	0.9871542	0.9951911	0.9360659	0.9768067	0.9788399	0.9784638	0.9806369	0.98576957
0.0	0.9830904	0.9680949	0.9871542	0.9951911	0.9360659	0.9768067	0.9788399	0.9784638	0.9806369	0.98576957
0.0	0.99818844	0.98711234	0.9952148	0.99462765	0.9959467	0.99370754	0.994749	0.9981469	0.9949292	0.99859613
0.0	0.9830904	0.9680949	0.9871542	0.9951911	0.9360659	0.9768067	0.9788399	0.9784638	0.9806369	0.98576957
0.0	0.99997413	0.9999367	0.9999865	0.99997747	0.99995935	0.9999838	0.9999201	0.99999213	0.9999832	0.9999794
0.0	0.9830904	0.9680949	0.9871542	0.9951911	0.9360659	0.9768067	0.9788399	0.9784638	0.9806369	0.98576957
0.0	0.9996232	0.9993749	0.9998741	0.99966645	0.9996728	0.9997898	0.999678	0.9999068	0.99990046	0.9998579
0.0	0.9830904	0.9680949	0.9871542	0.9951911	0.9360659	0.9768067	0.9788399	0.9784638	0.9806369	0.98576957
0.0	0.9830904	0.9680949	0.9871542	0.9951911	0.9360659	0.9768067	0.9788399	0.9784638	0.9806369	0.98576957
0.0	0.9830904	0.9680949	0.9871542	0.9951911	0.9360659	0.9768067	0.9788399	0.9784638	0.9806369	0.98576957
0.0	0.9830904	0.9680949	0.9871542	0.9951911	0.9360659	0.9768067	0.9788399	0.9784638	0.9806369	0.98576957
0.0	0.9830904	0.9680949	0.9871542	0.9951911	0.9360659	0.9768067	0.9788399	0.9784638	0.9806369	0.98576957
0.0	0.9830904	0.9680949	0.9871542	0.9951911	0.9360659	0.9768067	0.9788399	0.9784638	0.9806369	0.98576957
0.0	0.9830904	0.9680949	0.9871542	0.9951911	0.9360659	0.9768067	0.9788399	0.9784638	0.9806369	0.98576957
0.0	0.9830904	0.9680949	0.9871542	0.9951911	0.9360659	0.9768067	0.9788399	0.9784638	0.9806369	0.98576957
0.0	0.9830904	0.9680949	0.9871542	0.9951911	0.9360659	0.9768067	0.9788399	0.9784638	0.9806369	0.98576957
0.0	0.9609078	0.73139447	0.9183863	0.8765243	0.91766	0.77065027	0.8988224	0.9914307	0.97378606	0.8480796
0.0	0.31372482	0.88531065	0.38718128	0.0009383355	0.0024841796	0.9567174	0.00076364045	0.008796912	0.06819079	0.04943904
0.0	0.76641107	0.26433244	0.72593707	0.011895798	0.0024841796	0.9567174	0.034321293	0.42540374	0.06819079	0.04943904
0.0	0.38628122	0.99974877	0.9544296	0.07603202	0.9360659	0.94817513	0.98880345	0.7348452	0.9461728	0.9612036
0.0	0.99619055	0.95914966	0.9506974	0.99007154	0.9464188	0.9922013	0.9065295	0.99712014	0.9809734	0.9700688
0.0	0.731682	0.14844084	0.40214956	0.38386533	0.24376424	0.049933024	0.40865108	0.46219862	0.27878207	0.5483708
0.0	0.4050116	0.020013867	0.001546913	0.0010122142	0.045206875	0.005185296	0.12557581	0.0003592373	0.008320314	0.0043170443
0.0	0.99131584	0.9999368	0.98220325	0.9998122	0.94941527	0.9998597	0.5530288	0.99660933	0.98493654	0.80024546
0.0	0.9978046	0.99826413	0.9982482	0.9976458	0.9978975	0.99814534	0.99049133	0.9997756	0.9994677	0.99881494
0.0	0.9977527	0.9930004	0.9960091	0.9962704	0.9964547	0.991565	0.9739914	0.9995067	0.99831164	0.9966918
0.0	0.9830903	0.9680949	0.9871542	0.9951911	0.9360659	0.9768067	0.9788399	0.9784638	0.9806369	0.98576957
0.0	0.13451537	0.003392133	0.94259834	0.06757033	0.019898547	0.00042763978	0.08181617	0.2401847	0.08677961	0.037166633
0.0	0.9830904	0.9680949	0.9871542	0.9951911	0.9360659	0.9768067	0.9788399	0.9784638	0.9806369	0.98576957
0.0	0.9830903	0.9680949	0.9871542	0.9951911	0.9360659	0.9768067	0.9788399	0.9784638	0.9806369	0.98576957
0.0	0.97185713	0.91868937	0.992184	0.928784	0.9199349	0.9967056	0.83861494	0.99879384	0.99878556	0.88448864
0.0	0.9999615	0.9999635	0.99998677	0.99995553	0.9999839	0.99999213	0.99996006	0.9999858	0.9999964	0.99998534
0.0	0.025955888	0.07548959	0.37426767	0.0009883186	5.1518306e-05	0.1337406	0.0010519039	0.9986324	0.014810108	0.025039503
0.0	0.9923152	0.9633178	0.99944085	0.99966	0.99772054	0.9949356	0.97624546	0.9959573	0.9944931	0.99295276
0.0	0.9972531	0.9982869	0.99934155	0.9996507	0.99580306	0.9990226	0.99902487	0.999806	0.9994869	0.9996333
0.0	0.9900303	0.9196964	0.9868978	0.99410987	0.96757734	0.9394264	0.8805475	0.9976299	0.9900602	0.96083826
0.0	0.9830903	0.9680949	0.9871542	0.9951911	0.9360659	0.9768067	0.9788399	0.9784638	0.9806369	0.98576957
0.0	0.9830903	0.9680949	0.9871542	0.9951911	0.9360659	0.9768067	0.9788399	0.9784638	0.9806369	0.98576957
0.0	0.8525208	0.24940662	0.7194318	0.7846152	0.25240874	0.12133142	0.26752374	0.79855955	0.8650163	0.40337282
0.0	0.9993635	0.9984401	0.9998042	0.9996855	0.9982792	0.99687576	0.9986712	0.9999056	0.9997831	0.999652
0.0	0.6429461	0.9558527	0.99605227	0.9869098	0.7223309	0.46604413	0.9522945	0.9266943	0.8736367	0.9599213
0.0	0.9830904	0.9680949	0.9871542	0.9951911	0.9360659	0.9768067	0.9788399	0.9784638	0.9806369	0.98576957
0.0	0.25847736	0.15302008	0.46406376	0.46998274	0.30301264	0.0031612033	0.18839785	0.6874673	0.44304457	0.24757747
0.0	0.8762659	0.2494065	0.7709233	0.8062976	0.29006475	0.12133142	0.33153632	0.85215753	0.8939216	0.48044488
0.0	0.656797	0.1538943	0.37032902	0.60096973	0.2332904	0.023676202	0.08037118	0.7456095	0.43199152	0.10257731
0.0	0.6567971	0.15389432	0.37032905	0.60096973	0.2332904	0.023676202	0.08037119	0.74560946	0.43199152	0.10257734
0.0	0.656797	0.15389429	0.37032902	0.6009698	0.23329051	0.023676202	0.08037119	0.7456096	0.43199152	0.10257731
0.0	0.65679693	0.15389429	0.37032902	0.6009698	0.23329051	0.023676196	0.08037118	0.7456095	0.43199152	0.102577366
0.0	0.6567969	0.15389429	0.37032905	0.6009698	0.23329057	0.023676202	0.08037119	0.7456095	0.43199155	0.10257731
0.0	0.6567969	0.15389432	0.370329	0.60096985	0.2332905	0.02367621	0.08037119	0.7456094	0.43199155	0.10257731
0.0	0.93643665	0.42577988	0.7495838	0.85905814	0.5109001	0.20255274	0.24225532	0.9498666	0.845828	0.55178636
0.0	0.93643665	0.42577994	0.74958384	0.85905814	0.5109001	0.20255266	0.24225532	0.9498666	0.84582806	0.55178636
0.0	0.93643665	0.42577988	0.7495837	0.85905814	0.51090014	0.20255274	0.24225532	0.9498666	0.84582806	0.55178624
0.0	0.9967272	0.9951397	0.99943584	0.9989807	0.98770744	0.9974922	0.99169815	0.99966455	0.9991941	0.9988746
0.0	0.06174475	0.0022999484	0.007104571	0.0030184789	0.089940816	0.0009254369	0.7993543	0.018370941	0.00053814973	0.0006726281
0.0	0.9830903	0.9680949	0.9871542	0.9951911	0.9360659	0.9768067	0.9788399	0.9784638	0.9806369	0.98576957
0.0	0.9830903	0.9680949	0.9871542	0.9951911	0.9360659	0.9768067	0.9788399	0.9784638	0.9806369	0.98576957
0.0	0.9830903	0.9680949	0.9871542	0.9951911	0.9360659	0.9768067	0.9788399	0.9784638	0.9806369	0.98576957
0.0	0.5279885	0.15935381	0.48108158	0.7810043	0.5765966	0.5547042	0.3457745	0.55564487	0.59034497	0.45074064
0.0	0.99933344	0.9993482	0.9996847	0.9998864	0.9995758	0.99930763	0.999742	0.99989104	0.99982244	0.99965405
0.0	0.9988201	0.99969983	0.99900144	0.9991109	0.99903536	0.9997669	0.9992157	0.9999324	0.9867856	0.999671
0.0	0.022396121	0.019591894	0.05024449	0.040279947	0.10989554	0.0010065151	0.009094654	0.09500466	0.073687576	0.01657055
0.0	0.012519941	0.21843308	0.165367	0.023136405	0.014766353	0.009667011	0.1909643	0.6085275	0.6698208	0.578162
0.0	0.03010031	0.068219356	0.23437256	0.09391435	0.29703864	0.0055974736	0.032245614	0.33083346	0.14482915	0.07730684
0.0	0.9957718	0.9268237	0.99085134	0.9946833	0.9313676	0.9638835	0.84750706	0.99903727	0.99604493	0.9794714
0.0	0.9980032	0.9977202	0.99915946	0.9996418	0.9978703	0.997647	0.9993284	0.9997211	0.9995408	0.99893814
0.0	0.9980032	0.9977202	0.99915946	0.9996418	0.9978703	0.997647	0.9993284	0.9997211	0.9995408	0.99893814
0.0	0.9980032	0.9977202	0.99915946	0.9996418	0.9978703	0.99764687	0.9993284	0.9997211	0.9995408	0.99893814
0.0	0.9980032	0.9977202	0.99915946	0.9996418	0.9978703	0.997647	0.9993284	0.9997211	0.9995408	0.99893814
0.0	0.9980032	0.9977202	0.99915946	0.9996418	0.9978703	0.997647	0.9993284	0.9997211	0.9995408	0.99893814
0.0	0.9980032	0.9977202	0.99915946	0.9996418	0.9978703	0.997647	0.9993284	0.9997211	0.9995408	0.99893814
0.0	0.9980032	0.9977202	0.99915946	0.9996418	0.9978703	0.99764687	0.9993284	0.9997211	0.9995408	0.99893814
0.0	0.9980032	0.9977202	0.99915946	0.9996418	0.9978703	0.997647	0.9993284	0.9997211	0.9995408	0.99893814
0.0	0.9980032	0.9977202	0.99915946	0.9996418	0.9978703	0.997647	0.9993284	0.9997211	0.9995408	0.99893814
0.0	0.9980032	0.9977202	0.99915946	0.9996418	0.9978703	0.997647	0.9993284	0.9997211	0.9995408	0.99893814
0.0	0.9980032	0.9977202	0.99915946	0.9996418	0.9978703	0.99764687	0.9993284	0.9997211	0.9995408	0.99893814
0.0	0.9980032	0.9977202	0.99915946	0.9996418	0.9978703	0.997647	0.9993284	0.9997211	0.9995408	0.99893814
0.0	0.9980032	0.9977202	0.99915946	0.9996418	0.9978703	0.997647	0.9993284	0.9997211	0.9995408	0.99893814
0.0	0.9980032	0.9977202	0.99915946	0.9996418	0.9978703	0.997647	0.9993284	0.9997211	0.9995408	0.99893814
0.0	0.9980032	0.9977202	0.99915946	0.9996418	0.9978703	0.997647	0.9993284	0.9997211	0.9995408	0.99893814
0.0	0.9980032	0.9977202	0.99915946	0.9996418	0.9978703	0.997647	0.9993284	0.9997211	0.9995408	0.99893814
0.0	0.9980032	0.9977202	0.99915946	0.9996418	0.9978703	0.997647	0.9993284	0.9997211	0.9995408	0.99893814
0.0	0.9980032	0.9977202	0.99915946	0.9996418	0.9978703	0.997647	0.9993284	0.9997211	0.9995408	0.99893814
0.0	0.9980032	0.9977202	0.99915946	0.9996418	0.9978703	0.997647	0.9993284	0.9997211	0.9995408	0.99893814
0.0	0.9980032	0.9977202	0.99915946	0.9996418	0.9978703	0.997647	0.9993284	0.9997211	0.9995408	0.99893814
0.0	0.9980032	0.9977202	0.99915946	0.9996418	0.9978703	0.997647	0.9993284	0.9997211	0.9995408	0.99893814
0.0	0.9980032	0.9977202	0.99915946	0.9996418	0.9978703	0.997647	0.9993284	0.9997211	0.9995408	0.99893814
0.0	0.9980032	0.9977202	0.99915946	0.9996418	0.9978703	0.997647	0.9993284	0.9997211	0.9995408	0.99893814
0.0	0.9980032	0.9977202	0.99915946	0.9996418	0.9978703	0.997647	0.9993284	0.9997211	0.9995408	0.99893814
0.0	0.9980032	0.9977202	0.99915946	0.9996418	0.9978703	0.997647	0.9993284	0.9997211	0.9995408	0.99893814
0.0	0.9957718	0.9268236	0.99085134	0.9946833	0.9313677	0.9638835	0.84750706	0.99903727	0.99604493	0.9794714
0.0	0.99997914	0.9998665	0.9999858	0.99997616	0.99995446	0.9999808	0.9999471	0.9999893	0.9999833	0.9999825
0.0	0.9830903	0.9680949	0.9871542	0.9951911	0.9360659	0.9768067	0.9788399	0.9784638	0.9806369	0.98576957
0.0	0.993115	0.9901112	0.99523866	0.994898	0.9699996	0.9921185	0.99723476	0.99937075	0.997349	0.98784244
0.0	0.99739647	0.99506027	0.9987962	0.9984646	0.9957249	0.9981548	0.9989209	0.9996568	0.9993074	0.99841785
0.0	0.05090862	0.062853135	0.040165238	0.012304384	0.0067641614	0.025252935	0.1280222	0.11418013	0.23651324	0.030503308
0.0	0.9981658	0.99034786	0.996579	0.9865585	0.9908188	0.9966485	0.99634427	0.99924964	0.998418	0.9932986
0.0	0.9985453	0.99961483	0.9997179	0.9998535	0.99958616	0.9960289	0.99968505	0.99972326	0.99991155	0.9998479
0.0	0.9830903	0.9680949	0.9871542	0.9951911	0.9360659	0.9768067	0.9788399	0.9784638	0.9806369	0.98576957
0.0	0.9830903	0.9680949	0.9871542	0.9951911	0.9360659	0.9768067	0.9788399	0.9784638	0.9806369	0.98576957
0.0	0.99971503	0.9991904	0.99971384	0.99958724	0.99886936	0.9997366	0.9993315	0.9999144	0.99983656	0.9997377
0.0	0.99950075	0.99806756	0.99935025	0.9990395	0.99747854	0.99933344	0.9988273	0.9997842	0.9995542	0.99938977
0.0	0.999421	0.9951508	0.99916863	0.9994825	0.9976788	0.9994605	0.99929035	0.9998894	0.99970526	0.9990662
0.0	0.999421	0.9951508	0.99916863	0.9994825	0.9976788	0.9994605	0.99929035	0.9998894	0.99970526	0.9990662
0.0	0.9830903	0.9680949	0.9871542	0.9951911	0.9360659	0.9768067	0.9788399	0.9784638	0.9806369	0.98576957
0.0	0.008948563	0.0028135132	0.013844677	0.008480892	0.015373446	0.0013786389	0.0034167268	0.009660011	0.012603278	0.0053506456
0.0	0.9830903	0.9680949	0.9871542	0.9951911	0.9360659	0.9768067	0.9788399	0.9784638	0.9806369	0.98576957
0.0	0.9978084	0.99119276	0.9963658	0.9978847	0.9889635	0.9926634	0.9922805	0.99946374	0.9983223	0.9986168
0.0	0.9529946	0.8188038	0.97254926	0.96233726	0.97029436	0.7945989	0.93245214	0.9988955	0.99415636	0.98660314
0.0	0.96905667	0.83142114	0.897518	0.98354465	0.8875271	0.99252605	0.98495376	0.9682072	0.9940117	0.9949602
0.0	0.9529946	0.8188038	0.97254926	0.96233714	0.97029436	0.79459876	0.93245214	0.9988955	0.99415636	0.98660314
0.0	0.96905667	0.83142114	0.8975181	0.98354465	0.8875271	0.99252605	0.98495376	0.9682072	0.9940117	0.9949602
0.0	0.9830904	0.9680949	0.9871542	0.9951911	0.9360659	0.9768067	0.9788399	0.9784638	0.9806369	0.98576957
0.0	0.9830903	0.9680949	0.9871542	0.9951911	0.9360659	0.9768067	0.9788399	0.9784638	0.9806369	0.98576957
0.0	0.9830903	0.9680949	0.9871542	0.9951911	0.9360659	0.9768067	0.9788399	0.9784638	0.9806369	0.98576957
0.0	0.99967194	0.9987197	0.99984455	0.9997706	0.9993467	0.99939144	0.9991449	0.9999379	0.9998281	0.9997482
0.0	0.9998481	0.9995258	0.9998952	0.99982506	0.9996486	0.99979204	0.9994665	0.99995685	0.9999312	0.99982387
0.0	0.9998481	0.9995258	0.9998952	0.99982506	0.9996486	0.99979204	0.9994665	0.99995685	0.9999312	0.99982387
0.0	0.9830903	0.9680949	0.9871542	0.9951911	0.9360659	0.9768067	0.9788399	0.9784638	0.9806369	0.98576957
0.0	0.9997917	0.9996598	0.99984896	0.9997248	0.99935883	0.9996699	0.99960464	0.9999441	0.99979264	0.99985456
0.0	0.32182738	0.09300879	0.47562912	0.44411117	0.28073967	0.044689402	0.13199341	0.7131691	0.22478713	0.06776697
0.0	0.509633	0.22092041	0.7735849	0.63092524	0.62569565	0.23908149	0.2987133	0.9195892	0.56671834	0.46512008
0.0	0.5096329	0.22092032	0.7735849	0.63092524	0.62569565	0.23908149	0.2987133	0.9195892	0.5667183	0.46512008
0.0	0.9997917	0.9996598	0.99984896	0.9997248	0.99935883	0.9996699	0.99960464	0.9999441	0.99979264	0.99985456
0.0	0.9690694	0.4901119	0.8970074	0.98485816	0.5640599	0.9921874	0.92195076	0.98913014	0.82612365	0.58348435
0.0	0.9690694	0.4901119	0.8970074	0.98485816	0.5640599	0.9921874	0.92195076	0.98913014	0.82612365	0.58348435
0.0	0.9920109	0.8182545	0.88217276	0.994487	0.7697904	0.994505	0.92195076	0.9943189	0.9196191	0.8971506
0.0	0.99902415	0.99436617	0.9993981	0.9992337	0.997054	0.99965954	0.9993843	0.9998271	0.999549	0.99889344
0.0	0.9933888	0.9524704	0.9870603	0.9931912	0.9918675	0.98037463	0.99317205	0.99848264	0.9953517	0.9893246
0.0	0.006884338	0.45270807	0.52584356	0.003324249	0.016562635	0.8958289	0.006603495	0.9882166	0.1908185	0.024596661
0.0	0.99120295	0.9252592	0.98516834	0.9934068	0.9816558	0.991323	0.9916053	0.9984444	0.9977736	0.96348965
0.0	0.9622317	0.75397307	0.9531466	0.97579247	0.8416923	0.9123286	0.9743527	0.9926474	0.98063	0.8208056
0.0	0.3125258	0.053407993	0.16280046	0.4432134	0.07463231	0.16675434	0.490835	0.5209242	0.49308577	0.07535509
0.0	0.9578616	0.7379549	0.94771904	0.9741028	0.79401994	0.8974765	0.97360796	0.9907012	0.9775589	0.75932896
0.0	0.99120295	0.9252592	0.98516834	0.9934068	0.9816558	0.991323	0.9916053	0.9984444	0.9977736	0.96348965
0.0	0.9518342	0.5863732	0.80297476	0.97078425	0.87956405	0.94575024	0.96256745	0.98272735	0.9902536	0.73272574
0.0	0.99707925	0.9882718	0.9985341	0.99783343	0.98706007	0.996494	0.9944676	0.9995659	0.99932396	0.9949994
0.0	0.9830904	0.9680949	0.9871542	0.9951911	0.9360659	0.9768067	0.9788399	0.9784638	0.9806369	0.98576957
0.0	0.9608298	0.8649084	0.15924934	0.33690888	0.98488486	0.9778506	0.6281835	0.88315177	0.649685	0.7457
0.0	0.071056925	0.03307839	0.11271369	0.26369318	0.24350825	0.046459835	0.093374304	0.1331071	0.2514125	0.11094853
0.0	0.85677224	0.6954916	0.111100465	0.22918326	0.97779435	0.9260868	0.41398934	0.741483	0.4877735	0.7120734
0.0	0.9981658	0.99034786	0.996579	0.9865585	0.9908188	0.9966485	0.99634427	0.99924964	0.998418	0.9932986
0.0	0.9830903	0.9680949	0.9871542	0.9951911	0.9360659	0.9768067	0.9788399	0.9784638	0.9806369	0.98576957
0.0	0.9830903	0.9680949	0.9871542	0.9951911	0.9360659	0.9768067	0.9788399	0.9784638	0.9806369	0.98576957
0.0	0.9997533	0.99966586	0.9998789	0.9998652	0.9995516	0.9997284	0.99977285	0.99992967	0.9998921	0.9998578
0.0	0.9830904	0.9680949	0.9871542	0.9951911	0.9360659	0.9768067	0.9788399	0.9784638	0.9806369	0.98576957
0.0	0.99998903	0.9999732	0.9999825	0.99999094	0.9999583	0.99999547	0.9999635	0.9999931	0.9999951	0.9999888
0.0	0.9999777	0.9999205	0.99998605	0.99997056	0.99994695	0.9999888	0.9999459	0.99999213	0.9999857	0.99998605
0.0	0.9830904	0.9680949	0.9871542	0.9951911	0.9360659	0.9768067	0.9788399	0.9784638	0.9806369	0.98576957
0.0	0.19721852	0.95820373	0.8465594	0.982369	0.99988174	0.96975034	0.9886778	0.99467367	0.99801147	0.9968875
0.0	0.9830904	0.9680949	0.9871542	0.9951911	0.9360659	0.9768067	0.9788399	0.9784638	0.9806369	0.98576957
0.0	0.9830904	0.9680949	0.9871542	0.9951911	0.9360659	0.9768067	0.9788399	0.9784638	0.9806369	0.98576957
0.0	0.9995988	0.9987165	0.99990463	0.99942136	0.99846846	0.999713	0.9981305	0.99983406	0.9997501	0.9988759
0.0	0.8846374	0.6913079	0.9574177	0.95864516	0.714911	0.7088991	0.7265008	0.98152626	0.87516284	0.16446519
0.0	0.77457225	0.9320582	0.618138	0.8119723	0.9914717	0.92042744	0.76420975	0.83532786	0.8406925	0.80816305
0.0	0.01854494	0.008433014	0.038531624	0.02279675	0.054542866	0.008234563	0.014836889	0.040590093	0.072910614	0.02138186
0.0	0.9991492	0.9979505	0.9991472	0.9990434	0.9975164	0.99886084	0.9981488	0.9998173	0.9996693	0.9994561
0.0	0.9991492	0.9979505	0.9991472	0.9990434	0.9975164	0.99886084	0.9981488	0.9998173	0.9996693	0.9994561
0.0	0.77828383	0.010657366	0.048420995	0.087528646	0.63292056	0.00054674817	0.97739524	0.02416353	0.0021557433	0.13183221
0.0	0.77828383	0.010657366	0.048420995	0.087528646	0.63292056	0.00054674794	0.97739524	0.024163524	0.0021557442	0.13183221
0.0	0.51045734	0.7974112	0.5264528	0.8119723	0.8948052	0.92042744	0.65937173	0.8196931	0.69614875	0.5396849
0.0	0.51045734	0.7974112	0.5264528	0.8119723	0.8948052	0.92042744	0.65937173	0.8196931	0.69614875	0.5396849
0.0	0.49293533	0.07607384	0.10792561	0.097199276	0.13718757	0.049356036	0.08712701	0.25262237	0.61937094	0.12695418
0.0	0.9578616	0.7379549	0.94771904	0.9741028	0.7940199	0.89747643	0.97360796	0.9907012	0.9775589	0.75932896
0.0	0.0059013204	0.003656918	0.010060966	0.02379849	0.004277652	0.00094662514	0.002537793	0.03840932	0.020814566	0.0029061146
0.0	0.0048633935	0.0030583504	0.007681619	0.018913578	0.0034718385	0.0006698473	0.0020446018	0.027006645	0.018197764	0.0023118684
0.0	0.011616218	0.006733955	0.01715227	0.026035082	0.008843522	0.003872539	0.0046521905	0.15759824	0.059875913	0.009669134
0.0	0.9995765	0.99689204	0.9993968	0.99955183	0.998662	0.9996418	0.9994204	0.99992657	0.99980396	0.9992811
0.0	0.9980032	0.9977202	0.99915946	0.9996418	0.9978703	0.997647	0.9993284	0.9997211	0.9995408	0.99893814
0.0	0.9830903	0.9680949	0.9871542	0.9951911	0.9360659	0.9768067	0.9788399	0.9784638	0.9806369	0.98576957
0.0	0.9830903	0.9680949	0.9871542	0.9951911	0.9360659	0.9768067	0.9788399	0.9784638	0.9806369	0.98576957
0.0	0.9830904	0.9680949	0.9871542	0.9951911	0.9360659	0.9768067	0.9788399	0.9784638	0.9806369	0.98576957
0.0	0.9830904	0.9680949	0.9871542	0.9951911	0.9360659	0.9768067	0.9788399	0.9784638	0.9806369	0.98576957
0.0	0.9612636	0.7943446	0.9130897	0.87810767	0.89421177	0.7554347	0.8904464	0.9911725	0.97832245	0.826177
0.0	0.9895509	0.9122698	0.98988664	0.9884764	0.94828576	0.8569364	0.9281758	0.99721944	0.99096936	0.92753345
0.0	0.9998952	0.999509	0.9999379	0.9998598	0.99900836	0.9998679	0.9994524	0.99995065	0.9998599	0.9999069
0.0	0.999691	0.9980605	0.9998517	0.9997187	0.99681395	0.9992506	0.9983865	0.9998852	0.9992066	0.999519
0.0	0.993115	0.9901112	0.99523866	0.994898	0.9699996	0.9921185	0.99723476	0.99937075	0.997349	0.98784244
0.0	0.9830903	0.9680949	0.9871542	0.9951911	0.9360659	0.9768067	0.9788399	0.9784638	0.9806369	0.98576957
0.0	0.99904066	0.9756275	0.9995534	0.9988267	0.9903362	0.998028	0.99581015	0.9993808	0.9990114	0.99897826
0.0	0.9830904	0.9680949	0.9871542	0.9951911	0.9360659	0.9768067	0.9788399	0.9784638	0.9806369	0.98576957
0.0	0.09113649	0.009184776	0.4647756	0.8695947	0.7979555	0.19885854	0.13353807	0.001278271	0.17026526	0.32580665
0.0	0.7723607	0.81627035	0.8351086	0.8786136	0.8347577	0.7416851	0.28745028	0.96641815	0.97646254	0.7870467
0.0	0.7723607	0.81627035	0.8351086	0.8786135	0.8347577	0.7416851	0.28745025	0.966418	0.97646254	0.7870467
0.0	0.61313343	0.85069966	0.2956184	0.72563815	0.88503224	0.41183424	0.70220697	0.905154	0.89422125	0.43821135
0.0	0.7586745	0.9496172	0.9275081	0.97201365	0.98664737	0.98712444	0.9356445	0.9861231	0.9775414	0.98010135
0.0	0.7586745	0.9496172	0.9275081	0.97201365	0.98664737	0.98712444	0.9356445	0.9861231	0.9775414	0.98010135
0.0	0.9830903	0.9680949	0.9871542	0.9951911	0.9360659	0.9768067	0.9788399	0.9784638	0.9806369	0.98576957
0.0	0.033916425	0.014599958	0.0042352015	0.057163846	0.0028294767	0.010107038	0.0034991293	0.0062775337	0.023190632	0.009822137
0.0	0.9830904	0.9680949	0.9871542	0.9951911	0.9360659	0.9768067	0.9788399	0.9784638	0.9806369	0.98576957
0.0	0.9830903	0.9680949	0.9871542	0.9951911	0.9360659	0.9768067	0.9788399	0.9784638	0.9806369	0.98576957
0.0	0.999421	0.9951508	0.99916863	0.9994825	0.9976788	0.9994605	0.99929035	0.9998894	0.99970526	0.9990662
0.0	0.999421	0.9951508	0.99916863	0.9994825	0.9976788	0.9994605	0.99929035	0.9998894	0.99970526	0.9990662
0.0	0.9830903	0.9680949	0.9871542	0.9951911	0.9360659	0.9768067	0.9788399	0.9784638	0.9806369	0.98576957
0.0	0.9830903	0.9680949	0.9871542	0.9951911	0.9360659	0.9768067	0.9788399	0.9784638	0.9806369	0.98576957
0.0	0.9982685	0.98964477	0.9988104	0.99872285	0.9937968	0.9989712	0.9989498	0.9996544	0.9991272	0.9964849
0.0	0.04317859	0.08388038	0.12535755	0.022306059	0.19499695	0.00070536556	0.014474384	0.023812562	0.0050953347	0.02070631
0.0	0.0024205754	0.0087101655	0.008699101	0.006958159	0.007852567	0.00040958702	0.0061810687	0.02371989	0.004273724	0.0017295155
0.0	0.9830904	0.9680949	0.9871542	0.9951911	0.9360659	0.9768067	0.9788399	0.9784638	0.9806369	0.98576957
0.0	0.9830903	0.9680949	0.9871542	0.9951911	0.9360659	0.9768067	0.9788399	0.9784638	0.9806369	0.98576957
0.0	0.621465	0.26965472	0.8800144	0.9230639	0.5723084	0.72022283	0.55082315	0.7647747	0.4891804	0.13996825
0.0	0.6214649	0.2696547	0.8800143	0.9230639	0.5723084	0.7202228	0.5508232	0.7647748	0.4891804	0.13996822
0.0	0.999421	0.9951508	0.99916863	0.9994825	0.9976788	0.9994605	0.99929035	0.9998894	0.99970526	0.9990662
0.0	0.999421	0.9954336	0.99912816	0.999481	0.9976853	0.99947196	0.99930954	0.9998883	0.99970955	0.9990675
0.0	0.999985	0.9999069	0.99999213	0.99998057	0.9999584	0.99999034	0.9999641	0.9999957	0.9999944	0.99998415
0.0	0.3517207	0.063396394	0.05255784	0.06334634	0.07826423	0.028179137	0.06629046	0.15548967	0.4067615	0.067047946
0.0	0.9830903	0.9680949	0.9871542	0.9951911	0.9360659	0.9768067	0.9788399	0.9784638	0.9806369	0.98576957
0.0	0.99934524	0.99526215	0.9994548	0.9994475	0.99392223	0.9982516	0.99782205	0.9997521	0.99969053	0.99882406
0.0	0.9830904	0.9680949	0.9871542	0.9951911	0.9360659	0.9768067	0.9788399	0.9784638	0.9806369	0.98576957
0.0	0.9830904	0.9680949	0.9871542	0.9951911	0.9360659	0.9768067	0.9788399	0.9784638	0.9806369	0.98576957
0.0	0.9830904	0.9680949	0.9871542	0.9951911	0.9360659	0.9768067	0.9788399	0.9784638	0.9806369	0.98576957
0.0	0.9830904	0.9680949	0.9871542	0.9951911	0.9360659	0.9768067	0.9788399	0.9784638	0.9806369	0.98576957
0.0	0.9830904	0.9680949	0.9871542	0.9951911	0.9360659	0.9768067	0.9788399	0.9784638	0.9806369	0.98576957
0.0	0.9830904	0.9680949	0.9871542	0.9951911	0.9360659	0.9768067	0.9788399	0.9784638	0.9806369	0.98576957
0.0	0.9830904	0.9680949	0.9871542	0.9951911	0.9360659	0.9768067	0.9788399	0.9784638	0.9806369	0.98576957
0.0	0.9830904	0.9680949	0.9871542	0.9951911	0.9360659	0.9768067	0.9788399	0.9784638	0.9806369	0.98576957
0.0	0.9830904	0.9680949	0.9871542	0.9951911	0.9360659	0.9768067	0.9788399	0.9784638	0.9806369	0.98576957
0.0	0.9830904	0.9680949	0.9871542	0.9951911	0.9360659	0.9768067	0.9788399	0.9784638	0.9806369	0.98576957
0.0	0.9830904	0.9680949	0.9871542	0.9951911	0.9360659	0.9768067	0.9788399	0.9784638	0.9806369	0.98576957
0.0	0.9830904	0.9680949	0.9871542	0.9951911	0.9360659	0.9768067	0.9788399	0.9784638	0.9806369	0.98576957
0.0	0.9830904	0.9680949	0.9871542	0.9951911	0.9360659	0.9768067	0.9788399	0.9784638	0.9806369	0.98576957
0.0	0.9830904	0.9680949	0.9871542	0.9951911	0.9360659	0.9768067	0.9788399	0.9784638	0.9806369	0.98576957
0.0	0.9830904	0.9680949	0.9871542	0.9951911	0.9360659	0.9768067	0.9788399	0.9784638	0.9806369	0.98576957
0.0	0.9830904	0.9680949	0.9871542	0.9951911	0.9360659	0.9768067	0.9788399	0.9784638	0.9806369	0.98576957
0.0	0.9830904	0.9680949	0.9871542	0.9951911	0.9360659	0.9768067	0.9788399	0.9784638	0.9806369	0.98576957
0.0	0.9830904	0.9680949	0.9871542	0.9951911	0.9360659	0.9768067	0.9788399	0.9784638	0.9806369	0.98576957
0.0	0.9830904	0.9680949	0.9871542	0.9951911	0.9360659	0.9768067	0.9788399	0.9784638	0.9806369	0.98576957
0.0	0.18116692	0.02143722	0.10568135	0.22017229	0.108041085	0.002211459	0.004894037	0.20397197	0.17642803	0.014674751
0.0	0.95553553	0.70305675	0.89590734	0.83881557	0.9032484	0.71593016	0.87682277	0.9878969	0.96537524	0.81651604
0.0	0.9830904	0.9680949	0.9871542	0.9951911	0.9360659	0.9768067	0.9788399	0.9784638	0.9806369	0.98576957
0.0	0.0035255686	0.00025023567	0.00015213339	0.0013230445	0.00046532575	0.0011511907	0.00049963314	6.528341e-05	0.00070963183	0.0002132335
0.0	0.9930669	0.9864579	0.99706835	0.99245244	0.97763777	0.98447704	0.986963	0.99685943	0.99933594	0.9929537
0.0	0.008580142	0.62532777	0.00088913064	0.0031126225	0.0042731697	7.83508e-05	0.0029341606	0.0015255751	0.0073866337	0.00034860824
0.0	0.96414334	0.68871945	0.90604436	0.9179508	0.38737887	0.36323684	0.5321096	0.9418864	0.93326056	0.8114408
0.0	0.96414334	0.6887194	0.90604436	0.9179508	0.38737875	0.3632369	0.5321097	0.9418864	0.93326056	0.8114408
0.0	0.9993247	0.99711514	0.9989728	0.99860734	0.9964545	0.9988205	0.99845314	0.9996835	0.9993	0.9991036
0.0	0.9993247	0.99711514	0.9989728	0.99860734	0.9964545	0.9988205	0.99845314	0.9996835	0.9993	0.9991036
0.0	0.96414334	0.6887194	0.90604436	0.9179508	0.38737887	0.36323673	0.5321097	0.9418864	0.93326056	0.81144077
0.0	0.96414334	0.6887195	0.90604436	0.9179508	0.38737884	0.36323678	0.5321096	0.9418864	0.93326056	0.81144077
0.0	0.99869764	0.9950395	0.99824786	0.9986444	0.997148	0.99591726	0.99780303	0.99971	0.9996424	0.99899226
0.0	0.99869764	0.9950395	0.99824786	0.9986444	0.997148	0.99591726	0.99780303	0.99971	0.9996424	0.99899226
0.0	0.9981658	0.99034786	0.996579	0.9865585	0.9908188	0.9966485	0.99634427	0.99924964	0.998418	0.9932986
0.0	0.9981658	0.99034786	0.996579	0.9865585	0.9908188	0.9966485	0.99634427	0.99924964	0.998418	0.9932986
0.0	0.82328063	0.19133003	0.60324585	0.7146936	0.20835485	0.07280125	0.18581882	0.7013521	0.7626931	0.29796833
0.0	0.82328063	0.19133006	0.603246	0.7146936	0.20835485	0.07280125	0.18581879	0.7013522	0.7626931	0.29796833
0.0	0.9986332	0.99380964	0.9994468	0.9991358	0.9919503	0.99535334	0.99583936	0.999711	0.99951494	0.99822694
0.0	0.0014183566	0.00021403504	0.00050284714	0.012573797	0.008395886	3.4370507e-05	0.0042758184	0.67674726	0.0001557811	0.0027625994
0.0	0.9830904	0.9680949	0.9871542	0.9951911	0.9360659	0.9768067	0.9788399	0.9784638	0.9806369	0.98576957
0.0	0.9995801	0.997996	0.99947804	0.9996146	0.9987483	0.9996507	0.9994997	0.9999212	0.9998023	0.9993143
0.0	0.08482487	0.84164274	0.4003129	0.80341125	0.85774827	0.00044634577	0.8553464	0.5807508	0.050154507	0.56624126
0.0	0.11573068	0.3965903	0.031580295	0.009285416	0.0022101158	0.00045219192	0.006443729	0.006507367	0.10462176	0.007354382
0.0	0.013375962	0.0051101595	0.0010227428	0.019137548	0.0010212205	0.0040856125	0.001633666	0.0013520033	0.0019110815	0.0017447859
0.0	0.5251081	0.31579345	0.04667505	0.08593962	0.006129749	0.0036435316	0.010220171	0.47365734	0.14153802	0.08659778
0.0	0.11573068	0.3965903	0.031580295	0.009285412	0.0022101158	0.0004521917	0.006443729	0.00650737	0.10462174	0.007354382
0.0	0.11573068	0.3965903	0.031580295	0.009285412	0.0022101158	0.0004521917	0.006443729	0.006507367	0.10462174	0.007354382
0.0	0.11573068	0.3965903	0.031580295	0.009285416	0.0022101158	0.00045219192	0.006443729	0.00650737	0.10462174	0.007354382
0.0	0.11573068	0.3965903	0.031580295	0.009285412	0.0022101158	0.00045219192	0.006443729	0.00650737	0.10462176	0.007354382
0.0	0.11573068	0.39659032	0.031580295	0.009285412	0.0022101158	0.0004521917	0.006443729	0.00650737	0.10462176	0.007354382
0.0	0.11573068	0.3965903	0.031580295	0.009285416	0.0022101158	0.00045219192	0.006443729	0.00650737	0.10462174	0.007354382
0.0	0.11573068	0.3965903	0.031580295	0.009285416	0.0022101158	0.00045219192	0.006443729	0.006507367	0.10462174	0.007354382
0.0	0.10692931	0.06094542	0.18274133	0.30132958	0.10788648	0.0019208787	0.0564842	0.38369784	0.29945865	0.061123636
0.0	0.031408794	0.014179164	0.0023356292	0.09892257	0.0040554125	0.016155291	0.006619449	0.00806457	0.005972359	0.002731641
0.0	0.0314088	0.014179164	0.0023356292	0.09892257	0.0040554125	0.016155297	0.006619449	0.00806457	0.005972359	0.002731641
0.0	0.031408776	0.014179164	0.0023356292	0.09892257	0.0040554106	0.016155297	0.006619449	0.00806457	0.005972359	0.002731641
0.0	0.034704085	0.016764106	0.0027159916	0.059667446	0.0014821056	0.022203108	0.005162473	0.0050101276	0.011901596	0.00372956
0.0	0.0124218315	0.010708594	0.0022862027	0.024305595	0.0014483436	0.01382477	0.0028689872	0.0041763894	0.003552099	0.0025793554
0.0	0.013375968	0.0051101595	0.0010227424	0.019137548	0.0010212195	0.004085615	0.001633666	0.0013520038	0.0019110815	0.0017447859
0.0	0.01242182	0.010708594	0.0022862027	0.024305595	0.0014483429	0.013824783	0.0028689888	0.0041763894	0.003552102	0.0025793554
0.0	0.013375968	0.0051101595	0.0010227424	0.019137539	0.0010212205	0.004085615	0.001633666	0.0013520038	0.0019110815	0.0017447859
0.0	0.03470407	0.016764106	0.0027159925	0.059667446	0.0014821048	0.022203112	0.005162473	0.0050101276	0.011901596	0.00372956
0.0	0.01242182	0.010708594	0.0022862027	0.024305595	0.0014483429	0.01382477	0.0028689888	0.0041763894	0.0035521006	0.0025793554
0.0	0.013375968	0.0051101595	0.0010227424	0.019137548	0.0010212205	0.004085615	0.001633666	0.0013520038	0.0019110815	0.0017447859
0.0	0.013375955	0.005110162	0.0010227428	0.019137548	0.0010212205	0.0040856106	0.001633666	0.0013520033	0.0019110815	0.0017447859
0.0	0.013375955	0.005110162	0.0010227424	0.019137548	0.0010212195	0.0040856106	0.001633666	0.0013520038	0.0019110815	0.0017447859
0.0	0.034704078	0.016764106	0.0027159916	0.059667446	0.0014821056	0.022203112	0.0051624705	0.0050101276	0.011901596	0.00372956
0.0	0.012421826	0.010708589	0.0022862027	0.024305599	0.0014483436	0.01382477	0.0028689888	0.0041763918	0.003552102	0.0025793554
0.0	0.013375968	0.0051101595	0.0010227424	0.019137548	0.0010212205	0.004085615	0.0016336668	0.0013520038	0.0019110815	0.0017447859
0.0	0.034704085	0.016764106	0.0027159916	0.059667446	0.0014821048	0.022203112	0.005162473	0.0050101224	0.011901596	0.00372956
0.0	0.01242182	0.010708594	0.0022862027	0.024305599	0.0014483436	0.01382477	0.0028689888	0.0041763918	0.0035521006	0.0025793554
0.0	0.013375962	0.0051101595	0.0010227428	0.019137548	0.0010212205	0.0040856106	0.001633666	0.0013520038	0.0019110815	0.0017447866
0.0	0.013375955	0.005110162	0.0010227428	0.019137548	0.0010212195	0.0040856125	0.001633666	0.0013520038	0.0019110815	0.0017447866
0.0	0.012421826	0.010708594	0.0022862027	0.024305595	0.0014483436	0.01382477	0.0028689872	0.0041763894	0.0035521006	0.0025793554
0.0	0.013375968	0.005110162	0.0010227424	0.019137539	0.0010212195	0.004085615	0.0016336668	0.0013520038	0.0019110815	0.0017447859
0.0	0.01242182	0.010708589	0.0022862027	0.024305595	0.0014483436	0.01382477	0.0028689872	0.0041763918	0.003552099	0.0025793554
0.0	0.013375968	0.0051101595	0.0010227424	0.019137548	0.0010212195	0.004085615	0.001633666	0.0013520038	0.0019110815	0.0017447859
0.0	0.012421826	0.010708594	0.0022862027	0.024305595	0.0014483436	0.013824777	0.0028689888	0.0041763894	0.0035521006	0.0025793554
0.0	0.013375968	0.0051101595	0.0010227424	0.019137548	0.0010212195	0.004085615	0.0016336668	0.0013520038	0.0019110815	0.0017447859
0.0	0.013375962	0.0051101595	0.0010227428	0.019137548	0.0010212195	0.0040856106	0.001633666	0.0013520038	0.0019110815	0.0017447866
0.0	0.013375955	0.0051101595	0.0010227424	0.019137548	0.0010212195	0.0040856106	0.001633666	0.0013520038	0.0019110815	0.0017447866
0.0	0.031408813	0.014179164	0.0023356292	0.09892254	0.0040554125	0.016155291	0.006619449	0.00806457	0.005972359	0.0027316397
0.0	0.012421826	0.010708594	0.0022862027	0.024305595	0.0014483436	0.01382477	0.0028689888	0.0041763918	0.003552099	0.0025793554
0.0	0.013375968	0.0051101595	0.0010227424	0.019137548	0.0010212195	0.004085615	0.001633666	0.0013520038	0.0019110815	0.0017447859
0.0	0.013375968	0.005110162	0.0010227424	0.019137548	0.0010212205	0.004085615	0.001633666	0.0013520038	0.0019110815	0.0017447859
0.0	0.013375962	0.0051101595	0.0010227428	0.019137548	0.0010212205	0.0040856106	0.001633666	0.0013520033	0.0019110815	0.0017447859
0.0	0.013375962	0.0051101595	0.0010227428	0.019137548	0.0010212205	0.0040856106	0.001633666	0.0013520033	0.0019110815	0.0017447859
0.0	0.013375962	0.005110162	0.0010227424	0.019137548	0.0010212195	0.0040856125	0.001633666	0.0013520038	0.0019110835	0.0017447859
0.0	0.013375962	0.0051101595	0.0010227428	0.019137548	0.0010212195	0.0040856106	0.001633666	0.0013520033	0.0019110815	0.0017447866
0.0	0.013375968	0.0051101595	0.0010227424	0.019137548	0.0010212205	0.004085615	0.001633666	0.0013520033	0.0019110815	0.0017447859
0.0	0.7305687	0.575084	0.10110453	0.2186437	0.016736634	0.02304605	0.44452423	0.9147486	0.78436184	0.32087138
0.0	0.8219631	0.5516113	0.2465619	0.08886897	0.71728253	0.037670072	0.022802817	0.023751475	0.81397426	0.04419348
0.0	0.6104043	0.5157096	0.07933008	0.03101116	0.009656718	0.0050993105	0.09844168	0.027602779	0.6050766	0.11861913
0.0	0.058382034	0.0043872576	0.0021908653	0.055915717	0.005243704	0.015423363	0.007124585	0.027019534	0.0025996766	0.0059927297
0.0	0.058382034	0.0043872576	0.0021908653	0.055915702	0.005243707	0.015423363	0.007124585	0.027019534	0.0025996766	0.0059927297
0.0	0.028863942	0.01346032	0.0019649514	0.034659516	0.0012684792	0.0053726193	0.0038265823	0.0039662374	0.004514526	0.0020109173
0.0	0.098752216	0.12324541	0.0038498186	0.24693066	0.009545833	0.028119562	0.01984821	0.03669929	0.07541141	0.003496324
0.0	0.03669614	0.038201526	0.0018349551	0.054600805	0.002608058	0.0054889857	0.0041199145	0.0052023917	0.025053088	0.0022415153
0.0	0.03669614	0.038201515	0.0018349551	0.054600805	0.0026080566	0.0054889857	0.0041199145	0.0052023917	0.025053099	0.0022415153
0.0	0.031408794	0.014179164	0.0023356292	0.09892254	0.0040554125	0.016155291	0.006619449	0.00806457	0.005972359	0.002731641
0.0	0.013375968	0.0051101595	0.0010227424	0.019137539	0.0010212195	0.004085615	0.001633666	0.0013520033	0.0019110815	0.0017447859
0.0	0.013375968	0.0051101595	0.0010227424	0.019137539	0.0010212195	0.004085615	0.001633666	0.0013520038	0.0019110815	0.0017447859
0.0	0.013375962	0.005110162	0.0010227428	0.019137548	0.0010212195	0.0040856106	0.001633666	0.0013520038	0.0019110815	0.0017447866
0.0	0.013375968	0.005110162	0.0010227424	0.019137539	0.0010212195	0.004085615	0.001633666	0.0013520038	0.0019110815	0.0017447859
0.0	0.013271402	0.0075852484	0.002803848	0.055260565	0.001533458	0.015685668	0.0048814295	0.0031912571	0.0046668546	0.002670734
0.0	0.03604223	0.02618986	0.004241867	0.018421048	0.0025953453	0.008506186	0.002638297	0.003857045	0.011109459	0.0032657988
0.0	0.012421826	0.010708589	0.0022862027	0.024305595	0.0014483436	0.01382477	0.0028689872	0.0041763894	0.003552102	0.0025793554
0.0	0.031408776	0.014179164	0.0023356292	0.09892257	0.0040554125	0.016155297	0.006619449	0.00806457	0.005972359	0.0027316397
0.0	0.013375968	0.0051101595	0.0010227424	0.019137539	0.0010212205	0.004085615	0.0016336668	0.0013520038	0.0019110815	0.0017447859
0.0	0.013375962	0.0051101595	0.0010227428	0.019137548	0.0010212195	0.0040856125	0.001633666	0.0013520038	0.0019110815	0.0017447866
0.0	0.013375968	0.005110162	0.0010227424	0.019137539	0.0010212205	0.004085615	0.0016336668	0.0013520038	0.0019110815	0.0017447859
0.0	0.013271402	0.0075852484	0.002803848	0.055260554	0.0015334587	0.01568566	0.0048814244	0.0031912571	0.0046668523	0.002670734
0.0	0.03604223	0.02618986	0.004241867	0.018421045	0.0025953453	0.00850619	0.002638298	0.003857045	0.011109469	0.0032657988
0.0	0.012421826	0.010708594	0.0022862027	0.024305595	0.0014483436	0.01382477	0.0028689888	0.0041763918	0.003552099	0.0025793554
0.0	0.031408776	0.014179164	0.0023356292	0.09892257	0.0040554125	0.016155297	0.006619449	0.00806457	0.005972359	0.002731641
0.0	0.013375968	0.0051101595	0.0010227424	0.019137548	0.0010212195	0.004085615	0.001633666	0.0013520038	0.0019110815	0.0017447859
0.0	0.016944181	0.029169615	0.0020095587	0.055385217	0.0016925024	0.006317507	0.018245252	0.057618093	0.0036420345	0.002189448
0.0	0.016944174	0.02916964	0.0020095578	0.055385206	0.0016925015	0.0063175126	0.018245252	0.05761812	0.0036420329	0.0021894502
0.0	0.10296185	0.24787366	0.06394206	0.718065	0.014663648	0.33292198	0.38376352	0.3828254	0.30567834	0.16760789
0.0	0.062175248	0.10686929	0.008686544	0.05931398	0.004089489	0.018378124	0.032382485	0.17047985	0.021217104	0.005297968
0.0	0.018448552	0.053868562	0.003924603	0.060951624	0.002368641	0.025194705	0.024547612	0.16358663	0.0065716635	0.0034204763
0.0	0.056333326	0.07336044	0.004482953	0.25696406	0.0064664856	0.035518467	0.0847301	0.29199943	0.012619697	0.003741428
0.0	0.016944174	0.029169627	0.0020095587	0.055385236	0.0016925015	0.0063175126	0.018245256	0.057618104	0.0036420329	0.0021894502
0.0	0.016944174	0.02916964	0.0020095578	0.055385217	0.0016925015	0.0063175126	0.018245256	0.057618104	0.0036420329	0.0021894502
0.0	0.013375968	0.005110162	0.0010227424	0.019137539	0.0010212205	0.004085615	0.0016336668	0.0013520038	0.0019110815	0.0017447859
0.0	0.038313765	0.0100962985	0.0020898648	0.027726946	0.0014704051	0.0073409122	0.0017478323	0.0021844204	0.0131485285	0.0024273298
0.0	0.038313765	0.010096294	0.0020898648	0.027726956	0.0014704051	0.007340908	0.0017478323	0.0021844192	0.0131485285	0.0024273298
0.0	0.03048336	0.01778353	0.005041569	0.08614765	0.0023343607	0.031393703	0.0058904435	0.0045122295	0.021468177	0.004736178
0.0	0.23358107	0.30095434	0.016870653	0.22122346	0.010805281	0.03322439	0.012928636	0.17112604	0.30016118	0.04878621
0.0	0.042108946	0.020462165	0.00428673	0.03292375	0.0022784185	0.027682904	0.003430378	0.0063549415	0.018464308	0.004274418
0.0	0.12006625	0.035558008	0.0042541083	0.14574577	0.006067354	0.039103948	0.007909353	0.013446384	0.043078158	0.0036877708
0.0	0.038313765	0.010096294	0.0020898648	0.027726946	0.0014704051	0.007340908	0.0017478323	0.0021844192	0.013148523	0.0024273284
0.0	0.013375955	0.005110162	0.0010227424	0.019137548	0.0010212205	0.0040856106	0.001633666	0.0013520033	0.0019110815	0.0017447859
0.0	0.013375968	0.005110162	0.0010227424	0.019137548	0.0010212195	0.004085615	0.001633666	0.0013520038	0.0019110815	0.0017447859
0.0	0.013271402	0.0075852484	0.002803848	0.055260565	0.0015334587	0.015685653	0.004881427	0.0031912571	0.0046668546	0.0026707354
0.0	0.036042206	0.02618986	0.004241867	0.018421048	0.002595344	0.00850619	0.002638297	0.003857045	0.011109469	0.0032657976
0.0	0.0124218315	0.010708589	0.0022862027	0.024305595	0.0014483436	0.01382477	0.0028689888	0.0041763894	0.0035521006	0.0025793554
0.0	0.013375968	0.0051101595	0.0010227424	0.019137548	0.0010212205	0.004085615	0.0016336668	0.0013520033	0.0019110815	0.0017447859
0.0	0.058382034	0.0043872558	0.0021908653	0.05591573	0.005243704	0.015423363	0.007124585	0.027019547	0.0025996766	0.0059927297
0.0	0.05838202	0.0043872558	0.0021908653	0.05591573	0.005243704	0.015423363	0.007124585	0.027019534	0.0025996766	0.0059927297
0.0	0.05662525	0.0070475093	0.0056042	0.15149768	0.0073713223	0.01717069	0.027188767	0.041701667	0.007324089	0.014079478
0.0	0.18100566	0.02667113	0.010260996	0.06481134	0.011089263	0.030131899	0.011190888	0.09140359	0.017580895	0.015366561
0.0	0.06528531	0.011250654	0.004430094	0.07118841	0.005414598	0.056631148	0.009122171	0.07789261	0.004623596	0.009721312
0.0	0.6064843	0.05892082	0.17118505	0.8942283	0.46785554	0.91033304	0.37585494	0.64499456	0.16595683	0.033140793
0.0	0.058382034	0.0043872558	0.0021908653	0.05591573	0.005243704	0.015423363	0.007124585	0.027019534	0.0025996766	0.0059927297
0.0	0.028863942	0.01346032	0.0019649523	0.03465954	0.0012684797	0.0053726165	0.0038265805	0.003966239	0.004514526	0.0020109173
0.0	0.028863942	0.01346032	0.0019649514	0.034659516	0.0012684792	0.0053726193	0.0038265842	0.0039662374	0.004514526	0.0020109173
0.0	0.02317532	0.019312443	0.0046577025	0.104474	0.0020011447	0.02025747	0.014306571	0.0078145135	0.010314081	0.003729305
0.0	0.09423762	0.061135575	0.008704346	0.040570397	0.0035313999	0.015168748	0.0070708254	0.014190159	0.025254378	0.0052162963
0.0	0.028670928	0.030842481	0.0038903004	0.036368843	0.0019797771	0.020525215	0.0057585808	0.012210525	0.009145553	0.0033791277
0.0	0.08382401	0.048009872	0.004240421	0.18265332	0.005026453	0.029805921	0.019674594	0.028928852	0.015522196	0.004136081
0.0	0.23451899	0.053374227	0.01506374	0.40482497	0.009185779	0.35883617	0.07014219	0.04508151	0.05118152	0.06391814
0.0	0.0012664034	0.00016968591	8.163648e-05	0.00083041494	0.000645957	0.000494242	0.00018191454	4.375089e-05	0.0004455933	9.742205e-05
0.0	0.0011330761	0.00014160687	6.998093e-05	0.00059711165	0.00083009567	0.00046614613	0.00017892217	3.851762e-05	0.0005034095	0.00010919003
0.0	0.97200996	0.97081923	0.9927758	0.6424231	0.9544531	0.87278533	0.9636642	0.9995409	0.99502003	0.9013915
0.0	0.9830903	0.9680949	0.9871542	0.9951911	0.9360659	0.9768067	0.9788399	0.9784638	0.9806369	0.98576957
0.0	0.9830904	0.9680949	0.9871542	0.9951911	0.9360659	0.9768067	0.9788399	0.9784638	0.9806369	0.98576957
0.0	0.9830904	0.9680949	0.9871542	0.9951911	0.9360659	0.9768067	0.9788399	0.9784638	0.9806369	0.98576957
[truncated: 18,837 more rows]
