# Supplementary material for: Teasing out missing reactions in genome-scale metabolic networks through hypergraph learning
Source: Nat Commun. 2023 Apr 25;14:2375. doi: 10.1038/s41467-023-38110-7 (PMC10130184; doi:10.1038/s41467-023-38110-7)
Supplement: Supplementary file 4 — Source Data [file 41467_2023_38110_MOESM4_ESM.zip › Source Data/Figure 2/j-m/iLB1027_lipid_nhp.csv]

	0	0.1	0.1.1	0.1.1.1	0.1.1.1.1	0.1.1.1.1.1	0.1.1.1.1.1.1	0.1.1.1.1.1.1.1	0.1.1.1.1.1.1.1.1	0
1.0	0.5669202	0.5415997	0.5503104	0.51098275	0.19636446	0.54120666	0.54741997	0.49238148	0.5342132	0.5636934
1.0	0.56429505	0.9995091	0.54891896	0.54531133	0.98276097	0.0012328512	0.54042554	0.0047776815	0.5392102	0.0070508537
1.0	0.563331	0.5473869	0.54544437	0.5338913	0.27450898	0.6862285	0.6809428	0.98360944	0.5343753	0.5613494
1.0	0.5638679	0.5455021	0.54764044	0.5407173	0.585685	0.5394507	0.5416311	0.9721132	0.54374367	0.56177497
1.0	0.98418933	0.5472608	0.55122733	0.98929006	0.9727006	0.54474366	0.5403284	0.56047446	0.52901125	0.56029314
1.0	0.6596612	0.7273894	0.013678916	0.5301149	0.56635046	0.5406651	0.9522225	0.00036927228	0.98996943	0.9838579
1.0	0.5448974	0.99780315	0.74902856	0.53766197	0.58334446	0.5434311	0.54410505	0.5622378	0.97875357	0.98011416
1.0	0.97343194	0.54393965	0.54792106	0.5271404	0.9230307	0.69403666	0.53933704	0.9603504	0.5324831	0.57158804
1.0	0.5647993	0.5591733	0.5531396	0.97842044	0.9868758	0.5393326	0.5437137	0.92742735	0.53445804	0.99319804
1.0	0.95262134	0.55111593	0.78413653	0.8279267	0.30352446	0.7747643	0.54394495	0.55263764	0.54918146	0.9853563
1.0	0.8774297	0.5443452	0.5505312	0.5374735	0.57840383	0.007458765	0.80364966	0.5487413	0.5503505	0.5620235
1.0	0.73158485	0.9996032	0.5484494	0.53244805	0.58275735	0.5394394	0.9248871	0.5500567	0.7390375	0.57589865
1.0	0.983177	0.5474572	0.7996699	0.005279365	0.9811076	0.9784234	0.49461144	0.5536929	0.9858539	0.8553689
1.0	0.5660111	0.9769356	0.9584536	0.9919486	0.94744897	0.76561964	0.5403146	0.9151537	0.54275864	0.5708327
1.0	0.5841048	0.014259114	0.54718935	0.52685046	0.19631027	0.5391106	0.5489027	0.55288726	0.53502697	0.56673014
1.0	0.58665997	0.5514425	0.5498668	0.5330098	0.5646409	0.5428658	0.03545065	0.5553455	0.534713	0.5618629
1.0	0.563352	0.15204911	0.5463538	0.52933913	0.97415674	0.53926986	0.54043114	0.551746	0.541126	0.80134815
1.0	0.58919996	0.9996644	0.5516481	0.81212485	0.98685837	0.8101275	0.5465148	0.55559427	0.9525396	0.48671585
1.0	0.5795257	0.54827607	0.54161197	0.0022980496	0.56756645	0.54033196	0.5418083	0.565178	0.5365382	0.5615077
1.0	0.5633907	0.54630387	0.55150056	0.54047126	0.80158186	0.5361262	0.54201424	0.5505959	0.53398144	0.9849589
1.0	0.5636588	0.9378125	0.7484987	0.51786286	0.579975	0.35837996	0.44561386	0.55254835	0.97270346	0.5991884
1.0	0.56194514	0.5904775	0.55141073	0.5877405	0.5759851	0.9900433	0.5407627	0.6374768	0.96357805	0.9853361
1.0	0.5710381	0.9989003	0.9390089	0.5327634	0.5725094	0.8230836	0.53983796	0.0017617868	0.8672747	0.0025584018
1.0	0.5084874	0.5505313	0.9627119	0.5369398	0.1994008	0.99461406	0.5515401	0.5522819	0.00046854734	0.7513142
1.0	0.9950545	0.55152035	0.96990407	0.53429693	0.5658815	0.5419682	0.53888285	0.55830175	0.9272199	0.5607325
1.0	0.9588952	0.92236185	0.5505811	0.5363913	0.008414955	0.36499423	0.5486859	0.54955554	0.5424475	0.57292175
1.0	0.9466252	0.99975127	0.5452476	0.98104	0.9211679	0.54586256	0.00045806984	0.5667621	0.5341671	0.56255245
1.0	0.9643855	0.95913124	0.93646896	0.53037	0.57815856	0.9728704	0.9140299	0.5476137	0.9883088	0.56071776
1.0	0.56563646	0.5613142	0.6620055	0.98536754	0.98240066	0.5429193	0.5408762	0.5673233	0.53460664	0.5626401
1.0	0.012560785	0.55144364	0.6351191	0.3987103	0.94155264	0.9817722	0.5416274	0.5680464	0.7360474	0.95830303
1.0	0.562082	0.9988225	0.5476695	0.7206267	0.96380347	0.9844854	0.59085774	0.9125846	0.377923	0.90796214
1.0	0.5651299	0.5469459	0.9925875	0.98063195	0.5672847	0.54339874	0.53887385	0.55812436	0.998502	0.9778592
1.0	0.562342	0.99891436	0.8241533	0.52958834	0.30971283	0.5380586	0.53638875	0.5681889	0.54073584	0.5735643
1.0	0.5841594	0.54521793	0.5468415	0.5277406	0.56945217	0.5378008	0.53577673	0.5529795	0.4876424	0.5705972
1.0	0.5741911	0.5456377	0.54496866	0.83970463	0.13197152	0.54294807	0.95111525	0.94292736	0.8935374	0.55983776
1.0	0.98371905	0.99884254	0.97544134	0.974798	0.5721348	0.7188949	0.5389866	0.9092233	0.9017587	0.5603241
1.0	0.5651282	0.006479752	0.78680307	0.5300997	0.56725585	0.9779052	0.5391636	0.5621944	0.5374821	6.334501e-05
1.0	0.98362666	0.43898278	0.7815849	0.72942525	0.56405145	0.54268897	0.53985465	0.24987069	0.5369116	0.99311274
1.0	0.5670013	0.5495692	0.76292425	0.11610327	0.56359273	0.9810867	0.90730137	0.55650264	0.53827	0.56972724
1.0	0.97118795	0.89693904	0.5491877	0.5457351	0.80043596	0.5410737	0.54473794	0.7625698	0.9804637	0.55857545
1.0	0.57969064	0.5457344	0.96042365	0.010670376	0.5767754	0.9845952	0.96414024	0.9673286	0.53437334	0.5733916
1.0	0.58428365	0.61489296	0.98558444	0.97814935	0.9958002	0.9809934	0.96898735	0.8591981	0.21085733	0.9862315
1.0	0.56764805	0.9069871	0.9856652	0.5304236	0.57002527	0.5429007	0.2573521	0.6430004	0.5353141	0.9840577
1.0	0.49038053	0.54682934	0.9736506	0.53065556	0.5832933	0.68090373	0.5488251	0.10714418	0.5411915	0.5598375
1.0	0.81442857	0.64222884	0.54875433	0.5291257	0.9903238	0.53915155	0.53852487	0.5656438	0.5322883	0.99382126
1.0	0.97392714	0.5409864	0.54770064	0.52630377	0.56671315	0.54122704	0.06150484	0.16076571	0.993601	0.2782628
1.0	0.5631185	0.9982749	0.98620564	0.53177226	0.9862088	0.5405159	0.9139326	0.9832494	0.76745564	0.98498833
1.0	0.5671174	0.9976502	0.54659057	0.54039145	0.5698053	0.54118836	0.54840976	0.78806853	0.5362424	0.5657741
1.0	0.9885385	0.5472532	0.521519	0.53189117	0.9634164	0.53789854	0.53822124	0.9842695	0.96123844	0.0021258956
1.0	0.5640169	0.9996051	0.98704356	0.5332012	0.56446165	0.54031855	0.539497	0.55624944	0.7881517	0.5611004
1.0	0.9693192	0.5455756	0.5479277	0.73240834	0.5737326	0.08202706	0.1001085	0.97870284	0.57486093	0.53493434
1.0	0.016240196	0.9997421	0.54934114	0.53277045	0.97946805	0.54142267	0.54149526	0.5529903	0.5382794	0.96957535
1.0	0.5635285	0.55761415	0.5474475	0.9782095	0.56350416	0.5400423	0.5364712	0.55356044	0.5349716	0.9060369
1.0	0.56251323	0.9164082	0.54492277	0.0057312953	0.569302	0.99430543	0.9554797	0.96364814	0.5345037	0.57505435
1.0	0.5845334	0.009231542	0.7058613	0.7490056	0.58494675	0.5382973	0.5430438	0.8122902	0.54184806	0.5592166
1.0	0.56760025	0.5466208	0.986166	0.68659765	0.97234565	0.9859395	0.7938333	0.0030537348	0.98335916	0.9856967
1.0	0.57269317	0.54311115	0.9804802	0.5449598	0.5645766	0.544258	0.5407	0.5637372	0.53469723	0.5604608
1.0	0.585317	0.00916996	0.83829796	0.2662455	0.5844457	0.54188347	0.54205495	0.5672848	0.5359252	0.98553574
1.0	0.56277746	0.6307983	0.54950315	0.53677595	0.5654267	0.9809652	0.48383823	0.7660253	0.47716215	0.5745792
1.0	0.5670598	0.54737884	0.97719043	0.5320633	0.56431603	0.5419877	0.5407744	0.55091804	0.5072128	0.9937499
1.0	0.6678666	0.5464998	0.54910207	0.53948414	0.19858555	0.5419431	0.95385456	0.9879775	0.5488583	0.0013479064
1.0	0.56372094	0.9353059	0.5502149	0.48439807	0.95438427	0.5398173	0.5400607	0.15599877	0.8841262	0.561812
1.0	0.97480595	0.9994081	0.54949594	0.9688182	0.5841723	0.27318418	0.21810687	0.54955524	0.5461451	0.5588994
1.0	0.5848692	0.5520661	0.54554075	0.5300269	0.57071346	0.97867626	0.5463224	0.8568613	0.9854689	0.9294267
1.0	0.5642544	0.8748217	0.01049217	0.97868776	0.18203597	0.5402531	0.2812886	0.9680185	0.89168245	0.97157437
1.0	0.5824715	0.55211395	0.0729942	0.47090882	0.5658115	0.0024891284	0.2475739	0.96880877	0.53718	0.00645257
1.0	0.99347657	0.56000406	0.5436569	0.9763875	0.5644714	0.5438414	0.6950082	0.9615816	0.99140596	0.56744915
1.0	0.5732325	0.5609063	0.019600986	0.82728493	0.51874155	0.54438704	0.53530777	0.55143905	0.53465503	0.5620572
1.0	0.5658657	0.002090384	0.5457047	0.38281313	0.5692774	0.5399227	0.54253256	0.55050755	0.0003674664	0.5680486
1.0	0.98964906	0.5449669	0.75254583	0.5309766	0.037388235	0.54225785	0.5408479	0.74840426	0.9935348	0.57147235
1.0	0.5677786	0.54766196	0.9233755	0.2169374	0.002353167	0.91534644	0.5388937	0.9910143	0.25997275	0.9643232
1.0	0.20720471	0.9994555	0.9653306	0.8075292	0.95249593	0.54485554	0.97270805	0.5535544	0.97943074	0.191671
1.0	0.9907137	0.5635596	0.5483237	0.5397931	0.5679024	0.5427806	0.8975564	0.5593834	0.9993248	0.98627454
1.0	0.56729025	0.99866176	0.5447138	0.5321585	0.569734	0.7063138	0.7740125	0.01244269	0.5406764	0.5650058
1.0	0.5674744	0.56149524	0.9905481	0.97353065	0.5837213	0.54142654	0.27356827	0.5529551	0.0015082095	0.0020161776
1.0	0.8259372	0.0069128936	0.55891806	0.99022853	0.5678394	0.53802764	0.5404721	0.16732413	0.7905229	0.9843999
1.0	0.56637305	0.5523091	0.5486676	0.9751081	0.9934736	0.5395459	0.547805	0.14541054	0.97185767	0.9462261
1.0	0.8368776	0.5465725	0.98623705	0.22704156	0.302555	0.5442076	0.90686685	0.972823	0.51973426	0.56279796
1.0	0.5645016	0.98345804	0.003458616	0.5341105	0.93678665	0.5424943	0.54129946	0.56554514	0.5414281	0.5668305
1.0	0.52370346	0.5475877	0.82576823	0.06700555	0.96691114	0.5461861	0.5408822	0.7387281	0.00048240556	0.9787152
1.0	0.98237324	0.99710256	0.5471053	0.53305054	0.84861326	0.5410724	0.54422534	0.548673	0.6486124	0.030007478
1.0	0.9644996	0.5743615	0.9034779	0.5351545	0.96377236	0.9783466	0.7453301	0.54737574	0.5318868	0.56068563
1.0	0.77425224	0.5509831	0.5483764	0.53113973	0.58400613	0.5455742	0.5411565	0.003070787	0.9897746	0.56950337
1.0	0.58570564	0.5666278	0.54521203	0.5270532	0.58365893	0.86162156	0.6852128	0.5512721	0.98960894	0.93592846
1.0	0.5670884	0.54534495	0.008258825	0.5281305	0.56754667	0.7226908	0.54212844	0.55866647	0.7359222	0.56628484
1.0	0.47277406	0.5490327	0.55145526	0.4831516	0.3959302	0.53842187	0.20966652	0.717585	0.5328154	0.8056633
1.0	0.57454664	0.44567752	0.5485474	0.98331255	0.031755455	0.54247725	0.000532378	0.5537871	0.87911874	0.573396
1.0	0.5692805	0.9748216	0.6093881	0.97621095	0.5757421	0.54317904	0.54508054	0.55018765	0.50179064	0.22932957
1.0	0.76114595	0.547631	0.5514357	0.53140956	0.6837389	0.9943382	0.5392786	0.0126368785	0.53865904	0.9928732
1.0	0.56955016	0.5502045	0.763442	0.67885834	0.9657348	0.9952539	0.84845376	0.551251	0.99747235	0.98199993
1.0	0.57816577	0.5478448	0.54908746	0.49507895	0.5777056	0.9936008	0.5447635	0.964749	0.53605926	0.909342
1.0	0.97336316	0.5622534	0.5521054	0.1909479	0.64848465	0.011858143	0.90791196	0.56656146	0.5430823	0.55912876
1.0	0.74570554	0.9988605	0.54688835	0.533431	0.9024154	0.5388278	0.54413885	0.55273044	0.5430216	0.55871975
1.0	0.56257063	0.5639207	0.9768926	0.7755991	0.5713133	0.53556883	0.5383301	0.96138805	0.8862741	0.5623067
1.0	0.5690589	0.5503035	0.08171806	0.532417	0.562061	0.97210604	0.9207774	0.9794292	0.55056554	0.5589986
1.0	0.57275826	0.5437845	0.5465275	0.65314126	0.77982754	0.54136664	0.54244906	0.5482598	0.5521649	0.56144685
1.0	0.56268764	0.8556342	0.5499127	0.9554826	0.5686387	0.6694302	0.5474734	0.5557031	0.96270126	0.6591383
1.0	0.98562115	0.9985234	0.5501198	0.8857427	0.0075749075	0.9535745	0.7572166	0.5508554	0.54030275	0.976756
1.0	0.707313	0.5518674	0.98072606	0.5297445	0.00015017096	0.545558	0.9329297	0.5541183	0.92756146	0.97979707
1.0	0.944453	0.55018216	0.5515353	0.011902437	0.56788886	0.0089752525	0.54045635	0.9714698	0.9757391	0.02364907
1.0	0.5645251	0.54831976	0.19796614	0.53091365	0.21130264	0.9473131	0.54396224	0.3562571	0.99832004	0.986881
1.0	0.5689948	0.914345	0.9629113	0.52801585	0.5682446	0.99000275	0.37019283	0.55464125	0.5021893	0.98465085
1.0	0.5704509	0.999275	0.54719454	0.9681672	0.5677104	0.5445122	0.62304693	0.5580031	0.5365939	0.9851307
1.0	0.88667494	0.5483369	0.9534214	0.5356099	0.9748448	0.5413285	0.5402334	0.93208736	0.9461066	0.55761236
1.0	0.56755584	0.9594417	0.5488764	0.9021404	0.5657659	0.5378655	0.53764915	0.8073403	0.5486549	0.56497955
1.0	0.9839123	0.8378471	0.8865176	0.99557257	0.5625613	0.9903762	0.7479029	0.9369135	0.53958756	0.56266814
1.0	0.98429215	0.5442818	0.5454305	0.20722416	0.56496245	0.98176575	0.0031219786	0.5521373	0.9810916	0.9580105
1.0	0.58298737	0.5544346	0.55150187	0.8972546	0.49151006	0.5440166	0.0991443	0.95057935	0.0006281988	0.5616254
1.0	0.94763875	0.54382485	0.57840204	0.53905517	0.7389045	0.53655666	0.91117454	0.062198654	0.79721385	0.66186386
1.0	0.98367465	0.5522758	0.5487679	0.5318947	0.56874585	0.53978676	0.53369796	0.561557	0.5397258	0.5606236
1.0	0.5668831	0.5608697	0.98936814	0.53179884	0.5655637	0.5419251	0.91985726	0.5562655	0.9796435	0.9595644
1.0	0.96021885	0.9993024	0.5447428	0.53366935	0.5674803	0.5405925	0.53664225	0.5542736	0.5297009	0.5712874
1.0	0.5693694	0.54600036	0.91896254	0.9740596	0.40743554	0.9846895	0.545087	0.55137163	0.985407	0.5510161
1.0	0.9589272	0.561201	0.45726815	0.95449936	0.39454374	0.5386732	0.87562716	0.5588758	0.53493917	0.9750363
1.0	0.95869356	0.548982	0.901592	0.5324794	0.9504356	0.98055184	0.5353734	0.5540885	0.49505687	0.5583886
1.0	0.577994	0.49687532	0.5443938	0.5288871	0.5664383	0.005715852	0.54128194	0.943746	0.54000205	0.5711478
1.0	0.82371676	0.5473662	0.5494209	0.9860139	0.56891674	0.9564476	0.94631815	0.5541378	0.98926663	0.57240844
1.0	0.9711231	0.8653507	0.80628973	0.9879745	0.5681729	0.5394911	0.54035616	0.55831724	0.9632229	0.56398606
1.0	0.45480514	0.54626906	0.5525665	0.5307744	0.0028316313	0.0054049874	0.10845604	0.32239127	0.29745895	0.5599732
1.0	0.5677748	0.021737598	0.8885595	0.5278997	0.9733792	0.97807795	0.5427034	0.720151	0.5382823	0.19032685
1.0	0.20490398	0.8552433	0.9823918	0.53034216	0.0006228488	0.9896059	0.9466678	0.5484445	0.54749674	0.5574214
1.0	0.9694983	0.004587268	0.543969	0.98574394	0.97337	0.5384138	0.54312783	0.24109133	0.37660277	0.5628992
1.0	0.44295508	0.5464551	0.5432619	0.5274041	0.29037917	0.5410544	0.93806154	0.5522867	0.5433009	0.82338494
1.0	0.56243056	0.0044084326	0.5462315	0.10651385	0.57128316	0.5446996	0.85740703	0.5580243	0.54872537	0.5602234
1.0	0.5649668	0.5508766	0.5482977	0.53345656	0.27954763	0.54510415	0.59157526	0.97816455	0.5355702	0.55975264
1.0	0.042301472	0.01337308	0.5482124	0.5315016	0.5678352	0.5428863	0.55125624	0.5556866	0.55032915	0.95920265
1.0	0.5643423	0.54332453	0.1896633	0.5261821	0.9194576	0.91942436	0.2195604	0.91306764	0.53403413	0.5593069
1.0	0.7332747	0.62157035	0.5481959	0.85017115	0.08686445	0.5408705	0.5399445	0.7303568	0.99468094	0.5680106
1.0	0.9712614	0.99870086	0.5504418	0.9923086	0.566155	0.9916505	0.5388955	0.9781399	0.5393589	0.56199527
1.0	0.59011245	0.9634009	0.8988856	0.5296999	0.5690729	0.98796797	0.003933789	0.865945	0.0009164198	0.84146655
1.0	0.5648484	0.9989442	0.4308862	0.53182214	0.58038276	0.99436295	0.53522724	0.5520077	0.99673814	0.9789812
1.0	0.56751466	0.5603104	0.5502016	0.52658564	0.5686382	0.9810907	0.54011536	0.56716603	0.74303734	0.9795568
1.0	0.5662682	0.9983942	0.97700703	0.5297463	0.7824759	0.53511554	0.108447716	0.6502196	0.99044085	0.5594951
1.0	0.57218766	0.61466235	0.44025028	0.9863614	0.5699642	0.6698311	0.54687166	0.87683165	0.53631663	0.5734291
1.0	0.5621177	0.5431657	0.5503158	0.53078794	0.57002246	0.8735121	0.7932608	0.97729754	0.6015621	0.56086314
1.0	0.56443393	0.5643731	0.76309264	0.982531	0.5737926	0.9962346	0.89820206	0.97209036	0.53837764	0.55918777
1.0	0.57136464	0.547462	0.54436165	0.9945629	0.52409333	0.54238343	0.54165244	0.5508866	0.53400093	0.97785836
1.0	0.20993404	0.9488713	0.54534614	0.53245634	0.5726751	0.53633153	0.19156131	0.9784449	0.536135	0.93707633
1.0	0.6571751	0.54961	0.9715755	0.9679844	0.57731175	0.5402807	0.9160141	0.55118465	0.9937277	0.5554984
1.0	0.58728534	0.55066127	0.9562776	0.530528	0.88802093	0.98808986	0.94572085	0.011532264	0.9204695	0.5649528
1.0	0.9818479	0.9983169	0.7749699	0.69752717	0.5678471	0.5432936	0.5437435	0.0021947382	0.7921799	0.9912909
1.0	0.9549608	0.997889	0.19423585	0.21811008	0.9705887	0.5408663	0.5427028	0.55295485	0.0015912564	0.18851016
1.0	0.569456	0.9505556	0.0035615289	0.84150934	0.5832197	0.54114103	0.84342146	0.5576475	0.53906614	0.95865434
1.0	0.56483245	0.99934083	0.19605318	0.98189443	0.00026161424	0.98670655	0.80612355	0.002199055	0.25642106	0.5595526
1.0	0.57298154	0.5456213	0.010252671	0.5318991	0.9790866	0.9951515	0.54368323	0.96923345	0.975394	0.5771102
1.0	0.57860726	0.036807545	0.5445434	0.5441571	0.28400072	0.5444075	0.54984474	0.96404094	0.98423725	0.0071431547
1.0	0.92017025	0.5518494	0.81188804	0.99372333	0.5673103	0.9799973	0.6517087	0.55285734	0.954065	0.5705823
1.0	0.94566655	0.998852	0.5499472	0.5447526	0.5672403	0.9780463	0.537864	0.56106293	0.783434	0.56122875
1.0	0.98259914	0.0073341355	0.98913926	0.7848297	0.9447339	0.9806989	0.50859976	0.43123734	0.55049354	0.5600713
1.0	0.94322073	0.99898654	0.5474201	0.5314925	0.5846334	0.53839827	0.8782419	0.5540389	0.9607631	0.5595271
1.0	0.5772055	0.54313135	0.5477782	0.5353502	0.85797316	0.9330378	0.5371405	0.5522674	0.53807306	0.56291145
1.0	0.56788117	0.5629383	0.5481804	0.4827113	0.5638277	0.98398733	0.55273336	0.2661987	0.41347364	0.98531973
1.0	0.9839955	0.54829156	0.5476378	0.5455882	0.57781506	0.3594516	0.8997178	0.5522044	0.9576829	0.5614063
1.0	0.4991127	0.5514725	0.5203544	0.98141176	0.0019089464	0.9907161	0.5418539	0.5654679	0.45928556	0.56158495
1.0	0.56976926	0.9983681	0.5464054	0.98833305	0.7063726	0.5446968	0.9145132	0.5510034	0.94169503	0.57551837
1.0	0.00096210896	0.5548804	0.54285324	0.58321446	0.57972485	0.5440686	0.9212525	0.9289754	0.537549	0.5554049
1.0	0.0054497216	0.5644376	0.2016955	0.5306547	0.56659156	0.53859735	0.036712013	0.4214361	0.53803796	0.74342024
1.0	0.56269467	0.9595428	0.9829615	0.6944773	0.9550859	0.5433778	0.5512093	0.55271614	0.9579969	0.9084904
1.0	0.5738339	0.54584897	0.9798868	0.53124636	0.9659724	0.5363731	0.54864347	0.5530388	0.97922117	0.5671233
1.0	0.565764	0.43699607	0.5499226	0.9876123	0.5673623	0.91367614	0.5521767	0.55064124	0.53539747	0.8749798
1.0	0.5622676	0.54275995	0.40253168	0.54004776	0.36648563	0.6831987	0.5319827	0.55233973	0.5380457	0.55734205
1.0	0.07431278	0.5497411	0.0032211412	0.5244832	0.014231588	0.5443791	9.5349526e-05	0.9095605	0.9949816	0.004415005
1.0	0.56470925	0.55165696	0.96362245	0.97156763	0.5676304	0.9937989	0.89792293	0.55256623	0.5432519	0.55159485
1.0	0.56719834	0.5484839	0.54883254	0.5306339	0.56564385	0.0061241137	0.5397578	0.5541119	0.53061277	0.5679577
1.0	0.7371196	0.5560041	0.0601745	0.531035	0.56586605	0.9881868	0.1001343	0.5486513	0.8922902	0.55824614
1.0	0.8376494	0.998315	0.5490834	0.73342013	0.57200426	0.53856725	0.5384448	0.55456483	0.5356853	0.56232363
1.0	0.936567	0.041313574	0.5467735	0.9900393	0.56835335	0.5385647	0.9693605	0.9770796	0.26829788	0.8661303
1.0	0.98067117	0.9989911	0.5453933	0.50367045	0.9635597	0.54231375	0.9173482	4.252344e-05	0.9578658	0.99412113
1.0	0.9738331	0.9994579	0.98701453	0.5322278	0.57505226	0.99192435	0.9361244	0.85016674	0.9898545	0.90307564
1.0	0.56366843	0.6403723	0.54633987	0.5351961	0.9589987	0.53012663	0.87564707	0.5510195	0.53578526	0.0036512357
1.0	0.97752506	0.5619049	0.5509597	0.969956	0.565855	0.5386992	0.91256034	0.5610234	0.00054101803	0.5679961
1.0	0.6152893	0.93318367	0.9836648	0.5286926	0.98087835	0.99064696	0.54085404	0.5513594	0.9891973	0.55788183
1.0	0.53104246	0.16432081	0.54629266	0.5339804	0.2801803	0.987812	0.84720767	0.5516283	0.5366191	0.5616936
1.0	0.56395954	0.99942124	0.5503727	0.5319629	0.9481763	0.98638576	0.67017347	0.97616404	0.53596145	0.3970158
1.0	0.9220319	0.9992988	0.5487124	0.97603625	0.5663084	0.53886867	0.5411782	0.0022136592	0.5430434	0.9788334
1.0	0.585776	0.5466319	0.54760146	0.5354599	0.85723424	0.5432564	0.6183299	0.5567668	0.9979747	0.8421636
1.0	0.56597865	0.54568374	0.70441073	0.5225933	0.5694227	0.5424884	0.54006946	0.97646797	0.8219196	0.55966914
1.0	0.9442764	0.56190807	0.98954153	0.95260024	0.49453118	0.5439392	0.97285664	0.91913944	0.5368914	0.56491673
1.0	0.9621517	0.5456397	0.5440772	0.81479067	0.8426421	0.9900092	0.9178196	0.8756183	0.38178784	0.63588214
1.0	0.5868966	0.99983346	0.027387144	0.4770285	0.56598747	0.54475623	0.92915237	0.56785244	0.5352542	0.9864304
1.0	0.5624167	0.54855675	0.5500058	0.17437355	0.9510697	0.54045296	0.3863402	0.85548407	0.535883	0.97662723
1.0	0.57750726	0.9994247	0.9744032	0.5321674	0.12088669	0.65180117	0.7948093	0.5594544	0.53872555	0.91077524
1.0	0.0025865138	0.54530734	0.54592294	0.8330314	0.9540672	0.5410963	0.37040102	0.9738998	0.98958766	0.56228733
1.0	0.44335657	0.9989472	0.9830898	0.5459978	0.5751358	0.54184395	0.54374516	0.55386174	0.5449966	0.56714547
1.0	0.5659895	0.5588731	0.54865056	0.54240376	0.57110965	0.54377043	0.8970248	0.5549895	0.00054612185	0.5615379
1.0	0.0046858573	0.006115094	0.5435625	0.52928805	0.9662378	0.5397849	0.83228064	0.562772	0.66266716	0.98254377
1.0	0.98079795	0.55802244	0.0028125886	0.52780586	0.93886775	0.86140496	0.91874635	0.63342637	0.5353903	0.85342664
1.0	0.58197534	0.5606731	0.5487602	0.9901186	0.9721058	0.9945016	0.5371698	0.5512649	0.5452631	0.9856741
1.0	0.9741865	0.54944617	0.043055087	0.901254	0.57878584	0.538912	0.536224	0.98563194	0.99734014	0.55252683
1.0	0.56560725	0.0070526367	0.5487605	0.96722436	0.9591418	0.94809073	0.74634165	0.55452	0.4875345	0.5612499
1.0	0.0041084797	0.867771	0.7595594	0.5299453	0.5841316	0.54458344	0.8557628	0.9863527	0.25735748	0.958392
1.0	0.5853888	0.5443961	0.9610938	0.9882951	0.5825023	0.6998004	0.5377183	0.0025593354	0.9901389	0.97637707
1.0	0.4734779	0.5453689	0.5524635	0.5316836	0.56666404	0.54125607	0.55258703	0.86920935	0.0016305643	0.47065625
1.0	0.567059	0.54834217	0.54169446	0.94484884	0.5688285	0.011021635	0.5502016	0.5533072	0.53486633	0.56634665
1.0	0.56804097	0.99869305	0.54831016	0.9711528	0.5557896	0.98202604	0.16358313	0.96911544	0.9926698	0.97415644
1.0	0.9657377	0.5526256	0.9195876	0.9891795	0.58407056	0.5429617	0.54324454	0.95286024	0.54728544	0.56476766
1.0	0.821455	0.9990522	0.5499721	0.30117947	0.56958073	0.54289776	0.9135453	0.95466197	0.53454465	0.53460276
1.0	0.58031315	0.012440271	0.96177065	0.37132877	0.31883657	0.9497686	0.5446464	0.5654178	0.97942996	0.7988897
1.0	0.0047347755	0.9984529	0.9815399	0.52953315	0.5686778	0.78784734	0.8002668	0.9646953	0.97566617	0.5626883
1.0	0.5679456	0.54350823	0.54882175	0.5298226	0.58134663	0.7255732	0.10228328	0.5536517	0.9967604	0.98891115
1.0	0.8316947	0.998483	0.99105525	0.5382475	0.980029	0.54087657	0.80462396	0.020910062	0.3205612	0.001685355
1.0	0.96834064	0.9988933	0.21100473	0.532344	0.5679477	0.97444576	0.00042499293	0.14052545	0.9982468	0.032983743
1.0	0.5670151	0.5508047	0.5536032	0.20572712	0.5790644	0.5381852	0.7333322	0.5627013	0.4585748	0.9855224
1.0	0.5670078	0.9986041	0.54006135	0.5429267	0.7803795	0.66815156	0.54819155	0.95205975	0.5495853	0.56518316
1.0	0.5453443	0.9983364	0.9925804	0.4989001	0.9560542	0.972594	0.54116416	0.5685262	0.5483708	0.8995102
1.0	0.97386885	0.937181	0.75819397	0.9787344	0.5778586	0.5399169	0.43492988	0.86141735	0.54819834	0.5689571
1.0	0.46935692	0.5639609	0.5480048	0.52101386	0.5676524	0.54267174	0.546133	0.9926496	0.5506523	0.5604322
1.0	0.57605064	0.9630476	0.5511532	0.8756193	0.5690224	0.5435435	0.36449584	0.97807944	0.53804106	0.56032854
1.0	0.5699013	0.012852273	0.5519742	0.9710189	0.2668896	0.9859006	0.5468809	0.9737516	0.9634729	0.5726811
1.0	0.70234865	0.5491246	0.7448403	0.09619067	0.5734837	0.5431466	0.92521185	0.55490327	0.5466297	0.99108034
1.0	0.56757754	0.9048327	0.6644006	0.90020686	0.5701238	0.029468413	0.54737276	0.059577856	0.474503	0.56057006
1.0	0.97399986	0.9987955	0.92340386	0.9888841	0.58367777	0.99287003	0.9590821	0.5596648	0.547737	0.19795832
1.0	0.564372	0.56274545	0.64217925	0.99563855	0.17747505	0.54224277	0.53496534	0.9793291	0.54962105	0.98141646
1.0	0.9604161	0.5519556	0.5466455	0.5455995	0.5692901	0.54100496	0.54535806	0.56059164	0.5391068	0.5619047
1.0	0.97898793	0.5457579	0.5485526	0.7833665	0.56642747	0.5456777	0.83825594	0.86324966	0.5160422	0.0013186786
1.0	0.4938176	0.5475986	0.9274831	0.9781407	0.5792394	0.99458575	0.74576765	0.6337003	0.99452645	0.94090265
1.0	0.695167	0.9977285	0.96598434	0.5307467	0.5787228	0.54153746	0.8013594	0.5505531	0.98324054	0.79054505
1.0	0.56891537	0.9993772	0.5498893	0.5386552	0.980051	0.54104275	0.05498167	0.9840291	0.0004675194	0.5603925
1.0	0.9789979	0.5471235	0.54965305	0.5449949	0.5703947	0.5158118	0.10051366	0.0030371496	0.9570359	0.56092983
1.0	0.5192849	0.54976624	0.5569026	0.50610226	0.00021115346	0.72624046	0.76035506	0.9145349	0.41056165	0.97228426
1.0	0.5666659	0.54836464	0.670484	0.53270286	0.96553427	0.8615366	0.90485615	0.55443984	0.9914221	0.9877628
1.0	0.9807819	0.6498972	0.8943251	0.54403824	0.59208935	0.5364423	0.5385417	0.86891276	0.89037395	0.5572552
1.0	0.5872705	0.9964945	0.97769576	0.9861209	0.5676358	0.19915473	0.53935486	0.0006917221	0.53511816	0.9532633
1.0	0.98372436	0.5458067	0.904582	0.00032345808	0.031987164	0.5416722	0.8972153	0.6890741	0.9861043	0.98512065
1.0	0.95464456	0.99929833	0.9745599	0.9033516	0.5634259	0.91885746	0.54374415	0.97362816	0.99369013	0.5709427
1.0	0.5170749	0.9971687	0.5254175	0.5283672	0.5671417	0.16802765	0.7991849	0.5558987	0.40372673	0.5644849
1.0	0.9810563	0.5457479	0.58109415	0.531313	0.56338	0.9850439	0.71045476	0.9200311	0.5385492	0.5633812
1.0	0.5488966	0.011593657	0.5467806	0.9763501	0.9411309	0.5391694	0.54079026	0.5528732	0.9001244	0.95985657
1.0	0.56572485	0.55298036	0.55431116	0.5449385	0.7888646	0.5430866	0.5451526	0.5503126	0.5312452	0.9815031
1.0	0.64688987	0.99954164	0.87241584	0.52845925	0.7701506	0.5426081	0.897082	0.94122833	0.9900193	0.5612653
1.0	0.56586576	0.8331229	0.1859055	0.5268994	0.5675875	0.98463655	0.96923	0.1524546	0.54137784	0.98082227
1.0	0.56950563	0.5475952	0.33477962	0.52840245	0.5683423	0.53995013	0.90417236	0.6941524	0.5344535	0.0012139168
1.0	0.58755964	0.5474647	0.9889733	0.5314185	0.9768276	0.5422882	0.10218811	0.89148307	0.54047024	0.56250685
1.0	0.568108	0.54106855	0.95506805	0.65763533	0.58459616	0.5448573	0.0042926916	0.9470001	0.54833776	0.56835514
1.0	0.5664963	0.19184838	0.98051906	0.16442715	0.5649945	0.99370295	0.698373	0.5532468	0.54904425	0.57044786
1.0	0.9899469	0.54924697	0.5430517	0.5289312	0.82540035	0.5374157	0.53773236	0.55097234	0.7857977	0.56971765
1.0	0.5855267	0.999742	0.043884005	0.9729752	0.95087004	0.54061425	0.8128617	0.8051533	0.53804696	0.5703965
1.0	0.57275105	0.9971258	0.5527146	0.5330263	0.57571495	0.54078954	0.0037082832	0.55341315	0.0046428554	0.56212986
1.0	0.98461837	0.5625913	0.33168647	0.5317982	0.2864282	0.5404101	0.57028985	0.5514105	0.9940591	0.5657744
1.0	0.9523425	0.544233	0.54707134	0.53204733	0.42278853	0.081944875	0.12660706	0.8738097	0.5305776	0.5646544
1.0	0.2827577	0.9984988	0.8324062	0.6836287	0.9207088	0.53826547	0.61128414	0.49950132	0.53828794	0.5651876
1.0	0.9674246	0.5640134	0.95768005	0.98315895	0.31281105	0.54489535	0.54491115	0.95819443	0.5309446	0.56371206
1.0	0.56625366	0.9985172	0.5508008	0.53417045	0.5686638	0.5401524	0.7858303	0.55873656	0.00040887872	0.5738638
1.0	0.57790655	0.5728009	0.5483595	0.53138053	0.36831206	0.543189	0.543892	0.91885835	0.73560476	0.5597976
1.0	0.5674115	0.82115126	0.9792853	0.5319063	0.5685821	0.5401044	0.70292	0.5506026	0.53603584	0.56891865
1.0	0.90217584	0.5550003	0.002549018	0.88969845	0.58310413	0.53936714	0.8640737	0.9807016	0.5390561	0.5603319
1.0	0.57097155	0.55011016	0.55050254	0.5276386	0.56597763	0.5430495	0.95852816	0.8674611	0.53152734	0.8803162
1.0	0.57054704	0.54241717	0.98394114	0.52961427	0.57314694	0.54123056	0.94869685	0.8828238	0.53406626	0.5662049
1.0	0.564366	0.5587593	0.54611176	0.5422213	0.00011400459	0.7400877	0.54412025	0.5531293	0.5400081	0.9478576
1.0	0.78487563	0.99560565	0.5467992	0.97859985	0.9492329	0.5446158	0.59447914	0.5580194	0.91884696	0.97310466
1.0	0.49982512	0.54526037	0.55124515	0.5391681	0.84543663	0.5393218	0.5483218	0.5630534	0.9881173	0.990973
1.0	0.56646	0.9986664	0.54684174	0.98062366	0.5653286	0.66679984	0.94301426	0.9731373	0.5379383	0.55999583
1.0	0.9878681	0.99975044	0.5473491	0.52821034	0.9401847	0.9872203	0.41590017	0.55327433	0.9622943	0.5666452
1.0	0.92275673	0.5444244	0.5800715	0.7600612	0.0019039932	0.87488425	0.54078835	0.9320124	0.862929	0.5611716
1.0	0.56470144	0.5443877	0.9839279	0.54427904	0.09309667	0.98153335	0.5397301	0.5549051	0.99666107	0.9762913
1.0	0.56510407	0.54494196	0.54847926	0.5378074	0.94548714	0.5434061	0.5366367	0.5540563	0.53140944	0.5631146
1.0	0.16058794	0.55767334	0.5519625	0.5300096	0.08356968	0.5399315	0.8363674	0.19617549	0.550067	0.7883549
1.0	0.670683	0.54585594	0.5430809	0.373303	0.58513165	0.0787343	0.00039043525	0.5516899	0.534447	0.5510723
1.0	0.58228457	0.5588767	0.9848958	0.5447478	0.42007172	0.9291777	0.5431402	0.51215476	0.98898906	0.7863768
1.0	0.5696599	0.5455695	0.94532543	0.5335894	0.5667155	0.53803307	0.55146915	0.552988	0.53518504	0.56817734
1.0	0.9830935	0.9984647	0.9646725	0.79683024	0.5635475	0.54041547	0.0013186905	0.9768662	0.5336939	0.98092306
1.0	0.98614895	0.0067479867	0.98306125	0.53092635	0.968593	0.5393863	0.9351946	0.7610586	0.9790283	0.56829923
1.0	0.9194169	0.99860007	0.5505365	0.9798013	0.5644293	0.5387498	0.6307096	0.5521948	0.30419993	0.996157
1.0	0.5697465	0.99223924	0.5458092	0.5247335	0.56545377	0.54210454	0.5398651	0.5489435	0.9898073	0.5657722
1.0	0.0009781693	0.60149914	0.9225979	0.0088983085	0.98803353	0.53899825	0.0005014555	0.9734038	0.5359503	0.89804995
1.0	0.57367426	0.34917527	0.54640555	0.99283373	0.98773384	0.8352083	0.9020678	0.5537505	0.5412383	0.5584419
1.0	0.57151586	0.5608512	0.9805433	0.98623836	0.5671703	0.5350567	0.54149747	0.96930254	0.5372332	0.5617132
1.0	0.56117517	0.539854	0.5488113	0.68418825	0.8588842	0.9888058	0.1837549	0.9862823	0.5503809	0.9694104
1.0	0.56424356	0.5479127	0.546795	0.9900393	0.8010283	0.5415075	0.38704488	0.55245036	0.00296953	0.5652383
1.0	0.56575114	0.54505867	0.5480541	0.20687623	0.5761639	0.9876122	0.5382655	0.004222333	0.6631966	0.48519394
1.0	0.5694091	0.54157805	0.5488863	0.5254757	0.5679884	0.53842866	0.95259273	0.5517869	0.79577065	0.5646676
1.0	0.99427176	0.54822975	0.54840577	0.54095626	0.040308595	0.67368984	0.9219989	0.5672605	0.78499895	0.9883483
1.0	0.6662375	0.5475585	0.54372686	0.53253245	0.97274333	0.98673207	0.89790595	0.5572865	0.5475702	0.5606166
1.0	0.39520684	0.54517615	0.97979075	0.5259525	0.56820583	0.5441506	0.15759593	0.65697706	0.9770405	0.6465389
1.0	0.98870254	0.5598773	0.5457947	0.99001604	0.2973982	0.546183	0.5503616	0.020231662	0.791347	0.0026365672
1.0	0.9665494	0.9996123	0.97477394	0.5323643	0.9590794	0.5452057	0.8319475	0.97681046	0.95786476	0.93333286
1.0	0.565426	0.54480433	0.7191567	0.98278266	0.5649597	0.5468637	0.36822134	0.5497012	0.53489625	0.5581283
1.0	0.5675191	0.9997019	0.9029843	0.9941077	0.83552927	0.5410183	0.21021321	0.95776296	0.9004685	0.0023587449
1.0	0.56725806	0.9987796	0.98476464	0.69092786	0.5751111	0.53660053	0.1564173	0.55374354	0.5339531	0.9891248
1.0	0.98215204	0.9987955	0.98625815	0.9901012	0.5638478	0.6833545	0.8146124	0.6892226	0.66888946	0.98164684
1.0	0.5660021	0.5468731	0.86810124	0.9943983	0.57258135	0.6512538	0.0041806414	0.6491443	0.8078343	0.56240815
1.0	0.5698467	0.99835974	0.54558414	0.9099418	0.992942	0.5411232	0.94614077	0.9668112	0.5371383	0.5603263
1.0	0.974567	0.5613882	0.97440106	0.5373296	0.5676384	0.9611537	0.6329876	0.1807937	0.54000396	0.98546267
1.0	0.96799254	0.99848974	0.19568752	0.5361048	0.93589926	0.5343239	0.5412448	0.25919262	0.5366478	0.5615658
1.0	0.56515443	0.5481726	0.55166596	0.9740283	0.5689664	0.8596942	0.5389241	0.2016587	0.0040935557	0.9880575
1.0	0.9767718	0.5473295	0.44003975	0.5393808	0.9725002	0.54283077	0.9505479	0.5530901	0.9108139	0.98727417
1.0	0.98186964	0.9165926	0.20700476	0.5283581	0.57305	0.97668505	0.10754634	0.35678416	0.53786415	0.5589896
1.0	0.9900737	0.9997545	0.5505476	0.4069682	0.4941426	0.71505654	0.76048225	0.75339735	0.5381333	0.5592055
1.0	0.99344796	0.99815506	0.97502816	0.6729981	0.5687639	0.99403316	0.53889394	0.5529902	0.49758357	0.9909161
1.0	0.56659037	0.54418963	0.5462325	0.52775073	0.46968457	0.012268207	0.5443515	0.15658017	0.53676146	0.5635771
1.0	0.47941083	0.99945587	0.99045765	0.530888	0.56866837	0.5347282	0.5409107	0.5542219	0.53930783	0.56043434
1.0	0.44992334	0.9986085	0.081820846	0.52792656	0.5760711	0.54130024	0.9123689	0.5682897	0.54802454	0.9941176
1.0	0.98905396	0.99970907	0.5450634	0.5333844	0.8776469	0.5435896	0.10921588	0.86542624	0.83757704	0.5755727
1.0	0.96634555	0.5433221	0.38435993	0.5322032	0.5675075	0.5412781	0.54118913	0.24828334	0.98534644	0.7886664
1.0	0.5634783	0.5436706	0.25668776	0.8309323	0.5672641	0.7910477	0.54572654	0.5519946	0.5507647	0.5665097
1.0	0.58766985	0.9995827	0.7690937	0.5025103	0.5758801	0.54041064	0.10154204	0.5509953	0.5512624	0.56556916
1.0	0.6534113	0.54357195	0.5479224	0.36656046	0.90818846	0.53865737	0.5491148	0.55256855	0.6465468	0.57034564
1.0	0.5653845	0.5455637	0.5467679	0.90047896	0.41279638	0.54568994	0.53803676	0.692583	0.9869178	0.98611486
1.0	0.5860443	0.5461364	0.3198007	0.9828476	0.24223009	0.7155624	0.6289816	0.8886458	0.03579474	0.29396772
1.0	0.7061547	0.55399203	0.54641795	0.5323639	0.21569629	0.5405494	0.5510086	0.5611594	0.53638124	0.5583415
1.0	0.56790924	0.59277457	0.5474213	0.2255396	0.57848233	0.9897686	0.54136485	0.14627765	0.533568	0.5624695
1.0	0.57511556	0.99745876	0.268446	0.93090165	0.015500884	0.5382008	0.5425201	0.008494214	0.545187	0.90279484
1.0	0.12808682	0.54700893	0.9811841	0.98003036	0.9560503	0.30371103	0.5435069	0.9681941	0.25468	0.94861627
1.0	0.5694648	0.5507386	0.4437181	0.52717346	0.57185346	0.02149757	0.057213016	0.55111474	0.7836064	0.90101886
1.0	0.58711165	0.84607154	0.5450495	0.5313334	0.9594206	0.54033804	0.54324126	0.5515861	0.0015649535	0.00014367246
1.0	0.56891483	0.0024663564	0.55066913	0.8816324	0.2911277	0.002379416	0.543113	0.55280507	0.9756758	0.5686328
1.0	0.6810193	0.7308439	0.9454384	0.8996112	0.5721276	0.9828461	0.970293	0.5516472	0.5415874	0.8783646
1.0	0.99337786	0.8772542	0.54896736	0.9533733	0.9620099	0.35737404	0.5349251	0.5553618	0.53515774	0.56184065
1.0	0.5638816	0.5572628	0.9892818	0.53459626	0.569122	0.5371207	0.5372838	0.95518863	0.54836375	0.9378259
1.0	0.5831749	0.9996126	0.54894465	0.52992165	0.44579244	0.74031794	0.54624826	0.5518644	0.5461406	0.568029
1.0	0.5669668	0.54528546	0.54747146	0.9863154	0.5683372	0.82761025	0.55079925	0.55081874	0.98940897	0.56085783
1.0	0.9781321	0.5470394	0.00372341	0.9877578	0.58022213	0.5381885	0.5432724	0.559305	0.5460793	0.98534703
1.0	0.98232335	0.004418007	0.55245656	0.53123266	0.19475284	0.009759035	0.5400184	0.97613585	0.5452395	0.0024358623
1.0	0.56958896	0.9889731	0.5464524	0.0016693892	0.5792327	0.98784167	0.0055517303	0.545899	0.5379333	0.570354
1.0	0.5707744	0.56504554	0.9862628	0.83755594	0.5694264	0.543638	0.35407352	0.9659263	0.78462815	0.0056245043
1.0	0.99514246	0.96792364	0.54668546	0.53037596	0.57919	0.543076	0.95462734	0.017213043	0.7890917	0.5654127
1.0	0.561168	0.8981075	0.54936737	0.5308262	0.49459675	0.5437617	0.7276661	0.9772439	0.9933682	0.18857081
1.0	0.56527466	0.9987884	0.54813945	0.53084326	0.00010445867	0.9908652	0.6314974	0.54890984	0.535046	0.5694474
1.0	0.5687191	0.9574446	0.9792687	0.5314877	0.9430573	0.54284364	0.539475	0.5573004	0.6867714	0.5717392
1.0	0.8978202	0.5464001	0.5538907	0.78656787	0.7395182	0.5807459	0.5399229	0.55097526	0.53852534	0.92353845
1.0	0.98902726	0.9996177	0.98643965	0.97795504	0.86884475	0.19766253	0.14056967	0.9733313	0.53723335	0.5683866
1.0	0.98871255	0.5427965	0.54847735	0.53239536	0.56810707	0.5451034	0.1969748	0.5521102	0.5372403	0.97651994
1.0	0.45746934	0.54293865	0.8021599	0.33561966	0.0025274518	0.08285472	0.5417071	0.9808764	0.53754294	0.56397796
1.0	0.56760097	0.99957055	0.97972876	0.53040445	0.98607683	0.54031503	0.9176693	0.54902494	0.99547774	0.95562345
1.0	0.8525265	0.8647903	0.5460575	0.98232794	0.5756315	0.54185045	0.8995059	0.96865034	0.53582627	0.55700755
1.0	0.792831	0.006905564	0.94352424	0.51664877	0.5681266	0.5359099	0.83776826	0.5540049	0.92162603	0.5695168
1.0	0.5739288	0.09608717	0.062554754	0.54382753	0.568663	0.68488663	0.87192446	0.55067086	0.5405786	0.9113711
1.0	0.5469169	0.5593116	0.95478594	0.49014145	0.5566578	0.63683444	0.001779871	0.34178877	0.5348576	0.56229997
1.0	0.56567514	0.54768914	0.97347325	0.9923288	0.035998683	0.9794606	0.93168896	0.9741019	0.53979766	0.5618897
1.0	0.16964762	0.85356075	0.9744701	0.9737592	0.4385219	0.011998925	0.90815383	0.9702729	0.5400409	0.792481
1.0	0.5681441	0.007856844	0.9580084	0.52961344	0.5778386	0.5418717	0.54942036	0.97923905	0.7530118	0.5629922
1.0	0.51059204	0.7790409	0.5502511	0.7622006	0.92525685	0.17159435	0.54105186	0.55042183	0.4975819	0.5605035
1.0	0.9730651	0.5505391	0.5470573	0.9860708	0.5598547	0.53923434	0.9512204	0.5529783	0.52851784	0.97032386
1.0	0.5651155	0.54446733	0.7513885	0.5280158	0.58244145	0.93546003	0.91891974	0.55559254	0.26179427	0.56144077
1.0	0.99010336	0.54579735	0.5452497	0.52946454	0.562065	0.54447913	0.8867025	0.9723589	0.5353103	0.89423245
1.0	0.8729486	0.99950933	0.54785174	0.20936042	0.30497476	0.98800963	0.5416784	0.5597518	0.5378855	0.8544031
1.0	0.7771515	0.9249727	0.54710907	0.5430029	0.979191	0.542043	0.5446564	0.95786184	0.55013174	0.5686192
1.0	0.98271894	0.54601985	0.52223206	0.53003776	7.595777e-05	0.6872033	0.001859608	0.5584475	0.5380472	0.56092894
1.0	0.5669314	0.001792847	0.5457805	0.53299445	0.56480795	0.95015234	0.18354149	0.9653937	0.53502524	0.5642398
1.0	0.9666557	0.5465374	0.5480355	0.5281184	0.5613659	0.54428625	0.5709419	0.91637534	0.5378769	0.5741311
1.0	0.978017	0.54777575	0.9772231	0.535567	0.9524925	0.980702	0.54533154	0.54502666	0.9928349	0.98618996
1.0	0.9856139	0.5551539	0.78875345	0.5295505	0.9592937	0.5409925	0.8325453	0.9420272	0.5367979	0.5666638
1.0	0.8195507	0.54562634	0.8896989	0.99355423	0.56770664	0.54505223	0.93021953	0.54979664	0.713891	0.5641925
1.0	0.94654787	0.6069077	0.5472628	0.48565274	0.3025877	0.82827264	0.592165	0.5508522	0.53745186	0.58417994
1.0	0.9640946	0.9988011	0.5456387	0.5289121	0.9565091	0.99440503	0.5417422	0.55498093	0.78815687	0.28872487
1.0	0.56474614	0.54398537	0.5466944	0.5310748	0.49438256	0.9835735	0.5958719	0.7993412	0.53476316	0.9832066
1.0	0.56256044	0.94522774	0.575413	0.84347224	0.9788408	0.5412224	0.53649324	0.87662977	0.9770099	0.5611503
1.0	0.14888608	0.5425562	0.9877999	0.9719468	0.56794274	0.5389839	0.9638799	0.8817107	0.5453281	0.5565844
1.0	0.0014693149	0.5625085	0.54619235	0.98702246	0.00029098944	0.53722864	0.87065285	0.9507668	0.80276304	0.5735461
1.0	0.5699322	0.9997011	0.95442396	0.6688349	0.5831187	0.9706406	0.5447781	0.5544571	0.9329031	0.9795487
1.0	0.56550527	0.55106646	0.96618485	0.16458708	0.56743217	0.9811193	0.06568933	0.55129135	0.27571663	0.9273005
1.0	0.5815391	0.56131756	0.12926124	0.011809052	0.568258	0.74547184	0.3893236	0.55316144	0.9800382	0.5743844
1.0	0.5650635	0.4481161	0.43436837	0.5364319	0.67386824	0.54256415	0.94001615	0.55546534	0.9850483	0.0013217265
1.0	0.5634015	0.9986533	0.97101724	0.5322863	0.97226655	0.026377141	0.54554427	0.56203514	0.5378778	0.5628196
1.0	0.56696457	0.54417056	0.6679936	0.5387195	0.989003	0.5398902	0.53846157	0.9630999	0.99878186	0.5563638
1.0	0.471526	0.4812411	0.5499542	0.53123313	0.5707417	0.543462	0.53911453	0.9219724	0.4041954	0.94488394
1.0	0.5678736	0.92327803	0.5465927	0.8276513	0.50254387	0.9829726	0.15980797	0.5542155	0.98976946	0.5762661
1.0	0.56482863	0.5625787	0.5517795	0.98641926	0.9099661	0.987573	0.5385328	0.5641514	0.5367134	0.00096707075
1.0	0.8432293	0.99907994	0.5459604	0.9885656	0.9565723	0.5420771	0.0031297142	0.9786042	0.53457344	0.97826606
1.0	0.91444826	0.55381286	0.3333612	0.53692025	0.0026343686	0.82422274	0.54356146	0.9736221	0.98956794	0.5657757
1.0	0.9847573	0.5565926	0.5487498	0.5268174	0.32323787	0.5361842	0.5381649	0.953801	0.27246147	0.57064605
1.0	0.5725513	0.90748537	0.014460133	0.6522869	0.5740582	0.98797995	0.0076963757	0.5519668	0.5352482	0.56210124
1.0	0.93998295	0.54400593	0.55082047	0.76029295	0.5630122	0.54175	0.67496556	0.5553841	0.4585738	0.56233394
1.0	0.5696875	0.56108904	0.545966	0.07870653	0.97343206	0.9943745	0.96904975	0.55878973	0.67334026	0.56039137
1.0	0.94536114	0.5463947	0.548994	0.528583	0.5687186	0.5400064	0.5395182	0.9910817	0.9790531	0.49025053
1.0	0.56465447	0.9369411	0.19584556	0.52958757	5.176617e-05	0.53788745	0.54219264	0.5597198	0.5511944	0.87215245
1.0	0.9746337	0.99231964	0.020761462	0.030734649	0.56905794	0.23377836	0.859701	0.19876282	0.94452214	0.5668621
1.0	0.7727372	0.9975069	0.567359	0.96201277	0.4434854	0.86008126	0.5433524	0.5536953	0.002723735	0.56313187
1.0	0.56194246	0.99924785	0.5503078	0.531182	0.56764346	0.9916652	0.679064	0.18026379	0.9837421	0.20071256
1.0	0.47641498	0.99972814	0.55356055	0.20590392	0.5768479	0.00040313168	0.37097698	0.55074805	0.9985916	0.97136307
1.0	0.041151226	0.002373543	0.98560715	0.5318161	0.5720571	0.54568595	0.5445632	0.8060954	0.5447113	0.8036771
1.0	0.96831167	0.54946554	0.55023044	0.71857613	0.0012450052	0.5420902	0.5377631	0.5525917	0.52892154	0.5756462
1.0	0.99123645	0.9632459	0.90227133	0.46973446	0.97549325	0.54060316	0.25143194	0.5599516	0.5359321	0.55458707
1.0	0.97764105	0.9980591	0.9788979	0.5277106	0.576576	0.94868964	0.5687344	0.3456968	0.0014179635	0.5729727
1.0	0.86331177	0.9574456	0.9237062	0.48196983	0.2695	0.36258915	0.5413885	0.5676149	0.5425018	0.57283926
1.0	0.9678209	0.54388505	0.550908	0.53830945	0.95107347	0.961476	0.94978476	0.5574131	0.97921216	0.00025523824
1.0	0.5851836	0.9329934	0.5506183	0.9855833	0.5625299	0.9747781	0.5437448	0.5035167	0.99226743	0.5608269
1.0	0.004061999	0.998697	0.55237657	0.5386176	0.5781928	0.9510225	0.8156211	0.15595403	0.5431845	0.5712912
1.0	0.5648525	0.999749	0.038722724	0.53310806	0.56939363	0.54182845	0.5512485	0.7464526	0.00047692124	0.5657937
1.0	0.97317684	0.6768112	0.008646409	0.0019312479	0.9636821	0.5391262	0.5464422	0.55335635	0.53656936	0.98911536
1.0	0.56391686	0.99833906	0.9654125	0.98776174	0.79164344	0.54920995	0.10106542	0.5526825	0.9587739	0.98399067
1.0	0.565105	0.42931625	0.55313486	0.5371958	0.9698453	0.82812256	0.5346261	0.5528234	0.5481549	0.6337801
1.0	0.56622475	0.5430779	0.98990077	0.6492648	0.8496612	0.13641903	0.0703546	0.55991596	0.98047584	0.93471354
1.0	0.56660426	0.99899024	0.9064861	0.5127506	0.924776	0.54510623	0.83019185	0.55195147	0.54216975	0.8798658
1.0	0.5714346	0.99976844	0.8928444	0.53272617	0.9039197	0.012920971	0.53926075	0.97385675	0.53624356	0.55912817
1.0	0.5691338	0.56290853	0.014222633	0.8254448	0.56389165	0.9740562	0.547068	0.9852415	0.98586035	0.98425704
1.0	0.5813582	0.5418992	0.46030584	0.989082	0.97991174	0.9847574	0.65765935	0.5516373	0.9896623	0.9110503
1.0	0.5671845	0.5606445	0.9791917	0.52858454	0.03941014	0.5461253	0.2746849	0.9521153	0.5401054	0.5641419
1.0	0.8811133	0.8474906	0.547684	0.9855488	0.57032377	0.7705322	0.8135372	0.5518492	0.7626466	0.35244617
1.0	0.9802611	0.550787	0.5465516	0.533039	0.10284247	0.5430575	0.64930624	0.5592632	0.5389121	0.6964127
1.0	0.86295164	0.9992415	0.5462444	0.5346718	0.5733434	0.5424331	0.54248697	0.5520395	0.68149465	0.5652748
1.0	0.5808547	0.9987884	0.64378566	0.48666164	0.23940615	0.861934	0.5405908	0.56012565	0.49207908	0.5336491
1.0	0.84662384	0.8438717	0.985669	0.5339032	0.9495922	0.9932943	0.062293645	0.008426222	0.54670566	0.9867106
1.0	0.9686695	0.55995864	0.9767794	0.5437789	0.96735775	0.53941536	0.7179133	0.5526675	0.7567006	0.88960946
1.0	0.9557942	0.5467278	0.9181979	0.54333764	0.00029062515	0.54215676	0.54535466	0.55216086	0.55027574	0.57240653
1.0	0.56738657	0.99843234	0.12938628	0.89982784	0.58145964	0.9813805	0.75429463	0.5540252	0.54730654	0.99348503
1.0	0.5663128	0.5495225	0.98233896	0.98830086	0.584217	0.54097074	0.36964396	0.80435735	0.9735677	0.02221194
1.0	0.5662351	0.99920195	0.98645556	0.99506444	0.93036693	0.98255736	0.54317087	0.9806306	0.5520693	0.9558453
1.0	0.5810086	0.5581485	0.45905995	0.49002755	0.5684625	0.9779629	0.33385712	0.98108506	0.97469443	0.6515918
1.0	0.5700203	0.55899984	0.00073154515	0.98598844	0.5585386	0.9851553	0.5380661	0.7641369	0.65563804	0.560126
1.0	0.50250554	0.99956185	0.5469315	0.9638497	0.5609563	0.9912307	0.54216564	0.011312073	0.44247288	0.5625994
1.0	0.5626554	0.9986935	0.5428584	0.5405472	0.97362024	0.536321	0.54960513	0.56644005	0.9023163	0.96513456
1.0	0.5854998	0.5614085	0.5457058	0.80873245	0.5643212	0.5437646	0.0013041737	0.5518314	0.0015839323	0.9490159
1.0	0.99345773	0.5525347	0.48810875	0.52997684	0.36161378	0.9935796	0.19490862	0.80928296	0.31737322	0.55808276
1.0	0.57486665	0.55186546	0.53508747	0.5339883	0.99275196	0.9713297	0.57563835	0.56694895	0.8480706	0.98721826
1.0	0.58933836	0.9449503	0.86806315	0.6470022	0.9418328	0.5412773	0.07880801	0.18117617	0.00563046	0.7545768
1.0	0.97840935	0.5441322	0.54684174	0.98387605	0.56581163	0.005823172	0.8322108	0.98859626	0.9739584	0.09392604
1.0	0.5724614	0.99929345	0.54960304	0.9896544	0.7883319	0.5417389	0.03788564	0.55254185	0.6584295	0.5608712
1.0	0.6652005	0.14428473	0.46748307	0.5291944	0.45763725	0.9616313	0.75992095	0.55275285	0.5493882	0.558918
1.0	0.9818122	0.99952376	0.7922811	0.5378696	0.56881803	0.53749084	0.0019370402	0.55350786	0.0010225372	0.96909106
1.0	0.9731588	0.5469948	0.9593877	0.78566104	0.56613773	0.5401038	0.5379227	0.9361384	0.53810024	0.784349
1.0	0.5669619	0.0036408582	0.5459706	0.544221	0.7818571	0.98667485	0.5413949	0.0002253753	0.032814413	0.5739284
1.0	0.98654014	0.5674205	0.5511256	0.5416496	0.94458145	0.54581773	0.9802792	0.5503411	0.53938043	0.971949
1.0	0.56660414	0.9991229	0.5476563	0.9830634	0.5705397	0.667592	0.91166323	0.960923	0.53623265	0.311813
1.0	0.568762	0.04473217	0.54763883	0.013288685	0.9670135	0.9820625	0.77899384	0.011021292	0.5486909	0.97076505
1.0	0.8176645	0.8988591	0.5781357	0.53914386	0.000426618	0.98205745	0.54871523	0.89754903	0.5364242	0.88877285
1.0	0.5664198	0.85342807	0.7076141	0.88493174	0.56565213	0.9366301	0.5434226	0.5529268	0.9911157	0.9341596
1.0	0.5750645	0.56180644	0.54744107	0.99336267	0.31872714	0.67126	0.679083	0.55417514	0.98559266	0.97808564
1.0	0.5664554	0.54733515	0.98539203	0.7834091	0.58213603	0.9915855	0.9065924	0.55297554	0.5444589	0.7348371
1.0	0.57366765	0.5513124	0.540289	0.5252447	0.5671903	0.53905964	0.55073977	0.547245	0.5364582	0.8409937
1.0	0.56241006	0.99934083	0.6142538	0.7281479	0.92175585	0.9876508	0.5405807	0.5524712	0.5454626	0.0019314794
1.0	0.5640247	0.99903286	0.5477098	0.5443603	0.9039787	0.53916407	0.9432624	0.9140738	0.99786144	0.5592295
1.0	0.0027158053	0.5506941	0.67896235	0.78888303	0.5733072	0.5397018	0.53832567	0.9729733	0.5391562	0.98374444
1.0	0.99147534	0.9995615	0.9726378	0.54109246	0.57046205	0.9804631	0.5489484	0.73170495	0.54202515	0.9864451
1.0	0.56403285	0.5522181	0.54919577	0.5324258	0.56893295	0.9613401	0.27319115	0.5572475	0.5357387	0.8300298
1.0	0.52093405	0.0065137884	0.05022321	0.9860188	0.5646	0.99003065	0.0013675666	0.5505537	0.9940626	0.5624545
1.0	0.56702256	0.9976749	0.9836574	0.52663493	0.56704766	0.5403732	0.54135996	0.5590357	0.53717047	0.9471674
1.0	0.96251535	0.547637	0.52528125	0.86072147	0.32525676	0.5405095	0.90628	0.980695	0.99346066	0.5056303
1.0	0.98352885	0.22702558	0.55171466	0.544184	0.963224	0.9312036	0.5432204	0.5655189	0.5327756	0.98519355
1.0	0.5872467	0.54260904	0.544513	0.9900455	0.9481993	0.6843677	0.0072028353	0.8715275	0.5500426	0.5696053
1.0	0.564088	0.54559934	0.92892677	0.96916294	0.57862276	0.9939465	0.109558664	0.54950935	0.94633055	0.569741
1.0	0.012560819	0.9784067	0.54646593	0.02058207	0.56477875	0.54711795	0.5443386	0.13374712	0.9895319	0.5577124
1.0	0.98791283	0.9844811	0.54342175	0.54019076	0.97597265	0.5376027	0.7164117	0.8668156	0.6578606	0.0011785463
1.0	0.5625576	0.14071587	0.5475452	0.9772165	0.97611964	0.99444747	0.5412506	0.5514797	0.5370351	0.5616041
1.0	0.5682478	0.9471857	0.9920522	0.97690475	0.95041907	0.9670699	0.5676748	0.5535486	0.99114776	0.9864806
1.0	0.5679556	0.9983084	0.5400542	0.5389443	0.56414527	0.54437435	0.5417285	0.98002553	0.54729474	0.5590977
1.0	0.5649323	0.54674965	0.7674899	0.54042476	0.5796362	0.54232514	0.87962115	0.5513835	0.98736095	0.9952716
1.0	0.98353356	0.54769206	0.5477465	0.5366619	0.56695473	0.7871136	0.8391423	0.0013452722	0.8024692	0.00089357415
1.0	0.9733611	0.55650246	0.549162	0.7206677	0.7789574	0.5438395	0.5414028	0.55004066	0.53506356	0.1305969
1.0	0.5681591	0.9395492	0.9582752	0.53302467	0.56721354	0.540168	0.5382156	0.9810069	0.53654236	0.56344557
0.0	0.0049741375	0.011905846	0.0024808673	0.005166187	0.001057694	0.0065607117	0.00047442134	0.0036492257	0.0029554877	0.0037361141
0.0	0.0048421826	0.012048125	0.002500325	0.0050942493	0.0010554619	0.006615023	0.0004780272	0.0036282835	0.0029627047	0.0037579942
0.0	0.004948467	0.005784808	0.00464152	0.0021127597	0.0002213708	0.0157135	0.00017231308	0.002438943	0.004231648	0.0026255534
0.0	0.00493171	0.005746619	0.0046675564	0.0020945917	0.00021944205	0.015811423	0.00017222636	0.0024329408	0.004214391	0.002589639
0.0	0.002530411	0.04508375	0.022322986	0.028590288	0.00030203006	0.0022837156	0.023098085	0.012708796	0.011597384	0.026525537
0.0	0.0025590067	0.045327567	0.022381546	0.028626528	0.00030054356	0.0022924447	0.022927742	0.012736083	0.011678295	0.027020335
0.0	6.85133e-05	0.023829833	0.0034458518	0.00044347584	0.00013755243	0.00052662636	0.00059256423	0.0015928837	0.000121974954	0.0005651389
0.0	0.0024880522	0.013633064	0.0034954585	0.0010052818	0.00020285811	0.0023746353	0.001412491	0.0029287892	0.0006392112	0.0018402552
0.0	0.0025206904	0.013609167	0.0035116335	0.0010108973	0.00020286893	0.0024058702	0.0014233257	0.002939279	0.0006393611	0.0018488043
0.0	0.0025338263	0.013584955	0.003496922	0.001009046	0.00019973847	0.0023948299	0.0014236972	0.0029314903	0.0006383306	0.001857105
0.0	0.00643142	0.0053900788	0.0022944445	0.00027044382	0.00013388557	0.0039380924	0.00027178018	0.00073690905	0.0004146585	0.00012106406
0.0	0.0035221812	0.009782924	0.0001341506	0.0019010893	0.0029330114	0.0014891919	0.002398412	0.0010322414	0.0032432585	7.298931e-05
0.0	0.008615963	0.0060492046	0.015128021	0.00033062362	0.00013645194	0.0010007956	0.00038405438	0.000433746	9.162051e-05	3.8262082e-05
0.0	0.0015693068	0.0005868518	0.0006361527	0.0058340062	0.0004511532	0.0005969617	0.00072247133	0.0022755913	0.0007848847	0.00015907428
0.0	0.0033286058	0.0007048008	0.00065442023	0.00013295976	6.5560096e-05	0.00041067958	0.00051160523	0.0003883024	4.7597874e-05	2.271399e-05
0.0	4.2611086e-05	0.017218264	0.007548516	0.00023732147	0.00013220917	0.0039857496	0.0001838901	0.00041942953	0.0002121445	0.00038286982
0.0	0.0022668163	0.012160395	0.0043374905	0.0035769392	0.00011318882	0.0008870194	0.0020087163	0.00037342982	0.0002133649	0.00027709946
0.0	0.009265916	0.75624907	0.6030097	0.25335413	0.003207602	0.89799756	0.024076512	0.030269362	0.02921233	0.012015986
0.0	0.0037077093	0.118133225	0.052409954	0.013467363	0.0027393862	0.601107	0.008758812	0.014391058	0.04321001	0.016614106
0.0	0.00372387	0.121085465	0.05275604	0.01362548	0.002659822	0.60009557	0.0087795155	0.014515178	0.04305839	0.016621757
0.0	0.06539786	0.09941329	0.93142486	0.14211486	0.32471418	0.025731673	0.010333136	0.1580403	0.13306402	0.0769448
0.0	0.5899321	0.015227843	0.33843753	0.011261942	0.033329796	0.01058186	0.019352803	0.613186	0.20760818	0.019895772
0.0	0.5884875	0.0152339935	0.33955482	0.011208568	0.033766545	0.0106784385	0.01931943	0.614284	0.20608999	0.020220082
0.0	0.02057274	0.050678402	0.0032520262	0.22451721	0.011975058	0.11798876	0.23729095	0.0018090688	7.485779e-05	0.040673506
0.0	1.6696597e-05	0.386425	0.0010226654	0.019762224	0.000607896	0.0025403642	0.039622895	0.060216613	0.02154739	0.06476227
0.0	0.006597983	0.009562687	0.0024502047	0.00913294	0.008648012	0.09670121	0.0022409619	0.012333167	0.000631992	0.42829874
0.0	0.00044460088	0.114720315	0.0031513374	0.007792598	0.0032193628	0.14139643	0.0014336263	0.4295998	0.008072103	0.47536677
0.0	0.51225793	0.60568386	0.5207063	0.3221248	0.4733692	0.6642868	0.6776192	0.019410534	0.43593806	0.46660095
0.0	0.5996868	0.99120444	0.4387311	0.53173083	0.037191864	0.5747621	0.4402109	0.13662319	0.52762365	0.008780395
0.0	0.6099542	0.69022703	0.010287616	0.64224553	0.048432026	0.68632096	0.6610357	0.21830302	0.038077295	0.6070231
0.0	0.42970914	0.7079486	0.016205974	0.47561014	0.16760117	0.39235243	0.87601745	0.1520557	0.9735962	0.8028296
0.0	0.52379507	0.9982167	0.053738944	0.9230487	0.8950527	0.74802715	0.9629272	0.49540174	0.5779764	0.8625173
0.0	0.6673416	0.6948095	0.05872052	0.9820157	0.79431736	0.9132787	0.7683761	0.17925653	0.30460578	0.44371763
0.0	0.5208218	0.51627576	0.53290063	0.031521156	0.8407956	0.0669982	0.026438648	0.5403654	0.36499465	0.06150273
0.0	0.020887975	0.94328296	0.7807553	0.50492847	0.4803883	0.75621027	0.07559312	0.56912297	0.8967699	0.071621284
0.0	0.020531656	0.94402266	0.7818315	0.5040668	0.48039058	0.7573208	0.07452062	0.5708947	0.8963267	0.072660096
0.0	0.0006567577	0.98863053	0.1486172	0.0022286251	0.00016145049	0.9406095	0.0006682229	0.93826324	0.017766789	0.99615246
0.0	0.0006175175	0.9883265	0.13483931	0.0021306654	0.00015321124	0.9369801	0.0006413149	0.9331396	0.015815957	0.9959565
0.0	0.0006123001	0.9884651	0.13401803	0.002142091	0.00015310549	0.937123	0.00063798967	0.9327603	0.015825452	0.9960264
0.0	0.018683482	0.19361	0.028932977	0.048097253	5.608716e-05	0.030577553	0.3043208	0.0005091813	3.9130504e-05	0.0018419077
0.0	0.0005286172	0.27539834	0.6568953	0.6085465	0.00020058356	0.37473455	0.7312296	0.01898433	0.0010996577	0.46537998
0.0	0.00026260762	0.033463314	0.00888994	0.0006473273	0.00016782516	0.0024654919	0.010117552	0.00019173253	0.00015332493	0.0006476868
0.0	0.001557439	0.17664178	0.461146	0.38160887	0.28514698	0.43940732	0.22615373	0.49417844	0.2940113	0.46182755
0.0	0.56052965	0.5431488	0.54404706	0.52850026	0.5611479	0.53601784	0.53712785	0.54805917	0.5361248	0.5592194
0.0	0.22915632	0.8539796	0.319002	0.74656713	0.00027322708	0.62517154	0.025868278	0.64854753	0.002094842	0.19129677
0.0	0.088951625	0.70534503	0.498267	0.09857854	0.053455792	0.53048927	0.38008603	0.5098243	0.1726935	0.0008853813
0.0	0.010041432	0.91731507	0.96500224	0.05544896	0.001823749	0.82182455	0.0036810876	0.8855346	0.039588943	4.219624e-05
0.0	0.5016862	0.8189334	0.9743523	0.010195317	0.7884221	0.8326111	0.40415636	0.76697916	0.9421236	0.0018393637
0.0	0.41874173	0.37540558	0.9658866	0.96808773	0.111886844	0.8233586	0.02288616	0.013077676	0.7465234	0.90953624
0.0	0.45083576	0.5174666	0.9554118	0.9824185	0.0028015545	0.5955497	0.019877661	0.010152858	0.8815849	0.87623954
0.0	0.021375036	0.03264844	0.09637794	0.9457687	0.3808154	0.016020305	0.0022818847	0.89502704	0.57336086	7.040886e-05
0.0	0.9622431	0.9854754	0.6109549	0.021588871	0.9362221	0.9414716	0.62122726	0.9350314	0.99591464	0.7241368
0.0	0.8434867	0.98905367	0.952448	0.78564554	0.9270116	0.9757057	0.6768819	0.43794474	0.9799326	0.8793454
0.0	0.96045995	0.10123387	0.5907015	0.97104585	0.5745538	0.95544094	0.48739207	0.001084122	0.1526897	0.1382795
0.0	0.95008636	0.000544261	0.98029596	0.5800092	0.7538438	0.8205332	0.342567	0.068106756	0.025410121	0.0010323216
0.0	0.87759763	0.99816763	0.95667535	0.9958211	0.0038697384	0.5625739	0.032031644	0.004073032	0.99274504	0.5053378
0.0	0.9541473	0.9910063	0.6395897	0.85775936	0.02243905	0.783071	0.6214886	0.006366176	0.00020112323	0.8774314
0.0	0.752536	0.99682707	0.026089275	0.3826452	0.6494343	0.15118304	0.1514011	0.934019	0.9960192	0.9156582
0.0	0.982733	0.11246862	0.0009161915	0.071792714	0.82687736	0.9795012	0.0027515409	0.7582905	0.9793107	0.54989886
0.0	0.8396313	0.7754785	0.005653978	0.025697047	0.9381267	0.9857663	0.0037260798	0.029311648	0.028675206	0.0069916714
0.0	0.19518526	0.46041456	0.00018214398	0.07694924	0.014247644	0.040093064	0.14291301	0.002358627	0.72767943	0.040929124
0.0	0.16863473	0.994132	0.016971184	0.64675033	0.07740329	0.4100787	0.71958536	0.0029469864	0.98176354	0.16777846
0.0	0.10533504	0.70398116	0.712453	0.6412458	0.08098842	0.67820543	0.4588451	0.16420516	0.64817756	0.575051
0.0	0.0035017824	0.7574253	0.6500891	0.9176204	0.555664	0.37848526	0.607472	0.3806873	0.90490675	0.66499215
0.0	0.0012557469	0.9573996	0.59033686	0.7142834	0.5813087	0.33938357	0.6211113	0.4687188	0.47321528	0.48620796
0.0	0.19412832	0.9851592	0.54959214	0.2720431	0.6729073	0.6299352	0.5081441	0.6722883	0.9260834	0.77372366
0.0	0.46933722	0.959523	0.47688714	0.45056885	0.06727832	0.86384636	0.9045551	0.549076	0.03493639	0.25680864
0.0	0.5052762	0.94205594	0.40831214	0.6267248	0.05768104	0.52306587	0.31897646	0.5857385	0.017728683	0.58694834
0.0	0.5052762	0.94205594	0.40831214	0.6267248	0.05768104	0.52306587	0.31897646	0.5857385	0.017728683	0.58694834
0.0	0.5052762	0.94205594	0.40831214	0.6267248	0.05768104	0.52306587	0.31897646	0.5857385	0.017728683	0.58694834
0.0	0.61732143	0.6652506	0.25482547	0.4374919	0.6282029	0.10311246	0.568237	0.4748189	0.6332216	0.6350751
0.0	0.9393269	0.8143461	0.10491902	0.02472838	0.9380767	0.8324741	0.0012031599	0.29856992	0.9171148	0.78839517
0.0	0.15223482	0.9824592	0.026573624	0.09413817	0.8056065	0.0004594147	0.04375919	0.34497467	0.9937895	0.29978997
0.0	0.5683969	0.5465198	0.5477597	0.5305651	0.56890017	0.5403876	0.53906626	0.55016416	0.53605205	0.5601746
0.0	0.56692964	0.545327	0.547564	0.52873164	0.5689848	0.53984594	0.5395981	0.5511395	0.5351311	0.56153536
0.0	0.5882685	0.9967494	0.8436388	0.75886464	0.83599854	0.0063101146	0.4898638	0.9350505	0.00081725273	0.0007659234
0.0	0.50681394	0.83484983	0.30740777	0.50320685	0.55159175	0.03386968	0.4557208	0.49237484	0.07880179	0.024183286
0.0	0.0035976907	0.59979755	0.38319725	0.47950906	0.15772295	0.63840383	0.41364038	0.34230402	0.0020765825	0.89914036
0.0	0.492053	0.0038332099	0.41994306	0.26416478	0.39878446	0.007670515	0.8455282	0.67275643	0.0011732727	0.45939732
0.0	0.8774319	0.8819256	0.541242	0.52407634	0.108687505	0.82638663	0.023265189	0.19446206	0.29606068	0.04752813
0.0	0.87291914	0.4543288	0.97038585	0.9727031	0.5630555	0.98144126	0.06655485	0.9141796	0.5508182	0.4272964
0.0	0.79785466	0.9436397	0.5473833	0.53796124	0.8991116	0.49704072	0.07929042	0.036977556	0.49419358	0.4317552
0.0	0.65130955	0.2659374	0.6941568	0.6408428	0.9218336	0.39520788	0.7653188	0.04116448	0.43108287	0.77246296
0.0	0.56652087	0.54593784	0.5460425	0.52929956	0.56877357	0.5395393	0.53621155	0.5489829	0.53589505	0.5596973
0.0	0.6831293	0.6883634	0.13029903	0.8491636	0.22873223	0.28653848	0.36341217	0.7081407	0.97594327	0.039362054
0.0	0.5824416	0.06907499	0.37979227	0.97559357	0.56416136	0.7365197	0.70322603	0.64912766	0.3130877	0.3010836
0.0	0.5930944	0.014533175	0.77996707	0.9938646	0.8849509	0.9724497	0.35560822	0.24933192	0.9501756	0.14291142
0.0	0.0014469932	0.41073412	0.2685123	0.43614438	0.14930463	0.05208171	0.20896478	0.000863004	0.7305406	0.7724192
0.0	0.0036405588	0.61407673	0.38971117	0.49901918	0.16074659	0.64576256	0.4247972	0.34621814	0.0020926662	0.9008883
0.0	0.9770181	0.94123775	0.9556509	0.9622742	0.00045718168	0.94617355	0.566047	0.80274236	0.9899177	0.8859473
0.0	0.9715902	0.98796135	0.89661884	0.021343648	0.00036964778	0.45087463	0.69015443	0.9261528	0.9626364	0.55954605
0.0	0.20474042	0.72680265	0.1081626	0.35440785	0.08049016	0.60808444	0.64106363	0.29876754	0.0008646799	0.011311908
0.0	0.0084283585	0.994241	0.8876914	0.86270297	0.00032585152	0.76545846	0.8582217	0.5686709	0.8076771	0.018855704
0.0	0.00022182906	0.99541	0.9661143	0.6099052	0.180206	0.03218103	0.20186158	0.91663206	0.936234	0.7810426
0.0	0.081885256	0.42514428	0.0039130836	0.19041471	0.016602503	0.0129297925	0.10160496	0.065814674	0.17936355	0.0024661724
0.0	0.33940643	0.9648131	0.8461898	0.9635411	0.0012624947	0.6282872	0.87610245	0.41500226	0.98032653	0.0020346583
0.0	0.026540328	0.28596538	0.0012867061	0.05109642	0.023141082	0.011666397	0.040974602	0.00038742647	0.0057426533	0.00034881735
0.0	0.026709395	0.28312922	0.0012912473	0.049449716	0.023061858	0.011681312	0.041322112	0.00038574703	0.0055341595	0.0003538352
0.0	0.8594982	0.796432	0.0021298928	0.5094642	0.05518321	0.3323672	0.097517654	0.032572318	0.3845142	0.0007099761
0.0	0.109673895	0.9749615	0.16897313	0.568162	0.28370136	0.588716	0.5693323	0.7616773	0.42412934	0.4980818
0.0	0.7133244	0.96917355	0.028364966	0.67788047	0.5813335	0.59247965	0.4988411	0.6222477	0.6144455	0.08722324
0.0	0.8290334	0.8582073	0.46198943	0.02988406	0.56728196	0.5942327	0.72664857	0.015879394	0.9819728	0.55093914
0.0	0.7290824	0.19178659	0.96529996	0.98596984	0.56881994	0.8139212	0.19413832	0.39988694	0.91997963	0.8583195
0.0	0.698633	0.6731141	0.9312011	0.7715984	0.00013737389	0.5208387	0.21003024	0.022400357	0.98299235	0.8847882
0.0	0.96792567	0.88887686	0.9697571	0.90902156	0.30372185	0.017609147	0.16202164	0.75811136	0.95232683	0.3092764
0.0	0.6121121	0.74628437	0.5719344	0.5782339	0.5563231	0.16452989	0.89511347	0.64549303	0.83302635	0.25819343
0.0	0.5661609	0.54501575	0.54368204	0.527147	0.56215227	0.53604686	0.5406607	0.5506707	0.5365409	0.55666894
0.0	0.5644466	0.5460582	0.5430677	0.524531	0.55889726	0.53354496	0.53837556	0.5503124	0.53580683	0.5566025
0.0	0.0096046245	0.0083331065	0.36800078	0.003294407	0.23966789	0.009972802	0.6753297	0.26034865	0.5489065	0.0018484031
0.0	0.24670179	0.9902018	0.49400407	0.78435224	0.26268896	0.042717673	0.8191054	0.0059234523	0.6239647	0.9122675
0.0	0.728307	0.9969902	0.009178877	0.23146018	0.20749164	0.8617113	0.0012064835	0.93941736	0.8653318	0.68027306
0.0	0.9082225	0.99204016	0.884777	0.7843178	0.6197807	0.13803303	0.7967105	0.43797737	0.5738054	0.9314285
0.0	0.74462694	0.9966568	0.006189197	0.54958904	0.4160413	0.62676716	0.0017753071	0.8591833	0.967815	0.64494115
0.0	0.08750162	0.5906315	0.4781053	0.23207092	0.34758487	0.24075337	0.72729665	0.50755	0.358113	0.032818757
0.0	0.7346528	0.025921118	0.071431726	0.3024085	0.006186294	0.31288004	0.08403076	0.1252337	0.095837794	0.0036852085
0.0	0.014893884	0.76208967	0.036481746	0.0051374217	0.0043574576	0.0035747457	0.0038273842	0.0051441994	0.089259334	0.00030164243
0.0	0.27670944	0.5317847	0.7009898	0.9021313	0.2955384	0.68900234	0.2200069	0.00942477	0.895541	0.77713156
0.0	0.014243392	0.98130774	0.94799566	0.10197464	0.45583424	0.01601491	0.001510958	0.3847957	0.92842627	0.76285297
0.0	0.566481	0.54270035	0.5475401	0.5308711	0.5669969	0.54009557	0.5385939	0.5517497	0.5339267	0.55899024
0.0	0.56518614	0.54261994	0.5462544	0.5287092	0.5676177	0.5386145	0.5395118	0.54989934	0.53323686	0.5596038
0.0	0.45094553	0.65424556	0.080529146	0.8297557	0.4192846	0.67717403	0.050139267	0.8783009	0.13867256	0.21221149
0.0	0.6295885	0.719173	0.4332278	0.9527241	0.9536435	0.7845472	0.5650915	0.7743808	0.47715563	0.4351725
0.0	0.7838297	0.9910193	0.54221576	0.97385705	0.95120126	0.9839618	0.18090674	0.9140869	0.79043525	0.61639327
0.0	0.5657172	0.5438923	0.54615915	0.52829707	0.5684015	0.5383556	0.5388643	0.5493368	0.5356905	0.56244934
0.0	0.49950892	0.87648463	0.39630273	0.0015509556	0.04112064	0.9766813	0.017000211	0.6388003	0.66832596	0.5961387
0.0	0.9548217	0.09929998	0.8769498	0.0046009948	0.5931369	0.79819137	0.024688685	0.782499	0.010301701	0.72635835
0.0	0.68859345	0.23078175	0.4497786	0.052689895	0.6699268	0.26029244	0.41195753	0.62469	0.08168201	0.31256336
0.0	0.5650765	0.5440788	0.54653007	0.52859956	0.5679932	0.53941804	0.539308	0.54909027	0.5359548	0.56329584
0.0	0.92916024	0.94065607	0.0015226346	0.981011	0.5836633	0.92062914	0.13704936	0.92474186	0.7161561	0.12834689
0.0	0.5656147	0.5451996	0.5448095	0.5273087	0.5691881	0.53832257	0.5371166	0.546794	0.53425163	0.5606951
0.0	0.035596784	0.02635126	0.14718781	0.08164479	0.07358546	0.365729	0.7885092	0.44150755	0.29805174	0.5129016
0.0	0.6365365	0.98444587	0.0935347	0.16471551	0.689433	0.536513	0.57263035	0.7063821	0.47549647	0.87033796
0.0	0.017900756	0.964984	0.7943764	0.015310754	0.53475946	0.5809268	0.7613861	0.7441302	0.91696334	0.7158466
0.0	0.35417515	0.011601818	0.50886154	0.46893805	0.0006588601	0.9419643	0.928188	0.53242457	0.007141065	0.15447566
0.0	0.477447	0.5408957	0.516436	0.64871204	0.058848202	0.59250873	0.6449694	0.40453073	0.067137875	0.38861534
0.0	0.004052101	0.5873724	0.049410127	0.9574181	0.0400525	0.4676443	0.001789034	0.4183481	0.8815623	0.03989979
0.0	0.21325363	0.9964719	0.3770997	0.9917081	0.035542566	0.92873204	0.00030763628	0.20547745	0.78648454	0.18054925
0.0	0.4126548	0.96021456	0.98702824	0.86468023	0.34582064	0.9199529	0.63261914	0.9710537	0.9873196	0.1071728
0.0	0.19116648	0.9948954	0.7758509	0.8142666	0.13372563	0.4966157	0.31055665	0.9866007	0.9794407	0.024482563
0.0	0.74198896	0.20999983	0.008530442	0.07997482	0.010682852	0.029854247	0.3052881	0.015205577	0.012207948	0.14275005
0.0	0.5221492	0.88148373	0.9463427	0.69055873	0.6608787	0.8846881	0.629251	0.5520787	0.13305657	0.33452374
0.0	0.73377717	0.5270741	0.46568802	0.10396273	0.087035276	0.31631878	0.58439124	0.16301069	0.00080879935	0.51473325
0.0	0.8984998	0.9830647	0.8452904	0.08094288	0.017981974	0.9494685	0.38381433	0.44240028	0.9968876	0.79918116
0.0	0.8905572	0.9953205	0.90943533	0.6550889	0.5997547	0.92287153	0.08692141	0.38451567	0.9328794	0.002912037
0.0	0.90393275	0.95847064	0.91040367	0.326339	0.027844494	0.97501016	0.7343757	0.8866086	0.9341014	0.20815705
0.0	0.8930114	0.99936384	0.7687219	0.00845935	0.31037778	0.9283071	0.14747868	0.042150933	0.939826	0.00095579383
0.0	0.83389795	0.994615	0.9017558	0.24385834	0.0017600021	0.96019244	0.5320588	0.34214064	0.9981687	0.09819794
0.0	0.81649625	0.9868847	0.4562986	0.7024349	0.65556085	0.8302292	0.035026122	0.9813339	0.89945614	0.0018505368
0.0	0.978924	0.9432953	0.8524576	0.59442115	0.60089785	0.034688763	0.0032549473	0.97763777	0.86183023	0.064730555
0.0	0.027350225	0.9989532	0.0052123712	0.33293736	0.40026155	0.92578304	0.0013239962	0.6819179	0.9724727	0.92543507
0.0	0.002098714	0.9835255	0.011435668	0.0022523808	0.0012313355	0.62479967	0.16859369	0.0014213028	0.8306267	0.9750626
0.0	0.5785393	0.9943704	0.26129535	0.67970973	0.617171	0.33489943	0.7087974	0.9773022	0.68017274	0.93166393
0.0	0.00021967922	0.83813053	0.2289871	0.0012457614	0.0036459577	0.36682743	0.36812827	0.0013730688	0.97550803	0.8358738
0.0	0.7918175	0.9961706	0.7492949	0.49996805	0.39371592	0.9643168	0.2552032	0.0015406309	0.6159489	0.6730319
0.0	0.490173	0.6376149	0.53073967	0.07583296	0.054966822	0.9321774	0.03696175	0.0020117364	0.5717222	0.31207985
0.0	0.7776143	0.9888221	0.5298413	0.8727927	0.69219375	0.6505123	0.6670343	0.40689787	0.48816034	0.008140764
0.0	0.39642537	0.53337914	0.44115683	0.8705712	0.47836408	0.46349066	0.1487781	0.7564932	0.5066742	0.59616005
0.0	0.3341563	0.7993245	0.7765905	0.18372914	0.35286802	0.23397525	0.0043048887	0.301779	0.34291318	0.30231974
0.0	0.90828156	0.9345489	0.4380832	0.48458332	0.76007825	0.77254957	0.5716778	0.66656685	0.4997402	0.87031424
0.0	0.90819377	0.9335101	0.43400344	0.48160914	0.7604299	0.76535344	0.56818974	0.6697568	0.48913726	0.86972547
0.0	0.9080341	0.93275374	0.42960745	0.48032978	0.7564898	0.7705769	0.57317936	0.656673	0.4940888	0.8704935
0.0	0.908031	0.9332422	0.4326577	0.48515168	0.7615636	0.77288216	0.57152694	0.6612298	0.49557185	0.87088275
0.0	0.70679516	0.0012492399	0.33987078	0.28496793	0.069581635	0.0036441337	0.022380576	0.021047719	0.19993104	0.7082843
0.0	0.70865697	0.0012269762	0.3374034	0.2822317	0.070407875	0.0036005587	0.022693263	0.020337911	0.19708443	0.7081495
0.0	0.7091806	0.0012157381	0.3318783	0.27885735	0.06913761	0.0036405276	0.02279101	0.020425595	0.20178173	0.7085369
0.0	0.70910287	0.0012444509	0.33756334	0.27858898	0.07026485	0.0036541026	0.022958666	0.020289836	0.20028263	0.71010745
0.0	0.92373097	0.042589784	0.021986498	0.072375156	0.014587314	0.0002121269	0.028122084	0.85497034	0.013813189	0.004055004
0.0	0.92317724	0.041393403	0.021967681	0.0716987	0.014283323	0.00020952857	0.028472185	0.85303754	0.013735749	0.004048577
0.0	0.9246948	0.0412658	0.021778814	0.07195013	0.014673401	0.0002117234	0.02841894	0.85082984	0.014041079	0.0040955567
0.0	0.9223049	0.041680377	0.02142754	0.07125911	0.014146747	0.00021259463	0.028915131	0.8493368	0.013868239	0.0040646405
0.0	0.28420037	0.09837695	0.17122953	0.0007742351	0.12542321	0.12845759	0.06037886	0.0050546764	0.06638275	0.0017389263
0.0	0.585278	0.63278294	0.01804844	0.63048935	0.6477762	0.73403233	0.5997031	0.287124	0.011915595	0.14420633
0.0	0.13357797	0.8931336	0.23867309	0.35844252	0.016976435	0.68184376	0.11941872	0.028252775	0.0017457221	0.18123654
0.0	0.56524044	0.54397196	0.54603714	0.5287757	0.5690272	0.5399329	0.5390782	0.54669756	0.5373031	0.560264
0.0	0.032271612	0.8907601	0.002931715	0.2129702	0.0007802028	0.6931569	0.30673504	0.9165684	0.1997541	0.87982124
0.0	0.71700794	0.7758533	0.022921631	0.056791395	0.06587106	0.4728236	0.27504262	0.75062954	0.47541514	0.8258479
0.0	0.56531596	0.54506356	0.5459169	0.5283269	0.5655861	0.53613204	0.5379884	0.54959756	0.5380546	0.56003827
0.0	0.012257938	0.0070641395	0.030676112	0.030506954	0.06630746	0.6523129	0.044616193	0.3968207	0.81026965	0.003625108
0.0	0.32788008	0.79608303	0.26642165	0.90631706	0.33870015	0.6722609	0.15436925	0.017236823	0.9789686	0.084617585
0.0	0.6720385	0.044766087	0.02137462	0.4107647	0.20687234	0.67783165	0.88649726	0.7402331	0.55042857	0.557051
0.0	0.17186086	0.0020985014	0.070192605	0.46849546	0.00015797898	0.0633562	0.7582321	0.94986445	0.31512925	0.1132393
0.0	0.5643085	0.5464334	0.54341316	0.5263901	0.5590474	0.5327067	0.53927463	0.5504012	0.5372285	0.56035084
0.0	0.0004756754	0.76358795	0.014802379	0.07271809	0.00012289353	0.0011257645	0.0024619235	0.015214969	0.8427048	0.001849938
0.0	0.33620602	0.78792375	0.07926435	0.055207096	0.016719488	0.17088036	0.10637566	0.26615065	0.8946572	0.15264997
0.0	0.005598222	0.0010859086	0.05606011	0.008196658	0.06376274	0.009980168	0.05727247	0.018740423	0.013785663	0.16210467
0.0	0.7945002	0.0034648045	0.89374256	0.27379057	0.012945943	0.2054294	0.01998323	0.74966156	0.7542759	0.20727417
0.0	0.85178167	0.85922813	0.112023495	0.00078179507	0.00019266257	0.12770249	0.18759917	0.0031035806	0.29811275	0.047002293
0.0	0.5659375	0.5465572	0.5472499	0.5309579	0.5697351	0.5398646	0.54023814	0.5514738	0.53219545	0.5605446
0.0	0.8503129	0.86097246	0.11245596	0.0007999929	0.0001924863	0.12626196	0.18601052	0.003120004	0.30721346	0.0474502
0.0	0.011997732	0.026494356	0.029324744	0.35991305	0.022428447	0.17902252	0.0016256697	0.0036376005	5.194226e-05	0.11141886
0.0	0.078460306	0.97583133	0.91021657	0.5961742	0.0004168047	0.05050006	0.15689062	0.33747694	0.00010015393	0.00015268766
0.0	0.21945249	0.71729285	0.3371698	0.6336929	0.017188715	0.2598061	0.73142326	0.029282033	0.87008494	0.1563709
0.0	0.57053787	0.548113	0.5477232	0.53421384	0.5716259	0.5370782	0.54040253	0.5528182	0.53646195	0.5642982
0.0	0.5667483	0.54779124	0.54690367	0.53468794	0.56875265	0.53692925	0.5417047	0.5526558	0.53573895	0.5631714
0.0	0.56825334	0.54691	0.54735035	0.5329486	0.56847274	0.5347537	0.5404751	0.55237406	0.5371178	0.56361765
0.0	0.56732416	0.546537	0.54604286	0.5322233	0.5710039	0.53714734	0.54167056	0.55313206	0.5345226	0.56178
0.0	0.24543583	0.88684696	0.050487764	0.380735	0.0050099324	0.39040482	0.759437	0.014091748	0.2972463	0.0035514222
0.0	0.1404643	0.9966916	0.21430273	0.38378555	0.01791732	0.8465164	0.89679945	0.010679269	0.00246556	0.0046247635
0.0	0.56223965	0.7868243	0.3766114	0.93156356	0.31463814	0.781693	0.84738755	0.4171593	0.091039866	0.055176947
0.0	0.022548541	0.7074323	0.05296414	0.5397159	0.44632533	0.31690684	0.7896168	0.9156628	0.736343	0.5484232
0.0	0.06795842	0.34571394	0.10543772	0.30358547	0.060877945	0.3201067	0.78627384	0.0031990968	0.88766074	0.004628483
0.0	0.47297367	0.7677686	0.0013531998	0.7747425	0.76243037	0.6120801	0.012058624	0.36462045	0.56227696	0.07807997
0.0	0.72683996	0.22540896	0.30216447	0.2699846	0.00788401	0.6055189	0.471384	0.28602603	0.5684927	0.18645091
0.0	0.045381203	0.2712203	0.69027233	0.32886773	0.00039196687	0.02146585	0.11069871	0.00062220177	0.75194603	0.0014157424
0.0	0.038398206	0.084888265	0.020050013	0.020526528	0.000721691	0.043187376	0.00032863658	0.010894516	0.139213	0.049583126
0.0	0.084595256	0.021775065	0.011080015	0.0012265175	0.0018639439	0.14807156	0.0012002765	0.0001787133	0.017905198	0.046285503
0.0	0.0006271035	0.037690613	0.0094930185	0.0015422293	0.0065886164	0.045937724	0.0017081227	0.0008203491	0.65024704	0.77280086
0.0	0.56454766	0.54961807	0.5467133	0.530014	0.5691178	0.54247636	0.53980225	0.5529587	0.53405	0.5634626
0.0	0.56455034	0.5429157	0.54741424	0.5261056	0.56734335	0.541555	0.53951186	0.5491693	0.5374712	0.5614336
0.0	0.56682944	0.54470825	0.55182576	0.5295202	0.56384325	0.5407167	0.5418934	0.5521132	0.53598446	0.55825114
0.0	0.5872916	0.12829809	0.35382065	0.88509804	0.7919715	0.41189083	0.8651517	0.35460415	0.37359387	0.21169995
0.0	7.1056864e-05	0.8948041	0.9209479	0.07410275	0.0068915174	0.097827874	0.43243456	0.18476303	0.6764828	0.0019855713
0.0	0.08325709	0.99433786	0.108466186	0.94603425	0.2844153	0.721759	0.033239156	0.28829855	0.009340241	0.7730983
0.0	0.563156	0.54500276	0.55182713	0.5314319	0.56851506	0.538236	0.5351882	0.55162644	0.5395608	0.5633132
0.0	0.006146359	0.05959819	0.6706155	0.069170274	0.20102319	0.010776782	0.00061922404	0.009644782	0.0056528174	0.00260842
0.0	0.004974147	0.1244295	0.03449331	0.0020340318	0.00010082403	8.701465e-05	0.0030179725	0.00017142747	0.025689349	0.00048702778
0.0	0.0021117064	0.06918463	0.006730935	0.02727828	0.00046629505	0.018695047	0.0032353005	0.0018671703	0.08831351	0.0065838685
0.0	0.29643536	0.17302614	0.0148412045	0.0059880875	0.020713873	0.33665535	0.0063827117	0.0067009614	0.048873346	0.006834932
0.0	0.011142616	0.0033675164	0.008900012	0.000153802	4.3702767e-05	0.93072027	0.004623734	0.007931087	0.0028842113	0.00080634025
0.0	0.52245975	0.31250888	0.0015510309	0.38931063	0.05109166	0.22456376	0.003771402	0.6913872	0.8874706	0.0012336922
0.0	0.43647859	0.7057912	0.042310853	0.7296615	0.8070208	0.61034185	0.8417192	0.11210147	0.62537295	0.30270067
0.0	0.5773391	0.55699265	0.5468061	0.53700215	0.57964826	0.54405034	0.5473085	0.5596469	0.54696363	0.56562823
0.0	0.04741507	0.67123425	0.05459908	0.06491568	0.39907053	0.59580845	0.5969089	0.108270735	0.005790416	0.5110153
0.0	0.44534227	0.7679674	0.0035807618	0.70340514	0.19181316	0.30433375	0.50672233	0.37863165	0.044888683	0.10020796
0.0	0.49380365	0.004971995	0.0039101164	0.10011476	0.14365116	0.025980648	0.08556284	0.008587077	0.0006871396	0.028186975
0.0	0.6530322	0.24778019	0.2796211	0.9322389	0.49683747	0.037573222	0.52913374	0.6824127	0.5667563	0.020769972
0.0	0.016989928	0.0028516948	0.16989255	0.060052596	0.007295615	0.013542701	0.51806796	0.46227863	0.10976734	0.00197145
0.0	0.5707391	0.5491812	0.54736274	0.53388405	0.5723969	0.53663766	0.54145086	0.55269086	0.5363943	0.5646756
0.0	0.5680994	0.5460118	0.54662263	0.5338642	0.5712594	0.53687155	0.5415174	0.5522832	0.5330992	0.56477845
0.0	0.006630514	0.47530767	0.13438268	0.00178231	0.00017956084	0.04984553	0.0013808544	0.0018915955	0.0010386622	0.04059294
0.0	0.4706483	0.18393905	0.15706049	0.54718846	0.4265559	0.6082812	0.46454692	0.4971322	0.48522127	0.55836874
0.0	0.40452892	0.26320887	0.005220591	0.43697762	0.0657753	0.60581315	0.17084761	0.08081267	0.07975515	0.49133226
0.0	0.40452892	0.26320887	0.005220591	0.43697762	0.0657753	0.60581315	0.17084761	0.08081267	0.07975515	0.49133226
0.0	0.02544067	0.0034939041	0.49967077	0.0101115275	0.00014353334	0.02007403	0.00027210065	0.032973275	0.0019043665	0.0068520377
0.0	0.02544067	0.0034939041	0.49967077	0.0101115275	0.00014353334	0.02007403	0.00027210065	0.032973275	0.0019043665	0.0068520377
0.0	0.09995374	0.99796236	0.087456085	0.09987182	0.19505061	0.34952748	0.20593695	0.029299188	0.0023244096	0.11714131
0.0	0.23258898	0.24782984	0.13825077	0.5765999	0.5850899	0.39920318	0.47275388	0.0884972	0.30358005	0.5099225
0.0	0.23258898	0.24782984	0.13825077	0.5765999	0.5850899	0.39920318	0.47275388	0.0884972	0.30358005	0.5099225
0.0	0.02330012	0.8934244	0.037084065	0.005004981	0.04199431	0.17364278	0.029811788	0.04580319	0.0001788703	0.021082917
0.0	0.02330012	0.8934244	0.037084065	0.005004981	0.04199431	0.17364278	0.029811788	0.04580319	0.0001788703	0.021082917
0.0	0.5690205	0.54792374	0.54652214	0.53283995	0.5700254	0.53442854	0.5415906	0.55213815	0.53698075	0.56390893
0.0	0.56902736	0.54476964	0.5463585	0.5310236	0.5722113	0.5370962	0.54149956	0.5527576	0.5320662	0.5625543
0.0	0.007878644	0.41524583	0.00017023935	0.4065336	0.7807009	0.51521164	0.035123818	0.16662116	0.9036376	0.12270683
0.0	0.743444	0.8849828	0.43958715	0.008308059	0.00253306	0.09229483	0.82303804	0.0062778816	0.17690568	0.060062945
0.0	0.57257026	0.5502259	0.55040884	0.5315183	0.5717495	0.5419907	0.547372	0.557168	0.54165006	0.5631718
0.0	0.016833492	0.007926992	0.0111748595	0.016112253	0.00014146071	0.0023421259	0.005669134	0.0006036064	4.121377e-05	0.0044276486
0.0	0.017719079	0.15226886	0.00044423592	0.033029415	0.00053541706	0.0033265515	0.44444713	0.0017089181	0.00061073696	1.9310226e-05
0.0	0.0042121867	0.0003820775	0.0024489323	0.23639175	0.00011481912	0.004522228	0.0014275705	0.00014273178	0.026692491	0.004589335
0.0	0.020080667	0.009921522	0.00014161484	0.021514686	6.5308006e-05	0.005082279	0.004817542	0.001358403	2.6239419e-05	0.010324303
0.0	0.0020442458	0.0006872113	0.000745707	0.080642164	0.000394086	0.05032336	0.12582156	0.003082423	1.3044793e-05	0.060827088
0.0	0.00052419596	0.005559768	0.00037243703	0.0021923983	0.0004687946	0.032637004	0.013023743	0.00042822765	0.00010713481	0.03534342
0.0	0.8025053	0.016368434	0.00074777636	0.00889236	0.0005593877	0.002687014	0.0052811783	0.0015072792	0.014563131	0.004785408
0.0	0.035008896	0.0029299704	0.016041419	0.036173444	4.2195796e-05	0.0129364645	0.0047658337	0.0013776368	5.658361e-05	0.023033744
0.0	0.00366975	0.19420744	0.008411729	0.0007600841	0.024492314	0.0086871395	0.0031895041	0.010649561	0.007455067	0.0069260783
0.0	0.28681174	0.5653467	0.22631033	0.752202	0.30755377	0.37490815	0.065938234	0.3969673	0.10888488	0.03395496
0.0	0.43579534	0.35515496	0.06419877	0.21982694	0.20334809	0.2207225	0.5342754	0.32136464	0.5150575	0.30938172
0.0	0.003591962	0.55295944	0.11130199	0.5155816	0.5221711	0.36805207	0.04562901	0.07283628	0.06778574	0.29039055
0.0	0.0014055677	0.96751124	0.17642987	0.43970484	0.23013812	0.48277426	0.036761716	0.41456336	0.06872784	0.22257623
0.0	0.40743804	0.16097532	0.0013957475	0.061898146	0.5690667	0.07849494	0.113847464	0.16364323	0.19018087	0.023773361
0.0	0.0006336684	0.5759308	0.026604094	0.11780814	0.0895005	0.029348018	0.21599422	0.13051352	0.4448455	0.22475177
0.0	0.19236065	0.48110825	0.23147684	0.024345404	0.332248	0.12900552	0.15290311	0.14850228	0.046938267	0.03843912
0.0	0.07406331	0.62604886	0.034429096	0.6144018	0.54240805	0.3304334	0.2547145	0.7065842	0.7224763	0.64111894
0.0	0.5785599	0.0789162	0.13449085	0.57564896	0.6388568	0.36131784	0.1733534	0.28287283	0.12218488	0.10353168
0.0	0.09173268	0.27203703	0.011953882	0.26711473	0.061900448	0.2999012	0.5395951	0.16296373	0.0074470052	0.63409674
0.0	0.2939508	0.10521303	0.035816237	0.17323178	0.54470134	0.79771096	0.65609914	0.13975498	0.003757391	0.3604587
0.0	0.21165794	0.12373793	0.21710272	0.13054654	0.20873536	0.29766065	0.5934981	0.15638362	0.10864123	0.5640943
0.0	0.5793742	0.6328925	0.23523603	0.88590604	0.26685563	0.25541067	0.16481163	0.43179837	0.6565456	0.76463366
0.0	0.0022410164	0.37522823	0.009527186	0.5706434	0.06693386	0.44845745	0.2620055	0.40258995	0.004581978	0.0026306005
0.0	0.0018314212	0.90524185	0.0027009437	0.18484858	0.011124976	0.66102624	0.002318308	0.41222918	0.00480607	0.23219194
0.0	0.105170816	0.010529593	0.35617748	0.003806262	0.21927878	0.39183217	0.036419995	0.20050918	0.0020124067	0.0006231534
0.0	0.018327506	0.010535636	0.024026133	0.0032385236	0.00027367054	0.102920465	0.006559509	0.012705511	0.8559961	0.079107285
0.0	0.0030047288	0.0017067207	0.030870644	0.13813747	0.016299993	0.4190072	0.10571662	0.1612405	0.0003671383	0.46295753
0.0	0.0024657806	0.007895984	0.026330097	0.008880257	0.026946018	0.39072016	0.0038260266	0.0015365112	0.00088988076	0.21073495
0.0	0.91022134	0.33512673	0.058325958	0.027157217	0.01979977	0.109161876	0.0022433845	0.054276735	0.23901922	0.006600331
0.0	0.15186183	0.012533903	0.041268744	0.114777625	0.00031113715	0.11474072	0.0033939015	0.08115857	0.00057130534	0.107829586
0.0	0.004763193	0.37115738	0.04099136	0.7488005	0.64442164	0.70241934	0.1323419	0.48073187	0.30103508	0.0879623
0.0	0.34202006	0.20366016	0.04568796	0.73456377	0.19550176	0.21618444	0.100144796	0.79511046	0.42694962	0.29238838
0.0	0.657815	0.93385005	0.124372825	0.65411484	0.035463303	0.6335785	0.36391827	0.54727954	0.113784455	0.0076731476
0.0	0.25780788	0.89387363	0.029393785	0.08101459	0.14447138	0.3283963	0.4654751	0.22334981	0.015007606	0.056384098
0.0	0.011574722	0.115276635	0.37772077	0.17620443	0.05521901	0.042944927	0.0864282	0.44632754	0.020875173	0.041688398
0.0	0.5519727	0.035008453	0.48340878	0.80475366	0.037572443	0.72644055	0.34352055	0.07092511	0.8529623	0.2251581
0.0	0.2497455	0.6689416	0.36664683	0.36786765	0.23818432	0.08615829	0.08324133	0.4335282	0.029484347	0.0016175614
0.0	0.00124692	0.17747402	0.0021611783	0.82396996	0.05738766	0.28413805	0.0050156834	0.03405269	0.0041835746	0.01784862
0.0	0.021465363	0.0121931	0.0010247345	0.12562954	0.0008855446	0.049899418	0.02312876	0.07135009	0.21816224	0.008638173
0.0	0.7414355	0.010207021	0.005593287	0.20036267	0.23055436	0.18640536	0.008634254	0.2372535	0.88433695	0.06442884
0.0	0.011418172	0.13752308	0.4009256	0.05384329	0.0009679413	0.0045497706	0.001273771	0.024431998	0.00039789453	0.07910822
0.0	0.028833823	0.9097244	0.019338772	0.094657615	0.02594093	0.006337231	0.47599438	0.06508416	0.0060748733	0.0002954119
0.0	0.019573191	0.0061876453	0.21289068	0.8454039	0.00056314154	0.012396726	0.0013408215	0.0013329687	0.46750075	0.008643042
0.0	0.014090509	0.14410585	0.0029155696	0.059424665	0.00081209774	0.01595925	0.0027530442	0.039168548	0.000109693145	0.02260785
0.0	0.05424377	0.0421604	0.03866389	0.03764638	0.0014385037	0.0010701302	0.03729373	0.01062806	0.007278348	0.93686986
0.0	0.05275648	0.041234553	0.0393316	0.036213413	0.0013905778	0.001096576	0.03800534	0.010407744	0.007041322	0.93699604
0.0	0.5663196	0.54552066	0.5442121	0.52891177	0.5613696	0.5361361	0.5327335	0.55205935	0.5354484	0.5593636
0.0	0.017200142	0.0026239944	0.13334167	0.035992477	0.012299963	0.09073033	0.03569389	0.22406541	0.0025673562	0.06440984
0.0	0.5633872	0.033009324	0.01108658	0.0088866465	0.0010885566	0.03406663	0.6376022	0.011069617	0.94167495	0.0061667794
0.0	0.013341621	0.0008664143	0.028135171	0.0011021711	0.004872779	0.0041096364	0.0018171292	0.01573036	0.0018370242	0.0019156821
0.0	0.013392119	0.000864878	0.027997721	0.0010680346	0.0048600114	0.004140003	0.0018374493	0.0156312	0.0017765674	0.0018899327
0.0	0.0023090544	0.0033396452	0.00010524625	0.02438989	0.0009985708	0.0046302346	0.0064446456	0.04273367	1.9108533e-05	0.0021616719
0.0	0.016920418	0.044711635	0.006555418	0.7468238	0.38471147	0.17132472	0.23284148	0.8492365	0.036097378	0.17780596
0.0	0.5025219	0.06217253	0.2499795	0.023310322	0.012974691	0.008296081	0.053091317	0.05183211	0.0030004834	0.0022322542
0.0	0.5057212	0.061491318	0.2479396	0.022525273	0.012916077	0.008376951	0.053684097	0.051426183	0.0029197703	0.002159474
0.0	0.5024282	0.06098687	0.25093347	0.022996437	0.012750361	0.008326099	0.05372247	0.05250661	0.0029965232	0.0022134485
0.0	0.50559366	0.06075514	0.24881867	0.022381052	0.012776541	0.008410432	0.054300748	0.052144296	0.0029172876	0.0021373406
0.0	0.0008428704	0.00019655563	0.046863526	0.002143289	0.008433904	0.0042436924	0.0012044039	0.06602555	7.896677e-05	0.000110309295
0.0	0.04060198	0.00024343982	0.0008333137	0.0023033044	0.0013334443	0.04176311	0.0018726796	0.0017816324	0.0001356365	0.0041803657
0.0	0.16860878	0.29055068	0.22807983	0.3655228	0.05832428	0.25961804	0.41232532	0.18953359	0.23757862	0.017640216
0.0	0.006480571	0.0021503177	0.0865105	0.0014959871	0.00023873693	0.3238558	0.00015162607	0.008624122	0.0013570181	6.63667e-05
0.0	0.0017014211	0.099618785	0.0073320842	0.08007206	3.0725714e-05	6.289316e-05	0.00053054746	0.036174085	0.0003607764	3.7109763e-05
0.0	0.007954767	0.0060113296	0.00040419126	0.00028448107	0.00025276133	0.008818329	0.001921688	0.0006875657	0.0004985459	0.021340422
0.0	0.0010284112	0.011699447	0.13276705	0.021344943	0.7014483	0.005912924	0.007972272	0.006719576	0.034130186	0.0012905421
0.0	0.0013235669	0.46709412	0.0070771757	0.0001811892	0.027319683	0.00017597093	0.00011475772	0.019118661	0.0002500308	0.0017267615
0.0	0.0032936758	0.010406069	0.00031809052	0.0007393629	0.000768561	0.013691898	0.00028104038	0.0029049527	0.13602313	0.002976167
0.0	0.0004460438	0.024448313	0.00025599252	0.00062999333	0.00021986301	0.018378522	0.0057492433	0.00011253664	4.511114e-05	0.00035230137
0.0	0.0004542395	0.0035073545	0.0015751296	0.02725944	0.00087173603	0.678124	0.13211423	3.6236182e-05	0.00059087964	0.007944636
0.0	0.00083739794	0.17838125	0.028293038	0.00033588766	0.00025581734	0.0005087708	0.00027531455	0.0003603792	6.9452794e-06	0.00020551536
0.0	0.36721623	0.14871635	0.17011355	0.10224646	0.12967499	0.35884064	0.08303143	0.061560933	0.24821182	0.114686884
0.0	0.5654662	0.5432717	0.54676783	0.53111064	0.5690049	0.53832334	0.5383587	0.55064553	0.53782624	0.5599167
0.0	0.001088626	0.010365354	0.0124539165	0.0036762655	0.0011251299	0.0011733845	0.00097407954	0.00036649432	0.0014566289	0.001541979
0.0	0.0005915595	0.08389154	0.017609404	0.001195589	1.5870994e-05	0.00040153594	0.00045654437	0.00015721004	6.096564e-05	9.210633e-05
0.0	0.5684535	0.5415463	0.53753626	0.525514	0.5615719	0.53299487	0.53904444	0.55123985	0.5347699	0.5601255
0.0	0.001571954	0.9166438	0.0013628659	0.0003884857	0.015983928	0.00043769222	0.015542765	0.0020833039	0.0013410565	0.010667678
0.0	0.3680366	0.83142316	0.0028029243	0.005224186	0.0021019562	0.0075800633	0.025945304	0.05993763	0.31205678	0.10361657
0.0	0.49744913	0.39708066	0.036268525	0.0076244096	0.00019509606	0.002451801	0.008309257	0.00043307483	0.0014855858	0.20880063
0.0	0.66798156	0.77731043	0.4772461	0.4272505	0.05350482	0.15086772	0.65472275	0.12324311	0.051173523	0.54887444
0.0	0.47599757	0.38983586	0.03276611	0.007261069	0.00018625206	0.0023510063	0.007867259	0.00041494894	0.001340955	0.1969629
0.0	0.5663454	0.53963506	0.5456563	0.5298123	0.5676628	0.5383764	0.53696626	0.5498477	0.53527623	0.56020576
0.0	0.00058413774	0.015926259	0.47043216	0.003575682	0.00046208705	0.0076555437	0.00069464266	0.0016160905	0.00082039554	0.022318413
0.0	0.0001489772	0.031791475	0.5454588	0.0074825743	0.000549612	0.0107389465	0.00028784582	0.00036573032	5.3667656e-05	0.0012609378
0.0	0.5655333	0.54409516	0.5450538	0.5301887	0.5619511	0.5361077	0.54065657	0.5507086	0.53519654	0.55947655
0.0	0.0014744553	0.9116437	0.0013082516	0.0003740674	0.014835803	0.00043013968	0.014588013	0.0019720371	0.0012760886	0.01021451
0.0	6.2518295e-05	0.24451827	0.033182662	0.0021021622	0.111197524	0.00055903866	0.006886285	0.00029768673	0.00020692713	0.0002333122
0.0	0.00047177862	0.8081861	0.017215922	0.038207397	0.3231814	0.1844853	0.28116176	0.3277476	0.2550597	0.017517796
0.0	5.889966e-05	0.24061055	0.02933407	0.0020058956	0.10162011	0.00054114	0.0065101823	0.00028804786	0.00019845934	0.00022137248
0.0	0.71737164	0.0025901983	0.0009209193	0.00018035495	0.0012219034	0.01834538	0.00015843892	0.0005745033	5.2766172e-05	0.001965477
0.0	0.056949563	0.0069092736	0.00089791155	0.00018446575	0.0033301376	0.048573557	0.00093112263	0.0002985633	3.14817e-05	1.2123814e-05
0.0	0.5655819	0.54447347	0.5473293	0.5300975	0.56646544	0.5412766	0.5418038	0.55176467	0.5350386	0.5549393
0.0	0.5623378	0.540487	0.54521704	0.5263188	0.5662385	0.53786457	0.536932	0.547689	0.53475606	0.55802566
0.0	0.00405522	0.00409888	0.0012164356	0.030843867	0.0003916953	0.28072724	0.0028174114	0.0037094604	0.00020462862	0.0028510196
0.0	0.38460147	0.0018534077	0.5837464	0.054089397	0.14625807	0.025606751	0.0032332835	0.0074996348	0.00051437796	0.042908795
0.0	0.38460147	0.0018534077	0.5837464	0.054089397	0.14625807	0.025606751	0.0032332835	0.0074996348	0.00051437796	0.042908795
0.0	0.38460147	0.0018534077	0.5837464	0.054089397	0.14625807	0.025606751	0.0032332835	0.0074996348	0.00051437796	0.042908795
0.0	0.0037592798	0.016711066	0.029700248	0.0026083877	0.10962055	0.002358157	0.0009514885	0.0012022383	0.002220015	0.0019968706
0.0	0.029183738	0.77959937	0.18103544	0.2659461	0.46241644	0.49803928	0.4574896	0.32826293	0.17131212	0.0039838306
0.0	0.00074075756	0.004086907	0.0037790472	0.00025925462	0.0022954773	0.11977612	0.04612325	0.0048826756	0.048204143	0.014797776
0.0	0.0050902176	0.13947196	0.22133157	0.08037731	0.19348367	0.110218614	0.20246676	0.18710378	0.071441576	0.018364338
0.0	0.56314594	0.5439058	0.547994	0.5279574	0.56951785	0.5397591	0.5352634	0.5480299	0.53044516	0.5598569
0.0	0.0023416649	0.016979825	0.018436974	0.0017664875	0.0008981054	0.00063251954	0.0001581585	0.002411597	0.06639378	0.04887545
0.0	0.004679934	0.48339796	0.01874701	0.5762266	0.43510345	0.20061694	0.21686749	0.015462682	0.11056418	0.0008395231
0.0	0.031163298	0.12925035	0.021240303	0.08031392	0.001864841	0.00025487418	0.00038722967	0.047950048	0.00072065083	0.0005454664
0.0	0.41555312	0.9540288	0.36059195	0.48511857	0.03862298	0.11774634	0.48124817	0.46060798	0.6068188	0.021460947
0.0	0.004142772	0.0045467503	0.001734426	0.0049911942	0.0031085445	0.0023162211	0.00011765324	0.0013639183	0.0007554729	0.0030406814
0.0	0.006260993	0.0024128351	0.0064681494	0.02450926	0.00012843146	0.009641389	0.0059372573	0.017647514	2.7909298e-05	1.3924954e-05
0.0	0.00020920699	0.022403462	0.03281546	0.09257594	4.3006417e-05	0.020693613	0.0010530625	0.0015207576	0.00066391873	0.0002515578
0.0	0.00036623675	0.7596032	0.0011727929	0.00016668536	0.0016190691	0.015058782	0.001346357	0.0029522255	0.00093240855	0.0020175637
0.0	0.0060296315	0.021843519	0.012412499	0.00023263559	0.00031319784	0.0022391938	0.0040781167	0.00050719065	5.863939e-05	0.00061012665
0.0	0.21640064	0.56747967	0.0038851593	0.35298467	0.08113982	0.12157098	0.19047481	0.27872345	0.026847584	0.11406452
0.0	0.0002678646	0.047951423	0.0014377142	0.18621714	4.149326e-05	0.0049874303	0.00096037897	9.42163e-05	0.001997452	0.00122394
0.0	0.0022252728	0.07596883	0.009641125	0.054199424	0.006586348	0.0009177484	0.0021674032	0.02317015	0.14839032	0.0008043664
0.0	0.5691573	0.5483296	0.5495835	0.5328463	0.5703455	0.5367953	0.5396749	0.5515852	0.53829736	0.56219584
0.0	0.30479583	0.2885781	0.08903826	0.43831122	0.54515046	0.023553394	0.2730716	0.053381857	0.16826355	0.092769355
0.0	0.002314005	0.0363986	0.059585117	0.004567729	0.0032407038	0.1908318	0.0017828648	0.0020596422	0.016080014	0.0043439614
0.0	0.0011321068	0.10798586	0.03910681	0.15527816	0.00012147318	0.0031712325	0.0055596335	0.004270683	0.010427441	0.0016152421
0.0	0.6926069	0.47876555	0.04743085	0.33754927	0.26147068	0.2976376	0.35593635	0.3156621	0.009594058	0.095195524
0.0	0.57015914	0.5490029	0.5492174	0.5332252	0.5718046	0.539588	0.54072976	0.55592984	0.53595203	0.5646302
0.0	0.0018328024	0.047158353	0.039613944	0.021893082	0.00028029407	0.009459932	0.0359667	0.011170997	0.037442878	0.005343626
0.0	0.56394994	0.54697895	0.5493439	0.52976626	0.56911314	0.54065555	0.540179	0.55379856	0.53610206	0.55880386
0.0	0.00220479	0.0034007502	0.00034624204	0.0008722831	0.0002371197	0.004688943	0.008765887	0.0025451013	0.000282386	3.864599e-06
0.0	0.0017979677	0.0036732522	0.006013438	0.001673741	0.0008107739	0.66360027	1.3452175e-05	7.3523086e-05	0.000393926	1.3651861e-05
0.0	0.0005340786	0.008005811	0.0056676962	0.00037501473	0.0072078397	0.10916168	0.0025872444	0.0033710506	0.00023477292	0.0014809592
0.0	0.12568915	0.2741048	0.10292427	0.035527024	0.31674302	0.010567453	0.3489982	0.40603784	0.018390866	0.119051516
0.0	0.06322814	0.048895493	0.012355666	0.007640861	0.002451845	0.0006896494	0.01802636	0.0063932226	2.245012e-05	0.0008366713
0.0	0.20709798	0.38590723	0.24788234	0.1639216	0.2501723	0.098721795	0.29549056	0.28999048	0.6070292	0.11736805
0.0	0.32385948	0.37429267	0.0014344587	0.076705806	0.0042400025	5.830189e-05	0.0050647366	0.006470132	4.6510533e-05	0.0013496482
0.0	0.45489246	0.6217781	0.21852809	0.22079103	0.07790838	0.39233467	0.15068835	0.10003583	0.4401352	0.0009766188
0.0	0.042380486	0.75509745	0.00066411967	0.563952	0.5408432	0.032283496	0.49310878	0.71423006	0.045592677	0.632321
0.0	0.010542547	0.070310175	0.013622117	0.00081040204	0.0088127125	0.01927934	0.0026172912	0.00905787	0.011460264	0.0018558151
0.0	0.0063027814	0.082215756	0.00017130541	0.002569731	0.0015993303	0.15785845	0.0009408232	0.00024030928	0.0052017155	0.00032039813
0.0	0.06805168	0.0063334396	0.0019309793	0.004689228	0.00011708704	0.013246959	0.046022303	0.003002481	0.0023736684	0.005549359
0.0	0.00011288539	0.012743742	0.0025136601	0.0008334181	0.00015164443	0.0023933768	0.00040903199	0.0006253455	0.00028043467	0.000117927746
0.0	0.5607176	0.050691295	0.35419568	0.40490142	0.11652079	0.27133006	0.3834854	0.18867923	0.12621689	0.24251838
0.0	0.010458974	0.057281613	0.0018321241	0.0022810716	0.00014914734	0.0026016405	0.0013331992	7.755785e-05	0.00015102999	0.7021902
0.0	0.7109865	0.3047264	0.022945609	0.03411407	0.43627724	0.016272698	0.15759267	0.012129063	0.07428227	0.19546235
0.0	0.52080745	0.0112502985	0.003646079	8.919006e-05	0.0006773481	0.00021902692	0.00011736437	0.00020108468	0.000604697	0.00043057228
0.0	0.053277846	0.0077481833	0.006108652	3.4353827e-05	4.2756034e-05	0.0007763854	0.00041009215	0.041880954	0.011676017	0.0028254031
0.0	0.055509165	0.60715216	0.010203775	0.4555177	0.015364606	0.014096207	0.20530327	0.8403497	0.081446506	0.22662696
0.0	0.57350045	0.54642785	0.55136824	0.5336181	0.5693352	0.542984	0.5438765	0.5579492	0.5426927	0.5675402
0.0	0.05801766	0.00439858	0.0032310467	0.0009067727	0.00010797303	0.72882247	0.0010015644	0.0025872372	0.002720901	0.0006980407
0.0	0.0042126826	0.00047305235	0.00013323833	0.0009611799	5.6429602e-05	0.077674605	0.0011050643	0.00049173407	0.002043957	1.2220428e-05
0.0	0.0059994794	0.8240838	0.8192216	0.6284133	0.026993087	0.018017408	0.20322663	0.40857458	0.028623115	0.0074238917
0.0	0.019475393	0.02412286	0.0010779019	0.005211273	0.0019927248	0.005695426	0.00261069	0.0004515034	0.008305439	0.0073290444
0.0	0.22153072	0.024644438	0.014093874	0.0043238155	0.00087708124	0.017568437	0.004065621	0.02179424	0.0071024382	0.009639823
0.0	0.0019075213	0.15188126	0.0047230986	0.009981516	0.006522824	0.00807735	0.09149829	0.0014681233	0.014960205	0.0036389886
0.0	0.0032613347	0.58211976	0.34452677	0.121626794	0.00027467404	0.024736669	0.0015604768	8.5124935e-05	0.021245522	0.004149348
0.0	0.62810177	0.754716	0.11918014	0.3839229	0.105137035	0.36021534	0.17577323	0.011124368	0.501689	0.392664
0.0	0.37259737	0.7309002	0.16006684	0.5808005	0.65638304	0.47566074	0.77698857	0.28934404	0.42214245	0.36997324
0.0	0.007883734	0.00413882	0.004796162	0.0016368516	0.0027331975	0.05801878	0.0024664502	0.00010634314	9.435225e-05	4.6349232e-05
0.0	0.52951163	0.5759481	0.0065770787	0.8754714	0.46042973	0.4399276	0.14547873	0.32358587	0.11536213	0.003802908
0.0	0.001138083	0.009967766	0.018264329	0.00025931248	0.00075316004	0.005822007	0.0056206174	0.00963191	0.0009941349	0.008196612
0.0	0.0005446183	0.0021993606	0.0004142464	0.0066473125	0.0031766517	0.0026043952	0.0002765911	7.6283904e-05	0.001316332	0.045889013
0.0	0.00023771731	0.0052094595	0.01934876	0.00049151125	0.00064852776	0.005109529	0.018401006	0.005720304	0.11740713	0.002775469
0.0	0.56504256	0.5457675	0.54602325	0.52749884	0.5688159	0.53957343	0.5369835	0.5493061	0.5352939	0.5604711
0.0	0.0577463	0.011256957	0.11856777	0.008724546	0.00016053388	0.0023654308	0.017514283	0.01886492	0.0016434602	0.00038443186
0.0	0.2286012	0.654635	0.3639161	0.23242575	0.044097494	0.29964074	0.2933018	0.4769795	0.2301988	0.29572728
0.0	0.0017752724	0.09552443	0.16334385	0.0015716748	0.0002074809	0.07409948	0.0012092711	0.036149237	0.00017353454	0.00021494059
0.0	0.15354289	0.0073535987	0.00054143666	0.0015320494	0.005167023	0.011502498	0.11712804	0.0012695319	0.009395332	0.007502652
0.0	0.12823163	0.5051749	0.42659464	0.361006	0.1308887	0.06327419	0.0397535	0.14661986	0.030047141	0.003273868
0.0	0.6697892	0.0491604	0.05985713	0.4073929	0.434626	0.48945108	0.14613457	0.12600377	0.45202628	0.0072355587
0.0	0.36348414	0.5681559	0.027644707	0.20126258	0.103214264	0.12634546	0.04391859	0.0382043	0.34566587	0.2628401
0.0	0.00178378	0.026796848	0.0077387006	0.00013899365	0.0020925615	0.0011270425	0.00035541895	0.0037520702	0.0040691174	0.00055414654
0.0	0.08890042	0.59663343	0.35282305	0.08408087	0.058204282	0.01714286	0.1307332	0.016527914	0.17665516	0.6091393
0.0	0.0017699398	0.033259977	0.0008282654	0.016590672	0.0003934295	0.0008195068	0.00016631735	0.0013935964	0.036817197	0.00064531213
0.0	0.013640145	0.6555449	0.0008231539	0.017318815	3.7091046e-05	0.04745382	0.024677603	0.01847723	0.0018011747	0.0121636605
0.0	0.19919914	0.30171457	0.23213041	0.48030046	0.22454755	0.16170335	0.37197357	0.22650766	0.25224018	0.39039394
0.0	0.69869953	0.003665885	0.011996567	0.0022732422	0.031701062	0.0074417624	0.058511842	0.0013457047	0.021347374	0.002333406
0.0	0.16668983	0.054298483	0.37083375	0.3626269	0.16811296	0.20253463	0.21406922	0.17526777	0.18950953	0.33130968
0.0	0.51653534	0.5282307	0.06878326	0.14644325	0.1562159	0.1330872	0.18731518	0.2849778	0.2840636	0.52384186
0.0	0.000609972	0.20787719	0.0068342458	0.0015330805	0.00011393244	0.004774862	0.00013898782	0.0005080456	0.00040844263	0.0043305275
0.0	0.012853422	0.67593503	0.10976372	0.29075	0.15832464	0.22854547	0.040527977	0.04523743	0.16142291	0.30266032
0.0	0.119869724	0.12192645	0.2015631	0.3135697	0.021250423	0.18759915	0.5096385	0.34733024	0.006082819	0.5097089
0.0	0.041472137	0.019204903	0.0022706632	0.009349806	0.0012568197	0.011355487	0.00011221302	1.5176591e-05	8.24018e-06	0.0026326277
0.0	0.15432431	0.0073534735	0.0005420679	0.001510948	0.0051567284	0.011529845	0.11798833	0.0012670743	0.009079728	0.007578525
0.0	0.0024296886	0.028391574	0.0015074895	0.00034255852	0.00056590536	0.019318616	8.2596656e-05	0.00023102158	0.0015730087	0.00050697237
0.0	0.002430781	0.02855657	0.0015157235	0.00033906056	0.0005668903	0.019391809	8.3149534e-05	0.00023042058	0.001567026	0.0005074641
0.0	0.5063992	0.024312459	0.0005693338	0.0010928613	2.2016808e-05	0.0030696895	0.00052642066	0.0005294931	0.0010071861	0.012570309
0.0	0.7555659	0.087131225	0.016781414	0.00090026995	0.001841814	0.052826617	0.010072133	0.004144413	0.020337326	0.0390598
0.0	0.00473808	0.2650532	0.008624031	0.29988828	0.07898725	0.28455624	0.13128589	0.18809739	0.0907086	0.0019327943
0.0	0.701169	0.6172181	0.0025777856	0.38182822	0.027821206	0.14233674	0.03632587	0.33482292	0.53651506	0.00077818386
0.0	0.0004170819	0.034238987	0.00080474437	0.0012174603	0.00019262695	0.029727124	0.048230205	0.0059110634	0.002375756	0.019373741
0.0	0.5511789	0.517707	0.0589636	0.20452978	0.03761146	0.020809902	0.05592026	0.14011624	0.48826298	0.3752853
0.0	0.016110726	0.013811384	0.13956858	0.0068301302	0.006049073	0.0015248241	0.003286191	0.0051368373	0.103807256	0.009234822
0.0	0.5627451	0.54464394	0.542576	0.5308825	0.5636466	0.53627366	0.5399532	0.5518353	0.5377842	0.56119096
0.0	0.01960749	0.020657562	0.0014152809	0.0028992526	0.019754125	0.7242311	0.0055660754	0.006275609	0.00054771965	0.006268937
0.0	0.10170559	0.18543419	0.41624472	0.36931968	0.34789866	0.2724159	0.23428665	0.27799803	0.0056453175	0.40352893
0.0	0.0002468221	0.01119644	0.0017891967	0.0029343264	0.016040508	0.07273457	0.0030276868	0.0017309117	5.105043e-05	0.0027158996
0.0	0.011489282	0.00535392	0.00040054962	0.022157758	0.0025410312	0.034610942	3.85185e-05	0.00017672425	0.00020828108	0.0002630913
0.0	0.5654357	0.5420315	0.5455517	0.5259024	0.5642347	0.53525984	0.5390618	0.5504387	0.53698564	0.5614111
0.0	0.0016325123	0.047326054	0.013342995	0.00025532197	0.0003651844	0.103910886	0.004754724	0.0016985573	0.0011987803	0.0020779655
0.0	0.00086155056	0.017825164	0.0006756499	0.0028105567	1.8316534e-05	0.0024291421	0.0008296599	0.00047032157	0.00033101943	0.0023428113
0.0	0.0016454557	0.15989734	0.0014235474	0.000118329204	0.006838147	0.0038409927	0.0008908759	0.007935903	7.211268e-05	0.0001377631
0.0	0.5648061	0.5437903	0.54345566	0.5240768	0.5638811	0.5356497	0.53271127	0.5486276	0.5359381	0.5596362
0.0	0.00012709235	0.028688405	0.00054110365	0.0014909946	1.0823545e-05	0.00056494283	0.00022927225	0.00461981	0.00023982127	0.0047116606
0.0	0.0014688665	0.19274056	0.013470138	0.36837482	0.002525086	0.017032746	0.0045933514	0.0019670406	0.00061609753	0.0033368436
0.0	0.56483316	0.5434993	0.5469513	0.5303703	0.56359917	0.53533185	0.5362503	0.55259466	0.5384306	0.55912864
0.0	0.022147914	0.10510841	0.010164562	0.0031791122	0.008026799	0.0039340784	0.00082017196	0.0035526794	0.012358546	0.008452115
0.0	0.0020336572	0.3970471	0.003884897	0.043090772	0.0024212883	0.022851292	0.016201511	0.37454265	0.064819105	0.12191828
0.0	0.00012980895	0.029604122	0.00055229623	0.0015406082	1.1093389e-05	0.0005790391	0.00023690547	0.0047441237	0.0002481035	0.004906388
0.0	0.0014562523	0.19492644	0.01331846	0.3621473	0.0025476157	0.01726705	0.004632551	0.0019748434	0.0006255017	0.0033210672
0.0	0.013370336	0.006928243	0.0024428698	0.021306911	0.0004967061	0.01443436	0.00038325306	0.010608503	0.00030920678	0.10016326
0.0	0.009040233	0.027037436	0.010688149	0.018384902	0.0003888558	0.00694841	0.00037964396	0.0021812506	9.314913e-05	0.0008810296
0.0	0.0002659469	0.005567498	0.4435467	0.0073951622	8.41852e-05	0.0063383994	0.020362085	0.0036935986	9.118036e-05	0.009638758
0.0	0.047541555	0.5454113	0.3106125	0.13261215	0.04778105	0.076164015	0.32288688	0.28101194	0.0057373303	0.17747858
0.0	0.059845336	0.55857754	0.24235696	0.17205851	0.5508919	0.3953838	0.448635	0.17454818	0.0058438517	0.0067341942
0.0	0.68767333	0.6032691	0.44557506	0.4447303	0.20725162	0.22873831	0.22538474	0.206074	0.014585977	0.48646516
0.0	0.009144265	0.004985211	0.00065726176	0.0021968777	0.0001337044	0.05740735	0.00075439166	6.4268286e-05	0.0019565234	0.00035383928
0.0	0.021172183	0.22768714	0.20992762	0.33946425	0.047150478	0.24728817	0.2060114	0.043757454	0.48963964	0.07139274
0.0	0.015453349	0.014849063	0.016235588	0.008303346	0.0012936069	0.019261327	0.0080078645	0.010827285	0.09386255	0.048508525
0.0	0.002909831	0.009134999	0.0004870403	0.0010617565	0.0005419948	0.0002790393	0.00017533884	0.0009662423	0.0012626564	1.8089991e-05
0.0	0.0010526818	0.019899393	0.0005979508	0.0026687891	0.0021284157	0.019708246	0.0016385255	0.025316777	8.660513e-05	2.2880391e-05
0.0	0.0009954623	0.019433165	0.0005884593	0.0025912456	0.0019941858	0.018920815	0.0015691007	0.023184195	8.289895e-05	2.1743363e-05
0.0	0.0009910685	0.019685578	0.00058455014	0.002598512	0.0019865315	0.018916896	0.0015551043	0.022981556	8.24856e-05	2.2059387e-05
0.0	0.00033780545	0.0012406405	0.00073209166	0.0022489221	0.003660436	0.0015377209	0.0003526601	0.0047853924	0.00042166692	0.013815516
0.0	0.00032021586	0.0011799459	0.0006849598	0.0021842064	0.0034400779	0.0014872596	0.00033702652	0.0044560474	0.00038945756	0.013101268
0.0	0.00031898913	0.0011773446	0.0006856756	0.0021939292	0.003434554	0.0014685126	0.00033617104	0.0044442993	0.00038894685	0.013287159
0.0	0.00068770465	0.0152540505	0.071752466	0.022787606	0.0013332246	0.0026939383	0.008800234	0.009895349	0.0024181022	0.02325808
0.0	2.7591943e-05	0.06234974	0.008284434	0.0066948165	0.00013986474	0.00012371952	0.0009503732	0.0027570913	0.0003458706	0.00088710984
0.0	2.642935e-05	0.060107764	0.0078014443	0.006411863	0.00013317457	0.00011984459	0.0009081058	0.002567354	0.00032913388	0.00084225053
0.0	2.6349422e-05	0.06098579	0.0077451887	0.0064491075	0.00013303774	0.00011855781	0.00090622244	0.002548944	0.0003272681	0.0008546325
0.0	0.009468238	0.065541975	0.00422562	0.003993124	0.001556874	0.010928289	0.0054819593	0.011157578	0.008440689	0.0021187337
0.0	0.004424121	0.009294856	9.671662e-05	0.014042895	0.00057036924	0.003594798	0.00028463596	0.030705266	1.5070382e-05	0.003348249
0.0	0.004311092	0.00884991	9.302379e-05	0.013544719	0.0005458645	0.003487903	0.00027386367	0.028272608	1.4490731e-05	0.003148346
0.0	0.004305371	0.008942392	9.3331844e-05	0.013669648	0.000545325	0.0034414106	0.00027171025	0.028020557	1.445559e-05	0.0032049883
0.0	0.0005661937	0.05612219	6.0404014e-05	0.1404517	0.00028370073	0.0021640873	0.0003296646	0.00021187402	0.0007184863	7.1637965e-05
0.0	0.57225364	0.5467778	0.5477839	0.53356725	0.5719799	0.53766733	0.54053164	0.55314016	0.535096	0.56204057
0.0	0.57083666	0.547054	0.54755235	0.5337167	0.5699159	0.5368331	0.54109854	0.55391943	0.535336	0.56316394
0.0	0.5641451	0.5434295	0.5480164	0.5283887	0.5610443	0.5381651	0.5394865	0.5513133	0.53626144	0.5581995
0.0	0.0009305723	0.011691181	0.009132936	6.232394e-05	0.005733271	0.002155936	2.0698059e-05	5.9621078e-05	0.00029962492	0.0011506178
0.0	0.033271424	0.49228805	0.07003259	0.110541314	0.3829546	0.27089462	0.01107499	0.2706894	0.062197324	0.45026574
0.0	0.0035403362	0.14872186	0.34370217	0.0129004195	0.5242285	0.17262287	0.0034983049	0.013765075	0.14266008	0.018931692
0.0	0.006007985	0.041303888	0.018231578	0.0030313246	0.0010753691	0.008093252	0.0028265195	0.0030560556	0.00042734723	0.030548926
0.0	0.00484566	0.20337814	0.44822854	0.13187239	0.17229652	0.24147134	0.07373232	0.075412326	0.06339539	0.2520416
0.0	0.0053131226	0.0007515824	0.00063160184	0.00018584103	0.00026536183	0.014630428	0.0060882783	0.00031839756	0.00060575607	1.8901286e-05
0.0	0.10702598	0.0053974283	0.00021488384	0.0005175469	6.506706e-05	0.00015123188	0.37755466	0.00074898987	0.00031748184	0.0031903943
0.0	0.0073748683	0.0056138816	0.0002562467	0.01862462	0.00012580857	0.012136235	0.0012335153	0.0006679543	0.001221823	0.0013308642
0.0	0.039330702	0.0016671735	0.0002770569	0.0025804401	0.00042365064	0.015870767	0.0031102055	0.00046813302	0.00044472385	0.0006803854
0.0	0.10870954	0.0070849806	0.015273809	0.0017107738	0.000118549324	0.000897897	0.00020994994	0.00027214838	0.00048307554	0.008630761
0.0	0.0029445677	0.003426652	6.6560955e-05	0.00036881265	0.0002558144	0.01350497	0.0036083076	0.00021505519	0.0014315029	0.0071382723
0.0	0.009774908	0.0006334272	0.011822837	0.002190708	0.00013927756	0.0018729086	0.0018892131	0.0003537177	1.4861877e-05	0.003281838
0.0	0.57281107	0.5532326	0.54951966	0.5327182	0.5737354	0.5446061	0.5428268	0.5589051	0.5401339	0.5628595
0.0	0.015087813	0.004411726	0.15576032	0.00014322312	0.0038783262	0.100727566	0.004133986	0.0012223142	0.0023288415	0.00019895061
0.0	0.2112275	0.060274713	0.009726252	0.0015883091	0.00034552105	0.0005554484	0.035364445	0.007376757	0.0009691447	0.008931359
0.0	0.002221289	0.043535326	0.0067890314	0.2143216	0.00031265843	0.014429423	0.00069643935	0.036471047	0.014127428	0.0054757264
0.0	0.016099013	0.019573305	0.007663191	0.0034960464	0.032187305	0.06674466	0.0010854407	0.0031420174	0.005217806	0.0016681539
0.0	0.33054438	0.02770906	0.084172994	0.0043931226	0.0024870867	0.0044794683	4.4087457e-05	0.0018027415	0.0023508833	0.048930723
0.0	0.0024780887	0.013240958	0.005960391	0.024025846	0.00039111177	0.35948732	0.0031851775	0.007188814	0.0065018763	0.00037627236
0.0	0.0029025658	0.0063409945	0.012971167	0.0031191055	0.0030209352	0.009610105	0.005337025	0.006349644	0.0032640302	0.0013379608
0.0	0.009028869	0.011528579	0.021589572	0.0058585526	0.0032054377	0.049350787	0.016621253	0.005438878	0.0001006253	0.0024503493
0.0	0.14139289	0.01987271	0.014333998	0.0007949762	0.0004696791	0.012600103	0.01766604	0.006975175	0.009754082	0.0009254819
0.0	0.000982474	0.084733225	0.004796649	0.0031883721	0.0025161493	0.029077925	0.0059330575	0.0070451205	0.007960123	0.0022657835
0.0	0.0027725538	0.096101224	0.015724935	0.003496502	0.00038853643	0.026107311	0.0056242216	0.022622552	0.0006235883	0.033767927
0.0	0.16751476	0.028025841	0.007916454	0.009760684	0.0039626183	0.018026328	0.00080045266	0.07391091	0.0032746426	0.0034026045
0.0	0.06679039	0.03972958	0.048000358	0.02505724	0.02036228	0.028543346	0.0008171947	0.0049152966	0.017527621	0.01433474
0.0	0.5698849	0.5453721	0.5491874	0.52849656	0.5684334	0.54165685	0.5461813	0.54918575	0.5368822	0.56557137
0.0	0.0031245574	0.006358257	0.009514277	0.0008215972	0.012110011	0.12316239	0.004374448	0.0022103556	0.042880323	0.0205013
0.0	0.0018948249	0.004679259	0.044613957	0.002499734	0.004950919	0.0033377032	0.0019226538	0.004025731	0.0007280643	0.069439486
0.0	0.03160673	0.027711822	0.017897872	0.006047545	0.00078996836	0.07829497	0.0028463968	0.0037438942	0.00549361	0.0069809402
0.0	0.5652961	0.5473703	0.5479719	0.528494	0.5680936	0.53936875	0.5382331	0.5495933	0.53699744	0.56573665
0.0	0.058301542	0.72764707	0.006882151	0.058510754	0.4532224	0.6148652	0.10489014	0.31224477	0.19578555	0.36429337
0.0	0.018747767	0.03466928	0.006068861	0.0024808662	0.0012615871	0.0025509463	0.0047488427	0.0107606705	0.0035449886	0.0009846311
0.0	0.5621824	0.546963	0.5474027	0.5311798	0.56321096	0.54049796	0.5388935	0.5475549	0.5358641	0.5661552
0.0	0.0011729621	0.010570563	0.007384501	0.0017207289	7.172047e-05	0.018961096	0.10692651	0.00079575344	0.00030978068	0.09791454
0.0	0.0064752195	0.018248126	0.00057230133	9.819552e-05	0.0037097388	0.052338835	0.0035403562	0.00023091453	0.00012397472	0.0013943061
0.0	0.56488615	0.5459799	0.5505314	0.5315168	0.56583476	0.5397917	0.5406865	0.55060786	0.5360786	0.5612544
0.0	0.0005114724	0.45460984	0.0028327936	0.0021852062	0.00050551485	0.0039246483	0.015144882	0.002564242	7.768427e-05	0.005487023
0.0	0.004199924	0.0065327194	0.04916134	0.00034032582	0.00014453483	0.0018705372	0.0013326609	0.006139204	0.011322216	0.052626513
0.0	0.00062480784	0.034347065	0.0006921108	0.0024163176	0.014901456	0.0015540266	0.0012456991	0.001026013	0.00027288342	0.0037432844
0.0	0.0032855645	0.0047628563	0.13661414	0.09553651	0.0001297884	0.0486026	0.02043931	0.012028849	0.008167014	0.0028304912
0.0	0.5655819	0.54447347	0.5473293	0.5300975	0.56646544	0.5412766	0.5418038	0.55176467	0.5350386	0.5549393
0.0	0.56452656	0.5402114	0.5499996	0.52535295	0.56962323	0.53847015	0.5352511	0.54907733	0.53205466	0.55905515
0.0	0.000913855	0.017805891	0.010393796	0.0033595308	0.0062513817	0.026684515	0.0017427199	0.0045619025	0.005442862	0.0056661856
0.0	0.22901686	0.73840857	0.26250377	0.45349	0.013262987	0.510101	0.03812966	0.09552039	0.34163058	0.24513729
0.0	0.015989816	0.010822583	0.011699652	0.0057908967	6.750696e-05	0.019338863	0.0028910334	0.002890345	0.018536218	0.0032143279
0.0	0.18989749	0.6200401	0.11003595	0.24824859	0.08035951	0.4708249	0.13593927	0.31219718	0.096762076	0.098808356
0.0	0.5657553	0.5421699	0.54585904	0.5335964	0.56812066	0.541079	0.5380277	0.55067134	0.5368371	0.5592602
0.0	0.002152115	0.010185183	0.008203429	0.054742247	0.0004889649	0.0010646705	0.0024059503	0.07775536	0.012452849	0.0007686258
0.0	0.05866237	0.6029634	0.016567193	0.057453535	0.059837606	0.32594687	0.68324286	0.22362384	0.47542813	0.0080646
0.0	0.56862074	0.54830545	0.5483257	0.5336791	0.5713968	0.53820175	0.54246026	0.55380416	0.53763634	0.56382465
0.0	0.5036605	0.396412	0.41729447	0.30474862	0.005025287	0.19461632	0.43871188	0.3009958	0.034282506	0.09045089
0.0	0.003029357	0.03939612	0.019993493	0.0021701842	4.6703648e-05	0.0015412215	0.000623361	0.025155058	0.00873867	0.004682009
0.0	0.0007628814	0.0015528514	0.004744794	0.0019460078	0.0002255961	0.037022594	0.09408792	0.00016800176	0.28222528	0.0001839883
0.0	0.5628636	0.54351825	0.54631424	0.53263724	0.56096035	0.5361274	0.5362917	0.55288255	0.5364566	0.5623019
0.0	0.031152228	0.0044690864	0.024568975	0.028533634	0.001582519	0.04077352	0.0014012547	0.028211212	0.0017180559	0.0020820412
0.0	0.0024036225	0.04154101	0.0005175718	0.0009525393	0.0007874641	0.04720372	0.00014094355	0.0009758352	0.0006245269	0.00056461606
0.0	0.08139679	0.0073631173	0.053518064	0.17273767	0.0002774783	0.059073113	0.0038123364	0.022138534	0.004248656	0.0042053116
0.0	0.0049073077	0.084687196	0.0054713185	0.0047980263	0.0003377702	0.009308672	0.0018730611	0.012909695	0.00074139953	0.003896055
0.0	0.007487864	0.7343359	0.03501783	0.8195101	0.18464047	0.42161533	0.042671077	0.5338525	0.14363496	0.024838632
0.0	0.006101407	0.30870375	0.030533867	0.0023932674	0.016975185	0.016729856	0.013297748	0.011991889	0.0070858863	0.0019338045
0.0	0.009093003	0.038872425	0.0011782225	0.012125475	5.2223077e-05	0.010287394	0.0047683427	0.00044907033	0.00010659473	0.000121134966
0.0	0.0004981117	0.002793699	0.083497904	0.0012692048	9.025707e-05	0.0027127862	0.0021774254	6.6531575e-05	3.703227e-05	0.0016896396
0.0	0.57974905	0.55694175	0.5515017	0.5368581	0.5728745	0.54266673	0.54927933	0.5600144	0.5459711	0.56774914
0.0	0.0033804367	0.0046264892	0.035508193	0.00056570093	0.002461119	0.0005873403	0.023090817	0.00016102691	0.0006738899	0.00012125007
0.0	0.0071649863	0.0004130343	0.005192798	0.0015136409	0.00095346314	0.0038372597	0.006653131	0.00026334426	0.010251142	0.0010841985
0.0	0.2193736	0.31663033	0.45946738	0.34840435	0.06480151	0.1808491	0.21538919	0.12982894	0.0061863083	0.5132177
0.0	0.055804532	0.05775138	0.004404531	0.004587782	0.0002291586	0.0021922605	0.0012253065	0.0012740927	0.0019392753	0.00011762217
0.0	0.22986415	0.027576087	0.10323018	0.0013260406	0.0012829504	0.0023639007	0.044211544	0.004995148	0.0022505503	0.00016341981
0.0	0.52607864	0.5073555	0.0087211495	0.14833106	0.14912996	0.27663323	0.14750159	0.051109925	0.2959006	0.020664928
0.0	0.002382039	0.034798514	0.14548863	0.035092324	0.00015785264	0.00803133	0.03728442	0.0019015066	0.0020110684	0.009816693
0.0	0.003455963	0.0019956944	0.009532453	0.0002851349	0.00035584072	0.01705649	9.963801e-05	0.0045021973	0.00015019029	0.002816703
0.0	0.0005456229	0.06120414	0.005393311	0.00027389842	3.5437737e-05	0.0918705	0.0009587649	0.0016309588	0.0014404024	0.004602375
0.0	0.0849124	0.22842897	0.35260415	0.2562671	0.20964438	0.0999679	0.033051644	0.11732831	0.27421567	0.01885259
0.0	0.0072530205	0.6440793	0.07641377	0.22684477	0.12586352	0.17680784	0.3121978	0.1200965	0.19247814	0.0312517
0.0	0.22666371	0.026607232	0.098148145	0.001272261	0.0012460741	0.002293696	0.04168177	0.004924868	0.0021529624	0.00015800293
0.0	0.013368318	0.21985777	0.013320176	0.0040915366	7.80537e-05	0.0007083721	0.012782478	0.0011034822	0.001075386	8.1470986e-05
0.0	0.0040315283	0.29590937	0.0030594321	0.0056429068	0.000218678	0.0006235681	0.00023328105	0.0020669233	5.653275e-05	0.0007111693
0.0	1.2989588e-05	0.0010939415	0.0022432373	0.00030568973	0.0065879985	0.00032680476	0.0001601831	0.00019911611	4.471141e-06	0.0017568157
0.0	0.0008949588	0.001217894	0.013894668	0.002980412	0.0057546236	0.08057938	0.0028560734	0.000848223	0.00010361265	0.027553398
0.0	0.0009110703	0.0012346874	0.013959345	0.002994928	0.0057470086	0.081328236	0.0028784478	0.00085825473	0.00010386946	0.02720241
0.0	0.571842	0.5470908	0.5471085	0.5353405	0.5709485	0.5377648	0.5400824	0.55453616	0.53368145	0.5614428
0.0	0.56396085	0.54653615	0.54459363	0.5280251	0.5678394	0.5403741	0.5383224	0.55062157	0.53399795	0.56276923
0.0	0.1189526	0.012295782	0.014940166	0.009325066	0.00011045613	0.0047395285	0.016861347	0.0024056449	0.0062397006	0.013671809
0.0	0.1186546	0.012430656	0.014862065	0.009378005	0.00011086513	0.004757421	0.016720986	0.0023819674	0.00627343	0.013582591
0.0	0.0016650391	0.0073705195	0.0022610698	0.0027684486	4.981738e-05	0.002998815	0.0029928815	0.00010727712	0.0029476434	1.6272059e-05
0.0	0.00021155126	0.028469473	0.0029473368	0.0009845195	0.002013515	0.045657095	0.0022443251	0.00027198912	0.00013923933	1.9459874e-05
0.0	0.0026929239	0.3647967	0.07764706	0.14262468	0.45900849	0.3778819	0.18644549	0.10575294	0.014368182	0.03893145
0.0	0.562723	0.5428672	0.5441529	0.5297648	0.5624582	0.53634596	0.541921	0.5507893	0.5372227	0.5600193
0.0	0.0016645002	0.0052310275	0.003409064	0.0020016504	0.001752954	0.0007087242	0.00046968562	0.0033657663	0.0007805073	0.0031252587
0.0	0.0010032343	0.13615045	0.0007514585	0.0024163246	0.0013366434	0.00027714067	0.0002648384	0.0019210753	0.00013022439	0.000120187804
0.0	0.06360473	0.5286259	0.013066688	0.10335748	0.33603618	0.5396392	0.2198721	0.42030236	0.004942425	0.014497378
0.0	0.00094470184	0.13289158	0.0007157179	0.0023044916	0.0012668497	0.00026860062	0.00025230146	0.0018531572	0.00011871164	0.00011350378
0.0	0.44343928	0.93419355	0.03255936	0.38135624	0.01534535	0.08805972	0.11841881	0.21967044	0.0044047884	0.027229257
0.0	0.00037515094	0.010009185	0.0015552525	0.0012192833	8.779863e-05	0.00032683436	0.33070433	0.008531708	5.1625128e-05	0.013368865
0.0	0.00041979554	0.0005144606	0.00050470844	0.0003685958	0.00017694311	0.000254005	0.006817572	0.00027225114	7.797559e-05	0.0011514785
0.0	0.5670038	0.54778147	0.5476526	0.5303552	0.56774235	0.5394201	0.5419791	0.5440067	0.53806895	0.55919874
0.0	0.0015169921	0.028083913	0.013234107	0.019385386	0.00017240923	0.004086096	0.09442817	0.0057352018	0.002139972	0.023023896
0.0	0.011247031	0.020409869	0.0028369466	0.0020845255	0.00037522658	0.004762621	0.016823543	0.008479332	0.017291682	0.0008405733
0.0	0.0002592079	0.0052187294	0.0004396281	0.0011437273	0.00022801156	0.00090205163	0.0026778916	0.002370953	1.5367292e-05	0.000234485
0.0	0.004483089	0.0023900033	0.0073625348	0.00045209622	0.0001405455	0.0009657412	0.0007028084	0.001063331	0.00031821427	0.0011040632
0.0	0.012903626	0.018895429	0.0037352003	0.0019150157	0.0002623201	0.023639133	0.00034777125	0.004516633	0.0030613265	0.022108965
0.0	0.012837574	0.018623833	0.0036756194	0.0019092344	0.00025894115	0.023630464	0.00034717165	0.0044624424	0.003051027	0.021526543
0.0	0.003324535	0.0049458593	0.00021728696	0.00024693794	0.00029922297	0.019789303	0.00025454027	0.00036361278	0.001037899	0.0020511262
0.0	0.024582352	0.6840972	0.0019893355	0.17838493	0.04701589	0.37542865	0.43808508	0.08471085	0.29386875	0.18276332
0.0	0.003093394	0.004819932	0.00020285888	0.00023926698	0.00028425278	0.018716218	0.000244435	0.00034925342	0.0009794029	0.0019203997
0.0	0.024170253	0.012458961	0.00083793025	0.33129728	0.0014612052	0.0024425245	0.0006785816	0.0003658998	0.0002828408	0.0006639074
0.0	0.0008096047	0.12443467	0.003073254	0.00032419592	0.0036700547	0.0035909126	0.00036195578	0.001122969	7.279545e-05	0.00015344618
0.0	0.008913545	0.017188288	0.013802528	0.0020375184	0.010337149	8.2352846e-05	0.00028269255	0.002938568	9.575325e-05	8.448018e-05
0.0	0.06588054	0.032216076	0.0011684536	5.803308e-05	6.941631e-05	0.00012160797	0.004452901	0.000115821895	3.7468813e-05	9.873871e-05
0.0	0.027785927	0.02779557	0.03634851	0.0015640514	0.0003883283	0.06986576	0.002550233	0.031405613	0.0011328867	0.01652689
0.0	0.58798367	0.82436997	0.0027810468	0.016255783	0.13693957	0.008218566	0.40745094	0.052073803	0.11009524	0.096467346
0.0	0.0011855367	0.22844131	0.3634749	0.8014205	0.1972208	0.07367586	0.5553577	0.33358508	0.10458739	0.012752894
0.0	0.00097424805	0.014078855	0.005826654	0.00044638108	0.00090977736	0.0005067299	0.001228463	0.00027472145	6.3689964e-05	2.0751006e-05
0.0	0.06941769	0.0064191218	0.001902581	0.004780342	0.000117619355	0.013088499	0.048897956	0.0030288901	0.0023905265	0.005573352
0.0	0.5632907	0.54373205	0.5482047	0.5276639	0.56288403	0.5404108	0.5362827	0.5527896	0.5350492	0.55884695
0.0	0.0009463383	0.0019750728	0.00048715636	0.065572	0.0004606924	0.00046336377	0.0017537518	0.0034865376	0.0011439977	0.00028304153
0.0	0.013107941	0.006653065	0.0008474571	0.045225482	0.002390026	0.003927169	0.011364521	0.020479025	0.000870192	0.013923555
0.0	0.0011482812	0.000661	0.0002787396	3.368961e-05	5.9667316e-05	0.0034632026	0.0002850895	0.017356437	0.04004195	0.0010465203
0.0	0.0011533716	0.0006403588	0.00027552724	3.3029133e-05	5.8243535e-05	0.0034510707	0.00027852604	0.01652046	0.037651848	0.0010198238
0.0	0.5248774	0.182643	0.15912564	0.010777529	0.02145627	0.3300836	0.040455386	0.30138808	0.012975638	0.06943623
0.0	0.50090224	0.39697653	0.010021544	0.00042034814	0.0010683994	0.0069141313	0.0044979337	0.0050591724	0.0017649073	0.09417288
0.0	0.004148268	0.001330294	0.00014918148	2.4668456e-05	0.0023981552	0.004344838	0.0025815952	0.0007991654	0.00020659436	0.00059962133
0.0	0.021692982	0.0021880588	0.005538654	0.0003298029	0.0011209565	0.0041210908	0.025980486	0.004795372	0.0075234952	0.002505493
0.0	0.0011194663	0.00064605643	6.426344e-05	0.00043911522	6.431556e-05	8.793504e-05	0.024102775	0.00011541926	0.001747127	0.0034312406
0.0	0.002069044	0.09773541	0.01168298	0.004139956	0.0009958384	0.0008496317	0.00040387522	0.0010343362	0.00085383485	0.037907895
0.0	0.5719527	0.5466817	0.54382735	0.5323157	0.5698617	0.5381937	0.53803676	0.555098	0.53604674	0.562955
0.0	0.0032937934	0.5904645	0.0030961186	0.1640472	0.018933207	0.040147513	0.11206975	0.22786164	0.04535759	0.57342434
0.0	0.0012336334	0.015221565	0.0044250092	0.006609573	0.00027692068	0.0036314516	0.0063827424	0.004969342	0.0011605733	0.007434961
0.0	0.0004790547	0.015444973	0.00041111454	0.027868744	0.0007520614	0.0031386977	0.0042092474	0.0031174794	3.979627e-05	0.0011920417
0.0	0.0059109144	0.3452986	0.023151837	0.3499286	0.011341577	0.050339114	0.20256521	0.07418072	0.399845	0.054114304
0.0	0.0008510829	0.0113992635	0.015763285	0.016236532	0.0001959968	0.0023383487	0.002517459	0.001399683	0.0065211058	0.041407578
0.0	0.0002617455	0.012911792	0.015839547	0.005860847	0.00012621122	0.0009681494	0.001309262	0.000104842075	0.0070079453	0.00026154492
0.0	0.00025792894	0.012993739	0.015859406	0.005845758	0.0001263321	0.00097478565	0.0013069254	0.00010409871	0.0070414785	0.0002622693
0.0	0.00026061595	0.012949708	0.015671413	0.0058420678	0.00012688407	0.000980991	0.0013001547	0.00010475313	0.006952728	0.00025893695
0.0	0.060058597	0.3672276	0.06443218	0.40141633	0.04899395	0.2733219	0.09434963	0.49298877	0.47035667	0.5464558
0.0	0.073041186	0.011149154	0.019447207	0.11980589	0.029988399	0.014825561	0.03697629	0.0022204502	0.007261148	0.018440291
0.0	0.002407798	0.015341862	0.004738033	0.004100887	0.0032535892	7.367925e-05	0.00012695414	0.030227019	0.00015170315	0.0009252129
0.0	0.03639877	0.05905457	0.0045902543	0.0071801376	0.004243102	0.0003208833	0.00017913776	0.07568279	0.00085649494	0.0037339425
0.0	0.09394887	0.8408187	0.10241529	0.47357777	0.6351428	0.10993279	0.30777737	0.08801914	0.20957251	0.032192506
0.0	0.008676421	0.13679579	0.009072532	0.0003768769	0.001004149	0.0005881677	0.0032059983	0.00027001614	4.528778e-05	4.9087368e-05
0.0	0.0064519714	0.045556847	0.021010652	0.006225628	0.008523484	0.00029199076	0.00015229057	0.0029328899	0.00024277967	0.0004565539
0.0	0.020005273	0.20055848	0.0022426674	0.38494313	0.55603945	0.1132923	0.4415819	0.2966953	0.05311993	0.009285429
0.0	0.007223727	0.3406549	0.009360806	0.0005371115	0.0023333249	0.0036318242	0.0047196927	0.0007130927	0.00016126539	0.0007566513
0.0	0.002413834	0.81720704	0.29504123	0.42449316	0.31006035	0.11444755	0.096557274	0.015919182	0.005061206	0.08007375
0.0	0.0056079193	0.0027503723	0.0008033989	0.0009067925	0.03360787	0.01250072	0.0021895387	0.00012018873	0.0058421344	0.00045907195
0.0	0.005598429	0.0027727303	0.0007902842	0.0009148119	0.03359734	0.012566381	0.0022079623	0.000119834425	0.005790057	0.0004587395
0.0	0.00010440072	0.0012846446	0.01747292	0.0017089499	8.6136395e-05	0.00013031781	6.0786722e-05	0.00050413	1.4058145e-05	0.00012116522
0.0	0.00018700743	0.00587773	0.0019798768	0.0013366522	6.767564e-05	0.0061735106	0.00025518227	0.00029647167	0.00019695934	0.0016777487
0.0	0.0013184248	0.15510266	0.017498119	0.23358887	0.025356276	0.008766301	0.033217426	0.101350896	0.010604516	0.014851107
0.0	0.01067245	0.43640164	0.00025488393	0.15616629	0.1971297	0.48994827	0.26696053	0.23893082	0.2729023	0.5786177
0.0	0.015842611	0.029752383	0.0037756555	0.0005682893	6.6910725e-05	0.00041993542	0.0005334088	0.0033057951	0.023575557	0.000944122
0.0	8.8155684e-05	0.033058036	0.0016843989	0.00027962544	0.00046742448	0.000217236	7.831323e-05	0.0011078723	0.0002083955	0.00015313791
0.0	0.0015614437	0.0041263895	0.006706414	0.0052467794	0.0002260739	0.007546552	0.0010151356	0.010482555	0.006112387	0.0019218626
0.0	0.5670843	0.54521954	0.54598993	0.5309281	0.56185466	0.5388688	0.5373367	0.5525358	0.534068	0.5563834
0.0	0.43803608	0.0053907433	0.010984322	0.0009876818	0.004550043	0.025270674	0.0013232663	0.060109466	0.016077682	0.0034696928
0.0	0.060066875	0.0062369253	0.013883219	0.007423308	0.0036028908	0.1657725	0.0013691129	0.022786273	0.0022916845	0.00083096814
0.0	0.016224092	0.008023835	0.0012783951	0.00038611866	0.033015613	0.00034376667	0.00074273185	3.1706557e-05	0.00018787051	0.0038691412
0.0	0.050029203	0.03615129	0.17513837	0.04949949	9.763232e-05	0.01325691	0.006305153	0.012153976	0.03240856	0.007734349
0.0	0.12404065	0.0024182561	0.0046718386	0.0033228036	0.005175076	0.069503434	0.0076631946	0.004959672	0.005307838	0.0034217022
0.0	0.028661039	0.0018996829	0.002478407	0.004557639	0.0028938942	0.011106589	0.0010516228	0.00043687504	0.010100704	0.0033722473
0.0	0.008537612	0.40265638	0.01401564	0.0009137118	0.0017920622	0.02928741	0.005024837	0.0020984136	0.050246403	0.18142726
0.0	0.005519415	0.025742209	0.00047490725	0.0072288723	0.002061766	0.01141319	0.00071658427	0.0007854702	0.036093183	0.0003218821
0.0	0.00766824	0.015736453	0.0016647142	0.0017219072	0.0005757866	0.04905913	0.0021385623	0.0044547766	0.05007617	0.0011328609
0.0	0.0015468798	0.0317369	0.015347028	0.005490902	0.0028186014	0.0044440655	0.06553701	0.7351631	0.0024245798	0.0045056716
0.0	0.0022474944	0.0014139801	0.009678558	0.00013861657	0.007969426	0.012617201	0.00060868537	0.0010448497	0.0008793938	2.5550646e-05
0.0	0.05164563	0.043724723	0.0035252906	0.00016366871	0.00015816528	0.0001322156	0.0059132073	0.0013341111	0.0004202025	0.00018307482
0.0	0.005518297	0.009336187	0.00039135548	6.562915e-05	0.00018418753	0.0029544719	0.011137662	0.0008017523	0.00046067327	0.0010068719
0.0	0.00044731647	0.042345274	0.0035212126	0.0058731507	0.0014029999	0.013432854	0.00010116814	0.0014983211	5.969424e-05	0.002380906
0.0	0.0003387155	0.006709772	0.002505288	0.006202753	0.0054214126	0.00090108265	0.0009999921	0.00079348905	1.0736469e-05	6.0669452e-05
0.0	0.01564448	0.34953868	0.0045840424	0.00065450504	0.00720758	0.0033325693	2.1930515e-05	0.0002078605	0.00088133616	0.0050552734
0.0	6.9781076e-05	0.0040617962	0.0002389166	0.41601554	0.00047265322	0.002113888	0.00022837991	0.004953337	0.0013846265	0.00025588294
0.0	0.00079290173	0.003486569	0.0028973785	0.010934929	2.7858458e-05	0.014792973	0.00015067139	0.003727546	0.0002951965	0.00012546881
0.0	0.005413279	0.06793823	0.005399599	0.011170866	0.029663391	0.0009083313	0.006130063	0.0020613903	2.5923959e-05	0.00019662442
0.0	0.0016968005	0.0027501502	0.051608462	0.00031261554	0.00014270755	0.0008435758	0.00010435653	0.0010870617	0.00025813287	0.00056864554
0.0	0.0004104821	0.041112565	0.0007090745	0.00010985519	0.0011478935	0.0023463895	0.0023921214	0.0008369185	0.000994664	0.0002492425
0.0	0.0018510363	0.09173253	0.010547503	0.0023435915	0.0004863108	0.023573602	0.0015296967	9.561137e-05	9.596157e-05	0.008757996
0.0	0.17114478	0.02791243	0.0080752075	0.009805159	0.0039805872	0.01839725	0.00083667325	0.07333278	0.0032954297	0.00347955
0.0	0.0692985	0.038406573	0.04867107	0.02570863	0.020611053	0.029086845	0.0008444303	0.0048358566	0.01769593	0.01467551
0.0	0.5671252	0.54995304	0.5495153	0.53225195	0.5689771	0.5415439	0.54425275	0.55384654	0.5369509	0.5647343
0.0	0.0002560699	0.0049237674	0.00093418435	0.00065078674	0.00044396435	0.022493305	0.0016356457	0.00087594165	0.0045701405	0.0037747372
0.0	8.062186e-05	0.003854042	0.00015406062	0.00033781675	5.511986e-05	0.005316097	0.0004961783	0.00014361615	1.177432e-05	0.0002241747
0.0	0.020808391	0.0038111056	0.0058787554	9.149845e-05	1.3565195e-05	0.0033898943	7.706978e-05	0.010895131	8.1642786e-05	6.7309615e-05
0.0	0.0005564383	0.0059655597	0.00086716836	0.010340598	0.00040102928	0.0024773334	0.011191643	0.0008582919	0.0009401812	7.408796e-05
0.0	0.005248425	0.005287866	0.00018971815	0.0014521221	0.00013205092	0.0029058575	0.0057262867	0.00046386602	0.00040440614	3.0307092e-05
0.0	0.008122181	0.0031326134	0.004954011	0.0006523224	0.000109412875	0.003657481	0.0103188865	0.00030324678	0.0008784796	0.0011826397
0.0	0.0053728535	0.0080861235	0.0002502192	0.002931641	0.00056938664	0.005975193	0.001973546	0.00026598215	3.521089e-05	0.006890297
0.0	0.001359838	0.004027276	0.00021301911	0.032653667	0.00019116099	0.00015974778	0.017514028	0.0005229162	1.4910058e-05	0.00016464951
0.0	0.038231146	0.0053711645	0.00032863126	0.00027683724	0.0003510085	0.000908771	0.018465394	0.00044197403	0.0006551126	0.001679147
0.0	0.0034991044	0.0017032267	5.762554e-05	0.10637527	0.00010746232	6.355867e-05	0.0014872149	0.000559384	0.0019554195	0.00012753972
0.0	0.006271067	0.00048365194	0.00020577674	0.017061887	3.1778447e-05	0.0011300817	0.0018351314	0.0019307322	0.00021377766	0.00015990247
0.0	0.0045048054	0.0039792205	0.002182297	0.007364696	0.0005857811	0.00016414083	0.0051829154	0.00087649556	0.000113199945	0.00041296263
0.0	0.0016507469	0.0019386275	0.00065662933	0.00084051007	3.4393983e-05	0.0017051704	0.0021053064	0.00036685227	5.238433e-05	0.013128966
0.0	0.033508368	0.0036379758	0.0026047344	0.0006616763	6.2109044e-05	0.0035062046	0.07987464	0.00041849815	0.0022984606	0.00015692879
0.0	0.053661805	0.006045697	0.00028523034	0.0013368196	0.0005285162	0.0053097815	0.015149249	6.8328714e-05	0.004342248	0.017664162
0.0	0.006735607	0.004019522	0.00036220002	0.007926981	5.2195242e-05	0.0016904346	0.0056407903	0.0003337993	0.001399531	0.0016976439
0.0	0.0013306862	0.0005587214	8.3250365e-05	0.0020259453	2.6631555e-05	0.008778026	0.0061504995	0.00015254374	0.00035690735	1.8185403e-05
0.0	0.007848478	0.0014404586	4.5163182e-05	0.00040121304	1.9894573e-05	0.00036648856	0.0009852749	0.0037136606	3.674595e-05	5.0038205e-05
0.0	0.5653333	0.54360217	0.54456985	0.52895486	0.56316006	0.53554374	0.5361059	0.5504229	0.53343576	0.5600895
0.0	0.0247455	0.08035264	0.0014768125	0.0002764411	0.0017262248	0.028687919	0.0013001844	0.0062840665	0.0023612315	0.025761923
0.0	0.0014466584	0.0149193015	0.00057967164	0.00012416318	3.3730437e-05	0.33296856	0.00034746437	0.0021952372	0.00016089676	0.027728386
0.0	0.0042135506	0.00887471	4.1466043e-05	0.0017876873	0.00021375075	0.00029386554	0.0015370059	0.083082266	0.00019218242	7.1356044e-05
0.0	0.5697281	0.5442529	0.54841626	0.5324654	0.56926167	0.5387061	0.5413578	0.55496436	0.5360005	0.5623613
0.0	0.069929495	0.11200519	0.0012827384	0.08974123	0.048605952	0.02465836	0.13655964	0.44322202	0.0031678334	0.12191413
0.0	0.090262316	0.005614406	0.0009542343	0.027108755	0.000116961935	0.002518296	0.004356895	0.05727113	0.0007195196	0.001354
0.0	0.0011691827	0.48761865	0.02125487	0.26480594	0.24835172	0.06879088	0.078924365	0.5247887	0.27569643	0.32201692
0.0	0.0005006755	0.022539493	0.0051739905	0.0050723255	0.00020566356	0.07084347	0.00027613842	0.0007160222	0.004483819	0.07470174
0.0	0.5603678	0.5474647	0.54431015	0.53054076	0.5665722	0.5398925	0.53862244	0.55284554	0.53350437	0.56316936
0.0	0.5644256	0.54585016	0.5424972	0.5292202	0.5699433	0.53823847	0.53780574	0.55393946	0.53660715	0.5620619
0.0	0.0030084164	0.46240616	0.41085044	0.21422297	0.559396	0.0020489485	0.22059429	0.23176628	0.35059446	0.047797274
0.0	0.00057299697	0.094383635	0.0067472835	0.0041057803	0.0048748115	0.00041783525	0.008437628	0.0012463814	0.0011401556	0.120404355
0.0	0.5627443	0.54881036	0.5470647	0.53151214	0.5591902	0.54009247	0.5376035	0.5539195	0.5321538	0.56133014
0.0	0.5645385	0.54603595	0.54593927	0.52813107	0.56451106	0.53976756	0.5365181	0.55203176	0.5305751	0.5610098
0.0	0.0001365881	0.045702785	0.00014389497	8.1398925e-05	0.0030773762	0.009002536	5.5398144e-05	0.0016011114	0.00088726456	0.00010820185
0.0	0.5673767	0.54618865	0.54486185	0.5287673	0.5595229	0.5368418	0.5372072	0.549106	0.53335816	0.5632113
0.0	0.0028420382	0.0050448542	7.2339964e-05	0.0065389983	0.00015007176	0.010248969	0.002748052	0.0002550023	0.0017236423	0.0017667045
0.0	0.52918875	0.24526273	0.32502702	0.41975087	0.045579534	0.8202935	0.33265373	0.106088005	0.0010293763	0.11070657
0.0	0.005428761	0.012382922	0.0076150424	0.0004218565	0.0004489785	0.0017763264	0.0033727668	0.41712952	1.2487005e-05	0.0019052024
0.0	0.5872024	0.5634203	0.5522267	0.54200155	0.58235973	0.5456966	0.5470611	0.56593674	0.5517993	0.5721963
0.0	0.5663662	0.54707897	0.5511945	0.5328977	0.56391716	0.5431441	0.54284847	0.5517828	0.5389753	0.555867
0.0	0.0041808123	0.0059974524	0.108687386	0.0008883211	0.08256005	0.003903503	0.007819835	0.023556251	0.0045419186	0.51124007
0.0	9.7966935e-05	0.0008840662	0.05856175	0.01889904	0.0005764389	0.00080206216	0.0023965416	0.00043905096	0.032932337	0.003981954
0.0	0.004436856	0.00087763794	0.0024633938	8.4879815e-05	0.029053602	0.0011793588	0.00021240518	0.003220835	8.592545e-06	0.0007794938
0.0	0.004043067	0.0059528262	0.106237024	0.0008632302	0.08020277	0.0038365307	0.007628094	0.023156125	0.0043913126	0.5052217
0.0	0.0009428953	0.41520527	0.0055867503	0.10864296	0.011875851	0.3880236	0.16577846	0.02309199	0.0053251465	0.039474465
0.0	0.0025457237	0.25385663	0.13754176	0.4636724	0.027425356	0.07935088	0.104015715	0.030463427	0.33164614	0.052129485
0.0	0.0039920583	0.0060092723	0.105151296	0.0008687646	0.07839117	0.0038375969	0.007638996	0.022924185	0.0044007963	0.50609314
0.0	0.026236977	0.031451978	0.0046494706	0.009694147	0.0004367193	0.0006804554	0.0016075531	0.00107641	0.08150585	0.00076537835
0.0	0.0013927805	0.002267267	0.01070958	0.048326112	0.00041385743	0.019161444	0.0003049806	0.00018801977	0.00061790843	0.0011972785
0.0	0.02031803	0.8150615	0.006800768	0.55224025	0.29141477	0.019477546	0.18767284	0.07442364	0.014655418	0.02040975
0.0	0.19415128	0.021929238	0.008381832	0.04299614	0.030736364	0.13430126	0.003626312	0.0006134862	0.02697185	0.008180571
0.0	0.19992135	0.022611596	0.008540151	0.0440237	0.034119364	0.13905436	0.0038945987	0.0006324825	0.028317126	0.008817158
0.0	0.19992137	0.022611596	0.008540147	0.0440237	0.03411937	0.1390544	0.0038945987	0.0006324825	0.028317126	0.008817158
0.0	0.19961354	0.022853332	0.008641788	0.0446612	0.03379701	0.13893898	0.0040254155	0.0006234947	0.02848873	0.008927857
0.0	0.0010455517	0.010883883	0.000552346	0.0031015512	0.0010909484	0.0291605	0.0045507667	6.947022e-05	0.00035809647	0.0010915628
0.0	0.564083	0.5472788	0.54592115	0.53153235	0.5697488	0.5368336	0.5373491	0.55404776	0.5360484	0.5602933
0.0	0.58191055	0.55928195	0.5489575	0.5367447	0.57835734	0.54596317	0.54754394	0.55972195	0.54682046	0.5712233
0.0	0.0010008609	0.009013999	0.006504285	0.00088784134	0.0005225968	0.0030121787	0.023771606	0.0041948156	0.0016761713	0.0047172587
0.0	0.566527	0.5479246	0.5510452	0.5328869	0.57071584	0.53945667	0.5429684	0.5537134	0.53816885	0.5618358
0.0	0.91257584	0.71870583	0.00043958638	0.54143363	0.13389057	0.057645682	0.12012666	0.043196704	0.015883792	0.04098335
0.0	0.0015425363	0.0032833042	0.0029235345	0.0032291831	0.00023644423	0.053834174	0.0037948326	0.00028449218	0.00021226489	0.0024841947
0.0	0.0047548003	0.06648775	0.11604331	0.24498002	0.2886209	0.052313887	0.17914303	0.44650427	0.048410732	0.07131341
0.0	0.037002057	0.018983098	0.01744479	0.015616116	2.3871115e-05	0.0015272378	0.0043594027	0.0005428898	2.501206e-05	0.057971086
0.0	0.008953871	0.47387648	0.36278957	0.53265864	0.46519044	0.0708149	0.5174787	0.6116662	0.5501109	0.23674999
0.0	0.018057436	0.65761626	0.09595535	0.2500047	0.13596612	0.3946555	0.17181234	0.17920125	0.14835545	0.027615221
0.0	0.0044651018	0.092010476	0.020303784	0.44902024	0.41459736	0.006148853	0.012404324	0.1835042	0.07403237	0.04068271
0.0	0.0153951505	0.035797995	0.012493975	0.0008005267	0.003901605	0.06739329	0.01116651	0.0073979846	0.006424215	0.00086001266
0.0	0.015288857	0.035825837	0.012481327	0.000800042	0.003888357	0.066982046	0.011059631	0.0073673734	0.0063076722	0.00085955724
0.0	0.015419434	0.037467144	0.01276308	0.0008280223	0.003994408	0.07031239	0.011838798	0.007559337	0.006657547	0.0008938229
0.0	0.011588937	0.26416367	0.0039141392	0.0030175492	0.0011282337	0.07758663	0.019143278	0.043790884	0.004836545	0.038872495
0.0	0.04807019	0.042969197	0.07008988	0.00083202356	0.00024307612	0.003680061	0.0069679846	0.01054604	0.007243516	0.050963707
0.0	0.00025775857	0.0013856606	0.00012647554	4.210696e-05	0.00031582598	0.024950141	0.00045198612	0.00015976088	0.003544123	3.9118488e-05
0.0	0.60559005	0.06340354	0.0042172377	0.24124895	0.2684408	0.7743677	0.020716548	0.050999176	0.12230932	0.046738774
0.0	0.00077945145	0.13025576	6.851624e-05	0.004040708	0.0054509183	0.30349597	0.0006558907	0.0023859888	0.00010981382	0.00019865643
0.0	0.00018275235	0.030687926	0.00027801798	0.00084298605	5.4570173e-05	0.0021275398	0.036298938	0.0009167303	6.276697e-05	0.00023208195
0.0	0.029503556	0.02346423	0.0034427256	0.022520801	0.0014045801	0.1613838	0.04754523	0.035504043	0.0006193698	0.006485774
0.0	0.029902736	0.023745522	0.0034142288	0.022543414	0.0014035484	0.1612442	0.04778215	0.035609204	0.0006178139	0.006519926
0.0	0.004907268	0.3254092	0.0001567979	0.019654218	9.606448e-05	0.0029738813	0.004576833	0.0014606647	1.9239456e-05	0.00027504328
0.0	0.0027413394	0.47982848	0.00061424094	0.009696298	0.022310589	0.022923864	0.36615723	0.11157613	0.0034202586	0.0025270672
0.0	0.0069173137	0.016095161	5.8013105e-05	0.0014000381	6.630489e-05	0.0020001403	0.00036662677	0.0034908806	2.4402372e-05	0.000105089704
0.0	0.13204838	0.08266219	0.0040141386	0.2094982	0.19995056	0.020483674	0.6028346	0.36742988	0.061687995	0.38885504
0.0	0.0006692978	0.01367936	0.0057274736	0.00085486757	0.00017960672	0.00025379995	0.04169578	0.0035603328	0.00010226786	0.001395895
0.0	0.358037	0.1781796	0.016110832	0.2632096	0.002378393	0.020244882	0.076018855	0.31191814	0.04313062	0.2747362
0.0	0.0010954055	0.06907973	0.001584415	0.00027548496	0.00026854454	0.0075717787	0.0019223978	0.00035275694	0.0022676694	0.0025800033
0.0	0.56528556	0.5455519	0.5422183	0.52852815	0.56335044	0.535409	0.538371	0.5494001	0.5352926	0.5602407
0.0	0.0022839308	0.031177199	0.0024337405	0.0070720674	0.00020456074	0.009598789	0.017915625	0.0014211024	0.04927603	0.0010910159
0.0	0.17229332	0.2878853	0.111687064	0.03668445	0.079481244	0.05252507	0.15414043	0.33438542	0.12651473	0.4003512
0.0	0.5706082	0.5497835	0.5449994	0.53097373	0.5641675	0.5415124	0.53838897	0.5534265	0.5411761	0.56345063
0.0	0.0004252653	0.00092691585	0.0015303764	0.0021075285	0.00020733714	0.0010004563	0.0014978972	0.0062904055	3.7200327e-05	0.00012853708
0.0	0.0024072968	0.0016082383	0.0047507156	0.0012904142	6.848939e-05	0.0021388645	0.0029178397	0.005800439	0.0002856568	0.0056957067
0.0	0.0011007221	0.054266233	0.0022528374	0.001266734	0.00022005595	0.04296505	0.004668631	0.009231792	0.002361235	0.0021827912
0.0	0.0009782186	0.00011787164	0.0018900926	6.881542e-05	0.00030881347	0.0006976314	0.0004790983	0.0011729482	0.0018506673	0.0015840665
0.0	0.10266147	0.21739836	0.22905883	0.39698413	0.32396737	0.1970921	0.6428251	0.016175047	0.03640251	0.035877436
0.0	0.0022090592	0.0026457265	8.5089945e-05	0.000144737	2.6585727e-05	0.0004210325	6.9843525e-05	0.00012395522	0.002901975	0.00017971706
0.0	0.0074511226	0.0017157821	0.00092459784	0.00085564377	5.1529118e-05	0.0070211976	0.00013281555	0.00050136494	1.0752587e-05	0.0007013969
0.0	0.0018810809	0.0017823499	0.0003108715	0.0002488531	7.789265e-05	0.0029736552	0.0007610832	0.00011447595	0.00020493206	0.00030713956
0.0	0.016927803	0.00038589802	0.0010523449	0.0019698273	0.00018102258	0.20892423	0.0005483086	0.00016884068	8.817887e-06	0.00012576731
0.0	0.56659615	0.54124933	0.5379511	0.5258752	0.56194055	0.5358787	0.53714955	0.54966676	0.5351927	0.5605089
0.0	0.0011451936	0.0027344637	0.000121811645	0.0007057993	0.00041747352	0.0019290927	0.003286141	0.001788615	0.0002645623	0.02236618
0.0	0.0016559944	0.0043214126	0.0063257143	0.008234415	0.00017095296	0.019493526	0.03327845	0.011007703	0.0027236107	0.0026030936
0.0	0.005379868	0.003072234	0.00019337739	0.0012116284	0.00024680656	0.0027396688	0.47104844	0.00043345604	0.0014998062	0.0006451645
0.0	0.45215043	0.35969228	0.001090923	0.3120786	0.035298772	0.08868058	0.54716706	0.19677453	0.04276911	0.267369
0.0	0.0051447633	0.002997421	0.00018653748	0.0011631277	0.00023311764	0.002615206	0.45441258	0.00041851948	0.0013664197	0.00061176054
0.0	0.5640937	0.5452351	0.5435654	0.52839035	0.5622469	0.53710735	0.54096276	0.5505839	0.5364858	0.55622107
0.0	0.0011108986	0.002594649	0.00011908273	0.00068962335	0.0003986174	0.001883444	0.0030618839	0.0017630643	0.0002560008	0.021098422
0.0	0.026666135	0.12455589	0.0009645302	0.0009617025	0.0061287503	0.0029604633	0.0031407303	0.009376139	0.0017427256	0.39464042
0.0	0.0004388721	0.4161245	8.893816e-05	0.00030056477	0.010448049	0.002370307	0.00012397626	0.0025125304	0.00021259525	0.00073732634
0.0	0.0029729344	0.9199962	0.0041346983	0.1566046	0.5147931	0.40596294	0.18126874	0.39422	0.32114357	0.0012712943
0.0	0.00040954913	0.40830776	8.594802e-05	0.00029234172	0.009436954	0.002303551	0.00011855871	0.002383578	0.0002020125	0.0006902559
0.0	0.0014880267	0.00035471303	0.0013570272	0.00026962435	0.0012474172	0.0003093023	0.00054828345	0.009373106	0.00016251497	0.005412457
0.0	0.0013516574	0.00056928355	7.3712356e-05	0.00018895866	0.013449838	0.00024764336	0.003642263	0.00029289132	4.467528e-05	0.00027386995
0.0	0.5113009	0.44560543	0.008847647	0.09572943	0.12983134	0.04061873	0.20650533	0.081653275	0.056030624	0.43316063
0.0	0.69397366	0.68443936	0.005321834	0.044373415	0.33874342	0.06880794	0.08236211	0.17573948	0.010154549	0.01655174
0.0	0.5339355	0.6740363	0.32745254	0.08240978	0.23601666	0.059492946	0.04934572	0.46515608	0.12110385	0.33241203
0.0	0.0039569875	0.0046372176	0.010261273	0.008043336	0.010165468	0.0032307534	0.003292898	0.0009811396	0.010661088	0.032120906
0.0	0.00083297666	0.012801477	0.011794038	0.0059833806	8.26779e-05	0.0016432537	0.00024308842	0.00049554184	7.731026e-05	0.0003984508
0.0	0.37743264	0.0049907584	0.009869272	0.00027482046	0.00035014818	0.028396381	0.0018939422	0.0071416562	0.001735602	0.0049776295
0.0	7.2170675e-05	0.01111154	0.0018886845	0.0032647066	3.2155946e-05	0.005401341	0.007837098	3.996974e-05	0.0035637142	0.00018543056
0.0	0.65430975	0.6237443	0.117561944	0.38082695	0.009542763	0.028172486	0.44174325	0.21708308	0.06670566	0.3125424
0.0	0.0016187078	0.29503706	0.0025711027	0.38955143	0.0031294075	0.43950376	0.20975664	0.045766797	0.0805971	0.07302321
0.0	0.0021281354	0.019743891	0.0073277997	0.013878728	8.226118e-05	0.0057820226	0.002346922	0.0030526388	0.009097267	0.00040897328
0.0	0.021158846	0.56683123	0.004365861	0.21293573	0.13863067	0.09984183	0.026256826	0.10737462	0.3967901	0.3757924
0.0	0.0071714474	0.024256192	0.0172787	0.0033421477	0.00019867973	0.3174839	0.0026113756	0.00058995787	0.000291101	3.9772858e-05
0.0	0.003075883	0.010852875	0.0013795564	0.006401082	0.00028562738	0.0156161385	0.00596448	0.000896642	0.0012192823	0.021704054
0.0	0.5698874	0.5484342	0.546854	0.53200585	0.56971043	0.53992575	0.54031605	0.5530712	0.5379633	0.56197923
0.0	0.004747804	0.008109766	0.018097365	0.001842349	0.0008018063	0.008918613	0.018936375	0.0004416786	0.003965053	0.011864738
0.0	0.47797394	0.47461966	0.00055532827	0.23333152	0.0124734435	0.18498732	0.48627746	0.003694889	0.2173335	0.04205815
0.0	0.5636553	0.54414725	0.54752123	0.52762604	0.5667476	0.5418843	0.5395761	0.54879147	0.53655225	0.56030357
0.0	0.0018784917	0.001790541	0.0003090547	0.0002501648	7.823552e-05	0.0029837706	0.0007666795	0.00011421448	0.00020056729	0.00031080423
0.0	0.008367826	0.6250489	0.2299916	0.08105897	0.029153083	0.22647107	0.052918598	0.3140748	0.0035968395	0.04524787
0.0	0.015947144	0.30621243	0.002994491	0.043592896	0.19754164	0.030388512	0.33134067	0.5460528	0.014022139	0.0035715422
0.0	0.032287482	0.0007572915	0.0002464374	0.00012208294	7.9191035e-05	0.00335554	0.0007838727	5.4452434e-05	0.008522581	0.00014046645
0.0	0.0045640683	0.0043579335	0.0022337448	0.19673684	0.0001239531	0.1800941	7.0168506e-05	0.00080677256	1.615877e-05	0.00011469579
0.0	0.0047228676	0.0044991467	0.0022408073	0.20897534	0.00012866694	0.1863662	7.1770344e-05	0.0008242284	1.7066444e-05	0.00011678786
0.0	0.035801016	0.0052825166	0.00010592445	2.2018005e-05	3.930366e-05	0.00077804155	0.00043026314	9.447992e-05	0.0022188206	4.0886585e-05
0.0	0.018434439	0.018175878	0.00010946149	0.1631189	0.00015361335	0.051245973	0.0004284483	0.00022812224	1.1462163e-05	9.7284654e-05
0.0	0.1664082	0.00054079655	0.0015120612	0.008857538	0.00038331302	0.19902754	0.0005690118	0.0011410047	1.8739127e-05	0.00046954906
0.0	0.17027973	0.47655722	0.0032352956	0.5181915	0.31670976	0.12999916	0.38922203	0.02236171	0.03468284	0.024744427
0.0	0.00012317016	0.0015552168	0.0036253766	0.00041019052	0.0002078393	0.100301705	5.4615208e-05	0.00024372988	0.00023960003	0.00023808522
0.0	0.0021774387	0.29856205	0.019980531	0.3872934	0.29225498	0.7179316	0.187972	0.10273085	0.018282529	0.04837944
0.0	0.0031135874	0.041817937	0.007654413	0.105757855	0.05636781	0.42251873	0.045247264	0.054145835	0.47681487	0.036312275
0.0	0.0022588626	0.00030004885	0.001305937	0.002599501	0.0004986723	0.01373677	0.0002836845	0.0017093314	0.00016034937	5.0950235e-05
0.0	0.00162221	0.0024892834	0.004174605	0.0023675875	6.242434e-05	0.0070037725	0.00019846483	0.0040594377	1.2616977e-05	0.00012961117
0.0	0.13159399	0.75141746	0.016234163	0.33122537	0.07419705	0.5548925	0.12138752	0.23609515	0.048861932	0.47974467
0.0	0.27629545	0.03747633	0.2383669	0.5616175	0.09094216	0.056562025	0.03814859	0.10125384	0.20099014	0.0060993833
0.0	0.0046554944	0.0011799864	0.001513901	0.00086892105	0.018601896	0.009709626	0.031014169	0.0046362183	0.0018732866	0.0021412473
0.0	0.0019999137	0.007025524	0.0007156971	0.0015536738	0.002124117	0.00070820906	0.0026288657	0.012847622	0.010201059	1.8856581e-05
0.0	0.0005212921	0.12760848	0.00047673352	0.020752909	1.7946633e-05	0.005049727	0.00811786	0.006772849	7.4524316e-05	4.6065717e-05
0.0	0.30315316	0.026975326	0.004788779	0.3820828	0.22485662	0.38855302	0.33965528	0.039099034	0.015286876	0.0033648578
0.0	0.023371743	0.015113215	0.012712327	0.00029055338	1.6868198e-05	0.0027239644	0.00023405415	0.00020275696	0.0001523632	0.00012364381
0.0	0.015539373	0.0059256623	0.00802522	0.006522564	0.0090861535	0.19686401	0.02402003	0.00015996912	0.0009881976	0.048783213
0.0	0.023647582	0.0028537945	0.0029546644	0.005339699	9.753769e-05	0.004732774	0.00646251	0.005227815	0.0005188066	0.020849528
0.0	0.024598146	0.002910249	0.003061635	0.0054427222	0.000101026904	0.004904279	0.006844079	0.005314549	0.00053264137	0.021128481
0.0	0.024458937	0.0028686572	0.0030393172	0.0054538255	9.8154334e-05	0.004773831	0.0066702515	0.0052973223	0.00052643794	0.021139698
0.0	0.025512217	0.0029688608	0.0031030849	0.0055679893	0.0001016658	0.0048928433	0.0069918605	0.0053931754	0.000545992	0.021969488
0.0	0.24337046	0.11721614	0.08651438	0.16732506	0.009035539	0.021484211	0.009175525	0.3689848	0.008866816	0.0015610958
0.0	0.009805849	0.0031045882	9.094131e-05	0.00057952886	2.5254329e-05	0.004310167	0.00052700803	0.0003569548	7.709889e-05	3.2752923e-05
0.0	0.03762786	0.01827313	0.022190342	0.00075271126	0.0057532787	0.002341138	0.00041164574	0.0003543715	4.1032672e-05	0.00039216067
0.0	0.0015724922	0.13169071	0.014041138	0.022221759	0.00010286084	0.0010662199	0.00061663124	0.00092403375	0.012721845	0.0046692407
0.0	0.00469291	0.004070942	0.052745435	0.0012860745	0.00041800833	0.012841164	0.0029927776	0.0064226966	0.0010549518	0.008259376
0.0	0.003534	0.0019467896	0.008422123	0.010553591	0.00025701526	0.006031238	0.0049091433	0.0010894731	1.8473043e-05	9.27026e-06
0.0	0.0008931707	0.0003485531	0.0021173703	0.0030779792	0.0015477344	0.00034830094	0.0020723813	0.0003392793	1.4969841e-05	0.00015058593
0.0	0.047446568	0.0018332998	5.6170178e-05	0.0014175004	9.7281125e-05	0.00081016455	0.00014291318	0.0013499253	2.636551e-05	7.5532545e-05
0.0	7.951158e-05	0.0012806979	0.0016746289	0.0019059886	0.0036113157	0.00026718204	0.0001239356	5.402283e-05	6.657425e-06	1.9396344e-05
0.0	0.15023868	0.0027355107	0.00058594526	0.00043136228	0.00014416402	0.0014660702	2.8119499e-05	0.0011034916	0.00013085525	0.0013321794
0.0	7.489856e-05	0.085668	0.00016662195	0.0014784842	9.291643e-05	0.00013770335	0.009118	6.095506e-05	0.006127249	2.7204833e-05
0.0	0.0010029437	0.03378875	0.009398235	0.00871159	0.0002948708	0.00059003546	0.099532805	0.005472479	0.010013136	0.0004195127
0.0	0.004672577	0.00956931	0.0024386959	0.0016283923	0.00015911614	0.0029411034	0.0002832872	0.0005968875	0.0009205772	0.08508609
0.0	0.00070755335	0.120361924	0.0001064652	0.00011202816	0.000118815726	0.0004681551	0.009016047	0.0004691283	0.006572373	9.669588e-05
0.0	0.0005540256	0.002769323	6.583649e-06	0.0022908114	0.00018060843	0.0013103292	0.00044071738	0.00019970704	0.0001579838	9.622513e-06
0.0	0.010774428	0.014334646	0.005853112	9.98682e-05	0.00012399447	0.00042894445	0.0012518245	0.00017102322	3.7418286e-05	3.747889e-05
0.0	0.0036472932	0.0018761193	0.015843986	0.010364815	0.0003960112	0.010013325	0.007881049	0.095652744	0.00056160346	0.00015086173
0.0	0.68840855	0.10269488	0.0067266617	0.43993017	0.14679459	0.18491721	0.009428685	0.09473788	0.004692554	0.0015913547
0.0	0.6648738	0.2960426	0.44907597	0.07648292	0.28070456	0.032145236	0.0407829	0.025003728	0.020324476	0.026948454
0.0	0.0066650882	0.035753053	0.008501748	0.014443705	0.0002938033	0.0032254064	0.0005201612	0.0007711558	0.00039886317	0.04277555
0.0	0.006702777	0.03575097	0.00843695	0.014550026	0.000293714	0.0031911375	0.00052540126	0.00077460596	0.0004019348	0.042601578
0.0	9.3371724e-05	0.03809657	0.0033769526	0.0027968783	0.0007791036	0.0007382558	0.00042135935	0.00010859164	3.8821076e-05	9.845796e-05
0.0	0.0012984334	0.6019324	0.1275278	0.17618597	0.082258336	0.015180364	0.10161102	0.058002133	0.25914934	0.54512143
0.0	3.1631356e-05	0.008193643	2.9599656e-05	0.00018034912	6.9213056e-05	5.2471227e-05	0.0019251499	0.0016027251	0.0011736618	7.691875e-05
0.0	6.9814378e-06	0.0013680103	9.8656354e-05	0.000988287	0.0005305861	0.00080382853	0.00031703993	5.1562052e-05	5.15075e-05	0.00020722172
0.0	0.008324655	0.03169414	0.0040385667	0.018300107	0.0003976018	0.005668895	0.007974837	0.001301173	0.0005819621	0.00053938373
0.0	0.00020010809	0.020865386	0.0016889562	0.0069943205	0.00014097447	0.00051875523	0.000576789	2.139988e-05	0.000105926476	4.5614546e-05
0.0	0.00019954336	0.0003586284	0.008460719	0.002554522	0.00026295462	0.0016403877	8.239071e-05	0.0004073354	4.1730716e-05	0.00044873139
0.0	0.17607865	0.066106655	0.0072597293	0.031160718	0.4805979	0.30156544	0.41739592	0.037682746	0.010949503	0.17062666
0.0	0.0006354392	0.00036557816	0.0014308855	0.00020198822	0.00015673199	0.106639795	4.5764384e-05	0.00015060016	0.00013428768	5.6688983e-05
0.0	0.0036864164	0.46072033	0.00037087948	0.115671165	0.3504697	0.485061	0.042563528	0.035403475	0.39793158	0.027017718
0.0	0.58034784	0.55807	0.55055416	0.538911	0.57427377	0.5428335	0.5445357	0.5591242	0.5434009	0.56408584
0.0	0.0014859728	0.017014459	0.04757741	0.00015521234	0.005520823	0.0114692515	0.00030608985	0.0042001493	0.00016605113	0.0002760855
0.0	0.0068462864	0.0026144015	0.037003238	0.0006637024	0.01055271	0.0031585537	0.0022962606	0.015432745	0.010671081	0.003744835
0.0	0.5705828	0.54452085	0.5496356	0.5291439	0.5731324	0.5390039	0.54248565	0.55060995	0.53405917	0.56214976
0.0	0.0054788357	0.07088176	0.2638003	0.02732066	0.19462016	0.08545497	0.03907634	0.512651	0.022543969	0.008108386
0.0	0.018525958	0.0020196866	0.0016029838	0.00077185757	0.003393421	0.03912178	0.0002531081	0.013471931	0.00015464048	0.00048789894
0.0	0.56616986	0.5454832	0.543738	0.5267832	0.5595016	0.5340381	0.54113305	0.5501762	0.53751874	0.56042594
0.0	0.0024657852	0.031694822	0.0067725666	0.0005482783	0.00047641824	0.005975439	0.0033502036	0.0071556508	0.0053192317	0.00091237505
0.0	0.0026289246	0.28858063	0.24558382	0.14957301	0.05155582	0.14826038	0.05340721	0.026374197	0.015782865	0.013392924
0.0	0.0022904593	0.00029923953	0.0012968978	0.0025592467	0.0004932172	0.013622661	0.00029003582	0.0017248022	0.0001606426	4.939183e-05
0.0	0.0065398384	0.002490078	0.03659075	0.00064802327	0.010252961	0.0030857553	0.0022380447	0.015311185	0.010213763	0.0036052212
0.0	0.012629569	0.0063190907	0.53925633	0.0029360347	0.0056876517	0.036614567	0.00029778323	0.010029647	0.015832353	0.008111531
0.0	7.474794e-05	0.008823361	0.00010458436	0.0030987554	0.0016353491	0.0015576147	0.0007938539	0.0010339859	0.0019122771	8.169426e-05
0.0	7.437309e-05	0.008795223	0.0001034398	0.0030644364	0.0016385504	0.0015636814	0.0007991548	0.0010281374	0.001870578	8.1620135e-05
0.0	0.007137529	0.4462015	0.00082866877	0.052075107	0.10434003	0.013471963	0.09135392	0.3744816	0.15332966	0.09941113
0.0	0.0032325322	0.17660128	0.00025980867	0.0007103376	0.00049760845	0.0018120817	0.00010406219	0.0017508417	0.00016840818	0.005935693
0.0	0.5697141	0.55169755	0.550056	0.5272793	0.5719186	0.5397682	0.53700596	0.55747294	0.53928703	0.5613343
0.0	0.5677439	0.5416375	0.54564315	0.5334418	0.56578565	0.54072964	0.53589463	0.5518028	0.5366977	0.5632473
0.0	0.0053759404	0.00026187603	0.002145596	0.00016004372	2.8852415e-05	0.00040118894	0.00020283353	0.002563831	0.019338071	0.00017486933
0.0	0.5884715	0.5646236	0.5513823	0.5418803	0.58420575	0.54331094	0.5484052	0.56728345	0.55081916	0.5712535
0.0	0.5626344	0.5442009	0.5492339	0.5314999	0.5673191	0.54147714	0.54286116	0.55101675	0.53559697	0.56141806
0.0	0.010170177	0.014661919	0.0026280093	0.00048014024	7.242052e-05	0.0038671955	0.001203	0.0008891548	0.0032428026	0.00032287362
0.0	0.1907553	0.006779242	0.0024560203	0.1319331	0.00024284681	0.7692547	0.0042516408	0.007469232	0.00017275134	0.0023527606
0.0	0.0069514606	0.0030856205	6.689031e-05	0.00064253545	0.0001249298	0.011293483	0.00020066484	0.00020964668	0.00012838053	2.4063453e-05
0.0	0.051084194	0.080878824	0.14059259	0.3259358	0.027125169	0.009528199	0.19862401	0.40638515	0.059029117	0.17704342
0.0	0.026537515	0.12378237	0.0011378598	0.0058294972	0.001150385	0.0033705283	0.008427067	0.00018295721	0.00030150844	0.0039354167
0.0	2.2469847e-05	0.011046554	0.012603575	0.002191103	0.0011380853	0.13574709	0.003914392	0.013645189	6.340025e-05	0.00043498655
0.0	0.002697446	0.003312986	0.0019437919	0.0015041371	0.00016452098	0.005656131	0.00021153128	0.00014797048	7.707002e-06	2.120138e-05
0.0	0.0027185772	0.0033539918	0.0020032742	0.0015239213	0.00017011166	0.0057847505	0.0002169516	0.00015096476	7.921454e-06	2.140043e-05
0.0	0.01717307	0.19654575	0.00028256024	0.07530957	0.08742625	0.13965443	0.038509972	0.42382264	0.41571325	0.42403957
0.0	0.13578793	0.027391564	0.000888636	0.018244678	4.3119515e-05	0.00048229544	0.0007556306	0.046981618	0.0061678784	0.013259007
0.0	0.5670536	0.5443698	0.5444947	0.52657104	0.5631973	0.53693444	0.54118866	0.54828215	0.5364113	0.5585948
0.0	0.008888814	0.087063506	0.003107732	0.0006538573	0.00024033745	0.0005600533	0.0049000713	0.0003781417	0.00059429015	0.008463471
0.0	0.0040956284	0.6832252	0.0005933639	0.00011348582	0.00026467707	0.0006561477	0.000113347596	0.00010918993	0.0001009002	7.2377785e-05
0.0	0.2451542	0.8914763	0.034613308	0.32879016	0.40632784	0.050230637	0.04704874	0.32716292	0.07795222	0.007976599
0.0	0.0101256985	0.00060661463	0.0015870513	0.00090395403	2.1375487e-05	0.0071291407	0.0002191303	0.0004899685	5.402345e-05	0.00027197148
0.0	0.4473672	0.06856269	0.013600466	0.18443237	0.032787602	0.1889927	0.09118218	0.4754014	0.012144996	0.02279224
0.0	0.0045209317	0.0066018943	0.00011704985	0.0019701556	1.2641246e-05	0.015345831	0.00021428271	0.00010445848	5.1662653e-05	9.787281e-06
0.0	0.20348091	0.19077592	0.0044185105	0.36665532	0.01766029	0.51386935	0.16283298	0.29023257	0.0122358855	0.014256151
0.0	0.56283677	0.5440015	0.54422796	0.5293783	0.5612127	0.53585076	0.5394097	0.5505191	0.53425664	0.5594902
0.0	0.12818028	0.0037940482	0.004566957	0.00095919566	0.00021083238	0.0017788198	0.0014955321	0.004098376	0.0017902368	0.0003358364
0.0	0.0031239158	0.00017485551	0.00046656444	0.0002670346	0.00039135903	0.0013249675	4.6114066e-05	0.0016383086	0.000109787965	2.8603055e-05
0.0	0.07004867	0.021398354	0.01691263	0.33741358	0.47774717	0.17828788	0.02195794	0.12152498	0.24820878	0.055810943
0.0	0.0066693956	0.09314602	0.33008298	0.2789059	0.16544019	0.011380031	0.23369981	0.3718009	0.01184161	0.0860696
0.0	0.0017214384	0.0032861363	0.0021347771	0.00070962374	0.015519873	0.0017625988	0.05289683	0.0022688673	0.001723695	0.07440491
0.0	0.003225417	0.0064725145	0.0015712335	5.434909e-05	8.544072e-05	0.0016971624	0.001008959	4.5881672e-05	5.2794614e-05	6.30535e-05
0.0	0.0062895147	0.084902674	0.082416356	0.00057005376	0.00023960345	0.0017125591	0.00024081433	0.00017596457	0.0009691571	0.0010042364
0.0	0.00024525067	0.00789235	0.00033320696	0.0068594655	2.2585298e-05	0.061869994	0.0005340182	2.9613466e-05	0.00017123502	0.00032410416
0.0	0.013365343	0.7694975	0.004537428	0.4302364	0.52840334	0.4270026	0.04251146	0.024964571	0.23971555	0.034051403
0.0	0.0037050836	0.09879118	0.0034964986	0.45451412	0.21637103	0.0105138365	0.019059356	0.2994495	0.04185395	0.015827792
0.0	0.007768957	0.0053811953	0.0055580237	0.004196651	9.0452995e-05	0.032066226	0.0017583625	0.0005427289	0.0022741247	0.0018899002
0.0	0.0483311	0.107556604	0.0003266098	0.0013243537	0.00076576945	3.810587e-05	0.001640586	0.00010541871	0.00088176026	0.0001482094
0.0	0.0483311	0.107556604	0.0003266098	0.0013243525	0.00076576945	3.810587e-05	0.001640586	0.00010541871	0.0008817599	0.0001482094
0.0	0.32560846	0.0419736	0.0016927811	0.00199602	0.00704803	0.0051415423	0.0041400837	0.007074288	0.003103281	0.002712167
0.0	0.31966686	0.042710166	0.0016765017	0.0020000592	0.0069952775	0.0050876057	0.0040477756	0.007037603	0.0030515797	0.0027015707
0.0	0.0038276385	0.017710183	0.011671357	0.0055327737	0.00084515236	0.008373704	0.00036117024	0.0006339315	1.846769e-05	3.2797743e-05
0.0	0.0005337249	0.82871664	0.47584268	0.39424875	0.18612401	0.50862545	0.02789001	0.1798106	0.28656632	0.031903185
0.0	0.32467824	0.13330896	0.0042767	0.30122894	0.22851445	0.45155132	0.07806928	0.09771414	0.02028929	0.06363455
0.0	0.43052176	0.04497605	0.00594804	0.0015658522	0.00013743521	0.003841657	0.0009701895	0.0036056202	0.00047964617	0.026054908
0.0	0.42113456	0.16774954	0.27363795	0.076887935	0.025757913	0.006382908	0.06778883	0.020551644	0.015545852	0.25091377
0.0	0.10505297	0.14383991	0.0038138162	0.0005019239	8.57042e-05	3.9614177e-05	0.00016833527	0.00038794498	2.7516056e-05	0.00023660707
0.0	0.3760999	0.18359885	0.015773246	0.03716794	0.48544678	0.29198402	0.11444975	0.2709189	0.15813604	0.10834971
0.0	0.0036539135	0.042496264	0.6974523	0.07260104	0.00011389169	0.0013961218	0.004587701	0.02140137	8.3909814e-05	0.00062967517
0.0	0.0011076555	0.017173313	0.0021822138	0.017075863	0.0026857648	0.00082684716	6.242166e-05	0.0094976965	0.0002765083	0.00041403322
0.0	0.42735535	0.04572028	0.0059289555	0.0016194723	0.00013687664	0.0038334646	0.0009580234	0.00363842	0.0004971417	0.027023297
0.0	0.5716892	0.5435583	0.54441863	0.52908456	0.56727064	0.5383128	0.53560126	0.5516337	0.53440225	0.5608026
0.0	0.00012326604	0.028848333	0.030954711	0.00012706508	0.00013296775	0.00017124729	0.00012419019	0.00027224026	4.443735e-06	0.00014411495
0.0	0.0029185654	0.033974078	0.03815613	0.0006607852	0.00024332751	0.023819624	0.00017010499	0.0015202862	0.0004259414	0.001424939
0.0	0.0025539158	0.00076661597	0.00019589256	0.0014878821	9.23663e-06	0.0007640728	5.4564607e-05	0.0013158782	2.9041592e-05	0.00076710305
0.0	0.00042082605	0.0038151809	0.005895365	9.808192e-05	0.000100198835	0.0077570304	0.00019594784	0.00013957616	5.3363852e-05	0.00054950855
0.0	0.026064647	0.09456977	0.0058220183	0.05419582	0.15319376	0.6903103	0.021923987	0.00959066	0.0023426733	0.011979665
0.0	6.421113e-05	0.00032293025	0.00035621796	0.00031164897	0.0001248012	0.0002040313	3.8501534e-05	0.00012937978	2.1598717e-05	0.00011312613
0.0	6.24172e-05	0.00031474058	0.0003409991	0.0003086684	0.00012042436	0.00019811674	3.7544534e-05	0.00012703043	2.0916967e-05	0.000110389374
0.0	6.389954e-05	0.00032298875	0.00034970505	0.00031356295	0.00012395841	0.00020292214	3.802231e-05	0.00012948814	2.1429556e-05	0.000111262394
0.0	0.279701	0.16194142	0.0011038186	0.48807243	0.07437977	0.07836931	0.26198918	0.65731186	0.03804956	0.010270662
0.0	0.0019141929	0.013522121	0.0034743985	0.0003867952	0.00057753385	0.0008674014	0.00050953834	0.0010481003	0.00046532947	0.0062388284
0.0	0.12283197	0.0030668732	0.0032183575	0.00563948	0.00012645722	0.00053008215	0.0021716726	0.019241115	0.0022920193	0.00037155577
0.0	0.116224624	0.0029412487	0.003020698	0.0054059257	0.00012090889	0.0005179198	0.002049725	0.018510258	0.0021295047	0.00035228158
0.0	0.11716692	0.0029644126	0.0030429375	0.0053515593	0.000119112025	0.0005115835	0.0020496284	0.01848605	0.0020777676	0.0003388712
0.0	0.0029927278	0.0038008327	0.0017386912	0.0006775887	0.006897887	0.0033859417	0.03196328	0.0015600111	0.0003203328	0.0006741773
0.0	0.06831333	0.034338336	0.0033360142	0.077443786	0.008354708	0.7760369	0.067476206	0.43982726	0.013808229	0.10226465
0.0	0.0003589889	0.0051053567	9.383801e-05	9.291421e-05	0.00035656607	0.00011873305	0.00017377728	0.00012564768	0.00050986797	0.00012929825
0.0	0.0003591351	0.0050610667	9.3802235e-05	9.266275e-05	0.00035353933	0.00011795642	0.00017118604	0.00012465527	0.0005106895	0.00012786266
0.0	0.5689105	0.547232	0.54831254	0.5360322	0.574145	0.5381474	0.5404161	0.5553614	0.53574455	0.5584564
0.0	0.0024653594	0.000286148	3.1150685e-05	0.00049350475	0.0016985744	0.0005860411	7.052014e-05	0.00025955983	0.0025540104	4.1743453e-05
0.0	0.043333873	0.0116310315	0.0050483756	0.00086688786	0.00028093645	0.00034189457	0.012298996	0.0031733962	0.0029729116	0.002092906
0.0	0.044643752	0.012081016	0.0051512127	0.0008956118	0.00028980558	0.00035381565	0.013101324	0.0032677802	0.0031396705	0.0021805596
0.0	0.002266731	0.0011278033	0.007974177	6.446028e-05	0.015110278	3.665607e-05	0.073535025	0.0003488042	2.316648e-05	9.057323e-05
0.0	0.5402088	0.04095371	0.3255468	0.00905005	0.043877535	0.01103844	0.30164036	0.09126975	0.3102719	0.49851698
0.0	0.0011485241	0.0012935867	0.005902255	0.00013112692	0.0001481745	0.0016243986	0.025334455	0.0001508531	0.00012172341	0.00030009204
0.0	0.002779989	0.0005230236	9.871593e-05	0.00046450965	0.00063194864	0.0006807103	0.05457162	0.00018744552	0.00014297615	9.176241e-05
0.0	0.0027799902	0.0005230239	9.871593e-05	0.00046450965	0.00063194864	0.00068071065	0.05457162	0.00018744552	0.00014297615	9.176251e-05
0.0	0.007813241	0.0006955963	0.00065152586	0.0010096662	5.0516173e-05	0.00010785079	0.0011518253	0.0001578683	0.00017262882	0.00017930727
0.0	0.0831269	0.0008837697	0.00095726567	0.00017760876	0.0028164738	0.008575385	0.003420153	3.7973172e-05	3.6222707e-05	0.00019538909
0.0	0.0016291491	0.0037739035	0.004266895	8.4599415e-05	3.303559e-05	0.00017141669	8.426753e-05	0.00023706771	7.2190537e-06	0.00017279976
0.0	0.0023525367	0.004065768	0.00023253934	3.1876152e-05	4.258476e-05	0.0001645831	0.00021693794	6.0722876e-05	2.2853483e-05	0.000101883576
0.0	0.0006781048	0.00031653588	0.00013112441	0.0009389951	0.0004980858	0.00049610215	0.000115650386	9.94954e-05	3.864647e-05	0.0009501744
0.0	0.3523447	0.45792124	0.36005878	0.20588815	0.3725519	0.685181	0.028633634	0.16194756	0.010801857	0.20928328
0.0	0.0016650137	0.00017545774	0.0006632958	0.0009643616	0.0011204259	0.00012999537	0.00029294883	3.6457113e-05	0.00082941493	0.0010819605
0.0	0.36965543	0.37170953	0.003960885	0.041089915	0.076225884	0.013112124	0.03918647	0.10753288	0.4002309	0.01886925
0.0	0.008060672	0.0039064856	0.00064788805	0.00025148754	0.00016919152	8.591328e-05	0.00093942776	0.00093325955	4.7358633e-05	3.4637655e-05
0.0	0.008335321	0.004016545	0.0006642877	0.00025609139	0.00017389414	8.771043e-05	0.0009620535	0.0009459719	4.8019276e-05	3.4766686e-05
0.0	0.0014842044	0.0004289937	0.0022425565	9.433749e-05	0.0007591166	0.0009897315	0.0008348798	0.00096151565	7.2229406e-05	0.0002492159
0.0	0.0031513523	0.022315037	0.009266796	0.035249945	0.10656186	0.35598287	0.015753428	0.41994682	0.008897375	0.12200572
0.0	0.00013249768	0.007966011	0.0082678	0.019347914	0.0004178781	0.0009914387	0.00015608144	0.00059011363	0.0014834921	0.00017825923
0.0	0.5647377	0.5444741	0.5458524	0.52571493	0.56878114	0.54082286	0.5387212	0.548272	0.53729856	0.5601951
0.0	0.0041179527	0.00962989	0.0044586966	0.00055485	0.0036794473	0.025481377	0.0020275058	0.0014398015	0.0015892152	0.0028619503
0.0	0.033964384	0.25859886	0.00025413264	0.4108811	0.34585306	0.32417047	0.029569788	0.45171902	0.10213389	0.32127202
0.0	0.5637199	0.54400074	0.5456829	0.52431643	0.5611414	0.5361115	0.5410922	0.5502598	0.5365609	0.559897
0.0	0.0042071533	0.030165585	0.0021945564	0.001581875	0.000101721074	0.003738516	0.015532699	0.011993923	0.0043288707	0.00084293226
0.0	0.0017093176	0.0101424875	0.0019517471	0.00033481984	4.1190237e-05	0.000758046	0.0011687981	0.0010776592	2.3995322e-05	4.9627473e-05
0.0	0.040775195	0.020656172	0.011727501	0.0011366139	8.9347974e-05	0.0017876339	0.0027550703	0.0042780805	0.00090642413	0.0021444978
0.0	0.51879954	0.35174987	0.06832608	0.055983365	0.016900536	0.015891857	0.02687612	0.11129473	0.13043807	0.016874569
0.0	0.000690029	0.016621321	0.00010100426	0.011867751	8.1013975e-05	0.000496825	0.00038883282	1.7875116e-05	0.011721964	0.0016808185
0.0	0.0005589917	0.0008001579	0.00011380322	0.00031969819	0.00074790465	0.0008327247	0.0001136333	0.00049507915	0.0012922924	0.00028088607
0.0	0.3093162	0.2773361	0.42359364	0.49871165	0.030468255	0.14995398	0.17692755	0.011816928	0.13080372	0.005401067
0.0	0.0025144587	0.06633913	0.005910615	0.00084232277	0.00024155088	0.022651179	0.0048375	0.00039310555	0.0005099715	0.0024532136
0.0	0.0025196164	0.06687651	0.00593346	0.00083849655	0.00023891682	0.022461796	0.004826448	0.00039247313	0.0005093177	0.0024208021
0.0	0.008472428	0.0024794212	0.0006580828	0.0030539525	0.001077555	0.0022031562	0.00039352925	0.00010958568	0.00022451225	0.0021244758
0.0	0.56477165	0.5448456	0.542493	0.52801317	0.5617156	0.53531784	0.53745884	0.5497652	0.5347011	0.5603913
0.0	0.0101470845	0.00880625	0.004565481	0.28717434	0.00025056562	0.03382586	0.0035733467	0.00068313995	0.0009886025	0.017785653
0.0	0.5515614	0.1646552	0.015823677	0.15222856	0.13374159	0.06494023	0.15879813	0.25977397	0.25518525	0.21871461
0.0	0.0024319526	0.09652429	0.004053955	0.110277615	0.11373345	0.0042601055	0.37797356	0.12748466	0.38389757	0.033668473
0.0	0.4555639	0.41194972	0.00011583072	0.9470068	0.47607785	0.008160949	0.34667072	0.09934916	0.00335788	0.02772755
0.0	0.00091416674	0.0049888124	0.0023331672	0.0015982578	4.3211476e-05	0.009965601	0.014329209	8.201602e-05	0.00016973705	1.090209e-05
0.0	3.6495097e-05	0.0004170493	0.003088799	0.00018376214	0.00073936785	0.0035157972	0.0012118933	0.00023666528	4.829832e-05	3.7356036e-05
0.0	0.56624264	0.5448751	0.5466461	0.52890754	0.56927246	0.5397864	0.53957564	0.5491543	0.5313197	0.55543375
0.0	0.0009847888	0.0022295923	0.0033271047	0.00049376383	0.00035613426	0.0018606555	0.0027729534	0.0040676855	0.007143344	0.00015857905
0.0	0.001665361	0.04450501	0.22216469	0.05032384	0.10330774	0.2698565	0.5226995	0.16415817	0.014562878	0.34289536
0.0	0.5642636	0.54504585	0.54252446	0.52918744	0.5618438	0.5353316	0.53816795	0.5497878	0.53403604	0.56003284
0.0	0.01977457	0.0017270689	0.0032656048	0.0051885387	4.8009566e-05	0.0050380896	0.036119886	0.0007143816	0.07288141	0.0012519838
0.0	0.029970594	0.40911865	0.43762642	0.27355742	0.046582766	0.1401261	0.61027217	0.008149682	0.016863307	0.0044612503
0.0	0.00060006126	0.0004754907	3.3666227e-05	0.0015025923	0.00085013505	0.00014101938	0.00024388469	0.00017722508	0.00020148465	0.00043470468
0.0	0.077634096	0.0064644394	0.0016109633	6.2770385e-05	0.0005417505	0.0001623895	8.002602e-05	0.00018840776	4.089446e-05	4.2500702e-05
0.0	0.5613346	0.54421604	0.543443	0.52572274	0.5606114	0.5359458	0.537771	0.5478883	0.5359518	0.56276494
0.0	0.0012100517	0.0035954232	0.0015826126	0.16740923	0.0006035477	0.003702214	0.005829406	0.0011212651	0.0037416772	0.00048659014
0.0	0.10377485	0.0073580793	0.41033235	0.0009401664	0.00025870572	0.0017400541	0.0012887004	0.03875005	0.0031477504	0.0011553911
0.0	0.581467	0.5599693	0.55048925	0.5389723	0.5785077	0.5440849	0.5491129	0.5636705	0.5485933	0.56720454
0.0	0.5649447	0.54674125	0.5481768	0.52929324	0.56824195	0.54226315	0.54312766	0.5519846	0.5334932	0.56081307
0.0	0.0011705719	0.020653116	0.01871185	0.01684339	0.0018780439	0.022680089	0.007286518	0.002140305	0.0015286055	0.011649536
0.0	0.0011698479	0.020478394	0.018510526	0.016926637	0.0018329064	0.022832565	0.007253972	0.0021071045	0.0015181582	0.01145319
0.0	0.0025295385	0.2511442	0.0017040855	0.005137076	0.00038206714	0.11149325	0.00012117401	0.00016752954	5.2355164e-05	0.00015990491
0.0	0.011157841	0.042216163	0.0056473953	0.0020281929	0.000536961	0.009217384	0.005548941	0.0023193385	0.0013210148	0.00042964157
0.0	0.12065446	0.72812897	0.3700688	0.4943783	0.11311785	0.43414757	0.1852008	0.071800485	0.056029145	0.0036191915
0.0	0.0024258648	0.24581665	0.0016915849	0.004867681	0.0003672561	0.104845844	0.00011703758	0.0001622847	5.0390066e-05	0.00015169694
0.0	0.0008101743	0.007316923	0.0011238562	0.030864269	0.009045775	0.0067185326	0.0001924762	0.00070902787	0.014493768	0.0027152179
0.0	3.9691015e-05	0.0005792116	2.4115578e-05	0.06312191	0.0003306753	0.0011160579	6.397039e-05	0.000114511975	0.0004675546	1.7525173e-05
0.0	0.0043153763	0.0033426036	0.00070140325	0.07835501	0.00017162359	0.0021894835	0.0002570155	0.0016303795	0.00087117427	0.0003722411
0.0	0.02265339	0.40228355	0.0020049517	0.290497	0.14130563	0.4132798	0.08021951	0.23334816	0.060432915	0.2655532
0.0	0.0052619604	0.0035804592	0.0008463778	0.0015192501	0.000107593776	0.13603434	0.025880171	0.0015221614	0.00026217132	6.0368602e-05
0.0	0.23722683	0.0006103692	8.076382e-05	0.0020896283	0.00030278743	0.0015636799	0.02145116	0.008460934	5.4671797e-05	4.732468e-05
0.0	0.5639052	0.54546815	0.540433	0.5266603	0.5622348	0.53582263	0.53825647	0.54948837	0.53528184	0.5616797
0.0	0.0035988279	0.012454315	0.002845896	0.0018984573	5.16628e-05	0.02512989	0.053477947	0.0015341195	0.016593955	0.001247678
0.0	0.0018422779	0.017202117	0.0040135668	0.004466179	6.394441e-05	0.005918	0.0017065614	0.022201978	0.00051202695	0.00016306291
0.0	9.309008e-05	0.017156316	0.00013926017	0.0015023119	6.9353184e-05	0.0026738832	0.00025085412	0.00023035074	7.031097e-05	9.938344e-06
0.0	0.008757852	0.13504025	0.006983291	0.033047598	0.031789046	0.16018194	0.43445012	0.1496439	0.21858425	0.009539888
0.0	0.004129777	0.02003046	0.18966204	0.5721775	0.23797853	0.0059992494	0.44750202	0.12242431	0.07829162	0.24469647
0.0	0.016924392	0.0012077073	0.001211899	0.0002550368	0.00011148052	0.0005968198	0.0096337255	0.0003279499	3.693162e-05	0.0027824698
0.0	0.0005165275	0.005267534	0.00498788	0.006067107	0.00013437055	0.001501943	0.00023742241	0.0004607295	0.00033282788	0.0013644074
0.0	0.5676786	0.5458048	0.5430679	0.5266883	0.56195444	0.536	0.5399143	0.54814863	0.53643525	0.5614146
0.0	0.0074885474	0.00848234	0.0021147202	0.0018501151	7.759625e-05	0.005793308	0.039581176	0.0030887343	0.0004196529	0.014450514
0.0	0.052650936	0.47109437	0.017684055	0.11063268	0.052892067	0.11548358	0.18213487	0.062963575	0.32939136	0.0038586357
0.0	0.025329905	0.0057845423	0.017819323	0.0010777059	0.005647181	0.002668695	0.0559506	0.013592106	0.0231562	0.0005640997
0.0	0.24677423	0.006501263	9.637829e-05	0.0082649235	0.00021421001	2.9876872e-05	9.268449e-05	0.013515463	0.024257382	0.00013042199
0.0	5.7070352e-05	0.00687802	0.00057761173	0.0002596316	0.031001925	0.0011115051	0.031296194	0.0035358442	9.922064e-05	0.0025039513
0.0	0.29202324	0.018011494	8.505313e-05	6.0267597e-05	4.7061407e-05	0.00022652764	0.00078938255	0.00031509157	0.0041794507	5.3212927e-05
0.0	5.8773137e-05	0.0037785443	0.0005542036	0.0007509921	0.00013977382	0.00021983241	0.00082696613	0.009970104	0.00023677811	0.0002344803
0.0	0.0027314045	0.0029378876	0.0009614763	0.002731837	0.00083463796	0.0007261082	0.0019448727	0.0014736686	1.8243767e-05	9.4489464e-05
0.0	0.21211246	0.012081955	0.02803244	0.20459309	0.00018119562	0.006091618	0.17456059	0.003013611	0.00025436172	0.00037312967
0.0	0.003601094	0.008101631	0.0015559345	0.0062611178	0.00012719953	0.0009865618	0.000284071	0.0009916651	1.5517357e-05	3.406787e-05
0.0	0.0067611095	0.0018476397	0.009070998	0.00029192478	0.011307222	0.00045369336	0.0051106294	0.16085947	0.00049838383	0.0011563358
0.0	0.0027979051	0.24438828	0.00023071824	0.36170372	0.25558913	0.32673174	0.05194983	0.06854008	0.039199594	0.09845702
0.0	0.0033502053	0.00046883838	0.00017485167	0.008384338	0.00036675436	0.0004986093	1.5346759e-05	0.0018105808	0.0059180553	5.7103287e-05
0.0	0.0017104441	0.0009411591	2.2103588e-05	0.0012264457	0.00015055061	5.3013464e-05	0.0072775455	0.00063412543	9.039117e-05	8.303353e-05
0.0	0.0012842433	0.0155766485	0.00440963	0.0058862003	6.45419e-05	0.018365545	0.0013059817	3.2842658e-05	0.00035151534	0.00044520097
0.0	0.5159868	0.5185709	0.14076927	0.33976242	0.13321123	0.3377757	0.024403943	0.10184376	0.022870189	0.0051867394
0.0	0.5663136	0.5453156	0.5457901	0.52646345	0.56323105	0.53563327	0.53775215	0.5501804	0.53513366	0.5620087
0.0	0.0011105145	0.0010152347	0.042535555	0.006732855	5.510819e-05	0.0008827177	0.00039911474	0.0049952073	0.14832398	0.00011054327
0.0	0.0023988981	0.0005102608	0.00093355303	0.00013014347	0.114915624	0.0002768763	0.007199706	0.00035720022	0.00021295677	5.908378e-05
0.0	0.56352425	0.5445358	0.5434945	0.52811784	0.5674682	0.5409154	0.53820086	0.5496735	0.53797007	0.56035817
0.0	0.13957569	0.01640217	0.00217461	0.0007186082	0.032694496	0.053475585	0.042540524	0.0011357762	0.0015236718	0.00014550237
0.0	0.3505661	0.3668502	0.0044272873	0.08412131	0.5740245	0.037237585	0.108220674	0.51882637	0.25322634	0.0022104196
0.0	0.56359947	0.5435927	0.5459918	0.5284584	0.56187856	0.53584737	0.54059625	0.5496902	0.53427	0.55890477
0.0	0.16339253	0.09135416	0.0033594316	0.0007140052	0.00038783185	0.111745745	0.00019004097	0.007670726	0.0030987805	0.026353255
0.0	0.0015474337	0.04828876	0.0006841182	0.0010173348	0.0002794898	0.0015724599	0.00014737457	0.0012970176	7.03804e-05	0.0011887352
0.0	0.57072634	0.54564005	0.54888225	0.5300746	0.5734858	0.5414654	0.5474357	0.5521953	0.5408307	0.5620504
0.0	0.56928694	0.54973155	0.5489975	0.52978456	0.57340616	0.5414214	0.5453068	0.5542983	0.53876615	0.5624559
0.0	0.000936026	0.021321882	0.0007685833	4.933412e-05	0.0013415164	0.46605283	0.004199621	0.0034534892	1.0854007e-05	0.0059334477
0.0	0.02220612	0.11150714	0.054950885	0.06853477	0.0012624809	0.0139219975	0.011885659	0.0018398943	0.013264535	0.015959429
0.0	0.022092413	0.110622786	0.054062743	0.0669885	0.0012484299	0.013828093	0.011724046	0.0018103662	0.013044706	0.015765565
0.0	0.58586377	0.5611922	0.546784	0.54084045	0.5825567	0.54471356	0.55015165	0.5592446	0.55087197	0.5721353
0.0	0.0012159623	0.004980736	0.012058244	0.002914113	0.00031940907	0.0013756073	0.0019076113	0.00058556255	0.00047608864	0.0015542376
0.0	0.0012266542	0.0049383156	0.012053426	0.002921524	0.00032191037	0.0013884221	0.0019012016	0.0005796007	0.0004787445	0.0015788459
0.0	0.0017022638	0.046334423	0.056306668	0.023194635	9.636147e-05	0.5281526	0.012576722	0.00089116284	0.000102263184	0.007254648
0.0	0.00035685935	0.014834451	0.047515158	0.00016202124	0.013415431	0.01845487	0.033599816	0.011433226	0.00014328897	0.00079946895
0.0	0.00074323243	0.0052502826	5.585924e-05	0.0007260456	0.00011974989	0.00016543872	0.00034020306	0.13391145	0.0060318755	0.0016167115
0.0	0.5616216	0.5448611	0.5422106	0.5267112	0.5613719	0.53549665	0.53852236	0.55046916	0.5348574	0.55928564
0.0	0.0012473892	0.0068027424	0.0013728954	0.0009800666	0.00016757475	0.0017743988	0.0018094556	0.22405992	0.001158574	0.0019357271
0.0	0.098321795	0.44446895	0.00091499026	0.5683125	0.038122658	0.011316602	0.23332426	0.49923122	0.08672693	0.30292234
0.0	0.026087549	0.013987177	0.0003083313	6.734608e-05	4.32494e-05	0.000579316	0.0002486567	0.00088474585	3.56981e-05	0.0004153615
0.0	0.0019396648	0.0013726889	0.0062716226	8.9233195e-05	9.290331e-05	0.00024038696	0.00097293453	0.0007191504	0.00021919131	7.674006e-05
0.0	0.56758547	0.5448233	0.5454413	0.52997744	0.5689621	0.54101944	0.53880733	0.5501366	0.5363888	0.5597286
0.0	0.0024564362	0.013041218	0.010493041	0.0004092607	0.00019359251	0.002177818	0.0032272895	0.0026097093	0.003699589	0.009922131
0.0	0.17403641	0.08095703	0.03388875	0.04449238	0.117676385	0.12105144	0.3473387	0.3040844	0.13527152	0.011059814
0.0	0.56470877	0.5448659	0.5422218	0.52805483	0.56209284	0.5357388	0.5378658	0.55040866	0.5349092	0.5600694
0.0	0.07722705	0.07643237	0.0041420325	0.00042849654	0.0001857806	0.0031805935	0.008139732	0.0026405486	0.0007586635	0.025415719
0.0	0.24008454	0.40113264	0.0010504159	0.031005515	0.06107785	0.42573118	0.06328978	0.31024465	0.004346703	0.016579442
0.0	0.0023729121	0.0023241297	0.0007503504	0.00012784131	0.00032245554	0.0009050692	0.0011506146	0.000930915	0.00020213002	5.4946566e-05
0.0	0.002312029	0.0022147042	0.000728773	0.00012494909	0.0003082452	0.00086439116	0.0010961712	0.00089284655	0.0001915993	5.2012245e-05
0.0	0.0023001158	0.002227778	0.00072978775	0.00012398016	0.00030834865	0.0008616515	0.0010929555	0.0008936959	0.00019026324	5.267302e-05
0.0	7.782456e-05	0.060436435	0.00016143046	0.0009646515	0.0007351895	0.0025745975	0.00048957986	0.00019582195	0.00039161896	0.0028217754
0.0	7.593553e-05	0.058720797	0.00015451136	0.0009377443	0.00069187605	0.0024884925	0.00046278487	0.00018899613	0.00037272365	0.0026702287
0.0	7.530937e-05	0.059430942	0.00015351978	0.0009353332	0.0006904451	0.00248282	0.0004652481	0.00019042223	0.00037167832	0.0027132663
0.0	0.00015193869	0.034843102	0.0016641383	0.026680324	0.0020675717	0.003471563	0.0009239664	0.0020175905	0.024036752	0.00984352
0.0	0.0017014503	0.5948743	0.024885084	0.6072239	0.29776505	0.020240236	0.2178572	0.16288388	0.5681932	0.2183183
0.0	0.0018403523	0.009539285	0.01232761	0.018111933	0.0008032741	0.002788772	0.006374676	0.0008395327	0.04167113	0.023274992
0.0	0.07163896	0.0076063913	0.14610326	0.11995743	0.00053668494	0.021855956	0.01894738	0.055729147	0.006469902	0.0019665454
0.0	0.07095666	0.0074673346	0.14644839	0.11976477	0.00053220574	0.021843601	0.019019531	0.05590775	0.0064589684	0.001964869
0.0	0.56280607	0.5429867	0.5434849	0.52941924	0.5620493	0.5363681	0.5400917	0.55218357	0.5367218	0.55920625
0.0	0.0018743613	0.06491712	0.018230494	0.011065093	0.00025355397	0.0026361959	0.20690659	0.021052485	0.000264849	0.0061053582
0.0	0.00047860012	0.037169177	0.0022648317	0.0011988773	0.00036326388	0.00012637042	0.33733463	0.0004622681	2.3241273e-05	2.8815375e-05
0.0	0.049984206	0.5963274	0.0816816	0.35407054	0.11081316	0.22680736	0.5871856	0.13890818	0.2011375	0.0019469135
0.0	0.00034993948	0.0037981777	0.005074352	0.00067584735	6.4811305e-05	0.00025582418	0.00030296532	0.00039430358	3.5077705e-05	1.2148443e-05
0.0	0.00033797073	0.0037163906	0.0044520344	0.0006546885	6.135413e-05	0.00024572134	0.00028853878	0.00038085654	3.3239194e-05	1.1693382e-05
0.0	6.8006615e-05	0.010703741	0.0033568337	0.00056461233	9.447766e-05	0.00049780554	0.0025266933	0.00052629446	0.00010461279	9.0967056e-05
0.0	0.0038082548	0.0067688436	0.00015842097	0.00010228425	0.0045990716	0.0044686915	0.001069019	0.0028194885	1.2938453e-05	0.0005919143
0.0	0.0013050224	0.0016790879	0.00048798177	6.992143e-05	0.0004788004	0.0020043345	0.0001811809	0.00011432367	4.2919887e-06	0.00060211937
0.0	0.0019161425	0.005232963	0.001016984	0.00029925778	0.00029379045	0.0034844936	0.0004243855	0.00021068226	6.7164638e-06	0.00034624108
0.0	7.7827084e-05	0.00086510094	0.00018768752	0.000115498304	5.7091092e-05	0.026276808	0.00024313803	0.0004161278	0.00015773228	0.00012432704
0.0	0.015755903	0.0023312555	0.00016978204	0.0004055906	0.0015803569	0.12321747	0.0020287982	0.0002036956	0.0007217708	0.0013664789
0.0	0.0025876274	0.0032221472	0.00015055249	0.0002394694	0.02170693	0.03529106	0.00068019645	0.00023748171	5.712148e-05	0.0016806152
0.0	0.0011847691	0.0022110993	0.024878811	0.03214306	0.000584067	0.01540243	0.0014099416	0.0016945741	0.0007330899	0.00030242192
0.0	0.84579533	0.19783331	0.001921313	0.09790867	0.021176297	0.55660033	0.10727197	0.39190555	0.01376178	0.0016519348
0.0	0.0030766625	0.002917167	0.0019212224	0.0011311399	7.131455e-05	0.028240781	0.00027722787	0.0012298374	0.0041948576	0.024828102
0.0	0.003051484	0.0029136492	0.001921355	0.0011255441	7.145839e-05	0.028106906	0.00027204098	0.0012384086	0.0041849953	0.02503674
0.0	0.00028059195	0.0034555325	0.0009829281	0.0013216888	0.018227777	0.0037807995	0.010856546	0.0014135466	0.0002671013	0.00019897983
0.0	5.883723e-05	0.010229384	0.002571823	0.0043883095	0.0007404354	0.004753472	0.0011887064	0.00067226985	0.002189094	0.00042800602
0.0	0.009213104	0.0014424269	0.0016984668	0.010645729	0.000121642304	0.00879199	0.001982664	0.0002674846	3.6485635e-05	0.0006814074
0.0	0.0007251678	0.0053794603	0.0048229196	0.010664141	0.0003310412	0.0008259821	0.00020899286	0.0020362302	9.2945585e-05	0.009158248
0.0	0.108338945	0.00019948914	0.002680231	0.077893704	0.0012344333	0.00243222	0.00035678607	0.006119921	1.0267596e-05	0.0007350686
0.0	0.0004904921	0.0020087825	7.249079e-05	0.0005746887	0.00094328175	0.00440606	0.00051371206	0.001260924	0.0015666531	1.6873715e-05
0.0	1.1656228e-05	0.01517898	0.00031276964	0.0021504753	0.00074831955	0.033619743	8.0149584e-05	0.00054790784	4.0477295e-05	0.0026472444
0.0	0.0002527071	0.045068428	8.779562e-05	0.0010464301	0.0035679669	0.00054681406	0.00023322101	0.00038464545	0.00080126355	0.0006262297
0.0	1.140407e-05	0.003235096	9.8251345e-05	0.0011696701	0.00032237044	0.002736799	0.0007131562	0.0014767591	0.04598745	0.0011055956
0.0	0.0017872662	0.0039584558	0.0008653104	0.00062484085	0.00038622133	0.019034643	0.00022769417	0.0016591216	0.0017528698	3.781179e-05
0.0	0.023337163	0.07918141	0.0022877087	0.00036126102	0.0058154343	0.3644659	0.0078066387	0.0747157	0.00014419413	0.0004936506
0.0	0.0015793083	0.0059112534	0.0012069776	0.00068297685	7.464373e-05	0.0012001982	0.00016070173	0.00032078387	3.0944226e-05	0.0002475501
0.0	0.0042574485	0.019168507	0.00016711855	0.03884564	0.00032989346	0.001325463	0.006215025	0.001215143	4.1273754e-05	0.008246301
0.0	0.56188184	0.546996	0.5497688	0.5303152	0.56636536	0.53978914	0.5409495	0.5571679	0.5373158	0.56100404
0.0	0.56031746	0.549193	0.5489543	0.5266871	0.5694274	0.53993416	0.5429596	0.54969615	0.53745395	0.56006956
0.0	0.5635998	0.5457085	0.54504496	0.52834153	0.5613507	0.54313815	0.5409154	0.5521359	0.53541654	0.56062686
0.0	0.5647275	0.54565316	0.5417781	0.52897197	0.5613107	0.5420566	0.5349468	0.55290675	0.5359475	0.5600607
0.0	0.030361094	0.023866192	0.0034522815	0.021810746	0.0013951554	0.16009572	0.04715966	0.035629872	0.0006214577	0.0063301334
0.0	0.5775491	0.5581994	0.5496532	0.53704405	0.57590264	0.5399707	0.5466501	0.55794823	0.54636204	0.56894076
0.0	0.57436347	0.5574197	0.5490275	0.5379203	0.57606894	0.5425315	0.5479685	0.5572476	0.54348516	0.5676782
0.0	0.56664765	0.54472643	0.54432744	0.5299076	0.5688585	0.5397535	0.53743744	0.54910326	0.53473073	0.56326383
0.0	0.565607	0.5454468	0.543889	0.52870613	0.5694714	0.5401595	0.5350589	0.5510431	0.5334316	0.5594844
0.0	0.56605875	0.5444939	0.5445507	0.5283093	0.5642626	0.5418751	0.5349336	0.5508172	0.5371195	0.56049865
0.0	0.56412745	0.54625744	0.54253215	0.5274821	0.5696377	0.5399332	0.53522354	0.5520391	0.5296278	0.5605837
0.0	0.003979776	0.0047665914	0.010202571	0.008014283	0.011029242	0.0032950444	0.0034820472	0.0009838738	0.010976735	0.032702465
0.0	0.02972413	0.023125345	0.003447401	0.022149945	0.0013836306	0.15761138	0.046987075	0.0360378	0.0006090025	0.0063706688
0.0	0.57726914	0.5534778	0.5496873	0.5404618	0.57618195	0.5439142	0.5472375	0.55921555	0.54713136	0.5688516
0.0	0.56416875	0.5461142	0.5520604	0.5311038	0.5662883	0.5410322	0.5387634	0.5501122	0.53796923	0.5601907
0.0	0.56233335	0.5469171	0.54809034	0.5298702	0.56867176	0.54196584	0.54237	0.55152315	0.5349075	0.56025326
0.0	0.5788293	0.5592911	0.5511415	0.5385811	0.57984304	0.545521	0.54790574	0.56206197	0.5485129	0.5676392
0.0	0.58334297	0.55808806	0.5508083	0.539416	0.57935363	0.5445354	0.5472808	0.56201255	0.54660034	0.56735367
0.0	0.5816085	0.55721694	0.5425185	0.5368438	0.57337075	0.54211754	0.5446208	0.55664843	0.54576916	0.57046723
0.0	0.030800335	0.02404979	0.0034645721	0.02265644	0.0014207446	0.16039519	0.048473787	0.03561767	0.00062344864	0.006461858
0.0	0.00025699785	0.058547422	0.00012436735	0.0007765157	0.0017131395	0.001977712	0.0076314374	0.0029538106	0.0001231388	0.00038868515
0.0	0.0069142682	0.012970875	0.08693761	0.0005283741	0.0002689112	0.04605623	0.011867058	0.004525593	0.009880336	0.0013970879
0.0	0.567178	0.54578286	0.54651964	0.53236455	0.5619667	0.5426455	0.5374915	0.55015373	0.53942806	0.56247604
0.0	0.004294414	0.006765581	0.05071783	0.00034748708	0.00014888277	0.0019588377	0.0013968126	0.0062598656	0.011900402	0.055276368
0.0	0.5700452	0.54832995	0.54799694	0.5326013	0.5639066	0.54261255	0.5425477	0.5520406	0.5417114	0.5624683
0.0	0.06633511	0.0064592045	0.0019428708	0.0046560513	0.00011794945	0.013049813	0.04648846	0.0030229005	0.0023746442	0.005534716
0.0	0.06954239	0.0063862656	0.0019434764	0.004798529	0.00011702932	0.01299079	0.04731567	0.0030568372	0.002433252	0.005495445
0.0	1.9589037e-05	0.0028792445	1.1708279e-05	0.0013599213	0.00012493397	0.0065862266	0.0001014686	0.0006024069	0.0013853175	4.8015336e-05
0.0	0.0676591	0.0062840036	0.0019348246	0.0046326043	0.0001172306	0.012948758	0.04652344	0.0030149953	0.002396357	0.005459826
0.0	0.068509154	0.0063974443	0.0019322819	0.0045757513	0.00011769689	0.012994913	0.046469048	0.003000214	0.0024338865	0.0054901466
0.0	0.068388164	0.0064951275	0.0019579616	0.0047256076	0.0001164075	0.013102822	0.046315253	0.0030904454	0.0024771884	0.005588287
0.0	0.06772466	0.0062832832	0.0019501017	0.004728813	0.000116383424	0.012975741	0.047538046	0.0030409303	0.0023728227	0.005531688
0.0	0.068452895	0.0063553234	0.001942181	0.004671129	0.00011596014	0.013109471	0.04511828	0.003065688	0.0024501581	0.0055635236
0.0	0.06966772	0.006485562	0.0019861355	0.0046832715	0.00011848243	0.013141008	0.04685492	0.0030067477	0.0024506208	0.005581238
0.0	0.0675012	0.00631998	0.0019521408	0.004741697	0.00011692983	0.012977915	0.046612475	0.0030707698	0.002404199	0.0055005187
0.0	0.06825325	0.0063732597	0.0019416664	0.004778546	0.000118049706	0.01303864	0.047367677	0.0030070636	0.0024733243	0.0055651916
0.0	0.58430624	0.5628607	0.5489403	0.5403643	0.5769754	0.54317814	0.54374367	0.55831623	0.5518138	0.5737716
0.0	0.5719343	0.55133706	0.5434143	0.5292899	0.57208735	0.5355389	0.5380462	0.55159813	0.5384263	0.5620149
0.0	0.56275165	0.544164	0.5512876	0.5235308	0.5611474	0.5372014	0.53692526	0.5506953	0.5366449	0.55900246
0.0	0.565271	0.53981745	0.55021787	0.52154285	0.56405735	0.5378921	0.5349906	0.547553	0.53832185	0.5592129
0.0	0.58043337	0.55942166	0.548271	0.5325729	0.5788335	0.5413147	0.5485333	0.5602004	0.5436684	0.56938654
0.0	0.58475286	0.5616536	0.55007833	0.540905	0.57802975	0.54644704	0.5486463	0.5634044	0.54735905	0.5684295
0.0	0.56579685	0.5469695	0.54649466	0.5307577	0.5616873	0.5432205	0.54307246	0.5522898	0.53989714	0.5629315
0.0	0.5658057	0.5473017	0.5516627	0.530843	0.56963664	0.54276395	0.54482156	0.55350214	0.5391853	0.56306213
0.0	0.5705024	0.55000615	0.5498069	0.5317212	0.5705513	0.54008764	0.5431944	0.55873364	0.5428337	0.56632394
0.0	0.0020863523	0.6723224	0.0030682175	0.3123049	0.0033882582	0.06259752	0.0019326204	0.0032573089	0.3086072	0.0027686278
0.0	0.5809665	0.55831563	0.5465941	0.5372795	0.5775709	0.5433649	0.54867667	0.5598409	0.5476493	0.56810504
0.0	0.9196392	0.046683583	0.43666285	0.21532984	0.039801937	0.020517657	0.011065139	0.4543699	0.95157623	0.78061116
0.0	0.56417763	0.5447557	0.54985136	0.52975726	0.5685142	0.54140145	0.54366857	0.5519685	0.5354526	0.5602957
0.0	0.5961507	0.833692	0.39242455	0.41472828	0.025710875	0.09963726	0.63478804	0.2848567	0.23338445	0.028275989
0.0	0.0017518037	0.0034739492	0.00073439366	0.03357003	0.015818777	0.00050293416	0.010082807	0.0062123835	0.00034832687	0.00032840358
0.0	0.5820877	0.5598912	0.54822	0.53960514	0.5746015	0.5462596	0.54772866	0.5606313	0.5495067	0.5701379
0.0	0.5843323	0.5598857	0.545732	0.5396328	0.5745091	0.54576135	0.5476704	0.5613364	0.5489167	0.57046026
0.0	0.5703447	0.5454333	0.5460438	0.52990335	0.57250094	0.537608	0.54203635	0.55267215	0.534487	0.56129813
0.0	0.5738089	0.551807	0.54882437	0.53539497	0.57207984	0.5435358	0.54377884	0.5603554	0.5428393	0.5678843
0.0	0.57372403	0.552291	0.5504424	0.5363504	0.57446414	0.54278463	0.54662496	0.55829626	0.54052633	0.5676142
0.0	0.56528527	0.54387856	0.5511206	0.53113765	0.5663545	0.5418183	0.5401351	0.55183697	0.5367336	0.5592811
0.0	0.5733881	0.5523169	0.54509676	0.53853625	0.5747645	0.5375042	0.5445244	0.5532758	0.5419445	0.55960464
0.0	0.57458174	0.5483168	0.5454969	0.53416556	0.57386374	0.5416357	0.54008406	0.55441797	0.5404652	0.5646487
0.0	0.5729203	0.5487639	0.5480819	0.530029	0.5741028	0.5424429	0.54211205	0.5585328	0.53990024	0.5612656
0.0	0.04097051	0.07031567	0.0066351136	0.0023792337	0.00032088876	0.029686	0.0037817713	0.018018268	0.00028694683	0.009301305
0.0	0.5601209	0.5407819	0.5466795	0.52906984	0.5649919	0.5406261	0.54435116	0.5515823	0.5351529	0.5623099
0.0	0.5807391	0.56081337	0.55082136	0.53707504	0.5759354	0.5443405	0.5471189	0.5632986	0.545591	0.5659553
0.0	0.5808632	0.5621683	0.5498415	0.53755933	0.57691985	0.54241014	0.5436298	0.5640982	0.5446767	0.5699893
0.0	0.58012646	0.55718654	0.5495369	0.5379628	0.57455754	0.5439216	0.545364	0.5584108	0.5471454	0.56729394
0.0	0.5661839	0.54736423	0.5432239	0.5283188	0.5680617	0.53949535	0.5355081	0.5541852	0.5347836	0.5616002
0.0	0.5648094	0.54441535	0.5430369	0.5267585	0.56965446	0.538907	0.53636825	0.554435	0.53612375	0.56164247
0.0	0.5647617	0.5437912	0.54442453	0.5324536	0.56761837	0.53974754	0.5355709	0.5539766	0.53297627	0.56162876
0.0	0.5689953	0.5441626	0.5424561	0.5277898	0.5656319	0.53831404	0.5360435	0.54980934	0.53565395	0.5598057
0.0	0.56605625	0.5435397	0.5443553	0.5257769	0.56834716	0.5382567	0.5331371	0.5497346	0.533035	0.5576408
0.0	0.56472033	0.5435054	0.54301214	0.5282898	0.56660944	0.53961647	0.5368781	0.5509251	0.53415895	0.56096673
0.0	0.56677747	0.54611933	0.54319227	0.5265236	0.56783146	0.5378672	0.53210175	0.55177206	0.5379724	0.56355983
0.0	0.56629604	0.5465815	0.5437245	0.52911735	0.56847024	0.5400654	0.53504807	0.553179	0.53585654	0.5645988
0.0	0.5652601	0.54401046	0.5450733	0.5274128	0.5683057	0.54059225	0.5356079	0.55509937	0.53535527	0.56109196
0.0	0.56683326	0.5482908	0.542669	0.52841544	0.56757474	0.5397672	0.53546375	0.5510904	0.53594625	0.5646946
0.0	0.5646161	0.5455096	0.5427202	0.5264839	0.5671016	0.539365	0.5359824	0.5517719	0.5378881	0.56115675
0.0	0.5655088	0.54652816	0.54332787	0.52985394	0.5689175	0.54048765	0.53619766	0.5537843	0.5313069	0.5624033
0.0	0.5646314	0.5462335	0.54428166	0.5290432	0.5659545	0.5401533	0.5351003	0.55143434	0.53592736	0.56304115
0.0	0.56423265	0.5447774	0.54470843	0.52910256	0.5687721	0.540531	0.53697586	0.55317307	0.5391342	0.5616918
0.0	0.5625168	0.5408749	0.54264605	0.5292517	0.56672233	0.5398887	0.5352118	0.55101764	0.5352435	0.56087184
0.0	0.5679599	0.5448307	0.54364246	0.5286787	0.5682373	0.54082876	0.5356111	0.5521546	0.5308836	0.5616971
0.0	0.56580776	0.54500854	0.5442447	0.5299426	0.57054526	0.5385992	0.5373428	0.5520971	0.5320983	0.5589557
0.0	0.566029	0.5424897	0.5445283	0.5305827	0.5679459	0.53875166	0.5356987	0.5519574	0.52951396	0.56013364
0.0	0.56905526	0.5463759	0.5472753	0.5324983	0.5708135	0.53642875	0.5423429	0.5543137	0.5341441	0.5576805
0.0	0.56666136	0.5438317	0.54934114	0.53151405	0.56835705	0.5394129	0.54355496	0.5535849	0.5373743	0.5607402
0.0	0.029958578	0.02368741	0.0034651668	0.021806976	0.0013803797	0.16045535	0.0466472	0.03510829	0.00062404043	0.00638863
0.0	0.5810286	0.56016004	0.5476548	0.5384745	0.57651955	0.5428778	0.5474951	0.5618177	0.54753804	0.57107735
0.0	0.58167344	0.5589891	0.54839885	0.5387012	0.57302696	0.5409385	0.54961026	0.55998904	0.54624665	0.5702569
0.0	0.5809293	0.55719084	0.54776055	0.53845185	0.57281387	0.5435232	0.54737306	0.55807656	0.5469195	0.57056296
0.0	0.5626582	0.54706275	0.5508102	0.5309916	0.5638097	0.53937435	0.54205567	0.5485711	0.53418833	0.55952585
0.0	0.58059466	0.5599072	0.5492866	0.5398412	0.57552576	0.54273033	0.5492893	0.557901	0.5451707	0.5678407
0.0	0.56512076	0.54434866	0.5486338	0.5336965	0.567264	0.5403606	0.53889173	0.5504085	0.53090936	0.5589973
0.0	0.56332165	0.5413276	0.5499299	0.5321869	0.56428313	0.53935766	0.5450598	0.5515809	0.53359306	0.5574328
0.0	0.0007787425	0.13145642	6.927816e-05	0.004102471	0.0054584434	0.3024271	0.00064990384	0.002397365	0.00011039548	0.00019710438
0.0	0.5703874	0.54624003	0.54764825	0.53073305	0.5721379	0.5389406	0.54187375	0.5550853	0.53539515	0.55731297
0.0	0.0001734462	0.031231243	0.0002700607	0.00083630305	5.3358206e-05	0.0020785707	0.03539793	0.0008939502	6.144025e-05	0.00023037841
0.0	0.00044972228	0.040459022	0.00026121197	0.024331849	4.514527e-05	0.04527842	0.0005067905	0.06595148	1.0414536e-05	0.00049332087
0.0	0.031059833	0.024976036	0.0035103187	0.022630682	0.0014387291	0.16552891	0.049747564	0.03708386	0.0006486671	0.0067382082
0.0	0.00043033712	0.039559737	0.00025333458	0.023586493	4.3820244e-05	0.044482194	0.00049218093	0.06316689	1.0130174e-05	0.0004785123
0.0	0.39895576	0.6556017	0.29365596	0.1142068	0.48583603	0.24342589	0.16582295	0.08558758	0.062250037	0.0064430395
0.0	0.56260633	0.5442393	0.5487746	0.5314411	0.56736666	0.5436841	0.5407124	0.55377036	0.5368875	0.5599493
0.0	0.0045782453	0.07312496	0.0024400197	0.007719973	0.00071349135	0.012032987	0.0013524326	0.001478302	0.010229765	0.002033692
0.0	0.0017898532	0.009460129	0.010715967	0.0024601254	0.021370986	0.0011125591	0.0055505354	0.001748057	0.00047113354	0.045749556
0.0	0.0022530602	0.001243943	0.008937685	0.026722945	0.0003346555	0.0012396891	0.00086639816	0.011810927	0.0037392213	0.009645452
0.0	0.079172336	0.059344266	0.014570729	0.0014099368	0.0001616686	0.03335144	0.16484213	0.013914151	0.03605098	0.0030981016
0.0	0.5652386	0.5441863	0.5462149	0.5299838	0.5613828	0.5396491	0.54009676	0.55145293	0.5362848	0.5600504
0.0	0.5652386	0.5441863	0.5462149	0.5299838	0.5613828	0.5396491	0.54009676	0.55145293	0.5362848	0.5600504
0.0	0.5652386	0.5441863	0.5462149	0.5299838	0.5613828	0.5396491	0.54009676	0.55145293	0.5362848	0.5600504
0.0	0.558905	0.5445752	0.5496738	0.5297206	0.56457824	0.54233044	0.54160106	0.548156	0.5372951	0.5621147
0.0	0.0017898532	0.009460129	0.010715967	0.0024601254	0.021370986	0.0011125591	0.0055505354	0.001748057	0.00047113354	0.045749556
0.0	0.006074421	0.009730236	0.0170323	0.03878773	9.091425e-05	0.0020817956	0.013133088	0.011956411	0.00042064357	0.0019920622
0.0	0.079172336	0.059344266	0.014570735	0.0014099368	0.0001616686	0.03335144	0.16484213	0.013914157	0.036050986	0.0030981016
0.0	0.0045782453	0.07312496	0.0024400197	0.007719973	0.00071349135	0.012032987	0.0013524326	0.001478302	0.010229765	0.002033692
0.0	0.0046371445	0.07217496	0.0024775148	0.0077054338	0.00072511384	0.012246743	0.0013694629	0.001518903	0.0103655	0.0020772358
0.0	0.10445457	0.005549401	0.003579425	0.0104501145	0.047251936	0.007892096	0.00905286	0.00085501827	0.0021146548	0.0005111122
0.0	0.10629481	0.005659039	0.0036681427	0.010340676	0.04784161	0.007973265	0.009158985	0.0008547885	0.0021530369	0.000520786
0.0	0.0022530602	0.001243943	0.008937685	0.026722945	0.0003346558	0.0012396891	0.0008663986	0.011810927	0.003739223	0.009645452
0.0	0.006074421	0.009730236	0.0170323	0.03878772	9.091425e-05	0.0020817956	0.013133088	0.011956411	0.00042064357	0.0019920622
0.0	0.0076566953	0.016081447	0.0016609628	0.0017478032	0.00057764316	0.049130812	0.0021798096	0.0044676187	0.05154027	0.0011441071
0.0	0.0076566953	0.016081456	0.0016609628	0.0017478041	0.0005776434	0.049130812	0.0021798096	0.0044676187	0.05154027	0.0011441071
0.0	0.0076566953	0.016081456	0.0016609628	0.0017478041	0.0005776434	0.049130812	0.0021798096	0.0044676187	0.05154027	0.0011441071
0.0	0.104454555	0.005549401	0.003579425	0.0104501145	0.047251936	0.007892096	0.00905286	0.00085501827	0.0021146548	0.0005111122
0.0	0.56092405	0.5433953	0.54545873	0.5298432	0.5665059	0.5407998	0.538386	0.551873	0.5343022	0.5605475
0.0	0.55851084	0.54469407	0.5456581	0.5315163	0.56547475	0.54091173	0.5386679	0.5522461	0.5346896	0.56220615
0.0	0.5627308	0.5474504	0.54903483	0.53127915	0.5688497	0.5411086	0.5393811	0.5530878	0.53955865	0.5613225
0.0	0.577309	0.5569893	0.5493148	0.53866744	0.5767436	0.5415346	0.54532844	0.5606637	0.54892915	0.56742656
0.0	0.57853067	0.5601057	0.5511499	0.5404853	0.5731107	0.5453952	0.55053484	0.5610383	0.54698104	0.56717867
0.0	0.57578975	0.5598234	0.5471548	0.5375422	0.5772384	0.5405803	0.5478533	0.56010276	0.5459101	0.5694517
0.0	0.56422865	0.5470879	0.54591966	0.5317164	0.5672923	0.5412232	0.5370129	0.5515629	0.53313124	0.5616291
0.0	0.5641046	0.5442359	0.55250937	0.5306949	0.5678001	0.5393931	0.5419491	0.550895	0.5386114	0.5573067
0.0	0.58468145	0.5630294	0.54805547	0.5426504	0.58331335	0.5460566	0.5445528	0.5669576	0.54701895	0.57391053
0.0	0.581671	0.5581	0.5428736	0.53671736	0.5730441	0.541964	0.5447897	0.5565382	0.54833704	0.5714441
0.0	0.56411386	0.54440415	0.5460243	0.5304269	0.5627518	0.5392406	0.5415052	0.5488894	0.5355677	0.56235343
0.0	0.56518126	0.5418848	0.54421276	0.52603984	0.5670886	0.5397742	0.5356502	0.54659986	0.5373132	0.55769354
0.0	0.5656503	0.5435137	0.54980946	0.5218846	0.5674207	0.5392426	0.54114205	0.5458108	0.5375278	0.5604674
0.0	0.5658428	0.5440816	0.548168	0.5288843	0.5644639	0.541906	0.53917587	0.5511858	0.5361817	0.5593661
0.0	0.5622299	0.54689157	0.5452882	0.5328971	0.5654177	0.5416469	0.54005325	0.55373883	0.53455675	0.56026804
0.0	0.56338686	0.54600084	0.5517059	0.53015226	0.5644442	0.5405653	0.54031813	0.5521111	0.5361217	0.55989575
0.0	0.56425846	0.54596615	0.5453607	0.53182817	0.56112474	0.53822315	0.5418736	0.5491757	0.5388573	0.5624897
0.0	0.5638088	0.54417574	0.5447265	0.528456	0.56126076	0.53823704	0.5388587	0.55225927	0.5358247	0.5599184
0.0	0.5734394	0.54728866	0.5490134	0.5373631	0.5699219	0.54233545	0.5393416	0.5567673	0.5393385	0.56490695
0.0	0.5832948	0.55763984	0.5522111	0.53904194	0.5752115	0.544205	0.54891443	0.55806005	0.5450053	0.5703043
0.0	0.58373034	0.5591072	0.55295324	0.53699166	0.57559586	0.5444255	0.54910606	0.5567425	0.5451699	0.57088786
0.0	0.56475866	0.54643965	0.5465744	0.5302672	0.568014	0.54079986	0.54080725	0.5547616	0.53880584	0.5618782
0.0	0.5713602	0.5472308	0.5502605	0.53395003	0.57158375	0.541839	0.54010653	0.5565472	0.53426546	0.5658276
0.0	0.5848051	0.5599191	0.55131155	0.54216987	0.58158064	0.5453339	0.54681754	0.56440294	0.544452	0.5737308
0.0	0.5792258	0.55445963	0.5467191	0.5388484	0.5730125	0.54148734	0.54567546	0.5580966	0.5442315	0.5689995
0.0	0.0069092507	0.02324848	0.0010913424	0.0009223278	0.0026340017	0.007940428	0.001983216	0.0004500296	0.0026613227	0.002628662
0.0	0.5685542	0.5453323	0.54619265	0.52950996	0.5683208	0.5418545	0.5388685	0.55167085	0.5404213	0.5637456
0.0	0.5619746	0.5450399	0.5417397	0.5315096	0.56807953	0.53905845	0.5391648	0.552354	0.532807	0.5585963
0.0	0.5652386	0.5441863	0.5462149	0.5299838	0.5613828	0.5396491	0.54009676	0.55145293	0.5362848	0.5600504
0.0	0.5635175	0.54491735	0.5490919	0.5273785	0.5603212	0.54005426	0.5412094	0.5507871	0.5319369	0.56186336
0.0	0.5647552	0.548159	0.54862785	0.5324166	0.5661088	0.5415107	0.5436664	0.5527394	0.5371589	0.5619008
0.0	0.56447303	0.54667205	0.5479509	0.53251874	0.5642145	0.5400317	0.541868	0.5547414	0.53580225	0.5601802
0.0	0.5651031	0.54535156	0.5509569	0.5287435	0.56590396	0.54209983	0.5399172	0.55340296	0.5372367	0.5623539
0.0	0.58253896	0.5638289	0.55087936	0.54239845	0.58111054	0.5443803	0.5490341	0.55894166	0.54838115	0.5731678
0.0	0.17132874	0.22702554	0.0025659965	0.42337736	0.0009967478	0.026377141	0.006625679	0.009268622	0.0012748586	0.37723032
0.0	0.564355	0.5465508	0.5433623	0.5278195	0.56596416	0.53970695	0.5436492	0.54631287	0.53372073	0.559465
0.0	0.56446934	0.54566497	0.54261786	0.5330587	0.56567436	0.54045975	0.5389617	0.55158514	0.53146344	0.55880904
0.0	0.5648678	0.5447621	0.5458704	0.5276693	0.5638409	0.53842944	0.5399341	0.54903245	0.5343205	0.5557731
0.0	0.56697106	0.5442731	0.54506993	0.526162	0.56698835	0.53844494	0.5379214	0.54969823	0.5329815	0.55645186
0.0	0.5654975	0.5432897	0.5444528	0.52758056	0.5654456	0.5391066	0.5389586	0.55098087	0.5317176	0.55641526
0.0	0.5654227	0.5460149	0.5426012	0.52863777	0.5692611	0.54003	0.5407425	0.55048037	0.5322647	0.55936027
0.0	0.56427604	0.54607815	0.5487936	0.53093815	0.5669216	0.54123586	0.54424477	0.55217546	0.537386	0.55543983
0.0	0.57936585	0.55715185	0.5499097	0.5344297	0.5763634	0.54300857	0.55061054	0.56118035	0.54791546	0.5686225
0.0	0.58226395	0.55863684	0.5536343	0.53806806	0.5790391	0.5435057	0.5503741	0.5610775	0.5456069	0.5697339
0.0	0.5630312	0.54619485	0.5481877	0.52444357	0.5655341	0.5390191	0.54464954	0.55096745	0.5362275	0.56177664
0.0	0.5614559	0.5404947	0.55076784	0.5288301	0.5684963	0.53965944	0.5405114	0.5531843	0.53624463	0.5597245
0.0	0.5645897	0.5430853	0.55197066	0.53268635	0.56867445	0.5421482	0.5415472	0.55158895	0.53423506	0.55900174
0.0	0.566137	0.54110855	0.54875386	0.52978456	0.5627598	0.5360106	0.5410097	0.5525439	0.53652585	0.5592392
0.0	0.5637087	0.5434727	0.5503114	0.5340222	0.56699	0.53962404	0.54344684	0.5491726	0.5344583	0.5602472
0.0	0.5618341	0.54263365	0.5442584	0.52574867	0.5645479	0.5393433	0.5370489	0.5524422	0.5333389	0.556459
0.0	0.5660617	0.5468638	0.55124474	0.52818	0.56841666	0.54039824	0.54206866	0.55555475	0.5385722	0.55629474
0.0	0.56555784	0.54537207	0.5494193	0.5303174	0.5686341	0.54043126	0.5450248	0.55262387	0.5383018	0.56260526
0.0	0.56883764	0.5496615	0.542488	0.5353217	0.57094866	0.53535306	0.54271835	0.5552042	0.5359991	0.55985934
0.0	0.56403553	0.5470216	0.5510258	0.53068465	0.56680346	0.5436713	0.54047817	0.5508692	0.5392985	0.5610734
0.0	0.562389	0.54785115	0.5521083	0.53101593	0.5634327	0.5409607	0.54365444	0.55232555	0.53584474	0.5593235
0.0	0.5645842	0.54260284	0.549908	0.5296581	0.56626004	0.54119307	0.54524344	0.5530887	0.53848076	0.56110716
0.0	0.56689763	0.54528797	0.546868	0.5336478	0.56553495	0.5389159	0.5387092	0.55028033	0.53613806	0.5608718
0.0	0.5614019	0.5416392	0.5503594	0.5314644	0.5653848	0.54056376	0.54034144	0.5524666	0.5328236	0.5593482
0.0	0.56478435	0.54358244	0.5512989	0.5297386	0.56464434	0.54371643	0.5428319	0.5530422	0.5368854	0.5612338
0.0	0.5617046	0.54127204	0.5493745	0.53022337	0.56233543	0.53698117	0.540562	0.55361676	0.5376384	0.5573413
0.0	0.5640862	0.54381365	0.55087364	0.52793926	0.5652615	0.54252374	0.54120773	0.55006284	0.5337313	0.5567978
0.0	0.582835	0.55847734	0.54970944	0.53832006	0.57913953	0.54472774	0.54546547	0.5646624	0.54635495	0.569691
0.0	0.58159375	0.55706215	0.54773676	0.5352157	0.576957	0.54211086	0.546107	0.56213254	0.5454228	0.5675324
0.0	0.5612512	0.54494905	0.54366076	0.5285521	0.5644366	0.54103714	0.5387832	0.55095035	0.5336093	0.5549658
0.0	0.56077135	0.54235625	0.544397	0.5282856	0.56514496	0.54127157	0.53681886	0.5517972	0.5358389	0.5574026
0.0	0.5621784	0.54599684	0.54536575	0.5289009	0.5637697	0.5398396	0.5368727	0.55230755	0.53293955	0.55780435
0.0	0.5642167	0.5396044	0.55330944	0.52953714	0.5672177	0.5385137	0.54419756	0.5512766	0.5391274	0.56394494
0.0	0.56624025	0.5422826	0.5450803	0.530361	0.56683105	0.5384653	0.5406651	0.5504898	0.5360718	0.5583813
0.0	0.5627926	0.54586166	0.5495077	0.5257234	0.56688356	0.5394268	0.54130006	0.55051935	0.53456765	0.55803525
0.0	0.5632297	0.54063684	0.5457978	0.5270683	0.56669086	0.54070204	0.5404621	0.5509006	0.5377037	0.5588174
0.0	0.56298727	0.54278326	0.54476744	0.52643687	0.5645092	0.53899246	0.53898895	0.5541908	0.53822565	0.5621447
0.0	0.56251657	0.5506373	0.5486911	0.526405	0.56592584	0.54330355	0.5433014	0.54949695	0.53284043	0.55669826
0.0	0.5649102	0.5471002	0.5482257	0.5288379	0.5635849	0.54026055	0.54345	0.5547941	0.537661	0.56011546
0.0	0.56180906	0.5446594	0.546076	0.52948827	0.567186	0.5387556	0.5319324	0.55122304	0.5297173	0.56257427
0.0	0.57991266	0.5572249	0.5503322	0.538358	0.5789158	0.5449189	0.5401889	0.56388354	0.5442637	0.5716473
0.0	0.5625893	0.542887	0.54320306	0.5268884	0.5592287	0.5406876	0.53549194	0.55101174	0.5284563	0.55920666
0.0	0.5610685	0.54642475	0.5473505	0.5282936	0.5662102	0.5385538	0.5378629	0.55157065	0.53329825	0.5610193
0.0	0.5621656	0.5447013	0.54877	0.5280768	0.56694144	0.5411163	0.54084444	0.55149126	0.5356202	0.5606415
0.0	0.56131095	0.5442238	0.54866743	0.52682316	0.56447387	0.536276	0.53705776	0.5522288	0.5328252	0.5600965
0.0	0.5644581	0.54492813	0.5500469	0.52898204	0.5662609	0.53674686	0.5386854	0.5508701	0.53467023	0.5632316
0.0	0.55959374	0.54270947	0.54760003	0.5286366	0.5676364	0.5399512	0.5336536	0.54971766	0.53183246	0.56206524
0.0	0.5646536	0.5449248	0.5505956	0.52927357	0.5673645	0.5392825	0.5421484	0.5530268	0.5361718	0.55695903
0.0	0.5641124	0.54608047	0.5494171	0.5285816	0.56706184	0.54052454	0.53877544	0.5545945	0.5397406	0.56146425
0.0	0.56381804	0.54342234	0.55209553	0.5277485	0.567223	0.54004616	0.5439537	0.55218583	0.5342129	0.56021416
0.0	0.56442815	0.5487834	0.5495454	0.527287	0.5641355	0.5402125	0.54152757	0.54919654	0.53485256	0.5607911
0.0	0.56886965	0.54927725	0.55030334	0.5325141	0.56874454	0.5419854	0.5408517	0.5535547	0.53669125	0.5637856
0.0	0.5835486	0.56071913	0.5524023	0.539645	0.5772191	0.54542774	0.5473517	0.5606931	0.5474856	0.57016104
0.0	0.5625981	0.54522175	0.5523483	0.53161526	0.56582487	0.54151714	0.5428032	0.5527985	0.5368626	0.56086266
0.0	0.5660428	0.54650664	0.5511014	0.52715415	0.56621146	0.54312176	0.54332787	0.5488468	0.53862524	0.55994517
0.0	0.5647723	0.54559815	0.5478632	0.5304533	0.5707372	0.5406096	0.54226315	0.55279624	0.5298954	0.56034887
0.0	0.56427205	0.54531914	0.5484898	0.53083545	0.5678129	0.540863	0.54082036	0.5510884	0.53367525	0.5585013
0.0	0.5696599	0.5472243	0.5457006	0.534077	0.57503504	0.5397027	0.544639	0.5585762	0.53887695	0.5656883
0.0	0.5685735	0.5504325	0.54904985	0.53266984	0.5701921	0.5424557	0.53873277	0.5566296	0.5373797	0.56312585
0.0	0.5703738	0.5482781	0.5491903	0.53334594	0.5763871	0.5428098	0.5413168	0.5579529	0.54058766	0.563356
0.0	0.58216333	0.55911547	0.54811645	0.5355834	0.57243323	0.54100937	0.5458896	0.55452466	0.5475669	0.5710996
0.0	0.58216333	0.55911547	0.54811645	0.5355834	0.57243323	0.54100937	0.5458896	0.55452466	0.5475669	0.5710996
0.0	0.58216333	0.55911547	0.54811645	0.5355834	0.57243323	0.54100937	0.5458896	0.55452466	0.5475669	0.5710996
0.0	0.9868508	0.2464361	0.04359378	0.00012271717	0.0002849697	0.000706486	0.0025966454	0.0005185745	0.00039061616	0.0065671103
0.0	0.3119853	0.014254397	0.0010353698	0.00017352693	0.0015942826	0.00061097683	0.00081049814	0.0009496572	0.0005668949	0.027992973
0.0	0.051826954	0.08541007	0.16096774	3.6928235e-05	0.0014125205	0.008125861	0.00054954074	0.00060877734	0.0039695296	1.0717504e-05
0.0	0.5632583	0.5407853	0.546772	0.5306341	0.56697685	0.54166085	0.5413792	0.5499304	0.53693205	0.55953115
0.0	0.5814443	0.5650929	0.55000126	0.54390174	0.5811069	0.54596555	0.5508713	0.56555027	0.5477822	0.57263225
0.0	0.58510965	0.5648146	0.55228937	0.54317045	0.581259	0.54625744	0.5498038	0.5665512	0.5521153	0.57529026
0.0	0.58479965	0.5631076	0.5521098	0.5442471	0.5827043	0.5455124	0.5529603	0.5666098	0.5507415	0.57125205
0.0	0.5647478	0.54718244	0.54601526	0.5311815	0.56353086	0.53925633	0.5451901	0.55186313	0.5368175	0.5560711
0.0	0.5680272	0.54649657	0.5473169	0.52892214	0.5700273	0.5385961	0.5398038	0.5500563	0.53646064	0.5612661
0.0	0.5585723	0.5440679	0.547024	0.53019905	0.5655719	0.53769577	0.53761715	0.55439943	0.53006124	0.56197494
0.0	0.5619806	0.5436018	0.54763186	0.52453333	0.5622058	0.53990966	0.5356218	0.5454264	0.534581	0.5619318
0.0	0.58781123	0.564309	0.55132115	0.5435185	0.58386534	0.5456103	0.5511203	0.56600976	0.55224514	0.5741675
0.0	0.58781123	0.564309	0.55132115	0.5435185	0.58386534	0.5456103	0.5511203	0.56600976	0.55224514	0.5741675
0.0	0.5627435	0.5454634	0.5464631	0.5287861	0.567122	0.54045886	0.5363607	0.55208296	0.5387917	0.5612705
0.0	0.5679477	0.545788	0.54708135	0.5283435	0.57039595	0.53822404	0.5378253	0.55544096	0.53527814	0.56296045
0.0	0.5651366	0.54496044	0.5448427	0.52881044	0.5658339	0.5394522	0.53949666	0.5520259	0.53506255	0.56133926
0.0	0.56621325	0.5449692	0.5488031	0.53340614	0.5655771	0.54113996	0.5425054	0.551971	0.5371051	0.55911136
0.0	0.12291445	0.065144435	0.0021601964	0.00813688	0.00030720548	0.00011456758	0.0024383757	0.00043018025	5.3368526e-06	0.002747868
0.0	0.0029655008	0.29350486	0.0064671626	0.0005266676	0.0047389097	0.00040380805	0.0038403813	0.0011894288	0.017122313	0.00021236752
0.0	0.07337259	0.019786648	0.0020829947	0.004047322	0.00347676	0.013508083	0.0037871967	0.005229219	0.01789985	0.004873112
0.0	0.5795013	0.5586187	0.5472858	0.53706044	0.5779114	0.54444927	0.5418951	0.55635136	0.5462819	0.5687903
0.0	0.5714424	0.5480493	0.5474956	0.53281224	0.57350695	0.5386185	0.542067	0.554758	0.5387482	0.5633442
0.0	0.5664233	0.5437752	0.5478026	0.5326287	0.56291896	0.5393993	0.54370654	0.5507053	0.5372158	0.56012434
0.0	0.5657887	0.54356253	0.54997164	0.53187937	0.56758237	0.54053384	0.53802407	0.5541165	0.5390371	0.5604194
0.0	0.5777287	0.55867714	0.5469346	0.5370214	0.5775614	0.5452898	0.5432937	0.5604217	0.5447552	0.5687166
0.0	0.57785225	0.55621415	0.54480034	0.538538	0.5769674	0.5423092	0.5469076	0.5600132	0.5420626	0.5669926
0.0	0.56299335	0.5408173	0.54303384	0.5324369	0.5685527	0.53829587	0.538769	0.55125844	0.53960747	0.56044066
0.0	0.5639426	0.5403435	0.5428733	0.53160846	0.5640798	0.53887457	0.5391546	0.553018	0.5349719	0.55913466
0.0	0.0008613413	0.058436897	0.42502224	8.573388e-05	0.0014112929	0.5856181	0.0029633485	0.0019254267	0.010720927	0.00041666027
0.0	0.00482601	0.0027230189	0.0028489544	0.011082158	0.00063204987	0.0036939092	0.009475315	0.0012226752	0.005508237	0.40872586
0.0	0.0008549071	0.056057815	0.4138145	8.4975865e-05	0.0013675634	0.5760183	0.0028543577	0.0018823714	0.010319111	0.00041203148
0.0	0.004862851	0.0027272268	0.0028686477	0.011331507	0.00063510315	0.0036986787	0.009552508	0.0012094226	0.0055988673	0.41308784
0.0	0.5698068	0.5480702	0.54998314	0.5375765	0.57416105	0.54085076	0.54453015	0.5579837	0.5408276	0.56391716
0.0	0.562981	0.5462387	0.5479327	0.53048277	0.5666482	0.54052997	0.5392338	0.5516924	0.5394535	0.5599035
0.0	0.5660343	0.5393082	0.5510973	0.5299376	0.56742144	0.53908104	0.5407119	0.55177456	0.5346041	0.5538532
0.0	0.5737476	0.5497547	0.5481728	0.53449374	0.57269144	0.54251724	0.5437448	0.55546045	0.5397352	0.5644917
0.0	0.575367	0.5576448	0.5521228	0.5349843	0.57416844	0.54279155	0.5447579	0.5610372	0.5432421	0.567154
0.0	0.57660675	0.5575926	0.55040437	0.53543794	0.5729659	0.5423947	0.54684687	0.56137997	0.54587954	0.5688425
0.0	0.56316453	0.544336	0.5456326	0.5276398	0.56593513	0.5427023	0.5383218	0.5513859	0.5312722	0.563211
0.0	0.56366116	0.54527074	0.54832757	0.52868986	0.56691873	0.5409574	0.5382501	0.5518889	0.52945304	0.5606682
0.0	0.5759865	0.55731356	0.54645455	0.53686285	0.5749177	0.5444962	0.5468473	0.55989444	0.54272604	0.5679552
0.0	0.5673071	0.54476035	0.5515776	0.53033984	0.5715698	0.5404488	0.54208446	0.55097556	0.53633535	0.56324357
0.0	0.5667327	0.5415268	0.5452535	0.5251335	0.56796795	0.5390199	0.53438985	0.54759496	0.5305932	0.55828017
0.0	0.5610635	0.5430269	0.5415696	0.5272037	0.5663778	0.53427106	0.5348597	0.55069035	0.53358036	0.5604419
0.0	0.56398845	0.54482895	0.550248	0.5334489	0.5636916	0.54127806	0.54140586	0.5544176	0.53815174	0.56220657
0.0	0.5680678	0.5489687	0.550257	0.5283071	0.56580913	0.5399667	0.5417319	0.55191666	0.5379584	0.5593758
0.0	0.5877966	0.56168896	0.5527704	0.5423769	0.57995856	0.5440781	0.5473213	0.5669974	0.5522455	0.5733699
0.0	0.5877966	0.56168896	0.5527704	0.5423769	0.57995856	0.5440781	0.5473213	0.5669974	0.5522455	0.5733699
0.0	0.5606074	0.54796594	0.5502318	0.52977836	0.56645775	0.5425851	0.5424549	0.5521012	0.5364697	0.5603934
0.0	0.586178	0.5622931	0.55253	0.5432174	0.58334005	0.54510736	0.5498455	0.5684888	0.55014837	0.57148176
0.0	0.586178	0.5622931	0.55253	0.5432174	0.58334005	0.54510736	0.5498455	0.5684888	0.55014837	0.57148176
0.0	0.5810897	0.55560553	0.54913175	0.5365831	0.57274956	0.5400307	0.5453525	0.56147087	0.5466591	0.5695527
0.0	0.56524163	0.5422883	0.5497889	0.5312412	0.5669813	0.5391886	0.5430482	0.55358255	0.5369318	0.5605487
0.0	0.56392205	0.5451851	0.54919225	0.52930784	0.56643414	0.54147094	0.5341206	0.55347383	0.53208536	0.56037784
0.0	0.5883524	0.5622658	0.55092394	0.5447762	0.58342314	0.54490364	0.5508056	0.56758475	0.5517729	0.5729701
0.0	0.5883524	0.5622658	0.55092394	0.5447762	0.58342314	0.54490364	0.5508056	0.56758475	0.5517729	0.5729701
0.0	0.56511116	0.5441398	0.5508594	0.52905893	0.56591135	0.5419351	0.5406193	0.5517791	0.5369059	0.5619478
0.0	0.56582284	0.5451612	0.5459681	0.5320853	0.5664246	0.5415628	0.5419714	0.54985434	0.5364184	0.56152445
0.0	0.5635115	0.5444471	0.5461759	0.53157765	0.56542575	0.5407379	0.54056895	0.55260193	0.5384839	0.5596909
0.0	0.5632278	0.5404326	0.5494598	0.5315461	0.5628289	0.54143095	0.5349836	0.553032	0.54032665	0.5635602
0.0	0.5645869	0.54419386	0.5459033	0.52862155	0.5616692	0.54114556	0.54187584	0.5526293	0.53780967	0.559377
0.0	0.567161	0.54112285	0.5486672	0.53059876	0.5650693	0.5409827	0.54299915	0.5506446	0.5321904	0.5589846
0.0	0.5608395	0.54397035	0.54730886	0.5297419	0.56625485	0.54000306	0.5383996	0.5491215	0.53794396	0.56125957
0.0	0.57013386	0.54632753	0.54839224	0.52927077	0.56358814	0.5400007	0.5430815	0.55006534	0.53501475	0.5602397
0.0	0.56560796	0.5460541	0.5488595	0.5304212	0.5625262	0.541871	0.54377663	0.5520875	0.53322715	0.56062526
0.0	0.5635922	0.54754674	0.5515683	0.5279438	0.56403357	0.5408858	0.54526097	0.54966784	0.53573	0.56068105
0.0	0.5612631	0.5419375	0.5470088	0.5299083	0.5604272	0.5390234	0.54327834	0.5506563	0.5322655	0.5590753
0.0	0.56300515	0.5427209	0.5474527	0.52673113	0.56236833	0.53500307	0.5445213	0.54890025	0.5316891	0.5594673
0.0	0.5642221	0.54805154	0.5471896	0.52836525	0.5623541	0.53616464	0.53896785	0.55186635	0.5310774	0.56053036
0.0	0.56412745	0.54414576	0.5510605	0.52911854	0.56758523	0.53790534	0.54266244	0.552637	0.5366632	0.56373316
0.0	0.56462854	0.5449071	0.5509312	0.5218271	0.5650347	0.53841066	0.5331512	0.5498386	0.5376006	0.5616663
0.0	0.564165	0.54749846	0.5488653	0.5287806	0.56461674	0.54076576	0.53976816	0.5513061	0.53835607	0.5584796
0.0	0.5672326	0.54429674	0.5447747	0.5288818	0.5689827	0.53657395	0.541574	0.5494892	0.5339461	0.55940956
0.0	0.5625176	0.54470867	0.5491231	0.5288552	0.5671523	0.5409253	0.54467285	0.55004233	0.53208876	0.55899227
0.0	0.56647366	0.54595876	0.5506057	0.5280876	0.5672965	0.5371478	0.53716123	0.55149806	0.53555214	0.55966145
0.0	0.5606467	0.54670495	0.54967713	0.5313585	0.5675048	0.5407511	0.54272944	0.5522303	0.5338481	0.55767524
0.0	0.5732926	0.5499881	0.54688215	0.5340365	0.57213074	0.5417368	0.536556	0.5532597	0.535347	0.5632042
0.0	0.5757129	0.54824334	0.545767	0.5319081	0.57445586	0.5405999	0.5412015	0.5573064	0.53691405	0.5663905
0.0	0.5728654	0.54941225	0.55043805	0.5360495	0.57305974	0.5418027	0.53731585	0.55490065	0.5405064	0.5614277
0.0	0.5810613	0.55945987	0.5488737	0.5379141	0.5792417	0.5454083	0.54422414	0.55744976	0.5458841	0.5677907
0.0	0.579046	0.5569122	0.5503036	0.53921	0.57806134	0.5451537	0.54713345	0.5608232	0.54764163	0.568019
0.0	0.5784722	0.5609323	0.549379	0.5351883	0.57578754	0.5422442	0.5447138	0.56149095	0.5455957	0.57165545
0.0	0.5644407	0.54243445	0.5504085	0.52266556	0.5642522	0.54053867	0.54402715	0.5514867	0.53850746	0.56245273
0.0	0.565133	0.5431941	0.5514396	0.5312678	0.56917036	0.54280293	0.5373169	0.5497481	0.53313005	0.56124276
0.0	0.56314576	0.5462304	0.55259705	0.5292437	0.5687019	0.54159975	0.5397988	0.5521281	0.5366196	0.5598789
0.0	0.56454074	0.54364896	0.55201757	0.52974135	0.56727624	0.5416822	0.5417323	0.55113536	0.53686947	0.55850154
0.0	0.5614393	0.54587317	0.5484388	0.52961165	0.56521523	0.54165566	0.5386862	0.55109185	0.53094405	0.55849916
0.0	0.5645633	0.54554564	0.54988366	0.5321602	0.5644354	0.5379815	0.5391573	0.5518284	0.5373801	0.5613378
0.0	0.5604478	0.54329985	0.5466534	0.529302	0.5656501	0.5408778	0.53754985	0.55090326	0.5338766	0.5598627
0.0	0.5674331	0.5478903	0.5496479	0.5313863	0.5722375	0.5422098	0.53415775	0.55117744	0.535399	0.5588409
0.0	0.5626282	0.54360545	0.54472524	0.53118664	0.5656307	0.5408225	0.5382233	0.5508592	0.532997	0.5595919
0.0	0.57729816	0.5575231	0.5521548	0.5384018	0.5773637	0.5438783	0.55072814	0.5601541	0.547416	0.5694475
0.0	0.57317156	0.5510224	0.54552245	0.5345895	0.5725017	0.54517037	0.5422716	0.55604184	0.53758776	0.5670357
0.0	0.5823165	0.557951	0.5460734	0.5362604	0.5792923	0.54360485	0.54473996	0.55874586	0.54726577	0.5708306
0.0	0.56692016	0.5470285	0.5469404	0.52506816	0.5651182	0.5382988	0.54274946	0.55478555	0.53450674	0.5590578
0.0	0.5666619	0.5439994	0.54888743	0.5282425	0.5694394	0.537766	0.53995866	0.55504775	0.5388898	0.5562425
0.0	0.566319	0.5465398	0.5460629	0.5299243	0.5668588	0.53570324	0.5410655	0.5538479	0.53453726	0.55830365
0.0	0.56381565	0.5449044	0.5467281	0.52921665	0.568152	0.5387606	0.5389446	0.5567277	0.53633285	0.55909944
0.0	0.56453097	0.54464906	0.5480074	0.52973455	0.562307	0.5365192	0.5384557	0.5537889	0.5364254	0.5581494
0.0	0.5649763	0.5440157	0.5445033	0.52736646	0.5655704	0.5371204	0.5406139	0.55381656	0.5327382	0.55893546
0.0	0.5639091	0.5419106	0.5466143	0.529716	0.56606287	0.53864694	0.5412061	0.55544144	0.5324382	0.559141
0.0	0.56645817	0.5454094	0.5492134	0.5309051	0.5686029	0.53758234	0.5417107	0.55525446	0.53552246	0.5589018
0.0	0.56564325	0.54297715	0.54700994	0.5283237	0.5672985	0.5380762	0.53550375	0.55469775	0.53334916	0.55985904
0.0	0.5644259	0.5441398	0.5472263	0.5297539	0.5670302	0.5365883	0.5399812	0.5539348	0.5343816	0.55700773
0.0	0.56507975	0.5443997	0.5457823	0.52690446	0.56677246	0.5377173	0.5376771	0.5510763	0.5320785	0.5583224
0.0	0.56507975	0.5443997	0.5457823	0.52690446	0.56677246	0.5377173	0.5376771	0.5510763	0.5320785	0.5583224
0.0	0.5679418	0.5449678	0.5434378	0.53083235	0.56994075	0.5408431	0.53355056	0.5519205	0.53496796	0.5631702
0.0	0.5787696	0.5581609	0.54811454	0.5350989	0.5776007	0.5417461	0.54516923	0.5579938	0.54424745	0.5733213
0.0	0.0002247517	0.0036231258	0.00015580755	5.7208646e-05	0.0021304556	0.023292672	0.0013405394	0.0032744668	5.7431393e-05	1.3325552e-05
0.0	0.0022157223	0.0031734686	0.0014556837	5.7977377e-05	0.00014586508	0.0058786105	0.00033996638	0.008113062	0.00018667412	5.0485876e-05
0.0	0.0061902436	0.006319303	0.0007564386	0.0003954964	0.007165689	0.051791538	0.021789895	7.074538e-05	2.2826604e-05	0.0027490754
0.0	0.5649158	0.54506946	0.54646426	0.53057235	0.5631205	0.538277	0.5371396	0.5510514	0.5338401	0.56014997
0.0	0.5660072	0.54353666	0.5468655	0.5305415	0.5643418	0.53982866	0.53765273	0.5534463	0.53466696	0.5605086
0.0	0.5661956	0.54532564	0.54824126	0.527885	0.5694609	0.5369194	0.5416331	0.55474156	0.53320825	0.55967814
0.0	0.5655843	0.5417816	0.5482715	0.5282796	0.56636906	0.5340319	0.53393036	0.5543919	0.5341938	0.5617777
0.0	0.56335926	0.54604906	0.5443296	0.5275266	0.56421775	0.53315747	0.5351704	0.55332	0.5349542	0.55793595
0.0	0.56657034	0.545915	0.54669374	0.52706647	0.5645462	0.5387161	0.5385368	0.55432904	0.53535634	0.5574889
0.0	0.56392914	0.54435736	0.547561	0.52667505	0.5644765	0.5369824	0.54095376	0.5541747	0.53132105	0.55667454
0.0	0.563925	0.543847	0.54777724	0.5297312	0.565721	0.534536	0.5373121	0.553819	0.5328017	0.5592255
0.0	0.56225485	0.54607576	0.54834247	0.5234682	0.56624734	0.5376071	0.53763366	0.55253047	0.53011954	0.5623155
0.0	0.58053493	0.55644	0.5448402	0.5375262	0.5749376	0.5426549	0.5477022	0.5599439	0.54854363	0.5694584
0.0	0.56631017	0.54528606	0.54954404	0.5279214	0.5672678	0.5378662	0.54071575	0.5543531	0.5313429	0.55914617
0.0	0.56509286	0.5449282	0.54782885	0.5289823	0.569444	0.5365355	0.5421701	0.5536689	0.53135043	0.5572366
0.0	0.5644993	0.54392374	0.54509604	0.52984357	0.56536716	0.5356077	0.53781897	0.5538362	0.53172255	0.56137806
0.0	0.5634873	0.5410024	0.5466259	0.5266486	0.56320053	0.5378515	0.5391437	0.55373406	0.5327669	0.56000876
0.0	0.56043077	0.5433524	0.5461712	0.52340925	0.56256783	0.53507423	0.5361495	0.5514983	0.52848345	0.55605775
0.0	0.5631018	0.54510474	0.54498935	0.52766746	0.5659414	0.53640795	0.5406907	0.5519574	0.5354459	0.56096846
0.0	0.58117867	0.55889237	0.5459686	0.53579825	0.5791191	0.54161334	0.5486638	0.55728215	0.54549	0.5688543
0.0	0.5817768	0.5575486	0.54465896	0.5350135	0.57802594	0.5435962	0.5473168	0.5618085	0.5464617	0.57188976
0.0	0.5662243	0.5431335	0.5468686	0.52662736	0.566928	0.5376949	0.5405005	0.5510078	0.5355651	0.560156
0.0	0.5803439	0.55793667	0.54652345	0.5382275	0.5780915	0.54395956	0.5480181	0.5596315	0.54727376	0.5712916
0.0	0.5796673	0.55741227	0.54924715	0.5373084	0.57813704	0.5435537	0.54860914	0.5598329	0.547249	0.5722415
0.0	0.56627136	0.543767	0.54476094	0.5269761	0.56787145	0.5367611	0.5401179	0.5544927	0.53400606	0.5589643
0.0	0.58361006	0.56052846	0.5491632	0.538007	0.5772095	0.5445161	0.54793495	0.5596608	0.54548806	0.5720862
0.0	0.5671866	0.5474672	0.54860497	0.52791655	0.56427455	0.5408047	0.54127485	0.5540657	0.53096926	0.56081367
0.0	0.5786763	0.5597995	0.54718804	0.53607476	0.5778513	0.541255	0.5465315	0.5612644	0.54700893	0.5723817
0.0	0.56568205	0.5451214	0.5470997	0.5299509	0.56852484	0.53731453	0.53756267	0.5561079	0.5344501	0.56083006
0.0	0.5672296	0.5447259	0.54631966	0.5300153	0.5655112	0.5380319	0.5412485	0.5538599	0.5357288	0.55994517
0.0	0.08021457	0.34739843	0.035536602	0.031963546	0.022377286	0.11227891	0.0023107259	0.1443873	0.022409149	0.0019225999
0.0	0.07919335	0.34822044	0.035685983	0.032010462	0.02273119	0.11361841	0.002331839	0.14428335	0.022520833	0.0019247293
0.0	0.07909063	0.3517171	0.03677891	0.033034	0.022916235	0.11485384	0.0023276927	0.14304624	0.023031801	0.001942377
0.0	0.08047716	0.3593053	0.036301207	0.03233702	0.022363186	0.11398769	0.0023198647	0.14524463	0.022568803	0.0019263221
0.0	0.07908372	0.3536957	0.035321098	0.031858627	0.022638172	0.11242797	0.0023036683	0.1403114	0.022391262	0.0019244656
0.0	0.079622	0.34938586	0.03682032	0.03304964	0.022416228	0.11597668	0.0023709836	0.14272068	0.02225558	0.0019214108
0.0	0.0029943786	0.9324564	0.026468797	0.0009298105	0.0076853167	0.8582724	0.00026709217	0.5278266	0.21112429	0.024266036
0.0	0.0029498907	0.9295147	0.025748093	0.0009112713	0.0074574947	0.8568379	0.00026346932	0.5371883	0.20640722	0.023625948
0.0	0.0028641038	0.9295117	0.026944103	0.00094547804	0.0077019935	0.8575117	0.00026812038	0.53701264	0.20940256	0.024326839
0.0	0.0029312647	0.9304976	0.02642379	0.00092786225	0.007551171	0.85710806	0.00026441953	0.5376375	0.20602986	0.023512572
0.0	0.0029509233	0.93035036	0.026167743	0.0009290295	0.0076284483	0.8564707	0.00026519617	0.5340873	0.20599777	0.024102287
0.0	0.0030039046	0.93189746	0.026756665	0.0009138205	0.007585274	0.8578434	0.00026841348	0.53267545	0.2106935	0.024181819
0.0	0.0009600231	0.0028534797	0.82110256	0.01926288	0.41077077	0.3318373	0.82597995	0.7914234	0.002708919	0.0054617734
0.0	0.00095330324	0.0028432722	0.8232806	0.018639043	0.40874475	0.33130187	0.8255207	0.79058915	0.0027270892	0.005479997
0.0	0.0009573122	0.0028394593	0.8234342	0.019674828	0.4193472	0.3380759	0.8281605	0.78921086	0.0027812582	0.005621726
0.0	0.00095624925	0.0029225952	0.82287085	0.019544873	0.41452873	0.3365939	0.82727313	0.7949446	0.0027290727	0.0055396366
0.0	0.00094751484	0.0028533954	0.81820595	0.019077228	0.41174933	0.33495963	0.83000547	0.79007465	0.0026867636	0.005503702
0.0	0.00095913996	0.0028959394	0.82294804	0.019497076	0.41762114	0.33707768	0.8294506	0.7874547	0.0026968585	0.0055752173
0.0	0.032909535	0.022695107	0.10378708	0.021845363	0.045018464	0.079432845	0.022748474	0.4775064	0.18740454	0.41990048
0.0	0.032870267	0.022839902	0.10472966	0.0217236	0.045149725	0.08016064	0.022934409	0.48718542	0.1901517	0.4245449
0.0	0.032864325	0.02314353	0.10492556	0.022254527	0.046099607	0.08070752	0.023142813	0.48456377	0.1924914	0.42201647
0.0	0.032978967	0.02341803	0.103028126	0.02268189	0.046131194	0.08087764	0.022836626	0.4843008	0.18709219	0.41902965
0.0	0.03291899	0.023457743	0.10437088	0.022255301	0.045914344	0.07966565	0.023169076	0.49366295	0.19556072	0.42394298
0.0	0.03281169	0.023432119	0.103083044	0.021923047	0.045575876	0.08077412	0.02347833	0.4792726	0.18841462	0.4225465
0.0	0.004107875	0.23190773	0.00495032	0.015888123	0.3705339	0.009725922	0.9068515	0.8475079	0.2976443	0.02352838
0.0	0.004107645	0.22632506	0.0049159564	0.015551165	0.36863855	0.009709311	0.9076766	0.84784365	0.29234046	0.02335977
0.0	0.00412852	0.2293975	0.0049543264	0.016012115	0.37520579	0.009716173	0.9067102	0.8461545	0.29464406	0.023734614
0.0	0.004135374	0.23291478	0.004969594	0.015967617	0.36966997	0.009742289	0.90633833	0.8478426	0.29248273	0.023311246
0.0	0.004087532	0.22784932	0.0048960065	0.016033871	0.37023002	0.009638394	0.9085207	0.84604347	0.2954309	0.023488954
0.0	0.0040906547	0.22848397	0.004893326	0.016382013	0.3724229	0.009778075	0.91033584	0.8445779	0.29058224	0.023719924
0.0	0.9206217	0.97853446	0.0046457252	0.84093463	0.009364406	0.17617553	0.2391521	0.11806254	0.0004714138	0.00012600067
0.0	0.9190347	0.9780897	0.0046743224	0.83435917	0.009375542	0.17744288	0.23856567	0.11647745	0.00046893023	0.00012721372
0.0	0.9192319	0.97797316	0.0046012634	0.8377738	0.009502919	0.17763159	0.24031912	0.11777492	0.0004741765	0.00012636693
0.0	0.91887254	0.97848284	0.004534732	0.839483	0.009406621	0.17821248	0.23683724	0.11771791	0.00047059936	0.00012417432
0.0	0.92004937	0.97841793	0.0045029176	0.83846277	0.009342098	0.17710878	0.23733166	0.11620069	0.0004727627	0.00012532533
0.0	0.9185606	0.97827756	0.0046952227	0.83651966	0.00927592	0.1767119	0.24358688	0.11549227	0.00047027	0.00012471352
0.0	0.9574829	0.021406515	0.37600976	0.011297593	0.5374364	0.68673575	0.8288463	0.0027235318	0.11590503	0.8757884
0.0	0.95657307	0.021221982	0.3759512	0.011165768	0.53405094	0.6914396	0.8291427	0.002697913	0.11583835	0.87518555
0.0	0.95645905	0.020938888	0.37478197	0.011456095	0.53439516	0.69381124	0.8257142	0.002710919	0.11635718	0.8771226
0.0	0.95692605	0.021723336	0.38379067	0.011584699	0.53733057	0.6910269	0.8254346	0.0027317475	0.114940576	0.8750942
0.0	0.95728683	0.021325782	0.3741691	0.011202207	0.53884983	0.68899095	0.82646483	0.0027432444	0.11687402	0.8755552
0.0	0.957037	0.021432169	0.37932998	0.011491302	0.5399006	0.7002973	0.8297503	0.0027553362	0.11701133	0.87699354
0.0	0.00022013338	0.0035821148	0.00015421434	5.6042038e-05	0.0020626904	0.022909813	0.0013056353	0.0032278602	5.5719425e-05	1.3087259e-05
0.0	0.00709132	0.16545042	0.0056451303	0.001956704	0.00032298014	0.0035289726	0.03727164	0.0044086818	0.050029557	0.0039508147
0.0	0.5845666	0.56258076	0.549776	0.5443264	0.57879925	0.5453599	0.55087936	0.5623195	0.5523919	0.5746427
0.0	0.5710521	0.54696155	0.54701746	0.53265357	0.57359135	0.5398369	0.54078496	0.555191	0.53795683	0.56446826
0.0	0.58168167	0.5579273	0.55289084	0.53924733	0.5792668	0.5449333	0.54642135	0.5608784	0.5462479	0.5705371
0.0	0.5646034	0.55091596	0.54877	0.52859807	0.56671554	0.5413524	0.5423823	0.55394787	0.5341702	0.5590987
0.0	0.5661852	0.5440323	0.5453849	0.5305045	0.57055193	0.54098225	0.5411125	0.553802	0.5365235	0.56244063
0.0	0.56465137	0.54483426	0.5448236	0.5267466	0.5694527	0.5396544	0.53919154	0.5518944	0.53623	0.5602834
0.0	0.56434566	0.54529494	0.5453033	0.5290776	0.5674295	0.540971	0.5411525	0.5527222	0.5354744	0.5555072
0.0	0.5686208	0.546385	0.5464317	0.53239197	0.56976336	0.5384678	0.5451779	0.55211896	0.53652406	0.5608622
0.0	0.56633836	0.5477983	0.54737246	0.53303725	0.57233864	0.53726757	0.5428191	0.5538911	0.5354841	0.56336284
0.0	0.5700878	0.54624933	0.54593563	0.5325191	0.5675914	0.5372743	0.5401703	0.5531977	0.5366028	0.5615761
0.0	0.5679042	0.54568267	0.5481357	0.5329186	0.5732154	0.53823507	0.5446369	0.556181	0.53771853	0.5606216
0.0	0.068524666	0.0063935835	0.0019232688	0.0047277072	0.00011686339	0.013106769	0.046695136	0.0029983716	0.002393172	0.0055743135
0.0	0.5697763	0.5485323	0.5501988	0.53278214	0.5761957	0.54459137	0.5460202	0.55629146	0.5391504	0.56179005
0.0	0.569524	0.54858434	0.54848456	0.53205866	0.57556224	0.54255044	0.54546213	0.5567274	0.53959763	0.5605197
0.0	0.5848473	0.56257576	0.55116403	0.5425602	0.58132863	0.54242206	0.54802865	0.56622785	0.54881215	0.5750799
0.0	0.5628711	0.54474366	0.5397038	0.5330908	0.5647573	0.5368533	0.53925145	0.547682	0.5317293	0.56267715
0.0	0.56341743	0.54405725	0.54340935	0.52972704	0.56495667	0.54044783	0.5334178	0.5536171	0.5341469	0.5597888
0.0	0.5613259	0.5439213	0.54783535	0.5270632	0.5618716	0.53654397	0.53561	0.54974174	0.53487605	0.56100106
0.0	0.5654586	0.5438681	0.5451606	0.5265038	0.56564087	0.5368035	0.5422591	0.54993135	0.5352447	0.5597283
0.0	0.5635787	0.54345596	0.5461234	0.5281228	0.5656911	0.54186136	0.5380807	0.5521251	0.5318196	0.56114346
0.0	0.5626768	0.5425549	0.54594666	0.52976674	0.56225294	0.53773886	0.5403846	0.5530684	0.53497857	0.5603329
0.0	0.56309015	0.5411078	0.54836035	0.5248442	0.5668227	0.54231286	0.5378705	0.55148184	0.53170896	0.55935884
0.0	0.56118935	0.5465779	0.54874814	0.53094816	0.5643898	0.5398986	0.5418777	0.55270594	0.53771645	0.56003857
0.0	0.5660186	0.5435896	0.54510194	0.5303707	0.5646914	0.53821766	0.54330814	0.5506483	0.53568625	0.5591864
0.0	0.56350845	0.54516286	0.551133	0.5318514	0.5653279	0.5379601	0.54193413	0.54983413	0.53566575	0.5620201
0.0	0.57111174	0.5511672	0.5521452	0.53283393	0.57550704	0.5430247	0.54235494	0.5538538	0.5391806	0.5648114
0.0	0.5702401	0.5519571	0.5514923	0.53371435	0.5755643	0.544382	0.5430442	0.5533908	0.5388589	0.5651397
0.0	0.57229674	0.5513933	0.55163306	0.53278196	0.57516617	0.5414782	0.5436422	0.5591474	0.5395742	0.56704915
0.0	0.5733526	0.5521331	0.55107075	0.5349192	0.575018	0.54282683	0.5416414	0.5565759	0.53951824	0.5673541
0.0	0.56462646	0.5465148	0.55072075	0.5321661	0.5666312	0.54073745	0.5389039	0.5525522	0.53218085	0.55976945
0.0	0.5602125	0.5443519	0.54988	0.5276756	0.5669491	0.54002285	0.53884757	0.5491006	0.5339544	0.5571969
0.0	0.5653359	0.5436856	0.5458788	0.52457243	0.56357414	0.53668314	0.53153837	0.54952645	0.5335837	0.55773604
0.0	0.56665105	0.5467522	0.54700047	0.5314045	0.56919867	0.5412507	0.5439058	0.55259967	0.53803176	0.5622586
0.0	0.5671465	0.5463193	0.54483306	0.52977574	0.5670751	0.53871566	0.5315325	0.55460995	0.5360151	0.56426394
0.0	0.5617282	0.5437133	0.54579014	0.5290924	0.5660792	0.5382861	0.54234195	0.55183774	0.5343941	0.56350684
0.0	0.57350856	0.5522038	0.55189276	0.53648645	0.5728276	0.5429178	0.5408339	0.55562717	0.5429243	0.5648539
0.0	0.56446075	0.5447796	0.54413545	0.53222877	0.5696935	0.5357729	0.54003465	0.5493966	0.5313932	0.5611534
0.0	0.56140345	0.5470539	0.54525423	0.527732	0.56524396	0.54065186	0.5389745	0.55288744	0.53518444	0.5618543
0.0	0.067613676	0.0064338613	0.0019336279	0.0046857973	0.00011679777	0.0130415745	0.046876084	0.0030630745	0.0024538462	0.005538402
0.0	0.5615909	0.53866094	0.54739976	0.5284861	0.56486267	0.54020613	0.5397815	0.5502702	0.5319267	0.55503947
0.0	0.56494594	0.54489094	0.55141556	0.5293034	0.5654751	0.5377954	0.5438702	0.5545548	0.5370086	0.55875456
0.0	0.07248093	0.006715224	0.0020282916	0.0048315623	0.000121413315	0.013410049	0.05035255	0.003079801	0.0025326153	0.005723312
0.0	0.071858205	0.006744919	0.0019940464	0.004867847	0.00012001716	0.013333803	0.049794897	0.0030350825	0.0024558394	0.005746417
0.0	0.071765	0.0065827393	0.0020049745	0.004950515	0.00012054717	0.013438517	0.049460478	0.003120869	0.002465009	0.0056794784
0.0	0.07085435	0.006715052	0.002017795	0.0048578274	0.00012052017	0.013393474	0.049603824	0.0031214133	0.0024753204	0.005725304
0.0	0.07269239	0.0067110844	0.0020172908	0.0049930983	0.000120055745	0.013338884	0.049606286	0.003184508	0.002494043	0.0057474365
0.0	0.0725826	0.0066834963	0.0019933954	0.0049008783	0.00011913532	0.013469024	0.049449876	0.003108429	0.0024928702	0.0057445383
0.0	0.07196376	0.0066525256	0.0020386667	0.004889288	0.00012060973	0.013516092	0.05099283	0.0031767013	0.002476565	0.0057514543
0.0	0.58500075	0.56310296	0.5533788	0.5403636	0.58126295	0.54572004	0.55031294	0.5620633	0.5471116	0.5722052
0.0	0.58698964	0.564661	0.5506977	0.54042214	0.5802446	0.54472643	0.55090934	0.559559	0.55025166	0.57345086
0.0	0.07233671	0.0067361207	0.0020071417	0.0047177533	0.00012258197	0.013567228	0.05036971	0.0029921746	0.0024920318	0.005758761
0.0	0.068915516	0.006390349	0.001962856	0.004581417	0.00011805319	0.013170859	0.047454987	0.0029549187	0.002377462	0.0055178343
0.0	0.5668878	0.5525117	0.5445269	0.5312875	0.56842786	0.5408609	0.5445782	0.55512923	0.5342423	0.5650761
0.0	0.5805127	0.5564981	0.5487068	0.5350504	0.5735656	0.5424527	0.5458288	0.5543796	0.5472456	0.56724274
0.0	0.08341328	0.0030984376	0.0020699687	0.0004962176	0.00066893816	0.0055343905	0.0028617352	0.005151819	0.0016886523	0.0002934204
0.0	0.001693392	0.06516072	0.019954346	0.01811283	0.008682698	0.029113851	0.00024007018	0.0012735133	0.0013820785	0.00074739737
0.0	0.014091921	0.22275841	0.016109584	0.0015485606	0.012335032	0.20444775	3.554293e-05	0.003314991	0.008942163	0.0009986454
0.0	0.00080684444	0.003215584	0.012654269	0.008494266	0.011734808	0.00905689	4.0881052e-05	0.0029578747	0.008657952	0.0061626723
0.0	0.00037127853	0.05821378	0.0006596589	0.0062729963	0.04599721	0.0072313733	0.0015155474	0.00972916	0.013166014	0.0025215393
0.0	0.06475467	0.5735387	0.026464522	0.37355927	0.0022185198	0.030410148	0.00031093403	0.0016643854	0.00011698492	1.2845569e-05
0.0	0.10017994	0.0028087797	0.27880546	0.0135295	0.123416215	0.13100143	0.0007905121	0.00015195346	0.0055194334	0.041328363
0.0	0.067960836	0.006476244	0.0019572908	0.0047536837	0.00011803901	0.013174876	0.046403058	0.0030860195	0.0023957985	0.005490829
0.0	0.073221505	0.0069011613	0.0020462847	0.0049438695	0.00012507306	0.013594159	0.05156577	0.0031537365	0.0025089371	0.0058073592
0.0	0.5614976	0.5455571	0.5463885	0.5291773	0.5677959	0.5387735	0.5424903	0.5509541	0.53473157	0.5615855
0.0	0.5579205	0.5416739	0.5490388	0.52842665	0.56328493	0.53760785	0.5427304	0.5484513	0.53639245	0.5615647
0.0	0.5606918	0.54516256	0.5507046	0.53004456	0.56611496	0.54008293	0.54330444	0.5487183	0.5361622	0.56118125
0.0	0.5610612	0.5461298	0.55117726	0.5294047	0.56843394	0.5408634	0.5427746	0.55165297	0.53565484	0.56079006
0.0	0.5794072	0.5573809	0.5532898	0.53856677	0.57593644	0.5407771	0.54128	0.5598782	0.5480561	0.5713613
0.0	0.570756	0.5462152	0.5475108	0.5301501	0.5673636	0.5434413	0.5399904	0.5503371	0.5432428	0.56474185
0.0	0.56394714	0.5463509	0.5451788	0.52624935	0.5619111	0.541648	0.5378837	0.549969	0.53231907	0.5608151
[truncated: 18,388 more rows]
